# Supplementary material for: Dynamic Interplay between Microbiota Shifts and Differential Metabolites during Dairy Processing and Storage
Source: Molecules. 2024 Jun 9;29(12):2745. doi: 10.3390/molecules29122745 (PMC11206652; doi:10.3390/molecules29122745)
Supplement: Supplementary file 1 [file molecules-29-02745-s001.zip]

Archive with 25 entries (25 files):
- Figure S1 Sequence length distribution of non-redundant gene catalog(GENESET_Origin).png
- Figure S2 Taxa Fisher's exact test of Raw_fro_1 sample and RU_ref_2 sample at the genus level.png
- Figure S3 KEGG Pathway classification statistical bar chart.png
- Figure S4 LC-MS QC sample evaluation chart.png
- Figure S5  GC-MS QC sample evaluation chart.png
- Figure S6 Correlation between genus abundance (Top 50) and differential metabolites (Top 50) in refrigerated pasteurized milk.png
- Supplementary Materials-Figures.pdf
- Table S1 Statistical table of the number and length of genes before and after redundancy removal.csv
- Table S10 GC-MS metabolite analysis results (positive ionic mode).csv
- Table S11 Differences of LC metabolites between groups RAw-ref group and RAw-fro.xlsx
- Table S12 Differences of LC metabolites between groups RP-ref group and RAW-fro group.xlsx
- Table S13 Differences of GC metabolites between groups RAw-ref group and RAw-fro.xlsx
- Table S14 Differences of GC metabolites between groups RP-ref group and RAW-fro group.xlsx
- Table S15  Unique differential metabolite set of refrigerated pasteurized milk.xlsx
- Table S16 Taxa abundance at genus (reads number-relative).xlsx
- Table S17 Correlation data Table of top 50 taxa and top 50 metabolites in refrigerated pasteurized milk.csv
- Table S18 differential metabolites analysis (UHT_ref_2_vs_Raw_fro_1).xlsx
- Table S2 Reads number.xls
- Table S3 Reads number_relative.xls
- Table S4 NR species annotation results Table.csv
- Table S5 Taxa abundance based on reads number.xls
- Table S6 alpha Diversity Index Results.csv
- Table S7 KEGG orthology abundance Table.csv
- Table S8 LC-MS metabolite analysis results (positive ionic mode).csv
- Table S9  LC-MS metabolite analysis results (negtive ionic mode).csv
