# Supplementary material for: Dynamic Interplay between Microbiota Shifts and Differential Metabolites during Dairy Processing and Storage
Source: Molecules. 2024 Jun 9;29(12):2745. doi: 10.3390/molecules29122745 (PMC11206652; doi:10.3390/molecules29122745)
Supplement: Supplementary file 1 [file molecules-29-02745-s001.zip › Table S1 Statistical table of the number and length of genes before and after redundancy removal.csv]

Genes	Total length (bp)	Average length (bp)	Catalog genes	Catalog total length (bp)	Catalog average length (bp)
1096731	720030240	656.52	222758	150543816	675.82
