# Supplementary material for: Dynamic Interplay between Microbiota Shifts and Differential Metabolites during Dairy Processing and Storage
Source: Molecules. 2024 Jun 9;29(12):2745. doi: 10.3390/molecules29122745 (PMC11206652; doi:10.3390/molecules29122745)
Supplement: Supplementary file 1 [file molecules-29-02745-s001.zip › Table S10 GC-MS metabolite analysis results (positive ionic mode).csv]

Metabolite	Metab ID	Library ID	KEGG Compound ID	Quant Mass	Retention time	RI	Library RI	Mode	Formula	CAS ID	RSD	RAw_fro1	RAw_fro2	RAw_fro3	RAw_fro4	RAw_fro5	RAw_fro6	RAw_ref1	RAw_ref2	RAw_ref3	RAw_ref4	RAw_ref5	RAw_ref6	RU_ref_1	RU_ref_2	RU_ref_3	RU_ref_4	RU_ref_5	RU_ref_6	RP_ref_1	RP_ref_2	RP_ref_3	RP_ref_4	RP_ref_5	RP_ref_6	QC01	QC02	QC03
1,2-oxazolidin-4-ol	metab_0	-	-	89	6.113	910.453310582	922	pos	-	-	0.0256024530006	4.9132	4.9885	4.8476	4.8124	4.9509	4.9085	4.8863	4.7189	5.0751	4.8115	4.6437	4.8006	4.9268	4.9091	5.0531	4.9056	5.1067	5.202	4.9759	4.9962	4.9982	4.792	4.6091	5.0209	4.7907	4.8128	4.7998
2-amino-4,4-dimethyl-6-sulfanyl-3H-pyridine-3,5-dicarbonitrile	metab_2	-	-	191	6.331	926.876040166	1876	pos	-	-	0.167843588812	7.4446	7.6154	7.6405	7.7321	7.8505	7.5818	7.4563	7.4183	6.1416	7.4044	7.4752	7.523	7.574	7.5361	7.7923	7.5107	5.956	5.5008	7.1174	6.501	7.6508	7.5411	5.2892	5.3081	7.4218	7.517	7.3776
2-methoxy-1,3-dioxolane	metab_3	-	-	73	6.345	927.911302465	715	pos	-	19693-75-5	0.0222675252571	7.5428	7.5376	7.5569	7.7077	7.9189	7.6807	7.3492	7.5143	6.1876	7.5015	7.4799	7.5009	7.4907	7.4445	7.7809	7.6322	6.8036	5.4146	7.058	6.5287	7.711	7.4821	5.9473	5.5614	7.4868	7.4675	7.4763
1,1-diethoxy-2-methoxyethane	metab_4	-	-	75	6.45	935.603725771	881	pos	-	-	0.0927252665828	6.709	6.7042	6.7221	6.8539	7.0734	6.8513	5.657	5.2062	5.2414	5.4543	5.2779	5.2042	5.6816	5.5785	6.9505	6.7909	7.058	6.8549	5.6769	5.6069	5.3734	5.3888	6.196	5.4645	5.5998	5.6676	5.675
Ethanamine	metab_6	HMDB0013231	C00797	174.1	6.613	947.300648903	686	pos	C2H7N	75-04-7	0.152213770176	6.9114	6.9303	7.0109	6.9552	7.0911	6.9769	6.676	6.671	4.7134	6.7132	6.6604	6.776	6.928	6.8563	7.0331	6.8881	4.9598	4.87	4.8623	4.6608	6.8165	6.8067	4.6584	4.6773	6.7816	6.7174	6.6487
Methanediimine	metab_7	-	-	171.1	6.729	955.450551403	0	pos	-	151-51-9	0.0329073667733	7.0196	7.0907	7.1743	7.0684	7.1299	7.1075	7.0583	7.0865	6.7547	7.0923	7.0248	7.122	7.2451	7.2123	7.0165	6.9727	7.1581	6.8946	6.9192	6.8021	7.0161	7.0432	6.3442	6.3418	7.041	7.0542	7.0257
3-piperidin-1-ylpropane-1,2-diol	metab_8	-	-	98	6.807	960.852040215	1436	pos	-	-	0.0759451015228	4.3351	5.052	5.0169	4.384	4.6533	4.4053	4.1842	4.127	4.2358	4.2142	4.1066	4.1986	5.1192	5.0839	4.5408	5.0647	5.3787	4.3924	4.1953	4.2678	5.3357	5.2632	5.0467	5.1816	4.7292	4.684	4.7494
1-(2,3-dihydro-1H-inden-1-yl)ethanone	metab_9	-	-	89	6.875	965.510767834	1343	pos	-	-	0.00852199475281	5.0096	5.0456	5.059	5.167	5.3684	5.1319	4.7013	4.9155	4.9876	4.8772	4.8917	5.0001	4.9482	4.9019	5.2394	5.1175	5.7043	5.5216	5.0232	4.9998	5.1036	4.9716	5.061	4.7109	4.9087	4.9136	4.9063
1-(3,5-dimethyl-1-benzothiophen-2-yl)ethanone	metab_10	-	-	204.1	6.964	971.539079559	1697	pos	-	-	0.0289880335378	4.9164	5.0216	5.0825	4.9055	4.8806	4.945	4.6653	4.4494	4.823	4.6471	4.366	4.4735	4.9059	4.9042	4.8722	4.8292	5.1551	5.109	4.7755	4.7944	4.8252	4.8206	4.9293	4.9693	4.7754	4.7548	4.7529
2-(1-benzothiophen-3-yl)acetamide	metab_12	-	-	147.1	7.093	980.141361535	1768	pos	-	-	0.035850424945	4.8987	5.2575	5.2747	4.9475	5.086	4.9689	5.3745	5.2783	5.5838	5.3737	5.3082	5.3695	5.3035	5.3383	4.9747	5.1985	5.554	4.9559	5.6921	5.6788	5.5199	5.486	5.4113	5.5095	5.2809	5.2971	5.312
2-(dimethylamino)acetic acid	metab_13	HMDB0000092	C01026	58	7.166	984.940264874	844	pos	C4H9NO2	1118-68-9	0.145696335598	5.8874	6.0044	6.0309	5.775	5.65	5.8126	6.1156	5.9333	6.1469	6.1553	6.047	6.0684	5.2696	5.1894	4.9614	5.0284	5.0324	4.9426	5.163	5.1186	5.0785	5.1766	5.0678	4.7499	5.7016	5.7764	5.8295
Propyleneglycol	metab_14	-	-	117	7.312	994.393129153	1002.01	pos	-	-	0.0480595643308	4.6443	4.6753	4.7283	4.6931	4.8697	4.7144	5.6141	5.5149	5.8319	5.6509	5.6034	5.6521	5.1177	5.1222	4.8072	4.5943	5.2105	5.0458	5.3337	5.2903	4.8357	4.5452	4.8986	4.9375	5.1929	5.2184	5.2346
Piperidin-2-one	metab_15	HMDB0011749	-	156.1	7.466	1004.16156879	1149	pos	C5H9NO	675-20-7	0.144258263489	6.0863	6.127	6.2023	6.2382	6.3744	6.2332	5.2949	5.8325	5.3465	5.7202	5.7776	6.0137	5.7918	5.6059	6.2663	6.1142	5.5928	5.5031	5.306	5.2939	5.8858	5.8457	5.2914	5.3104	5.7298	5.7381	5.6204
(E)-ethene-1,2-diol	metab_16	-	-	73	7.594	1012.12866153	796	pos	-	-	0.019939795434	5.5905	5.6892	5.7538	5.5815	5.6051	5.6086	5.3061	5.0896	5.5538	5.2542	5.464	4.9785	5.5792	5.5815	5.5298	5.4867	5.8501	5.8178	5.4302	5.451	5.51	5.5076	5.5999	5.6278	5.4422	5.4538	5.4591
Ethanolamine	metab_17	HMDB0000149	C00189	73	7.759	1022.20289084	1262.15172035	pos	C2H7NO	141-43-5	0.0402964626713	5.6884	5.7757	5.8404	5.8136	5.9822	5.8407	5.1876	5.5212	7.1862	5.4965	5.4709	5.6593	5.6757	5.609	5.8255	5.7379	5.852	5.7275	6.1061	5.9781	5.646	5.6225	5.5503	5.5488	5.5294	5.5135	5.4943
2,3-Butanediol	metab_18	HMDB0003156	-	117.1	7.848	1027.54828458	1032.06187301	pos	C4H10O2	513-85-9	0.0105614232344	5.7787	5.637	5.6203	5.4928	5.3748	5.5842	7.1634	7.0529	7.4296	7.269	7.3232	7.388	5.6591	5.5729	5.5915	5.3818	5.8994	5.829	6.1905	6.163	5.8548	5.6739	5.6415	5.6337	6.7624	6.762	6.7701
Hydroxy-[hydroxy(dimethyl)silyl]oxy-dimethylsilane	metab_19	-	-	207	7.887	1029.87157321	883	pos	-	-	0.0636373405299	5.1	5.1447	5.1938	5.1533	5.293	5.1834	5.1236	5.0632	5.1668	5.0964	4.9788	5.1185	5.2728	5.2775	5.2809	5.1703	5.5337	5.4155	5.2184	5.2002	5.3186	5.1419	5.3385	5.3556	5.1286	5.1634	5.1837
4-methyl-2-(2-nitro-5-piperidin-1-ylphenyl)phthalazin-1-one	metab_20	-	-	318.1	7.982	1035.48313372	3292	pos	-	-	0.104079648037	5.0072	5.1082	5.0781	5.1774	5.3256	5.17	5.2645	5.1037	4.9386	5.156	5.0446	5.1307	5.0676	5.0612	5.2612	5.1371	5.4828	5.2977	5.0443	4.998	5.2758	5.0686	5.2209	5.2482	5.0678	5.1161	5.1586
Butane-2,3-diol	metab_21	HMDB0003156	-	117	8.018	1037.59218756	859	pos	C4H10O2	513-85-9	0.011065314097	5.8744	5.8062	5.8423	5.68	5.5694	5.7774	7.2651	7.1589	7.3985	7.2462	7.2896	7.3647	5.718	5.6812	5.443	5.2941	5.7229	5.6447	6.0124	5.9797	5.6521	5.5109	5.4065	5.4048	6.7831	6.7783	6.7879
2-Hydroxypyridine	metab_22	HMDB0013751	C02502	152	8.024	1037.94277567	1036.89	pos	C5H5NO	142-08-5	0.016001345771	6.0777	6.1178	6.1624	6.1661	6.3045	6.1644	6.0333	5.9918	5.9268	6.0309	5.9589	6.0772	6.097	6.0874	6.2284	6.1639	6.215	6.0755	5.9965	5.9134	6.1961	6.0361	5.9488	5.9428	6.0136	6.0145	6.026
Methylmalonic Acid	metab_23	LMFA01170118;HMDB0000202	C02170	147	8.117	1043.34362092	1203.32	pos	C4H6O4	516-05-2	0.048266126606	5.236	5.3675	5.4257	5.2061	5.1875	5.277	4.9491	6.8727	5.1209	4.9288	7.0725	4.8075	5.2276	5.2622	5.209	5.1497	5.4633	5.4458	5.0797	5.1382	5.1678	5.2034	4.7896	4.8086	5.0585	5.0786	5.1003
Pyruvic Acid	metab_24	HMDB0000243;LMFA01060077	C00022	174.1	8.174	1046.62331474	1041.879	pos	C3H4O3	127-17-3	0.0294979462387	5.2862	5.8638	5.8772	4.9754	4.536	4.6045	5.2801	5.2298	4.9324	4.8375	4.6441	4.7376	5.6523	5.6305	5.9593	5.8256	4.5427	4.8607	5.1317	5.0472	5.8319	4.2126	5.4659	5.3582	4.7125	4.7363	4.7332
2-propan-2-ylisoindole-1,3-dione	metab_25	-	-	174.1	8.326	1055.25859319	1673	pos	-	-	0.0206767538489	5.7758	5.864	5.8767	5.904	6.0586	5.917	5.6585	5.6286	5.0661	5.6886	5.5692	5.7396	5.6529	5.6311	5.9575	5.8259	5.6023	5.2134	5.5827	5.4919	5.8308	5.7964	4.8251	5.3609	5.8236	5.8402	5.8381
2-phenyl-4,5-dihydro-1,3-oxazole	metab_26	-	-	147.1	8.347	1056.43921334	1272	pos	-	-	0.0626500902709	7.1829	7.2333	7.318	7.1205	7.1013	7.195	7.9323	7.8493	8.0116	7.918	7.8332	7.9241	5.5322	5.491	5.8408	5.8106	7.0963	6.9279	7.6949	7.6657	7.5114	7.4623	7.5845	7.612	7.7591	7.7328	7.7046
1-methyladamantane	metab_27	-	-	148	8.365	1057.44881176	2616	pos	-	768-91-2	0.0106316656207	6.3984	6.4531	6.5429	6.3361	6.3101	6.4123	7.4422	7.0802	7.565	7.4764	7.3983	7.4907	4.7536	4.7114	5.066	4.9934	6.303	6.1374	7.2213	7.1913	6.8257	6.8334	7.0762	7.1172	7.27	7.2632	7.2611
3,4-dimethyl-2-(3-methylbutanoyl)benzoic acid	metab_28	-	-	191	8.371	1057.78486185	1869	pos	-	-	0.0235295078053	6.444	6.4969	6.5835	6.3757	6.3448	6.4527	7.4018	7.3712	7.0678	6.7619	7.4463	7.1739	4.6913	4.618	5.0465	5.0115	6.3385	6.1657	7.2769	7.2494	6.8875	6.8886	7.1386	7.1791	7.3363	7.3192	7.3182
9-Acetoxy-3-Isobutyl-5-Methylbicyclo(4.3.0)Non-2-Ene	metab_29	-	-	190	8.386	1058.62393442	1608.38170999	pos	-	-	0.0175291867281	4.7071	4.7674	4.7956	4.7167	4.8755	4.7578	7.3477	7.112	7.4294	7.3615	7.2316	7.4186	4.7277	4.7469	4.7834	4.6642	6.2266	6.0613	7.1641	7.1387	6.7935	6.7942	7.0318	7.0688	7.2172	7.2066	7.2025
Hydroxy-[hydroxy(dimethyl)silyl]-dimethylsilane	metab_30	-	-	147.1	8.452	1062.29811139	807	pos	-	-	0.0543069642927	5.1664	5.2271	5.2043	7.12	5.3124	5.2571	5.2749	5.0041	5.3288	5.1594	7.8332	5.1336	5.2125	5.2359	5.2311	5.1744	5.4059	5.3235	5.2823	5.2559	5.2949	5.2051	5.099	7.6117	5.2279	5.1832	5.194
1-nitro-4-(4-nitrophenyl)benzene	metab_33	-	-	151	8.95	1089.13012054	2158	pos	-	-	0.143425842553	4.3753	4.4655	4.5672	4.4798	4.6786	4.4501	4.3945	4.5509	4.1577	4.6023	4.4984	4.6352	4.2591	4.216	4.4462	4.3588	4.404	4.3143	4.1172	4.1051	4.3815	4.432	4.1026	4.1216	4.6332	4.5967	4.5082
2-(carboxyamino)pentanoic acid	metab_34	-	-	154.1	9.043	1093.97505218	1915	pos	-	-	0.177413910692	4.3413	4.3723	4.4254	4.3902	4.5287	4.4115	5.7279	5.6699	5.1471	5.6919	5.7263	5.7474	5.681	5.6702	4.4174	4.2913	5.6403	5.2796	5.9919	5.8902	5.106	5.1964	5.4809	4.5618	5.5384	5.6281	5.6946
3-[(4E,7E)-nona-4,7-dienoyl]oxirane-2-carboxamide	metab_35	-	-	73	9.367	1112.51962866	2035	pos	-	-	0.0492132138532	6.0241	6.0086	5.9671	6.3427	6.6183	6.3016	6.1851	6.2307	4.1896	6.1458	6.2488	6.3717	5.9698	5.8822	6.4956	6.3131	4.436	4.3462	4.1492	4.137	6.4516	6.0775	4.1346	4.1535	6.0319	6.0603	6.0741
2-[bis(2-ethoxyethyl)amino]acetic acid	metab_38	-	-	130	9.663	1129.94957628	1582	pos	-	-	0.0560176926527	4.8045	4.9197	4.9268	4.9537	5.1169	4.9732	4.7926	4.7031	4.3262	4.7939	4.6624	4.8149	4.762	4.7306	5.0561	4.9097	4.6732	4.4828	4.5873	4.493	4.8814	4.8473	4.2712	4.2901	4.8151	4.8523	4.8618
5,6-Dihydrouracil	metab_39	-	C00429	147.1	9.785	1136.97865996	1134	pos	-	-	0.0432197868971	5.3444	5.5919	5.4237	6.1779	6.5956	5.8826	6.2785	6.2655	5.3727	6.1966	6.1768	6.2845	5.1544	5.1349	6.1293	5.8553	5.224	5.1011	5.1503	4.9472	5.8092	5.87	5.0643	5.097	6.0996	6.1263	6.1362
Pyridin-3-ol	metab_40	-	-	152	9.829	1139.49225531	972	pos	-	-	0.0340308173576	5.2375	5.3028	5.3447	5.3228	5.4472	5.3271	5.1161	5.0904	5.172	5.1591	5.0587	5.1602	5.287	5.2701	5.3874	5.2714	5.4283	5.3544	5.1889	5.1316	5.3245	5.2101	5.1616	5.1663	5.1443	5.142	5.1685
Tridec-2-yne	metab_41	-	-	191	9.874	1142.05136584	2849	pos	-	-	0.0869259525835	4.6321	4.7916	4.7939	4.9745	5.1793	4.9006	4.9484	5.0427	4.2961	5.0946	5.0034	5.1288	4.3975	4.3544	5.004	4.8478	4.5425	4.4527	4.2557	4.2436	4.7213	4.8818	4.2411	4.26	5.0379	5.104	5.1062
2,5-dihydroxy-3-octadecylcyclohexa-2,5-diene-1,4-dione	metab_42	-	-	142.1	9.936	1145.55821239	3065	pos	-	-	0.0807913420729	4.2845	4.3155	4.3686	4.3334	4.4719	4.3547	5.2967	5.1599	5.6916	5.2088	5.2683	5.2977	4.2866	5.2598	4.3606	4.2345	4.4316	4.3418	4.6374	4.4773	4.7727	4.7031	4.7002	4.1491	4.7428	4.8077	4.802
2-amino-4-methylpentanoic acid	metab_43	LMFA01100048	C16439	86	10.109	1155.22893569	1108	pos	C6H13NO2	-	0.190680476338	4.8877	4.9945	5.0389	4.6251	4.7636	4.8503	6.463	5.9764	6.5414	6.149	6.0757	6.0006	6.9768	7.0296	4.6523	4.5262	6.9182	6.4527	7.3134	7.0905	6.4983	6.449	6.5321	5.929	6.3793	6.4244	6.5355
Dl-Beta-Hydroxybutyric Acid	metab_44	-	-	147.1	10.118	1155.72749772	1152.835	pos	-	-	0.0267894729551	5.4824	5.5684	5.6415	5.4261	5.4044	5.5064	5.6608	5.5311	5.7673	5.6323	5.5909	5.6298	5.8807	5.8863	5.3686	5.3649	5.9739	5.7618	6.2331	6.1624	5.3534	5.372	5.5486	5.515	5.6517	5.6601	5.6746
Butanoic acid	metab_45	HMDB0000039;LMFA01010004	C00246	145	10.178	1159.03995428	1008	pos	C4H8O2	107-92-6	0.0366901802236	4.4809	4.5783	4.628	4.4431	4.5816	4.4766	5.606	5.5024	5.8532	5.7259	5.8415	5.8861	4.3963	4.3532	4.4703	4.3443	4.8939	4.7049	5.3735	5.3273	5.4253	5.4438	5.3403	5.3662	5.3372	5.3503	5.3688
Bis[[hydroxy(dimethyl)silyl]oxy]-dimethylsilane	metab_46	-	-	281	10.206	1160.57909039	1068	pos	-	-	0.0498243208941	5.6238	5.7349	5.8008	5.6659	5.6848	5.6865	5.7961	5.7247	5.9313	5.8456	5.7795	5.8737	5.996	5.9768	5.9284	5.8914	6.2243	6.0872	5.9558	5.9233	5.9416	5.9169	5.8459	5.8815	5.7966	5.8179	5.8399
3-(6-formyl-3,4-dihydro-2H-quinolin-1-yl)propanenitrile	metab_47	-	-	84	10.333	1167.50757238	2025	pos	-	-	0.0709442467822	4.4474	4.6707	4.7042	4.4963	4.6348	4.5634	4.5512	4.4575	4.8173	4.5956	4.557	4.6061	4.8546	4.8524	4.6771	4.683	5.0811	4.5047	4.8437	4.8281	4.7134	4.6996	4.687	4.312	4.6267	4.6841	4.6386
N-[dimethylamino(dimethyl)silyl]-N-methylmethanamine	metab_48	-	-	146	10.425	1172.47364761	626	pos	-	-	0.157189663482	5.3858	5.4306	5.458	5.3174	5.4107	5.377	5.1014	4.8599	5.0492	4.9919	4.8081	4.8584	5.3805	5.3993	5.4451	5.3435	5.2574	5.0522	5.9453	5.7815	5.4241	5.2394	5.4083	4.8595	5.0985	4.994	5.13
Dl-Isoleucine	metab_49	-	-	86	10.503	1176.64980654	1172.68908858	pos	-	443-79-8	0.119969146456	4.2245	4.2555	4.3085	4.2733	4.4118	4.2946	5.9992	5.5255	6.1142	5.6434	5.6275	5.5474	6.4252	6.514	4.3005	4.2259	6.4688	5.9086	6.9284	6.7857	6.1073	6.0247	6.4159	6.0222	5.9021	5.9157	5.9958
2-hydroxy-4-methylpentanoic acid	metab_53	HMDB0000665	-	159.1	11.399	1227.24951589	1149	pos	C6H12O3	498-36-2	0.0296031778403	4.6216	4.6972	4.7664	4.3919	4.5304	4.6441	5.9222	5.8184	6.082	5.9475	6.0358	6.0846	4.3451	4.302	4.4191	4.2931	5.3902	5.2167	5.2535	5.2155	4.824	4.8611	5.486	5.5125	5.5006	5.5107	5.5261
2-hydroxyhexanoic acid	metab_54	HMDB0001624	-	159.1	11.463	1231.04597732	1213	pos	C6H12O3	6064-63-7	0.026848195605	4.6213	4.6972	4.0855	4.0503	4.5223	4.6442	5.4712	5.3667	5.6956	5.5635	5.6524	5.6943	4.0035	3.9604	4.0775	3.9514	4.734	4.558	5.3536	5.3114	5.1961	5.2272	5.3851	5.4637	5.1777	5.195	5.2001
Urea	metab_55	HMDB0000294	C00086	147	11.701	1244.98045803	1240.53996099	pos	CH4N2O	57-13-6	0.00542341982669	7.6245	7.6775	7.7494	7.551	7.55	7.6369	7.4575	7.3692	5.9285	7.439	7.239	7.2884	7.5322	7.5133	7.5277	7.5303	6.8558	5.6226	7.1175	6.8501	7.5164	7.5359	5.411	5.4299	7.4801	7.4829	7.4847
2-amino-3-hydroxypropanoic acid	metab_56	LMFA01100045	C00716	116	11.846	1253.33167973	1158	pos	C3H7NO3	-	0.174203649917	5.5685	5.6194	5.7077	5.3604	5.1799	5.5574	5.6313	5.228	5.7179	5.3659	5.1785	5.1107	6.0862	6.1739	5.453	5.3357	5.3823	5.0499	6.5112	6.4032	5.1961	5.1213	6.0396	5.6646	5.5442	5.4616	5.3938
3,5-bis(4-methoxyphenyl)-2,4-dimethylpyridine	metab_57	-	-	319.2	11.931	1258.17982721	2652	pos	-	-	0.10365222844	5.0508	5.14	5.1959	5.1213	5.2023	5.1533	5.0549	4.9622	4.4993	5.0289	4.8361	4.9384	5.124	5.1184	5.1585	5.1414	4.9589	4.6087	4.7707	4.5493	5.2339	5.068	4.3804	4.2085	5.0251	5.0569	5.1129
2-aminoethanol	metab_58	-	-	174	12.012	1262.76779346	970	pos	-	42012-85-1;7491-35-2;7499-52-7	0.0238041743962	7.3463	7.3791	7.4313	7.3971	7.5511	7.4422	7.2592	7.2242	4.693	7.2727	7.191	7.311	7.3854	7.3444	7.4904	7.3645	4.7737	4.6172	5.7144	4.8551	7.4388	7.3286	4.4056	4.4245	7.2667	7.2865	7.2823
L-Norleucine	metab_59	HMDB0001645	C01933	147	12.082	1266.70785007	1318.34229469	pos	C6H13NO2	327-57-1	0.024278160125	6.8725	6.9235	6.9647	6.8488	6.9482	6.9263	7.331	7.2359	7.4471	7.3157	7.1994	7.2853	6.8809	6.8174	6.8145	6.7384	6.9722	6.8574	6.7622	6.7259	6.7703	6.7241	6.6435	6.6746	7.0619	7.041	7.0541
2-(2,4-dimethylphenyl)-2,4,5-trimethyl-1,3-dioxolane	metab_60	-	-	133	12.091	1267.21277182	1634	pos	-	-	0.0608027431575	6.9645	7.0012	7.0625	6.9499	7.0242	7.015	6.8929	6.8184	6.9889	6.88	6.7811	6.8645	7.0152	6.9744	6.9342	6.8672	7.2058	7.0763	6.9245	6.8937	6.9391	6.8853	6.8526	6.8758	6.9262	6.8784	6.8846
1-[5-methoxy-2-(2,3,4-trimethoxy-5-methylphenyl)phenyl]-N-methylmethanamine	metab_61	-	-	300	12.104	1267.94144011	2648	pos	-	-	0.0708617633012	7.4865	7.5206	7.5804	7.4858	7.5664	7.5487	6.9924	6.9576	6.9441	6.6755	6.9175	7.0174	7.5333	7.5088	7.4906	7.4116	7.7373	7.5997	7.4471	7.4194	7.4862	7.4236	7.3775	7.4009	7.3612	7.314	7.3048
1-hexadecyl-2,3-dihydro-1H-indene	metab_63	-	-	117.1	12.48	1288.68490352	2599	pos	-	-	0.0330289545972	4.9058	4.9368	4.9898	4.9547	5.0931	4.976	5.3463	5.087	5.7124	5.1137	5.1073	5.1928	5.631	5.6317	4.9818	4.8558	5.0528	4.9631	6.3325	6.29	5.0655	5.0677	6.4837	6.233	5.3433	5.3152	5.3247
L-Proline	metab_64	HMDB0000162	C00148	142	12.571	1293.61131111	1296.32845609	pos	C5H9NO2	147-85-3	0.150521594104	4.5715	4.5671	4.807	5.1141	5.2622	5.0578	6.2899	6.4842	4.4368	6.3861	6.5238	6.5901	5.9868	5.62	5.2678	4.9668	4.6832	4.5934	5.2527	5.0051	5.5825	5.8119	4.3817	4.4007	6.6281	6.5925	6.4971
L-Glycine	metab_67	-	-	174.1	12.695	1300.3204387	1306.68199662	pos	-	-	0.0799792307805	5.8614	5.9343	6.0115	5.8104	5.8083	5.9312	6.0643	5.979	4.8251	5.9523	6.0896	6.1291	6.524	6.5035	5.8758	5.8733	5.0715	4.9817	5.977	5.23	6.1249	6.1324	5.4589	5.4884	6.2186	6.2767	6.2832
Butanedioic acid	metab_68	HMDB0000254;LMFA01170043;HMDB0303309	C00042	147.1	12.82	1308.2906536	1170	pos	C25H48O7;C4H6O4	110-15-6	0.0304496216398	6.1352	6.4995	6.5449	6.0959	6.2006	6.2981	6.9949	6.8919	7.1373	6.9964	6.6752	6.7144	6.1897	6.1909	6.086	6.09	6.164	5.9255	6.7531	6.7175	6.9721	6.9887	7.4924	7.5243	6.9662	6.94	6.9506
Glyceric Acid	metab_69	HMDB0000139	C00258	73	13.029	1321.44484391	1307.08407586	pos	C3H6O4	473-81-4	0.0249086747903	5.4599	5.6573	5.7049	5.3838	5.4371	5.5315	5.8115	5.7079	5.976	5.849	5.7847	5.8504	5.5264	5.4776	5.3789	5.403	5.6316	5.4477	5.7935	5.7489	5.6222	5.6372	5.5695	5.5673	5.6325	5.6152	5.6354
Citraconic Acid	metab_71	HMDB0000634;LMFA01170099	C02226	241.1	13.217	1333.09828726	1311.90902679	pos	C5H6O4	498-23-7	0.0210142207305	5.4695	5.5517	5.6831	5.5174	5.5303	5.5682	5.5794	5.4597	4.3796	5.5139	5.5249	5.5801	5.6539	5.6562	4.5651	4.4289	4.6259	4.5362	5.5888	5.4119	5.561	5.5194	4.3245	4.3435	5.5269	5.5362	5.5451
L-Serine	metab_74	HMDB0000187	C00065	204	13.541	1352.79821821	1344.67848517	pos	C3H7NO3	56-45-1	0.0410702770273	4.2088	4.2398	4.2929	4.2577	4.3962	4.279	6.1253	6.219	4.1095	6.1885	6.2166	6.2926	6.812	6.7084	4.7496	4.5097	4.3558	4.2661	5.2288	5.0468	5.9402	6.0135	4.0544	4.0734	6.3553	6.384	6.3885
4-tert-butylphenol	metab_75	HMDB0032063	C14200	207	13.589	1355.67657094	1305	pos	C10H14O	98-54-4	0.0227281817949	5.0466	5.119	5.1719	5.1324	5.2948	5.1454	4.9445	4.9214	4.9932	4.9489	4.857	5.0099	5.1061	5.0805	5.1966	5.0602	5.2449	5.1707	4.9878	4.9684	5.1373	5.0239	4.975	4.9813	4.9712	4.9853	4.9903
1-(2-hydroxyphenyl)-2-phenylethanone	metab_76	-	-	255	13.665	1360.2132346	2000	pos	-	-	0.0318540403775	4.3715	4.4025	4.4555	4.4204	4.5588	4.4417	4.4327	4.2379	4.6792	4.4165	4.31	4.3234	5.1177	5.113	4.4475	4.3215	5.7201	5.5905	5.0176	4.9949	4.3667	4.3345	5.0971	5.1102	4.6438	4.6162	4.6289
1-(5-acetyl-4-methyl-1-phenyl-4H-pyridin-3-yl)ethanone	metab_77	-	-	240	13.985	1379.04219536	2081	pos	-	-	0.108649297851	4.5419	4.6054	4.6445	4.6991	4.8284	4.672	4.5667	4.5176	4.3102	4.5091	4.439	4.5374	4.6336	4.6105	4.6773	4.6414	4.6975	4.5041	4.3765	4.2577	4.7024	4.5024	4.3644	4.3637	4.5872	4.5044	4.5115
4-chloro-3-phenylphenol	metab_78	-	-	204.1	14.031	1381.71338186	1768	pos	-	-	0.0110902417621	5.1556	5.2812	5.3412	5.1496	5.1264	5.1972	4.9097	4.6683	5.0284	4.8448	4.6443	4.7627	5.2256	5.2307	5.1329	5.0519	5.3638	5.3916	5.0104	5.1036	5.1548	5.1201	4.5133	4.5322	5.0188	5.0197	5.0275
2-(1H-indol-3-yl)-N-methylethanamine	metab_79	-	-	131	14.107	1386.10751832	1661	pos	-	-	0.0289967871412	4.8953	4.9263	4.9794	4.9442	5.0827	4.9655	4.828	4.8318	4.796	4.7416	4.9098	4.9517	5.3947	5.3631	4.9714	4.8453	5.0424	4.9526	5.4629	5.4212	5.514	5.5284	5.2795	5.2851	4.8554	4.8777	4.8771
2-phenylquinoline	metab_80	-	-	204	14.238	1393.62634447	1912	pos	-	612-96-4	0.176301131213	4.8039	4.8396	4.9458	4.8042	4.8923	4.9223	4.6178	4.5545	4.3875	4.6184	4.5929	4.5992	5.1236	5.0965	4.6456	4.4369	5.1204	4.9575	4.3471	4.335	4.4821	4.5924	4.3325	4.3514	4.6603	4.7775	4.8139
(2-hydroxy-4-methoxyphenyl)-(2-hydroxyphenyl)methanone	metab_81	-	-	373	14.354	1400.26682206	2388	pos	-	-	0.127097072475	5.8616	5.9047	5.9068	5.6475	5.6657	5.7322	5.3309	5.2394	5.4447	5.2611	5.1829	5.2907	5.9627	6.0255	5.7081	5.684	5.8409	5.7034	5.5156	5.2733	5.8098	5.6393	5.3449	5.2795	5.6198	5.5308	5.5239
1-(2-(3-Cyclohexenyl)Ethyl)Silatrane	metab_82	-	-	174	14.441	1406.05187924	1573.24935764	pos	-	-	0.0149186205833	4.9313	5.0074	5.0719	5.0468	5.1908	5.0514	4.7323	4.7899	4.3466	4.8296	4.7439	4.8927	4.9438	4.9228	5.1007	4.955	4.593	4.5032	4.3062	4.2941	5.0004	4.8949	4.2916	4.3105	4.8285	4.8398	4.8398
2-amino-4-methylsulfanylbutanoic acid	metab_83	-	-	104	14.501	1410.0213033	1323	pos	-	-	0.0545507837609	5.267	5.298	5.351	5.3158	5.4543	5.3372	5.42	5.0954	5.1676	5.2103	5.2114	5.15	5.425	5.4682	5.343	5.217	5.4356	5.3242	6.0825	5.9782	5.2622	5.1679	5.9833	5.6762	5.3384	5.2975	5.2984
2-(2-hydroxyethylamino)ethanol	metab_84	-	-	218	14.556	1413.64554038	1244	pos	-	-	0.0321509461494	5.1679	5.2745	5.301	5.2442	5.3251	5.2199	5.0664	4.8359	4.6514	4.9815	4.7375	4.9025	5.0807	5.1155	5.2883	5.1566	4.857	4.3332	4.9454	4.7368	5.1231	5.1288	4.1215	4.1404	4.9554	4.9819	4.9614
Pentane-1,5-diamine	metab_85	HMDB0002322	C01672	174.1	14.599	1416.46950915	1391	pos	C5H14N2	462-94-2	0.0255172515253	5.2657	5.3375	5.3866	5.3556	5.5832	5.3694	5.0668	5.1221	4.3442	5.2237	5.0888	5.2325	5.2934	5.2786	5.4145	5.2771	4.5906	4.5008	4.4943	4.2916	5.3453	5.2378	4.2891	4.3081	5.1678	5.1893	5.1837
Aspartic Acid	metab_86	-	C16433	160	14.637	1418.95819485	1415.64547173	pos	-	-	0.0859305830954	4.5383	4.5499	4.5922	4.557	4.6955	4.5784	5.0233	4.7902	4.4088	4.8289	4.7501	4.7458	5.2315	5.2507	4.5842	4.4582	5.487	4.5654	6.1814	6.0979	4.5034	4.4701	5.976	4.3727	5.277	5.2141	5.2136
1-(2-cyclohex-3-en-1-ylethyl)-2,8,9-trioxa-5-aza-1-silabicyclo[3.3.3]undecane	metab_88	-	-	174.1	14.755	1426.64523883	1898	pos	-	-	0.0340918370668	5.7782	5.8492	5.902	5.8716	6.0219	5.8856	5.6718	5.6479	5.6765	5.704	5.6088	5.7391	5.8325	5.8185	5.9402	5.7899	5.9229	5.8331	5.6361	5.6239	5.8822	5.7591	5.6215	5.6404	5.6945	5.7202	5.7206
1-Octylsilatrane	metab_90	-	-	174	14.986	1441.51723658	1586.50522095	pos	-	-	0.020490340957	4.5083	4.5678	4.6494	4.6457	4.7811	4.6135	4.3125	4.3717	3.4768	4.4056	4.3634	4.447	4.5797	4.5425	4.6832	4.5132	3.7233	3.6335	3.7447	3.4244	3.5715	4.4914	3.4219	3.4408	4.4714	4.4892	4.4795
1-octyl-2,8,9-trioxa-5-aza-1-silabicyclo[3.3.3]undecane	metab_92	-	-	174	15.13	1450.67253864	1853	pos	-	67007-46-9	0.0505835457765	4.5403	4.624	4.6609	4.6412	4.7889	4.6361	4.4985	5.928	4.4409	4.4965	5.906	6.03	4.6178	4.6318	4.6921	6.1438	4.6873	4.5975	4.467	4.3883	4.6612	4.5607	4.3859	4.4048	4.5365	4.496	4.5027
Harmaline	metab_93	HMDB0030310	C06536	174	15.197	1454.90263463	2819.1	pos	C13H14N2O	304-21-2	0.188849245444	6.0607	6.1172	6.1749	6.1247	6.2745	6.1679	5.9786	5.931	4.168	6.0084	5.9118	6.0346	6.1922	6.1731	6.2735	6.1452	4.4144	4.3246	4.4717	4.1155	6.2543	6.1459	4.113	4.1319	5.9504	6.0571	6.1174
5-oxopyrrolidine-2-carboxylic acid	metab_98	-	-	84	15.906	1498.5565658	1199	pos	-	-	0.181033053337	5.2747	5.3243	5.3712	5.1924	5.2892	5.2015	5.5011	5.3513	5.9837	5.4844	5.4057	5.4558	5.8248	5.8728	5.2875	5.136	6.6566	6.6597	6.5267	6.6257	5.7983	5.6692	7.2392	7.4377	5.7907	5.6506	5.7999
2,5-dihydroxybenzoic acid	metab_99	HMDB0000152	C00628	297.1	15.995	1504.52506578	1656	pos	C7H6O4	490-79-9;7491-35-2	0.204156182881	4.3909	4.4219	4.475	4.4398	4.5783	4.4611	5.8299	5.6917	5.7141	5.8355	5.7157	5.7345	4.393	4.5619	4.467	4.3409	5.2846	5.1344	4.6761	4.5643	4.3861	4.4141	4.4788	4.5256	5.1044	5.275	5.263
2-aminobutanedioic acid	metab_100	-	-	232.1	16.096	1511.51996405	1512	pos	-	-	0.0418741525679	5.306	5.4024	5.5059	5.3731	5.4022	5.4712	5.625	5.7307	3.9702	5.6358	5.7671	5.8688	5.6873	5.6894	5.1736	5.1136	4.4869	4.1268	4.7236	5.1934	5.3231	5.3334	5.364	3.9341	6.0446	6.0768	6.0763
L-Methionine	metab_101	HMDB0000696	C00073	176.1	16.13	1513.86481111	1517.17048082	pos	C5H11NO2S	63-68-3	0.0298387136499	4.5883	4.4688	4.5219	4.6257	4.6252	4.6968	6.2178	6.231	4.3385	6.1844	6.3652	6.4239	6.1837	6.2019	4.5139	4.3878	4.5849	4.4951	5.0834	4.8733	5.297	5.5908	4.2834	4.3024	6.3694	6.3936	6.3901
L-Glutamic Acid	metab_102	HMDB0000148	C00025	156	16.182	1517.4415046	1520.99023364	pos	C5H9NO4	56-86-0	0.111112541725	6.1148	6.1693	6.243	6.0602	6.0682	6.1011	6.5362	6.5384	5.6671	6.5161	6.6526	6.6866	6.9808	6.979	6.0889	6.0594	6.5794	6.1873	7.2185	7.236	6.6594	6.6688	7.3636	6.3459	6.9194	6.8996	6.9893
Gamma-Aminobutyric Acid	metab_103	HMDB0000112	C00334	174	16.294	1525.10627337	1508.82733651	pos	C4H9NO2	56-12-2	0.0197862264513	5.283	5.3147	5.4166	5.0981	5.0836	5.1747	7.1537	7.0557	4.6112	7.0855	7.1059	7.1497	6.261	6.2786	5.1372	5.1533	5.5074	4.7679	6.8569	6.6374	5.9074	5.9353	6.3998	5.5487	6.696	6.6866	6.7038
Pipecolic Acid	metab_104	HMDB0000070	C00408	84	16.32	1526.87805918	1261.24704205	pos	C6H11NO2	535-75-1	0.0737117802456	5.307	5.3496	5.3818	5.1522	5.0973	5.2196	5.7005	5.5042	4.8106	5.5623	5.5489	5.5271	6.0535	6.0746	5.1876	5.2131	5.057	4.9672	6.8294	6.6206	5.8556	5.8897	6.4056	4.7745	6.1572	6.108	6.1698
Creatinine	metab_107	HMDB0000562	C00791	115	16.667	1550.25805989	1574	pos	C4H7N3O	60-27-5	0.0484230507634	5.6381	5.6973	5.7841	5.8824	6.025	5.7766	5.11	5.4507	4.6229	5.3023	5.4505	5.6389	5.5118	5.4615	5.8055	5.6931	4.8693	4.7796	4.5825	4.5704	5.3703	5.463	4.7101	4.6282	5.4033	5.3753	5.3625
2,5-dichlorobenzoic acid	metab_108	-	-	247	16.716	1553.52027711	1743	pos	-	50-79-3	0.0400588093466	5.1196	5.1506	5.2037	5.1685	5.307	5.1898	5.1527	5.0685	5.0834	5.1147	5.1376	5.1836	5.3535	5.3677	5.1957	5.2068	5.7002	5.498	5.3494	5.3261	5.2182	5.239	5.2253	5.1868	5.159	5.1372	5.1249
2-hydroxypentanedioic acid	metab_109	HMDB0059655	C02630	73	16.913	1566.53992043	1489	pos	C5H8O5	2889-31-8	0.0321211620099	6.1587	5.8055	5.8929	6.0558	5.9887	6.0864	6.0761	5.9519	6.0901	6.0309	5.8066	5.8494	5.7765	5.7967	5.5996	5.619	6.2794	5.9605	6.1528	6.126	5.9829	5.9884	5.8492	5.7191	5.9859	5.981	6.0071
2-Oxoglutaric Acid	metab_110	-	-	198	16.933	1567.85322224	1579.83	pos	-	-	0.064129624121	5.1292	4.3559	4.4089	5.0057	4.7843	4.8492	4.215	4.1167	4.2255	4.2576	4.0713	4.1883	4.3269	4.2838	4.4009	4.2749	4.4719	4.3821	5.1451	5.0563	4.3201	4.3389	4.7814	4.6141	4.5745	4.5658	4.6171
6-Hydroxynicotinic Acid	metab_111	HMDB0002658	C01020	268.1	16.965	1569.95128211	1577.51	pos	C6H5NO3	5006-66-6	0.0268628803801	4.8731	4.9328	5.0061	4.7974	4.8201	4.8946	5.2523	5.1634	5.0314	5.3507	5.5139	5.5526	4.6348	4.5917	4.7088	4.5828	4.7798	4.69	5.0579	5.0052	4.9093	4.9173	4.7876	4.4973	5.0561	5.0336	5.0505
3-Phenyllactic Acid	metab_114	-	-	193.1	17.107	1579.21392835	1596.61	pos	-	-	0.0223277539326	4.8791	4.9101	4.9631	4.9279	5.0664	4.9492	5.6977	5.5856	5.7268	5.7455	5.9105	5.9543	4.8811	4.838	4.9551	4.8291	5.8643	5.6764	5.4011	5.3561	4.8743	4.897	4.9945	4.8877	5.4175	5.4063	5.4256
Butoxy-diethyl-pentoxysilane	metab_115	-	-	217.1	17.165	1582.97516626	1375	pos	-	-	0.0172800318143	5.8739	5.9738	6.0449	5.8417	5.8049	5.8914	5.6114	5.4426	5.7433	5.5856	5.385	5.4641	5.8937	5.8992	5.8124	5.7895	6.1266	6.0607	5.729	5.7251	5.8043	5.8026	5.6277	5.6469	5.7453	5.7364	5.7304
4-methyl-2-(4-methylquinolin-2-yl)quinoline	metab_116	-	-	284	17.193	1584.78638998	2683	pos	-	-	0.250158499828	4.3719	4.4029	4.4559	4.4207	4.5592	4.4421	4.4748	4.1637	4.7184	4.4719	4.2462	4.2659	4.7551	4.7853	4.4479	4.3219	5.6902	5.5012	4.7743	4.7578	4.3671	4.4178	4.3766	4.4823	4.2906	4.4572	4.5143
Glycyl-Proline	metab_117	-	-	174.1	17.247	1588.27114955	1977.4	pos	-	-	0.0876122298605	4.7313	4.8167	4.8482	4.8215	4.9658	4.8332	4.6479	4.5827	4.6319	4.6275	4.5327	4.6459	4.7926	4.7568	4.9037	4.7499	4.8783	4.7886	4.5915	4.5794	4.855	4.7204	4.5769	4.5958	4.6852	4.6089	4.6554
Benzene-1,2,4-Triol	metab_119	-	C02814	73	17.33	1593.60613774	1588.03694757	pos	-	-	0.276170407868	5.6538	5.6534	5.6843	5.7857	5.7371	5.6314	5.6615	5.7681	5.5899	5.4734	6.0347	5.0756	6.4138	6.4244	5.2882	5.1621	6.21	5.9862	5.8454	5.4356	5.5236	5.7684	5.8258	5.8396	5.8683	6.1058	6.0916
1,3-diphenyl-9H-indeno[2,1-c]pyridine	metab_122	-	-	319.2	17.616	1613.55300444	2861	pos	-	57162-74-0	0.0380707687114	5.4722	5.5687	5.6378	5.4384	5.4449	5.4974	5.2435	5.0428	5.3037	5.1882	5.0084	5.1202	5.5492	5.5244	5.4407	5.3483	5.6383	5.6317	5.3182	5.3256	5.4425	5.4323	5.011	5.0238	5.3819	5.3885	5.3569
Lyxose	metab_124	-	-	103	18.021	1642.57515559	1682.54	pos	-	-	0.0797684230207	5.2086	5.2651	5.3659	5.1578	5.1004	5.2336	5.2415	5.1263	5.3797	5.242	5.0322	5.0935	4.8188	4.7757	5.13	5.1285	5.1295	5.006	5.089	4.6649	5.2581	5.2371	5.3323	5.3724	5.0738	5.1312	5.1386
Xylitol,5TMS derivative	metab_133	-	-	73	18.996	1711.23490484	1746	pos	-	-	0.0157235397196	6.595	6.6393	6.6868	6.6304	6.7779	6.6766	6.5033	6.459	6.5696	6.5164	6.4379	6.5384	6.5949	6.5564	6.6865	6.5694	6.7704	6.6752	6.5232	6.4894	6.6507	6.5586	6.4972	6.5126	6.5425	6.5291	6.5379
N-[(4-chlorophenyl)methyl]-N-undecylundecan-1-amine	metab_134	-	-	308.1	19.174	1724.81601786	3210	pos	-	-	0.18100109956	5.3528	5.3981	5.4597	5.407	5.5728	5.4584	4.8551	4.7343	4.8479	4.8025	4.6734	5.351	5.1666	5.1375	5.4762	5.3418	5.2919	5.0721	5.0006	4.9194	4.8397	4.8242	4.878	4.9044	4.9195	4.8707	4.7601
Rhamnose	metab_135	HMDB0000849	C00507	117.1	19.213	1727.77481341	1745.96	pos	C6H12O5	3615-41-6	0.0192652217581	5.2292	5.2903	5.3736	5.1562	5.1334	5.2223	5.1549	5.0753	5.2865	5.1564	5.0768	5.1307	4.7915	4.7483	5.081	5.0611	5.4059	5.2405	5.2037	5.1824	5.2092	5.2249	5.2504	5.2553	5.1264	5.1097	5.1177
Butane-1,4-diamine	metab_136	HMDB0001414	C00134	174	19.278	1732.69281821	1350	pos	C4H12N2	110-60-1	0.0271687486402	4.8128	4.8577	4.9339	4.7842	4.8473	4.8962	6.5346	6.4905	4.4387	6.5381	6.5638	6.6182	5.298	5.3433	5.0501	4.7699	4.6851	4.5953	4.3983	4.3861	5.2497	5.0016	4.3837	4.4026	6.0562	6.0611	6.0385
Orotic Acid	metab_137	HMDB0000226	C00295	254	19.322	1736.01252658	1724.64337069	pos	C5H4N2O4	65-86-1	0.193049806012	6.2322	6.3454	6.5276	6.2681	6.2817	6.2312	5.8962	5.8393	5.677	5.8314	5.773	5.949	6.5432	6.6088	6.3032	5.9963	5.9234	5.8337	5.6366	5.6245	6.5109	6.25	5.622	5.6409	6.1443	6.235	6.3138
Aconitate	metab_138	-	-	147.1	19.365	1739.24949121	1726.54	pos	-	-	0.061908946036	5.5008	5.2233	5.2967	5.1193	5.5462	5.5147	4.889	5.1046	4.756	5.0678	4.6018	5.221	5.2813	5.674	4.9314	5.2895	5.4479	5.1918	5.2824	5.1174	5.7783	5.116	5.5385	5.3283	5.1954	5.1505	5.1487
2,5-diaminopentanoic acid	metab_139	LMFA01100057	C01602	174	19.472	1747.27317074	1768.56	pos	C5H12N2O2	-	0.0891864848348	4.9835	5.0546	5.2624	4.9927	5.0293	4.5117	4.7844	4.6987	4.3421	4.8038	4.9516	4.9477	5.2011	5.1828	5.0289	4.7597	4.5885	4.4988	4.3017	4.2896	5.5416	5.5438	4.2871	4.306	5.7152	5.6635	5.7407
Glycerol 1-Phosphate	metab_140	-	C03189	357.2	19.507	1749.88817163	1751.78371966	pos	-	-	0.0643186984132	6.8945	6.9667	7.044	6.7861	6.637	6.9161	4.9819	4.7143	4.8231	4.8397	5.3149	5.1628	7.0574	7.0615	6.7543	6.794	6.7324	6.432	6.6745	6.4659	6.9214	6.9886	6.0387	5.8331	6.6823	6.7281	6.7345
2-[(2-amino-3-methylbutanoyl)amino]-4-methylpentanoic acid	metab_143	-	-	72	19.943	1782.0759897	1877	pos	-	-	0.0191698297644	4.8743	4.9053	4.9584	4.9232	5.0617	4.9445	5.7053	5.5454	5.4301	5.6747	5.6093	5.6148	4.8764	4.9793	4.9504	4.8243	5.0213	4.9316	5.5738	5.5056	4.8695	4.7752	6.0711	5.9429	5.4699	5.4533	5.4626
Methyl(triphenoxy)silane	metab_144	-	-	322	19.994	1785.79501684	2277	pos	-	-	0.131960566644	4.4295	4.4605	4.5136	4.4784	4.6169	4.4997	4.8989	4.8012	4.5941	4.8972	4.8418	4.9059	5.0258	5.004	4.5056	4.3795	4.7392	4.4868	4.5342	4.36	4.797	4.8135	4.2752	4.2941	4.7929	4.7893	4.6875
Terephthalic Acid	metab_145	HMDB0002428	C06337	295	20.009	1786.88704312	1801.99	pos	C8H6O4	100-21-0	0.188867638838	5.0818	5.1761	5.267	5.2141	5.3318	5.2728	5.2985	5.1494	4.9825	5.0976	5.0688	5.1503	5.4535	5.4298	5.2074	5.0852	5.8619	5.6969	5.3624	5.3903	5.3077	5.2759	5.5762	5.5042	5.1377	5.2953	5.1908
3-Phosphoglyceric Acid	metab_146	HMDB0000807	C00597	204	20.104	1793.78425626	1798.22387233	pos	C3H7O7P	820-11-1	0.0940556916487	4.7587	4.7897	4.8428	5.6926	4.9461	4.8289	4.6078	4.5506	4.6594	4.6049	4.5052	4.6222	4.9785	5.0195	5.7323	4.7192	5.539	5.3769	5.5319	5.4422	5.6157	5.462	4.6043	4.6233	4.6774	4.6363	4.5956
Citric Acid	metab_148	HMDB0000094	C00158	273.1	20.292	1808.13643435	1809.7836506	pos	C6H8O7	77-92-9	0.0470430661102	7.6152	7.6396	7.7026	7.622	7.7115	7.6811	4.6074	4.0432	4.152	4.0976	3.9979	4.1148	7.6648	7.6318	7.6706	7.5772	7.7979	7.6757	7.4314	7.3315	7.4746	7.3996	6.8506	5.977	7.4602	7.4373	7.4195
Protocatechuic Acid	metab_149	HMDB0001856	C00230	86	20.356	1813.22079262	1831.91	pos	C7H6O4	99-50-3	0.0892017151738	4.6553	4.6632	4.7363	4.6488	4.6922	4.7189	4.5092	4.2967	4.4055	4.3511	4.4621	4.4272	4.5069	4.735	4.7196	4.6526	4.6519	4.9913	5.5182	5.4576	4.5001	4.6178	6.0137	5.923	5.0728	4.995	5.0403
Uridine 5'-Diphospho-N-Acetylglucosamine	metab_150	-	-	73	20.448	1820.50162141	1817.1	pos	-	-	0.0302260405793	6.7579	6.8105	6.8793	6.7003	6.6897	6.7755	6.0347	5.9161	6.1824	5.9625	6.0692	6.1298	6.7885	6.7723	6.8179	6.8139	6.8149	6.5918	6.0431	5.8429	6.7953	6.7935	6.5703	6.7676	6.5316	6.5152	6.5413
(3S,8aS)-3-propan-2-yl-2,3,6,7,8,8a-hexahydropyrrolo[1,2-a]pyrazine-1,4-dione	metab_151	-	-	154	20.525	1826.57022078	1600	pos	-	-	0.272881139201	4.4986	4.6002	4.6726	4.4172	4.3957	4.5812	5.1779	5.0744	5.6014	5.1658	5.1546	5.1608	5.0213	5.183	4.553	4.4207	5.913	5.8434	5.6305	5.7017	4.9496	4.9343	6.2565	6.3686	5.0858	5.3069	5.3194
Udp Glcnac	metab_152	-	-	73	20.577	1830.65563047	1817.97	pos	-	-	0.102940930995	6.3563	6.4231	6.4902	6.3071	6.282	6.3906	6.0295	5.9161	6.2548	5.9625	6.0672	6.1298	6.4585	6.4427	6.3339	6.3584	6.6897	6.5314	6.2289	5.9427	6.3375	6.3346	5.9402	6.8003	6.4453	6.3844	6.3601
Cadaverine	metab_153	HMDB0002322	C01672	174.1	20.597	1832.22419346	1856.9	pos	C5H14N2	462-94-2	0.010529792637	5.4082	5.4543	5.5348	5.3603	5.4489	5.5287	6.5966	6.5267	4.1318	6.5536	6.6479	6.6998	5.034	5.0267	4.3072	4.3061	5.0012	4.8045	4.0914	4.0793	5.0293	4.3074	4.6458	5.2697	6.0805	6.0716	6.0781
Ketohexose	metab_154	-	-	103	20.636	1835.2785153	1823.63	pos	-	-	0.140270615104	5.4475	5.5485	5.6247	5.4142	5.4052	5.5137	6.0395	5.9495	6.1287	6.0041	5.9666	6.0122	5.5992	5.5976	5.4807	5.5048	5.7639	5.6174	5.2809	5.0659	5.4511	5.4765	6.1315	6.2318	5.6466	5.5453	5.5442
(6E)-6-methoxyiminohexane-1,2,3,4,5-pentol	metab_157	-	-	319.2	21.193	1878.28147816	2173	pos	-	-	0.214583640548	6.5315	6.605	6.7009	6.478	6.5161	6.6084	7.5398	7.3763	7.0267	7.4881	7.33	7.418	6.7554	6.7349	6.4036	6.4119	4.5558	4.466	7.5044	7.4843	7.5515	7.4976	7.8551	7.462	7.6217	7.5976	7.4374
N-(formamidomethyl)formamide	metab_158	-	-	73	21.216	1880.03279548	1093	pos	-	-	0.0340098345923	6.2602	6.3331	6.4244	6.1796	6.3757	6.4562	7.5888	7.4899	7.8018	7.7051	7.3483	7.4307	6.5446	6.5355	6.7786	6.7671	6.7922	6.3145	7.5199	7.4981	7.5004	7.4671	5.9763	5.9953	7.6441	7.6293	7.6146
2-(thiophen-2-ylmethyl)thiophene	metab_159	-	-	179	21.258	1883.22595977	1468	pos	-	-	0.0558201717565	4.347	4.3779	4.7917	4.3958	4.5343	4.4171	6.139	5.8904	5.4359	5.9623	6.0456	6.0384	6.7568	6.778	4.423	4.297	6.5281	6.1786	6.989	6.9159	6.1886	6.1522	5.8181	4.2115	6.2716	6.2731	6.3137
2-methoxyphenanthrene	metab_160	-	-	208	21.263	1883.60567807	1972	pos	-	13837-48-4	0.230540989418	4.6848	4.7246	4.786	4.3816	4.5201	4.4029	5.3272	4.9445	5.1053	5.3493	5.1513	5.1286	5.8441	5.8621	4.7112	4.7426	5.627	4.39	6.2065	6.1085	5.2168	5.1081	5.7642	6.0972	5.8709	5.8272	5.6673
D-(+)-Altrose	metab_162	-	-	319	21.488	1900.67406272	1897.33640597	pos	-	-	0.0547834342933	5.9689	6.0315	6.1363	5.9156	5.9753	6.0777	7.2664	7.1596	7.4791	7.391	6.9108	6.9729	6.1804	6.1565	5.7547	5.7497	5.2894	5.0748	7.2857	7.2571	7.1099	7.1252	4.8632	4.8821	7.3571	7.327	7.3106
Tyramine	metab_164	HMDB0000306	C00483	174	21.6	1910.08468015	1907.89098612	pos	C8H11NO	51-67-2	0.0340004259428	4.3372	4.3682	4.4212	4.3861	4.5246	4.4074	5.5253	5.5047	5.135	5.4288	5.7814	5.8689	5.8907	5.7178	4.4132	4.2872	4.4842	4.3945	5.0652	4.8491	6.1365	6.2818	4.1828	4.2018	5.9523	5.9259	5.9511
2,6-diaminohexanoic acid	metab_165	-	C00047	174.1	21.644	1913.76836461	1801	pos	-	-	0.107391819475	4.2341	4.2651	4.3181	4.2829	4.4214	4.3043	5.4373	5.5047	5.133	5.437	5.7814	5.8673	5.9021	5.7154	4.3101	4.1841	4.3811	4.2913	5.0522	4.8441	6.1375	6.2821	5.0768	5.1759	6.4179	6.5117	6.4705
Galacturonic Acid	metab_166	HMDB0002545	C08348	73	21.748	1922.44557159	1927.09027002	pos	C6H10O7	14982-50-4	0.0940554662293	5.9558	6.0097	6.1007	5.8835	5.8566	5.9685	6.3516	5.1639	5.86	5.4524	5.1986	5.3239	5.6871	5.6545	5.8405	5.8081	6.1226	5.9442	5.2323	5.2202	5.8952	5.9034	5.2177	5.2366	5.2907	5.2497	5.209
Galactitol	metab_167	HMDB0000107	C01697	73	21.815	1928.01374586	1936.03653319	pos	C6H14O6	608-66-2	0.0648547978298	5.9565	6.0094	5.194	5.8834	5.8508	5.9601	6.2598	6.0639	6.4544	6.3373	6.2855	6.3393	5.9319	5.9125	5.8416	5.8222	6.0907	5.8631	4.2362	4.818	5.7107	5.802	5.5433	4.2405	5.8243	5.8423	5.879
Octadecane	metab_168	HMDB0033721;LMFA11000581	-	158	21.84	1930.08704285	3025	pos	C18H38	593-45-3	0.162954781271	4.3174	4.3483	4.4014	4.3662	4.5047	4.3875	5.0043	5.0928	4.218	4.9874	5.1184	5.1929	4.3194	4.2763	4.3934	4.2673	4.4644	4.3746	4.1776	4.1654	4.3126	4.4603	4.163	4.1819	5.3406	5.4817	5.4494
L-Tyrosine	metab_169	HMDB0000158	C00082	218.1	21.864	1932.07517639	1922.96895777	pos	C9H11NO3	60-18-4	0.1008961123	5.7987	5.8296	5.8827	5.8475	5.986	5.8688	6.0606	6.1208	5.6993	5.9527	6.2143	6.2937	6.1465	6.0099	5.8747	5.7487	5.9457	5.8559	5.6589	5.6467	5.9999	6.1289	5.6443	5.6632	6.4378	6.5258	6.4915
2-(cyclopropanecarbonylamino)-4-methylpentanoic acid	metab_170	-	-	154.1	21.958	1939.84107613	2550	pos	-	-	0.0314330047876	5.4728	5.5038	5.5569	5.5217	5.6602	5.543	5.867	5.7797	6.107	5.8622	5.8133	5.8432	5.865	5.8331	5.5489	5.4228	6.3755	6.2506	6.211	6.2241	5.468	5.5143	6.1554	6.3033	5.6347	5.6596	5.6378
Isopropyl Beta-D-1-Thiogalactopyranoside	metab_171	-	-	73	22.022	1945.10949758	2061.58577711	pos	-	367-93-1	0.0940542301059	6.339	6.4083	6.4656	6.2764	6.269	6.3512	6.0365	5.9071	6.1229	6.016	5.8837	5.9863	5.8398	6.395	6.2971	6.2729	6.5795	6.467	6.1853	6.1271	6.2534	6.2598	6.0576	5.7023	5.7564	5.7154	5.6747
2,3,4,6-tetrahydroxyhexanoic acid	metab_172	-	-	73	22.064	1948.55858482	2028	pos	-	-	0.0421808102133	6.3372	6.4192	6.4616	6.2805	6.2699	6.3526	5.9521	5.9071	6.1189	6.016	5.8837	5.9863	6.4135	6.395	6.2882	6.2461	6.5752	6.4614	6.1853	6.0946	6.2532	6.257	6.0576	5.9471	6.1804	6.2131	6.1833
2,8-diethoxy-1,7-diazatricyclo[7.3.0.03,7]dodeca-2,8-diene	metab_174	-	-	70	22.167	1956.98934441	1898	pos	-	-	0.155173059454	5.3678	5.3988	5.4518	5.4166	5.5551	5.4379	5.225	5.1596	5.5433	5.3581	5.2137	5.2549	5.7121	5.7787	5.4438	5.3178	6.2031	6.1272	5.8418	5.7357	5.5213	5.4423	6.0979	6.1523	5.32	5.42	5.4548
Hexose	metab_175	-	C00738	204	22.222	1961.47517641	1955.02	pos	-	-	0.0395718443464	5.0022	5.0253	5.0372	4.8861	4.8976	5.0613	6.0063	4.9969	4.6525	5.0675	4.8629	4.9027	5.0004	5.1126	4.8272	5.2529	5.7589	5.6428	6.3928	5.8136	5.3813	5.3973	7.544	7.6438	6.0118	5.9953	5.9774
Glycylproline	metab_176	HMDB0000721	-	174.1	22.41	1976.72516516	1973.32938307	pos	C7H12N2O3	704-15-4	0.116803422455	4.6076	4.6386	4.6916	4.6564	4.7949	4.6778	4.8072	4.9466	4.5082	4.7932	5.3032	5.3787	4.6096	4.5665	4.6836	4.5576	4.7546	4.6648	4.4678	4.4557	4.6028	4.7961	4.6372	4.4721	5.5975	5.684	5.6927
Galactonic Acid	metab_177	HMDB0000565	C00880	73	22.476	1982.04856145	1994.53906319	pos	C6H12O7	13382-27-9	0.0439282625235	6.1417	6.2168	6.2684	6.0449	6.0785	6.1695	6.4974	6.4404	6.161	6.5272	6.5135	6.579	5.4929	5.534	5.3469	5.2209	6.0594	5.8325	5.1311	5.119	5.8008	5.7715	5.8296	5.1354	6.1855	6.208	6.2236
3-methyl-11,12,14,15,16,17,18,19,20,21-decahydro-1H-yohimban	metab_179	-	-	293	22.639	1995.12905065	2273	pos	-	-	0.0338175266388	4.8286	4.9282	5.0478	4.9878	5.0102	4.9978	4.9033	4.7221	4.6266	4.8092	4.7067	4.8119	4.8753	4.971	4.9778	4.8158	5.0183	4.9706	4.8159	4.6912	4.9718	4.9006	4.5716	4.5906	4.9301	4.9018	4.9236
Hexadecanoic acid	metab_182	HMDB0000220;LMFA01010001	C00249	313.1	23.183	2041.89289224	1987	pos	C16H32O2	57-10-3	0.106104554589	5.6228	5.691	5.7875	5.627	5.5746	5.6403	5.4282	5.2832	5.2085	5.338	5.1692	5.2471	5.3192	5.2315	5.2856	5.2333	5.5751	5.3719	5.2098	5.0859	5.3813	5.2593	4.8746	4.8935	5.4584	5.3838	5.378
N-[(1E)-3,4,5,6-tetrahydroxy-1-methoxyiminohexan-2-yl]acetamide	metab_184	-	-	73	23.462	2065.69597806	2488	pos	-	-	0.0088519246388	6.2494	6.3036	6.3575	6.1724	6.1539	6.2744	6.4415	6.3506	6.5427	6.4187	6.3173	6.3674	5.8774	5.8602	6.3787	6.3867	6.8898	6.6934	6.0231	6.0783	6.3996	6.4049	6.6042	6.5693	6.06	6.0677	6.0641
Cyclohexane-1,2,3,4,5,6-hexol	metab_185	-	-	305.1	23.619	2078.96639478	2194	pos	-	-	0.0198418844779	6.4046	6.4708	6.5457	6.3309	6.3031	6.4276	6.4792	6.3742	6.5918	6.4508	6.3503	6.3896	6.5087	6.4962	6.3666	6.3837	4.4793	4.3895	6.3025	6.2494	6.3828	6.4066	6.3634	6.4256	6.3476	6.3327	6.3328
N-Acetyl Glucosamine	metab_186	-	-	73	23.704	2086.11425583	2065.2	pos	-	-	0.0248034279173	6.1263	6.1811	6.2554	6.0209	5.9662	6.1113	6.6044	6.5122	6.6894	6.5792	6.528	6.5793	6.4028	6.3872	5.8864	5.8859	6.3253	6.1616	6.0444	6.0004	5.9804	6.0247	6.4005	6.4308	6.324	6.3347	6.3456
1,3-diphenylpropan-2-amine	metab_188	-	-	120	23.942	2106.56833463	1844	pos	-	-	0.0746956423492	4.4503	4.4813	4.5344	4.4992	4.6377	4.5205	5.8963	5.7793	4.351	5.8022	5.7032	5.6949	4.4524	4.4092	4.5264	4.4003	4.5973	4.5076	5.1864	4.2984	4.4455	4.3512	4.2959	4.3149	5.3642	5.3711	5.4225
(6Z)-6-methoxyiminoheptane-1,2,3,4,5,7-hexol	metab_189	-	-	319	24.062	2117.47178824	2533	pos	-	-	0.0191474480549	5.1445	5.2306	5.3161	5.0768	5.0201	5.1583	5.2997	5.1962	5.4187	5.26	5.2146	5.2666	5.0669	5.0646	4.8127	4.8178	4.8837	4.7939	5.0166	5.0052	4.859	4.9114	5.3781	5.423	5.1141	5.0976	5.108
Hexane-1,2,3,4,5,6-hexol	metab_190	HMDB0250766	-	73	24.131	2123.71667808	2066	pos	C6H14O6	-	0.0280210854538	5.5731	5.6027	5.691	5.4887	5.492	5.5714	5.5995	5.5856	5.7913	5.5628	5.7077	5.7435	5.2473	5.4238	5.3213	5.2868	5.3923	5.3025	5.4989	5.4571	5.391	5.3842	5.6504	5.683	5.4905	5.509	5.4863
1-[4-[dimethyl(pentoxy)silyl]oxyphenyl]ethanone	metab_192	-	-	265.1	24.306	2139.47543868	1800	pos	-	-	0.184742639185	4.7	4.731	4.784	4.7488	4.8873	4.7701	5.2532	5.4435	4.6006	5.3073	5.456	5.5448	4.7962	4.6589	4.776	4.65	4.847	4.7572	4.5602	4.5481	4.7452	4.7823	4.5456	4.5645	5.0494	5.201	5.1939
1-(ethylsulfanylmethyl)-2,8,9-trioxa-5-aza-1-silabicyclo[3.3.3]undecane	metab_193	-	-	130	24.655	2170.56695189	1607	pos	-	-	0.203699504272	4.8184	4.9037	4.9874	4.7756	4.7675	4.8254	4.7099	4.4125	4.4808	4.5582	4.4229	4.5152	5.2859	5.4868	4.7587	4.7069	4.7272	4.6375	4.7526	5.1381	4.5754	4.8002	4.4258	4.4447	5.1034	5.0911	5.2431
2,3-dihydroxypropyl dihydrogen phosphate	metab_195	-	-	357	24.725	2176.75005661	0	pos	-	-	0.125809591822	4.4038	4.5205	4.6069	4.3509	4.4819	4.3647	4.3775	4.3167	4.1952	4.3735	4.4301	4.424	4.7195	4.7799	4.4257	4.4579	4.4416	4.3518	4.1548	4.1426	4.5832	4.6245	4.1402	4.1591	4.5491	4.6125	4.6592
2,3,5,6-tetrahydroxyhexanoic acid	metab_196	-	-	73	24.772	2180.89175498	1981	pos	-	-	0.0310914924592	6.1992	6.2734	6.3286	6.1514	6.1112	6.1959	5.9069	5.7466	5.5943	5.913	5.7302	5.8471	6.2998	6.2897	6.1422	6.0557	5.9939	5.9296	5.9507	5.8386	6.1335	6.1364	5.5393	5.5582	6.095	6.091	6.0697
N-Acetyl-D-Tryptophan	metab_197	HMDB0255052	C03137	202.1	25.005	2201.43124196	2367.26652232	pos	C13H14N2O3	-	0.0556951670546	4.8204	4.8514	4.9045	4.8693	5.0078	4.8906	5.2845	5.2878	4.7211	5.2483	5.4761	5.4744	6.6606	6.6695	4.8965	4.7704	4.9675	4.8777	5.8649	4.6685	5.6782	5.7331	4.666	4.685	6.2095	6.2112	6.2515
4-[2-(4-hydroxyphenyl)propan-2-yl]phenol	metab_200	HMDB0032133	C13624	357.2	25.164	2216.54983904	2177	pos	C15H16O2	80-05-7	0.020473202389	7.1891	7.2299	7.2539	7.2404	7.4029	7.2704	7.0441	7.0135	7.036	7.0535	6.9608	7.0814	7.1941	7.156	7.2937	7.1758	7.3143	7.2137	7.089	7.048	7.2467	7.1064	7.0018	6.9805	7.1059	7.0881	7.0972
Octadecanoic acid	metab_201	HMDB0000827;LMFA01010018	C01530	341	25.394	2238.25131668	2186	pos	C18H36O2	57-11-4	0.145296934161	4.9576	5.0371	5.1434	5.0218	5.0052	5.0284	4.9525	4.7502	4.6348	4.8179	4.6465	4.7875	4.9564	4.8503	4.8113	4.7315	5.1313	4.9064	4.7462	4.5822	4.8572	4.7398	4.5798	4.5987	5.0433	4.9396	4.9362
3,6-dibutyl-1,4-dihydro-1,2,4,5-tetrazine	metab_202	-	-	154.1	25.524	2250.43058837	1945	pos	-	-	0.0102963608934	4.8816	4.9126	4.9656	4.9305	5.0689	4.9518	5.2816	5.1413	5.577	5.264	5.2286	5.22	4.8837	4.9749	4.9576	4.8316	5.6119	5.589	5.3654	5.3065	4.8768	4.7825	5.7189	5.798	4.9485	4.941	4.949
2-anilino-1-phenylpropan-1-ol	metab_203	-	-	120	25.65	2262.17605884	1962	pos	-	-	0.170211335196	4.6401	4.6711	4.7241	4.6889	4.8274	4.7103	5.9334	5.8731	4.5407	5.9067	5.8086	5.8231	4.6422	4.599	4.7161	4.5901	4.7871	4.6974	5.1004	4.4882	4.6353	4.541	4.4857	4.5046	5.3127	5.4154	5.4624
3-(1,4-dioxo-2,3,6,7,8,8a-hexahydropyrrolo[1,2-a]pyrazin-3-yl)propanamide	metab_204	-	-	70	25.672	2264.22093727	2074	pos	-	-	0.0804841499873	5.2412	5.3643	5.3964	5.1712	4.9638	5.147	6.0446	5.9425	6.1525	6.0451	5.9672	5.993	6.3642	6.3591	4.8525	4.7265	6.8076	6.6314	6.1431	6.0744	5.9839	5.9676	5.7604	5.9101	5.9746	6.0077	6.0444
Diethyl-pentoxy-undecoxysilane	metab_205	-	-	315.1	25.931	2288.16384102	2071	pos	-	-	0.134660963516	5.0016	5.1105	5.2152	4.9617	4.8169	4.9979	4.4787	4.4214	4.5302	4.4758	4.376	4.493	5.5324	5.5524	5.0838	5.0981	4.7766	4.6868	4.4898	4.4777	5.2487	5.2526	4.4752	4.4941	5.0103	5.0844	5.1283
[(6E)-2,3,4,5-tetrahydroxy-6-methoxyiminohexyl]dihydrogen phosphate	metab_206	-	-	387.1	25.955	2290.370369	0	pos	-	-	0.198944231018	4.7571	4.8684	5.0057	5.4125	4.729	4.8557	4.3907	4.3334	4.4422	4.3878	4.2881	4.4051	5.4798	5.4806	4.7008	4.6829	4.6886	4.5989	4.5184	4.5449	5.161	5.1527	4.3872	4.4061	4.8315	4.9423	5.0078
Glycerol-3-Galactoside	metab_207	-	-	204.1	25.983	2292.94207437	2281.09	pos	-	-	0.00699726912674	4.8496	4.8806	4.9336	4.8984	5.0369	4.9198	6.236	6.1366	6.3376	6.257	6.1225	6.1583	5.3168	5.2512	4.9256	4.7996	4.9966	4.9069	5.257	5.1974	4.8448	4.7505	5.8708	5.8887	5.7621	5.7596	5.7657
Glucose-6-Phosphate	metab_210	-	-	73	26.289	2322.78756374	2300.2	pos	-	-	0.106327839984	5.524	5.5905	5.6917	5.3792	5.5177	5.5167	5.5856	5.4965	5.231	5.1765	5.4864	5.5347	5.8762	5.8238	5.5445	5.2803	5.4774	5.3876	5.1906	5.1784	5.6142	5.5805	5.1759	5.1949	5.6755	5.6529	5.7402
N-(2,2,6,6-tetramethylpiperidin-4-ylidene)hydroxylamine	metab_211	-	-	120	26.325	2326.35182296	2586	pos	-	-	0.232060057201	5.2398	5.2708	5.3238	5.2887	5.4272	5.31	5.7475	5.7039	5.1404	5.6716	5.6849	5.7165	5.2419	5.1987	5.3158	5.1898	5.3868	5.2971	5.1	5.0879	5.235	5.1407	5.0854	5.1043	5.3435	5.4913	5.5505
N-(7-benzyl-2-hydroxy-4-methyl-5,8-dioxo-3-oxa-6,9-diazatricyclo[7.3.0.02,6]dodecan-4-yl)-7-methyl-6,6a,8,9,10,10a-hexahydro-4H-indolo[4,3-fg]quinoline-9-carboxamide	metab_212	-	-	125	26.609	2354.30015073	5000	pos	-	-	0.248537805603	5.3474	5.3784	5.4315	5.3963	5.5348	5.4176	5.4996	5.442	5.576	5.5761	5.5241	5.5376	5.8491	5.9214	5.4235	5.2974	6.3218	6.1887	5.8622	5.8002	5.5436	5.5845	5.5699	5.6477	5.2661	5.4338	5.488
3-benzyl-2,3,6,7,8,8a-hexahydropyrrolo[1,2-a]pyrazine-1,4-dione	metab_217	-	-	125	27.053	2397.40181699	2138	pos	-	-	0.0688877292499	5.406	5.437	5.49	5.4548	5.5933	5.4762	5.8643	5.7674	6.2142	5.8381	5.8756	5.8775	5.5076	5.5358	5.482	5.356	6.1923	6.0795	6.1557	6.1352	5.4012	5.4142	6.3328	6.3935	5.617	5.6644	5.674
(3Z)-5-heptyl-3-methoxyimino-1H-indol-2-one	metab_219	-	-	331	27.211	2413.44026909	2768	pos	-	-	0.0677739800057	4.4288	4.4597	4.5128	4.4776	4.6161	4.4989	5.0063	5.1127	4.3294	5.1092	4.7665	4.9447	4.4311	4.4836	4.5048	4.3788	5.1938	5.012	4.289	4.2769	4.424	4.3297	4.2744	4.2933	4.3474	4.4051	4.3898
2-(4-fluorophenyl)-1-methylbenzimidazole	metab_220	-	-	226.1	27.365	2429.15778245	1818	pos	-	724-59-4	0.103506008485	4.7866	4.8176	4.8707	4.8355	4.974	4.8568	4.6526	4.6708	4.6873	4.8101	4.7662	4.8159	5.0517	5.0817	4.8627	4.7366	5.3756	5.3125	4.982	4.893	4.8362	4.7928	4.6715	4.6776	4.7053	4.7165	4.6312
2-[[4-(diethylcarbamoyl)benzoyl]-(2,2-dimethylpropyl)amino]acetic acid	metab_224	-	-	204.1	28.688	2566.11429955	2734	pos	-	-	0.094055255478	5.7394	5.7135	5.7294	5.7942	5.9541	5.8033	5.4944	5.4372	5.546	5.4916	5.3918	5.5088	5.6474	5.6043	5.7214	5.5954	5.7924	5.7026	5.5056	5.4935	5.6406	5.5463	5.491	5.5099	5.564	5.523	5.4823
Diethyl-heptoxy-tridecoxysilane	metab_225	-	-	371	28.792	2577.1001555	2469	pos	-	-	0.0330285378588	4.8927	4.9527	5.0508	4.8374	4.7076	4.9048	4.3198	4.2364	4.2512	4.2021	4.1019	4.214	4.7308	4.7737	4.7745	4.7548	4.9829	4.7486	4.2108	4.1987	4.3458	4.2515	4.1962	4.2151	4.6068	4.5954	4.6238
(carbamoylamino)urea	metab_228	-	-	75	29.2	2621.13576974	1436	pos	-	-	0.0199514321154	6.6239	5.8283	6.4886	6.1847	5.9846	6.5472	5.8174	6.5621	6.1232	6.212	6.5107	6.23	6.4358	6.4655	6.1576	6.7539	6.9295	6.5653	6.7122	6.3353	5.7925	6.2092	6.1779	6.2856	6.2419	6.2493	6.2591
2-(2-ethoxyethoxy)ethanol	metab_229	-	-	217.1	29.206	2621.80097292	1727	pos	-	111-90-0	0.0163071162477	7.3813	7.6352	7.702	7.2715	6.8632	7.7338	6.7879	7.3845	7.2291	7.3612	7.3085	7.3474	7.6774	7.675	7.1188	7.5183	7.3348	7.7779	7.5306	7.5108	6.662	7.383	7.2602	7.3549	7.4127	7.3987	7.4074
Conduritol Epoxide	metab_230	HMDB0247281	-	73	29.469	2650.82556226	1909.39878328	pos	C6H10O5	-	0.0737676118659	7.4162	7.7414	7.1658	7.5705	7.8126	7.1519	7.5398	7.1684	7.5662	6.928	7.0631	7.4675	7.2802	7.6518	7.7707	7.4981	7.2288	7.7581	7.0099	7.5678	7.7279	7.6178	7.0575	6.9992	7.6115	7.5627	7.5526
B-Lactose	metab_241	-	-	204	29.986	2707.60138047	2781.76	pos	-	-	0.218714515992	6.891	7.0167	7.0961	6.9732	7.1475	7.0529	6.6099	6.8721	6.6614	6.607	6.6999	6.6242	6.9837	6.9139	7.0976	7.0284	6.9078	7.5678	6.621	6.6089	6.756	6.6617	7.5653	6.8095	6.6794	6.7857	6.5977
2-[4-(oxan-2-yloxy)butanoyl]pyrrolidine-1-carboxylic acid	metab_243	-	-	204.1	30.131	2724.24279451	2385.59312129	pos	-	-	0.0940556544	6.9899	7.0456	7.2996	6.8991	6.8726	6.961	5.6749	5.6177	7.3737	7.2886	7.1634	7.2379	7.1235	5.7848	7.6298	7.1581	5.9729	5.8831	5.6861	6.8313	5.8211	6.9659	7.1837	7.2315	5.7445	5.7035	5.6628
Maltose	metab_244	-	C00208	204.1	30.189	2730.8769474	2729.53992111	pos	-	69-79-4	0.14300990174	6.9899	7.0209	7.291	7.6441	7.436	7.8388	7.3113	7.2134	7.3737	7.2886	7.1634	7.238	7.7718	7.7737	7.6224	7.7204	7.137	7.8869	6.8502	7.6279	7.2735	7.6064	7.3183	7.3949	6.9086	6.9521	6.8268
Trehalose	metab_245	HMDB0000975	C01083	191.1	30.292	2742.62693377	2714.199	pos	C12H22O11	99-20-7	0.0369250143074	7.6755	7.6601	7.7286	7.4641	7.1261	7.7075	7.0915	7.4766	7.3661	7.3163	7.4055	7.2406	7.6619	7.6548	7.3956	7.4735	7.9206	7.5992	7.614	7.5053	6.9617	7.4671	7.3873	7.5029	7.4594	7.4306	7.4334
4-(dimethoxymethyl)benzoic acid	metab_246	-	-	179.1	30.36	2750.36233153	1460	pos	-	-	0.137120191341	5.635	5.666	5.7191	5.6839	5.8224	5.7052	6.0049	5.9453	6.0994	5.9881	6.0672	6.1004	5.8343	5.8553	5.7111	5.585	6.2667	6.2931	6.1615	6.1428	5.6302	5.6153	6.5882	6.6753	5.8356	5.9155	5.9555
D-(+)-Trehalose	metab_250	-	-	73	30.677	2786.19578527	2737.07890693	pos	-	-	0.135778714837	5.452	5.483	5.5361	5.5009	5.6394	5.5222	6.8461	6.687	6.9044	6.8555	6.6529	5.7337	5.4541	6.3074	5.9744	6.0949	6.5392	6.5046	6.4641	6.476	5.9294	5.9635	5.2976	6.6929	5.9897	5.8931	5.889
Lactobionic Acid	metab_251	HMDB0253945	-	204.1	30.906	2812.6201813	2836.19144056	pos	C12H22O12	96-82-2	0.0397162923798	6.6829	6.7244	6.7873	6.5594	6.5632	6.7201	6.5045	6.4213	6.2157	6.3967	6.759	6.8084	6.3598	6.3503	6.178	6.052	6.7971	6.1592	6.5644	6.2913	6.7653	6.7957	6.0439	7.7193	6.4151	6.4346	6.4496
Isomaltose	metab_252	HMDB0002923	C00252	204.1	31.044	2828.98552724	2869.463498	pos	C12H22O11	37169-69-0	0.0183646387713	5.7294	5.7614	6.7873	5.832	5.9651	6.1396	6.1567	6.0372	6.3559	6.1824	6.0549	6.0781	6.3479	6.3533	5.8054	5.6794	6.7506	6.1715	7.5105	6.5539	5.773	5.7081	7.7406	7.4638	6.8603	6.8448	6.8497
6-methoxyimino-3-[3,4,5-trihydroxy-6-(hydroxymethyl)oxan-2-yl]oxyhexane-1,2,4,5-tetrol	metab_253	-	-	204.1	31.219	2849.63437614	3696	pos	-	-	0.0869694823818	5.555	5.586	5.6391	5.6039	5.7424	5.6252	5.4457	6.023	5.7664	5.4754	6.0199	5.4185	5.5571	5.5139	5.6311	5.505	6.2022	5.6123	5.4152	6.728	5.9348	5.9183	7.3223	5.4195	6.5445	6.4699	6.5234
5-(cyclohepten-1-yl)-5-ethyl-1,3-dipentyl-1,3-diazinane-2,4,6-trione	metab_254	-	-	361.2	31.267	2855.27783411	3252	pos	-	-	0.0288929866905	4.9205	4.9515	5.0045	4.9694	5.1078	4.9907	5.1048	4.9844	5.2418	5.0851	5.0228	5.0204	4.9226	4.8794	4.9965	4.8705	5.0675	4.9778	6.4405	6.4435	5.5884	5.6396	6.6439	7.1993	5.5342	5.5189	5.5439
Gentiobiose	metab_256	-	C08240	204.1	31.549	2888.25918531	2919.56	pos	-	-	0.194722331033	5.3335	5.3645	5.4175	5.3823	5.5208	5.4036	5.6992	5.5949	5.8162	5.6818	5.6286	5.6508	5.3355	5.2924	5.4095	5.2835	5.4805	5.3907	5.4805	5.6391	5.3287	5.2344	5.868	6.5238	5.2521	5.2111	5.3688
6-[3,4,5-trihydroxy-6-(hydroxymethyl)oxan-2-yl]oxycyclohexane-1,2,3,4,5-pentol	metab_259	-	-	204.1	32.065	2949.15467941	3718	pos	-	-	0.0679728626753	6.0445	6.1017	6.1702	5.955	5.9225	6.0535	5.9491	5.8458	6.0412	5.9267	5.8468	5.9076	6.1396	6.1165	5.9826	5.9921	6.411	6.2029	6.0715	6.0249	6.025	6.0382	5.9103	5.9666	5.9652	5.9891	6.0236
10,13-dimethyl-17-(6-methylheptan-2-yl)-2,3,4,7,8,9,11,12,14,15,16,17-dodecahydro-1H-cyclopenta[a]phenanthren-3-ol	metab_261	-	-	129	34.029	3156.89248272	2755.2232232	pos	-	-	0.0170696167749	5.3959	5.4363	5.5127	5.3503	5.2143	5.3807	4.7477	4.6904	4.7992	4.7448	4.645	4.762	5.2837	5.2816	5.2912	5.2936	5.6178	5.4169	5.2051	5.1699	5.3598	5.3705	5.1618	5.2544	5.1728	5.1719	5.1851
Benzoic Acid	metab_262	HMDB0001870	C00180	179	11.783	1249.71584692	1240.13788175	pos	C7H6O2	65-85-0	0.00498319531775	4.3867	4.4481	4.5248	4.4718	4.5799	4.4569	4.7	4.6069	4.7962	4.6495	4.5734	4.6582	5.6788	5.6556	4.7964	4.7505	5.8468	5.6785	5.2451	5.2074	4.9238	4.9498	4.9178	4.936	5.0095	5.0101	5.0061
D-Glucose	metab_263	HMDB0000122	C00031	319	21.523	1903.62013945	1914.42477383	pos	C6H12O6	50-99-7;492-61-5	0.0397539120988	5.9689	6.0315	6.1363	5.9154	5.9746	6.0781	7.2665	7.1596	7.4791	7.391	6.9108	6.9729	6.1804	6.1565	5.7547	5.7497	4.965	4.9667	7.2857	7.2571	7.1099	7.1252	7.6825	7.5789	7.0041	7.0084	7.0356
Glycolic Acid	metab_264	HMDB0000115	C00160	147	8.633	1072.22891188	1076.49	pos	C2H4O3	79-14-1	0.186675404989	5.1785	5.3573	5.3976	5.1588	5.2279	5.2419	5.3589	5.2259	5.3098	5.1329	4.9772	5.0235	5.1595	5.1336	5.1301	5.1371	5.9714	5.7891	5.4422	5.3983	5.5339	5.5264	5.5033	5.5441	5.417	5.2949	5.2723
