# Supplementary material for: Dynamic Interplay between Microbiota Shifts and Differential Metabolites during Dairy Processing and Storage
Source: Molecules. 2024 Jun 9;29(12):2745. doi: 10.3390/molecules29122745 (PMC11206652; doi:10.3390/molecules29122745)
Supplement: Supplementary file 1 [file molecules-29-02745-s001.zip › Table S11 Differences of LC metabolites between groups RAw-ref group and RAw-fro.xlsx]

## Sheet: Table S11 Differences of LC met
ID	Metabolite	Metab ID	Significant	Regulate	level	KEGG Compound ID	Mode	CAS ID	M/Z	Retention time	Adducts	Formula	Fragmentation Score	Theoretical Fragmentation Score	Library ID	KEGG Compound First Category	KEGG Compound Second Category	KEGG Pathway ID	KEGG Pathway First Category	KEGG Pathway Second Category	HMDB Superclass	HMDB Class	HMDB Subclass	KEGG Pathway Description	VIP_pred_OPLS-DA	VIP_PLS-DA	FC(Raw_ref/Raw_fro)	P_value	FDR	RAw_ref1	RAw_ref2	RAw_ref3	RAw_ref4	RAw_ref5	RAw_ref6	RAw_fro1	RAw_fro2	RAw_fro3	RAw_fro4	RAw_fro5	RAw_fro6	raw_ref_mean	raw_ref_SD	raw_fro_mean	raw_fro_SD
neg_1225	Estradiol-17alpha 3-D-glucuronoside	metab_10204	yes	up	-	C04300	neg	-	485.155	3.11217	M+K-2H	C24H32O8	0	68.1	HMDB0010349	-	-	-	-	-	Lipids and lipid-like molecules	Steroids and steroid derivatives	Steroidal glycosides	-	2.4866	2.486	61060	1.25e-15	3.87e-14	6.3255	5.948	6.2384	6.2068	6.0278	5.8871	0.0001	0.0001	0.0001	0.0001	0.0001	0.0001	6.106	0.176	0.0001	6.89e-06
neg_5034	PI(PGD1/20:4(8Z,11Z,14Z,17Z))	metab_14137	yes	up	-	-	neg	-	937.504	4.7984	M-H2O-H	C49H81O16P	0	93.6	HMDB0277682	-	-	-	-	-	Not Available	Not Available	Not Available	-	2.4557	2.4556	570.077	4.09e-24	2.25e-20	5.99	5.9601	5.9451	5.9583	5.9321	5.9934	0.0118	0.0105	0.0106	0.01	0.0101	0.0098	5.963	0.02431	0.01046	0.0007113
neg_34	Valylmethionine	metab_12426	yes	up	-	-	neg	14486-09-0	247.112	3.3382	M-H, M+Cl, 2M-H	C10H20N2O3S	0	50.1	HMDB0259742;HMDB0029133	-	-	-	-	-	Organic acids and derivatives	Carboxylic acids and derivatives	Amino acids, peptides, and analogues	-	2.4517	2.4514	5.1959	1.35e-19	7.21e-17	7.4386	7.3574	7.3843	7.2983	7.3411	7.2615	1.4642	1.4176	1.4202	1.3968	1.3996	1.3852	7.347	0.06262	1.414	0.02796
pos_4790	PE(22:6(4Z,7Z,11E,13Z,15E,19Z)-2OH(10S,17)/20:3(8Z,11Z,14Z))	metab_4781	yes	up	-	-	pos	-	887.559	5.42677	M+ACN+H	C47H76NO10P	0	45.6	HMDB0262319	-	-	-	-	-	Not Available	Not Available	Not Available	-	2.4359	2.4355	13.0799	6.1e-20	3e-17	6.4936	6.5046	6.4967	6.5326	6.4075	6.3706	0.4949	0.488	0.5057	0.4886	0.4948	0.4951	6.468	0.06347	0.4945	0.00638
neg_1904	PS(6 keto-PGF1alpha/22:4(7Z,10Z,13Z,16Z))	metab_10885	yes	up	-	-	neg	-	960.501	4.18133	M+Cl	C48H80NO14P	0	84.1	HMDB0283217	-	-	-	-	-	Not Available	Not Available	Not Available	-	2.4208	2.4206	5.1529	1.44e-19	7.21e-17	7.0845	7.1767	7.222	7.2636	7.1511	7.1715	1.4433	1.3967	1.3993	1.376	1.3788	1.3644	7.178	0.06127	1.393	0.0279
pos_4996	Parillin	metab_4977	yes	up	-	C08906	pos	19057-61-5	525.284	5.64163	M+2H	C51H84O22	0	57.2	HMDB0033847	-	-	-	-	-	Lipids and lipid-like molecules	Steroids and steroid derivatives	Steroidal glycosides	-	2.4166	2.4166	4.2111	3.26e-07	8.06e-07	8.0222	8.013	7.8105	7.815	8.1233	8.0944	1.125	0.1097	1.6579	3.2894	1.8703	3.3162	7.98	0.136	1.895	1.249
neg_6428	2-Methyl-2-[4-[3-[1-(4-methylbenzyl)-5-oxo-4,5-dihydro-1H-1,2,4-triazol-3-yl]propyl]phenoxy]propanoic acid	metab_15522	yes	up	-	-	neg	-	444.173	2.98732	M+Cl	C23H27N3O4	0	37.9	HMDB0254247	-	-	-	-	-	Benzenoids	Benzene and substituted derivatives	Phenoxyacetic acid derivatives	-	2.3841	2.3835	4.1941	3.74e-12	2.95e-11	7.383	7.4436	7.3609	7.3481	7.4183	7.3853	2.1484	1.9236	1.4617	2.1725	1.4411	1.4266	7.39	0.03563	1.762	0.3605
pos_6592	Momordicoside K	metab_6644	yes	up	-	-	pos	81348-84-7	671.414	5.83328	M+Na	C37H60O9	0	58.9	HMDB0036430	-	-	-	-	-	Lipids and lipid-like molecules	Prenol lipids	Terpene glycosides	-	2.3739	2.3738	6.9611	2.08e-09	8.61e-09	6.7468	6.7231	6.8214	6.8067	6.5661	6.5761	0.5862	0.5786	0.8525	2.3536	0.586	0.8239	6.707	0.1112	0.9635	0.6924
pos_9581	Melengestrol	metab_9545	yes	up	-	-	pos	-	731.429	3.27013	2M+Na	C23H30O3	0	41.9	HMDB0254422	-	-	-	-	-	Lipids and lipid-like molecules	Steroids and steroid derivatives	Pregnane steroids	-	2.3669	2.3666	6.0529	1.15e-21	4.93e-18	6.7295	6.7852	6.7792	6.7924	6.6896	6.7567	1.1163	1.1068	1.1309	1.1077	1.1161	1.1165	6.755	0.03955	1.116	0.00865
pos_10264	6-(2-Carboxyethyl)-7-hydroxy-2,2-dimethyl-4-chromanone glucoside	metab_249	yes	up	-	-	pos	-	427.158	2.65313	M+H	C20H26O10	0	37.9	HMDB0034032	-	-	-	-	-	Organic oxygen compounds	Organooxygen compounds	Carbohydrates and carbohydrate conjugates	-	2.3586	2.358	7.6843	8.83e-08	2.46e-07	6.4875	6.6294	6.4867	6.546	6.7502	6.744	0.0294	2.6413	1.288	0.1456	0.0294	1.0251	6.607	0.1202	0.8598	1.027
neg_6051	Fluorodopamine	metab_15136	yes	up	-	-	neg	-	512.199	3.54092	3M-H	C8H10FNO2	0	50.6	HMDB0252375	-	-	-	-	-	Benzenoids	Phenols	Benzenediols	-	2.3316	2.3314	11.0927	2.19e-19	7.63e-17	5.9431	5.9643	5.8327	5.8117	5.9203	5.919	0.5691	0.5343	0.5361	0.519	0.5211	0.5107	5.898	0.06177	0.5317	0.02068
pos_2003	Val Asp Gly Thr Ile	metab_2058	yes	up	-	-	pos	-	504.266	2.42398	M+2H, M+H	C21H37N5O9	65	0	-	-	-	-	-	-	-	-	-	-	2.322	2.3217	4.458	1.92e-18	3.75e-16	7.0907	6.9692	6.9211	6.898	7.0762	7.0385	1.5708	1.5608	1.5861	1.5617	1.5705	1.571	6.999	0.08136	1.57	0.009113
neg_5809	Biocytin	metab_14906	yes	up	-	C05552	neg	576-19-2	803.38	3.81442	2M+Hac-H	C16H28N4O4S	0	79.3	HMDB0003134;PW_C001785	-	-	map01100;map00780;map04977	Metabolism;Metabolism;Organismal Systems	Global and overview maps;Metabolism of cofactors and vitamins;Digestive system	Organic acids and derivatives	Carboxylic acids and derivatives	Amino acids, peptides, and analogues	Metabolic pathways;Biotin metabolism;Vitamin digestion and absorption	2.2861	2.2858	3.6362	5.24e-20	6.92e-17	7.1824	7.1583	7.1166	7.0898	7.0802	7.0667	2.0088	1.9609	1.9635	1.9395	1.9424	1.9276	7.116	0.04603	1.957	0.02873
neg_1340	Dexamethasone	metab_10321	yes	up	-	C15643	neg	1950-02-02	427.172	3.3382	M+Cl	C22H29FO5	0	73.5	HMDB0015364	-	-	-	-	-	Lipids and lipid-like molecules	Steroids and steroid derivatives	Hydroxysteroids	-	2.2733	2.273	8.5976	3.09e-16	1.31e-14	5.7936	5.7326	5.8883	5.9431	5.6122	5.6778	0.7132	0.6746	0.6767	0.6576	0.6599	0.6482	5.775	0.1258	0.6717	0.023
pos_4041	Cortolone-3-glucuronide	metab_4041	yes	up	-	-	pos	56162-46-0	560.31	4.62995	M+NH4	C27H42O11	0	68.1	HMDB0010320	-	-	-	-	-	Lipids and lipid-like molecules	Steroids and steroid derivatives	Steroidal glycosides	-	2.2439	2.2437	6.1535	6.18e-17	4.65e-15	6.1952	6.0837	5.9843	5.8849	6.1158	6.0654	0.9846	0.9754	0.9987	0.9762	0.9844	0.9848	6.055	0.1079	0.984	0.008398
pos_5266	PE(18:1(12Z)-2OH(9,10)/DiMe(13,5))	metab_5246	yes	up	-	-	pos	-	458.784	5.87315	M+2Na	C47H86NO11P	0	71.5	HMDB0284913	-	-	-	-	-	Not Available	Not Available	Not Available	-	2.2081	2.2078	4.2345	2.33e-05	3.9e-05	7.0434	7.0306	7.0749	7.0909	6.8604	6.8208	0.5153	0.5082	3.8261	0.5089	4.0245	0.5155	6.987	0.116	1.65	1.764
pos_3608	Erinacine D	metab_3604	yes	up	-	-	pos	157397-40-5	240.152	4.14577	M+2H	C27H42O7	0	34.9	HMDB0031896	-	-	-	-	-	Lipids and lipid-like molecules	Prenol lipids	Diterpenoids	-	2.2005	2.199	3.5593	2.08e-05	3.51e-05	7.4632	7.4108	7.2682	7.2565	7.3455	7.3532	0.3594	1.0746	3.9811	0.3542	2.5043	4.1155	7.35	0.07996	2.065	1.725
pos_2903	Leu Arg	metab_2931	yes	up	-	-	pos	-	288.202	3.20063	M+H	C12H25N5O3	73.7	0	-	-	-	-	-	-	-	-	-	-	2.1923	2.192	4.0181	5.16e-23	4.42e-19	6.4719	6.4243	6.4427	6.4296	6.4671	6.413	1.6038	1.5937	1.6191	1.5947	1.6035	1.604	6.441	0.02377	1.603	0.009131
neg_6415	Chitobiose	metab_15508	yes	up	-	C01674	neg	577-76-4;35061-50-8	425.145	3.08087	M-H	C15H26N2O12	0	42.9	PW_C001925;HMDB0003556;HMDB0062702	-	-	map01100;map00520;map02060;map02010	Metabolism;Metabolism;Environmental Information Processing;Environmental Information Processing	Global and overview maps;Carbohydrate metabolism;Membrane transport;Membrane transport	Organic oxygen compounds	Organooxygen compounds	Carbohydrates and carbohydrate conjugates	Metabolic pathways;Amino sugar and nucleotide sugar metabolism;Phosphotransferase system (PTS);ABC transporters	2.1903	2.1901	4.3258	2.22e-19	7.63e-17	6.2298	6.1357	6.1057	6.1104	6.1848	6.1939	1.4748	1.4281	1.4307	1.4073	1.4101	1.3957	6.16	0.05028	1.424	0.02798
pos_593	Val Ile Gly	metab_5951	yes	up	-	-	pos	-	288.191	2.90122	M+H, M+K	C13H25N3O4	44.6	0	-	-	-	-	-	-	-	-	-	-	2.1847	2.1837	3.0177	3.42e-08	1.04e-07	7.3499	7.3696	7.3895	7.3563	7.261	7.3051	2.1069	2.0967	2.1225	2.0976	2.1066	4.0607	7.339	0.04718	2.432	0.798
neg_6367	PA(8:0/8:0)	metab_15456	yes	up	-	C00416	neg	-	445.194	3.2132	M+Na-2H	C19H37O8P	0	31.2	PW_C062186;HMDB0114771;LMGP10010021	Lipids	Phospholipids	map01100;map00564;map01110;map00561;map05212;map05200;map04975;map04024;map05231;map04072;map04912;map04070;map04666	Metabolism;Metabolism;Metabolism;Metabolism;Human Diseases;Human Diseases;Organismal Systems;Environmental Information Processing;Human Diseases;Environmental Information Processing;Organismal Systems;Environmental Information Processing;Organismal Systems	Global and overview maps;Lipid metabolism;Global and overview maps;Lipid metabolism;Cancer: specific types;Cancer: overview;Digestive system;Signal transduction;Cancer: overview;Signal transduction;Endocrine system;Signal transduction;Immune system	Lipids and lipid-like molecules	Glycerophospholipids	Glycerophosphates	Metabolic pathways;Glycerophospholipid metabolism;Biosynthesis of secondary metabolites;Glycerolipid metabolism;Pancreatic cancer;Pathways in cancer;Fat digestion and absorption;cAMP signaling pathway;Choline metabolism in cancer;Phospholipase D signaling pathway;GnRH signaling pathway;Phosphatidylinositol signaling system;Fc gamma R-mediated phagocytosis	2.1459	2.1457	3.2443	5.86e-17	3.54e-15	6.6692	6.5632	6.5041	6.4328	6.658	6.6115	2.0782	2.0303	2.0329	2.0088	2.0117	1.9969	6.573	0.09212	2.026	0.02878
pos_7034	Metocurine	metab_7082	yes	up	-	C07919	pos	5152-30-7	653.36	5.49802	M+H	C40H48N2O6+2	0	36.9	HMDB0015429	-	-	map07221	Drug Development	Target-based classification: Ion channels	Organic oxygen compounds	Organooxygen compounds	Ethers	Nicotinic cholinergic receptor antagonists	2.1402	2.14	4.47	5.57e-13	7.9e-12	5.9092	5.9229	5.9185	5.8979	5.9863	6.091	1.2352	1.8102	1.2501	1.2264	1.235	1.2354	5.954	0.07375	1.332	0.2343
pos_9485	Cinncassiol C2	metab_9457	yes	down	-	C17642	pos	73599-14-1	770.407	3.37983	2M+ACN+H	C20H28O6	0	48.5	HMDB0035168	-	-	-	-	-	Lipids and lipid-like molecules	Prenol lipids	Sesquiterpenoids	-	2.138	2.1356	0.2107	1.8e-05	3.06e-05	0.6657	0.6808	0.668	0.6677	0.7014	4.5792	6.3336	6.2614	6.4479	6.2182	6.4114	6.1214	1.327	1.593	6.299	0.1229
neg_5299	Notoginsenoside S	metab_14404	yes	down	-	-	neg	-	670.328	4.46253	M-2H	C63H106O30	0	34.2	HMDB0255758	-	-	-	-	-	Lipids and lipid-like molecules	Prenol lipids	Triterpenoids	-	2.1358	2.1353	0.3561	3.62e-12	2.87e-11	2.475	2.4929	2.4921	2.4874	2.514	2.5268	7.2817	6.4879	7.2063	6.9996	7.1761	6.9371	2.498	0.01889	7.015	0.2891
pos_10346	Pyridinoline	metab_326	yes	up	-	-	pos	63800-01-1	429.197	2.55062	M+H	C18H28N4O8	0	69.9	HMDB0000851	-	-	-	-	-	Organic acids and derivatives	Carboxylic acids and derivatives	Amino acids, peptides, and analogues	-	2.128	2.1278	3.1049	3.03e-08	9.31e-08	6.8728	6.8053	6.7045	6.6817	7.0793	7.0673	1.9185	1.9083	3.7	1.9093	1.9182	1.9187	6.868	0.1731	2.212	0.7289
pos_4027	PA(a-17:0/6 keto-PGF1alpha)	metab_4025	yes	up	-	-	pos	-	411.229	4.6221	M+2Na	C40H73O12P	0	46.8	HMDB0267031	-	-	-	-	-	Not Available	Not Available	Not Available	-	2.1149	2.1148	3.017	6.77e-16	3.31e-14	6.766	6.7359	6.632	6.5716	6.8865	6.8498	2.2347	2.2245	2.2503	2.2254	2.2344	2.2349	6.74	0.1218	2.234	0.009309
pos_9613	Glu Lys Phe	metab_9578	yes	up	-	-	pos	-	423.223	3.22352	M+H	C20H30N4O6	80.8	0	-	-	-	-	-	-	-	-	-	-	2.1118	2.1117	3.1529	1.23e-18	2.85e-16	6.6193	6.5886	6.4623	6.5458	6.6312	6.6164	2.0871	2.0769	2.1028	2.0779	2.0869	2.0873	6.577	0.06409	2.086	0.009287
pos_2046	Glu Thr Lys	metab_2103	yes	up	-	-	pos	-	377.202	2.56643	M+H, M+K	C15H28N4O7	39.4	0	-	-	-	-	-	-	-	-	-	-	2.1037	2.1033	2.8169	6.15e-19	1.6e-16	7.0196	6.8961	6.9162	6.8701	6.887	6.8532	2.4525	2.4422	2.4682	2.4432	2.4522	2.4527	6.907	0.05922	2.452	0.00933
neg_5576	Phe Tyr	metab_14686	yes	up	-	-	neg	-	327.135	4.08763	M-H	C18H20N2O4	77.5	0	-	-	-	-	-	-	-	-	-	-	2.0932	2.0931	3.8561	5.49e-16	2e-14	5.8765	5.8737	5.7317	5.6807	5.9426	5.9496	1.5654	1.5184	1.521	1.4975	1.5003	1.4858	5.842	0.1114	1.515	0.02818
neg_740	Acetildenafil	metab_15995	yes	up	-	C07259	neg	139755-83-2	511.267	4.24377	M+FA-H, 2M-H	C25H34N6O3	0	54.5	HMDB0060932;HMDB0253271;HMDB0253210;HMDB0005039;HMDB0060930;HMDB0247908	-	-	-	-	-	Benzenoids	Benzene and substituted derivatives	Benzenesulfonamides	-	2.0916	2.0911	3.2317	4.13e-06	8.18e-06	6.4595	6.4628	6.5166	6.5221	6.9076	6.8832	0.9756	3.4873	0.935	2.9968	0.9161	2.988	6.625	0.211	2.05	1.227
neg_5267	Hydroxytetradecenoylcarnitine	metab_14370	yes	up	-	-	neg	-	422.229	4.50152	M+K-2H	C21H39NO5	0	61.9	HMDB0253296	-	-	-	-	-	Lipids and lipid-like molecules	Fatty Acyls	Fatty acids and conjugates	-	2.0905	2.0898	3.2432	2.17e-14	3.73e-13	6.476	6.1251	6.356	6.2685	6.1939	6.0213	1.9752	1.9273	1.9299	1.9059	1.9088	1.894	6.24	0.1632	1.924	0.02871
neg_5979	11,17-Dihydroxy-6-methyl-17-(1-propynyl)androsta-1,4,6-triene-3-one	metab_15066	yes	up	-	-	neg	-	387.171	3.63482	M+Cl	C23H28O3	0	33.7	HMDB0257346	-	-	-	-	-	Lipids and lipid-like molecules	Steroids and steroid derivatives	Androstane steroids	-	2.0772	2.077	3.353	1.7e-19	7.26e-17	6.0961	6.0888	5.987	6.09	6.0676	6.0865	1.8615	1.8138	1.8164	1.7925	1.7953	1.7806	6.069	0.04147	1.81	0.02861
pos_10200	7-Epi-12-hydroxyjasmonic acid	metab_189	yes	up	-	-	pos	-	494.271	2.71505	2M+ACN+H	C12H18O4	0	52.5	HMDB0303749	-	-	-	-	-	Lipids and lipid-like molecules	Fatty Acyls	Lineolic acids and derivatives	-	2.0713	2.0706	3.1479	6.58e-06	1.3e-05	6.7379	6.7534	6.7374	6.7292	6.7536	6.7652	1.608	1.598	4.8362	1.5989	1.6078	1.6083	6.746	0.01343	2.143	1.319
pos_8355	Proglumide	metab_8363	yes	up	-	-	pos	-	376.222	4.38365	M+ACN+H	C18H26N2O4	0	43.1	HMDB0256796	-	-	-	-	-	Organic acids and derivatives	Carboxylic acids and derivatives	Amino acids, peptides, and analogues	-	2.0695	2.0694	2.4305	3.79e-17	3.16e-15	7.3612	7.3679	7.2166	7.2198	7.4092	7.3957	3.0155	3.0053	3.0313	3.0062	3.0153	3.0158	7.328	0.08716	3.015	0.009354
neg_5674	N-[(3a,5b,7a,12a)-3,7-dihydroxy-24-oxo-12-(sulfooxy)cholan-24-yl]-Glycine	metab_14781	yes	up	-	-	neg	74723-17-4	544.262	3.9546	M-H	C26H43NO9S	0	74.4	HMDB0002644	-	-	-	-	-	Lipids and lipid-like molecules	Steroids and steroid derivatives	Bile acids, alcohols and derivatives	-	2.0671	2.0655	3.7594	1.94e-06	4.03e-06	5.9957	5.9705	5.8489	5.7956	6.278	6.2901	1.2092	3.824	1.1665	1.1439	1.1466	1.1327	6.03	0.2105	1.604	1.088
neg_1706	28-Glucosyl-19(29)-dehydroursolic acid 3-arabinoside	metab_10686	yes	up	-	-	neg	356785-72-3	729.415	3.86103	M-H2O-H	C41H64O12	0	55.6	HMDB0038019	-	-	-	-	-	Lipids and lipid-like molecules	Prenol lipids	Terpene glycosides	-	2.0661	2.0657	2.8039	2.29e-18	3.72e-16	6.596	6.548	6.6238	6.5641	6.4885	6.478	2.3882	2.34	2.3427	2.3185	2.3214	2.3064	6.55	0.05785	2.336	0.02892
pos_336	Tauro-24,25-dihydrofusidate	metab_3366	yes	up	-	-	pos	-	327.673	2.35258	M+2Na, M+2Na-H, M+2Na+H	C33H55NO7S	0	47.8	HMDB0258741	-	-	-	-	-	Lipids and lipid-like molecules	Steroids and steroid derivatives	Hydroxysteroids	-	2.055	2.0546	2.434	4.43e-06	8.99e-06	7.7314	7.6232	7.7427	7.7024	7.6067	7.4935	3.8568	4.363	4.5284	2.0298	2.0388	2.0393	7.65	0.09492	3.143	1.232
neg_1252	5-Hydroxydec-7-enedioylcarnitine	metab_10233	yes	up	-	-	neg	-	394.165	3.20537	M+Cl	C17H29NO7	0	54.3	HMDB0241088	-	-	-	-	-	Lipids and lipid-like molecules	Fatty Acyls	Fatty acid esters	-	2.0501	2.0495	3.4369	1.46e-15	4.38e-14	5.9198	5.8102	5.993	5.9323	5.7939	5.6683	1.7543	1.7068	1.7094	1.6856	1.6885	1.6738	5.853	0.1181	1.703	0.02849
neg_1768	Sambutoxin	metab_10744	yes	up	-	-	neg	160047-56-3	490.234	3.97807	M+K-2H	C28H39NO4	0	51.2	HMDB0041085	-	-	-	-	-	Lipids and lipid-like molecules	Prenol lipids	Terpene glycosides	-	2.0448	2.0423	2.7653	7.64e-07	1.69e-06	6.8098	6.7824	6.7896	6.7593	6.6157	6.5481	4.3966	2.0492	2.0519	2.0278	2.0306	2.0158	6.717	0.1084	2.429	0.9642
neg_3980	Isoambrettolide	metab_13034	yes	up	-	-	neg	28645-51-4	289.156	6.11297	M+K-2H	C16H28O2	0	48.8	HMDB0032340	-	-	-	-	-	Phenylpropanoids and polyketides	Macrolides and analogues	Not Available	-	2.0428	2.0447	5.5594	1.18e-05	2.2e-05	5.1723	5.1213	5.4919	5.6377	5.3431	5.6989	0.4582	0.4273	0.429	3.7033	0.4156	0.4065	5.411	0.2393	0.9733	1.338
pos_347	PE(14:0/18:3(10,12,15)-OH(9))	metab_3470	yes	up	-	-	pos	-	373.723	2.44792	M+2Na, M+2Na-H, M+2Na+H	C37H68NO9P	0	55.7	HMDB0260658	-	-	-	-	-	Not Available	Not Available	Not Available	-	2.0424	2.042	2.5935	3.38e-06	7.01e-06	7.2838	7.1651	7.465	7.4702	7.0055	6.9488	4.7993	3.0646	3.0684	2.1752	1.4832	2.1196	7.223	0.2233	2.785	1.16
neg_5945	Leu Ile Ser Glu	metab_15034	yes	up	-	-	neg	-	459.246	3.68162	M-H	C20H36N4O8	65.4	0	-	-	-	-	-	-	-	-	-	-	2.0416	2.0412	3.6784	8.28e-19	1.82e-16	5.7116	5.6723	5.6969	5.6121	5.6098	5.5977	1.5868	1.5398	1.5423	1.5187	1.5216	1.5071	5.65	0.04956	1.536	0.02822
neg_6085	Aconine	metab_15170	yes	up	-	C19990	neg	509-20-6	520.252	3.50193	M+Na-2H	C25H41NO9	0	43	HMDB0247960	-	-	-	-	-	Lipids and lipid-like molecules	Prenol lipids	Diterpenoids	-	2.0372	2.036	5.1264	3.04e-11	1.83e-10	5.4164	4.7165	5.4892	5.2737	4.9543	4.8142	1.0442	1.0004	1.0028	0.981	0.9836	0.9702	5.111	0.3259	0.997	0.02619
neg_5049	PS(14:1(9Z)/18:4(6Z,9Z,12Z,15Z))	metab_14152	yes	up	-	C02737	neg	-	706.414	4.7749	M-H2O-H	C38H64NO10P	0	43.3	PW_C060707;LMGP03010124;HMDB0112309	Lipids	Phospholipids	map01100;map00564;map01110;map05146;map05322;map00260;map05140	Metabolism;Metabolism;Metabolism;Human Diseases;Human Diseases;Metabolism;Human Diseases	Global and overview maps;Lipid metabolism;Global and overview maps;Infectious disease: parasitic;Immune disease;Amino acid metabolism;Infectious disease: parasitic	Lipids and lipid-like molecules	Glycerophospholipids	Glycerophosphoserines	Metabolic pathways;Glycerophospholipid metabolism;Biosynthesis of secondary metabolites;Amoebiasis;Systemic lupus erythematosus;Glycine, serine and threonine metabolism;Leishmaniasis	2.0368	2.0373	2.7792	1.98e-11	1.26e-10	6.2694	6.2812	6.1813	6.1954	6.7986	6.8619	2.3661	2.318	2.3206	2.2964	2.2993	2.2844	6.431	0.3121	2.314	0.02891
neg_5427	Indole carboxylic acid sulfate	metab_14535	yes	down	-	-	neg	-	239.997	4.2594	M-H	C9H7NO5S	0	64.8	HMDB0304912	-	-	-	-	-	Not Available	Not Available	Not Available	-	2.0361	2.0364	0.4903	1.23e-15	3.85e-14	4.1385	3.8918	3.891	3.8863	3.913	3.9258	8.1206	8.065	8.0777	8.0024	7.9323	8.0296	3.941	0.09792	8.038	0.06579
neg_1955	Methionyl-Phenylalanine	metab_10939	yes	up	-	-	neg	-	295.112	4.2672	M-H	C14H20N2O3S	0	50	HMDB0028980	-	-	-	-	-	Organic acids and derivatives	Carboxylic acids and derivatives	Amino acids, peptides, and analogues	-	2.0358	2.0355	2.4991	3.11e-18	4.08e-16	6.9036	6.8586	6.8157	6.7749	6.8237	6.7412	2.7807	2.7324	2.7351	2.7108	2.7137	2.6988	6.82	0.05788	2.729	0.02899
pos_4387	Soyasaponin A2	metab_4377	yes	up	-	-	pos	78693-93-3	554.28	4.99622	M+2H	C53H86O24	0	55	HMDB0038607	-	-	-	-	-	Lipids and lipid-like molecules	Prenol lipids	Terpene glycosides	-	2.0355	2.0357	2.3107	4.54e-08	1.34e-07	7.6013	7.5807	7.3867	7.3564	7.6485	7.5831	4.6976	2.959	2.985	2.96	2.9691	2.9695	7.526	0.1225	3.257	0.7059
pos_148	Glu Val Met	metab_1488	yes	up	-	-	pos	-	378.169	3.04257	M+H, 2M+H, M+H-H2O	C15H27N3O6S	72.8	0	-	-	-	-	-	-	-	-	-	-	2.0285	2.0283	2.1083	5.12e-21	8.9e-18	7.8847	7.8833	7.8573	7.8646	7.9428	7.8517	3.7388	3.7285	3.7546	3.7295	3.7386	3.739	7.881	0.03324	3.738	0.009361
neg_1293	(2Z)-2-Morpholin-4-yliminoacetonitrile	metab_10274	yes	up	-	-	neg	-	416.215	3.29123	3M-H	C6H9N3O	0	33.7	HMDB0258300	-	-	-	-	-	Organoheterocyclic compounds	Oxazinanes	Morpholines	-	2.0243	2.0235	3.1943	1.33e-09	5.15e-09	6.0159	5.9086	5.9198	5.9093	5.9789	5.9735	1.9587	2.6125	1.6962	1.6031	2.086	1.2223	5.951	0.04474	1.863	0.4747
neg_2382	Posatirelin	metab_11378	yes	up	-	-	neg	-	749.42	5.00912	2M+FA-H	C17H28N4O4	0	52.2	HMDB0256710	-	-	-	-	-	Organic acids and derivatives	Carboxylic acids and derivatives	Amino acids, peptides, and analogues	-	2.0231	2.0232	2.3835	1.6e-13	1.92e-12	7.0048	7.0117	6.7619	6.7369	7.1603	7.1678	2.9778	2.9295	2.9321	2.9078	2.9108	2.8958	6.974	0.1875	2.926	0.02901
neg_4985	Anamorelin	metab_14085	yes	up	-	-	neg	-	591.326	4.86102	M+FA-H	C31H42N6O3	0	51.3	HMDB0248383	-	-	-	-	-	Organic acids and derivatives	Carboxylic acids and derivatives	Amino acids, peptides, and analogues	-	2.0227	2.0239	2.6759	3.69e-07	8.59e-07	6.727	6.6974	6.5398	6.545	6.7891	6.8253	3.1019	1.4009	3.0467	2.8876	3.1857	1.3686	6.687	0.1209	2.499	0.8683
neg_4954	P-Tolyl Sulfate	metab_14053	yes	down	-	-	neg	-	187.006	4.9076	M-H	C7H8O4S	83.3	0	-	-	-	-	-	-	-	-	-	-	2.0205	2.0206	0.4601	3.59e-17	2.64e-15	3.4128	3.4308	3.43	3.4253	3.4519	3.4647	7.59	7.4745	7.5142	7.4192	7.3602	7.4492	3.436	0.01895	7.468	0.07927
pos_7298	Rocuronium	metab_7338	yes	up	-	C07556	pos	119302-91-9;143558-00-3	574.37	5.27582	M+2Na-H	C32H53N2O4+	0	33.9	HMDB0014866	-	-	-	-	-	Lipids and lipid-like molecules	Steroids and steroid derivatives	Steroid esters	-	2.0164	2.0161	2.1758	1.22e-19	4.94e-17	7.6391	7.6294	7.5392	7.5427	7.5545	7.5482	3.4829	3.4726	3.4986	3.4736	3.4826	3.4831	7.576	0.0459	3.482	0.00936
pos_7104	7a-Hydroxydehydroepiandrosterone	metab_7151	yes	up	-	C18045	pos	53-00-9	631.402	5.44257	2M+Na	C19H28O3	0	32.8	LMST02020101;HMDB0004611	-	-	map00140	Metabolism	Lipid metabolism	Lipids and lipid-like molecules	Steroids and steroid derivatives	Androstane steroids	Steroid hormone biosynthesis	2.0154	2.0146	3.2507	1.29e-13	2.36e-12	6.0885	5.9334	6.0015	6.0831	5.7363	5.6356	1.8197	1.8096	1.8352	1.8105	1.8195	1.8199	5.913	0.1877	1.819	0.009222
pos_3832	PE(15:0/22:5(4Z,7Z,10Z,13Z,16Z))	metab_3828	yes	up	-	C00350	pos	-	796.48	4.42315	M+2Na-H	C42H74NO8P	0	39.4	HMDB0008911;PW_C004959	Lipids	Phospholipids	map01100;map00564;map01110;map00563;map04136;map05167;map04138;map05130;map04723;map04140	Metabolism;Metabolism;Metabolism;Metabolism;Cellular Processes;Human Diseases;Cellular Processes;Human Diseases;Organismal Systems;Cellular Processes	Global and overview maps;Lipid metabolism;Global and overview maps;Glycan biosynthesis and metabolism;Transport and catabolism;Infectious disease: viral;Transport and catabolism;Infectious disease: bacterial;Nervous system;Transport and catabolism	Lipids and lipid-like molecules	Glycerophospholipids	Glycerophosphoethanolamines	Metabolic pathways;Glycerophospholipid metabolism;Biosynthesis of secondary metabolites;Glycosylphosphatidylinositol (GPI)-anchor biosynthesis;Autophagy - other;Kaposi sarcoma-associated herpesvirus infection;Autophagy - yeast;Pathogenic Escherichia coli infection;Retrograde endocannabinoid signaling;Autophagy - animal	2.0147	2.0144	2.5411	5.24e-18	7.14e-16	6.6722	6.7367	6.8111	6.8315	6.6847	6.6988	2.653	2.6428	2.6687	2.6437	2.6528	2.6532	6.739	0.0675	2.652	0.009342
pos_8294	L-Hexanoylcarnitine	metab_8310	yes	down	-	-	pos	22671-29-0	260.185	4.43897	M+H	C13H25NO4	88.3	0	HMDB0000756	-	-	-	-	-	Lipids and lipid-like molecules	Fatty Acyls	Fatty acid esters	-	2.0146	2.0165	0.3243	3.84e-06	7.89e-06	2.5857	1.3957	4.2657	1.3798	1.4206	1.4388	6.4367	6.4637	6.4446	6.4285	6.3341	6.3926	2.081	1.169	6.417	0.04674
neg_5721	(1R,9S,10S)-17-[(3-Hydroxycyclobutyl)methyl]-17-azatetracyclo[7.5.3.01,10.02,7]heptadeca-2(7),3,5-triene-4,10-diol	metab_14828	yes	up	-	-	neg	-	364.188	3.91558	M+Na-2H	C21H29NO3	0	54.9	HMDB0242344	-	-	-	-	-	Benzenoids	Phenanthrenes and derivatives	Not Available	-	2.0102	2.0101	3.5244	1.78e-16	8.64e-15	5.5237	5.5044	5.5396	5.5032	5.7295	5.6296	1.6318	1.5846	1.5872	1.5635	1.5664	1.5518	5.572	0.09034	1.581	0.0283
neg_29	3b,6a-Dihydroxy-alpha-ionol 9-[apiosyl-(1->6)-glucoside]	metab_11905	yes	up	-	-	neg	177261-72-2	519.242	3.17438	M-H2O-H, M+Cl, M-H	C24H40O12	0	64.9	HMDB0041577	-	-	-	-	-	Lipids and lipid-like molecules	Fatty Acyls	Fatty acyl glycosides	-	2.0072	2.0082	7.2727	9.45e-10	3.78e-09	4.9118	4.9266	4.5669	4.4898	4.481	4.609	0.3712	0.3441	0.3455	0.9561	1.3165	0.5141	4.664	0.2033	0.6413	0.4049
pos_10036	PIP(20:3(8Z,11Z,14Z)/18:0)	metab_34	yes	up	-	C00626	pos	-	522.293	2.83137	M+2H	C50H92O18P2	0	30.8	HMDB0010011	-	-	-	-	-	Lipids and lipid-like molecules	Glycerophospholipids	Glycerophosphoinositol phosphates	-	2.006	2.0055	2.9611	4.34e-10	2.17e-09	6.1353	6.2108	6.2409	6.2253	5.9747	6.2376	1.9149	2.9261	1.9304	1.9057	1.9146	1.9151	6.171	0.1036	2.084	0.4124
neg_359	1-[(2R)-2-(1,3-Benzodioxol-4-yl)heptyl]-3-[2,6-di(propan-2-yl)phenyl]urea	metab_12635	yes	up	-	-	neg	-	875.562	5.18923	M+FA-H, 2M-H	C27H38N2O3	0	31.3	HMDB0251670	-	-	-	-	-	Benzenoids	Benzene and substituted derivatives	N-phenylureas	-	2.0044	2.0048	2.1883	3.17e-10	1.43e-09	7.3514	7.3583	7.0626	7.0314	7.7259	7.6806	3.1231	3.6524	2.9695	3.5344	3.3295	3.5945	7.368	0.2942	3.367	0.2757
pos_8500	Basilol	metab_8508	yes	up	-	-	pos	-	624.407	4.22485	M+ACN+Na	C37H52O4	0	33.3	HMDB0302041	-	-	-	-	-	Lipids and lipid-like molecules	Prenol lipids	Triterpenoids	-	2.0041	2.0039	2.4945	1.35e-20	1.72e-17	6.7249	6.7195	6.7363	6.7278	6.7895	6.8015	2.7069	2.6966	2.7226	2.6976	2.7066	2.7071	6.75	0.03593	2.706	0.009345
neg_4015	N-desmethylclarithromycin	metab_13072	yes	down	-	-	neg	-	768.43	6.08948	M+Cl	C37H67NO13	0	48.9	HMDB0061020	-	-	-	-	-	Organic oxygen compounds	Organooxygen compounds	Carbohydrates and carbohydrate conjugates	-	1.9981	1.9982	0.4891	9.49e-15	1.96e-13	3.7541	3.7721	3.7712	3.7666	3.7932	3.806	7.6285	7.93	7.5996	7.7478	7.598	7.833	3.777	0.01895	7.723	0.1381
neg_1616	PS(PGJ2/14:1(9Z))	metab_10598	yes	up	-	-	neg	-	804.411	3.7364	M+Na-2H	C40H66NO12P	0	61.9	HMDB0280935	-	-	-	-	-	Not Available	Not Available	Not Available	-	1.9892	1.9891	2.5204	4.36e-16	1.67e-14	6.4587	6.4829	6.3583	6.3975	6.6095	6.5717	2.6236	2.5753	2.5779	2.5537	2.5566	2.5416	6.48	0.0972	2.571	0.02897
pos_7281	L-Pyridosine	metab_7322	yes	up	-	-	pos	31489-08-4	526.286	5.29183	2M+NH4	C12H18N2O4	0	59.4	HMDB0029443	-	-	-	-	-	Organic acids and derivatives	Carboxylic acids and derivatives	Amino acids, peptides, and analogues	-	1.9884	1.9882	3.1141	1.49e-14	4.06e-13	6.0094	6.0296	5.6416	5.7882	5.8289	5.9203	1.8855	1.8754	1.901	1.8763	1.8852	1.8857	5.87	0.147	1.885	0.009242
neg_795	Vorapaxar	metab_16052	yes	up	-	-	neg	-	1043.49	4.48587	2M-H, 2M+Hac-H	C29H33FN2O4	0	67.3	HMDB0259873	-	-	-	-	-	Organoheterocyclic compounds	Naphthofurans	Not Available	-	1.9848	1.9845	2.1042	8e-20	6.92e-17	7.4566	7.401	7.4236	7.4155	7.3972	7.3625	3.5733	3.5249	3.5276	3.5032	3.5062	3.4912	7.409	0.03126	3.521	0.02904
pos_5980	Leuphasyl	metab_6004	yes	up	-	-	pos	-	552.279	6.7262	M+H-H2O	C29H39N5O7	0	73.2	HMDB0247171	-	-	-	-	-	Organic acids and derivatives	Carboxylic acids and derivatives	Amino acids, peptides, and analogues	-	1.968	1.9681	2.974	2.43e-09	9.84e-09	6.0489	5.9906	5.984	5.8847	5.9182	5.8799	2.1325	1.8277	1.4978	2.391	2.6763	1.4828	5.951	0.06748	2.001	0.4852
neg_6172	2-Methyl-5-hydroxytryptamine	metab_15258	yes	up	-	C13665	neg	-	235.109	3.42403	M+FA-H	C11H14N2O	0	51	HMDB0245222	-	-	-	-	-	Organoheterocyclic compounds	Indoles and derivatives	Tryptamines and derivatives	-	1.9675	1.967	2.0806	5.11e-16	1.9e-14	7.4228	7.3838	7.391	7.4036	7.2759	7.2741	3.5609	3.6803	3.5152	3.4909	3.4938	3.4788	7.359	0.06606	3.537	0.0761
neg_5815	Glu Phe Leu Lys	metab_14913	yes	up	-	-	neg	-	534.293	3.81442	M-H	C26H41N5O7	47.3	0	-	-	-	-	-	-	-	-	-	-	1.9672	1.9659	2.4789	0.0001593	0.0002608	7.2617	7.2886	7.2261	7.2112	7.3025	7.3149	1.3714	4.2554	4.6948	2.7682	0.232	4.2721	7.268	0.04204	2.932	1.811
pos_9520	TXB2	metab_9491	yes	up	-	C05963	pos	54397-85-2	393.223	3.35617	M+Na	C20H34O6	47.5	0	HMDB0003252;LMFA03030002	Lipids	Eicosanoids	map00590;map01100;map04976;map04726	Metabolism;Metabolism;Organismal Systems;Organismal Systems	Lipid metabolism;Global and overview maps;Digestive system;Nervous system	Lipids and lipid-like molecules	Fatty Acyls	Eicosanoids	Arachidonic acid metabolism;Metabolic pathways;Bile secretion;Serotonergic synapse	1.9561	1.9537	4.1898	3.09e-05	5.09e-05	5.54	5.6751	6.4975	6.4341	4.1315	4.831	0.685	0.6769	3.3934	1.7741	0.6848	0.6852	5.518	0.9185	1.317	1.107
neg_5395	Mifepristone	metab_14503	yes	up	-	C07652	neg	84371-65-3	464.236	4.31405	M+Cl	C29H35NO2	0	61.1	HMDB0014972;MJDBOTE0001512	-	-	-	-	-	Lipids and lipid-like molecules	Steroids and steroid derivatives	Oxosteroids	-	1.9494	1.9492	2.8869	1.32e-16	7e-15	5.7898	5.8155	5.6453	5.7481	5.637	5.8135	2.0406	1.9927	1.9953	1.9713	1.9741	1.9593	5.742	0.0815	1.989	0.02876
pos_108	Val Glu	metab_755	yes	up	-	-	pos	-	247.129	1.09948	M+Na, M+K, M+H	C10H18N2O5	56.2	0	-	-	-	-	-	-	-	-	-	-	1.9459	1.9459	2.6283	5.02e-16	2.68e-14	6.108	6.1497	6.0956	6.038	6.2789	6.2783	2.3439	2.3337	2.3596	2.3347	2.3437	2.3442	6.158	0.09996	2.343	0.009321
neg_2930	Lyciumoside VIII	metab_11937	yes	up	-	-	neg	212773-47-2	645.346	5.86233	M-H	C32H54O13	0	50.2	HMDB0033210	-	-	-	-	-	Lipids and lipid-like molecules	Prenol lipids	Terpene glycosides	-	1.9455	1.9438	2.2936	3.66e-07	8.52e-07	6.8703	6.8602	6.9983	6.9957	6.7056	6.6741	2.5447	4.0707	2.3836	2.6205	2.3623	3.9404	6.851	0.1382	2.987	0.796
neg_811	Thr Thr Gly Leu Ile	metab_16069	yes	up	-	-	neg	-	502.288	4.57953	M-H, M+Cl	C22H41N5O8	85.1	0	-	-	-	-	-	-	-	-	-	-	1.9445	1.9433	1.9409	2.78e-10	1.27e-09	7.8248	7.767	7.7409	7.7231	7.7623	7.6967	4.238	4.1751	3.5472	4.0663	3.5258	4.4095	7.752	0.04392	3.994	0.3712
pos_2791	S-(9-hydroxy-PGA2)-glutathione	metab_2825	yes	up	-	-	pos	-	676.35	3.02683	M+CH3OH+H	C30H49N3O10S	0	69.4	HMDB0013060	-	-	-	-	-	Organic acids and derivatives	Carboxylic acids and derivatives	Amino acids, peptides, and analogues	-	1.9402	1.9403	2.2563	8.26e-15	2.46e-13	6.8324	6.8457	6.6645	6.6487	6.9547	6.941	3.0206	3.0103	3.0363	3.0112	3.0203	3.0208	6.814	0.1319	3.02	0.009354
neg_5276	Isofumonisin B1	metab_14380	yes	up	-	-	neg	203259-29-4	702.368	4.48587	M-H2O-H	C34H59NO15	0	59	HMDB0032719	-	-	-	-	-	Organic acids and derivatives	Carboxylic acids and derivatives	Fumonisins	-	1.9372	1.9363	2.741	2.31e-10	1.09e-09	5.9213	5.8185	5.8556	5.8861	5.9375	5.8232	2.8348	1.9563	1.9589	1.9349	2.2503	1.923	5.874	0.04985	2.143	0.3607
pos_4227	Antigonadotropic decapeptide	metab_4222	yes	up	-	-	pos	-	594.8	4.81327	M+2H	C58H81N11O16	0	52.3	HMDB0248487	-	-	-	-	-	Organic acids and derivatives	Carboxylic acids and derivatives	Amino acids, peptides, and analogues	-	1.9362	1.935	2.5002	1.78e-09	7.49e-09	6.3475	6.3143	6.8709	6.8947	5.8754	5.8444	2.5436	2.5334	2.5593	2.5343	2.5434	2.5438	6.358	0.4582	2.543	0.009336
neg_4794	Dihydrotestosterone diglucuronide	metab_13885	yes	up	-	-	neg	42037-24-1	677.257	5.11093	M+Cl	C31H46O14	0	42.9	HMDB0006203;HMDB0251334	-	-	-	-	-	Lipids and lipid-like molecules	Steroids and steroid derivatives	Steroidal glycosides	-	1.9334	1.9335	2.3261	1.04e-16	5.64e-15	6.43	6.5455	6.4008	6.3932	6.5106	6.5737	2.8358	2.7874	2.7901	2.7658	2.7687	2.7538	6.476	0.07773	2.784	0.029
pos_8422	Mepartricin A	metab_8430	yes	up	-	-	pos	-	571.307	4.31228	M+2H	C60H88N2O19	0	97.3	HMDB0254449;HMDB0254450	-	-	-	-	-	Organic oxygen compounds	Organooxygen compounds	Carbohydrates and carbohydrate conjugates	-	1.9313	1.9312	1.885	9.31e-12	8.11e-11	8.0534	8.0537	7.9713	7.9866	8.0606	8.0677	4.7893	4.1215	4.1475	4.2458	4.1315	4.132	8.032	0.04189	4.261	0.2627
neg_3365	LysoPE(0:0/22:6(4Z,7Z,10Z,13Z,16Z,19Z))	metab_12389	yes	down	-	-	neg	-	570.284	6.59773	M+FA-H	C27H44NO7P	0	84.5	HMDB0011496	-	-	-	-	-	Lipids and lipid-like molecules	Glycerophospholipids	Glycerophosphoethanolamines	-	1.9303	1.9305	0.3896	8.74e-15	1.83e-13	2.3281	2.346	2.3452	2.3406	2.3671	2.3799	6.1767	6.0699	6.1548	5.9875	5.8332	5.9817	2.351	0.01887	6.034	0.1276
pos_237	Asp Ile Lys	metab_2423	yes	up	-	-	pos	-	375.223	1.54183	M+2H, M+K, M+H	C16H30N4O6	74.9	0	-	-	-	-	-	-	-	-	-	-	1.93	1.9298	2.0742	1.59e-18	3.33e-16	7.3424	7.203	7.1944	7.2222	7.2608	7.2235	3.4912	3.481	3.507	3.4819	3.491	3.4915	7.241	0.05471	3.491	0.00936
neg_4841	2-[2-[(1R,2R)-1-(5-Tert-butyl-2-methoxyphenyl)-2-(dimethylamino)-1-hydroxypropyl]phenoxy]acetamide	metab_13935	yes	up	-	-	neg	-	459.246	5.06398	M+FA-H	C24H34N2O4	0	65	HMDB0253353	-	-	-	-	-	Benzenoids	Benzene and substituted derivatives	Diphenylmethanes	-	1.9292	1.9287	2.6147	2.75e-13	3.06e-12	6.0675	5.8481	6.0451	6.183	5.6774	5.9308	2.3309	2.2828	2.2854	2.2612	2.2641	2.2493	5.959	0.1799	2.279	0.0289
pos_4421	Cyasterone	metab_4410	yes	up	-	C08816	pos	17086-76-9	553.334	5.03608	M+CH3OH+H	C29H44O8	0	71.4	HMDB0250618;LMST01040153;MJDBOTE0001293	-	-	-	-	-	Lipids and lipid-like molecules	Prenol lipids	Triterpenoids	-	1.9176	1.9176	2.1634	2.43e-05	4.07e-05	7.5342	7.5051	7.4169	7.4033	7.5673	7.5389	5.4488	2.2269	2.5016	2.2278	4.2098	4.1699	7.494	0.06828	3.464	1.34
neg_1681	Cysteinyl-Isoleucine	metab_10664	yes	up	-	-	neg	-	215.086	3.8378	M-H2O-H	C9H18N2O3S	0	47.5	HMDB0028778	-	-	-	-	-	Organic acids and derivatives	Carboxylic acids and derivatives	Amino acids, peptides, and analogues	-	1.9162	1.9158	3.5621	2.37e-14	3.98e-13	5.1672	5.2152	5.0728	4.9399	5.0166	4.8494	1.466	1.4194	1.4219	1.3985	1.4014	1.387	5.044	0.1377	1.416	0.02796
neg_4365	Dodeca-2,4,6-trienoylcarnitine	metab_13441	yes	up	-	-	neg	-	374.172	5.69048	M+K-2H	C19H31NO4	0	34.1	HMDB0241276	-	-	-	-	-	Lipids and lipid-like molecules	Fatty Acyls	Fatty acid esters	-	1.9148	1.9148	2.8471	6.54e-15	1.49e-13	5.6103	5.627	5.4702	5.415	5.6559	5.7346	2.014	1.9661	1.9687	1.9447	1.9476	1.9328	5.586	0.1199	1.962	0.02874
neg_382	PI(18:2(9Z,12Z)/20:4(5Z,8Z,11Z,14Z)-OH(20))	metab_12871	yes	up	-	-	neg	-	935.467	5.41627	M-H, M+K-2H	C47H79O14P	0	90.5	HMDB0276656	-	-	-	-	-	Not Available	Not Available	Not Available	-	1.9119	1.912	2.0623	4.75e-13	4.92e-12	7.0781	7.0229	6.7981	6.8047	7.2275	7.201	3.4572	3.4088	3.4115	3.3872	3.3901	3.3751	7.022	0.1869	3.405	0.02903
neg_581	Homocitrulline	metab_14907	yes	up	-	C02427	neg	1190-49-4	377.218	6.0425	M+FA-H, 2M-H	C7H15N3O3	0	30.9	HMDB0000679	-	-	-	-	-	Organic acids and derivatives	Carboxylic acids and derivatives	Amino acids, peptides, and analogues	-	1.9076	1.9088	5.5672	1.87e-07	4.58e-07	4.3546	4.2801	4.0044	3.6817	5.4112	5.3895	0.8563	0.815	0.8173	0.7967	0.7992	0.7866	4.52	0.7216	0.8119	0.02467
pos_1018	PS(22:1(13Z)/TXB2)	metab_170	yes	up	-	-	pos	-	477.784	4.26448	M+H+Na, M+CH3OH+H	C48H86NO14P	0	65.3	HMDB0283018	-	-	-	-	-	Not Available	Not Available	Not Available	-	1.9064	1.9067	2.1318	1.3e-08	4.35e-08	6.9604	6.9474	7.0046	7.0477	7.0795	7.0666	3.1959	2.8379	3.0764	4.3779	3.1442	3.118	7.018	0.0557	3.292	0.5465
pos_5743	Nummularine A	metab_5748	yes	up	-	C10011	pos	53947-95-8	661.378	7.88717	2M+3H2O+2H	C36H49N5O6	0	55.7	HMDB0029336	-	-	-	-	-	Organic acids and derivatives	Carboxylic acids and derivatives	Amino acids, peptides, and analogues	-	1.9018	1.901	2.4094	1.6e-12	1.87e-11	6.5031	6.3524	6.3114	6.2832	6.0833	5.8954	2.5895	2.5792	2.6052	2.5802	2.5892	2.5897	6.238	0.2155	2.589	0.009339
neg_250	Ser Thr Thr Ala Val	metab_11498	yes	up	-	-	neg	-	476.236	3.31472	M-H, M+FA-H	C19H35N5O9	85.8	0	-	-	-	-	-	-	-	-	-	-	1.8971	1.897	2.0368	1.59e-17	1.39e-15	6.9989	6.9372	6.9293	6.925	7.0483	7.0525	3.4804	3.4321	3.4347	3.4104	3.4133	3.3983	6.982	0.05948	3.428	0.02903
neg_1240	3,4,5-Trihydroxypentanoylcarnitine	metab_10220	yes	up	-	-	neg	-	292.14	3.18205	M-H	C12H23NO7	0	65.8	HMDB0241652	-	-	-	-	-	Lipids and lipid-like molecules	Fatty Acyls	Fatty acid esters	-	1.8971	1.8964	4.3249	2.15e-12	1.88e-11	4.6157	4.4502	4.9737	4.7814	4.5776	4.395	1.119	1.0745	1.0769	1.0547	1.0574	1.0437	4.632	0.2152	1.071	0.02664
neg_4448	2-Methyl-3-(2-methylphenyl)pyrido[2,3-d]pyrimidin-4-one	metab_13527	yes	down	-	-	neg	-	296.104	5.57312	M+FA-H	C15H13N3O	0	48.8	HMDB0244600	-	-	-	-	-	Organoheterocyclic compounds	Pyridopyrimidines	Pyrido[2,3-d]pyrimidines	-	1.8882	1.8859	0.3865	1.87e-05	3.39e-05	1.6012	1.6187	1.6179	3.6546	1.6393	4.2451	6.0454	6.2237	6.1394	6.396	6.0294	6.3661	2.396	1.218	6.2	0.157
neg_2589	Periandrin V	metab_11584	yes	down	-	-	neg	-	813.383	5.31442	M+Cl	C41H62O14	0	44.7	HMDB0039591	-	-	-	-	-	Lipids and lipid-like molecules	Prenol lipids	Terpene glycosides	-	1.8869	1.8869	0.407	7.14e-17	4.18e-15	2.3912	2.4091	2.4083	2.4036	2.4301	2.4429	5.9726	5.949	6.0459	5.8753	5.8432	5.8971	2.414	0.01888	5.931	0.07376
pos_334	Arg Thr Ile	metab_3346	yes	up	-	-	pos	-	389.249	2.35258	M+2H, M+H, M+ACN+Na	C16H32N6O5	34.2	0	-	-	-	-	-	-	-	-	-	-	1.8834	1.8837	2.005	4.47e-11	3.11e-10	7.1148	7.1925	6.995	7.0534	7.336	7.3175	3.7098	3.8877	3.357	3.4741	3.7956	3.2263	7.168	0.1393	3.575	0.2623
neg_2286	PG(18:1(12Z)-2OH(9,10)/i-20:0)	metab_11281	yes	up	-	-	neg	-	881.572	4.84537	M+FA-H	C44H85O12P	0	55.6	HMDB0271935	-	-	-	-	-	Not Available	Not Available	Not Available	-	1.8772	1.8768	2.0327	2.69e-18	3.72e-16	6.9123	6.8116	6.8781	6.8601	6.8279	6.7879	3.4204	3.3721	3.3747	3.3504	3.3533	3.3384	6.846	0.04583	3.368	0.02903
neg_1348	Desacetoxyvindoline	metab_10328	yes	up	-	C02673	neg	-	433.194	3.35385	M+Cl	C23H30N2O4	0	45.1	HMDB0304331	-	-	map01110;map00901	Metabolism;Metabolism	Global and overview maps;Biosynthesis of other secondary metabolites	Alkaloids and derivatives	Plumeran-type alkaloids	Not Available	Biosynthesis of secondary metabolites;Indole alkaloid biosynthesis	1.8707	1.8705	2.2782	2.36e-08	6.79e-08	6.2533	6.0647	6.6114	6.3943	6.2583	6.1067	2.601	2.5528	3.8065	2.5312	2.5341	2.5192	6.281	0.2002	2.757	0.5147
neg_5131	(3S,5R,6R,6'S)-6,7-Didehydro-5,6-dihydro-3,5,6'-trihydroxy-13,14,20-trinor-3'-oxo-beta,epsilon-caroten-19',11'-olide 3-acetate	metab_14236	yes	up	-	-	neg	256505-50-7	609.324	4.66538	M-H2O-H	C39H48O7	0	50.9	HMDB0037793	-	-	-	-	-	Lipids and lipid-like molecules	Prenol lipids	Terpene lactones	-	1.8693	1.8709	2.5902	1.81e-07	4.45e-07	5.771	5.6294	5.3596	5.4982	6.2816	6.2713	2.4886	1.1054	2.2815	2.3851	2.5399	2.6376	5.802	0.3922	2.24	0.5692
pos_4936	2,4(1H,3H)-Pyrimidinedione, 1-(cyclopropylmethyl)-6-(3,5-dimethylbenzoyl)-5-(1-methylethyl)-	metab_4918	yes	up	-	-	pos	-	698.386	5.57763	2M+NH4	C20H24N2O3	0	42.9	HMDB0253577	-	-	-	-	-	Organic oxygen compounds	Organooxygen compounds	Carbonyl compounds	-	1.8651	1.8651	2.4064	4.36e-05	7.05e-05	6.7155	6.7118	6.5638	6.4897	6.5896	6.5077	2.8599	4.4339	3.3068	3.6448	1.0994	1.0998	6.596	0.09785	2.741	1.372
neg_6431	Asp Ile Ala Lys	metab_15526	yes	up	-	-	neg	-	444.246	2.9795	M-H	C19H35N5O7	45.8	0	-	-	-	-	-	-	-	-	-	-	1.8626	1.8622	1.9893	9.62e-18	9.62e-16	6.9799	6.8618	6.9145	6.8516	6.8664	6.8368	3.513	3.4646	3.4672	3.4429	3.4458	3.4309	6.885	0.05327	3.461	0.02904
neg_5084	Glutaminylhistidine	metab_14188	yes	down	-	-	neg	104018-08-8	304.104	4.73577	M+Na-2H	C11H17N5O4	0	40.6	HMDB0028799	-	-	-	-	-	Organic acids and derivatives	Carboxylic acids and derivatives	Amino acids, peptides, and analogues	-	1.8622	1.862	0.3058	3.19e-12	2.58e-11	1.4911	1.5085	1.5077	1.5031	1.529	1.5414	4.6272	5.106	5.0278	4.9317	4.7771	5.2147	1.513	0.01838	4.947	0.2167
neg_1319	(3S)-3-[[(2S)-2-[[(2S)-2-Amino-3-methylbutanoyl]amino]propanoyl]-phenylmethoxycarbonylamino]-6-fluoro-4,5-dioxohexanoic acid	metab_10299	yes	up	-	-	neg	-	462.166	3.32255	M-H2O-H	C22H28FN3O8	0	76.3	HMDB0257943	-	-	-	-	-	Organoheterocyclic compounds	Benzopyrans	1-benzopyrans	-	1.8619	1.8619	2.3385	9.87e-13	9.38e-12	6.0172	5.9904	5.847	5.745	6.202	6.1718	2.5894	2.7037	2.5438	2.5195	2.5224	2.5075	5.996	0.1784	2.564	0.07412
pos_3359	Actinodaphnine	metab_3365	yes	up	-	C09322	pos	517-69-1	329.149	3.86823	M+NH4	C18H17NO4	0	51.6	HMDB0302144	-	-	-	-	-	Alkaloids and derivatives	Aporphines	Not Available	-	1.8567	1.8563	2.0363	2.73e-09	1.09e-08	6.9618	6.9435	6.8611	6.8561	6.9257	6.8963	3.1869	4.2821	3.2027	3.1776	3.1867	3.3185	6.907	0.04358	3.392	0.439
neg_1007	Glycerol 3-Phosphate	metab_16291	yes	down	-	C00093	neg	17989-41-2;57-03-4	171.006	0.8191	M-H	C3H9O6P	95.6	0	PW_C000081;HMDB0252849;HMDB0000126	-	-	map01100;map00564;map01110;map00561;map02010;map05231	Metabolism;Metabolism;Metabolism;Metabolism;Environmental Information Processing;Human Diseases	Global and overview maps;Lipid metabolism;Global and overview maps;Lipid metabolism;Membrane transport;Cancer: overview	Lipids and lipid-like molecules	Glycerophospholipids	Glycerophosphates	Metabolic pathways;Glycerophospholipid metabolism;Biosynthesis of secondary metabolites;Glycerolipid metabolism;ABC transporters;Choline metabolism in cancer	1.8499	1.8499	0.4645	1.08e-15	3.5e-14	3.0102	2.9083	2.9075	2.9028	2.9294	2.9422	6.4124	6.184	6.3794	6.254	6.2873	6.3666	2.933	0.04056	6.314	0.0871
pos_8443	Peridinin	metab_8450	yes	up	-	-	pos	-	613.355	4.28047	M+H-H2O	C39H50O7	0	62.8	LMPR01070007;HMDB0256341	-	-	-	-	-	Lipids and lipid-like molecules	Prenol lipids	Terpene lactones	-	1.8448	1.8446	1.9237	2.23e-18	4.06e-16	7.2163	7.1746	7.0694	7.1124	7.1314	7.1167	3.7108	3.7005	3.7266	3.7015	3.7106	3.711	7.137	0.0516	3.71	0.009361
pos_3986	Isoketocamphoric acid	metab_3980	yes	down	-	-	pos	-	234.133	4.59035	M+NH4	C10H16O5	0	51.2	HMDB0301824	-	-	-	-	-	Lipids and lipid-like molecules	Fatty Acyls	Fatty acids and conjugates	-	1.8365	1.8361	0.3961	5.68e-16	2.86e-14	2.2045	2.2235	2.2074	2.207	2.2493	2.268	5.6445	5.6966	5.6547	5.6955	5.5779	5.4703	2.227	0.02639	5.623	0.08658
neg_5425	Val-Gly-Val-Ala-Pro-Gly	metab_14533	yes	up	-	-	neg	-	497.273	4.2594	M-H	C22H38N6O7	0	57.1	HMDB0253033	-	-	-	-	-	Organic acids and derivatives	Carboxylic acids and derivatives	Amino acids, peptides, and analogues	-	1.8344	1.8343	1.8669	1.72e-19	7.26e-17	7.1287	7.1379	7.1413	7.1422	7.1796	7.1948	3.8843	3.8359	3.8385	3.8142	3.8171	3.8021	7.154	0.02654	3.832	0.02904
neg_4961	PE-NMe2(15:0/22:5(4Z,7Z,10Z,13Z,16Z))	metab_14060	yes	up	-	C04308	neg	-	816.488	4.8921	M+K-2H	C44H78NO8P	0	73.1	HMDB0113935;PW_C059951	-	-	map01100;map00564;map01110	Metabolism;Metabolism;Metabolism	Global and overview maps;Lipid metabolism;Global and overview maps	Lipids and lipid-like molecules	Glycerophospholipids	Glycerophosphoethanolamines	Metabolic pathways;Glycerophospholipid metabolism;Biosynthesis of secondary metabolites	1.832	1.8315	1.9354	2.45e-15	6.63e-14	6.9537	6.8587	6.9459	6.9063	6.7389	6.7371	3.595	3.5466	3.5493	3.525	3.5279	3.5129	6.857	0.09799	3.543	0.02904
neg_2597	PA(i-14:0/20:5(7Z,9Z,11E,13E,17Z)-3OH(5,6,15))	metab_11591	yes	up	-	-	neg	-	751.362	5.33003	M+K-2H	C37H63O11P	0	74.7	HMDB0267589	-	-	-	-	-	Not Available	Not Available	Not Available	-	1.8319	1.8317	2.4051	4.73e-06	9.29e-06	6.0502	6.0497	5.9628	5.9726	6.0423	6.0411	2.1531	2.1051	2.1077	2.0836	2.0865	4.4836	6.02	0.04063	2.503	0.9705
pos_284	L-Proline, 1-(N-((3-((propylamino)carbonyl)oxiranyl)carbonyl)-L-isoleucyl)-, (2S-trans)-	metab_2873	yes	down	-	-	pos	-	384.214	6.07407	M+H, M+K, M+Na	C18H29N3O6	0	61.3	HMDB0249520	-	-	-	-	-	Organic acids and derivatives	Carboxylic acids and derivatives	Amino acids, peptides, and analogues	-	1.8288	1.8285	0.5219	9.46e-18	1.13e-15	3.6524	3.6715	3.6553	3.6549	3.6974	3.7163	7.1164	7.0567	7.0865	7.0063	6.9796	7.0059	3.675	0.02654	7.042	0.05331
pos_2486	A-L-Fucopyranosyl-(1->2)-b-D-galactopyranosyl-(1->2)-D-xylose	metab_2531	yes	up	-	-	pos	130136-27-5	476.199	2.45567	M+NH4	C17H30O14	0	50	HMDB0041222	-	-	-	-	-	Organic oxygen compounds	Organooxygen compounds	Carbohydrates and carbohydrate conjugates	-	1.8287	1.8294	2.4733	5.66e-09	2.08e-08	5.9261	5.9013	5.1765	5.1585	6.255	6.0381	2.3224	2.3122	2.3381	2.3131	2.3222	2.3226	5.743	0.4627	2.322	0.009318
pos_1998	Leu Ala Thr Lys	metab_2050	yes	up	-	-	pos	-	432.281	2.41608	M+2H, M+H	C19H37N5O6	48.3	0	-	-	-	-	-	-	-	-	-	-	1.8278	1.8278	1.9834	7.01e-05	0.0001108	7.4658	7.3965	7.3909	7.3652	7.852	7.8127	4.8015	2.0123	4.8354	2.0132	4.7321	4.4346	7.547	0.2237	3.805	1.395
pos_3833	PI(18:1(11Z)/20:5(7Z,9Z,11E,13E,17Z)-3OH(5,6,15))	metab_3829	yes	up	-	-	pos	-	913.502	4.42315	M+H-H2O	C47H79O16P	0	52.4	HMDB0276514	-	-	-	-	-	Not Available	Not Available	Not Available	-	1.8258	1.8268	2.2272	4.14e-09	1.58e-08	5.9899	6.0243	5.9014	5.7069	6.7156	6.7697	2.7773	2.7671	2.7931	2.768	2.7771	2.7776	6.185	0.4464	2.777	0.009347
neg_2056	LysoPC(14:1(9Z)/0:0)	metab_11043	yes	up	-	C04230	neg	-	486.256	4.4547	M+Na-2H	C22H44NO7P	0	42.8	HMDB0010380	Lipids	Phospholipids	map00564;map05231	Metabolism;Human Diseases	Lipid metabolism;Cancer: overview	Lipids and lipid-like molecules	Glycerophospholipids	Glycerophosphocholines	Glycerophospholipid metabolism;Choline metabolism in cancer	1.8247	1.8248	2.0297	2.3e-14	3.93e-13	6.3591	6.4263	6.431	6.421	6.6406	6.6463	3.2481	3.1997	3.2024	3.1781	3.181	3.166	6.487	0.1237	3.196	0.02903
neg_6021	Glycochenodeoxycholic acid 3-glucuronide	metab_15107	yes	up	-	C03033	neg	79254-98-1	662.3	3.58007	M+K-2H	C32H51NO11	0	75.7	LMST05010048;HMDB0002579	-	-	map01100;map00040;map04976;map00053;map01240	Metabolism;Metabolism;Organismal Systems;Metabolism;Metabolism	Global and overview maps;Carbohydrate metabolism;Digestive system;Carbohydrate metabolism;Global and overview maps	Lipids and lipid-like molecules	Steroids and steroid derivatives	Steroidal glycosides	Metabolic pathways;Pentose and glucuronate interconversions;Bile secretion;Ascorbate and aldarate metabolism;Biosynthesis of cofactors	1.8203	1.8201	1.7861	1.01e-19	6.92e-17	7.4273	7.4609	7.4418	7.4419	7.4022	7.4074	4.2117	4.1633	4.166	4.1417	4.1446	4.1296	7.43	0.02247	4.16	0.02904
neg_5557	Moperone	metab_14666	yes	up	-	-	neg	-	376.172	4.11098	M+Na-2H	C22H26FNO2	0	36.3	HMDB0254877	-	-	-	-	-	Organic oxygen compounds	Organooxygen compounds	Carbonyl compounds	-	1.8185	1.8184	2.2124	6.38e-17	3.81e-15	5.958	5.9819	5.8909	5.8863	5.9756	6.0566	2.7447	2.6964	2.699	2.6747	2.6777	2.6627	5.958	0.06362	2.693	0.02899
pos_9800	Doxercalciferol	metab_9752	yes	up	-	C08211	pos	54573-75-0	457.301	3.05832	M+2Na-H	C28H44O2	0	44.6	LMST03010069;HMDB0251601	-	-	-	-	-	Lipids and lipid-like molecules	Steroids and steroid derivatives	Vitamin D and derivatives	-	1.8166	1.8167	1.9274	1.31e-10	7.74e-10	6.9291	6.9173	6.8684	6.855	7.0679	7.0881	4.2027	3.4791	3.5051	3.48	3.4891	3.4896	6.954	0.1001	3.608	0.2917
neg_5811	H-Ser-Leu-Ile-Gly-Arg-Leu-OH	metab_14909	yes	up	-	-	neg	-	638.399	3.81442	M-H2O-H	C29H55N9O8	0	50.6	HMDB0253029	-	-	-	-	-	Organic acids and derivatives	Carboxylic acids and derivatives	Amino acids, peptides, and analogues	-	1.8089	1.8078	1.7073	1.1e-11	7.63e-11	7.8051	7.8208	7.8309	7.829	7.8118	7.8298	4.8946	4.8486	4.4155	4.3912	4.3941	4.5418	7.821	0.01075	4.581	0.2323
pos_2335	Hovenoside G	metab_2395	yes	up	-	-	pos	55466-01-8	516.271	1.597	M+2H	C51H82O21	0	44.5	HMDB0035060	-	-	-	-	-	Organic oxygen compounds	Organooxygen compounds	Carbohydrates and carbohydrate conjugates	-	1.8034	1.8028	1.8068	1.52e-13	2.71e-12	7.4501	7.3453	7.4552	7.4922	7.1775	7.136	4.065	4.0547	4.0808	4.0557	4.0648	4.0652	7.343	0.1527	4.064	0.009362
neg_287	Threonylisoleucine	metab_11875	yes	up	-	-	neg	129050-49-3	231.135	3.46313	M-H, 2M-H	C10H20N2O4	0	45.7	HMDB0029064	-	-	-	-	-	Organic acids and derivatives	Carboxylic acids and derivatives	Amino acids, peptides, and analogues	-	1.8023	1.8018	1.8444	7.69e-12	5.58e-11	7.0451	7.0078	7.0551	7.0594	6.9973	7.0094	3.7216	3.9813	3.6759	3.6515	3.6545	4.1838	7.029	0.02719	3.811	0.221
neg_3142	5alpha-Androstane-3beta,17beta-diol	metab_12161	yes	up	-	C12525	neg	571-20-0	313.213	6.11297	M+Na-2H	C19H32O2	0	37.7	HMDB0000493	-	-	-	-	-	Lipids and lipid-like molecules	Steroids and steroid derivatives	Androstane steroids	-	1.8018	1.7984	3.8769	5.39e-05	9.24e-05	4.7131	4.8263	4.7945	4.7777	4.7081	4.72	1.7092	3.6671	0.5099	0.4932	0.4952	0.4851	4.757	0.04962	1.227	1.29
pos_7327	2-Angeloyl-9-(3-methyl-2E-pentenoyl)-2b,9a-dihydroxy-4Z,10(14)-oplopadien-3-one	metab_7368	yes	up	-	-	pos	237407-02-2	461.286	5.24375	M+CH3OH+H	C26H36O5	0	34.3	HMDB0034064	-	-	-	-	-	Lipids and lipid-like molecules	Prenol lipids	Sesquiterpenoids	-	1.8005	1.7999	2.0828	5.26e-11	3.54e-10	6.3654	6.3275	6.3812	6.3501	6.2353	6.2062	3.1863	3.1304	2.8775	2.77	2.7791	3.4365	6.311	0.07268	3.03	0.2659
pos_8749	Glycyl-Arginine	metab_8757	yes	up	-	-	pos	-	504.302	4.03438	2M+ACN+H	C8H17N5O3	0	55.3	HMDB0028835	-	-	-	-	-	Organic acids and derivatives	Carboxylic acids and derivatives	Amino acids, peptides, and analogues	-	1.799	1.7987	1.7163	1.62e-17	1.65e-15	7.8863	7.861	7.7665	7.7275	7.8232	7.7878	4.5451	4.5682	4.5609	4.5358	4.5449	4.5453	7.809	0.05962	4.55	0.01204
neg_2278	PS(20:5(5Z,8Z,11Z,14Z,17Z)/22:6(4Z,7Z,10Z,13Z,16Z,19Z))	metab_11274	yes	up	-	C02737	neg	-	834.474	4.83755	M-H2O-H	C48H72NO10P	0	71.8	LMGP03010856;HMDB0112704;PW_C061128	Lipids	Phospholipids	map01100;map00564;map01110;map05146;map05322;map00260;map05140	Metabolism;Metabolism;Metabolism;Human Diseases;Human Diseases;Metabolism;Human Diseases	Global and overview maps;Lipid metabolism;Global and overview maps;Infectious disease: parasitic;Immune disease;Amino acid metabolism;Infectious disease: parasitic	Lipids and lipid-like molecules	Glycerophospholipids	Glycerophosphoserines	Metabolic pathways;Glycerophospholipid metabolism;Biosynthesis of secondary metabolites;Amoebiasis;Systemic lupus erythematosus;Glycine, serine and threonine metabolism;Leishmaniasis	1.7988	1.7982	1.6912	2.69e-10	1.24e-09	7.8478	7.8568	7.7812	7.7707	7.9794	8.0065	4.8173	4.7038	4.4314	4.4071	4.41	5.1645	7.874	0.09893	4.656	0.3033
neg_6169	Leukotriene E4	metab_15254	yes	up	-	C05952	neg	75715-89-8	484.241	3.42403	M+FA-H	C23H37NO5S	0	39.8	HMDB0002200;PW_C001485;HMDB0247369;LMFA03020002;LMFA03020075	Lipids	Eicosanoids	map00590;map01100;map04080;map04664	Metabolism;Metabolism;Environmental Information Processing;Organismal Systems	Lipid metabolism;Global and overview maps;Signaling molecules and interaction;Immune system	Lipids and lipid-like molecules	Fatty Acyls	Eicosanoids	Arachidonic acid metabolism;Metabolic pathways;Neuroactive ligand-receptor interaction;Fc epsilon RI signaling pathway	1.7983	1.7977	1.7781	3.12e-12	2.54e-11	7.3974	7.3824	7.4935	7.4865	7.0349	7.0928	4.1658	4.1174	4.12	4.0957	4.0986	4.0837	7.315	0.2002	4.114	0.02904
pos_2246	Elatoside E	metab_2308	yes	up	-	-	pos	156980-30-2	464.239	1.05245	M+2Na	C46H74O16	0	53.2	HMDB0040852	-	-	-	-	-	Lipids and lipid-like molecules	Prenol lipids	Triterpenoids	-	1.7964	1.7963	2.1095	1.35e-14	3.74e-13	6.0359	6.0958	6.1826	6.2942	6.1519	6.35	2.9331	2.9228	2.9488	2.9238	2.9328	2.9333	6.185	0.1187	2.932	0.009352
neg_1888	26-Glucosyl-1,3,11,22-tetrahydroxyergosta-5,24-dien-26-oate	metab_10866	yes	up	-	-	neg	155510-75-1	675.321	4.1657	M+K-2H	C34H54O11	0	68.3	HMDB0040405	-	-	-	-	-	Lipids and lipid-like molecules	Steroids and steroid derivatives	Bile acids, alcohols and derivatives	-	1.7913	1.7912	1.7464	4.77e-19	1.42e-16	7.3793	7.4015	7.3868	7.4018	7.4534	7.4401	4.295	4.2466	4.2497	4.2249	4.2278	4.2129	7.41	0.0297	4.243	0.02907
pos_6307	Tilisolol	metab_6350	yes	up	-	-	pos	-	305.186	6.10602	M+H	C17H24N2O3	0	46.9	HMDB0259093	-	-	-	-	-	Organoheterocyclic compounds	Isoquinolines and derivatives	Isoquinolones and derivatives	-	1.7913	1.7908	2.6643	6.74e-15	2.1e-13	5.3309	5.2888	5.1308	5.1203	5.0497	5.1244	1.9424	1.9323	1.958	1.9332	1.9422	1.9427	5.174	0.1099	1.942	0.009257
pos_2492	Ser Leu	metab_2538	yes	up	-	-	pos	-	219.134	2.47928	M+H	C9H18N2O4	51	0	-	-	-	-	-	-	-	-	-	-	1.7896	1.7892	1.7982	3.51e-10	1.81e-09	7.2898	7.44	7.3135	7.3048	7.2785	7.3171	4.4611	4.2911	4.2345	3.6332	3.7369	4.0808	7.324	0.05867	4.073	0.3258
neg_2374	Ile-Glu-Thr-Asp-fluoromethyl ketone	metab_11370	yes	up	-	-	neg	-	473.207	5.00128	M-H2O-H	C20H33FN4O9	0	78.1	HMDB0253396	-	-	-	-	-	Organic acids and derivatives	Peptidomimetics	Hybrid peptides	-	1.7879	1.7887	1.8713	5.86e-10	2.47e-09	6.7091	6.7162	6.6023	6.5852	7.2621	7.216	3.611	3.6759	3.8353	3.4621	3.8256	3.55	6.849	0.3076	3.66	0.1497
pos_197	N-Alpha-acetyllysine	metab_2021	yes	up	-	C12989	pos	1946-82-3	189.123	1.53397	M+H, M+K, M+Na	C8H16N2O3	73.7	0	HMDB0000446	-	-	-	-	-	Organic acids and derivatives	Carboxylic acids and derivatives	Amino acids, peptides, and analogues	-	1.787	1.7864	1.7735	1.58e-13	2.77e-12	7.4541	7.287	7.5497	7.5402	7.2521	7.2121	4.1641	4.1538	4.1798	4.1547	4.1638	4.1643	7.383	0.1504	4.163	0.009362
pos_3324	Ile Arg	metab_3332	yes	up	-	-	pos	-	288.203	3.83677	M+H	C12H25N5O3	81.5	0	-	-	-	-	-	-	-	-	-	-	1.7853	1.7855	2.2438	2.17e-14	5.53e-13	5.6649	5.7782	5.7135	5.7349	5.9302	5.9681	2.5851	2.5748	2.6008	2.5758	2.5848	2.5853	5.798	0.123	2.584	0.009339
pos_10472	Amabiline	metab_444	yes	up	-	C10263	pos	17958-43-9	347.192	2.35258	M+ACN+Na	C15H25NO4	0	38.6	HMDB0302358	-	-	-	-	-	Alkaloids and derivatives	Not Available	Not Available	-	1.7844	1.7841	1.7251	5.57e-13	7.9e-12	7.6888	7.6547	7.6786	7.6777	7.5864	7.5758	4.3209	4.2638	4.616	4.6555	4.3601	4.3707	7.644	0.04983	4.431	0.1633
neg_4687	Trimethobenzamide	metab_13779	yes	up	-	C07178	neg	138-56-7	775.385	5.27533	2M-H	C21H28N2O5	0	35.7	HMDB0014800	-	-	-	-	-	Benzenoids	Benzene and substituted derivatives	Benzoic acids and derivatives	-	1.7832	1.783	1.7842	4.25e-14	6.38e-13	7.155	7.1581	7.2512	7.2334	7.0498	7.0577	4.0188	3.9704	4.1999	3.9488	3.9517	3.9597	7.151	0.08469	4.008	0.09733
neg_2053	Abbott-195773	metab_11040	yes	down	-	C12020	neg	205110-48-1	786.401	4.4469	M+Na-2H	C42H59N3O10	0	56.8	HMDB0249831	-	-	-	-	-	Organic oxygen compounds	Organooxygen compounds	Carbohydrates and carbohydrate conjugates	-	1.7813	1.7827	0.4917	1.42e-06	3e-06	3.2391	1.9015	3.7953	4.2009	3.0217	2.9201	6.4629	6.4883	6.4592	6.3984	6.458	6.533	3.18	0.7939	6.467	0.04401
pos_7577	CDP-DG(i-13:0/18:2(9Z,11Z))	metab_7611	yes	up	-	C00269	pos	-	468.742	5.02013	M+2H	C43H75N3O15P2	0	31.2	HMDB0116169;PW_C076505	-	-	map01100;map00564;map01110;map04070	Metabolism;Metabolism;Metabolism;Environmental Information Processing	Global and overview maps;Lipid metabolism;Global and overview maps;Signal transduction	Lipids and lipid-like molecules	Glycerophospholipids	CDP-glycerols	Metabolic pathways;Glycerophospholipid metabolism;Biosynthesis of secondary metabolites;Phosphatidylinositol signaling system	1.7812	1.7813	1.6637	1.2e-10	7.15e-10	8.0977	8.0952	7.8407	7.8498	8.2587	8.2424	4.9115	4.8173	5.0567	4.4071	4.9151	4.9754	8.064	0.1831	4.847	0.2296
neg_6068	Deoxycholic acid 3-glucuronide	metab_15152	yes	up	-	C03033	neg	72504-58-6	603.3	3.51758	M+Cl	C30H48O10	0	80.3	HMDB0002596;LMST05010046	-	-	map01100;map00040;map04976;map00053;map01240	Metabolism;Metabolism;Organismal Systems;Metabolism;Metabolism	Global and overview maps;Carbohydrate metabolism;Digestive system;Carbohydrate metabolism;Global and overview maps	Lipids and lipid-like molecules	Steroids and steroid derivatives	Steroidal glycosides	Metabolic pathways;Pentose and glucuronate interconversions;Bile secretion;Ascorbate and aldarate metabolism;Biosynthesis of cofactors	1.7809	1.7806	1.767	3.33e-17	2.51e-15	7.3036	7.2567	7.198	7.1558	7.1855	7.1792	4.1343	4.0859	4.0885	4.0642	4.0671	4.0522	7.213	0.0557	4.082	0.02904
pos_7065	PGP(18:1(12Z)-2OH(9,10)/a-25:0)	metab_7114	yes	up	-	-	pos	-	516.297	5.4741	M+2Na	C49H96O15P2	0	55.3	HMDB0274736	-	-	-	-	-	Not Available	Not Available	Not Available	-	1.7798	1.7792	1.7028	2.86e-11	2.15e-10	7.8199	7.8087	7.7793	7.7865	7.693	7.6919	4.6637	4.251	4.7473	4.2519	4.6291	4.8114	7.763	0.05673	4.559	0.2467
neg_5042	4-Hydroxy-3-(3-methyl-2-butenyl)acetophenone	metab_14146	yes	up	-	C10702	neg	26932-05-8	611.341	4.79057	3M-H	C13H16O2	0	39.7	HMDB0030770	-	-	-	-	-	Organic oxygen compounds	Organooxygen compounds	Carbonyl compounds	-	1.7795	1.7793	1.923	1.97e-17	1.64e-15	6.5836	6.5539	6.4936	6.4586	6.4598	6.539	3.4406	3.3922	3.3948	3.3705	3.3734	3.3585	6.515	0.05195	3.388	0.02903
neg_1472	Cholylglutamic acid	metab_10447	yes	up	-	-	neg	-	572.304	3.51758	M+Cl	C29H47NO8	0	63.4	HMDB0242384	-	-	-	-	-	Not Available	Not Available	Not Available	-	1.7772	1.7772	2.3436	2.47e-12	2.11e-11	5.5041	5.428	5.3315	5.1643	5.6702	5.6366	2.3798	2.3316	2.3343	2.3101	2.313	2.2981	5.456	0.1909	2.328	0.02891
pos_2007	Ile Lys Thr	metab_2062	yes	up	-	-	pos	-	361.244	2.44792	M+2H, M+H	C16H32N4O5	59.9	0	-	-	-	-	-	-	-	-	-	-	1.7755	1.7755	1.7938	7.81e-10	3.65e-09	7.2872	7.209	7.2813	7.2689	7.2368	7.1961	4.0837	4.1833	3.7116	4.6389	3.9275	3.6961	7.247	0.03851	4.04	0.3521
pos_175	Phe Val Gly	metab_1785	yes	up	-	-	pos	-	322.176	3.26235	M+H, M+K, M+Na	C16H23N3O4	60.2	0	-	-	-	-	-	-	-	-	-	-	1.7732	1.7732	2.0213	1.5e-07	3.99e-07	6.4737	6.4369	6.3993	6.3971	6.523	6.4722	4.3636	2.8561	2.9934	2.6269	2.9737	3.3306	6.45	0.04884	3.191	0.6183
neg_2808	PS(14:1(9Z)/20:5(7Z,9Z,11E,13E,17Z)-3OH(5,6,15))	metab_11812	yes	up	-	-	neg	-	780.415	5.6592	M-H2O-H	C40H66NO13P	0	50.6	HMDB0280972	-	-	-	-	-	Not Available	Not Available	Not Available	-	1.7727	1.7727	2.3855	3.57e-08	9.94e-08	5.2731	5.2591	5.048	5.2268	6.0149	5.9289	2.8619	2.2315	1.9112	2.1858	2.1416	2.3975	5.458	0.4067	2.288	0.322
neg_4971	VI2Fuc-nLc6	metab_14071	yes	down	-	-	neg	-	769.861	4.8766	M-2H	C66H115N3O37	0	48.3	HMDB0062449	-	-	-	-	-	Lipids and lipid-like molecules	Sphingolipids	Glycosphingolipids	-	1.7719	1.7732	0.5212	5.89e-06	1.14e-05	3.0753	2.8221	4.9614	4.6195	2.9977	3.1146	6.9184	6.8867	6.918	6.8981	6.8604	6.9357	3.598	0.9351	6.903	0.02698
pos_6333	SENECIPHYLLINE	metab_6378	yes	up	-	C10391	pos	480-81-9	351.191	6.07407	M+NH4	C18H23NO5	0	69.1	HMDB0258231	-	-	-	-	-	Alkaloids and derivatives	Not Available	Not Available	-	1.7713	1.7711	2.1761	4.21e-19	1.2e-16	5.8881	5.9008	5.8207	5.8083	5.8376	5.8139	2.6868	2.6765	2.7025	2.6775	2.6865	2.687	5.845	0.03984	2.686	0.009344
neg_4035	PS(22:5(7Z,10Z,13Z,16Z,19Z)/5-iso PGF2VI)	metab_13093	yes	down	-	-	neg	-	914.452	6.07383	M+Cl	C46H74NO13P	0	69.4	HMDB0283440	-	-	-	-	-	Not Available	Not Available	Not Available	-	1.771	1.7712	0.5433	1.04e-14	2.11e-13	3.6647	3.6827	3.6819	3.6772	3.7038	3.7167	6.7688	6.9389	6.7418	6.6956	6.6785	6.904	3.688	0.01895	6.788	0.1089
pos_3207	Sarcodon scabrosus Depsipeptide	metab_3216	yes	up	-	-	pos	-	499.287	3.67925	2M+3H2O+2H	C23H39N3O8	0	58.3	HMDB0041421	-	-	-	-	-	Organic acids and derivatives	Peptidomimetics	Depsipeptides	-	1.7696	1.7696	1.6881	4.06e-12	4.01e-11	7.7554	7.7517	7.7242	7.714	7.8133	7.813	4.5503	4.496	4.522	5.006	4.506	4.5065	7.762	0.04268	4.598	0.2009
neg_4678	3-(2-Methylperoxyethyl)-1H-indole	metab_13769	yes	down	-	-	neg	-	572.273	5.2831	3M-H	C11H13NO2	0	43.4	HMDB0258019	-	-	-	-	-	Organoheterocyclic compounds	Indoles and derivatives	Indoles	-	1.7693	1.7722	0.3672	0.002624	0.003763	4.31	4.2823	0.0814	4.9344	0.0852	0.0875	6.1316	6.4759	6.104	6.2567	6.142	6.4225	2.297	2.434	6.255	0.1598
pos_844	Glu Val Ile	metab_8447	yes	up	-	-	pos	-	360.212	3.78157	M+H-H2O, M+H	C16H29N3O6	41.2	0	-	-	-	-	-	-	-	-	-	-	1.7687	1.7686	1.7411	5.44e-16	2.79e-14	7.3976	7.3796	7.3979	7.432	7.4045	7.4055	4.3411	4.1877	4.2138	4.3709	4.1978	4.1982	7.403	0.01704	4.252	0.08185
neg_1358	((4-(4-Amidinophenoxy)butanoyl)aspartyl)valine	metab_10339	yes	up	-	-	neg	-	481.194	3.3695	M+FA-H	C20H28N4O7	0	64.1	HMDB0242231	-	-	-	-	-	Organic acids and derivatives	Carboxylic acids and derivatives	Amino acids, peptides, and analogues	-	1.7672	1.7669	1.7189	1.45e-10	7.26e-10	7.4454	7.454	7.4336	7.4319	7.3984	7.3787	4.0712	4.4827	4.708	4.1325	4.0041	4.5183	7.424	0.02906	4.319	0.2875
neg_5379	Azimilide	metab_14486	yes	up	-	C13777	neg	149908-53-2	478.161	4.3297	M+Na-2H	C23H28ClN5O3	0	59.1	HMDB0248805	-	-	map07037;map07232	Drug Development;Drug Development	Chronology: Other drugs;Target-based classification: Ion channels	Organoheterocyclic compounds	Azolidines	Imidazolidines	Antiarrhythmic drugs;Potassium channel blocking and opening drugs	1.7661	1.7654	2.1717	1.02e-12	9.63e-12	5.8797	5.7962	5.8122	5.8162	5.4624	5.5404	2.6849	2.6366	2.6393	2.615	2.6179	2.603	5.718	0.1719	2.633	0.02898
pos_5845	LysoPI(18:2(9Z,12Z)/0:0)	metab_5861	yes	down	-	-	pos	1425501-10-5	619.285	7.72715	M+Na	C27H49O12P	0	86	HMDB0240597	-	-	-	-	-	Lipids and lipid-like molecules	Glycerophospholipids	Glycerophosphoinositols	-	1.7653	1.7642	0.5029	5.99e-09	2.18e-08	3.0279	3.047	3.0308	3.0304	4.0843	3.0918	6.4513	6.4511	6.4941	6.3718	6.2589	6.3768	3.219	0.4247	6.401	0.08407
pos_7751	Ile Thr Leu	metab_7773	yes	up	-	-	pos	-	346.233	4.85318	M+H	C16H31N3O5	94.5	0	-	-	-	-	-	-	-	-	-	-	1.7648	1.7644	1.7043	1.12e-10	6.74e-10	7.6558	7.6382	7.6738	7.6713	7.6013	7.5824	4.6503	4.2235	4.3446	4.2245	4.4914	4.9532	7.637	0.03775	4.481	0.2837
neg_5685	PS(15:0/18:1(12Z)-O(9S,10R))	metab_14793	yes	up	-	-	neg	-	782.46	3.93898	M+Na-2H	C39H72NO11P	0	31.4	HMDB0281062	-	-	-	-	-	Not Available	Not Available	Not Available	-	1.7634	1.7617	1.9576	7.74e-08	2.03e-07	6.4481	6.4742	6.4925	6.4042	6.3779	6.3535	4.4146	3.0701	3.0727	3.0484	3.0513	3.0364	6.425	0.05527	3.282	0.5549
neg_1556	{4-[4-(6-Carbamoyl-3,5-dimethylpyrazin-2-yl)phenyl]cyclohexyl}acetic acid	metab_10534	yes	up	-	-	neg	-	733.374	3.65033	2M-H	C21H25N3O3	0	41.1	HMDB0248788	-	-	-	-	-	Organoheterocyclic compounds	Diazines	Pyrazines	-	1.7623	1.7627	1.7151	4.12e-12	3.22e-11	7.3173	7.3205	7.3707	7.356	7.4674	7.4607	4.2771	4.2287	4.2314	4.207	4.6846	4.195	7.382	0.06676	4.304	0.1886
neg_1658	Mercaptopurine	metab_16295	yes	down	-	C02380	neg	50-44-2	172.991	3.81442	M+Na-2H	C5H4N4S	0	51.9	PW_C009464;HMDB0015167	-	-	map04976;map00983	Organismal Systems;Metabolism	Digestive system;Xenobiotics biodegradation and metabolism	Organoheterocyclic compounds	Imidazopyrimidines	Purines and purine derivatives	Bile secretion;Drug metabolism - other enzymes	1.7605	1.7605	0.5364	1.02e-13	1.32e-12	3.4566	3.7546	3.5646	3.469	3.4957	3.5442	6.7398	6.618	6.6687	6.5551	6.5103	6.5816	3.547	0.1098	6.612	0.08258
pos_6279	PG(6 keto-PGF1alpha/i-15:0)	metab_6320	yes	down	-	-	pos	-	805.492	6.13802	M+H-H2O	C41H75O14P	0	47.1	HMDB0271389	-	-	-	-	-	Not Available	Not Available	Not Available	-	1.7579	1.7577	0.5451	1.73e-12	2e-11	3.7166	3.7358	3.7196	3.7191	3.7617	3.7805	7.1555	6.8431	6.9602	6.699	6.647	6.8477	3.739	0.02654	6.859	0.1839
neg_1824	9-Fluoroprednisolone	metab_10802	yes	up	-	C14484	neg	338-95-4;124097-45-6	755.358	4.06413	2M-H	C21H27FO5	0	59.1	HMDB0040539;HMDB0247595	-	-	-	-	-	Phenylpropanoids and polyketides	Flavonoids	Flavonoid glycosides	-	1.7576	1.7575	1.7076	1.3e-15	4.03e-14	7.3845	7.3787	7.2529	7.2729	7.4313	7.459	4.3639	4.3155	4.3181	4.2938	4.2967	4.2818	7.363	0.08345	4.312	0.02904
neg_2457	(2E)-2-[[(Z)-3-Phenylbut-2-enyl]hydrazinylidene]propanoic acid	metab_11456	yes	up	-	-	neg	-	231.113	5.11877	M-H	C13H16N2O2	0	33	HMDB0242646	-	-	-	-	-	Benzenoids	Benzene and substituted derivatives	Phenylpropenes	-	1.7563	1.7561	2.4926	9.59e-18	9.62e-16	5.143	5.0682	5.0491	5.0501	5.1443	5.058	2.0921	2.0442	2.0468	2.0227	2.0256	2.0108	5.085	0.04561	2.04	0.02879
pos_10383	Phenylalanyllysine	metab_357	yes	up	-	-	pos	6456-72-0	294.181	2.49518	M+H	C15H23N3O3	0	61.1	HMDB0029000	-	-	-	-	-	Organic acids and derivatives	Carboxylic acids and derivatives	Amino acids, peptides, and analogues	-	1.7559	1.7554	1.745	7.05e-09	2.51e-08	7.4822	7.3698	7.4072	7.3863	7.3465	7.3046	4.6885	4.5879	3.8891	3.6635	4.0032	4.5552	7.383	0.06015	4.231	0.4319
neg_4630	PA(20:3(5Z,8Z,11Z)/20:4(5E,8Z,12Z,14Z)-OH(11R))	metab_13720	yes	up	-	-	neg	-	783.453	5.33788	M+Na-2H	C43H71O9P	0	31.5	HMDB0264947	-	-	-	-	-	Not Available	Not Available	Not Available	-	1.7556	1.7557	2.185	1.18e-13	1.49e-12	5.5713	5.7954	5.6898	5.6022	5.562	5.5083	2.5868	2.5385	2.5412	2.5169	2.7513	2.5049	5.622	0.1041	2.573	0.0916
neg_1083	Citric Acid	metab_10072	yes	down	-	C00158	neg	77-92-9	191.019	1.13078	M-H	C6H8O7	95.8	0	PW_C000063;HMDB0000094;MJDBNL00000139	Organic acids	Carboxylic acids	map01110;map01240;map01200;map00250;map00020;map00630;map04922;map01066;map01065;map04742;map01063;map01062;map01061;map01060;map01100;map01120;map01210;map01230;map01064;map00720;map02020;map01053;map05230;map01070	Metabolism;Metabolism;Metabolism;Metabolism;Metabolism;Metabolism;Organismal Systems;Metabolism;Metabolism;Organismal Systems;Metabolism;Metabolism;Metabolism;Metabolism;Metabolism;Metabolism;Metabolism;Metabolism;Metabolism;Metabolism;Environmental Information Processing;Metabolism;Human Diseases;Metabolism	Global and overview maps;Global and overview maps;Global and overview maps;Amino acid metabolism;Carbohydrate metabolism;Carbohydrate metabolism;Endocrine system;Chemical structure transformation maps;Chemical structure transformation maps;Sensory system;Chemical structure transformation maps;Chemical structure transformation maps;Chemical structure transformation maps;Chemical structure transfor…	Organic acids and derivatives	Carboxylic acids and derivatives	Tricarboxylic acids and derivatives	Biosynthesis of secondary metabolites;Biosynthesis of cofactors;Carbon metabolism;Alanine, aspartate and glutamate metabolism;Citrate cycle (TCA cycle);Glyoxylate and dicarboxylate metabolism;Glucagon signaling pathway;Biosynthesis of alkaloids derived from terpenoid and polyketide;Biosynthesis of alkaloids derived from histidine and purine;Taste transduction;Biosynthesis of alkaloids derived fro…	1.7515	1.7518	0.6798	7.74e-12	5.58e-11	6.7951	6.6089	6.4398	6.3055	6.3456	6.2472	9.4772	9.4537	9.5027	9.4948	9.5376	9.5255	6.457	0.2084	9.499	0.03084
pos_10143	Gilteritinib	metab_136	yes	up	-	-	pos	-	288.173	2.75382	M+H+Na	C29H44N8O3	0	48.1	HMDB0252717	-	-	-	-	-	Benzenoids	Benzene and substituted derivatives	Diphenylmethanes	-	1.7491	1.749	1.8681	4.79e-20	2.74e-17	6.6473	6.5993	6.6211	6.5935	6.6757	6.6306	3.5483	3.538	3.564	3.5389	3.548	3.5485	6.628	0.03071	3.548	0.00936
pos_4008	Phenylalanylarginine	metab_4006	yes	up	-	-	pos	1238-09-1	322.187	4.60633	M+H	C15H23N5O3	0	78.7	HMDB0028989	-	-	-	-	-	Organic acids and derivatives	Carboxylic acids and derivatives	Amino acids, peptides, and analogues	-	1.7485	1.7482	1.9462	2.96e-20	2e-17	6.3645	6.2888	6.3471	6.3376	6.3379	6.2993	3.2522	3.242	3.268	3.2429	3.252	3.2525	6.329	0.02911	3.252	0.009358
neg_2123	LysoPE(22:6(4Z,7Z,10Z,13Z,16Z,19Z)/0:0)	metab_11113	yes	up	-	-	neg	-	546.258	4.56402	M+Na-2H	C27H44NO7P	0	57.5	HMDB0011526	-	-	-	-	-	Lipids and lipid-like molecules	Glycerophospholipids	Glycerophosphoethanolamines	-	1.745	1.7438	2.0472	9.43e-08	2.43e-07	6.1582	6.0826	6.1214	6.1017	5.9025	5.7946	2.8595	3.4736	2.1252	3.5169	2.5714	3.1164	6.027	0.1445	2.944	0.5394
pos_8875	PS(5-iso PGF2VI/14:0)	metab_8872	yes	up	-	-	pos	-	389.726	3.94743	M+2H	C38H68NO13P	0	38.7	HMDB0280844	-	-	-	-	-	Not Available	Not Available	Not Available	-	1.745	1.7448	1.9627	7.82e-10	3.65e-09	6.3674	6.3499	6.1529	6.1626	6.4647	6.3767	3.0872	3.0769	3.1029	3.0779	3.0869	3.8649	6.312	0.1262	3.216	0.318
neg_4737	Fosinopril	metab_13828	yes	up	-	C07016	neg	98048-97-6	608.305	5.19707	M+FA-H	C30H46NO7P	0	41.4	PW_C008996;HMDB0252464;HMDB0014635;MJDBOTE0001642	-	-	-	-	-	Organic acids and derivatives	Carboxylic acids and derivatives	Amino acids, peptides, and analogues	-	1.7405	1.7402	1.7775	7.68e-17	4.36e-15	6.9	6.891	6.8406	6.8597	6.7749	6.7609	3.8993	3.8509	3.8536	3.8292	3.8322	3.8172	6.838	0.05841	3.847	0.02904
neg_3836	PGF2a ethanolamide	metab_12885	yes	up	-	C13828	neg	-	442.281	6.2145	M+FA-H	C22H39NO5	0	42.9	HMDB0013628	-	-	-	-	-	Lipids and lipid-like molecules	Fatty Acyls	Eicosanoids	-	1.7401	1.7383	61.1231	1.66e-07	4.11e-07	3.4997	2.4536	3.8136	3.6367	2.6138	2.7292	0.0571	0.0515	0.0518	0.0491	0.0494	0.0478	3.124	0.5908	0.05111	0.003309
neg_6212	Tyrosyl-Gamma-glutamate	metab_15301	yes	up	-	-	neg	-	354.131	3.38513	M+FA-H	C14H19N3O5	0	48.9	HMDB0029119	-	-	-	-	-	Organic acids and derivatives	Carboxylic acids and derivatives	Amino acids, peptides, and analogues	-	1.74	1.7398	1.7479	6e-20	6.92e-17	6.9916	6.9737	6.9701	6.9741	7.0039	6.9875	4.0472	3.9988	4.0015	3.9772	3.9801	3.9651	6.983	0.0131	3.995	0.02904
pos_10462	D-Glucaro-1,4-lactone	metab_435	yes	down	-	C21095	pos	5027-63-4	210.061	2.36845	M+NH4	C6H8O7	0	41.2	HMDB0041862	-	-	-	-	-	Organoheterocyclic compounds	Lactones	Gamma butyrolactones	-	1.7392	1.7388	0.5588	4.28e-15	1.48e-13	3.8381	3.8572	3.8411	3.8406	3.8832	3.902	6.956	6.7624	6.8121	6.9592	6.9977	6.9581	3.86	0.02654	6.908	0.09579
pos_45	PE(18:3(9Z,12Z,15Z)/TXB2)	metab_4486	yes	up	-	-	pos	-	425.742	2.9091	M+H-2H2O, M+Na, M+H+Na, M+2H+Na	C43H74NO12P	0	66.5	HMDB0261648	-	-	-	-	-	Not Available	Not Available	Not Available	-	1.7384	1.7378	1.6423	1.02e-10	6.22e-10	7.8243	7.8867	7.9293	7.8409	7.7032	7.7879	4.9708	4.609	4.7916	4.9123	4.3166	5.0039	7.829	0.0788	4.767	0.2635
neg_3819	(11E)-Octadec-11-enedioylcarnitine	metab_12870	yes	down	-	-	neg	-	492.273	6.23798	M+K-2H	C25H45NO6	0	66.9	HMDB0241538	-	-	-	-	-	Lipids and lipid-like molecules	Fatty Acyls	Fatty acid esters	-	1.7376	1.738	0.5038	3.33e-13	3.58e-12	3.0108	3.0287	3.0279	3.0232	3.0498	3.0627	6.2246	6.0977	6.0871	5.9541	5.7883	5.9812	3.034	0.01894	6.022	0.1496
pos_298	Ile Thr	metab_2996	yes	up	-	-	pos	-	233.149	1.6594	M+H, M+K, M+Na	C10H20N2O4	66.7	0	-	-	-	-	-	-	-	-	-	-	1.7373	1.7371	1.7336	2.07e-15	8.07e-14	7.2977	7.1264	7.1531	7.1897	7.2134	7.1255	4.1163	4.106	4.132	4.2748	4.116	4.1165	7.184	0.06559	4.144	0.06481
neg_6530	TETRAHYDROURIDINE	metab_15625	yes	up	-	-	neg	-	229.083	1.8289	M-H2O-H	C9H16N2O6	0	65.6	HMDB0258911	-	-	-	-	-	Nucleosides, nucleotides, and analogues	Pyrimidine nucleosides	Not Available	-	1.7348	1.7343	1.789	3.53e-15	8.82e-14	6.8235	6.7114	6.8396	6.7849	6.6411	6.6328	3.8192	3.7708	3.7734	3.7491	3.752	3.7371	6.739	0.09053	3.767	0.02904
pos_7316	1-Des-ala-2-desamino-gly-3-cys-11-tyr-3,14-dicarbasomatostatin	metab_7358	yes	up	-	-	pos	-	748.859	5.25177	M+H+Na	C73H99N15O18	0	85	HMDB0249849	-	-	-	-	-	Organic Polymers	Polypeptides	Not Available	-	1.7343	1.7352	1.9319	0.0003626	0.0005253	7.204	7.2249	7.236	7.3862	7.3461	7.544	2.2261	5.0103	1.234	4.5189	4.9907	4.7657	7.324	0.1302	3.791	1.637
neg_5069	4-(Aminomethyl)-1-methylpiperidin-4-ol	metab_14172	yes	down	-	-	neg	-	181.076	4.75143	M+K-2H	C7H16N2O	0	30.6	HMDB0246299	-	-	-	-	-	Organoheterocyclic compounds	Piperidines	Not Available	-	1.7324	1.7308	0.407	7.98e-05	0.0001346	0.6786	2.5104	3.3927	2.9034	0.7097	3.3979	5.6698	5.6575	5.5859	5.5534	5.39	5.5341	2.265	1.262	5.565	0.1017
pos_8583	3-Amino-2-piperidone	metab_8587	yes	up	-	-	pos	1892-22-4	251.15	4.16143	2M+Na	C5H10N2O	0	37.7	HMDB0000323	-	-	-	-	-	Organic acids and derivatives	Carboxylic acids and derivatives	Amino acids, peptides, and analogues	-	1.7295	1.7294	2.1064	4.5e-14	9.79e-13	5.8914	5.8233	5.6268	5.6133	5.7791	5.7082	2.7006	2.6903	2.7163	2.8398	2.7003	2.7008	5.74	0.1107	2.725	0.05699
pos_9207	Abeado	metab_9190	yes	up	-	-	pos	-	737.335	3.62402	2M+K	C15H23N7O3	0	54.1	HMDB0247746	-	-	-	-	-	Nucleosides, nucleotides, and analogues	5''-deoxyribonucleosides	Not Available	-	1.7286	1.7268	2.1775	1.05e-07	2.88e-07	5.7578	5.9247	6.1983	6.2927	4.8861	5.1696	2.6202	2.61	2.6359	2.6109	2.62	2.6204	5.705	0.5652	2.62	0.00934
neg_4370	4-Hydroxy-5-phenyl-1,3-dihydroimidazole-2-thione	metab_13445	yes	down	-	-	neg	-	443.086	5.68265	2M+Hac-H	C9H8N2OS	0	38.2	HMDB0257568	-	-	-	-	-	Organoheterocyclic compounds	Azoles	Imidazoles	-	1.7242	1.7242	0.5461	1.83e-08	5.4e-08	3.5744	3.5924	3.5916	3.5869	3.6135	3.6264	6.088	7.134	6.1919	6.8347	6.2752	7.0092	3.598	0.01895	6.589	0.4563
neg_3106	Triglyceride palmitate	metab_12125	yes	up	-	-	neg	-	499.252	6.08167	M-H2O-H	C25H42O11	0	82.7	HMDB0259215	-	-	-	-	-	Organic acids and derivatives	Carboxylic acids and derivatives	Tetracarboxylic acids and derivatives	-	1.7235	1.7285	12.618	0.0009148	0.001384	0.309	3.7543	3.998	4.4272	5.1437	5.6179	0.3341	0.3088	0.3102	0.2979	0.2994	0.292	3.875	1.881	0.3071	0.01493
neg_2320	Glucoconvallatoxoloside	metab_11315	yes	down	-	-	neg	-	897.374	4.89977	M+Na-2H	C41H64O20	0	45.6	HMDB0030010	-	-	-	-	-	Lipids and lipid-like molecules	Steroids and steroid derivatives	Steroid lactones	-	1.7218	1.7238	0.3563	5.26e-05	9.04e-05	3.2819	1.6623	0.9713	2.0569	2.6859	0.1139	4.5041	5.2278	5.0143	5.029	5.1763	5.2757	1.795	1.149	5.038	0.2819
pos_2827	PI(PGJ2/22:6(4Z,7Z,10Z,13Z,16Z,19Z))	metab_2860	yes	up	-	-	pos	-	481.258	3.09817	M+2H	C51H77O15P	0	66.8	HMDB0278346	-	-	-	-	-	Not Available	Not Available	Not Available	-	1.7166	1.7162	1.6822	1.14e-18	2.85e-16	7.3326	7.3519	7.3369	7.3397	7.2518	7.2724	4.3486	4.3383	4.3643	4.3392	4.3483	4.3488	7.314	0.0414	4.348	0.009362
pos_976	Ergocornine	metab_9718	yes	up	-	C09162	pos	564-36-3	562.308	4.11395	M+H, M+ACN+H	C31H39N5O5	36.4	0	HMDB0251906	-	-	-	-	-	Alkaloids and derivatives	Ergoline and derivatives	Lysergic acids and derivatives	-	1.7162	1.7158	1.8284	4.19e-08	1.25e-07	6.7724	6.785	6.6734	6.6625	6.6295	6.6265	4.0557	3.3452	4.5015	3.3461	3.3552	3.3557	6.692	0.07005	3.66	0.4996
pos_10812	Gamma-Aminobutyric Acid	metab_766	yes	up	-	C00334	pos	1956-12-02	104.071	1.02095	M+H	C4H9NO2	62.6	0	PW_C000071;HMDB0000112;MJDBSJD0000074	Peptides;Peptides;Hormones and transmitters	Amino acids;Amines;Neurotransmitters	map01100;map01120;map00760;map02024;map00650;map00330;map04915;map04024;map04929;map04080;map00250;map05032;map04727;map04742;map04723;map00410;map04721;map05033	Metabolism;Metabolism;Metabolism;Cellular Processes;Metabolism;Metabolism;Organismal Systems;Environmental Information Processing;Organismal Systems;Environmental Information Processing;Metabolism;Human Diseases;Organismal Systems;Organismal Systems;Organismal Systems;Metabolism;Organismal Systems;Human Diseases	Global and overview maps;Global and overview maps;Metabolism of cofactors and vitamins;Cellular community - prokaryotes;Carbohydrate metabolism;Amino acid metabolism;Endocrine system;Signal transduction;Endocrine system;Signaling molecules and interaction;Amino acid metabolism;Substance dependence;Nervous system;Sensory system;Nervous system;Metabolism of other amino acids;Nervous system;Substanc…	Organic acids and derivatives	Carboxylic acids and derivatives	Amino acids, peptides, and analogues	Metabolic pathways;Microbial metabolism in diverse environments;Nicotinate and nicotinamide metabolism;Quorum sensing;Butanoate metabolism;Arginine and proline metabolism;Estrogen signaling pathway;cAMP signaling pathway;GnRH secretion;Neuroactive ligand-receptor interaction;Alanine, aspartate and glutamate metabolism;Morphine addiction;GABAergic synapse;Taste transduction;Retrograde endocannabin…	1.7159	1.716	1.7409	9.61e-08	2.66e-07	7.1211	7.1831	7.0783	7.0947	7.218	7.2362	4.749	3.4732	4.1707	4.6529	3.4832	4.1297	7.155	0.06636	4.11	0.5488
pos_2095	Gln Gln Trp	metab_2154	yes	up	-	-	pos	-	461.214	2.57443	M+2H, M+H	C21H28N6O6	35.3	0	-	-	-	-	-	-	-	-	-	-	1.7156	1.7154	1.8526	1.28e-06	2.85e-06	6.8312	6.7028	6.7387	6.7066	6.7298	6.7182	2.9899	2.9796	3.0056	4.0262	4.1485	4.6751	6.738	0.04769	3.637	0.7403
neg_4339	PA(8:0/PGF1alpha)	metab_13417	yes	down	-	-	neg	-	681.362	5.72183	M+FA-H	C31H57O11P	0	44.2	HMDB0266683	-	-	-	-	-	Not Available	Not Available	Not Available	-	1.7125	1.711	0.5881	6.05e-07	1.36e-06	3.5083	4.5191	4.287	3.5208	5.087	4.8188	7.4105	7.3272	7.3006	7.2537	7.1887	7.2878	4.29	0.6588	7.295	0.0741
pos_9646	PG(6 keto-PGF1alpha/20:1(11Z))	metab_9609	yes	up	-	-	pos	-	468.263	3.19285	M+2Na	C46H83O14P	0	51.8	HMDB0269520	-	-	-	-	-	Not Available	Not Available	Not Available	-	1.712	1.7124	1.9762	3.16e-06	6.59e-06	6.2884	6.3312	6.3462	6.479	6.2494	6.1889	2.8604	2.8502	2.8762	4.8648	2.8602	2.8606	6.314	0.09904	3.195	0.8179
neg_3774	PE(12:0/0:0)	metab_12829	yes	down	-	-	neg	-	396.215	6.30828	M-H	C17H36NO7P	90.4	0	LMGP02050005	-	-	-	-	-	-	-	-	-	1.7119	1.7115	0.4985	6.19e-09	2.03e-08	2.7407	3.6921	2.7578	2.7531	2.7797	2.7925	6.0049	5.8868	5.965	5.7724	5.648	5.8579	2.919	0.379	5.856	0.1306
pos_68	Selamectin	metab_6847	yes	down	-	-	pos	-	770.444	6.14598	M+H, M+NH4, M+K, M+Na	C43H63NO11	0	74.2	HMDB0242663	-	-	-	-	-	Phenylpropanoids and polyketides	Macrolides and analogues	Milbemycins	-	1.7109	1.7112	0.6531	6.78e-11	4.4e-10	5.4945	5.5159	5.7951	5.8937	5.3808	5.4286	8.3664	8.7334	8.4249	8.5979	8.4944	8.6918	5.585	0.2091	8.551	0.1473
neg_1351	Asparaginyl-Leucine	metab_10332	yes	up	-	-	neg	-	244.13	3.36167	M-H	C10H19N3O4	0	71.7	HMDB0028735	-	-	-	-	-	Organic acids and derivatives	Carboxylic acids and derivatives	Amino acids, peptides, and analogues	-	1.7107	1.7112	1.7368	1.15e-09	4.53e-09	6.9409	6.8691	6.9583	6.9157	6.8376	6.8079	3.6851	3.7774	4.004	3.6151	4.3758	4.3393	6.888	0.05971	3.966	0.3306
neg_3341	PE(22:5/0:0)	metab_12365	yes	down	-	-	neg	-	526.294	6.46472	M-H	C27H46NO7P	47.3	0	-	-	-	-	-	-	-	-	-	-	1.7106	1.712	0.5008	3.97e-08	1.1e-07	3.8307	3.1146	2.7272	2.6726	2.6992	2.761	6.1913	5.8451	6.1097	5.8846	5.7038	5.8227	2.968	0.453	5.926	0.1857
neg_214	Serylleucine	metab_11131	yes	up	-	-	neg	6665-16-3	217.119	3.13528	M-H, 2M-H	C9H18N2O4	0	54.4	HMDB0029043	-	-	-	-	-	Organic acids and derivatives	Carboxylic acids and derivatives	Amino acids, peptides, and analogues	-	1.7103	1.7101	1.8058	2.77e-18	3.72e-16	6.4639	6.5269	6.421	6.4597	6.4831	6.4778	3.6365	3.5881	3.5908	3.5665	3.5694	3.5544	6.472	0.0346	3.584	0.02904
pos_7152	Ginsenoside F1	metab_7195	yes	up	-	C20780	pos	53963-43-2	677.397	5.39522	M+K	C36H62O9	0	40.1	HMDB0039555;MJDBOTE0001283	-	-	map01110;map00999	Metabolism;Metabolism	Global and overview maps;Biosynthesis of other secondary metabolites	Lipids and lipid-like molecules	Prenol lipids	Triterpenoids	Biosynthesis of secondary metabolites;Biosynthesis of various plant secondary metabolites	1.7078	1.7074	1.9855	7.16e-09	2.55e-08	6.4476	6.2696	6.1088	5.3466	6.1897	5.6746	3.0252	3.0149	3.0409	3.0158	3.0249	3.0254	6.006	0.4131	3.025	0.009354
pos_9844	Ile Ile Asn	metab_9794	yes	up	-	-	pos	-	359.228	3.0111	M+H	C16H30N4O5	87.4	0	-	-	-	-	-	-	-	-	-	-	1.7075	1.7072	1.6374	7.35e-09	2.61e-08	7.6763	7.6779	7.6104	7.6196	7.6773	7.685	5.0565	5.1005	4.2863	4.3756	4.2465	4.9938	7.658	0.03336	4.677	0.4129
pos_5485	3-hydroxyicosanoic Acid	metab_5471	yes	up	-	-	pos	-	373.269	6.17773	M+2Na-H	C20H40O3	0	32.7	HMDB0062566	-	-	-	-	-	Lipids and lipid-like molecules	Fatty Acyls	Fatty acids and conjugates	-	1.7071	1.7069	1.9892	6.3e-20	3e-17	5.935	5.8529	5.925	5.9121	5.8866	5.8893	2.967	2.9568	2.9828	2.9577	2.9668	2.9672	5.9	0.03001	2.966	0.009353
pos_10559	Choline Phosphate	metab_526	yes	down	-	C00588	pos	107-73-3;3616-04-4	184.073	1.92655	M+H	C5H14NO4P	57	0	HMDB0001565	-	-	map01100;map00564;map05231;map00552	Metabolism;Metabolism;Human Diseases;Metabolism	Global and overview maps;Lipid metabolism;Cancer: overview;Glycan biosynthesis and metabolism	Organic nitrogen compounds	Organonitrogen compounds	Quaternary ammonium salts	Metabolic pathways;Glycerophospholipid metabolism;Choline metabolism in cancer;Teichoic acid biosynthesis	1.7071	1.7071	0.5852	8.42e-13	1.11e-11	4.3859	4.1162	4.0137	4.2547	4.0558	4.0746	6.9564	7.1838	7.0906	7.1545	7.0604	7.1062	4.15	0.142	7.092	0.07991
neg_4000	Gamabufotalin	metab_13056	yes	down	-	C16962	neg	465-11-2	803.479	6.09732	2M-H	C24H34O5	0	37.4	HMDB0252604;LMST01130026	Steroids	24-Carbon atoms	-	-	-	Lipids and lipid-like molecules	Steroids and steroid derivatives	Steroid lactones	-	1.7063	1.7069	0.5448	4.23e-11	2.46e-10	3.4376	3.4555	3.4547	3.45	3.4767	3.4895	6.7789	6.2499	6.4759	6.1915	6.1515	6.2696	3.461	0.01895	6.353	0.237
pos_9234	CDP-DG(PGF1alpha/18:1(11Z))	metab_9214	yes	down	-	-	pos	-	551.771	3.60842	M+H+Na	C50H87N3O18P2	0	64.6	HMDB0291172	-	-	-	-	-	Not Available	Not Available	Not Available	-	1.7059	1.7054	0.5309	1.09e-07	2.97e-07	3.3848	3.4039	3.3877	3.3873	3.4298	3.4487	6.7923	5.3437	6.8152	6.5129	6.6721	6.3648	3.407	0.02654	6.417	0.5529
pos_3649	5-Hydroxytrtradeca-8,11-dienoylcarnitine	metab_3642	yes	up	-	-	pos	-	447.281	4.18495	M+ACN+Na	C21H37NO5	0	49.8	HMDB0241382	-	-	-	-	-	Lipids and lipid-like molecules	Fatty Acyls	Fatty acid esters	-	1.7045	1.7044	1.6015	4.04e-11	2.86e-10	7.8888	7.8696	7.7514	7.7602	7.8567	7.8688	4.7794	4.5195	4.8696	5.079	4.9195	5.181	7.833	0.06041	4.891	0.2329
neg_3025	4-Ethoxymethylene-2-phenyl-2-oxazolin-5-one	metab_12042	yes	down	-	-	neg	-	254.022	5.98773	M+K-2H	C12H11NO3	0	36.2	HMDB0252118	-	-	-	-	-	Organic acids and derivatives	Carboxylic acids and derivatives	Amino acids, peptides, and analogues	-	1.7042	1.7038	0.5028	2.95e-14	4.68e-13	2.8788	2.8968	2.896	2.8913	2.9179	2.9307	5.7386	5.75	5.6421	5.7411	5.98	5.7776	2.902	0.01893	5.772	0.112
pos_3081	Cyclolinopeptide G	metab_3100	yes	up	-	-	pos	-	549.763	3.50578	M+2H	C56H75N9O10S2	0	41.1	HMDB0036551	-	-	-	-	-	Organic acids and derivatives	Carboxylic acids and derivatives	Amino acids, peptides, and analogues	-	1.6999	1.7002	1.9108	3.2e-12	3.29e-11	6.0072	6.2147	5.9	5.9947	6.3528	6.2963	3.2079	3.1976	3.2236	3.1986	3.2076	3.2081	6.128	0.1848	3.207	0.009357
pos_1840	Epsilon-(Carboxymethyl)lysine	metab_1883	yes	up	-	-	pos	5746-04-03	187.108	1.11528	M+H-H2O, M+Na	C8H16N2O4	0	57.8	HMDB0251887;HMDB0240347	-	-	-	-	-	Organic acids and derivatives	Carboxylic acids and derivatives	Amino acids, peptides, and analogues	-	1.6993	1.6989	1.6764	7.44e-18	9.67e-16	7.2596	7.1371	7.2503	7.2302	7.1907	7.164	4.2989	4.2886	4.3146	4.2895	4.2986	4.2991	7.205	0.04932	4.298	0.009362
neg_1339	6-(2-Hydroxyethoxy)-6-oxohexanoic acid	metab_10319	yes	up	-	-	neg	-	379.162	3.3382	2M-H	C8H14O5	0	35.1	HMDB0061681	-	-	-	-	-	Lipids and lipid-like molecules	Fatty Acyls	Fatty acids and conjugates	-	1.6981	1.6975	1.8192	6.9e-09	2.24e-08	6.3979	6.3878	6.3912	6.36	6.4695	6.501	3.6794	3.6032	4.0211	2.8232	3.4436	3.6003	6.418	0.05468	3.528	0.3952
pos_7388	PG(i-12:0/PGE1)	metab_7425	yes	up	-	-	pos	-	394.221	5.18025	M+H+Na	C38H69O13P	0	38.1	HMDB0271141	-	-	-	-	-	Not Available	Not Available	Not Available	-	1.6965	1.6959	1.8106	1.11e-13	2.07e-12	6.5103	6.5283	6.6148	6.5848	6.3559	6.2859	3.5799	3.5697	3.5957	3.5706	3.5797	3.5801	6.48	0.1308	3.579	0.00936
pos_2319	Lys Ile Glu	metab_2377	yes	up	-	-	pos	-	389.239	1.54983	M+H	C17H32N4O6	63.8	0	-	-	-	-	-	-	-	-	-	-	1.696	1.6959	1.6421	6.09e-16	3.03e-14	7.4682	7.3115	7.3642	7.3576	7.5075	7.4586	4.5141	4.5039	4.5299	4.5048	4.5139	4.5143	7.411	0.07719	4.513	0.009362
neg_5830	Etiocholanolone glucuronide	metab_16288	yes	up	-	C11135;C11136	neg	1852-43-3;3602-09-3	977.506	3.79105	2M+FA-H	C25H38O8	0	74.5	HMDB0002829;PW_C002144;HMDB0004484	-	-	map01100;map00140	Metabolism;Metabolism	Global and overview maps;Lipid metabolism	Lipids and lipid-like molecules	Steroids and steroid derivatives	Steroidal glycosides	Metabolic pathways;Steroid hormone biosynthesis	1.6958	1.6953	1.6339	2.2e-13	2.5e-12	7.3797	7.39	7.4422	7.4407	7.1472	7.1681	4.5374	4.489	4.4917	4.4673	4.4703	4.4553	7.328	0.1345	4.485	0.02904
pos_3764	PE(22:6(4Z,8Z,10Z,13Z,16Z,19Z)-OH(7)/22:4(7Z,10Z,13Z,16Z))	metab_3757	yes	up	-	-	pos	-	450.761	4.34392	M+2Na	C49H78NO9P	0	36.4	HMDB0284105	-	-	-	-	-	Not Available	Not Available	Not Available	-	1.6939	1.6936	1.7605	4.3e-11	3.02e-10	6.7047	6.7541	6.8254	6.706	6.7311	6.6274	4.2895	3.717	3.7431	3.718	3.7271	3.7275	6.725	0.06521	3.82	0.23
neg_3124	Tetradecanedioic acid	metab_12143	yes	up	-	C11002	neg	821-38-5	303.181	6.09732	M+FA-H	C14H26O4	0	74	LMFA01170018;HMDB0000872	-	-	-	-	-	Lipids and lipid-like molecules	Fatty Acyls	Fatty acids and conjugates	-	1.6936	1.6906	2.5502	6.71e-06	1.29e-05	5.0779	4.9006	5.249	5.2099	4.5847	4.6783	3.6125	1.6209	1.6235	1.5998	1.6026	1.588	4.95	0.2768	1.941	0.8189
neg_1555	3-Aminopropyl(diethoxymethyl)phosphinic acid	metab_10533	yes	up	-	-	neg	-	674.336	3.65033	3M-H	C8H20NO4P	0	45.9	HMDB0249851	-	-	-	-	-	Organophosphorus compounds	Not Available	Not Available	-	1.6925	1.6924	1.6676	3.09e-15	8.01e-14	7.0889	7.0651	6.9878	6.9569	7.1682	7.1483	4.2915	4.2431	4.2457	4.2214	4.2243	4.2093	7.069	0.08448	4.239	0.02904
pos_2360	PG(22:6(4Z,7Z,10Z,13Z,16Z,19Z)/22:6(4Z,7Z,10Z,13Z,16Z,19Z))	metab_2417	yes	up	-	C00344	pos	-	456.241	1.76935	M+2Na	C50H75O10P	0	39.5	PW_C063060;HMDB0116605;LMGP04010977	Lipids	Phospholipids	map01100;map00564;map00552	Metabolism;Metabolism;Metabolism	Global and overview maps;Lipid metabolism;Glycan biosynthesis and metabolism	Lipids and lipid-like molecules	Glycerophospholipids	Glycerophosphoglycerols	Metabolic pathways;Glycerophospholipid metabolism;Teichoic acid biosynthesis	1.6925	1.6918	1.6469	5.63e-13	7.94e-12	7.4353	7.2915	7.5259	7.4919	7.2525	7.1342	4.467	4.4568	4.4828	4.4577	4.4668	4.4673	7.355	0.1534	4.466	0.009362
neg_6050	Pyropheophorbide a	metab_15135	yes	up	-	C18064	neg	-	533.258	3.54092	M-H	C33H34N4O3	0	71.4	HMDB0256993	-	-	map01110;map00860	Metabolism;Metabolism	Global and overview maps;Metabolism of cofactors and vitamins	Not Available	Not Available	Not Available	Biosynthesis of secondary metabolites;Porphyrin metabolism	1.6919	1.6919	1.6893	6.71e-15	1.52e-13	6.9409	6.9578	6.832	6.8103	7.0237	7.0236	4.1551	4.1067	4.1094	4.0851	4.088	4.073	6.931	0.09204	4.103	0.02904
neg_782	D-Sorbitol	metab_16038	yes	up	-	C00794	neg	50-70-4	181.071	0.936117	M-H, M+FA-H	C6H14O6	83.8	0	HMDB0000247;MJDBOTE0001050	Carbohydrates	Monosaccharides	map01100;map02010;map00051;map00052;map02060;map05415	Metabolism;Environmental Information Processing;Metabolism;Metabolism;Environmental Information Processing;Human Diseases	Global and overview maps;Membrane transport;Carbohydrate metabolism;Carbohydrate metabolism;Membrane transport;Cardiovascular disease	Organic oxygen compounds	Organooxygen compounds	Carbohydrates and carbohydrate conjugates	Metabolic pathways;ABC transporters;Fructose and mannose metabolism;Galactose metabolism;Phosphotransferase system (PTS);Diabetic cardiomyopathy	1.6916	1.6914	1.7925	5.13e-17	3.28e-15	6.3306	6.3308	6.3979	6.407	6.4567	6.4284	3.6187	3.5703	3.573	3.5487	3.5516	3.5366	6.392	0.05157	3.566	0.02904
pos_3728	Lucyoside R	metab_3719	yes	up	-	-	pos	206270-86-2	708.428	4.28047	M+ACN+H	C36H58O11	0	61.7	HMDB0032836	-	-	-	-	-	Lipids and lipid-like molecules	Prenol lipids	Terpene glycosides	-	1.6904	1.6911	1.6676	4.67e-09	1.76e-08	7.1673	7.1603	7.0668	7.0741	7.6646	7.6596	4.2101	4.6182	4.2259	4.2008	4.7989	4.2104	7.299	0.2845	4.377	0.2629
neg_4577	2-[4-(Carboxymethyl)-1,4,8,11-tetrazabicyclo[6.6.2]hexadecan-11-yl]acetic acid	metab_13661	yes	up	-	-	neg	-	387.225	5.39277	M+FA-H	C16H30N4O4	0	37.4	HMDB0247867	-	-	-	-	-	Organic acids and derivatives	Carboxylic acids and derivatives	Amino acids, peptides, and analogues	-	1.6902	1.6899	1.7524	7.89e-19	1.81e-16	6.6116	6.5693	6.5837	6.5517	6.5456	6.5472	3.8007	3.7523	3.755	3.7307	3.7336	3.7186	6.568	0.02588	3.748	0.02904
neg_2254	Protease-Activated Receptor-4	metab_11252	yes	up	-	-	neg	-	647.326	4.7984	M-H2O-H	C33H46N8O7	0	74.6	HMDB0256865	-	-	-	-	-	Organic acids and derivatives	Carboxylic acids and derivatives	Amino acids, peptides, and analogues	-	1.69	1.6891	1.6676	3.35e-11	2.01e-10	7.1296	7.1067	7.1817	7.1689	6.9124	6.9432	4.2163	4.636	4.1706	4.1463	4.1492	4.1342	7.074	0.1166	4.242	0.1951
pos_1977	PC(20:5(7Z,9Z,11E,13E,17Z)-3OH(5,6,15)/2:0)	metab_2028	yes	up	-	-	pos	-	632.324	2.35258	M+2H, M+H	C30H50NO11P	0	47.9	HMDB0288873	-	-	-	-	-	Not Available	Not Available	Not Available	-	1.688	1.6884	1.7347	2.51e-11	1.93e-10	6.7547	6.5495	6.6953	6.6969	7.1154	7.0598	3.9278	3.9175	3.9435	3.9184	3.9275	3.928	6.812	0.2247	3.927	0.009362
pos_10611	PE(14:0/18:2(10E,12Z)+=O(9))	metab_575	yes	up	-	-	pos	-	373.723	1.78472	M+2Na	C37H68NO9P	0	41.7	HMDB0260620	-	-	-	-	-	Not Available	Not Available	Not Available	-	1.6878	1.6871	1.8389	1.67e-12	1.95e-11	6.343	6.2482	6.4713	6.5107	6.0993	6.1369	3.4279	3.4176	3.4437	3.4186	3.4277	3.4281	6.302	0.1704	3.427	0.009359
pos_8581	Nonanedioylcarnitine	metab_8585	yes	up	-	-	pos	-	364.234	4.16143	M+CH3OH+H	C16H29NO6	0	31.9	HMDB0241783	-	-	-	-	-	Lipids and lipid-like molecules	Fatty Acyls	Fatty acid esters	-	1.6865	1.6863	1.8504	1.39e-15	5.98e-14	6.3352	6.3039	6.1403	6.1342	6.2577	6.2323	3.3692	3.3589	3.3849	3.3598	3.3689	3.3694	6.234	0.08299	3.369	0.009359
neg_1496	16, 17-dihydro-16alpha, 17-dihydroxy GA9	metab_10472	yes	up	-	-	neg	-	394.162	3.56442	M+FA-H	C19H25O6-	0	52	HMDB0304025	-	-	-	-	-	Lipids and lipid-like molecules	Prenol lipids	Diterpenoids	-	1.6857	1.6857	1.6629	3.11e-15	8.03e-14	7.0075	7.0206	6.9717	6.967	7.1511	7.1471	4.2887	4.2403	4.2429	4.2186	4.2215	4.2066	7.044	0.08381	4.236	0.02904
neg_1119	Alanylmethionine	metab_10106	yes	up	-	-	neg	14486-05-6	219.08	1.73572	M-H	C8H16N2O3S	0	48.3	HMDB0028693	-	-	-	-	-	Organic acids and derivatives	Carboxylic acids and derivatives	Amino acids, peptides, and analogues	-	1.6852	1.6845	1.6877	5.89e-13	5.99e-12	6.9817	6.8469	7.087	6.9665	6.7671	6.6941	4.1347	4.0864	4.089	4.0647	4.0676	4.0526	6.891	0.1472	4.083	0.02904
neg_6141	Mmp inhibitor V	metab_15228	yes	up	-	-	neg	-	831.375	3.44748	2M-H	C22H28N2O6	0	80	HMDB0254818	-	-	-	-	-	Benzenoids	Benzene and substituted derivatives	Diphenylethers	-	1.6833	1.6824	1.5931	3.33e-10	1.49e-09	7.6103	7.5667	7.5357	7.5382	7.556	7.6221	4.8808	5.1284	4.996	4.4989	4.5018	4.5149	7.572	0.03666	4.753	0.2831
neg_1229	Threonylphenylalanine	metab_10207	yes	up	-	-	neg	16875-27-7	265.119	3.13528	M-H	C13H18N2O4	0	69.6	HMDB0029068	-	-	-	-	-	Organic acids and derivatives	Carboxylic acids and derivatives	Amino acids, peptides, and analogues	-	1.6802	1.6799	1.5623	6.43e-18	7.31e-16	7.797	7.7172	7.7688	7.7495	7.7178	7.697	5.0069	4.9585	4.9611	4.9368	4.9397	4.9248	7.741	0.03748	4.955	0.02905
neg_1110	Isoleucyl-Serine	metab_10099	yes	up	-	-	neg	-	217.119	1.61918	M-H	C9H18N2O4	0	51.7	HMDB0028916	-	-	-	-	-	Organic acids and derivatives	Carboxylic acids and derivatives	Amino acids, peptides, and analogues	-	1.6798	1.6794	1.6421	1.44e-15	4.34e-14	7.1889	7.0928	7.2188	7.1637	7.055	7.032	4.3912	4.3428	4.3455	4.3212	4.3241	4.3091	7.125	0.07612	4.339	0.02904
neg_2880	Gly-Pro-Arg-Pro-Lys	metab_11884	yes	up	-	-	neg	-	574.31	5.7841	M+Na-2H	C24H43N9O6	0	73.9	HMDB0252830	-	-	-	-	-	Organic acids and derivatives	Carboxylic acids and derivatives	Amino acids, peptides, and analogues	-	1.6796	1.6775	2.2343	2.6e-06	5.3e-06	5.4078	5.1552	5.2844	5.4841	5.1365	5.3412	3.4014	1.9026	1.9052	1.8812	1.8841	3.2636	5.302	0.1379	2.373	0.7445
pos_4746	Ganoderenic acid D	metab_4739	yes	up	-	-	pos	100665-43-8	545.307	5.37925	M+CH3OH+H	C30H40O7	0	48	HMDB0036059	-	-	-	-	-	Lipids and lipid-like molecules	Prenol lipids	Triterpenoids	-	1.6794	1.679	1.717	4.5e-11	3.13e-10	6.9367	6.9295	6.7412	6.7018	6.8764	6.8349	3.8952	3.8849	3.9109	3.8858	3.8949	4.4205	6.837	0.09749	3.982	0.215
neg_6544	Lysylhydroxyproline	metab_15639	yes	up	-	-	neg	870233-57-1	258.146	1.65018	M-H	C11H21N3O4	0	62.9	HMDB0028952	-	-	-	-	-	Organic acids and derivatives	Carboxylic acids and derivatives	Amino acids, peptides, and analogues	-	1.6784	1.6779	1.6475	8.4e-15	1.77e-13	7.1969	7.0751	7.1702	7.0867	6.9757	6.9792	4.3507	4.3023	4.305	4.2807	4.2836	4.2686	7.081	0.09265	4.298	0.02904
pos_567	Ser Ile Thr	metab_5668	yes	up	-	-	pos	-	320.181	2.81587	M+H-H2O, M+H	C13H25N3O6	72.6	0	-	-	-	-	-	-	-	-	-	-	1.6768	1.6769	1.7365	1.18e-13	2.18e-12	6.6546	6.628	6.5799	6.5727	6.8202	6.8766	3.8529	3.8426	3.8686	3.8436	3.8526	3.8531	6.689	0.1286	3.852	0.009361
pos_4441	Notoginsenoside I	metab_4432	yes	up	-	-	pos	193977-08-1	558.301	5.05208	M+H+Na	C54H92O22	0	36.3	HMDB0031371	-	-	-	-	-	Lipids and lipid-like molecules	Prenol lipids	Triterpenoids	-	1.6764	1.6757	1.7666	3.14e-10	1.64e-09	6.6524	6.6028	6.6556	6.68	6.4142	6.415	3.8873	4.0861	3.7831	3.3633	3.5164	3.6772	6.57	0.123	3.719	0.2594
neg_1548	Ile Leu Asn Asp	metab_10526	yes	up	-	-	neg	-	472.241	3.63482	M-H	C20H35N5O8	38.7	0	-	-	-	-	-	-	-	-	-	-	1.6753	1.6749	1.5785	1.27e-12	1.17e-11	7.6082	7.6016	7.6397	7.6254	7.493	7.4949	4.8281	4.7327	4.9151	4.5788	4.7523	4.9928	7.577	0.06581	4.8	0.1462
neg_6546	N-Epsilon-Acetyl-L-Lysine	metab_16298	yes	up	-	C02727	neg	87-51-4;692-04-6	187.108	1.63453	M-H	C8H16N2O3	30.3	0	HMDB0000206;HMDB0000197;MJDBOTE0000583	-	-	map01100;map00310	Metabolism;Metabolism	Global and overview maps;Amino acid metabolism	Organic acids and derivatives	Carboxylic acids and derivatives	Amino acids, peptides, and analogues	Metabolic pathways;Lysine degradation	1.675	1.6745	1.7006	8.06e-15	1.72e-13	6.7586	6.6303	6.8649	6.7851	6.6714	6.6475	4.0077	3.9593	3.962	3.9376	3.9406	3.9256	6.726	0.09182	3.955	0.02904
neg_91	Serylisoleucine	metab_16176	yes	up	-	-	neg	91086-51-0	217.119	3.3382	M-H2O-H, M-H, 2M-H	C9H18N2O4	0	59.4	HMDB0029042	-	-	-	-	-	Organic acids and derivatives	Carboxylic acids and derivatives	Amino acids, peptides, and analogues	-	1.6748	1.6747	1.6636	5.38e-10	2.3e-09	7.0393	6.9326	7.1259	7.066	6.9574	6.92	3.9468	4.1716	4.3636	3.8768	4.2578	4.657	7.007	0.08277	4.212	0.2854
neg_5732	1-(2-Amino-3-hydroxyphenyl)-ethanone sulfate	metab_14836	yes	down	-	-	neg	-	230.013	3.90003	M-H	C8H9NO5S	0	33	HMDB0304931	-	-	-	-	-	Not Available	Not Available	Not Available	-	1.6744	1.6749	0.5749	3.79e-10	1.68e-09	3.5763	3.5942	4.1888	4.0728	3.6154	3.6282	6.6934	6.5649	6.6388	6.5342	6.4735	6.5317	3.779	0.2753	6.573	0.07998
neg_4317	(-)-Huperzine A (HupA)	metab_13394	yes	up	-	-	neg	-	543.293	5.76075	2M+Hac-H	C15H18N2O	0	40.8	HMDB0242212	-	-	-	-	-	Organoheterocyclic compounds	Quinolines and derivatives	Quinolones and derivatives	-	1.674	1.6735	1.7394	4.38e-12	3.41e-11	6.6231	6.6244	6.4374	6.3943	6.5553	6.5339	3.7199	4.0549	3.6742	3.6498	3.6528	3.7683	6.528	0.09508	3.753	0.1545
pos_4791	Ile Ile Leu	metab_4782	yes	up	-	-	pos	-	358.269	5.43458	M+H	C18H35N3O4	81.5	0	-	-	-	-	-	-	-	-	-	-	1.674	1.6737	1.6593	2.48e-20	1.97e-17	7.097	7.1117	7.1319	7.1206	7.0738	7.0672	4.28	4.2697	4.2958	4.2707	4.2798	4.2802	7.1	0.02589	4.279	0.009362
pos_8975	Oseltamivir	metab_8971	yes	up	-	C08092	pos	204255-11-8;489-20-3;196618-13-0	357.176	3.86023	M+2Na-H	C16H28N2O4	35.3	0	HMDB0014343;HMDB0035141	-	-	-	-	-	Organic acids and derivatives	Carboxylic acids and derivatives	Amino acids, peptides, and analogues	-	1.674	1.6737	1.7366	2.07e-18	3.86e-16	6.7294	6.6548	6.6081	6.629	6.6485	6.6348	3.8302	3.8199	3.846	3.8209	3.83	3.8304	6.651	0.04183	3.83	0.009361
pos_2279	Glycerophosphocholine	metab_2339	yes	down	-	C00670	pos	28319-77-9	258.11	1.11528	M+H	C8H20NO6P	92.7	0	HMDB0008062;HMDB0008390;HMDB0008718;HMDB0008554;HMDB0008326;HMDB0008721;HMDB0008719;HMDB0008819;HMDB0008393;HMDB0011225;HMDB0007930;HMDB0008425;HMDB0008093;HMDB0007962;HMDB0008586;HMDB0008094;HMDB0008489;HMDB0008524;HMDB0008327;HMDB0008095;HMDB0007895;HMDB0008359;HMDB0008392;HMDB0008292;HMDB0011224;HMDB0008060;HMDB0011223;HMDB0007931;HMDB0008160;HMDB0007928;HMDB0008291;HMDB0007929;HMDB0008357;HMD…	-	-	map00565;map00564;map05231	Metabolism;Metabolism;Human Diseases	Lipid metabolism;Lipid metabolism;Cancer: overview	Lipids and lipid-like molecules	Glycerophospholipids	Glycerophosphocholines	Ether lipid metabolism;Glycerophospholipid metabolism;Choline metabolism in cancer	1.6726	1.671	0.6701	2.4e-08	7.56e-08	5.5452	5.7005	5.4148	5.5635	6.5735	6.1576	8.6696	8.7709	8.6948	8.7422	8.6454	8.644	5.826	0.4475	8.694	0.05234
neg_5455	N-Valylphenylalanine	metab_14562	yes	up	-	-	neg	3918-92-1	263.14	4.22823	M-H	C14H20N2O3	75.1	0	HMDB0255244;HMDB0029134	-	-	-	-	-	Organic acids and derivatives	Carboxylic acids and derivatives	Amino acids, peptides, and analogues	-	1.6711	1.6709	1.774	6.53e-19	1.56e-16	6.3068	6.2882	6.308	6.3322	6.3556	6.3226	3.6146	3.5662	3.5688	3.5445	3.5474	3.5325	6.319	0.02344	3.562	0.02904
pos_7363	PA(14:1(9Z)/22:6(4Z,7Z,10Z,13Z,16Z,19Z))	metab_7400	yes	up	-	C00416	pos	-	754.447	5.19607	M+ACN+Na	C39H63O8P	0	30.9	HMDB0114809;PW_C062226;LMGP10010136	Lipids	Phospholipids	map01100;map00564;map01110;map00561;map05212;map05200;map04975;map04024;map05231;map04072;map04912;map04070;map04666	Metabolism;Metabolism;Metabolism;Metabolism;Human Diseases;Human Diseases;Organismal Systems;Environmental Information Processing;Human Diseases;Environmental Information Processing;Organismal Systems;Environmental Information Processing;Organismal Systems	Global and overview maps;Lipid metabolism;Global and overview maps;Lipid metabolism;Cancer: specific types;Cancer: overview;Digestive system;Signal transduction;Cancer: overview;Signal transduction;Endocrine system;Signal transduction;Immune system	Lipids and lipid-like molecules	Glycerophospholipids	Glycerophosphates	Metabolic pathways;Glycerophospholipid metabolism;Biosynthesis of secondary metabolites;Glycerolipid metabolism;Pancreatic cancer;Pathways in cancer;Fat digestion and absorption;cAMP signaling pathway;Choline metabolism in cancer;Phospholipase D signaling pathway;GnRH signaling pathway;Phosphatidylinositol signaling system;Fc gamma R-mediated phagocytosis	1.6697	1.6695	1.7393	1.96e-14	5.07e-13	6.7585	6.5915	6.5176	6.4789	6.7018	6.6161	3.8014	3.7912	3.8172	3.7921	3.8012	3.8017	6.611	0.1064	3.801	0.009361
neg_1880	Adavosertib	metab_10860	yes	up	-	-	neg	-	535.237	4.15795	M+Cl	C27H32N8O2	0	43.8	HMDB0254782	-	-	-	-	-	Organoheterocyclic compounds	Diazinanes	Piperazines	-	1.6691	1.6698	2.6351	1.12e-08	3.48e-08	4.5318	4.7861	4.3523	3.8282	4.5721	5.012	1.7647	1.7172	1.7198	1.696	1.6988	1.6842	4.514	0.4055	1.713	0.0285
neg_1231	Methylsulfonyl 4-[(2-carbamimidoyl-3,4-dihydro-1H-isoquinolin-7-yl)oxymethyl]-1-pyridin-4-ylpiperidine-4-carboxylate	metab_10210	yes	up	-	-	neg	-	486.184	3.1431	M-H	C23H29N5O5S	0	34.5	HMDB0258074	-	-	-	-	-	Organoheterocyclic compounds	Tetrahydroisoquinolines	Not Available	-	1.6682	1.6676	1.6217	4.54e-11	2.6e-10	7.2775	7.1889	7.1807	7.1244	7.2353	7.2066	4.3029	4.7701	4.2645	4.5745	4.1935	4.5412	7.202	0.05194	4.441	0.2226
pos_1861	Glycerylphosphorylcholine	metab_1905	yes	down	-	C00670	pos	28319-77-9	296.066	0.832933	M+Na, M+K	C8H20NO6P	0	68.3	HMDB0252858;HMDB0000086	-	-	map00565;map00564;map05231	Metabolism;Metabolism;Human Diseases	Lipid metabolism;Lipid metabolism;Cancer: overview	Lipids and lipid-like molecules	Glycerophospholipids	Glycerophosphocholines	Ether lipid metabolism;Glycerophospholipid metabolism;Choline metabolism in cancer	1.6643	1.6616	0.6591	4.26e-06	8.67e-06	5.0941	5.4791	4.7453	5.5815	6.8544	6.4382	8.7103	8.6744	8.6972	8.6597	8.5523	8.585	5.699	0.8023	8.646	0.06364
neg_367	Jubanine C	metab_12723	yes	up	-	-	neg	159226-00-3	646.342	5.2831	M-H2O-H, M+Na-2H	C39H47N5O5	0	43.1	HMDB0037300	-	-	-	-	-	Organic acids and derivatives	Carboxylic acids and derivatives	Amino acids, peptides, and analogues	-	1.6639	1.6635	1.6654	2.8e-15	7.33e-14	6.8824	6.8249	6.8341	6.8292	6.8604	6.8263	4.2744	4.0902	4.0928	4.0685	4.0714	4.0564	6.843	0.02338	4.109	0.08219
neg_5061	PA(PGD1/i-13:0)	metab_14165	yes	up	-	-	neg	-	749.42	4.75143	M+FA-H	C36H65O11P	0	87.1	HMDB0267510	-	-	-	-	-	Not Available	Not Available	Not Available	-	1.6637	1.6639	1.6372	2.24e-12	1.94e-11	7.0467	7.0523	6.8637	6.879	7.1792	7.2499	4.325	4.3092	4.4168	4.2549	4.2578	4.2566	7.045	0.1552	4.303	0.06321
neg_4240	Ergobasin	metab_13313	yes	up	-	C07543	neg	60-79-7	649.356	5.84663	2M-H	C19H23N3O2	0	71	HMDB0251905;HMDB0015383	-	-	-	-	-	Alkaloids and derivatives	Ergoline and derivatives	Lysergic acids and derivatives	-	1.6611	1.6608	2.0168	2.56e-18	3.72e-16	5.4469	5.4192	5.4103	5.3692	5.4041	5.3663	2.7313	2.683	2.6857	2.6614	2.6643	2.6494	5.403	0.03076	2.679	0.02899
pos_183	Glu Glu Ile	metab_1871	yes	up	-	-	pos	-	390.186	3.27785	M+H-H2O, 2M+H, M+H	C16H27N3O8	32.1	0	-	-	-	-	-	-	-	-	-	-	1.6579	1.6575	1.5508	3.79e-15	1.34e-13	7.7976	7.7902	7.8968	7.8951	7.6993	7.6961	5.0279	5.0176	5.0436	5.0185	5.0276	5.0281	7.796	0.08872	5.027	0.009363
neg_6259	Cyclotricuspidogenin C	metab_15346	yes	up	-	-	neg	239794-30-0	573.325	3.3382	M+K-2H	C31H52O7	0	79.9	HMDB0033635	-	-	-	-	-	Organic oxygen compounds	Organooxygen compounds	Carbonyl compounds	-	1.6567	1.6566	1.6645	9.56e-20	6.92e-17	6.7724	6.7944	6.7865	6.7807	6.7948	6.7867	4.1287	4.0803	4.083	4.0587	4.0616	4.0466	6.786	0.008512	4.077	0.02904
neg_2806	16-epivellosimine	metab_11810	yes	up	-	C11633	neg	-	643.331	5.6592	2M+Hac-H	C19H20N2O	0	35.2	HMDB0304026	-	-	map01110;map00901	Metabolism;Metabolism	Global and overview maps;Biosynthesis of other secondary metabolites	Alkaloids and derivatives	Macroline alkaloids	Not Available	Biosynthesis of secondary metabolites;Indole alkaloid biosynthesis	1.6565	1.6558	1.4787	3.96e-13	4.16e-12	8.4151	8.4355	8.3643	8.3497	8.3719	8.3493	5.7892	5.7462	5.6831	5.5049	5.499	5.7878	8.381	0.03602	5.668	0.1346
pos_7989	Fluocinolone	metab_8010	yes	up	-	C07006	pos	807-38-5	866.367	4.66193	2M+ACN+H	C21H26F2O6	0	44.5	HMDB0252347	-	-	-	-	-	Lipids and lipid-like molecules	Steroids and steroid derivatives	Hydroxysteroids	-	1.655	1.6548	1.6848	1.07e-09	4.84e-09	6.9043	6.9814	6.7078	6.7022	6.9043	6.9406	3.9535	3.9433	4.6699	3.9442	3.9533	3.9537	6.857	0.1209	4.07	0.2941
neg_5825	N-((Hexahydro-1-azepinyl)carbonyl)-leucyl(1-methyl)-tryptophyl-tryptophan	metab_14921	yes	up	-	-	neg	-	654.311	3.79887	M+Cl	C34H45N5O6	0	43	HMDB0256177	-	-	-	-	-	Organic acids and derivatives	Carboxylic acids and derivatives	Amino acids, peptides, and analogues	-	1.6519	1.6516	1.5955	7.64e-11	4.14e-10	7.2834	7.2811	7.1437	7.136	7.3584	7.3608	4.4995	4.6551	4.7196	4.6206	4.14	4.6694	7.261	0.09974	4.551	0.2144
pos_6269	Delta-12-Prostaglandin J2	metab_6309	yes	up	-	C05958	pos	87893-54-7	379.186	6.154	M+2Na-H	C20H30O4	0	36.4	PW_C002100;LMFA03010020;HMDB0004238	-	-	map00590;map01100	Metabolism;Metabolism	Lipid metabolism;Global and overview maps	Lipids and lipid-like molecules	Fatty Acyls	Eicosanoids	Arachidonic acid metabolism;Metabolic pathways	1.6491	1.649	1.9838	3.17e-17	2.71e-15	5.4627	5.4621	5.5426	5.5106	5.5896	5.5697	2.7845	2.7742	2.8002	2.7751	2.7842	2.7847	5.523	0.05386	2.784	0.009347
pos_6442	Hydroxyhomodestruxin B	metab_6491	yes	down	-	-	pos	-	588.375	5.9293	M+H-2H2O	C31H53N5O8	0	92	HMDB0039897	-	-	-	-	-	Organic acids and derivatives	Peptidomimetics	Depsipeptides	-	1.6491	1.6505	0.616	8.47e-07	1.96e-06	4.4361	4.9205	5.1777	5.3101	3.8963	3.7849	7.4197	7.4183	7.4242	7.3949	7.5027	7.5266	4.588	0.6521	7.448	0.05336
neg_1323	Kynostatin 227	metab_10304	yes	down	-	-	neg	-	730.252	3.32255	M+Cl	C35H45N5O6S2	0	72.5	HMDB0253838	-	-	-	-	-	Organic acids and derivatives	Peptidomimetics	Hybrid peptides	-	1.6487	1.6476	0.5061	2.69e-08	7.69e-08	2.78	2.7979	2.7971	2.7924	2.819	2.8318	4.7892	5.812	5.2243	5.7987	5.7876	5.818	2.803	0.01892	5.538	0.4342
neg_2037	2-Methoxyacetaminophen sulfate	metab_11022	yes	down	-	-	neg	53446-13-2	242.013	4.42352	M-H2O-H	C9H11NO6S	0	66.4	HMDB0062550	-	-	-	-	-	Organic acids and derivatives	Organic sulfuric acids and derivatives	Arylsulfates	-	1.647	1.6469	0.6449	2.41e-14	4.01e-13	4.7355	4.9276	4.8792	4.8115	4.9294	4.9358	7.6376	7.5746	7.5913	7.5001	7.4562	7.544	4.87	0.08096	7.551	0.06527
pos_9631	PG(20:2(11Z,14Z)/LTE4)	metab_9596	yes	up	-	-	pos	-	490.765	3.20837	M+H+Na	C49H84NO13PS	0	36.8	HMDB0269629	-	-	-	-	-	Not Available	Not Available	Not Available	-	1.6447	1.6444	1.5159	9.91e-09	3.41e-08	8.2003	8.1983	8.1842	8.2084	8.015	8.0088	5.8433	4.7965	5.2722	5.7096	5.1313	5.4485	8.136	0.09636	5.367	0.3849
neg_3372	L-Sorbinose	metab_12397	yes	up	-	C08356	neg	470-15-5	201.037	6.6447	M+Na-2H	C6H12O6	32.4	0	HMDB0001266;MJDBOTE0000500	-	-	-	-	-	Organic oxygen compounds	Organooxygen compounds	Carbohydrates and carbohydrate conjugates	-	1.6447	1.6438	1.856	2.59e-08	7.41e-08	5.6608	5.796	5.8946	6.0054	6.0283	6.0282	3.9071	3.0151	3.3828	2.9779	2.8002	2.9963	5.902	0.1497	3.18	0.404
pos_4718	Surfactin A	metab_4709	yes	up	-	-	pos	-	526.816	5.35547	M+2Na	C51H89N7O13	0	61.8	HMDB0258633	-	-	-	-	-	Organic acids and derivatives	Peptidomimetics	Depsipeptides	-	1.6446	1.6443	1.6071	5.07e-17	3.99e-15	7.1709	7.1655	7.2731	7.2877	7.1821	7.1713	4.4856	4.4753	4.5013	4.4762	4.4853	4.4858	7.208	0.05621	4.485	0.009362
neg_1954	PIP2(18:1(9Z)/16:1(9Z))	metab_10938	yes	up	-	C00626	neg	-	1031.42	4.2594	M+K-2H	C43H81O19P3	0	66.5	HMDB0010086	-	-	-	-	-	Lipids and lipid-like molecules	Glycerophospholipids	Glycerophosphoinositol phosphates	-	1.6443	1.6452	1.6067	5.67e-09	1.87e-08	7.2022	7.2491	7.1431	7.0774	7.2274	7.2086	4.4702	4.1241	4.4278	5.0648	4.655	4.0904	7.185	0.0634	4.472	0.3615
neg_2205	Moroxydine	metab_11202	yes	up	-	-	neg	-	401.24	4.70453	2M+Hac-H	C6H13N5O	0	68.3	HMDB0254889	-	-	-	-	-	Organic nitrogen compounds	Organonitrogen compounds	Guanidines	-	1.6443	1.6441	1.7419	3.39e-16	1.37e-14	6.3387	6.3251	6.2151	6.1824	6.268	6.2825	3.6509	3.6025	3.6052	3.5809	3.5838	3.5688	6.269	0.06099	3.599	0.02904
pos_10399	Cotinine glucuronide	metab_371	yes	up	-	C00190	pos	139427-57-9	394.164	2.46362	M+ACN+H	C16H20N2O7	0	53	HMDB0001013;PW_C000801	-	-	map01100;map00520;map01250;map00908	Metabolism;Metabolism;Metabolism;Metabolism	Global and overview maps;Carbohydrate metabolism;Global and overview maps;Metabolism of terpenoids and polyketides	Nucleosides, nucleotides, and analogues	Pyrimidine nucleotides	Pyrimidine ribonucleotides	Metabolic pathways;Amino sugar and nucleotide sugar metabolism;Biosynthesis of nucleotide sugars;Zeatin biosynthesis	1.6439	1.6441	1.7632	2.4e-13	3.91e-12	6.1507	6.2101	6.2188	6.3387	6.3712	6.5116	3.5738	3.5636	3.5896	3.5645	3.5736	3.574	6.3	0.1329	3.573	0.00936
pos_7219	Cymarin	metab_7258	yes	up	-	C08859	pos	508-77-0	566.329	5.34747	M+NH4	C30H44O9	30.4	0	-	Steroids	23-Carbon atoms	-	-	-	-	-	-	-	1.6434	1.6434	1.6933	1.03e-15	4.59e-14	6.6475	6.6699	6.5366	6.5953	6.7395	6.697	3.9176	3.9073	3.9333	3.9082	3.9173	3.9741	6.648	0.07271	3.926	0.02522
neg_2167	Corchorusoside A	metab_11159	yes	up	-	-	neg	210637-15-3	719.326	4.6341	M+Na-2H	C35H54O14	0	80.5	HMDB0032823	-	-	-	-	-	Lipids and lipid-like molecules	Steroids and steroid derivatives	Steroid lactones	-	1.6431	1.6433	1.7334	8.57e-12	6.11e-11	6.3346	6.2509	6.1497	6.1288	6.5442	6.5446	3.7011	3.6528	3.6554	3.6311	3.634	3.619	6.325	0.185	3.649	0.02904
pos_2483	Zedoarol	metab_2529	yes	up	-	C17490	pos	103994-22-5	310.139	2.44792	M+ACN+Na	C15H18O3	0	41	HMDB0038202	-	-	-	-	-	Lipids and lipid-like molecules	Prenol lipids	Sesquiterpenoids	-	1.642	1.6417	1.5816	6.58e-15	2.06e-13	7.4149	7.4506	7.3876	7.3693	7.3464	7.3468	4.7022	4.6582	4.6807	4.5805	4.5896	4.8065	7.386	0.04096	4.67	0.08294
pos_25	Val Lys Glu	metab_2544	yes	up	-	-	pos	-	375.223	1.09162	M+H, M+K, M+ACN+Na, M+2H	C16H30N4O6	75	0	-	-	-	-	-	-	-	-	-	-	1.6415	1.6414	1.6916	1.56e-18	3.33e-16	6.6221	6.6416	6.6194	6.5763	6.682	6.6736	3.9232	3.9129	3.9389	3.9139	3.9229	3.9234	6.636	0.03896	3.923	0.009362
pos_10087	Val Met	metab_83	yes	up	-	-	pos	-	249.126	2.78483	M+H	C10H20N2O3S	44.8	0	-	-	-	-	-	-	-	-	-	-	1.6406	1.6406	1.5899	1.24e-08	4.16e-08	7.4757	7.4641	7.4413	7.3893	7.4366	7.3898	4.7813	4.2001	5.1503	4.6663	5.0394	4.2106	7.433	0.03646	4.675	0.4028
pos_4015	Notoginsenoside G	metab_4013	yes	down	-	-	pos	193976-63-5	999.501	4.60633	M+K	C48H80O19	0	55.3	HMDB0030902	-	-	-	-	-	Benzenoids	Benzene and substituted derivatives	Toluenes	-	1.6389	1.6386	0.564	3.14e-14	7.35e-13	3.4794	3.4985	3.4823	3.4819	3.5244	3.5433	6.313	6.1578	6.0931	6.2375	6.1105	6.3402	3.502	0.02654	6.209	0.1045
pos_6328	20-Trihydroxy-leukotriene-B4	metab_6372	yes	down	-	-	pos	-	402.248	6.08202	M+NH4	C20H32O7	0	59.4	LMFA03020066;HMDB0012643	-	-	-	-	-	Lipids and lipid-like molecules	Fatty Acyls	Eicosanoids	-	1.6379	1.6395	0.4836	2.57e-06	5.43e-06	3.3704	3.6376	2.813	1.8852	1.9272	2.3854	5.5428	5.4805	5.6078	5.5314	5.4536	5.5095	2.67	0.7343	5.521	0.05373
pos_4859	Apelin-13	metab_4840	yes	down	-	C15855	pos	-	775.921	5.49802	M+2H	C69H111N23O16S	0	36.3	HMDB0012894	-	-	-	-	-	Organic Polymers	Polypeptides	Not Available	-	1.6374	1.6373	0.6375	2.66e-08	8.27e-08	4.9696	4.9471	5.2139	4.0098	5.1099	4.8253	7.6637	7.6629	7.6226	7.6081	7.4729	7.5742	4.846	0.4313	7.601	0.07131
pos_2023	5-Isoxazoleacetic acid, 4,5-dihydro-3-(4-hydroxyphenyl)-, methyl ester	metab_2080	yes	up	-	-	pos	-	253.118	2.51095	M+NH4, 2M+NH4	C12H13NO4	0	52	HMDB0253597	-	-	-	-	-	Benzenoids	Phenols	1-hydroxy-2-unsubstituted benzenoids	-	1.6373	1.6369	1.6422	7.55e-13	1.01e-11	7.0065	6.8778	6.9076	6.884	6.9185	6.9081	4.1265	4.1162	4.3935	4.1172	4.1263	4.3943	6.917	0.04651	4.212	0.1407
pos_7740	6-Hydroxyshogaol	metab_7763	yes	up	-	-	pos	143114-93-6	648.356	4.86112	2M+ACN+Na	C17H24O4	0	45.7	HMDB0041249	-	-	-	-	-	Benzenoids	Phenols	Methoxyphenols	-	1.6367	1.6363	1.8812	0.000179	0.0002691	6.5303	6.6283	6.4527	6.5644	6.5995	6.5621	4.0734	4.8877	3.0547	1.204	3.3394	4.3484	6.556	0.06091	3.485	1.301
neg_4674	Ternatin	metab_13765	yes	up	-	C16302	neg	148619-41-4	782.503	5.2831	M+FA-H	C37H67N7O8	0	89.5	LMPK12113247;HMDB0040991	-	-	map00942	Metabolism	Biosynthesis of other secondary metabolites	Organic acids and derivatives	Carboxylic acids and derivatives	Amino acids, peptides, and analogues	Anthocyanin biosynthesis	1.6363	1.6362	1.5855	1.26e-17	1.21e-15	7.1924	7.1456	7.135	7.102	7.1967	7.1873	4.5686	4.5202	4.5228	4.4985	4.5014	4.4864	7.16	0.03834	4.516	0.02904
neg_2761	PE-NMe(18:4(6Z,9Z,12Z,15Z)/14:1(9Z))	metab_11763	yes	up	-	C01241	neg	-	732.394	5.58878	M+K-2H	C38H66NO8P	0	67.7	HMDB0113251;PW_C059375	-	-	-	-	-	Lipids and lipid-like molecules	Glycerophospholipids	Glycerophosphoethanolamines	-	1.6362	1.636	1.539	7.49e-11	4.07e-10	7.6187	7.6065	7.4085	7.3808	7.7683	7.7689	5.1062	5.0447	4.684	5.0031	4.8044	4.9563	7.592	0.1683	4.933	0.159
neg_1866	Avenacin A1	metab_10844	yes	up	-	-	neg	90547-90-3	545.763	4.1423	M-2H	C55H83NO21	0	35.3	HMDB0034548	-	-	-	-	-	Mixed metal/non-metal compounds	Alkali metal oxoanionic compounds	Alkali metal sulfites	-	1.6358	1.6353	1.7208	1.53e-11	1.01e-10	6.3952	6.4444	6.4569	6.5154	6.042	6.1338	3.7316	3.6832	3.6859	3.6615	3.6645	3.6495	6.331	0.1945	3.679	0.02904
neg_213	Tafluprost free acid	metab_11120	yes	up	-	-	neg	-	445.158	3.10435	M-H, M+Cl	C22H28F2O5	0	37	HMDB0014256	-	-	-	-	-	Lipids and lipid-like molecules	Fatty Acyls	Eicosanoids	-	1.6333	1.6323	1.6953	6.92e-06	1.33e-05	6.9509	6.9433	6.7968	6.7858	6.8211	6.7659	4.5149	4.2503	2.4354	4.6256	4.1732	4.2255	6.844	0.08189	4.037	0.8049
neg_5397	Ingap (104-118)	metab_14505	yes	down	-	-	neg	-	749.362	4.30622	M-2H	C64H100N20O22	0	65	HMDB0259546	-	-	-	-	-	Organic Polymers	Polypeptides	Not Available	-	1.6322	1.6323	0.6042	8.31e-11	4.45e-10	4.0204	4.0384	4.0375	4.0329	4.0595	4.0723	6.5235	6.9735	6.3884	6.7175	6.6021	6.9389	4.043	0.01895	6.691	0.2322
neg_1862	Valyl-prolyl-glycyl-valyl-glycine	metab_10840	yes	up	-	-	neg	-	472.241	4.13445	M+FA-H	C19H33N5O6	0	75.8	HMDB0259877	-	-	-	-	-	Organic acids and derivatives	Carboxylic acids and derivatives	Amino acids, peptides, and analogues	-	1.6319	1.6319	1.6688	2.14e-15	5.93e-14	6.5841	6.5833	6.4542	6.4967	6.6333	6.6393	3.9864	3.938	3.9406	3.9163	3.9192	3.9043	6.565	0.07459	3.934	0.02904
neg_4450	Stevioside	metab_13530	yes	down	-	C09189	neg	57817-89-7	825.346	5.56527	M+Na-2H	C38H60O18	0	83.8	LMPR01040119;HMDB0034945	-	-	map01110;map00904;map01062	Metabolism;Metabolism;Metabolism	Global and overview maps;Metabolism of terpenoids and polyketides;Chemical structure transformation maps	Lipids and lipid-like molecules	Prenol lipids	Terpene glycosides	Biosynthesis of secondary metabolites;Diterpenoid biosynthesis;Biosynthesis of terpenoids and steroids	1.6315	1.6316	0.5957	1.09e-10	5.71e-10	3.8522	4.0139	3.8693	3.8646	3.8913	3.9041	6.384	6.8643	6.3615	6.5155	6.3437	6.8019	3.899	0.05922	6.545	0.2319
pos_8864	Val Ala Ile	metab_8861	yes	up	-	-	pos	-	302.207	3.95542	M+H	C14H27N3O4	91.6	0	-	-	-	-	-	-	-	-	-	-	1.6266	1.6268	1.9541	6.01e-11	3.98e-10	5.5143	5.5521	5.2353	5.3185	5.6516	5.6643	2.8696	2.9173	2.6981	2.8698	2.5656	2.9306	5.489	0.1762	2.809	0.1452
pos_4276	Lisinopril	metab_4270	yes	down	-	D00362	pos	83915-83-7;76547-98-3	428.214	4.86112	M+Na	C21H31N3O5	0	42.3	HMDB0001938;PW_C001297;MJDBOTE0001460	-	-	-	-	-	Organic acids and derivatives	Carboxylic acids and derivatives	Amino acids, peptides, and analogues	-	1.6247	1.6245	0.4752	8.75e-11	5.44e-10	2.3907	2.4097	2.3936	2.3932	2.4355	2.5028	4.9521	5.4408	4.8624	5.144	4.8948	5.2789	2.421	0.04355	5.095	0.2326
neg_1857	9-[4-[(2S,3R,4R,5S)-3,4-Dihydroxy-5-[[(2S,3S)-3-[(2S,3S)-3-hydroxybutan-2-yl]-2-oxiranyl]methyl]-2-oxanyl]-3-methyl-1-oxobut-2-enoxy]nonanoic acid	metab_10835	yes	up	-	-	neg	-	499.288	4.12663	M-H	C26H44O9	0	42.2	HMDB0260298	-	-	-	-	-	Lipids and lipid-like molecules	Fatty Acyls	Fatty acids and conjugates	-	1.623	1.6228	1.6383	5.57e-17	3.44e-15	6.7216	6.7415	6.6276	6.6328	6.6594	6.6724	4.1273	4.0789	4.0815	4.0572	4.0601	4.0451	6.676	0.04662	4.075	0.02904
neg_4979	Butanoic acid, 3-((2-((3R)-2-oxo-3-(2-(4-piperidinyl)ethyl)-1-piperidinyl)acetyl)amino)-, (3R)-	metab_14078	yes	up	-	-	neg	-	374.208	4.86877	M+Na-2H	C18H31N3O4	0	32.5	HMDB0253857	-	-	-	-	-	Organic acids and derivatives	Peptidomimetics	Hybrid peptides	-	1.6229	1.6229	1.7179	7.27e-15	1.62e-13	6.2794	6.2677	6.1487	6.0972	6.2737	6.3066	3.6786	3.6302	3.6328	3.6085	3.6114	3.5965	6.229	0.08467	3.626	0.02904
pos_9620	DG(20:5(5Z,8Z,11Z,14Z,16E)-OH(18R)/8:0/0:0)	metab_9585	yes	up	-	-	pos	-	541.345	3.21605	M+Na	C31H50O6	0	40.5	HMDB0297184	-	-	-	-	-	Not Available	Not Available	Not Available	-	1.6221	1.622	1.5351	1.33e-16	8.67e-15	7.6468	7.5843	7.5188	7.556	7.6811	7.6259	4.9525	4.9422	4.9683	4.9432	4.9523	4.9527	7.602	0.06033	4.952	0.009363
pos_5476	PS(22:4(7Z,10Z,13Z,16Z)/22:5(7Z,10Z,13Z,16Z,19Z))	metab_5462	yes	up	-	C02737	pos	-	908.544	6.13802	M+Na	C50H80NO10P	0	34.4	HMDB0112812;PW_C061243	Lipids	Phospholipids	map01100;map00564;map01110;map05146;map05322;map00260;map05140	Metabolism;Metabolism;Metabolism;Human Diseases;Human Diseases;Metabolism;Human Diseases	Global and overview maps;Lipid metabolism;Global and overview maps;Infectious disease: parasitic;Immune disease;Amino acid metabolism;Infectious disease: parasitic	Lipids and lipid-like molecules	Glycerophospholipids	Glycerophosphoserines	Metabolic pathways;Glycerophospholipid metabolism;Biosynthesis of secondary metabolites;Amoebiasis;Systemic lupus erythematosus;Glycine, serine and threonine metabolism;Leishmaniasis	1.6218	1.6182	11.6867	0.001704	0.002269	4.2116	4.2043	4.5637	4.3999	0.0206	4.1731	0.016	1.7657	0.0166	0.0157	0.016	0.016	3.596	1.758	0.3077	0.7143
pos_8604	M-Secociguatoxin 4A	metab_8608	yes	up	-	-	pos	287412-00-4	562.278	4.1378	M+2Na	C60H86O17	0	54.5	HMDB0039393	-	-	-	-	-	Phenylpropanoids and polyketides	Ciguatera toxins	Not Available	-	1.6218	1.6221	1.7237	0.0001114	0.0001713	7.0117	7.0765	6.7977	6.9389	7.3118	7.4606	4.8901	4.9623	2.6284	2.6034	4.7539	4.8732	7.1	0.2452	4.119	1.166
neg_1673	2,3-Dinor-TXB1	metab_10656	yes	up	-	-	neg	-	379.191	3.82997	M+K-2H	C19H34O5	0	48.5	HMDB0245413;LMFA03030012	-	-	-	-	-	Lipids and lipid-like molecules	Fatty Acyls	Fatty acids and conjugates	-	1.6209	1.6202	1.723	3.87e-09	1.33e-08	6.3216	5.9841	6.244	6.1255	6.549	6.3536	3.5763	3.8083	3.4495	3.4252	3.4282	4.1242	6.263	0.1952	3.635	0.2807
pos_2054	Asn Ile Gln	metab_2112	yes	up	-	-	pos	-	374.203	2.59025	M+H, M+K	C15H27N5O6	37.3	0	-	-	-	-	-	-	-	-	-	-	1.6196	1.619	1.6536	1.9e-13	3.23e-12	6.778	6.6391	6.8371	6.77	6.5694	6.5399	4.0321	4.1008	4.0478	4.0227	4.0318	4.0323	6.689	0.1228	4.045	0.02871
neg_4473	6-(2,2-Diphenylethylamino)-9-[(2r,3r,4s,5s)-5-(Ethylcarbamoyl)-3,4-Dihydroxy-Oxolan-2-Yl]-N-[2-[(1-Pyridin-2-Ylpiperidin-4-Yl)carbamoylamino]ethyl]purine-2-Carboxamide	metab_13555	yes	up	-	-	neg	-	758.358	5.53392	M-H2O-H	C40H47N11O6	0	43.3	HMDB0260329	-	-	-	-	-	Nucleosides, nucleotides, and analogues	Purine nucleosides	Not Available	-	1.6178	1.6153	1.7248	2.38e-05	4.28e-05	6.7802	6.7323	6.702	6.668	6.5899	6.5386	4.3513	4.9603	4.2663	4.1707	2.7324	2.7174	6.668	0.09025	3.866	0.9263
pos_3384	PS(14:1(9Z)/18:2(10E,12Z)+=O(9))	metab_3389	yes	down	-	-	pos	-	394.711	3.9075	M+2Na	C38H66NO11P	0	38.3	HMDB0280952	-	-	-	-	-	Not Available	Not Available	Not Available	-	1.6175	1.6172	0.5828	2.8e-17	2.47e-15	3.6592	3.6783	3.6621	3.6617	3.7042	3.7231	6.3007	6.3468	6.2356	6.3237	6.3248	6.3626	3.681	0.02654	6.316	0.04463
neg_1309	Gabazine	metab_10289	yes	up	-	C13796	neg	-	633.273	3.3069	2M+Hac-H	C15H17N3O3	0	65.9	HMDB0252568	-	-	-	-	-	Organoheterocyclic compounds	Diazines	Pyridazines and derivatives	-	1.6173	1.6172	1.7393	7.58e-17	4.35e-15	6.06	6.0517	6.0349	6.0406	6.1252	6.1496	3.5463	3.4979	3.5006	3.4762	3.4792	3.4642	6.077	0.04819	3.494	0.02904
pos_9253	Glu Ile Val	metab_9233	yes	up	-	-	pos	-	360.212	3.60047	M+H	C16H29N3O6	45.2	0	-	-	-	-	-	-	-	-	-	-	1.6158	1.6157	1.6698	2.25e-15	8.55e-14	6.6123	6.5933	6.4567	6.4566	6.6139	6.6218	3.9291	3.9189	3.9449	3.9198	3.9289	3.9294	6.559	0.07992	3.928	0.009362
pos_9451	Lactose	metab_9977	yes	down	-	C00243	pos	63-42-3;5965-66-2	343.123	3.4271	M+H	C12H22O11	78.5	0	HMDB0000186;HMDB0041627;MJDBOTE0001702	Carbohydrates	Oligosaccharides	map01100;map04973;map02060;map02010;map00052	Metabolism;Organismal Systems;Environmental Information Processing;Environmental Information Processing;Metabolism	Global and overview maps;Digestive system;Membrane transport;Membrane transport;Carbohydrate metabolism	Organic oxygen compounds	Organooxygen compounds	Carbohydrates and carbohydrate conjugates	Metabolic pathways;Carbohydrate digestion and absorption;Phosphotransferase system (PTS);ABC transporters;Galactose metabolism	1.6144	1.6142	0.6338	7.28e-12	6.58e-11	4.4394	4.4585	4.809	4.4419	4.7043	4.5033	7.0498	7.2424	7.1472	7.3015	7.2421	7.1768	4.559	0.158	7.193	0.08887
neg_2541	Flurithromycin	metab_11537	yes	up	-	-	neg	-	788.405	5.23612	M+K-2H	C37H66FNO13	0	82.7	HMDB0252409	-	-	-	-	-	Organic oxygen compounds	Organooxygen compounds	Carbohydrates and carbohydrate conjugates	-	1.6131	1.6128	1.5772	2.77e-14	4.45e-13	7.049	7.061	7.0443	7.0296	6.9909	6.9904	4.5407	4.4776	4.3957	4.3713	4.5928	4.3593	7.028	0.0303	4.456	0.09647
pos_7674	Caribbean ciguatoxin 1	metab_7703	yes	down	-	C20003	pos	-	593.303	4.93237	M+2Na	C62H92O19	0	61.1	HMDB0242706	-	-	-	-	-	Phenylpropanoids and polyketides	Ciguatera toxins	Not Available	-	1.6124	1.6122	0.5551	9.69e-06	1.86e-05	4.7616	2.8882	2.5376	3.1978	4.1367	3.4799	6.0429	6.4999	6.228	6.381	6.2459	6.4311	3.5	0.8233	6.305	0.166
neg_4494	Tetraxetan	metab_13577	yes	up	-	-	neg	-	403.183	5.5104	M-H	C16H28N4O8	0	46	HMDB0251592	-	-	-	-	-	Organic acids and derivatives	Carboxylic acids and derivatives	Tetracarboxylic acids and derivatives	-	1.6115	1.6122	1.8124	1.11e-08	3.45e-08	5.8389	5.8452	5.6043	5.6241	6.012	6.025	3.1735	2.9384	3.4448	3.7667	2.9197	3.0432	5.825	0.1815	3.214	0.3323
neg_4072	3-Hydroxydodeca-6,9-dienoylcarnitine	metab_13131	yes	down	-	-	neg	-	400.234	6.05033	M+FA-H	C19H33NO5	0	52.7	HMDB0241246	-	-	-	-	-	Lipids and lipid-like molecules	Fatty Acyls	Fatty acid esters	-	1.6108	1.6123	0.5476	8.71e-09	2.75e-08	3.8398	2.9436	3.2846	2.9381	2.9647	2.9775	5.9158	5.717	5.801	5.7611	5.6783	5.7272	3.158	0.3592	5.767	0.08399
neg_5948	Glutaminylphenylalanine	metab_15037	yes	up	-	-	neg	92327-75-8	292.13	3.68162	M-H	C14H19N3O4	0	65.7	HMDB0028804	-	-	-	-	-	Organic acids and derivatives	Carboxylic acids and derivatives	Amino acids, peptides, and analogues	-	1.6092	1.6079	1.6443	3.93e-09	1.34e-08	6.5879	6.5942	6.5994	6.6076	6.6126	6.6298	4.2995	4.2289	3.8313	3.9153	3.4801	4.3481	6.605	0.01494	4.017	0.3369
neg_2018	8-Amino-7-oxononanoic acid	metab_11002	yes	up	-	C01092	neg	682799-71-9	433.256	4.38452	2M+Hac-H	C9H17NO3	0	45.1	HMDB0240687;LMFA01060168	-	-	map01100;map00780;map01240	Metabolism;Metabolism;Metabolism	Global and overview maps;Metabolism of cofactors and vitamins;Global and overview maps	Lipids and lipid-like molecules	Fatty Acyls	Fatty acids and conjugates	Metabolic pathways;Biotin metabolism;Biosynthesis of cofactors	1.609	1.6083	1.5954	2.08e-11	1.32e-10	6.8611	6.8554	6.9367	6.9269	6.8298	6.8441	4.4961	4.2708	4.5237	4.0278	4.1747	4.3642	6.876	0.04489	4.31	0.1911
pos_7768	CDP-DG(a-25:0/a-13:0)	metab_7789	yes	up	-	C00269	pos	-	519.808	4.83718	M+2H	C50H93N3O15P2	0	30.7	PW_C076470;HMDB0116134	-	-	map01100;map00564;map01110;map04070	Metabolism;Metabolism;Metabolism;Environmental Information Processing	Global and overview maps;Lipid metabolism;Global and overview maps;Signal transduction	Lipids and lipid-like molecules	Glycerophospholipids	CDP-glycerols	Metabolic pathways;Glycerophospholipid metabolism;Biosynthesis of secondary metabolites;Phosphatidylinositol signaling system	1.6082	1.6079	1.4565	8.69e-11	5.42e-10	8.2757	8.2796	8.5201	8.5256	8.2816	8.2715	6.129	5.6866	5.6553	5.6103	5.7024	5.6502	8.359	0.127	5.739	0.1937
neg_595	3beta-O-beta-D-Glucopyranosiduronic acid (1_2)-beta-D-glucopyranosyloxy]-machaerinic acid _-lactone	metab_15039	yes	up	-	-	neg	-	773.42	5.5104	M-H2O-H, M-H	C42H64O14	0	45.4	HMDB0304606	-	-	-	-	-	Lipids and lipid-like molecules	Prenol lipids	Terpene glycosides	-	1.6079	1.608	1.597	2.49e-12	2.13e-11	6.8657	6.8809	6.6458	6.6911	7.0272	6.9964	4.3426	4.2942	4.2968	4.2725	4.2754	4.2605	6.851	0.1555	4.29	0.02904
neg_2668	LysoPA(8:0/0:0)	metab_11669	yes	down	-	-	neg	-	343.116	5.4398	M+FA-H	C11H23O7P	0	37.6	HMDB0114740	-	-	-	-	-	Lipids and lipid-like molecules	Glycerophospholipids	Glycerophosphates	-	1.6069	1.6071	0.5873	1.19e-13	1.49e-12	3.5769	3.5948	3.594	3.7918	3.616	3.6288	6.2837	6.2471	6.2255	6.152	6.0454	6.1737	3.634	0.07957	6.188	0.08472
neg_3117	Soyasaponin III	metab_12135	yes	down	-	C19865	neg	55304-02-4	831.427	6.08948	M+Cl	C42H68O14	0	79.8	HMDB0034651	-	-	-	-	-	Lipids and lipid-like molecules	Prenol lipids	Terpene glycosides	-	1.6066	1.607	0.6259	8.61e-10	3.47e-09	4.1125	4.1304	4.6651	4.6224	4.1516	4.1644	6.7994	7.045	6.7806	6.9214	6.762	6.9916	4.308	0.2612	6.883	0.1197
pos_3330	Arg Phe	metab_3339	yes	up	-	-	pos	-	322.187	3.84462	M+H	C15H23N5O3	90.6	0	-	-	-	-	-	-	-	-	-	-	1.6063	1.6061	1.6333	1.41e-20	1.72e-17	6.7003	6.7368	6.6775	6.7081	6.6858	6.6824	4.1017	4.0914	4.1174	4.0924	4.1014	4.1019	6.698	0.02205	4.101	0.009362
neg_5203	Meproscillarin	metab_14306	yes	up	-	-	neg	-	565.284	4.57953	M+Na-2H	C31H44O8	0	63.8	HMDB0254457	-	-	-	-	-	Lipids and lipid-like molecules	Steroids and steroid derivatives	Steroid lactones	-	1.6063	1.6072	1.6486	2.4e-07	5.76e-07	6.7664	6.6923	6.6591	6.6654	6.731	6.6544	3.6674	3.619	3.6217	4.5139	4.0951	4.8517	6.695	0.04521	4.061	0.5244
pos_3098	Lamivudine	metab_3116	yes	down	-	C07065	pos	134678-17-4	271.084	3.53717	M+ACN+H	C8H11N3O3S	0	68.8	HMDB0251826;HMDB0014847;PW_C009184;MJDBOTE0000876	-	-	map04976	Organismal Systems	Digestive system	Nucleosides, nucleotides, and analogues	Nucleoside and nucleotide analogues	3''-thia pyrimidine nucleosides	Bile secretion	1.605	1.6049	0.6135	2.9e-08	8.94e-08	4.1814	4.2005	4.1844	4.1839	4.2265	4.2453	6.3952	7.3746	6.4984	7.1088	6.5342	7.2018	4.204	0.02654	6.852	0.4233
neg_1338	Bursin	metab_10318	yes	up	-	-	neg	-	360.177	3.3382	M+Na-2H	C14H25N7O3	0	44.2	HMDB0249447	-	-	-	-	-	Organic acids and derivatives	Carboxylic acids and derivatives	Amino acids, peptides, and analogues	-	1.604	1.6041	1.6635	1.82e-13	2.14e-12	6.3862	6.3736	6.2598	6.2401	6.5157	6.508	3.8879	3.8395	3.8421	3.8178	3.8207	3.8058	6.381	0.1174	3.836	0.02904
pos_2615	Diaminopimelic acid	metab_2653	yes	up	-	C00666	pos	583-93-7	173.092	2.75382	M+H-H2O	C7H14N2O4	0	34.3	HMDB0242532;HMDB0001370	-	-	map01100;map01110;map00300;map01120;map00470;map01230	Metabolism;Metabolism;Metabolism;Metabolism;Metabolism;Metabolism	Global and overview maps;Global and overview maps;Amino acid metabolism;Global and overview maps;Metabolism of other amino acids;Global and overview maps	Organic acids and derivatives	Carboxylic acids and derivatives	Amino acids, peptides, and analogues	Metabolic pathways;Biosynthesis of secondary metabolites;Lysine biosynthesis;Microbial metabolism in diverse environments;D-Amino acid metabolism;Biosynthesis of amino acids	1.6019	1.6016	1.6555	1.4e-19	4.94e-17	6.5659	6.4882	6.538	6.525	6.538	6.4988	3.9431	3.9328	3.9588	3.9337	3.9428	3.9433	6.526	0.02847	3.942	0.009362
pos_3527	Ganglioside GD3 (d18:0/23:0)	metab_3526	yes	up	-	-	pos	-	783.966	4.05827	M+H+Na	C75H137N3O29	0	42.6	HMDB0011865	-	-	-	-	-	Lipids and lipid-like molecules	Sphingolipids	Glycosphingolipids	-	1.6015	1.6014	1.5368	3.16e-15	1.15e-13	7.4621	7.4292	7.3285	7.2885	7.5014	7.3778	4.8142	4.804	4.83	4.8049	4.814	4.8145	7.398	0.08124	4.814	0.009363
neg_1269	Phorbol-12,13-dibutyrate	metab_10250	yes	up	-	C03634	neg	37558-16-0	549.268	3.24448	M+FA-H	C28H40O8	0	67.6	HMDB0246702	-	-	-	-	-	Lipids and lipid-like molecules	Prenol lipids	Diterpenoids	-	1.6006	1.6003	1.6101	2.61e-17	2.08e-15	6.7295	6.6904	6.6759	6.6066	6.6792	6.6627	4.1971	4.1488	4.1514	4.1271	4.13	4.115	6.674	0.04011	4.145	0.02904
neg_6084	Proscillaridin	metab_15169	yes	up	-	C12816	neg	466-06-8	575.287	3.50193	M+FA-H	C30H42O8	0	66.7	HMDB0256851	Steroids	24-Carbon atoms	-	-	-	Lipids and lipid-like molecules	Steroids and steroid derivatives	Steroid lactones	-	1.6004	1.6002	1.5515	6.53e-13	6.53e-12	7.1921	7.0724	6.9307	7.3359	7.1267	7.119	4.6477	4.5993	4.602	4.5777	4.5806	4.5656	7.129	0.1337	4.595	0.02904
neg_3131	Hydroxymyricanone	metab_12151	yes	down	-	-	neg	-	371.147	6.10513	M-H	C21H24O6	0	34.8	HMDB0041416	-	-	-	-	-	Phenylpropanoids and polyketides	Diarylheptanoids	Cyclic diarylheptanoids	-	1.6003	1.6013	0.5301	5.37e-05	9.21e-05	2.1572	2.3851	3.9571	4.4312	3.8015	2.2088	6.0972	5.9987	6.0149	5.9273	5.767	5.9298	3.157	1.017	5.956	0.1118
neg_848	2-Pyrocatechuic Acid	metab_16108	yes	down	-	C00196	neg	303-38-8	153.019	4.73577	M-H2O-H, M-H	C7H6O4	95.3	0	HMDB0000397;MJDBOTE0000462	-	-	map01110;map01120;map00362;map00627;map01053;map01061	Metabolism;Metabolism;Metabolism;Metabolism;Metabolism;Metabolism	Global and overview maps;Global and overview maps;Xenobiotics biodegradation and metabolism;Xenobiotics biodegradation and metabolism;Metabolism of terpenoids and polyketides;Chemical structure transformation maps	Benzenoids	Benzene and substituted derivatives	Benzoic acids and derivatives	Biosynthesis of secondary metabolites;Microbial metabolism in diverse environments;Benzoate degradation;Aminobenzoate degradation;Biosynthesis of siderophore group nonribosomal peptides;Biosynthesis of phenylpropanoids	1.6003	1.6013	0.6316	1.4e-08	4.25e-08	4.7011	4.7361	4.833	4.1019	4.0607	4.0735	7.1221	7.0091	7.0347	6.9563	6.8823	6.9672	4.418	0.3741	6.995	0.08112
pos_9930	Pro Val Arg	metab_9878	yes	up	-	-	pos	-	371.24	2.93282	M+H	C16H30N6O4	62.2	0	-	-	-	-	-	-	-	-	-	-	1.5993	1.5997	1.7217	3.37e-11	2.45e-10	6.1486	6.1432	6.0265	5.9159	6.4137	6.4365	3.5908	3.5806	3.6066	3.5815	3.5906	3.5911	6.181	0.2079	3.59	0.00936
neg_4268	Maslinic acid 3-O-b-D-glucoside	metab_13343	yes	up	-	-	neg	163634-06-8	655.383	5.81533	M+Na-2H	C36H58O9	0	53.8	HMDB0029606	-	-	-	-	-	Lipids and lipid-like molecules	Prenol lipids	Terpene glycosides	-	1.5972	1.5986	1.5873	9.74e-07	2.12e-06	6.7946	6.7469	6.6985	6.6762	7.9008	7.8798	4.6264	4.3919	4.5872	4.33	4.4888	4.4749	7.116	0.6011	4.483	0.1125
neg_1397	1-Deoxy-1-morpholino-D-fructose	metab_10378	yes	up	-	-	neg	-	497.236	3.41632	2M-H	C10H19NO6	0	65.2	HMDB0243858	-	-	-	-	-	Organoheterocyclic compounds	Oxazinanes	Morpholines	-	1.5954	1.5953	1.6076	1.34e-16	7e-15	6.6768	6.6509	6.5883	6.5896	6.6844	6.7068	4.1882	4.1399	4.1425	4.1182	4.1211	4.1061	6.649	0.05015	4.136	0.02904
neg_4866	PS(16:0/TXB2)	metab_13961	yes	up	-	-	neg	-	886.453	5.02478	M+K-2H	C42H76NO14P	0	67.7	HMDB0281148	-	-	-	-	-	Not Available	Not Available	Not Available	-	1.5944	1.5948	1.5267	2.99e-10	1.36e-09	7.3644	7.344	7.2834	7.3105	7.3802	7.3361	4.3541	4.9923	4.8064	4.7633	4.8351	5.0777	7.336	0.0353	4.805	0.2512
neg_1596	Deoxypyridinoline	metab_10576	yes	up	-	-	neg	83462-55-9	457.194	3.71292	M+FA-H	C18H28N4O7	0	61.2	HMDB0000569	-	-	-	-	-	Organic acids and derivatives	Carboxylic acids and derivatives	Amino acids, peptides, and analogues	-	1.5915	1.5918	1.7874	1.04e-08	3.23e-08	5.8315	5.8508	5.6587	5.6785	5.7973	5.8429	3.141	3.0927	3.9571	3.071	3.0739	3.059	5.777	0.08587	3.232	0.3562
neg_1948	Substance P (6-11), arg(6)-trp(7,9)-Me-phe(8)-	metab_10932	yes	up	-	-	neg	-	995.496	4.25158	M+FA-H	C49H66N12O6S	0	91.2	HMDB0258531	-	-	-	-	-	Organic acids and derivatives	Carboxylic acids and derivatives	Amino acids, peptides, and analogues	-	1.5907	1.591	1.5962	5.42e-09	1.8e-08	6.7336	6.7076	6.5274	6.5229	7.115	7.1445	4.4965	4.2188	4.0498	4.0239	4.4701	4.2739	6.792	0.2763	4.255	0.2009
neg_5967	Kukoamine C	metab_15056	yes	up	-	C17617	neg	-	575.304	3.65033	M+FA-H	C28H42N4O6	0	42.6	HMDB0060526	-	-	-	-	-	Benzenoids	Phenols	Benzenediols	-	1.5894	1.589	1.4445	1.41e-14	2.66e-13	8.1831	8.1699	8.1389	8.1018	8.0338	8.0233	5.6451	5.5946	5.6762	5.591	5.5098	5.6621	8.108	0.06804	5.613	0.06149
pos_3059	[3-(2-Aminopropyl)-6-methylidenecyclohexa-1,3-dien-1-yl]methanediol	metab_3076	yes	up	-	-	pos	-	454.265	3.47422	2M+ACN+Na	C11H17NO2	0	44.5	HMDB0257571	-	-	-	-	-	Organic oxygen compounds	Organooxygen compounds	Alcohols and polyols	-	1.5894	1.5893	1.6474	9.3e-16	4.29e-14	6.5508	6.5107	6.3776	6.3978	6.5027	6.5165	3.9318	3.9215	3.9475	3.9225	3.9315	3.932	6.476	0.07063	3.931	0.009362
neg_3585	LysoPI(0:0/18:0)	metab_12630	yes	down	-	-	neg	1913287-87-2	621.304	7.53697	M+Na-2H	C27H53O12P	0	35	HMDB0061704	-	-	-	-	-	Lipids and lipid-like molecules	Glycerophospholipids	Glycerophosphoinositols	-	1.5888	1.5892	0.6131	1.51e-10	7.56e-10	3.8473	4.0938	4.1932	4.1739	3.7373	3.826	6.6143	6.5513	6.6173	6.4136	6.3003	6.4438	3.979	0.1981	6.49	0.126
pos_10387	PC(TXB2/2:0)	metab_360	yes	up	-	-	pos	-	337.666	2.48727	M+H+Na	C30H54NO12P	0	57	HMDB0288841	-	-	-	-	-	Not Available	Not Available	Not Available	-	1.5887	1.591	22517.1	0.003432	0.004414	0.1622	4.2765	4.9166	4.669	1.0332	4.7492	0.0001	0.0001	0.0002	0.0001	0.0001	0.0001	3.301	2.123	0.0001466	3.18e-06
neg_6254	Acetyl-Ser-Asp-Lys-Pro	metab_15342	yes	up	-	-	neg	-	508.204	3.34603	M+Na-2H	C20H33N5O9	0	75.8	HMDB0247929	-	-	-	-	-	Organic acids and derivatives	Carboxylic acids and derivatives	Amino acids, peptides, and analogues	-	1.5887	1.5885	1.6614	2.72e-17	2.14e-15	6.2912	6.2805	6.2143	6.2068	6.2962	6.2728	3.8206	3.7723	3.7749	3.7506	3.7535	3.7385	6.26	0.03944	3.768	0.02904
pos_3286	PE(PGF1alpha/DiMe(13,5))	metab_3293	yes	down	-	-	pos	-	468.797	3.79747	M+H+Na	C49H88NO12P	0	41.5	HMDB0284955	-	-	-	-	-	Not Available	Not Available	Not Available	-	1.5881	1.5865	0.5233	0.0001964	0.0002937	2.3609	4.8208	2.4176	2.3634	2.4058	4.7102	5.7943	6.1938	5.8939	6.1065	6.2139	6.2605	3.18	1.229	6.077	0.1899
neg_2046	Tyrosyl-Phenylalanine	metab_11032	yes	up	-	-	neg	-	327.135	4.43918	M-H	C18H20N2O4	0	65.5	HMDB0029112	-	-	-	-	-	Organic acids and derivatives	Carboxylic acids and derivatives	Amino acids, peptides, and analogues	-	1.5876	1.5873	1.6656	2.32e-18	3.72e-16	6.2597	6.2387	6.2239	6.2277	6.1842	6.2196	3.79	3.7416	3.7443	3.72	3.7229	3.7079	6.226	0.02487	3.738	0.02904
pos_2097	PE(PGF1alpha/24:0)	metab_2156	yes	up	-	-	pos	-	316.883	2.67632	M+2Na+H, M+2Na	C49H94NO11P	0	47.5	HMDB0284539	-	-	-	-	-	Not Available	Not Available	Not Available	-	1.5868	1.5867	1.5843	2.6e-07	6.57e-07	7.1989	7.1487	7.0923	7.1258	7.0262	7.0135	5.5496	4.2741	4.2808	4.2557	4.2648	4.2652	7.101	0.07184	4.482	0.5233
pos_8438	1-[[4-(Dimethylamino)-3-methylphenyl]methyl]-5-(2,2-diphenylacetyl)-6,7-dihydro-4H-imidazo[4,5-c]pyridine-6-carboxylic acid	metab_8445	yes	up	-	-	pos	-	491.249	4.28848	M+H-H2O	C31H32N4O3	0	42.8	HMDB0243806	-	-	-	-	-	Benzenoids	Benzene and substituted derivatives	Diphenylmethanes	-	1.5868	1.587	1.5434	8.2e-13	1.08e-11	7.1801	7.1575	7.0945	7.1056	7.401	7.3965	4.6807	4.6704	4.6965	4.6714	4.6805	4.6809	7.223	0.1402	4.68	0.009363
pos_8067	PE(14:1(9Z)/16:1(9Z))	metab_8092	yes	up	-	C00350	pos	-	698.418	4.60633	M+K	C35H66NO8P	0	35.3	LMGP02010428;HMDB0008858;PW_C004906	Lipids	Phospholipids	map01100;map00564;map01110;map00563;map04136;map05167;map04138;map05130;map04723;map04140	Metabolism;Metabolism;Metabolism;Metabolism;Cellular Processes;Human Diseases;Cellular Processes;Human Diseases;Organismal Systems;Cellular Processes	Global and overview maps;Lipid metabolism;Global and overview maps;Glycan biosynthesis and metabolism;Transport and catabolism;Infectious disease: viral;Transport and catabolism;Infectious disease: bacterial;Nervous system;Transport and catabolism	Lipids and lipid-like molecules	Glycerophospholipids	Glycerophosphoethanolamines	Metabolic pathways;Glycerophospholipid metabolism;Biosynthesis of secondary metabolites;Glycosylphosphatidylinositol (GPI)-anchor biosynthesis;Autophagy - other;Kaposi sarcoma-associated herpesvirus infection;Autophagy - yeast;Pathogenic Escherichia coli infection;Retrograde endocannabinoid signaling;Autophagy - animal	1.5867	1.5864	1.7073	2.52e-17	2.28e-15	6.2097	6.1043	6.1356	6.0935	6.0847	6.0838	3.5845	3.5742	3.6002	3.5752	3.5842	3.5847	6.119	0.04855	3.584	0.00936
pos_9448	PS(22:6(4Z,7Z,11E,13Z,15E,19Z)-2OH(10S,17)/22:2(13Z,16Z))	metab_9425	yes	up	-	-	pos	-	471.778	3.4271	M+H+Na	C50H82NO12P	0	57.8	HMDB0283169	-	-	-	-	-	Not Available	Not Available	Not Available	-	1.5863	1.585	1.6818	8.52e-06	1.65e-05	6.5966	6.5112	7.0915	7.0518	6.3755	6.4262	4.8087	3.304	4.6445	3.305	3.3141	4.4354	6.675	0.3163	3.969	0.7336
neg_5579	Tautomycin	metab_14689	yes	up	-	C05372	neg	109946-35-2	787.42	4.0798	M+Na-2H	C41H66O13	0	55	HMDB0258746	-	-	-	-	-	Lipids and lipid-like molecules	Fatty Acyls	Fatty alcohol esters	-	1.5845	1.5826	2.0693	4e-05	6.98e-05	4.909	5.1944	5.3603	5.4241	5.209	5.4387	4.4542	2.1714	2.1741	2.1499	2.1528	2.138	5.256	0.1995	2.54	0.9378
pos_2086	Ganoderic acid Mc	metab_2145	yes	up	-	-	pos	-	316.198	2.65313	M+2H, M+H	C36H54O9	0	38.3	HMDB0035725	-	-	-	-	-	Lipids and lipid-like molecules	Prenol lipids	Triterpenoids	-	1.5817	1.5817	1.5472	7.54e-10	3.55e-09	7.1545	7.1766	7.0799	7.0867	7.3214	7.3554	4.5921	4.9486	4.7511	4.1936	4.7611	4.661	7.196	0.1172	4.651	0.2544
pos_3600	Tyr Gln Ile	metab_3598	yes	up	-	-	pos	-	423.223	4.1378	M+H	C20H30N4O6	87.7	0	-	-	-	-	-	-	-	-	-	-	1.5816	1.5818	1.5862	2.86e-12	3.01e-11	6.8306	6.8288	6.6518	6.6918	7.0234	7.0032	4.3876	4.2857	4.3117	4.2866	4.2957	4.2961	6.838	0.1535	4.311	0.03888
pos_10151	Trigoneoside VIII	metab_143	yes	up	-	-	pos	425644-95-7	467.224	2.74622	M+2Na	C44H72O18	0	39.1	HMDB0039950	-	-	-	-	-	Lipids and lipid-like molecules	Steroids and steroid derivatives	Steroidal glycosides	-	1.5794	1.5791	1.6957	5.36e-16	2.77e-14	6.1777	6.0987	6.1239	6.1618	6.1727	6.004	3.6116	3.6013	3.6273	3.6023	3.6113	3.6118	6.123	0.06589	3.611	0.009361
pos_867	Ile Arg Leu	metab_8676	yes	up	-	-	pos	-	401.287	3.83677	M+2H, M+H	C18H36N6O4	91.2	0	-	-	-	-	-	-	-	-	-	-	1.5792	1.5794	1.5333	6.31e-12	5.81e-11	7.2017	7.1922	7.1564	7.1577	7.4021	7.3953	4.6872	4.8124	4.5004	4.729	4.8325	4.8152	7.251	0.1159	4.729	0.1258
neg_3109	12-oxo-PDA	metab_12127	yes	up	-	C01226	neg	85551-10-6	313.177	6.08948	M+Na-2H	C18H28O3	0	41.1	LMFA02010001;HMDB0302724;HMDB0301804	-	-	map01100;map00592;map01110	Metabolism;Metabolism;Metabolism	Global and overview maps;Lipid metabolism;Global and overview maps	Lipids and lipid-like molecules	Fatty Acyls	Eicosanoids	Metabolic pathways;alpha-Linolenic acid metabolism;Biosynthesis of secondary metabolites	1.5786	1.5815	3.1113	0.000321	0.0005116	4.5983	4.4911	4.4046	4.2578	3.8913	3.6862	0.7929	0.9705	0.6827	1.1404	3.9015	0.6541	4.222	0.3592	1.357	1.26
neg_3102	2-Hydroxyquinoline-3-carboxylic acid	metab_12121	yes	down	-	-	neg	-	224.012	6.08167	M+Cl	C10H7NO3	0	42.6	HMDB0245167	-	-	-	-	-	Organoheterocyclic compounds	Quinolines and derivatives	Quinoline carboxylic acids	-	1.5784	1.5781	0.5583	4.8e-16	1.82e-14	3.0858	3.1037	3.1029	3.0982	3.1248	3.1377	5.5543	5.549	5.5213	5.5121	5.6783	5.5989	3.109	0.01894	5.569	0.06161
neg_4410	PA(14:1(9Z)/18:2(9Z,12Z))	metab_13487	yes	up	-	C00416	neg	-	687.42	5.62797	M+FA-H	C35H63O8P	0	37.7	HMDB0114796;LMGP10010119;PW_C062213	Lipids	Phospholipids	map01100;map00564;map01110;map00561;map05212;map05200;map04975;map04024;map05231;map04072;map04912;map04070;map04666	Metabolism;Metabolism;Metabolism;Metabolism;Human Diseases;Human Diseases;Organismal Systems;Environmental Information Processing;Human Diseases;Environmental Information Processing;Organismal Systems;Environmental Information Processing;Organismal Systems	Global and overview maps;Lipid metabolism;Global and overview maps;Lipid metabolism;Cancer: specific types;Cancer: overview;Digestive system;Signal transduction;Cancer: overview;Signal transduction;Endocrine system;Signal transduction;Immune system	Lipids and lipid-like molecules	Glycerophospholipids	Glycerophosphates	Metabolic pathways;Glycerophospholipid metabolism;Biosynthesis of secondary metabolites;Glycerolipid metabolism;Pancreatic cancer;Pathways in cancer;Fat digestion and absorption;cAMP signaling pathway;Choline metabolism in cancer;Phospholipase D signaling pathway;GnRH signaling pathway;Phosphatidylinositol signaling system;Fc gamma R-mediated phagocytosis	1.5767	1.5756	1.4307	5.41e-11	3.05e-10	8.2255	8.2272	8.1996	8.1719	8.1657	8.1593	6.0134	5.9296	5.5338	5.604	5.5385	5.7385	8.192	0.03027	5.726	0.2055
pos_2487	N-Acetylcaprolactam	metab_2532	yes	up	-	-	pos	-	173.128	2.46362	M+NH4	C8H13NO2	45.9	0	-	-	-	-	-	-	-	-	-	-	1.5764	1.5756	1.6195	1.54e-09	6.63e-09	6.6857	6.5736	6.7421	6.7167	6.4845	6.4541	4.2665	3.8382	4.4788	3.8532	3.8483	4.2001	6.609	0.1233	4.081	0.2727
neg_5138	Pyriproxyfen	metab_14242	yes	up	-	C18605	neg	95737-68-1	641.261	4.65755	2M-H	C20H19NO3	0	39.7	HMDB0256983	-	-	-	-	-	Benzenoids	Benzene and substituted derivatives	Diphenylethers	-	1.5758	1.5766	1.4943	3.42e-07	8.03e-07	7.7163	7.6837	7.7135	7.6677	7.6641	7.6314	5.528	4.1746	5.4867	5.197	5.5114	4.9363	7.679	0.03231	5.139	0.5264
pos_10208	Penciclovir	metab_197	yes	up	-	C07417	pos	39809-25-1	286.15	2.71505	M+CH3OH+H	C10H15N5O3	0	44	HMDB0014444	-	-	-	-	-	Organoheterocyclic compounds	Imidazopyrimidines	Purines and purine derivatives	-	1.5737	1.5731	1.6053	6.39e-13	8.83e-12	6.6113	6.5841	6.7467	6.7617	6.5163	6.5306	4.0944	4.0841	4.1102	4.0851	4.0942	4.2958	6.625	0.1059	4.127	0.08308
neg_303	3,3-Bis(carboxymethyl)hexadecanedioic acid	metab_12047	yes	up	-	-	neg	-	439.172	3.51758	M+K-2H, M+FA-H	C20H34O8	0	42.5	HMDB0257897	-	-	-	-	-	Organic acids and derivatives	Carboxylic acids and derivatives	Tetracarboxylic acids and derivatives	-	1.5736	1.5735	1.6326	6.76e-17	4e-15	6.3299	6.2941	6.2665	6.2794	6.3019	6.3881	3.917	3.8686	3.8713	3.847	3.8499	3.8349	6.31	0.04392	3.865	0.02904
pos_3687	Furylacryloylalanyllysine	metab_3677	yes	up	-	-	pos	-	302.149	4.22485	M+H-2H2O	C16H23N3O5	0	76.3	HMDB0247373	-	-	-	-	-	Organic acids and derivatives	Carboxylic acids and derivatives	Amino acids, peptides, and analogues	-	1.5731	1.5732	1.5672	3.92e-09	1.5e-08	7.0231	6.983	6.8908	6.9164	7.0547	7.0392	4.1836	4.8589	4.3461	4.3698	4.8537	4.1324	6.985	0.06758	4.457	0.3222
neg_2903	Glabrin D	metab_11910	yes	up	-	-	neg	-	738.347	5.82315	M-H	C36H49N7O10	0	78.5	HMDB0033613	-	-	-	-	-	Organic acids and derivatives	Carboxylic acids and derivatives	Amino acids, peptides, and analogues	-	1.5728	1.5727	1.6576	6.05e-14	8.58e-13	6.213	6.2007	6.04	6.0326	6.2532	6.2386	3.7697	3.7214	3.724	3.6997	3.7026	3.6876	6.163	0.09988	3.718	0.02904
pos_10406	Nepsilon-Acetyl-L-lysine	metab_380	yes	up	-	C02727	pos	692-04-6	189.123	2.46362	M+H	C8H16N2O3	56	0	HMDB0000206	-	-	map01100;map00310	Metabolism;Metabolism	Global and overview maps;Amino acid metabolism	Organic acids and derivatives	Carboxylic acids and derivatives	Amino acids, peptides, and analogues	Metabolic pathways;Lysine degradation	1.5703	1.5698	1.5347	3.78e-08	1.14e-07	7.2532	7.284	7.3132	7.3063	7.2496	7.2695	5.0136	5.1577	4.6117	4.0011	4.6977	4.9741	7.279	0.02667	4.743	0.4167
neg_5722	Gamma-Glutamyltyrosine	metab_14829	yes	up	-	-	neg	7432-23-7	291.099	3.91558	M-H2O-H	C14H18N2O6	0	60.4	HMDB0011741	-	-	-	-	-	Organic acids and derivatives	Carboxylic acids and derivatives	Amino acids, peptides, and analogues	-	1.5701	1.5698	1.6278	1.98e-16	9.38e-15	6.3347	6.3399	6.3565	6.3415	6.2538	6.2368	3.9257	3.8773	3.88	3.875	3.8586	3.8436	6.311	0.05135	3.877	0.02771
pos_7220	(+/-)-erythro-Isoleucine	metab_7260	yes	up	-	C16434	pos	443-79-8	326.207	5.34747	2M+ACN+Na	C6H13NO2	0	58.5	HMDB0033923	-	-	-	-	-	Organic acids and derivatives	Carboxylic acids and derivatives	Amino acids, peptides, and analogues	-	1.57	1.5699	1.6275	3.71e-16	2.09e-14	6.4673	6.448	6.3877	6.346	6.519	6.4722	3.9577	3.9474	3.9734	3.9484	3.9575	3.9579	6.44	0.06271	3.957	0.009362
pos_5598	LysoPC(22:5(7Z,10Z,13Z,16Z,19Z)/0:0)	metab_5590	yes	down	-	C04230	pos	-	570.355	6.59085	M+H	C30H52NO7P	0	43.6	HMDB0010403	Lipids	Phospholipids	map00564;map05231	Metabolism;Human Diseases	Lipid metabolism;Cancer: overview	Lipids and lipid-like molecules	Glycerophospholipids	Glycerophosphocholines	Glycerophospholipid metabolism;Choline metabolism in cancer	1.5694	1.5691	0.5874	6.47e-07	1.53e-06	4.2271	3.3835	3.502	2.818	3.919	4.17	6.4574	6.3189	6.423	6.1465	5.9502	6.1895	3.67	0.5401	6.248	0.1908
pos_6703	Acolongifloriside K	metab_6755	yes	up	-	C01443	pos	-	602.318	5.76943	M+NH4	C29H44O12	0	41.1	HMDB0247956;HMDB0031448	Steroids	23-Carbon atoms	map04976	Organismal Systems	Digestive system	Lipids and lipid-like molecules	Steroids and steroid derivatives	Steroid lactones	Bile secretion	1.5685	1.5686	1.5629	9.23e-13	1.2e-11	6.863	6.835	6.8161	6.786	7.0357	7.0308	4.5578	4.3506	4.3766	4.3515	4.3606	4.4659	6.894	0.1104	4.411	0.08422
pos_1951	N2-gamma-L-Glutamyl-L-arginine	metab_2001	yes	up	-	-	pos	31106-03-3	286.15	2.22625	M+H-H2O, M+ACN+Na	C11H21N5O5	0	69.9	HMDB0029143;HMDB0303468	-	-	-	-	-	Organic acids and derivatives	Carboxylic acids and derivatives	Amino acids, peptides, and analogues	-	1.5684	1.5686	1.6266	2.23e-07	5.7e-07	6.6699	6.7458	6.6074	6.665	6.5818	6.5429	3.2966	4.1516	3.7924	4.7109	4.4773	4.0453	6.635	0.07278	4.079	0.5017
neg_4880	Isoleucylproline	metab_13976	yes	up	-	-	neg	37462-92-3	273.146	5.01695	M+FA-H	C11H20N2O3	0	62.3	HMDB0011174	-	-	-	-	-	Organic acids and derivatives	Carboxylic acids and derivatives	Amino acids, peptides, and analogues	-	1.5683	1.5672	1.6553	1.59e-08	4.78e-08	6.2515	6.1059	6.2705	6.4031	6.0733	6.3283	3.6682	4.4796	3.6225	3.5982	3.6011	3.6422	6.239	0.1275	3.769	0.3493
neg_6305	3-Hydroxyindolin-2-one-sulfate	metab_15394	yes	down	-	-	neg	-	227.997	3.3069	M-H	C8H7NO5S	0	56.2	HMDB0304928	-	-	-	-	-	Organoheterocyclic compounds	Indoles and derivatives	Indolines	-	1.5646	1.5646	0.6293	1.68e-09	6.28e-09	3.9052	3.9231	4.0723	4.6699	4.1039	4.2265	6.6756	6.6464	6.6452	6.5568	6.4633	6.5844	4.15	0.2813	6.595	0.07819
neg_2863	Vinaginsenoside R14	metab_11869	yes	up	-	-	neg	156398-73-1	801.463	5.76075	M-H	C41H70O15	0	33.1	HMDB0040779	-	-	-	-	-	Lipids and lipid-like molecules	Prenol lipids	Terpene glycosides	-	1.5645	1.5636	1.4794	4.08e-11	2.39e-10	7.5317	7.5514	7.4904	7.469	7.4497	7.4506	5.3773	5.0423	5.1784	5.0013	4.8115	4.9693	7.49	0.04272	5.063	0.1941
pos_4988	Succinylcholine	metab_4968	yes	up	-	C07546	pos	306-40-1	273.217	5.63355	M+H-H2O	C14H30N2O4+2	0	35.5	HMDB0014347	-	-	-	-	-	Organic nitrogen compounds	Organonitrogen compounds	Quaternary ammonium salts	-	1.564	1.5642	1.6377	4.8e-13	7e-12	6.2609	6.2888	6.2393	6.2514	6.5024	6.513	3.874	3.8637	3.8897	3.8647	3.8737	3.8742	6.343	0.129	3.873	0.009362
neg_787	(1R,2S,5S,6R,9S,10S)-3,6,17,20-Tetrahydroxy-6-(2-hydroxyacetyl)-1,5-dimethylpentacyclo[11.8.0.02,10.05,9.016,21]henicosa-13,16,18,20-tetraen-15-one	metab_16043	yes	up	-	-	neg	-	423.177	4.4782	M-H2O-H, M-H	C25H30O7	0	42.7	HMDB0260069	-	-	-	-	-	Lipids and lipid-like molecules	Steroids and steroid derivatives	Hydroxysteroids	-	1.5637	1.5634	1.7074	9.08e-07	1.99e-06	6.108	6.029	6.1404	6.161	5.9951	6.0187	3.9051	3.0811	4.4091	3.842	3.0624	3.0474	6.075	0.06991	3.558	0.5761
pos_7177	PI(PGJ2/22:2(13Z,16Z))	metab_7217	yes	down	-	-	pos	-	496.282	5.37925	M+H+Na	C51H85O15P	0	46.6	HMDB0277724	-	-	-	-	-	Not Available	Not Available	Not Available	-	1.5626	1.5622	0.6328	5.82e-13	8.17e-12	4.1753	4.1944	4.2322	4.1778	4.2203	4.4689	6.8044	6.6836	6.7699	6.613	6.6949	6.6816	4.245	0.1121	6.708	0.06871
pos_10661	Small bacteriocin	metab_625	yes	up	-	-	pos	172617-17-3	689.418	1.597	2M+K	C18H31NO4	0	35.7	HMDB0033503	-	-	-	-	-	Organic acids and derivatives	Carboxylic acids and derivatives	Amino acids, peptides, and analogues	-	1.5609	1.5603	1.5119	1.82e-12	2.08e-11	7.371	7.1887	7.38	7.4187	7.1251	7.0792	4.8026	4.7923	4.8183	4.7932	4.8023	4.8028	7.26	0.1469	4.802	0.009363
neg_2065	3-Hydroxy-6,8-dimethoxy-7(11)-eremophilen-12,8-olide	metab_11053	yes	up	-	-	neg	162613-65-2	331.151	4.47037	M+Na-2H	C17H26O5	0	56.9	HMDB0040756	-	-	-	-	-	Lipids and lipid-like molecules	Prenol lipids	Terpene lactones	-	1.5606	1.5604	1.7513	4.22e-19	1.37e-16	5.6044	5.587	5.5965	5.6031	5.6177	5.6143	3.2518	3.2035	3.2061	3.1818	3.1847	3.1698	5.604	0.01132	3.2	0.02903
neg_425	Protodioscin	metab_13323	yes	up	-	C08907	neg	55056-80-9	1047.55	5.86233	M-2H, M-H	C51H84O22	0	73.8	HMDB0034062;MJDBOTE0000945	-	-	-	-	-	Lipids and lipid-like molecules	Steroids and steroid derivatives	Steroidal glycosides	-	1.5605	1.5605	1.5749	3.01e-13	3.3e-12	6.6497	6.6261	6.4469	6.4605	6.7148	6.6947	4.2419	4.1935	4.1962	4.1719	4.1748	4.1598	6.599	0.1168	4.19	0.02904
pos_1597	Concanamycin	metab_1617	yes	down	-	-	pos	-	715.435	6.26537	M+H, M+Na	C39H64O10	0	85.8	HMDB0250429	-	-	-	-	-	Phenylpropanoids and polyketides	Macrolides and analogues	Not Available	-	1.5605	1.5614	0.6618	1.04e-06	2.36e-06	5.1745	4.1415	5.4892	5.6754	4.5443	5.0807	7.4365	7.7877	7.4796	7.577	7.4503	7.7589	5.018	0.5788	7.582	0.1566
pos_3103	PGP(a-21:0/PGF2alpha)	metab_3123	yes	up	-	-	pos	-	508.266	3.54515	M+2Na	C47H88O16P2	0	60	HMDB0274607	-	-	-	-	-	Not Available	Not Available	Not Available	-	1.5603	1.5613	1.7504	0.0001015	0.0001569	6.2844	6.3926	6.2149	6.0743	6.7622	6.8137	4.8018	2.9948	5.2162	2.9957	3.0048	3.0052	6.424	0.3009	3.67	1.046
neg_4738	1-Cycloheptyl-1-(9H-fluoren-2-ylmethyl)-3-(2,4,6-trimethylphenyl)urea	metab_13829	yes	up	-	-	neg	-	473.253	5.19707	M+Na-2H	C31H36N2O	0	53.3	HMDB0259952	-	-	-	-	-	Benzenoids	Fluorenes	Not Available	-	1.5584	1.5588	1.6608	4.03e-10	1.77e-09	6.0325	6.1397	5.8074	5.8331	6.3354	6.3444	3.675	3.6267	3.6293	3.605	3.6079	3.8279	6.082	0.235	3.662	0.08507
pos_1971	Allysine	metab_9955	yes	up	-	C04076	pos	6665-12-9;1962-83-0	187.108	2.32107	M+K, M+ACN+H	C6H11NO3	0	58.2	PW_C000976;HMDB0001263;HMDB0303320	-	-	map01100;map00310;map01110;map00300;map00960;map01230;map01064;map01060	Metabolism;Metabolism;Metabolism;Metabolism;Metabolism;Metabolism;Metabolism;Metabolism	Global and overview maps;Amino acid metabolism;Global and overview maps;Amino acid metabolism;Biosynthesis of other secondary metabolites;Global and overview maps;Chemical structure transformation maps;Chemical structure transformation maps	Organic acids and derivatives	Carboxylic acids and derivatives	Amino acids, peptides, and analogues	Metabolic pathways;Lysine degradation;Biosynthesis of secondary metabolites;Lysine biosynthesis;Tropane, piperidine and pyridine alkaloid biosynthesis;Biosynthesis of amino acids;Biosynthesis of alkaloids derived from ornithine, lysine and nicotinic acid;Biosynthesis of plant secondary metabolites	1.5563	1.5563	1.6122	4.9e-11	3.35e-10	6.3935	6.4933	6.3714	6.3713	6.5524	6.5623	3.9304	3.9201	3.9462	3.9211	3.9302	4.3795	6.457	0.08969	4.005	0.1839
pos_10727	DTDP-alpha-D-glucose	metab_687	yes	down	-	C00842	pos	2196-62-5	595.088	1.11528	M+CH3OH+H	C16H24N2O16P2-2	0	31.4	HMDB0001328;HMDB0304344;HMDB0062805	-	-	map01100;map01110;map01250;map00521;map00523;map00525;map00541;map01055	Metabolism;Metabolism;Metabolism;Metabolism;Metabolism;Metabolism;Metabolism;Metabolism	Global and overview maps;Global and overview maps;Global and overview maps;Biosynthesis of other secondary metabolites;Metabolism of terpenoids and polyketides;Biosynthesis of other secondary metabolites;Glycan biosynthesis and metabolism;Metabolism of terpenoids and polyketides	Nucleosides, nucleotides, and analogues	Pyrimidine nucleotides	Pyrimidine nucleotide sugars	Metabolic pathways;Biosynthesis of secondary metabolites;Biosynthesis of nucleotide sugars;Streptomycin biosynthesis;Polyketide sugar unit biosynthesis;Acarbose and validamycin biosynthesis;O-Antigen nucleotide sugar biosynthesis;Biosynthesis of vancomycin group antibiotics	1.556	1.5557	0.6797	6.51e-13	8.97e-12	5.1623	5.1814	5.1652	5.1648	5.2073	5.2262	7.7923	7.4408	7.7214	7.5499	7.5731	7.6875	5.185	0.02655	7.628	0.1292
pos_5148	Vinaginsenoside R11	metab_5128	yes	down	-	-	pos	156398-70-8	405.237	5.78545	M+H+Na	C41H70O14	0	75.2	HMDB0040781	-	-	-	-	-	Lipids and lipid-like molecules	Prenol lipids	Triterpenoids	-	1.5554	1.5551	0.6405	2.17e-15	8.37e-14	4.3184	4.3375	4.3213	4.3209	4.3635	4.3823	6.898	6.7897	6.7941	6.7565	6.6983	6.7286	4.341	0.02654	6.778	0.06936
pos_5482	21-Deoxycortisol	metab_5468	yes	down	-	C05497	pos	641-77-0	410.23	6.16188	M+ACN+Na	C21H30O4	0	46.1	LMST02030195;PW_C002029;HMDB0004030	Hormones and transmitters	Steroid hormones	map00140	Metabolism	Lipid metabolism	Lipids and lipid-like molecules	Steroids and steroid derivatives	Pregnane steroids	Steroid hormone biosynthesis	1.5554	1.5553	0.6006	4.57e-14	9.91e-13	3.6678	3.6137	3.7097	3.7135	3.6396	3.6585	6.2163	6.1287	6.2122	6.0365	6.0136	6.0294	3.667	0.03912	6.106	0.09296
neg_1117	Glutamylvaline	metab_10104	yes	up	-	-	neg	5879-06-01	245.114	1.70458	M-H	C10H18N2O5	0	48.4	HMDB0028832	-	-	-	-	-	Organic acids and derivatives	Carboxylic acids and derivatives	Amino acids, peptides, and analogues	-	1.5549	1.5544	1.626	1.58e-15	4.64e-14	6.2967	6.1118	6.2466	6.1803	6.1956	6.1703	3.8654	3.817	3.8196	3.7953	3.7982	3.7833	6.2	0.06419	3.813	0.02904
pos_6936	PIP(22:2(13Z,16Z)/PGJ2)	metab_6985	yes	up	-	-	pos	-	525.268	5.58565	M+2H	C51H86O18P2	0	70.6	HMDB0280211	-	-	-	-	-	Not Available	Not Available	Not Available	-	1.5549	1.5555	1.6187	3.74e-10	1.9e-09	6.0447	6.5485	6.2911	6.327	6.6829	6.6758	3.9716	3.9613	3.9873	3.9622	3.9713	3.9718	6.428	0.2517	3.971	0.009362
pos_268	PC(10:0/0:0)	metab_2715	yes	down	-	-	pos	22248-63-1	412.245	6.25745	M+H, M+CH3OH+H, M+Na	C18H38NO7P	38.4	0	LMGP01050005;HMDB0003752	-	-	-	-	-	Lipids and lipid-like molecules	Glycerophospholipids	Glycerophosphocholines	-	1.5541	1.5546	0.65	3.48e-08	1.06e-07	4.8758	3.9237	4.9613	4.9243	4.5227	4.5042	7.1765	7.1936	7.1495	7.0645	6.946	7.104	4.619	0.3955	7.106	0.09149
pos_5369	Milbemycin D	metab_5352	yes	up	-	-	pos	-	574.371	5.94522	M+NH4	C33H48O7	0	51.3	HMDB0254730;HMDB0242623;HMDB0254721	-	-	-	-	-	Phenylpropanoids and polyketides	Macrolides and analogues	Milbemycins	-	1.5535	1.553	1.6266	6.55e-12	5.99e-11	6.3459	6.3691	6.3909	6.3859	6.2768	6.2051	3.8342	3.8239	4.1946	3.8248	3.8339	3.8344	6.329	0.07353	3.891	0.1488
pos_8124	3-Methoxytyramine	metab_8149	yes	up	-	C05587	pos	554-52-9	132.081	4.57433	M+H-2H2O	C9H13NO2	0	35.9	HMDB0259535;HMDB0000022;PW_C000015	-	-	map01100;map01063;map00965;map00350;map04728	Metabolism;Metabolism;Metabolism;Metabolism;Organismal Systems	Global and overview maps;Chemical structure transformation maps;Biosynthesis of other secondary metabolites;Amino acid metabolism;Nervous system	Benzenoids	Phenols	Benzenediols	Metabolic pathways;Biosynthesis of alkaloids derived from shikimate pathway;Betalain biosynthesis;Tyrosine metabolism;Dopaminergic synapse	1.5515	1.5518	2.1505	3.99e-11	2.83e-10	4.4781	4.7054	4.3712	4.3621	4.5558	4.8687	2.1195	2.1093	2.1351	2.1102	2.1192	2.1197	4.557	0.199	2.119	0.009292
pos_3602	Corchorosol A	metab_3600	yes	up	-	-	pos	23838-13-3	559.291	4.1378	M+Na	C29H44O9	0	71.2	HMDB0041137	-	-	-	-	-	Lipids and lipid-like molecules	Steroids and steroid derivatives	Steroid lactones	-	1.5508	1.5503	1.7522	1.16e-09	5.17e-09	5.4901	5.8401	5.8762	5.9355	5.2207	5.8255	3.2524	3.2421	3.2681	3.243	3.2521	3.2526	5.698	0.2813	3.252	0.009358
neg_5344	Chlorambucil	metab_14451	yes	down	-	C06900	neg	305-03-3	340.025	4.38452	M+K-2H	C14H19Cl2NO2	0	34.9	HMDB0014436	-	-	-	-	-	Organic nitrogen compounds	Organonitrogen compounds	Nitrogen mustard compounds	-	1.5501	1.5498	0.5952	2.02e-16	9.47e-15	3.4663	3.4843	3.4834	3.4788	3.5054	3.5182	5.8673	5.8071	5.8261	5.8521	5.9619	5.8553	3.489	0.01895	5.862	0.05376
pos_8890	PS(14:1(9Z)/20:4(5Z,8Z,11Z,14Z)-OH(18R))	metab_8888	yes	up	-	-	pos	-	808.423	3.93142	M+K	C40H68NO11P	0	33.4	HMDB0280913	-	-	-	-	-	Not Available	Not Available	Not Available	-	1.5494	1.5496	1.5638	5.94e-12	5.54e-11	6.6327	6.6931	6.6279	6.6292	6.8733	6.9341	4.2636	4.3805	4.2446	4.3218	4.1885	4.4294	6.732	0.1368	4.305	0.08985
neg_2198	PS(20:4(5Z,8Z,11Z,14Z)/20:3(5Z,8Z,11Z))	metab_11193	yes	up	-	C02737	neg	-	870.474	4.68888	M+K-2H	C46H76NO10P	0	46.3	PW_C061062;HMDB0112643	Lipids	Phospholipids	map01100;map00564;map01110;map05146;map05322;map00260;map05140	Metabolism;Metabolism;Metabolism;Human Diseases;Human Diseases;Metabolism;Human Diseases	Global and overview maps;Lipid metabolism;Global and overview maps;Infectious disease: parasitic;Immune disease;Amino acid metabolism;Infectious disease: parasitic	Lipids and lipid-like molecules	Glycerophospholipids	Glycerophosphoserines	Metabolic pathways;Glycerophospholipid metabolism;Biosynthesis of secondary metabolites;Amoebiasis;Systemic lupus erythematosus;Glycine, serine and threonine metabolism;Leishmaniasis	1.5492	1.549	1.6584	3.12e-12	2.54e-11	6.1845	5.982	5.8674	5.7734	6.0578	6.0546	3.6624	3.614	3.6167	3.5924	3.5953	3.5803	5.987	0.1473	3.61	0.02904
neg_1480	3-Benzyl-5-(6-carboxyhexyl)-1-(2-cyclohexyl-2-hydroxyethylamino)hydantoin	metab_10455	yes	up	-	-	neg	-	440.251	3.5331	M-H2O-H	C25H37N3O5	0	43.5	HMDB0249489	-	-	-	-	-	Organoheterocyclic compounds	Azolidines	Imidazolidines	-	1.5492	1.5491	1.6002	8.42e-15	1.77e-13	6.3488	6.2963	6.2615	6.2211	6.3958	6.419	4.0046	3.9562	3.9588	3.9345	3.9374	3.9224	6.324	0.07752	3.952	0.02904
neg_1591	Quinmerac	metab_10571	yes	down	-	C18891	neg	90717-03-6	255.992	3.71292	M+Cl	C11H8ClNO2	0	44	HMDB0257043	-	-	-	-	-	Organoheterocyclic compounds	Quinolines and derivatives	Quinoline carboxylic acids	-	1.5491	1.5492	0.608	5.57e-15	1.29e-13	3.6544	3.6724	3.6716	3.6669	3.6935	3.7064	6.1487	6.0977	6.0963	6.0098	5.9437	5.9982	3.678	0.01895	6.049	0.07713
neg_4158	PGP(PGF1alpha/a-25:0)	metab_13224	yes	up	-	-	neg	-	1027.63	5.93285	M-H	C51H98O16P2	0	55.5	HMDB0274778	-	-	-	-	-	Not Available	Not Available	Not Available	-	1.5485	1.5544	1.9169	0.0008561	0.001301	6.0411	6.0705	6.2938	6.2176	5.7131	5.6513	0.6147	2.9998	2.4699	3.6906	4.6583	4.3387	5.998	0.2624	3.129	1.476
neg_6114	Gibberellin A44	metab_15200	yes	up	-	C12308	neg	36434-15-8	367.151	3.4786	M+Na-2H	C20H26O5	0	65.2	HMDB0036901;LMPR0104170030	-	-	-	-	-	Lipids and lipid-like molecules	Prenol lipids	Diterpenoids	-	1.5484	1.5485	1.7529	1.12e-13	1.43e-12	5.3875	5.4531	5.4933	5.5007	5.6492	5.6364	3.2009	3.1525	3.1552	3.1309	3.1338	3.1188	5.52	0.1033	3.149	0.02903
neg_4568	N-Docosahexaenoyl Methionine	metab_13654	yes	up	-	-	neg	-	494.247	5.40845	M+Cl	C27H41NO3S	0	60.5	HMDB0242019	-	-	-	-	-	Not Available	Not Available	Not Available	-	1.5476	1.5473	1.5177	1.07e-18	2.25e-16	6.9394	6.957	6.9301	6.9256	6.9095	6.9167	4.6179	4.5695	4.5721	4.5478	4.5507	4.5358	6.93	0.0169	4.566	0.02904
pos_4434	Hovenidulcioside A2	metab_4424	yes	up	-	-	pos	171499-80-2	751.366	5.04407	M+2Na-H	C38H58O12	0	68.6	HMDB0041029	-	-	-	-	-	Lipids and lipid-like molecules	Prenol lipids	Terpene glycosides	-	1.5473	1.5479	1.5094	3.36e-10	1.74e-09	7.1806	7.1491	6.9569	6.9601	7.5085	7.4992	4.7766	4.7663	4.7923	4.7673	4.7763	4.7768	7.209	0.2465	4.776	0.009363
neg_2920	Terfenadine	metab_11927	yes	up	-	C07463	neg	50679-08-8	506.283	5.84663	M+Cl	C32H41NO2	0	59	PW_C008867;HMDB0014486	-	-	-	-	-	Benzenoids	Benzene and substituted derivatives	Diphenylmethanes	-	1.5458	1.5453	1.7087	2.4e-12	2.06e-11	5.7232	5.7392	5.8653	5.8211	5.516	5.5456	3.3891	3.3407	3.3433	3.319	3.3219	3.307	5.702	0.1426	3.337	0.02903
neg_5152	Notoginsenoside D	metab_14256	yes	up	-	-	neg	193895-50-0	685.333	4.6341	M-2H	C64H108O31	0	76.3	HMDB0030253	-	-	-	-	-	Lipids and lipid-like molecules	Prenol lipids	Triterpenoids	-	1.5456	1.5462	1.5616	8.87e-11	4.71e-10	6.6534	6.6154	6.5888	6.5513	6.5769	6.6556	4.0955	4.0471	4.2517	4.0945	4.6006	4.2991	6.607	0.04225	4.231	0.2061
neg_2181	Hawkinsin	metab_11175	yes	down	-	-	neg	63224-90-8	326.046	4.66538	M+Cl	C11H17NO6S	0	71.8	HMDB0002354	-	-	-	-	-	Organic acids and derivatives	Carboxylic acids and derivatives	Amino acids, peptides, and analogues	-	1.545	1.545	0.6087	7.51e-17	4.35e-15	3.7568	3.6381	3.6373	3.6326	3.6593	3.6721	6.0125	6.0479	5.9938	6.0371	6.0377	6.0116	3.666	0.04698	6.023	0.0206
neg_242	Cortistatin A	metab_11419	yes	up	-	-	neg	-	509.221	3.28348	M+K-2H, M+FA-H	C30H36N2O3	0	30.1	HMDB0250469	-	-	-	-	-	Organoheterocyclic compounds	Isoquinolines and derivatives	Not Available	-	1.5448	1.5446	1.5596	1.88e-18	3.29e-16	6.5487	6.5841	6.5988	6.5578	6.5563	6.5518	4.2627	4.2143	4.217	4.1927	4.1956	4.1806	6.566	0.02032	4.21	0.02904
neg_2621	Hovenidulcioside B1	metab_11618	yes	up	-	-	neg	174902-16-0	875.44	5.36142	M+Na-2H	C44H70O16	0	56.5	HMDB0041548	-	-	-	-	-	Lipids and lipid-like molecules	Prenol lipids	Terpene glycosides	-	1.544	1.5457	1.6268	0.0005224	0.0008151	7.2943	7.2855	7.3391	7.3757	7.0853	7.0345	5.3634	1.7347	5.1782	4.8807	4.8924	4.6398	7.236	0.1409	4.448	1.353
pos_3090	N-Linoleoyl Tyrosine	metab_3109	yes	up	-	-	pos	-	507.317	3.52163	M+ACN+Na	C27H41NO4	0	39.9	HMDB0241987	-	-	-	-	-	Organic acids and derivatives	Carboxylic acids and derivatives	Amino acids, peptides, and analogues	-	1.5426	1.5423	1.6307	1.55e-12	1.82e-11	6.2273	5.9998	6.299	6.3841	6.0873	6.2532	3.8073	3.797	3.823	3.7979	3.807	3.8075	6.208	0.1411	3.807	0.009361
neg_4897	Boc-val-pro-arg-mca	metab_13994	yes	up	-	-	neg	-	672.336	4.99345	M+FA-H	C31H45N7O7	0	38.6	HMDB0249335	-	-	-	-	-	Lipids and lipid-like molecules	Steroids and steroid derivatives	Steroid esters	-	1.5412	1.5413	1.6132	7.8e-07	1.73e-06	6.4405	6.4226	6.4397	6.4512	6.3901	6.4189	4.2632	3.2877	4.2777	3.266	4.3141	4.4928	6.427	0.02181	3.984	0.5536
pos_814	Ganosporelactone A	metab_8164	yes	up	-	-	pos	138008-04-5	513.281	3.67155	M+2H, M+H	C30H40O7	0	46.5	HMDB0036406	-	-	-	-	-	Lipids and lipid-like molecules	Steroids and steroid derivatives	Steroid lactones	-	1.5411	1.5416	1.4701	1.6e-08	5.22e-08	7.4532	7.4689	7.5213	7.4906	7.9079	7.9036	5.5913	5.1269	5.3403	4.7099	5.261	5.0893	7.624	0.2192	5.186	0.2944
neg_1464	Evobioside	metab_10440	yes	up	-	-	neg	79435-42-0	681.346	3.50193	M-H	C35H54O13	0	55.1	HMDB0038020	-	-	-	-	-	Organoheterocyclic compounds	Furans	Furoic acid and derivatives	-	1.5403	1.5397	1.6241	1.89e-11	1.21e-10	6.2041	6.171	6.3029	6.2229	5.8432	5.9645	3.8189	3.7705	3.7731	3.7488	3.7517	3.7368	6.118	0.1758	3.767	0.02904
pos_114	PE(18:1(9Z)/18:1(9Z)-O(12,13))	metab_1123	yes	up	-	-	pos	-	401.755	2.66872	M+2Na+H, M+2Na-H, M+2Na	C41H76NO9P	0	45.5	HMDB0261356	-	-	-	-	-	Not Available	Not Available	Not Available	-	1.5402	1.5407	1.7825	3.07e-10	1.6e-09	5.235	5.7018	5.3037	5.2819	5.6377	5.7781	3.0802	3.0699	3.0959	3.0709	3.08	3.0804	5.49	0.242	3.08	0.009355
pos_3587	Beta1-Chaconine	metab_3584	yes	up	-	-	pos	472-51-5	375.712	4.1298	M+2Na	C39H63NO10	0	59.4	HMDB0030321	-	-	-	-	-	Phenylpropanoids and polyketides	Tannins	Hydrolyzable tannins	-	1.5385	1.5392	1.5154	7.7e-09	2.72e-08	7.0889	7.0608	6.8336	6.8399	7.4775	7.4628	4.6635	5.0647	4.609	4.6816	4.593	4.6075	7.127	0.2863	4.703	0.1805
neg_1280	Ile-Ile-Ala-Glu-Lys	metab_10261	yes	up	-	-	neg	-	607.321	3.26013	M+Cl	C26H48N6O8	0	64.9	HMDB0253397	-	-	-	-	-	Organic acids and derivatives	Carboxylic acids and derivatives	Amino acids, peptides, and analogues	-	1.5382	1.538	1.4103	3.1e-16	1.31e-14	8.0685	8.009	8.0469	7.9974	8.0502	8.0236	5.7247	5.6737	5.7145	5.617	5.6792	5.7687	8.033	0.02712	5.696	0.05193
neg_405	Ixabepilone	metab_13108	yes	up	-	-	neg	219989-84-1	551.283	5.60452	M-H, M+FA-H	C27H42N2O5S	0	33.8	HMDB0015593	-	-	-	-	-	Phenylpropanoids and polyketides	Macrolides and analogues	Epothilones and analogues	-	1.5381	1.5379	1.59	7.84e-16	2.63e-14	6.3625	6.3238	6.24	6.2139	6.3233	6.3217	4.0134	3.965	3.9677	3.9433	3.9462	3.9313	6.298	0.05737	3.961	0.02904
neg_853	Avemectin B1	metab_16114	yes	up	-	-	neg	-	867.485	4.75143	M-H2O-H, M+FA-H	C49H74O14	0	40.2	HMDB0254790	-	-	-	-	-	Phenylpropanoids and polyketides	Macrolides and analogues	Not Available	-	1.538	1.5373	1.4584	1.7e-11	1.11e-10	7.605	7.438	7.5705	7.4882	7.3783	7.2466	5.0549	5.1338	5.1844	4.9168	5.1176	5.2557	7.454	0.1315	5.111	0.1164
pos_9502	Agavoside G	metab_9475	yes	down	-	-	pos	58546-20-6	699.315	3.36405	M+H+Na	C62H102O33	0	55.7	HMDB0034417	-	-	-	-	-	Lipids and lipid-like molecules	Steroids and steroid derivatives	Steroidal glycosides	-	1.5378	1.5374	0.6644	5.01e-09	1.87e-08	4.5702	4.6828	4.6251	5.0963	4.6365	5.0727	7.0172	7.5051	6.9736	7.232	7.0545	7.3919	4.781	0.2382	7.196	0.2176
pos_5402	VITAMIN D2	metab_5386	yes	down	-	C05441	pos	50-14-6	441.306	5.97742	M+2Na-H	C28H44O	0	35.2	HMDB0000900;LMST03010001;HMDB0242614	Vitamins and cofactors	Vitamins	map01100;map01110;map00100	Metabolism;Metabolism;Metabolism	Global and overview maps;Global and overview maps;Lipid metabolism	Lipids and lipid-like molecules	Steroids and steroid derivatives	Vitamin D and derivatives	Metabolic pathways;Biosynthesis of secondary metabolites;Steroid biosynthesis	1.5374	1.5371	0.6026	9.37e-16	4.3e-14	3.5732	3.5923	3.5762	3.5757	3.6183	3.7309	6.0214	5.9984	5.9982	5.9728	5.9481	6.0107	3.611	0.06108	5.992	0.02679
neg_2026	S-(9-hydroxy-PGA1)-glutathione	metab_11011	yes	up	-	-	neg	-	626.315	4.40007	M-H2O-H	C30H51N3O10S	0	71.1	HMDB0013059	-	-	-	-	-	Organic acids and derivatives	Carboxylic acids and derivatives	Amino acids, peptides, and analogues	-	1.5365	1.536	1.3738	7.71e-15	1.67e-13	8.5997	8.5702	8.5878	8.5854	8.5433	8.532	6.3196	6.2754	6.2464	6.1739	6.1213	6.2935	8.57	0.02683	6.238	0.07607
pos_1859	Val Ser Lys	metab_1902	yes	up	-	-	pos	-	333.212	1.0053	M+2H, M+H	C14H28N4O5	84	0	-	-	-	-	-	-	-	-	-	-	1.5359	1.536	1.5617	3.11e-14	7.29e-13	6.5481	6.6273	6.5342	6.5221	6.7358	6.7148	4.2355	4.2252	4.2513	4.2262	4.2353	4.2357	6.614	0.09417	4.235	0.009362
neg_2014	Lavendustin c	metab_10999	yes	down	-	-	neg	-	312.03	4.37668	M+K-2H	C14H13NO5	0	59	HMDB0253996	-	-	-	-	-	Benzenoids	Benzene and substituted derivatives	Phenylmethylamines	-	1.5354	1.5353	0.6373	6.82e-16	2.38e-14	4.1695	4.0643	4.0635	4.0588	4.0854	4.0983	6.405	6.3776	6.3908	6.4072	6.5105	6.4192	4.09	0.04183	6.418	0.04736
neg_5623	Ganoderic acid I	metab_14732	yes	up	-	-	neg	98665-20-4	567.277	4.025	M+Cl	C30H44O8	0	54.5	HMDB0035310	-	-	-	-	-	Lipids and lipid-like molecules	Prenol lipids	Triterpenoids	-	1.535	1.5341	1.8093	7.8e-11	4.22e-10	5.3317	4.9979	5.3961	5.4364	5.2444	4.965	2.9427	2.8943	2.897	2.8727	2.8756	2.8606	5.229	0.2024	2.89	0.02901
neg_6448	PG(i-14:0/i-13:0)	metab_15543	yes	up	-	C00344	neg	-	687.404	2.8159	M+Cl	C33H65O10P	0	30.6	PW_C076312;HMDB0116694	Lipids	Phospholipids	map01100;map00564;map00552	Metabolism;Metabolism;Metabolism	Global and overview maps;Lipid metabolism;Glycan biosynthesis and metabolism	Lipids and lipid-like molecules	Glycerophospholipids	Glycerophosphoglycerols	Metabolic pathways;Glycerophospholipid metabolism;Teichoic acid biosynthesis	1.5348	1.5345	1.534	2.58e-15	6.85e-14	6.6831	6.7509	6.7458	6.706	6.6189	6.5902	4.4082	4.3599	4.3625	4.3382	4.3411	4.3261	6.682	0.06602	4.356	0.02904
neg_3110	Emivirine	metab_12129	yes	down	-	-	neg	-	339.111	6.08948	M+K-2H	C17H22N2O3	0	40.2	HMDB0251775	-	-	-	-	-	Organoheterocyclic compounds	Diazines	Pyrimidines and pyrimidine derivatives	-	1.5345	1.5347	0.5917	2.18e-08	6.32e-08	3.4152	3.4332	3.4324	3.4277	3.4543	3.4671	5.476	6.2635	5.5645	6.0439	5.4095	6.1021	3.438	0.01895	5.81	0.3682
pos_10067	Valpromide	metab_63	yes	up	-	-	pos	-	185.165	2.80052	M+ACN+H	C8H17NO	0	44.2	HMDB0259756	-	-	-	-	-	Organic acids and derivatives	Carboximidic acids and derivatives	Carboximidic acids	-	1.5336	1.5334	1.5778	1.79e-11	1.43e-10	6.5041	6.4995	6.5303	6.5018	6.4461	6.4931	3.9927	4.3619	4.036	4.3269	3.9925	3.993	6.496	0.02753	4.117	0.1772
neg_2887	ROSAMICIN	metab_11891	yes	up	-	-	neg	-	602.331	5.79977	M+Na-2H	C31H51NO9	0	73.1	HMDB0257306	-	-	-	-	-	Organic oxygen compounds	Organooxygen compounds	Carbohydrates and carbohydrate conjugates	-	1.5331	1.5329	1.6245	3.13e-14	4.92e-13	6.1332	6.0045	5.96	6.0278	5.9637	6.1676	3.7722	3.7238	3.7265	3.7022	3.7051	3.6901	6.043	0.08781	3.72	0.02904
neg_1666	Gravacridonetriol glucoside	metab_10649	yes	down	-	-	neg	59086-96-3	540.149	3.82223	M+Na-2H	C25H29NO11	0	46.8	HMDB0029331	-	-	-	-	-	Lipids and lipid-like molecules	Glycerolipids	Glycosylglycerols	-	1.533	1.5326	0.6937	2.62e-09	9.38e-09	5.3205	5.765	5.2349	5.467	4.9236	5.1955	7.5512	7.6978	7.5972	7.7668	7.7146	7.6712	5.318	0.2827	7.666	0.07933
neg_6535	Actodigin	metab_15629	yes	up	-	-	neg	-	573.251	1.77435	M+K-2H	C29H44O9	0	37	HMDB0247988	-	-	-	-	-	Lipids and lipid-like molecules	Steroids and steroid derivatives	Steroidal glycosides	-	1.533	1.5326	1.5314	7.84e-16	2.63e-14	6.7793	6.6564	6.7343	6.6255	6.6686	6.6678	4.4205	4.3722	4.3748	4.3505	4.3534	4.3384	6.689	0.05687	4.368	0.02904
pos_9603	Glu Ile Phe Lys	metab_9569	yes	up	-	-	pos	-	536.307	3.23902	M+H	C26H41N5O7	45.4	0	-	-	-	-	-	-	-	-	-	-	1.532	1.532	1.4462	5.09e-15	1.69e-13	7.6723	7.6815	7.5678	7.5788	7.7444	7.7479	5.3007	5.2905	5.3165	5.2914	5.3005	5.3009	7.665	0.07795	5.3	0.009363
neg_6042	Threonylasparagine	metab_15127	yes	up	-	-	neg	330601-56-4	465.199	3.55658	2M-H	C8H15N3O5	0	69	HMDB0029056	-	-	-	-	-	Organic acids and derivatives	Carboxylic acids and derivatives	Amino acids, peptides, and analogues	-	1.5314	1.5301	1.5561	8.51e-10	3.44e-09	6.6479	6.6547	6.6328	6.5889	6.3579	6.3229	4.2177	4.4883	4.1295	4.121	3.8795	4.359	6.534	0.1523	4.199	0.211
neg_4910	O-methoxycatechol-O-sulphate	metab_14007	yes	up	-	-	neg	-	203.001	4.98563	M-H	C7H8O5S	0	67	HMDB0060013	-	-	-	-	-	Organic acids and derivatives	Organic sulfuric acids and derivatives	Arylsulfates	-	1.5312	1.5302	1.7032	2.02e-06	4.18e-06	5.7224	6.0278	5.6389	5.8119	6.0493	6.0748	3.7538	3.9235	2.7681	3.8082	2.6549	3.8363	5.888	0.1875	3.457	0.5815
pos_1440	Leu Leu Gln	metab_1445	yes	up	-	-	pos	-	373.244	3.18485	M+H, M+K	C17H32N4O5	47.5	0	-	-	-	-	-	-	-	-	-	-	1.5293	1.5291	1.4965	1.1e-09	4.92e-09	7.184	7.1755	7.1239	7.1385	7.2184	7.2053	4.9507	4.7676	4.4495	4.5057	4.9795	5.1138	7.174	0.03694	4.794	0.2697
pos_1961	Lys Glu Ile	metab_2012	yes	up	-	-	pos	-	389.239	2.28938	M+2H, M+H	C17H32N4O6	56.7	0	-	-	-	-	-	-	-	-	-	-	1.5287	1.5292	1.5035	9.54e-10	4.36e-09	6.9976	7.1831	6.9176	6.9673	7.2859	7.2723	4.9295	4.937	4.6823	4.6241	4.8006	4.3745	7.104	0.1627	4.725	0.2132
pos_10326	(3S)-3,6-Diaminohexanoate	metab_309	yes	up	-	C01142	pos	4299-56-3	315.202	2.57443	2M+Na	C6H14N2O2	0	36.8	HMDB0012114	-	-	map01100;map00310	Metabolism;Metabolism	Global and overview maps;Amino acid metabolism	Organic acids and derivatives	Carboxylic acids and derivatives	Amino acids, peptides, and analogues	Metabolic pathways;Lysine degradation	1.5284	1.5278	1.6441	2.15e-10	1.18e-09	6.1606	6.0386	6.137	6.1022	5.9697	5.871	3.5018	3.4915	3.873	3.4925	3.883	3.8264	6.047	0.1105	3.678	0.2012
pos_979	Diphenylamine	metab_9743	yes	down	-	C11016	pos	122-39-4	187.123	4.16143	M+H, M+NH4	C12H11N	33.7	0	HMDB0032562	-	-	-	-	-	Benzenoids	Benzene and substituted derivatives	Aniline and substituted anilines	-	1.5282	1.5281	0.6223	5.23e-11	3.53e-10	3.7953	3.8144	4.2002	3.7978	3.8403	3.9315	6.4364	6.1886	6.3834	6.1685	6.2507	6.1418	3.897	0.1571	6.262	0.1215
pos_4840	PA(16:1(9Z)/20:5(7Z,9Z,11E,13E,17Z)-3OH(5,6,15))	metab_4824	yes	down	-	-	pos	-	723.418	5.48212	M+H-H2O	C39H65O11P	0	31.1	HMDB0263439	-	-	-	-	-	Not Available	Not Available	Not Available	-	1.5281	1.5305	0.4957	5.87e-05	9.35e-05	4.5019	2.1703	2.1543	2.1538	2.1961	2.2148	5.359	4.9348	5.2419	4.9936	5.2242	5.2935	2.565	0.9491	5.175	0.1705
pos_9275	S-4-Hydroxymephenytoin	metab_9255	yes	up	-	-	pos	-	276.134	3.5847	M+ACN+H	C12H14N2O3	0	41.2	HMDB0013894	-	-	-	-	-	Organoheterocyclic compounds	Azolidines	Imidazolidines	-	1.5274	1.5278	1.5696	5.62e-11	3.76e-10	6.4658	6.4682	6.3108	6.3295	6.7535	6.7547	4.1198	4.182	4.1355	4.1104	4.1761	4.1734	6.514	0.1975	4.15	0.03142
pos_7155	PS(PGF1alpha/22:5(7Z,10Z,13Z,16Z,19Z))	metab_7198	yes	up	-	-	pos	-	466.763	5.39522	M+H+Na	C48H80NO13P	0	71.8	HMDB0283493	-	-	-	-	-	Not Available	Not Available	Not Available	-	1.5271	1.5272	1.5688	2.43e-13	3.94e-12	6.5008	6.5019	6.3623	6.3521	6.5912	6.6312	4.1373	4.127	4.153	4.128	4.137	4.1375	6.49	0.1147	4.137	0.009362
pos_9022	Kynurenic Acid	metab_9017	yes	up	-	C01717	pos	492-27-3	190.05	3.82123	M+H	C10H7NO3	93.5	0	HMDB0000715;PW_C000566;MJDBOTE0000367	-	-	map01100;map00380	Metabolism;Metabolism	Global and overview maps;Amino acid metabolism	Organoheterocyclic compounds	Quinolines and derivatives	Quinoline carboxylic acids	Metabolic pathways;Tryptophan metabolism	1.5254	1.5267	1.6408	1.84e-07	4.78e-07	5.7856	5.6298	6.1978	6.171	6.7779	6.5999	3.7124	3.7021	3.7281	4.0815	3.7121	3.7126	6.194	0.4453	3.775	0.1505
pos_165	PS(6 keto-PGF1alpha/22:1(13Z))	metab_1675	yes	up	-	-	pos	-	488.778	2.92497	M+2Na, M+2Na-H, M+2Na+H	C48H86NO14P	0	54.6	HMDB0283009	-	-	-	-	-	Not Available	Not Available	Not Available	-	1.5251	1.5247	1.4472	4.09e-06	8.36e-06	7.9763	8.0162	8.2416	8.1822	7.8701	7.8647	5.9876	4.2845	6.0828	5.5866	5.8148	5.511	8.025	0.1573	5.545	0.6557
pos_7805	1-Pyrrolidinyloxy, 3-(aminocarbonyl)-2,2,5,5-tetramethyl-	metab_7828	yes	up	-	-	pos	-	169.133	4.80537	M+H-H2O	C9H18N2O2	0	36.2	HMDB0255776	-	-	-	-	-	Organoheterocyclic compounds	Pyrrolidines	Pyrrolidine carboxylic acids and derivatives	-	1.5246	1.5245	1.6547	1.38e-18	3.11e-16	5.9431	5.9044	5.8761	5.8766	5.9371	5.9469	3.5742	3.5639	3.5899	3.5649	3.5739	3.5744	5.914	0.03284	3.574	0.00936
neg_5660	2-[4-(sulfooxy)phenyl]acetic acid	metab_14767	yes	down	-	-	neg	-	230.997	3.97807	M-H	C8H8O6S	0	43.5	HMDB0132500	-	-	-	-	-	Organic acids and derivatives	Organic sulfuric acids and derivatives	Arylsulfates	-	1.5239	1.524	0.6045	1.84e-14	3.3e-13	3.487	3.5049	3.5041	3.4994	3.526	3.5389	5.9276	5.8046	5.8716	5.7769	5.6864	5.7673	3.51	0.01895	5.806	0.08455
pos_4899	PE-NMe(22:5(4Z,7Z,10Z,13Z,16Z)/22:6(4Z,7Z,10Z,13Z,16Z,19Z))	metab_4878	yes	up	-	C01241	pos	-	448.765	5.54575	M+2Na	C50H78NO8P	0	39.7	HMDB0113643;PW_C059776	-	-	-	-	-	Lipids and lipid-like molecules	Glycerophospholipids	Glycerophosphoethanolamines	-	1.5234	1.523	1.5917	1.58e-14	4.25e-13	6.2912	6.2541	6.3818	6.4018	6.2136	6.1937	3.9518	3.9415	3.9675	3.9425	3.9515	3.952	6.289	0.08641	3.951	0.009362
neg_6659	Serinyl-Gamma-glutamate	metab_15747	yes	up	-	-	neg	-	232.094	0.897	M-H	C8H15N3O5	0	68.7	HMDB0029053	-	-	-	-	-	Organic acids and derivatives	Carboxylic acids and derivatives	Amino acids, peptides, and analogues	-	1.5233	1.5231	1.6272	1.77e-18	3.26e-16	5.953	5.9603	5.9169	5.9389	5.956	5.923	3.7029	3.6545	3.6572	3.6328	3.6358	3.6208	5.941	0.01817	3.651	0.02904
neg_1939	PA(14:0/LTE4)	metab_10922	yes	up	-	-	neg	-	802.432	4.23607	M-H	C40H70NO11PS	0	67.9	HMDB0262988	-	-	-	-	-	Not Available	Not Available	Not Available	-	1.5232	1.5232	1.3926	2.73e-13	3.05e-12	8.1736	8.1729	8.1984	8.1924	8.0578	8.0448	5.7439	5.805	5.9216	5.7546	5.8881	5.957	8.14	0.06955	5.845	0.08975
neg_5347	(5E,9E)-3-Hydroxytrideca-5,9-dienoylcarnitine	metab_14454	yes	up	-	-	neg	-	406.198	4.37668	M+K-2H	C20H35NO5	0	60.7	HMDB0241327	-	-	-	-	-	Lipids and lipid-like molecules	Fatty Acyls	Fatty acid esters	-	1.5231	1.5229	1.696	6.8e-16	2.38e-14	5.639	5.6378	5.492	5.5757	5.581	5.557	3.3418	3.2934	3.2961	3.2717	3.2747	3.2597	5.58	0.05496	3.29	0.02903
neg_3057	Phorbolol myristate acetate	metab_12075	yes	up	-	-	neg	-	655.367	6.03467	M+K-2H	C36H58O8	0	78.6	HMDB0256460	-	-	-	-	-	Lipids and lipid-like molecules	Prenol lipids	Diterpenoids	-	1.5212	1.5206	1.6595	4.17e-12	3.25e-11	5.8822	5.8895	5.8694	5.7813	5.5705	5.5959	3.5264	3.478	3.4807	3.4563	3.4593	3.4443	5.765	0.1462	3.474	0.02904
neg_3441	LysoPE(0:0/18:1(11Z))	metab_12473	yes	down	-	-	neg	-	478.294	7.5448	M-H	C23H46NO7P	0	80.9	HMDB0011475	-	-	-	-	-	Lipids and lipid-like molecules	Glycerophospholipids	Glycerophosphoethanolamines	-	1.5203	1.5208	0.6113	2.12e-12	1.86e-11	3.7178	3.5679	3.5671	3.5624	3.5891	3.6019	6.0409	5.8968	6.0447	5.7703	5.7743	5.8197	3.601	0.05918	5.891	0.126
neg_4131	Ipazine	metab_13195	yes	up	-	C19103	neg	1912-25-0	485.24	5.98	2M-H	C10H18ClN5	0	45.7	HMDB0253563	-	-	-	-	-	Organoheterocyclic compounds	Triazines	Aminotriazines	-	1.5197	1.5197	1.74	6.36e-13	6.44e-12	5.4695	5.4509	5.2427	5.1986	5.4444	5.4335	3.1401	3.0918	3.0944	3.0701	3.0731	3.0581	5.373	0.1196	3.088	0.02902
pos_2630	Zolmitriptan	metab_2668	yes	up	-	C07218	pos	139264-17-8	575.339	2.76163	2M+H	C16H21N3O2	0	36.8	HMDB0014460	-	-	-	-	-	Organoheterocyclic compounds	Indoles and derivatives	Tryptamines and derivatives	-	1.5196	1.5195	1.4828	5.19e-21	8.9e-18	7.1636	7.1221	7.1245	7.1319	7.1509	7.1523	4.8167	4.8064	4.8324	4.8073	4.8164	4.8169	7.141	0.017	4.816	0.009363
pos_6256	3-O-Demethylfortimicin A	metab_6296	yes	down	-	-	pos	-	821.454	6.16188	2M+K	C16H33N5O6	0	59.4	HMDB0245956	-	-	-	-	-	Organic oxygen compounds	Organooxygen compounds	Carbohydrates and carbohydrate conjugates	-	1.5193	1.5192	0.6268	3.23e-09	1.26e-08	3.9334	3.9525	3.9363	3.9359	3.9784	3.9973	5.8932	6.6306	6.1281	6.4897	6.1372	6.5876	3.956	0.02654	6.311	0.2996
neg_6397	Norfloxacin	metab_15489	yes	up	-	C06687	neg	70458-96-7	340.11	3.16655	M+Na-2H	C16H18FN3O3	0	56.9	HMDB0015192	Antibiotics	Quinolones	map02010	Environmental Information Processing	Membrane transport	Organic acids and derivatives	Carboxylic acids and derivatives	Amino acids, peptides, and analogues	ABC transporters	1.5182	1.5177	1.5167	2.43e-14	4.02e-13	6.7547	6.7064	6.7506	6.7145	6.6435	6.5345	4.4594	4.411	4.4137	4.3894	4.3923	4.3773	6.684	0.08346	4.407	0.02904
pos_4234	(Sar1,Thr8)-Angiotensin II	metab_4228	yes	up	-	-	pos	-	489.759	4.8212	M+H+Na	C44H69N13O11	0	52.3	HMDB0246930	-	-	-	-	-	Organic acids and derivatives	Carboxylic acids and derivatives	Amino acids, peptides, and analogues	-	1.5165	1.5173	1.4515	1.33e-07	3.55e-07	7.6601	7.6509	7.3502	7.3594	8.0072	7.977	5.7217	4.8085	5.6453	5.1057	5.1641	5.2496	7.667	0.2853	5.282	0.3451
pos_2790	Vamorolone	metab_2824	yes	up	-	-	pos	-	735.387	3.01885	2M+Na	C22H28O4	0	49.1	HMDB0259760	-	-	-	-	-	Lipids and lipid-like molecules	Steroids and steroid derivatives	Hydroxysteroids	-	1.5162	1.5162	1.4506	3.86e-13	5.86e-12	7.411	7.4041	7.4113	7.4336	7.5775	7.5735	5.2104	5.228	5.0741	5.0696	5.0719	5.2377	7.469	0.08348	5.149	0.08455
neg_6512	Rabeprazole	metab_15608	yes	up	-	C07864	neg	117976-89-3	358.125	1.87563	M-H	C18H21N3O3S	0	37.3	HMDB0005026;PW_C002371	-	-	-	-	-	Organoheterocyclic compounds	Benzimidazoles	Sulfinylbenzimidazoles	-	1.5156	1.515	1.5601	1.02e-13	1.32e-12	6.4742	6.2246	6.3973	6.311	6.2984	6.2296	4.1052	4.0568	4.0595	4.0352	4.0381	4.0231	6.323	0.09749	4.053	0.02904
neg_5782	3-Sulfodeoxycholic acid	metab_14883	yes	up	-	-	neg	67030-48-2	457.23	3.8378	M-H	C23H38O7S	0	43.6	HMDB0002504;LMST05020038	-	-	-	-	-	Lipids and lipid-like molecules	Sphingolipids	Ceramides	-	1.5154	1.5157	1.5508	1.17e-10	6.06e-10	6.3811	6.3595	6.2272	6.2467	6.6892	6.6809	4.1994	4.151	4.1536	4.1293	4.1322	4.1173	6.431	0.206	4.147	0.02904
pos_10196	Leu Lys	metab_183	yes	up	-	-	pos	-	260.197	2.72297	M+H	C12H25N3O3	77.6	0	-	-	-	-	-	-	-	-	-	-	1.515	1.5149	1.5341	2.23e-09	9.13e-09	6.7567	6.7059	6.7215	6.7161	6.7113	6.7121	4.8664	4.5717	4.3516	4.1593	4.1684	4.1689	6.721	0.01844	4.381	0.2871
pos_2464	(R)-3-hydroxybutyrylcarnitine	metab_2513	yes	down	-	-	pos	-	248.149	2.39242	M+H	C11H21NO5	0	51.9	HMDB0062735	-	-	-	-	-	Lipids and lipid-like molecules	Fatty Acyls	Fatty acid esters	-	1.5147	1.5145	0.6286	1.47e-11	1.2e-10	3.683	4.0236	4.0177	4.0179	4.0717	3.7469	6.2969	6.2352	6.2821	6.241	6.183	6.2423	3.927	0.1666	6.247	0.04006
neg_2870	Cholecystokinin (10-20)	metab_11876	yes	up	-	-	neg	-	624.318	5.76858	M-2H	C54H90N16O18	0	67.1	HMDB0250150	-	-	-	-	-	Organic acids and derivatives	Peptidomimetics	Hybrid peptides	-	1.5146	1.5141	1.4823	2.34e-09	8.5e-09	7.1044	7.0777	6.897	6.9104	7.1491	7.1101	4.9483	4.7443	5.1234	4.6766	4.3702	4.6355	7.041	0.1092	4.75	0.2613
neg_2099	(E)-Casimiroedine	metab_11086	yes	up	-	C10577	neg	5853-02-01	398.172	4.53268	M-H2O-H	C21H27N3O6	0	53.7	HMDB0030274	-	-	-	-	-	Organic oxygen compounds	Organooxygen compounds	Carbohydrates and carbohydrate conjugates	-	1.5141	1.5138	1.5976	7.39e-18	7.97e-16	6.0831	6.0766	6.0513	6.0325	6.0149	6.0423	3.8395	3.7911	3.7937	3.7694	3.7723	3.7574	6.05	0.0261	3.787	0.02904
neg_2401	N-Desmethyl zolmitriptan	metab_11399	yes	up	-	-	neg	-	818.429	5.03262	3M-H	C15H19N3O2	0	41.8	HMDB0255120	-	-	-	-	-	Organoheterocyclic compounds	Indoles and derivatives	Tryptamines and derivatives	-	1.514	1.5161	1.5213	1e-06	2.17e-06	6.973	6.9515	6.9598	6.9308	6.848	6.8126	4.1013	4.0626	4.1419	4.7009	5.4474	4.8104	6.913	0.06619	4.544	0.5479
pos_6579	PG(20:5(7Z,9Z,11E,13E,17Z)-3OH(5,6,15)/i-12:0)	metab_6630	yes	up	-	-	pos	-	725.407	5.8413	M+H-2H2O	C38H65O13P	0	49.6	HMDB0271120	-	-	-	-	-	Not Available	Not Available	Not Available	-	1.5131	1.5139	1.6343	6.57e-07	1.55e-06	6.0761	6.1315	6.2609	6.2708	6.1431	6.2035	3.4506	3.4403	3.4663	4.6561	4.2252	3.4508	6.181	0.07725	3.782	0.5284
pos_2062	Phenylalanyl-Gamma-glutamate	metab_2120	yes	up	-	-	pos	-	294.145	2.59822	M+H, M+K	C14H19N3O4	0	68.6	HMDB0029009	-	-	-	-	-	Organic acids and derivatives	Carboxylic acids and derivatives	Amino acids, peptides, and analogues	-	1.5119	1.5115	1.4779	8e-17	5.77e-15	7.2092	7.1158	7.1292	7.1085	7.0776	7.0722	4.818	4.8077	4.8337	4.8087	4.8177	4.8182	7.119	0.04952	4.817	0.009363
pos_5299	Glabric acid	metab_5280	yes	up	-	C17764	pos	22327-86-2	525.303	5.89727	M+K	C30H46O5	0	54	HMDB0034689	-	-	-	-	-	Lipids and lipid-like molecules	Prenol lipids	Triterpenoids	-	1.5117	1.5118	1.6084	3.47e-14	7.86e-13	6.1126	6.1475	5.9862	5.9642	6.1713	6.1643	3.7874	3.7771	3.8031	3.7781	3.7871	3.7876	6.091	0.09224	3.787	0.009361
neg_3098	2a-Hydroxygypsogenin 3-O-b-D-glucoside	metab_12115	yes	down	-	-	neg	-	669.362	6.07383	M+Na-2H	C36H56O10	0	63	HMDB0041132	-	-	-	-	-	Lipids and lipid-like molecules	Prenol lipids	Terpene glycosides	-	1.5117	1.5124	0.6745	2.69e-08	7.69e-08	4.705	4.6169	5.1513	5.2011	4.3266	4.6624	6.9746	7.2856	6.9443	7.1071	6.9659	7.2157	4.777	0.3367	7.082	0.1442
neg_5474	Integerrimine	metab_14580	yes	up	-	C10328	neg	480-79-5	356.146	4.20482	M+Na-2H	C18H25NO5	0	34.9	HMDB0242680	-	-	-	-	-	Phenylpropanoids and polyketides	Macrolides and analogues	Not Available	-	1.5115	1.5114	1.5811	1.71e-10	8.38e-10	6.1471	6.1319	6.0751	6.0656	6.3506	6.3199	4.1479	3.7819	4.1202	3.8304	3.8239	3.7547	6.182	0.1234	3.91	0.1761
neg_1613	CDP-DG(i-13:0/i-20:0)	metab_10595	yes	up	-	C00269	neg	-	1012.52	3.72858	M+FA-H	C45H83N3O15P2	0	79.8	HMDB0116183;PW_C076519	-	-	map01100;map00564;map01110;map04070	Metabolism;Metabolism;Metabolism;Environmental Information Processing	Global and overview maps;Lipid metabolism;Global and overview maps;Signal transduction	Lipids and lipid-like molecules	Glycerophospholipids	CDP-glycerols	Metabolic pathways;Glycerophospholipid metabolism;Biosynthesis of secondary metabolites;Phosphatidylinositol signaling system	1.5115	1.512	1.5494	6.33e-10	2.66e-09	6.3193	6.3548	6.1902	6.2215	6.7311	6.7299	4.1981	4.1497	4.1523	4.128	4.1309	4.1159	6.424	0.2447	4.146	0.02904
neg_824	PI(22:6(4Z,7Z,10Z,13Z,16Z,19Z)/6 keto-PGF1alpha)	metab_16083	yes	up	-	-	neg	-	995.504	4.62627	M-2H, M-H	C51H81O17P	0	30.9	HMDB0278341	-	-	-	-	-	Not Available	Not Available	Not Available	-	1.5107	1.511	1.585	2.82e-11	1.71e-10	6.1174	6.1144	5.9241	5.9849	6.3027	6.3792	3.9239	3.8755	3.8782	3.8539	3.8568	3.8418	6.137	0.1763	3.872	0.02904
neg_2598	Dehydrodolichol diphosphate	metab_16283	yes	up	-	C17435	neg	-	1035.51	5.33003	2M-H	C25H44O7P2	0	84.8	HMDB0060469	-	-	-	-	-	Lipids and lipid-like molecules	Prenol lipids	Polyprenols	-	1.5105	1.5104	1.523	2.47e-14	4.07e-13	6.6125	6.6963	6.4829	6.4763	6.5575	6.5737	4.3638	4.3154	4.318	4.2937	4.2966	4.2817	6.567	0.08271	4.312	0.02904
pos_4724	N-Acetyltyrosine	metab_4716	yes	down	-	C01657	pos	537-55-3	206.081	5.36347	M+H-H2O	C11H13NO4	0	53.9	HMDB0000866;HMDB0244966	-	-	-	-	-	Organic acids and derivatives	Carboxylic acids and derivatives	Amino acids, peptides, and analogues	-	1.5102	1.5099	0.6281	2.87e-09	1.14e-08	3.7027	3.7218	4.3488	3.7052	4.2423	3.8332	6.2799	6.2775	6.2549	6.224	6.2392	6.2328	3.926	0.2925	6.251	0.02345
neg_6320	PC(20:4(6E,8Z,11Z,13E)-2OH(5S,15S)/2:0)	metab_15410	yes	up	-	-	neg	-	652.306	3.28348	M+Cl	C30H52NO10P	0	52.4	HMDB0288875	-	-	-	-	-	Not Available	Not Available	Not Available	-	1.5102	1.51	1.541	4.34e-17	2.94e-15	6.4127	6.3908	6.417	6.3612	6.455	6.4531	4.2154	4.167	4.1697	4.1454	4.1483	4.1333	6.415	0.03617	4.163	0.02904
neg_6176	Gamma-Glutamylfelinylglycine	metab_15261	yes	up	-	-	neg	-	374.139	3.41632	M-H2O-H	C15H27N3O7S	0	66.2	HMDB0252619	-	-	-	-	-	Organic acids and derivatives	Carboxylic acids and derivatives	Amino acids, peptides, and analogues	-	1.5102	1.51	1.6022	2.72e-13	3.05e-12	6.09	5.9943	5.8978	5.8493	6.105	6.0757	3.7986	3.7503	3.7529	3.7286	3.7315	3.7165	6.002	0.1077	3.746	0.02904
pos_10552	Val Lys Ser	metab_519	yes	up	-	-	pos	-	333.212	1.95812	M+H	C14H28N4O5	61.2	0	-	-	-	-	-	-	-	-	-	-	1.5083	1.5084	1.5265	1.15e-14	3.26e-13	6.6502	6.6745	6.5496	6.568	6.7758	6.6713	4.3555	4.3452	4.3712	4.3461	4.3552	4.3557	6.648	0.08208	4.355	0.009362
neg_661	Viveta	metab_15697	yes	up	-	-	neg	-	411.214	3.91558	M+Na-2H, M+K-2H	C23H34O5	0	51.2	HMDB0259865	-	-	-	-	-	Benzenoids	Benzene and substituted derivatives	Phenoxyacetic acid derivatives	-	1.5082	1.5082	1.5671	2.48e-14	4.08e-13	6.095	6.1414	6.2242	6.2402	6.2685	6.3181	4.0182	3.9699	3.9725	3.9482	3.9511	3.9361	6.215	0.08251	3.966	0.02904
pos_9351	PG(i-12:0/a-13:0)	metab_9329	yes	down	-	C00344	pos	-	324.197	3.51365	M+H+Na	C31H61O10P	0	40.3	PW_C076273;HMDB0116655	Lipids	Phospholipids	map01100;map00564;map00552	Metabolism;Metabolism;Metabolism	Global and overview maps;Lipid metabolism;Glycan biosynthesis and metabolism	Lipids and lipid-like molecules	Glycerophospholipids	Glycerophosphoglycerols	Metabolic pathways;Glycerophospholipid metabolism;Teichoic acid biosynthesis	1.5079	1.5076	0.6535	1.85e-16	1.19e-14	4.2956	4.3148	4.2986	4.2981	4.3407	4.3596	6.6478	6.5305	6.6623	6.5802	6.6149	6.6095	4.318	0.02654	6.608	0.04764
neg_4209	PS(20:2(11Z,14Z)/LTE4)	metab_13278	yes	up	-	-	neg	-	1015.53	5.87792	M+FA-H	C49H83N2O13PS	0	78.8	HMDB0282287	-	-	-	-	-	Not Available	Not Available	Not Available	-	1.5075	1.5065	1.5934	2.25e-10	1.07e-09	6.1108	6.0646	6.1536	6.1606	5.9636	5.9258	3.7786	4.2014	3.7329	3.7086	3.7115	3.6965	6.063	0.09872	3.805	0.1964
pos_6946	Ophiopogonin C'	metab_6995	yes	down	-	-	pos	19057-67-1	736.429	5.57763	2M+3H2O+2H	C39H62O12	0	55.5	HMDB0029312	-	-	-	-	-	Lipids and lipid-like molecules	Steroids and steroid derivatives	Steroidal glycosides	-	1.5071	1.511	0.4509	0.005737	0.007191	0.5597	0.5736	4.5423	4.5652	0.5928	4.3653	5.7626	5.1639	5.804	5.588	5.583	5.8074	2.533	2.146	5.618	0.2448
pos_4661	Isoleucyl-Histidine	metab_4650	yes	up	-	-	pos	-	251.15	5.28378	M+H-H2O	C12H20N4O3	0	64.3	HMDB0028909	-	-	-	-	-	Organic acids and derivatives	Carboxylic acids and derivatives	Amino acids, peptides, and analogues	-	1.5061	1.5061	1.7477	1.05e-08	3.58e-08	5.502	5.408	5.4055	5.4193	5.4049	5.4417	2.8067	2.7965	2.8225	3.3759	3.5099	3.3332	5.43	0.03784	3.107	0.3327
pos_5365	PS(18:4(6Z,9Z,12Z,15Z)/20:5(5Z,8Z,11Z,14Z,16E)-OH(18R))	metab_5348	yes	up	-	-	pos	-	831.459	5.93735	2M+3H2O+2H	C44H68NO11P	0	38.4	HMDB0282001	-	-	-	-	-	Not Available	Not Available	Not Available	-	1.5057	1.5052	1.3655	3.53e-13	5.42e-12	8.5837	8.5862	8.5809	8.5787	8.4593	8.4577	6.3295	6.2031	6.2737	6.0978	6.2542	6.3714	8.541	0.06401	6.255	0.09682
pos_9349	PS(TXB2/14:1(9Z))	metab_9326	yes	up	-	-	pos	-	421.723	3.51365	M+H+Na	C40H70NO14P	0	35.6	HMDB0280941	-	-	-	-	-	Not Available	Not Available	Not Available	-	1.5055	1.5053	1.6456	1.16e-12	1.45e-11	5.951	5.9149	5.7847	5.6425	5.9626	5.737	3.5449	3.5346	3.5606	3.5356	3.5447	3.5451	5.832	0.1306	3.544	0.00936
neg_2851	Milciclib	metab_11857	yes	up	-	-	neg	-	505.267	5.74508	M+FA-H	C25H32N8O	0	67.3	HMDB0254731	-	-	-	-	-	Organoheterocyclic compounds	Diazinanes	Piperazines	-	1.5049	1.5045	1.6096	3.45e-14	5.3e-13	5.9804	5.9947	5.9496	5.9162	5.7886	5.8218	3.7232	3.6748	3.6775	3.6532	3.6561	3.6411	5.909	0.08514	3.671	0.02904
neg_4604	Tert-Butyl 3-((3S,6S,12aS)-6-isobutyl-9-methoxy-1,4-dioxo-1,2,3,4,6,7,12,12a-octahydropyrazino[1',2':1,6]pyrido[3,4-b]indol-3-yl)propanoate	metab_13691	yes	up	-	-	neg	-	514.255	5.36925	M+FA-H	C26H35N3O5	0	58.8	HMDB0253814	-	-	-	-	-	Organoheterocyclic compounds	Indoles and derivatives	Pyridoindoles	-	1.5044	1.5045	1.5729	1.88e-09	6.98e-09	5.9244	6.2798	6.1707	6.274	6.2844	6.3262	3.8544	4.1162	3.8087	3.7844	3.7873	4.3394	6.21	0.1491	3.948	0.229
pos_3082	(2S)-2-Amino-3-[4-[(2S)-2-amino-3-phenylpropanoyl]oxyphenyl]propanoic acid	metab_3101	yes	up	-	-	pos	-	329.149	3.51365	M+H	C18H20N2O4	0	40.7	HMDB0257556	-	-	-	-	-	Organic acids and derivatives	Carboxylic acids and derivatives	Amino acids, peptides, and analogues	-	1.5042	1.5044	1.5277	3.94e-12	3.92e-11	6.6465	6.6302	6.4622	6.4336	6.7745	6.7771	4.3346	4.3243	4.3504	4.3253	4.3344	4.3348	6.621	0.1476	4.334	0.009362
neg_5535	Alanyltryptophan	metab_14644	yes	up	-	-	neg	16305-75-2	274.12	4.1423	M-H	C14H17N3O3	0	49.6	HMDB0013209	-	-	-	-	-	Organic acids and derivatives	Carboxylic acids and derivatives	Amino acids, peptides, and analogues	-	1.5041	1.5044	1.6443	5.15e-11	2.91e-10	5.6748	5.6957	5.5649	5.553	5.965	5.9656	3.5414	3.493	3.4957	3.4713	3.4743	3.4593	5.737	0.1862	3.489	0.02904
neg_4105	Phe-Pro-Ile	metab_13166	yes	up	-	-	neg	-	420.214	6.01898	M+FA-H	C20H29N3O4	0	64	HMDB0304808	-	-	-	-	-	Organic acids and derivatives	Carboxylic acids and derivatives	Amino acids, peptides, and analogues	-	1.5031	1.5023	1.8507	2.26e-05	4.06e-05	5.3861	5.2532	5.3653	5.5045	4.8792	5.2242	3.8731	2.3634	2.3661	2.3419	3.8066	2.3299	5.269	0.2157	2.847	0.7696
neg_2745	Glu Val Ile Glu	metab_11745	yes	up	-	-	neg	-	487.241	5.56527	M-H	C21H36N4O9	32.1	0	-	-	-	-	-	-	-	-	-	-	1.503	1.5032	1.6591	7.9e-11	4.26e-10	5.608	5.4658	5.5422	5.5027	5.91	5.8786	3.4586	3.4102	3.4129	3.3886	3.3915	3.3765	5.651	0.1944	3.406	0.02903
neg_5933	Eriojaposide B	metab_15024	yes	up	-	C17889	neg	351412-97-0	561.253	3.68943	M+FA-H	C25H40O11	0	87.8	HMDB0038029	-	-	-	-	-	Lipids and lipid-like molecules	Fatty Acyls	Fatty acyl glycosides	-	1.5027	1.5014	1.4743	8.75e-10	3.53e-09	6.9733	6.9861	7.0538	7.0484	6.9435	6.9256	5.0346	4.8599	4.7909	4.4905	4.395	4.8689	6.988	0.05308	4.74	0.2456
neg_4455	Dactimicin	metab_13535	yes	up	-	C17979	neg	73196-97-1	477.271	5.56527	M+FA-H	C18H36N6O6	0	81.3	HMDB0250824	-	-	-	-	-	Organic oxygen compounds	Organooxygen compounds	Carbohydrates and carbohydrate conjugates	-	1.5021	1.5016	1.6867	2.88e-14	4.6e-13	5.5659	5.4052	5.5182	5.5635	5.4047	5.3929	3.2984	3.25	3.2527	3.2284	3.2313	3.2163	5.475	0.08309	3.246	0.02903
neg_1233	PG(PGJ2/i-12:0)	metab_10212	yes	up	-	-	neg	-	781.367	3.15092	M+K-2H	C38H65O12P	0	65.6	HMDB0271082	-	-	-	-	-	Not Available	Not Available	Not Available	-	1.5015	1.5006	1.4958	1.51e-11	1e-10	6.8155	6.6826	6.9215	6.8404	6.6511	6.5124	4.6458	4.4901	4.4928	4.4684	4.4713	4.4564	6.737	0.1495	4.504	0.07074
pos_10224	Isokobusone	metab_213	yes	up	-	C16977	pos	24173-72-6	267.134	2.69952	M+2Na-H	C14H22O2	0	42.6	HMDB0036791	-	-	-	-	-	Organic oxygen compounds	Organooxygen compounds	Alcohols and polyols	-	1.5014	1.5011	1.399	1.88e-17	1.85e-15	8.0243	7.943	7.9737	7.9776	7.9278	7.9066	5.6899	5.6797	5.7057	5.6806	5.6897	5.6902	7.959	0.04196	5.689	0.009363
neg_2985	PG(PGJ2/16:1(9Z))	metab_11996	yes	down	-	-	neg	-	833.442	5.92503	M+Cl	C42H71O12P	0	35.3	HMDB0268692	-	-	-	-	-	Not Available	Not Available	Not Available	-	1.501	1.5013	0.6544	1.25e-10	6.42e-10	4.3463	4.1191	4.1183	4.1146	4.6066	4.153	6.4937	6.5548	6.4714	6.4363	6.422	6.523	4.243	0.1992	6.484	0.05082
neg_2039	(Z)-7-[(1R,2R,3R,5S)-2-(1,2-Dihydroxy-3-oxooctyl)-3,5-dihydroxycyclopentyl]hept-5-enoic acid	metab_11024	yes	up	-	-	neg	-	431.23	4.42352	M+FA-H	C20H34O7	0	47.6	HMDB0244520	-	-	-	-	-	Lipids and lipid-like molecules	Fatty Acyls	Eicosanoids	-	1.5009	1.5008	1.4185	2.35e-14	3.96e-13	7.548	7.5364	7.5002	7.5042	7.5973	7.6	5.4308	5.2649	5.3836	5.2458	5.2695	5.334	7.548	0.04353	5.321	0.07429
neg_2649	Dipfluzine	metab_11648	yes	down	-	-	neg	-	437.204	5.40845	M+Na-2H	C27H29FN2O	0	45.8	HMDB0251442	-	-	-	-	-	Benzenoids	Benzene and substituted derivatives	Diphenylmethanes	-	1.5008	1.502	0.5138	2.06e-05	3.73e-05	1.9654	2.679	3.9948	2.6661	2.0041	2.0168	5.0742	5.0796	4.9872	4.9866	4.7472	4.9519	2.554	0.7799	4.971	0.1211
pos_4591	Cyclocalamin	metab_4580	yes	down	-	-	pos	74751-39-6	544.258	5.20392	M+ACN+H	C27H34O9	0	30.4	HMDB0035863	-	-	-	-	-	Benzenoids	Benzene and substituted derivatives	Benzoic acids and derivatives	-	1.5001	1.4978	0.6354	6.3e-06	1.25e-05	3.6243	4.3081	3.6272	3.6268	4.85	5.1254	6.5891	6.7968	6.5046	6.6017	6.4402	6.6717	4.194	0.675	6.601	0.1254
pos_10374	(3S,4R,5R)-1,3,4,5,6-Pentahydroxy-1-morpholin-4-ylhexan-2-one	metab_350	yes	up	-	-	pos	-	531.239	2.50313	2M+H	C10H19NO7	0	40.5	HMDB0243864	-	-	-	-	-	Organoheterocyclic compounds	Oxazinanes	Morpholines	-	1.4987	1.4984	1.4779	4.67e-14	1.01e-12	6.9963	7.0532	7.0129	7.0274	6.9627	6.9542	4.7009	4.9113	4.7167	4.6916	4.7007	4.7012	7.001	0.03806	4.737	0.08576
pos_7204	Trans-Cinnamic Acid	metab_9990	yes	down	-	C00423	pos	140-10-3;102-94-3	131.049	5.36347	M+H-H2O	C9H8O2	90.9	0	HMDB0000930;HMDB0000567;MJDBOTE0000400	-	-	map01100;map01220;map00996;map01110;map01120;map00130;map00999;map00940;map00360;map01070;map01060	Metabolism;Metabolism;Metabolism;Metabolism;Metabolism;Metabolism;Metabolism;Metabolism;Metabolism;Metabolism;Metabolism	Global and overview maps;Global and overview maps;Biosynthesis of other secondary metabolites;Global and overview maps;Global and overview maps;Metabolism of cofactors and vitamins;Biosynthesis of other secondary metabolites;Biosynthesis of other secondary metabolites;Amino acid metabolism;Chemical structure transformation maps;Chemical structure transformation maps	Phenylpropanoids and polyketides	Cinnamic acids and derivatives	Cinnamic acids	Metabolic pathways;Degradation of aromatic compounds;Biosynthesis of various alkaloids;Biosynthesis of secondary metabolites;Microbial metabolism in diverse environments;Ubiquinone and other terpenoid-quinone biosynthesis;Biosynthesis of various plant secondary metabolites;Phenylpropanoid biosynthesis;Phenylalanine metabolism;Biosynthesis of plant hormones;Biosynthesis of plant secondary metaboli…	1.4987	1.4989	0.6252	1.48e-11	1.21e-10	3.7771	3.604	4.0319	3.913	3.6299	3.7985	6.1062	6.0864	6.1026	6.0398	6.0233	6.0309	3.792	0.1637	6.065	0.0377
neg_1485	NPC	metab_10460	yes	up	-	C16543	neg	-	517.214	3.54092	M-H	C28H30N4O6	0	45.7	HMDB0060499;PW_C040680	-	-	map00983	Metabolism	Xenobiotics biodegradation and metabolism	Alkaloids and derivatives	Camptothecins	Not Available	Drug metabolism - other enzymes	1.4987	1.4983	1.4598	3.24e-12	2.61e-11	7.0809	7.0804	7.0724	7.0512	7.0509	7.0143	4.8809	4.8038	4.8216	4.662	4.7643	5.076	7.058	0.02545	4.835	0.1387
neg_1428	Glycyl-leucine	metab_10407	yes	up	-	C02155	neg	869-19-2	187.108	3.46313	M-H	C8H16N2O3	92.7	0	HMDB0000759;MJDBOTE0000578	-	-	-	-	-	Organic acids and derivatives	Carboxylic acids and derivatives	Amino acids, peptides, and analogues	-	1.4981	1.4971	1.5467	1.33e-10	6.75e-10	6.3165	6.2826	6.3427	6.335	6.2791	6.2633	4.4354	3.9701	4.1177	3.9201	3.8823	4.1233	6.303	0.03271	4.075	0.2031
neg_2505	PI(PGE1/22:5(4Z,7Z,10Z,13Z,16Z))	metab_11504	yes	up	-	-	neg	-	1017.51	5.1814	M+Cl	C51H83O16P	0	86.9	HMDB0278198	-	-	-	-	-	Not Available	Not Available	Not Available	-	1.4975	1.4969	1.5054	2.08e-09	7.67e-09	6.7275	6.7586	6.7305	6.7355	6.5546	6.5062	4.5013	4.3315	4.3597	4.0747	4.4719	4.8384	6.669	0.1089	4.43	0.2508
pos_9068	Cucurbitacin S	metab_9062	yes	down	-	C08806	pos	60137-06-6	512.313	3.77358	2M+3H2O+2H	C30H42O6	0	30.7	LMST01010116;HMDB0250583	-	-	-	-	-	Lipids and lipid-like molecules	Steroids and steroid derivatives	Oxosteroids	-	1.4975	1.4979	0.6153	8.56e-06	1.65e-05	3.5118	3.5309	3.5147	5.2712	3.5568	3.7973	6.0675	6.3833	6.1719	6.2216	6.4333	6.4041	3.864	0.698	6.28	0.1482
neg_55	Glutamylisoleucine	metab_14607	yes	up	-	-	neg	5879-22-1	259.13	3.51758	M-H, 2M-H, M-H2O-H	C11H20N2O5	0	30.6	HMDB0028822	-	-	-	-	-	Organic acids and derivatives	Carboxylic acids and derivatives	Amino acids, peptides, and analogues	-	1.4975	1.4972	1.3968	2.67e-14	4.32e-13	7.8089	7.8019	7.8161	7.832	7.7668	7.7812	5.5787	5.6024	5.5577	5.4551	5.6044	5.7136	7.801	0.02371	5.585	0.08352
pos_10785	Ile His	metab_743	yes	up	-	-	pos	-	269.16	1.0758	M+H	C12H20N4O3	89.6	0	-	-	-	-	-	-	-	-	-	-	1.4972	1.4974	1.5484	3.25e-12	3.33e-11	6.4147	6.4521	6.2427	6.1989	6.544	6.519	4.1306	4.1204	4.1464	4.1213	4.1304	4.1309	6.395	0.1434	4.13	0.009362
neg_5640	Deltaline	metab_14747	yes	up	-	C08679	neg	6836-11-09	488.261	4.00157	M-H2O-H	C27H41NO8	0	55.4	HMDB0250984	-	-	-	-	-	Lipids and lipid-like molecules	Prenol lipids	Diterpenoids	-	1.4972	1.4971	1.6321	2.94e-06	5.94e-06	5.9826	5.9777	5.9174	5.9137	6.1916	6.1923	4.4264	2.8413	4.1173	3.1682	3.655	3.9545	6.029	0.1294	3.694	0.5981
neg_6040	PS(5-iso PGF2VI/20:5(5Z,8Z,11Z,14Z,17Z))	metab_15125	yes	down	-	-	neg	-	872.427	3.55658	M+Na-2H	C44H70NO13P	0	50.1	HMDB0282818	-	-	-	-	-	Not Available	Not Available	Not Available	-	1.4969	1.497	0.6716	3.78e-15	9.29e-14	4.6603	4.4913	4.4905	4.4858	4.5124	4.5253	6.7579	6.7282	6.783	6.7129	6.7282	6.7408	4.528	0.06676	6.742	0.02516
pos_3510	1alpha,3beta,22R-Trihydroxyergosta-5,24E-dien-26-oic acid 3-O-b-D-glucoside 26-O-b-D-glucosyl ester	metab_3508	yes	up	-	-	pos	155510-72-8	826.456	4.04222	M+ACN+H	C40H64O15	0	39.4	HMDB0040398	-	-	-	-	-	Lipids and lipid-like molecules	Prenol lipids	Triterpenoids	-	1.4968	1.4954	1.834	0.001487	0.001995	6.0659	6.1482	6.0401	6.2469	6.1934	6.0892	1.9809	1.9708	4.8833	1.9717	3.8754	5.3738	6.131	0.07984	3.343	1.575
neg_1875	(3S,5R,6R,7E)-3,5,6-Trihydroxy-7-megastigmen-9-one	metab_10854	yes	up	-	-	neg	-	529.299	4.15012	2M+FA-H	C13H22O4	0	61.9	HMDB0038736	-	-	-	-	-	Lipids and lipid-like molecules	Prenol lipids	Sesquiterpenoids	-	1.4956	1.4952	1.5909	7.9e-13	7.68e-12	6.0425	6.0315	5.9946	6.0338	5.74	5.905	3.7976	3.7492	3.7518	3.7275	3.7304	3.7155	5.958	0.1183	3.745	0.02904
pos_10088	Citronellyl formate	metab_84	yes	up	-	C12295	pos	105-85-1	229.118	2.78483	M+2Na-H	C11H20O2	0	40	HMDB0033371;LMPR0102010014	-	-	-	-	-	Lipids and lipid-like molecules	Fatty Acyls	Fatty alcohol esters	-	1.4947	1.4942	1.6644	2.09e-13	3.49e-12	5.7096	5.55	5.718	5.7162	5.5921	5.5766	3.3648	3.3545	3.5431	3.3555	3.3646	3.365	5.644	0.07885	3.391	0.07455
neg_4437	Silodosin	metab_13516	yes	down	-	-	neg	-	476.215	5.58878	M-H2O-H	C25H32F3N3O4	0	52.4	HMDB0258291	-	-	-	-	-	Organoheterocyclic compounds	Indoles and derivatives	Indolecarboxylic acids and derivatives	-	1.4942	1.4944	0.6155	1.86e-09	6.89e-09	3.4666	3.4846	3.9709	3.4791	3.5057	3.5185	5.9632	5.5411	5.9563	5.6021	5.8653	5.885	3.571	0.1968	5.802	0.1837
neg_2136	3-Oxo-2-(2-entenyl)cyclopentaneoctanoic acid	metab_11127	yes	up	-	C04780	neg	204135-86-4	315.193	4.58737	M+Na-2H	C18H30O3	0	48.7	HMDB0301805	-	-	map01100;map00592;map01110;map01070	Metabolism;Metabolism;Metabolism;Metabolism	Global and overview maps;Lipid metabolism;Global and overview maps;Chemical structure transformation maps	Lipids and lipid-like molecules	Fatty Acyls	Eicosanoids	Metabolic pathways;alpha-Linolenic acid metabolism;Biosynthesis of secondary metabolites;Biosynthesis of plant hormones	1.4937	1.4918	2.0672	3.06e-06	6.18e-06	4.5767	4.3508	5.2311	5.0729	4.1437	3.5881	2.2069	2.2725	2.1615	2.1373	2.1402	2.1254	4.494	0.6081	2.174	0.05622
pos_2673	PE(LTE4/DiMe(9,3))	metab_2710	yes	down	-	-	pos	-	468.247	2.82345	M+H+Na	C46H77N2O12PS	0	43.1	HMDB0284997	-	-	-	-	-	Not Available	Not Available	Not Available	-	1.4923	1.4923	0.6346	3.8e-07	9.28e-07	4.014	4.0332	4.017	4.0165	4.0591	4.0779	5.5725	6.9294	6.1508	6.3347	6.3666	6.804	4.036	0.02654	6.36	0.487
pos_3634	Chikusetsusaponin VI	metab_3628	yes	down	-	-	pos	137348-15-3	632.319	4.1693	M+H+Na	C59H100O27	0	42.6	HMDB0030250	-	-	-	-	-	Lipids and lipid-like molecules	Prenol lipids	Triterpenoids	-	1.4914	1.4912	0.6765	1.08e-14	3.07e-13	4.7076	4.6739	4.6577	4.6573	4.6999	4.7187	7.0068	6.8526	6.9816	6.8403	6.9951	6.8869	4.686	0.02644	6.927	0.07569
neg_2227	Phenazine	metab_11224	yes	down	-	C21476	neg	92-82-0	225.067	4.75143	M+FA-H	C12H8N2	0	59.1	HMDB0256395	-	-	map01110;map00405	Metabolism;Metabolism	Global and overview maps;Biosynthesis of other secondary metabolites	Organoheterocyclic compounds	Diazanaphthalenes	Benzodiazines	Biosynthesis of secondary metabolites;Phenazine biosynthesis	1.4914	1.4919	0.6405	7.88e-11	4.25e-10	3.8259	3.712	4.1122	4.0834	3.9391	3.9621	6.2839	6.2161	6.2087	6.1269	5.938	6.1291	3.939	0.1521	6.15	0.1197
neg_3673	PS(14:0/PGJ2)	metab_12726	yes	down	-	-	neg	-	820.41	6.58992	M+Cl	C40H68NO12P	0	76.1	HMDB0280831	-	-	-	-	-	Not Available	Not Available	Not Available	-	1.4904	1.4907	0.6426	8.18e-13	7.91e-12	4.1611	3.9519	3.8882	3.8835	3.9101	3.923	6.1559	6.2315	6.1951	6.1689	6.0914	6.071	3.953	0.105	6.152	0.06117
neg_5117	CDP-DG(18:2(9Z,12Z)/16:1(9Z))	metab_14222	yes	up	-	C00269	neg	-	974.499	4.68105	M-H	C46H79N3O15P2	0	73.8	HMDB0115965;PW_C063108	-	-	map01100;map00564;map01110;map04070	Metabolism;Metabolism;Metabolism;Environmental Information Processing	Global and overview maps;Lipid metabolism;Global and overview maps;Signal transduction	Lipids and lipid-like molecules	Glycerophospholipids	CDP-glycerols	Metabolic pathways;Glycerophospholipid metabolism;Biosynthesis of secondary metabolites;Phosphatidylinositol signaling system	1.4903	1.4906	1.4477	2.58e-11	1.59e-10	7.1471	7.1604	7.1196	7.1106	7.0975	7.1455	4.7923	4.7439	5.174	4.8789	4.8709	5.0926	7.13	0.02451	4.925	0.1706
pos_8544	PS(20:5(7Z,9Z,11E,13E,17Z)-3OH(5,6,15)/18:1(9Z))	metab_8548	yes	up	-	-	pos	-	869.5	4.18495	2M+3H2O+2H	C44H74NO13P	0	34.9	HMDB0281597	-	-	-	-	-	Not Available	Not Available	Not Available	-	1.49	1.4898	1.5978	1.94e-06	4.17e-06	6.2708	6.2314	6.2888	6.2417	6.327	6.299	4.7879	3.5428	3.5688	3.5437	3.5528	4.5724	6.276	0.03603	3.928	0.5866
pos_5840	PC(16:0/0:0)	metab_5856	yes	down	-	C04230	pos	17364-16-8	496.339	7.74315	M+H	C24H50NO7P	67.7	0	HMDB0010382;LMGP01050018	Lipids	Phospholipids	map00564;map05231	Metabolism;Human Diseases	Lipid metabolism;Cancer: overview	Lipids and lipid-like molecules	Glycerophospholipids	Glycerophosphocholines	Glycerophospholipid metabolism;Choline metabolism in cancer	1.4896	1.4892	0.6268	3.38e-13	5.24e-12	3.7089	3.728	3.7118	3.7402	3.8271	3.8298	6.1583	5.9351	6.0771	5.9428	5.9221	5.9377	3.758	0.05602	5.996	0.09829
neg_2738	Kanokoside D	metab_11738	yes	down	-	C17431	neg	64703-88-4	623.25	5.54178	M-H	C27H44O16	0	68.8	HMDB0036105	-	-	-	-	-	Lipids and lipid-like molecules	Prenol lipids	Terpene glycosides	-	1.4891	1.4894	0.6575	7.93e-10	3.23e-09	4.2261	4.2441	4.2433	4.2386	4.2652	4.278	6.2955	6.7982	6.2576	6.4621	6.2383	6.7173	4.249	0.01895	6.462	0.244
neg_2368	Val-Tyr-Leu-Arg	metab_11364	yes	up	-	-	neg	-	594.33	4.99345	M+FA-H	C26H43N7O6	0	77.6	HMDB0304815	-	-	-	-	-	Lipids and lipid-like molecules	Fatty Acyls	Fatty acyl thioesters	-	1.489	1.4895	1.7598	2.22e-11	1.39e-10	4.8901	5.256	4.9301	5.2428	5.0956	5.1757	2.9225	2.8742	2.8769	3.0143	2.8555	2.8405	5.098	0.1571	2.897	0.06363
neg_5227	Carmofur	metab_14328	yes	up	-	C13252	neg	61422-45-5	513.23	4.55618	2M-H	C11H16FN3O3	0	50.9	HMDB0249685	-	-	map00983	Metabolism	Xenobiotics biodegradation and metabolism	Organoheterocyclic compounds	Diazines	Pyrimidines and pyrimidine derivatives	Drug metabolism - other enzymes	1.4878	1.4871	1.6285	5.95e-11	3.32e-10	5.7247	5.7577	5.8907	5.8346	5.5121	5.4222	3.5462	3.4979	3.5005	3.4762	3.4791	3.4642	5.69	0.1846	3.494	0.02904
pos_2506	Ile Gln	metab_2550	yes	up	-	-	pos	-	260.16	2.53468	M+H	C11H21N3O4	66.9	0	-	-	-	-	-	-	-	-	-	-	1.4875	1.4873	1.4375	3.32e-16	1.94e-14	7.3573	7.4167	7.2771	7.2744	7.2964	7.3061	5.0933	5.0831	5.1091	5.084	5.0931	5.0936	7.321	0.0555	5.093	0.009363
neg_420	Mdo-npa	metab_13268	yes	up	-	-	neg	-	659.308	5.81533	2M+FA-H, 2M+Hac-H	C20H21NO2	0	30.9	HMDB0254383	-	-	-	-	-	Alkaloids and derivatives	Aporphines	Not Available	-	1.487	1.4864	1.6179	1.54e-12	1.4e-11	5.8933	5.8028	5.7585	5.7122	5.6829	5.5216	3.5934	3.545	3.5476	3.5233	3.5262	3.5113	5.729	0.1255	3.541	0.02904
pos_3528	N(epsilon)-(carboxyethyl)lysine	metab_3527	yes	up	-	-	pos	-	201.123	4.06617	M+H-H2O	C9H18N2O4	0	69.2	HMDB0255289	-	-	-	-	-	Organic acids and derivatives	Carboxylic acids and derivatives	Amino acids, peptides, and analogues	-	1.4868	1.4869	1.6026	1.64e-10	9.34e-10	5.9959	6.007	5.871	5.8611	6.0205	6.0322	3.6424	3.6321	3.6582	3.6331	4.1232	3.6426	5.965	0.07739	3.722	0.1968
pos_4921	Eriojaposide A	metab_4903	yes	up	-	C17888	pos	290308-51-9	544.279	5.56178	M+ACN+H	C24H38O11	0	58.9	HMDB0038028	-	-	-	-	-	Lipids and lipid-like molecules	Fatty Acyls	Fatty acyl glycosides	-	1.4867	1.4866	1.5216	8.87e-12	7.83e-11	6.613	6.6214	6.434	6.4398	6.5023	6.4944	4.2374	4.4061	4.153	4.2981	4.4668	4.1375	6.517	0.08211	4.283	0.1337
pos_8697	Goshonoside F6	metab_8705	yes	up	-	-	pos	138614-60-5	658.376	4.07408	M+ACN+H	C31H52O12	0	50.7	HMDB0038542	-	-	-	-	-	Lipids and lipid-like molecules	Prenol lipids	Terpene glycosides	-	1.4862	1.4864	1.4319	1.37e-12	1.65e-11	7.4125	7.3917	7.2483	7.2521	7.5531	7.5237	5.1666	5.1563	5.1823	5.1572	5.1663	5.1668	7.397	0.1294	5.166	0.009363
neg_573	PA(22:6(4Z,7Z,10Z,13Z,16Z,19Z)/PGD2)	metab_14833	yes	down	-	-	neg	-	853.408	6.09732	M-H2O-H, M+K-2H	C45H69O11P	0	44.3	HMDB0266199	-	-	-	-	-	Not Available	Not Available	Not Available	-	1.4861	1.486	0.6534	2.11e-11	1.33e-10	4.1054	4.1234	4.1226	4.1179	4.1445	4.1574	6.1433	6.5152	6.1445	6.4185	6.2286	6.4646	4.129	0.01895	6.319	0.1668
pos_9903	Ile Ile Ser	metab_9853	yes	up	-	-	pos	-	332.217	2.95598	M+H	C15H29N3O5	49.1	0	-	-	-	-	-	-	-	-	-	-	1.4858	1.4856	1.5235	4.29e-11	3.02e-10	6.4979	6.49	6.4817	6.4226	6.5362	6.5931	4.2067	4.1964	4.2085	4.1834	4.1925	4.6252	6.504	0.05714	4.269	0.1749
neg_2971	5-Phenyl-1,3-oxazinane-2,4-dione	metab_11982	yes	down	-	C16596	neg	-	226.027	5.91718	M+Cl	C10H9NO3	0	55.3	PW_C040533;HMDB0060400	-	-	map00982	Metabolism	Xenobiotics biodegradation and metabolism	Benzenoids	Benzene and substituted derivatives	Not Available	Drug metabolism - cytochrome P450	1.4858	1.4852	0.6631	4.48e-11	2.58e-10	4.2496	4.3273	4.2949	4.2272	4.3536	4.4138	6.282	6.6416	6.2934	6.5592	6.6105	6.6193	4.311	0.06885	6.501	0.1675
neg_1510	DG(20:5(5Z,8Z,11Z,14Z,16E)-OH(18R)/0:0/8:0)	metab_10489	yes	up	-	-	neg	-	539.331	3.58007	M+Na-2H	C31H50O6	0	39.1	HMDB0297186	-	-	-	-	-	Not Available	Not Available	Not Available	-	1.4857	1.486	1.5268	3.56e-11	2.12e-10	6.3265	6.3542	6.1679	6.1618	6.544	6.5639	4.2134	4.1651	4.1677	4.1434	4.1463	4.1313	6.353	0.1746	4.161	0.02904
neg_4997	Digimed	metab_14096	yes	up	-	C06955	neg	71-63-6	785.405	4.84537	M+Na-2H	C41H64O13	0	78.4	HMDB0015468;HMDB0251273	Steroids	23-Carbon atoms	-	-	-	Lipids and lipid-like molecules	Steroids and steroid derivatives	Steroid lactones	-	1.4853	1.4852	1.4069	6.41e-12	4.75e-11	7.577	7.5663	7.4905	7.4822	7.6094	7.6231	5.3611	5.3284	5.2662	5.4639	5.2212	5.5918	7.558	0.05933	5.372	0.1362
pos_1689	LysoPE(20:4(5Z,8Z,11Z,14Z)/0:0)	metab_1718	yes	down	-	-	pos	652149-09-2	502.293	6.60683	M+H, M+Na	C25H44NO7P	0	76.1	HMDB0011517	-	-	-	-	-	Lipids and lipid-like molecules	Glycerophospholipids	Glycerophosphoethanolamines	-	1.4852	1.4853	0.6744	7.34e-11	4.69e-10	4.7107	4.8572	4.4926	4.6874	4.6539	4.3805	6.9824	6.8584	6.9778	6.7977	6.752	6.8245	4.63	0.1692	6.865	0.09538
neg_3692	LysoPS(16:0/0:0)	metab_12745	yes	down	-	-	neg	116947-34-3	518.251	6.51167	M+Na-2H	C22H44NO9P	0	70.3	HMDB0240605	-	-	-	-	-	Lipids and lipid-like molecules	Glycerophospholipids	Glycerophosphoserines	-	1.4851	1.4845	0.627	1.13e-07	2.88e-07	3.4877	3.5057	3.5049	3.5002	4.2716	4.2834	6.1167	6.0036	6.0701	5.9426	5.8479	5.9882	3.759	0.4018	5.995	0.09481
neg_2040	4-(2-Nitroethyl)phenyl primeveroside	metab_11026	yes	down	-	-	neg	-	460.146	4.42352	M-H	C19H27NO12	0	61.6	HMDB0031742	-	-	-	-	-	Organic oxygen compounds	Organooxygen compounds	Carbohydrates and carbohydrate conjugates	-	1.4844	1.4845	0.6091	1.17e-09	4.59e-09	3.1449	3.4866	3.6855	3.219	3.5343	3.484	5.6563	5.8999	5.6076	5.5295	5.4649	5.593	3.426	0.204	5.625	0.1501
pos_4064	Acetaminophen	metab_4063	yes	down	-	C06804	pos	103-90-2	184.097	4.66193	M+CH3OH+H	C8H9NO2	49.3	0	HMDB0001859;PW_C001233	-	-	map04976	Organismal Systems	Digestive system	Benzenoids	Phenols	1-hydroxy-2-unsubstituted benzenoids	Bile secretion	1.4838	1.4835	0.6223	4.38e-15	1.5e-13	3.633	3.6521	3.6359	3.6354	3.678	3.6968	5.9167	5.9275	5.9205	5.8972	5.8074	5.7694	3.655	0.02654	5.873	0.06747
pos_5836	PC(18:1(6Z)/0:0)	metab_5851	yes	down	-	-	pos	-	522.355	7.75115	M+H	C26H52NO7P	0	73	LMGP01050029;HMDB0256159	-	-	-	-	-	Lipids and lipid-like molecules	Glycerophospholipids	Glycerophosphocholines	-	1.4833	1.4831	0.6348	3.01e-12	3.13e-11	3.8395	3.8586	3.8424	3.842	3.8845	3.9034	6.2645	6.0658	6.234	5.9581	5.938	6.0419	3.862	0.02654	6.084	0.1374
neg_3351	PE(20:3/0:0)	metab_12376	yes	down	-	-	neg	-	502.294	6.51167	M-H	C25H46NO7P	93.5	0	-	-	-	-	-	-	-	-	-	-	1.483	1.4839	0.65	1.46e-08	4.4e-08	4.3794	4.4005	4.0425	4.3252	3.7531	3.766	6.5218	6.305	6.4578	6.2561	6.1843	6.2245	4.111	0.3012	6.325	0.1352
pos_1231	CDP-DG(i-20:0/18:1(9Z)-O(12,13))	metab_1221	yes	up	-	-	pos	-	547.777	3.5847	M+2Na+H, M+2Na	C50H89N3O16P2	0	62.7	HMDB0294148	-	-	-	-	-	Not Available	Not Available	Not Available	-	1.4826	1.482	1.3735	7.85e-12	7.03e-11	8.2159	8.2205	8.241	8.2458	8.0273	8.0557	6.0904	6.0048	5.9828	5.95	5.738	5.9181	8.168	0.09884	5.947	0.1181
pos_7983	Acocantherin	metab_8005	yes	up	-	C01443	pos	630-60-4	602.314	4.66997	M+NH4	C29H44O12	30.3	0	HMDB0247956;HMDB0031448;HMDB0015224;MJDBOTE0001534	Steroids	23-Carbon atoms	map04976	Organismal Systems	Digestive system	Lipids and lipid-like molecules	Steroids and steroid derivatives	Steroid lactones	Bile secretion	1.4822	1.4814	1.4346	1.16e-09	5.17e-09	7.442	7.4351	7.5239	7.4848	7.1617	7.1952	5.2708	5.1666	5.2374	5.2394	4.7281	5.1971	7.374	0.155	5.14	0.205
neg_855	(S)-Verimol F	metab_16116	yes	up	-	-	neg	212516-39-7	293.114	4.76707	M+Na-2H, M+FA-H	C17H20O3	0	42.8	HMDB0036558	-	-	-	-	-	Benzenoids	Benzene and substituted derivatives	Diphenylmethanes	-	1.482	1.4816	2.0577	2.22e-07	5.36e-07	4.3843	3.8178	4.4706	4.8792	3.8377	4.7209	2.1667	2.1187	2.1213	2.0972	2.1001	2.0852	4.352	0.4425	2.115	0.02883
pos_5140	(2R,3R)-pinobanksin	metab_5120	yes	down	-	-	pos	-	254.058	5.77745	M+H-H2O	C15H11O5-	0	31.3	HMDB0303968	-	-	-	-	-	Phenylpropanoids and polyketides	Flavonoids	Flavans	-	1.482	1.4817	0.6386	1.66e-15	6.85e-14	3.886	3.9051	3.8889	3.8885	3.9311	3.9499	6.0483	6.1163	6.0853	6.1489	6.2224	6.1016	3.908	0.02654	6.12	0.06001
pos_2079	Leu Ile Thr Arg	metab_2137	yes	up	-	-	pos	-	502.334	2.62977	M+2H, M+H	C22H43N7O6	46.4	0	-	-	-	-	-	-	-	-	-	-	1.4815	1.4813	1.4894	3.85e-16	2.16e-14	6.7784	6.7593	6.6798	6.6769	6.7193	6.7445	4.4992	4.5918	4.515	4.4899	4.499	4.4994	6.726	0.04191	4.516	0.03812
pos_6369	Gentamicin C2	metab_6415	yes	up	-	C02033	pos	25876-11-3	505.338	6.00972	M+ACN+H	C20H41N5O7	0	31.9	HMDB0252691	-	-	map01110;map00524	Metabolism;Metabolism	Global and overview maps;Biosynthesis of other secondary metabolites	Organic oxygen compounds	Organooxygen compounds	Carbohydrates and carbohydrate conjugates	Biosynthesis of secondary metabolites;Neomycin, kanamycin and gentamicin biosynthesis	1.481	1.4806	1.6102	8.61e-15	2.54e-13	5.8369	5.8338	5.9158	5.9067	5.7329	5.7481	3.6202	3.6099	3.6359	3.6108	3.6199	3.6204	5.829	0.07673	3.62	0.009361
pos_1664	LysoPE(18:0/0:0)	metab_1691	yes	down	-	-	pos	69747-55-3	482.324	6.93195	M+H, M+Na	C23H48NO7P	0	58.3	HMDB0011130	-	-	-	-	-	Lipids and lipid-like molecules	Glycerophospholipids	Glycerophosphoethanolamines	-	1.4801	1.4794	0.6473	1.55e-09	6.69e-09	4.0656	3.9481	4.0577	3.9315	4.5591	3.9929	6.5156	6.1768	6.3382	6.2451	6.3891	6.2659	4.092	0.2351	6.322	0.1203
neg_470	5-hydroxy saxagliptin	metab_13793	yes	up	-	-	neg	-	330.182	6.15987	M-H, M+Cl	C18H25N3O3	0	59.7	HMDB0061099	-	-	-	-	-	Organic acids and derivatives	Carboxylic acids and derivatives	Amino acids, peptides, and analogues	-	1.4796	1.4788	1.5665	1.02e-07	2.63e-07	6.28	6.0651	6.4336	6.3739	5.7321	5.9106	3.6743	4.2854	3.508	4.1882	3.8947	3.938	6.133	0.2774	3.915	0.2954
pos_2765	Tyr Tyr	metab_2798	yes	up	-	-	pos	-	345.144	2.97967	M+H	C18H20N2O5	71.7	0	-	-	-	-	-	-	-	-	-	-	1.4793	1.4792	1.5198	1.13e-14	3.2e-13	6.4868	6.5192	6.3801	6.332	6.4383	6.527	4.2423	4.232	4.258	4.233	4.242	4.2425	6.447	0.07871	4.242	0.009362
pos_6324	Cortol	metab_6368	yes	up	-	C05482	pos	516-38-1	778.543	6.08202	2M+ACN+H	C21H36O5	0	51.1	HMDB0003180;LMST02030228	-	-	map00140	Metabolism	Lipid metabolism	Lipids and lipid-like molecules	Steroids and steroid derivatives	Hydroxysteroids	Steroid hormone biosynthesis	1.4791	1.478	1.5664	1.12e-08	3.8e-08	6.2183	6.233	6.3768	6.3608	5.9731	5.9709	3.8415	3.8312	3.8572	3.8321	3.8412	4.5026	6.189	0.1799	3.951	0.2704
pos_5480	PA(TXB2/i-17:0)	metab_5466	yes	down	-	-	pos	-	799.47	6.154	M+Na	C40H73O12P	0	41.8	HMDB0267870	-	-	-	-	-	Not Available	Not Available	Not Available	-	1.479	1.4788	0.6597	1.49e-08	4.89e-08	4.2629	4.5493	4.3264	4.1316	4.4594	4.3643	6.2874	6.9403	6.3705	6.7443	6.3143	6.8925	4.349	0.1468	6.592	0.3012
pos_10395	Antramycin	metab_367	yes	up	-	-	pos	-	648.281	2.47143	2M+NH4	C16H17N3O4	0	39.4	HMDB0248464	-	-	-	-	-	Organoheterocyclic compounds	Benzodiazepines	1,4-benzodiazepines	-	1.4785	1.4778	1.4433	8.41e-12	7.48e-11	7.2571	7.1619	7.356	7.3375	7.0291	6.9951	4.9821	4.9718	4.9979	4.9728	4.9819	4.9823	7.189	0.1539	4.981	0.009363
pos_7598	PI(20:5(6E,8Z,11Z,14Z,17Z)-OH(5)/18:0)	metab_7632	yes	down	-	-	pos	-	462.271	4.99622	M+H+Na	C47H81O14P	0	76.3	HMDB0276407	-	-	-	-	-	Not Available	Not Available	Not Available	-	1.4785	1.478	0.727	1.25e-12	1.54e-11	5.9102	5.9097	5.7138	5.7681	5.9431	6.0011	8.15	8.0895	8.1525	8.0698	8.0066	8.0112	5.874	0.1099	8.08	0.06398
neg_6218	DG(5-iso PGF2VI/8:0/0:0)	metab_15306	yes	up	-	-	neg	-	561.325	3.3773	M+Cl	C29H50O8	0	63.6	HMDB0297152	-	-	-	-	-	Not Available	Not Available	Not Available	-	1.4771	1.4768	1.5181	3.16e-14	4.94e-13	6.3465	6.3327	6.3674	6.4128	6.1948	6.247	4.2134	4.165	4.1676	4.1433	4.1462	4.1312	6.317	0.08084	4.161	0.02904
neg_3706	LysoPE(0:0/18:0)	metab_12760	yes	down	-	-	neg	899443-67-5	526.314	6.46472	M+FA-H	C23H48NO7P	0	51.8	HMDB0011129	-	-	-	-	-	Lipids and lipid-like molecules	Glycerophospholipids	Glycerophosphoethanolamines	-	1.4769	1.4774	0.6382	3.66e-08	1.02e-07	4.3447	4.0916	3.7156	3.3165	3.9164	3.932	6.2325	6.0197	6.1718	6.0506	5.9899	6.0668	3.886	0.349	6.089	0.09383
neg_4346	Taurohyocholate	metab_13423	yes	up	-	C15516	neg	117997-17-8	560.295	5.71398	M+FA-H	C26H45NO7S	0	65.1	HMDB0011637;LMST05040010	-	-	-	-	-	Lipids and lipid-like molecules	Steroids and steroid derivatives	Bile acids, alcohols and derivatives	-	1.4765	1.4761	1.5621	1.71e-10	8.38e-10	6.0965	5.92	6.038	6.1212	5.8725	6.0838	3.8293	3.781	3.7836	3.7593	3.7622	4.2143	6.022	0.1022	3.855	0.1778
pos_8606	Prolylproline	metab_8610	yes	up	-	-	pos	20488-28-2	442.265	4.1378	2M+NH4	C10H16N2O3	0	52.8	HMDB0011180	-	-	-	-	-	Organic acids and derivatives	Carboxylic acids and derivatives	Amino acids, peptides, and analogues	-	1.4758	1.4759	1.4136	1.39e-13	2.5e-12	7.5168	7.5005	7.3884	7.4038	7.6241	7.6194	5.3122	5.3019	5.328	5.3029	5.312	5.3124	7.509	0.1012	5.312	0.009363
pos_6497	Pro Ile Trp	metab_6542	yes	down	-	-	pos	-	415.234	5.89727	M+H	C22H30N4O4	73.8	0	-	-	-	-	-	-	-	-	-	-	1.4755	1.4752	0.6079	4.51e-11	3.13e-10	3.3307	3.3498	3.3337	3.6778	3.3757	3.4272	5.6858	5.4943	5.7273	5.7248	5.6489	5.4356	3.416	0.1332	5.619	0.1245
neg_4122	Phenylalanyl-prolyl-arginine	metab_13185	yes	down	-	-	neg	-	439.208	5.99557	M+Na-2H	C20H30N6O4	0	61.1	HMDB0253027	-	-	-	-	-	Organic acids and derivatives	Carboxylic acids and derivatives	Amino acids, peptides, and analogues	-	1.4742	1.4733	0.5223	1.37e-07	3.43e-07	2.3878	2.4057	2.4049	2.4003	2.4268	2.4396	3.9714	4.8619	4.2683	4.667	4.8628	5.0636	2.411	0.01888	4.616	0.4149
neg_3714	PC(17:2(9Z,12Z)/0:0)	metab_12768	yes	down	-	-	neg	-	504.309	6.44905	M-H	C25H48NO7P	0	67.4	HMDB0256157;LMGP01050127	-	-	-	-	-	Lipids and lipid-like molecules	Glycerophospholipids	Glycerophosphocholines	-	1.4729	1.4732	0.6502	3.92e-10	1.73e-09	4.1105	3.8768	3.7599	4.1642	4.0281	4.1581	6.3616	6.1025	6.3509	6.1125	5.985	6.152	4.016	0.165	6.177	0.1493
pos_9622	Forskolin	metab_9965	yes	up	-	C09076	pos	3413-15-8;66575-29-9	428.261	3.21605	M+NH4	C22H34O7	0	38.5	HMDB0032064;LMPR0104030004;HMDB0252457;MJDBOTE0001052	-	-	-	-	-	Organoheterocyclic compounds	Benzofurans	Benzofuranones	-	1.4723	1.4721	1.3917	1.59e-09	6.81e-09	7.8666	7.8457	7.7956	7.8203	7.8794	7.8469	5.5994	5.6062	5.2599	5.4981	5.8469	5.9989	7.842	0.03056	5.635	0.2604
pos_3023	L-Norleucine	metab_3042	yes	up	-	C01933	pos	327-57-1	173.128	3.4271	M+ACN+H	C6H13NO2	0	42.5	HMDB0001645	-	-	-	-	-	Organic acids and derivatives	Carboxylic acids and derivatives	Amino acids, peptides, and analogues	-	1.472	1.4721	1.5847	2.88e-14	6.92e-13	5.938	5.9114	5.8219	5.8289	6.0067	6.0248	3.7377	3.7274	3.7534	3.7284	3.7374	3.7379	5.922	0.08577	3.737	0.009361
pos_10354	13E-Tetranor-16-carboxy-LTE4	metab_331	yes	up	-	-	pos	-	446.187	2.53468	M+CH3OH+H	C19H27NO7S	0	39.9	LMFA03020051;HMDB0012575	-	-	-	-	-	Organic acids and derivatives	Carboxylic acids and derivatives	Amino acids, peptides, and analogues	-	1.4718	1.4716	1.4487	1.18e-18	2.85e-16	7.0622	7.0898	7.0049	7.0251	7.0363	7.0331	4.8616	4.8513	4.8773	4.8522	4.8613	4.8618	7.042	0.02988	4.861	0.009363
neg_2790	LysoPE(20:0/0:0)	metab_11794	yes	up	-	-	neg	899445-69-3	530.319	5.6358	M+Na-2H	C25H52NO7P	0	54.8	HMDB0011511	-	-	-	-	-	Lipids and lipid-like molecules	Glycerophospholipids	Glycerophosphoethanolamines	-	1.4717	1.4717	1.5393	4.4e-14	6.58e-13	6.0564	6.0716	6.0838	6.023	6.2092	6.2206	4.0218	3.9735	3.9761	3.9518	3.9547	3.9397	6.111	0.08329	3.97	0.02904
pos_5389	PE-NMe(18:3(6Z,9Z,12Z)/18:4(6Z,9Z,12Z,15Z))	metab_5371	yes	up	-	C01241	pos	-	770.48	5.9613	M+Na	C42H70NO8P	0	67.8	HMDB0113203;PW_C059327	-	-	-	-	-	Lipids and lipid-like molecules	Glycerophospholipids	Glycerophosphoethanolamines	-	1.4715	1.4726	1.5793	2.49e-08	7.8e-08	5.9289	5.9404	5.7205	5.8335	6.5182	6.5182	3.8491	3.8388	3.8648	3.8397	3.8488	3.8493	6.077	0.3511	3.848	0.009361
pos_2424	(3R,4S)-1-(4-Fluorophenyl)-4-[(3S)-3-(4-fluorophenyl)-3-hydroxypropyl]-3-(4-hydroxyphenyl)azetidin-2-one	metab_2476	yes	up	-	-	pos	-	451.185	2.21823	M+ACN+H	C24H21F2NO3	0	48.8	HMDB0257957	-	-	-	-	-	Organoheterocyclic compounds	Lactams	Beta lactams	-	1.47	1.4692	1.4414	7.22e-06	1.41e-05	7.5612	7.4858	7.6135	7.7407	7.4922	7.5802	4.6497	6.3435	4.9326	5.2807	4.6494	5.6942	7.579	0.09366	5.258	0.6656
neg_2334	Phenylalanyl-leucyl-leucyl-arginyl-asparagine	metab_11330	yes	up	-	-	neg	-	698.336	4.92325	M+K-2H	C31H51N9O7	0	72.1	HMDB0244598	-	-	-	-	-	Organic acids and derivatives	Carboxylic acids and derivatives	Amino acids, peptides, and analogues	-	1.4699	1.4682	1.4826	9.03e-05	0.0001512	7.34	7.3238	7.2842	7.2669	7.336	7.3544	4.4798	6.068	3.972	5.3498	3.9506	5.7936	7.318	0.03441	4.936	0.927
pos_3125	Caffeine	metab_3139	yes	down	-	C07481	pos	1958-08-02	195.087	3.5847	M+H	C8H10N4O2	92.6	0	HMDB0001847;PW_C001222	-	-	map01100;map01110;map01120;map00232;map01065;map01060	Metabolism;Metabolism;Metabolism;Metabolism;Metabolism;Metabolism	Global and overview maps;Global and overview maps;Global and overview maps;Biosynthesis of other secondary metabolites;Chemical structure transformation maps;Chemical structure transformation maps	Organoheterocyclic compounds	Imidazopyrimidines	Purines and purine derivatives	Metabolic pathways;Biosynthesis of secondary metabolites;Microbial metabolism in diverse environments;Caffeine metabolism;Biosynthesis of alkaloids derived from histidine and purine;Biosynthesis of plant secondary metabolites	1.469	1.4686	0.6872	5.07e-10	2.49e-09	4.5975	5.0167	4.8353	4.6983	4.6166	5.1341	7.1137	6.9999	7.0776	6.9589	6.9516	6.9482	4.816	0.2206	7.008	0.07105
pos_3131	Ethyl 7-epi-12-hydroxyjasmonate glucoside	metab_3146	yes	up	-	-	pos	-	449.239	3.59247	M+CH3OH+H	C20H32O9	0	49.2	HMDB0036340	-	-	-	-	-	Lipids and lipid-like molecules	Fatty Acyls	Fatty acyl glycosides	-	1.4684	1.4689	1.4124	5.15e-10	2.53e-09	7.4951	7.4845	7.3274	7.3249	7.7117	7.7229	5.232	5.102	5.4347	5.4963	5.4108	5.2343	7.511	0.1757	5.318	0.1517
pos_7832	CDP-DG(20:4(6Z,8E,10E,14Z)-2OH(5S,12R)/a-25:0)	metab_7857	yes	up	-	-	pos	-	602.807	4.77352	M+2Na	C57H99N3O17P2	0	65.4	HMDB0293192	-	-	-	-	-	Not Available	Not Available	Not Available	-	1.4671	1.4669	1.3188	2.51e-10	1.34e-09	9.0659	9.0713	9.0479	9.0333	9.0066	8.9865	7.1114	6.4815	6.9878	6.8257	6.8796	6.8207	9.035	0.03347	6.851	0.2123
pos_7939	Pectenotoxin 2 secoacid	metab_7964	yes	down	-	-	pos	212502-87-9	899.479	4.69398	M+Na	C47H72O15	0	67.6	HMDB0040133	-	-	-	-	-	Organic oxygen compounds	Organooxygen compounds	Carbohydrates and carbohydrate conjugates	-	1.467	1.4665	0.5524	4e-06	8.19e-06	2.8088	2.8279	2.8117	2.8113	2.8538	2.8726	5.4262	3.8739	5.489	5.3608	5.4139	5.1878	2.831	0.02651	5.125	0.6215
pos_3416	Leu Val Tyr	metab_3420	yes	up	-	-	pos	-	394.233	3.94743	M+H	C20H31N3O5	36.2	0	-	-	-	-	-	-	-	-	-	-	1.4667	1.4673	1.5308	3.35e-09	1.31e-08	6.3307	6.3237	6.0348	6.0416	6.6567	6.6285	4.1399	4.0938	4.2951	4.0948	4.1038	4.1043	6.336	0.2705	4.139	0.0785
pos_7203	Phe Val Ile	metab_7244	yes	up	-	-	pos	-	378.238	5.36347	M+H	C20H31N3O4	67.1	0	-	-	-	-	-	-	-	-	-	-	1.4664	1.4664	1.5364	1.28e-15	5.54e-14	6.2344	6.2462	6.1358	6.123	6.2721	6.2297	4.0409	4.0306	4.0567	4.0316	4.0407	4.0411	6.207	0.06191	4.04	0.009362
neg_6429	Blasticidin S	metab_15523	yes	up	-	C02010	neg	2079-00-7	403.183	2.98732	M-H2O-H	C17H26N8O5	0	75.3	HMDB0030452	-	-	-	-	-	Organic acids and derivatives	Carboxylic acids and derivatives	Amino acids, peptides, and analogues	-	1.4655	1.467	1.7915	3.56e-06	7.11e-06	5.0207	5.0589	4.5686	4.3233	5.8216	5.7252	2.8916	2.8433	2.846	2.8217	2.8246	2.8096	5.086	0.6007	2.839	0.029
neg_4834	(1R,2R,4S)-p-Menthane-1,2,8-triol 8-glucoside	metab_13927	yes	up	-	-	neg	378254-09-2	395.193	5.07178	M+FA-H	C16H30O8	0	31.8	HMDB0039894	-	-	-	-	-	Organic oxygen compounds	Organooxygen compounds	Carbohydrates and carbohydrate conjugates	-	1.4641	1.4634	1.4643	3.67e-08	1.02e-07	6.8234	6.836	6.7294	6.727	6.8949	6.8809	4.47	5.1684	4.441	4.6453	4.2449	4.9562	6.815	0.07252	4.654	0.3472
pos_1874	Ile Ser	metab_1919	yes	up	-	-	pos	-	219.134	1.55773	M+H, M+K	C9H18N2O4	56.8	0	-	-	-	-	-	-	-	-	-	-	1.464	1.4633	1.3971	1.27e-12	1.56e-11	7.7288	7.5899	7.7139	7.6915	7.4678	7.4507	5.4457	5.4354	5.4614	5.4363	5.4454	5.4459	7.607	0.1245	5.445	0.009363
pos_7642	Cyclo(Arg-Gly-Asp-D-Phe-Val)	metab_7675	yes	down	-	-	pos	-	588.303	4.9562	2M+3H2O+2H	C26H38N8O7	0	53.9	HMDB0250680	-	-	-	-	-	Organic acids and derivatives	Carboxylic acids and derivatives	Amino acids, peptides, and analogues	-	1.4635	1.4629	0.665	1.1e-10	6.64e-10	4.1778	4.4219	4.1807	4.1803	4.2228	4.6506	6.4975	6.4958	6.5183	6.4661	6.4387	6.4351	4.306	0.1934	6.475	0.03406
pos_1931	Leu Lys Thr	metab_1979	yes	up	-	-	pos	-	361.244	1.78472	M+2H, M+H	C16H32N4O5	69.1	0	-	-	-	-	-	-	-	-	-	-	1.4632	1.4628	1.5621	4.28e-13	6.37e-12	6.1926	5.8642	6.0108	6.011	6.0009	5.921	3.8414	3.8311	3.8571	3.832	3.8411	3.8416	6	0.1114	3.841	0.009361
neg_3000	Schiff base	metab_12015	yes	down	-	-	neg	-	813.383	5.94072	2M+FA-H	C19H24N6O3	0	50.9	HMDB0258164	-	-	-	-	-	Benzenoids	Benzene and substituted derivatives	Aniline and substituted anilines	-	1.4621	1.4624	0.6609	5.16e-12	3.92e-11	4.1073	4.1252	4.1244	4.1197	4.1464	4.1592	6.2407	6.4321	6.1965	6.1285	6.0967	6.4019	4.13	0.01895	6.249	0.1396
pos_8364	CDP-DG(20:4(5Z,8Z,11Z,14Z)-OH(18R)/i-17:0)	metab_8373	yes	down	-	-	pos	-	538.754	4.37563	M+2Na	C49H83N3O16P2	0	67.4	HMDB0293789	-	-	-	-	-	Not Available	Not Available	Not Available	-	1.4608	1.4605	0.5715	5.31e-13	7.63e-12	2.8495	2.8686	2.8524	2.852	2.8945	2.9134	5.0926	4.874	4.9793	5.1554	4.937	5.1093	2.872	0.02651	5.025	0.1107
neg_2835	PG(22:6(4Z,7Z,10Z,13Z,16Z,19Z)/20:3(5Z,8Z,11Z))	metab_11839	yes	up	-	C00344	neg	-	889.516	5.70615	M+FA-H	C48H77O10P	0	33.1	PW_C063056;HMDB0116602	Lipids	Phospholipids	map01100;map00564;map00552	Metabolism;Metabolism;Metabolism	Global and overview maps;Lipid metabolism;Glycan biosynthesis and metabolism	Lipids and lipid-like molecules	Glycerophospholipids	Glycerophosphoglycerols	Metabolic pathways;Glycerophospholipid metabolism;Teichoic acid biosynthesis	1.4598	1.4597	1.3677	4.98e-13	5.12e-12	7.8099	7.8536	7.7869	7.7569	7.9186	7.9358	5.8272	5.7618	5.8196	5.7167	5.6136	5.673	7.844	0.07222	5.735	0.08402
neg_6522	Sarecycline	metab_15616	yes	up	-	-	neg	-	486.184	1.85218	M-H	C24H29N3O8	0	48.5	HMDB0304894	-	-	-	-	-	Phenylpropanoids and polyketides	Tetracyclines	Not Available	-	1.4597	1.4591	1.5066	8.69e-14	1.15e-12	6.3914	6.1444	6.3331	6.2381	6.2404	6.2147	4.2074	4.159	4.1616	4.1373	4.1402	4.1252	6.26	0.08819	4.155	0.02904
neg_4801	(2E)-4-Hydroxy-3-methylpent-2-enedioylcarnitine	metab_13893	yes	up	-	-	neg	-	338.099	5.11093	M+Cl	C13H21NO7	0	53.5	HMDB0241661	-	-	-	-	-	Lipids and lipid-like molecules	Fatty Acyls	Fatty acid esters	-	1.4592	1.4592	1.5641	4.73e-15	1.12e-13	5.7649	5.9096	5.7971	5.8906	5.7738	5.8675	3.7823	3.7339	3.7366	3.7123	3.7152	3.7002	5.834	0.06293	3.73	0.02904
pos_40	Gentiobiose	metab_3996	yes	down	-	C08240	pos	554-91-6	360.15	2.93282	M+H-H2O, 2M+H, M+H, M+NH4	C12H22O11	65	0	;MJDBOTE0000437	Carbohydrates	Oligosaccharides	-	-	-	-	-	-	-	1.459	1.4588	0.7458	7e-13	9.52e-12	6.2621	6.417	6.3103	6.2504	6.2868	6.3053	8.2703	8.5388	8.4063	8.5143	8.5057	8.4859	6.305	0.05952	8.454	0.1005
neg_808	D-Arabitol	metab_16281	yes	up	-	C00532	neg	7643-75-6;488-82-4	197.066	0.9906	M-H, M+FA-H	C5H12O5	40.9	0	HMDB0000568;HMDB0001851;MJDBOTE0000604	-	-	map01100;map00040	Metabolism;Metabolism	Global and overview maps;Carbohydrate metabolism	Organic oxygen compounds	Organooxygen compounds	Carbohydrates and carbohydrate conjugates	Metabolic pathways;Pentose and glucuronate interconversions	1.4581	1.4582	1.6129	1.39e-14	2.63e-13	5.447	5.4926	5.4849	5.5289	5.6432	5.5787	3.4801	3.4317	3.4343	3.41	3.413	3.398	5.529	0.07143	3.428	0.02903
neg_599	Cyclohexyl biphenyl-3-ylcarbamate	metab_15075	yes	down	-	-	neg	-	340.153	5.32225	M+FA-H, 2M+FA-H	C19H21NO2	0	35.3	HMDB0246967	-	-	-	-	-	Benzenoids	Benzene and substituted derivatives	Biphenyls and derivatives	-	1.4578	1.4584	0.6543	2.35e-08	6.77e-08	4.225	4.6003	3.9761	3.9631	3.9382	3.6352	6.294	6.2496	6.2511	6.1545	6.0763	6.1657	4.056	0.3258	6.199	0.08057
pos_30	Ile Leu	metab_3015	yes	up	-	-	pos	-	245.186	3.99495	M+H, 2M+H, M+Na, M+H-H2O	C12H24N2O3	72	0	-	-	-	-	-	-	-	-	-	-	1.4576	1.4572	1.3266	2e-14	5.14e-13	8.7224	8.6984	8.7132	8.7096	8.6605	8.6501	6.6388	6.6074	6.5871	6.514	6.4292	6.5331	8.692	0.0299	6.552	0.07579
pos_4566	Val Leu Phe	metab_4555	yes	up	-	-	pos	-	378.238	5.18025	M+H	C20H31N3O4	70.9	0	-	-	-	-	-	-	-	-	-	-	1.4566	1.4564	1.5192	1.37e-19	4.94e-17	6.266	6.2742	6.2122	6.2384	6.247	6.2644	4.115	4.1047	4.1307	4.1056	4.1147	4.1152	6.25	0.0229	4.114	0.009362
pos_9139	2-[2-(1-benzyl-5-oxopyrrolidin-3-yl)benzimidazol-1-yl]-N-butyl-N-methylacetamide	metab_9126	yes	up	-	-	pos	-	419.248	3.69508	M+H	C25H30N4O2	51	0	-	-	-	-	-	-	-	-	-	-	1.4563	1.4567	1.6658	3.88e-11	2.76e-10	5.3325	5.1998	5.2334	5.297	5.5785	5.6046	3.2265	3.2162	3.2422	3.2172	3.2263	3.2267	5.374	0.1748	3.226	0.009357
pos_7108	N-Acetylproline	metab_7153	yes	down	-	-	pos	68-95-1	202.044	5.44257	M+2Na-H	C7H11NO3	0	45.3	HMDB0094701;HMDB0242126	-	-	-	-	-	Organic acids and derivatives	Carboxylic acids and derivatives	Amino acids, peptides, and analogues	-	1.456	1.4547	0.6353	2.5e-07	6.33e-07	3.6388	3.6579	3.6417	3.6413	4.7235	3.7027	5.9283	6.0779	5.9657	6.0748	6.0954	6.0703	3.834	0.4363	6.035	0.07
neg_5201	Zanthosimuline	metab_14304	yes	up	-	-	neg	155416-20-9	677.362	4.57953	2M+Hac-H	C20H23NO2	0	50	HMDB0040368	-	-	-	-	-	Organoheterocyclic compounds	Quinolines and derivatives	Quinolones and derivatives	-	1.4555	1.4557	1.5159	1.53e-10	7.65e-10	6.1799	6.127	6.0179	5.9743	6.4319	6.4174	4.1364	4.088	4.0907	4.0664	4.0693	4.0543	6.191	0.1951	4.084	0.02904
neg_5025	Phenylpyruvic acid	metab_14127	yes	down	-	C00166	neg	156-06-9	163.039	4.82188	M-H	C9H8O3	69.4	0	HMDB0000205;PW_C000131;HMDB0304081	-	-	map01100;map01110;map01210;map00960;map00470;map01230;map00360;map00400;map01060	Metabolism;Metabolism;Metabolism;Metabolism;Metabolism;Metabolism;Metabolism;Metabolism;Metabolism	Global and overview maps;Global and overview maps;Global and overview maps;Biosynthesis of other secondary metabolites;Metabolism of other amino acids;Global and overview maps;Amino acid metabolism;Amino acid metabolism;Chemical structure transformation maps	Benzenoids	Benzene and substituted derivatives	Phenylpyruvic acid derivatives	Metabolic pathways;Biosynthesis of secondary metabolites;2-Oxocarboxylic acid metabolism;Tropane, piperidine and pyridine alkaloid biosynthesis;D-Amino acid metabolism;Biosynthesis of amino acids;Phenylalanine metabolism;Phenylalanine, tyrosine and tryptophan biosynthesis;Biosynthesis of plant secondary metabolites	1.4555	1.4558	0.6457	1.19e-08	3.66e-08	4.0912	3.8625	3.6856	4.123	3.7955	3.7204	6.3165	5.7093	6.2257	5.8841	6.1262	5.7901	3.88	0.1867	6.009	0.2484
pos_187	Val Leu	metab_1914	yes	up	-	-	pos	-	231.17	3.27013	M+K, 2M+H, M+H	C11H22N2O3	79.9	0	-	-	-	-	-	-	-	-	-	-	1.4551	1.4548	1.3406	1.63e-14	4.36e-13	8.3981	8.3908	8.4025	8.3957	8.3952	8.3886	6.3119	6.3006	6.2578	6.1415	6.1999	6.3577	8.395	0.005022	6.262	0.0794
neg_6057	PC(2:0/6 keto-PGF1alpha)	metab_15142	yes	up	-	-	neg	-	632.326	3.5331	M-H2O-H	C30H54NO12P	0	43.6	HMDB0288830	-	-	-	-	-	Not Available	Not Available	Not Available	-	1.4544	1.4543	1.3735	1.81e-14	3.26e-13	7.6747	7.6815	7.7282	7.704	7.6776	7.6721	5.4905	5.6268	5.6101	5.5622	5.5866	5.7191	7.69	0.02207	5.599	0.07562
pos_3907	PS(22:4(7Z,10Z,13Z,16Z)/PGD2)	metab_3902	yes	down	-	-	pos	-	476.748	4.51033	M+2Na	C48H78NO13P	0	68.9	HMDB0283214	-	-	-	-	-	Not Available	Not Available	Not Available	-	1.4535	1.4531	0.2583	0.004189	0.005342	0.6035	0.6179	0.6057	0.6053	0.6377	2.7792	4.7511	4.5309	3.635	0.5478	4.7966	4.3811	0.9749	0.884	3.774	1.635
pos_1003	PA(PGF1alpha/a-13:0)	metab_27	yes	up	-	-	pos	-	739.47	4.2169	M+CH3OH+H, M+2Na-H	C36H67O11P	0	40.1	HMDB0266892	-	-	-	-	-	Not Available	Not Available	Not Available	-	1.4533	1.4533	1.3355	1.65e-13	2.85e-12	8.455	8.456	8.4104	8.4163	8.5694	8.5698	6.3703	6.3673	6.3731	6.3561	6.213	6.4132	8.479	0.07232	6.349	0.06934
neg_3004	Esculentoside E	metab_12019	yes	down	-	-	neg	65649-36-7	649.357	5.94857	M-H	C35H54O11	0	65.5	HMDB0034635	-	-	-	-	-	Lipids and lipid-like molecules	Prenol lipids	Triterpenoids	-	1.4528	1.4524	0.6513	2.18e-13	2.49e-12	3.8748	3.8927	3.8919	3.8872	3.9138	3.9267	6.0056	5.8575	5.999	5.8947	6.1379	6.0124	3.898	0.01895	5.985	0.09914
pos_7408	2-(4-(Piperidin-3-yl)phenyl)-2H-indazole-7-carboxamide	metab_7448	yes	down	-	-	pos	-	663.316	5.16428	2M+Na	C19H20N4O	0	34.9	HMDB0244308	-	-	-	-	-	Organoheterocyclic compounds	Piperidines	Phenylpiperidines	-	1.4518	1.4508	0.6867	7.42e-07	1.73e-06	4.5291	4.3134	4.8979	4.7576	4.896	5.6322	6.8781	7.3675	6.8364	7.099	6.8928	7.1964	4.838	0.4505	7.045	0.2118
neg_2724	(2E,4E)-N-[2-[[(2R,3R,4R,5R,6S)-2-(1,2-Dihydroxyethyl)-4,5-dihydroxy-6-(7H-purin-6-ylamino)oxan-3-yl]amino]-2-oxoethyl]tetradeca-2,4-dienamide	metab_11725	yes	up	-	-	neg	-	634.324	5.52607	M+FA-H	C28H43N7O7	0	46.7	HMDB0253826	-	-	-	-	-	Organic acids and derivatives	Carboxylic acids and derivatives	Amino acids, peptides, and analogues	-	1.4514	1.4508	1.5686	1.72e-06	3.59e-06	6.0305	6.0801	5.8731	5.9004	6.0988	6.1174	4.2926	3.3802	4.5039	3.3586	3.3615	4.1194	6.017	0.1051	3.836	0.5283
pos_6338	Val Phe Lys Asp	metab_6383	yes	up	-	-	pos	-	508.276	6.05802	M+H	C24H37N5O7	34.9	0	-	-	-	-	-	-	-	-	-	-	1.4513	1.4511	1.5136	2.09e-11	1.64e-10	6.3095	6.2959	6.2251	6.2416	6.2987	6.3062	4.1148	4.0714	4.4718	4.0724	4.0814	4.0819	6.28	0.03648	4.149	0.159
neg_1109	PA(2:0/20:5(5Z,8Z,11Z,14Z,16E)-OH(18R))	metab_10097	yes	up	-	-	neg	-	559.235	1.60383	M+FA-H	C25H39O9P	0	36.3	HMDB0266545	-	-	-	-	-	Not Available	Not Available	Not Available	-	1.4508	1.4501	1.4232	2.21e-12	1.92e-11	7.1292	6.9847	7.1449	7.0414	6.8659	6.8619	4.9747	4.9263	4.929	4.9047	4.9076	4.8926	7.005	0.1238	4.922	0.02905
neg_821	PGP(i-14:0/PGD1)	metab_16080	yes	down	-	-	neg	-	853.422	4.57953	M-H2O-H, M-H	C40H74O16P2	0	64.9	HMDB0275087	-	-	-	-	-	Not Available	Not Available	Not Available	-	1.4491	1.4491	0.6749	1.57e-11	1.04e-10	4.3022	4.3202	4.3194	4.3147	4.3413	4.3542	6.2684	6.6309	6.2811	6.3302	6.3696	6.5673	4.325	0.01895	6.408	0.1538
pos_10935	Cenisertib	metab_885	yes	up	-	-	pos	-	226.634	0.74595	M+2H	C24H30FN7O	0	34.2	HMDB0249799	-	-	-	-	-	Organoheterocyclic compounds	Diazinanes	Piperazines	-	1.4462	1.4466	1.4743	2.84e-07	7.11e-07	6.7364	6.8368	6.5887	6.6347	6.9212	6.904	4.5718	4.553	4.0523	5.2076	4.2567	4.9094	6.77	0.1397	4.592	0.4208
neg_2832	Biolimus A9	metab_11836	yes	down	-	-	neg	-	1020.59	5.6983	M+Cl	C55H87NO14	0	79.4	HMDB0249224	-	-	-	-	-	Phenylpropanoids and polyketides	Macrolide lactams	Not Available	-	1.446	1.4462	0.6822	1.8e-14	3.26e-13	4.4174	4.4353	4.4345	4.4298	4.4565	4.4693	6.6287	6.5393	6.4999	6.4981	6.3977	6.4828	4.44	0.01895	6.508	0.07554
pos_5486	Milbemycin beta1	metab_5472	yes	up	-	-	pos	-	577.371	6.17773	M+CH3OH+H	C32H48O7	0	32.6	HMDB0254730;HMDB0242623;HMDB0254727;HMDB0254721	-	-	-	-	-	Phenylpropanoids and polyketides	Macrolides and analogues	Milbemycins	-	1.4458	1.445	1.5185	1.61e-10	9.2e-10	6.3691	6.1262	6.359	6.3642	5.8746	6.1223	4.0855	4.0752	4.1012	4.0761	4.0852	4.0857	6.203	0.1991	4.085	0.009362
neg_2076	PA(22:6(5Z,7Z,10Z,13Z,16Z,19Z)-OH(4)/10:0)	metab_11064	yes	down	-	-	neg	-	687.347	4.48587	M+Cl	C35H57O9P	0	49.5	HMDB0262720	-	-	-	-	-	Not Available	Not Available	Not Available	-	1.4444	1.443	0.499	3.55e-06	7.1e-06	1.9741	3.0083	1.9911	1.9865	2.0128	2.0255	4.7015	3.6037	4.7186	4.2818	4.4688	4.2723	2.166	0.4128	4.341	0.41
pos_243	N-Myristoyl Glutamine	metab_2482	yes	down	-	-	pos	-	379.256	6.61483	M+H, M+K, M+Na	C19H36N2O4	0	61.6	LMFA08020219;HMDB0242050	-	-	-	-	-	Organic acids and derivatives	Carboxylic acids and derivatives	Amino acids, peptides, and analogues	-	1.4423	1.4396	0.2066	0.01099	0.0134	0.6554	0.0641	0.0619	0.0619	3.7327	0.0705	4.6734	0.0521	4.4261	4.206	4.3971	4.7359	0.7744	1.468	3.748	1.821
neg_4425	3 Hydroxycoumarin	metab_13503	yes	down	-	-	neg	939-19-5	197.001	5.61233	M+Cl	C9H6O3	0	33.3	HMDB0002149	-	-	-	-	-	Phenylpropanoids and polyketides	Coumarins and derivatives	Hydroxycoumarins	-	1.4422	1.4422	0.5912	1.75e-09	6.55e-09	2.9332	2.9776	2.9503	2.9456	3.2306	2.985	5.3721	4.8462	5.3125	4.9081	5.1173	4.9318	3.004	0.1129	5.081	0.2222
pos_2333	Leucyl-Glutamine	metab_2393	yes	up	-	-	pos	-	260.16	1.597	M+H	C11H21N3O4	0	48.3	HMDB0028927	-	-	-	-	-	Organic acids and derivatives	Carboxylic acids and derivatives	Amino acids, peptides, and analogues	-	1.4421	1.4414	1.3765	2.23e-12	2.48e-11	7.847	7.6869	7.7183	7.7279	7.5289	7.5133	5.5724	5.5622	5.5882	5.5631	5.5722	5.5726	7.67	0.1279	5.572	0.009363
pos_3319	PE(TXB2/22:5(7Z,10Z,13Z,16Z,19Z))	metab_3326	yes	up	-	-	pos	-	451.758	3.82907	M+H+Na	C47H78NO12P	0	65.8	HMDB0284273	-	-	-	-	-	Not Available	Not Available	Not Available	-	1.4415	1.4403	1.5113	3.95e-09	1.51e-08	6.3385	6.3374	6.5335	6.5082	5.9499	5.8911	4.1422	4.1319	4.1579	4.1328	4.1419	4.1424	6.26	0.276	4.142	0.009362
neg_4306	(4,6-Dimethylpyrimidin-5-yl)-[4-[4-[2-[2-methoxy-4-(trifluoromethyl)phenyl]ethyl]-3-methylpiperazin-1-yl]-4-methylpiperidin-1-yl]methanone	metab_13383	yes	up	-	-	neg	-	578.298	5.76858	M+FA-H	C28H38F3N5O2	0	47.5	HMDB0257760	-	-	-	-	-	Benzenoids	Benzene and substituted derivatives	Trifluoromethylbenzenes	-	1.439	1.4386	1.4279	1.94e-08	5.7e-08	6.9534	6.9584	6.7091	6.6947	7.1866	7.1881	5.2537	4.8776	4.9814	4.7523	4.5692	4.7614	6.948	0.2172	4.866	0.2348
pos_2728	Thr Leu	metab_2763	yes	up	-	-	pos	-	233.149	2.92497	M+H	C10H20N2O4	82	0	-	-	-	-	-	-	-	-	-	-	1.4383	1.4381	1.3727	4.97e-14	1.07e-12	7.6422	7.6956	7.7114	7.6808	7.6678	7.6989	5.6361	5.6928	5.5281	5.5289	5.5139	5.6848	7.683	0.02499	5.597	0.0833
pos_2975	Glutaminylserine	metab_2992	yes	up	-	-	pos	5875-40-1	508.239	3.34837	2M+ACN+H	C8H15N3O5	0	42	HMDB0028806	-	-	-	-	-	Organic acids and derivatives	Carboxylic acids and derivatives	Amino acids, peptides, and analogues	-	1.4379	1.4379	1.484	3.1e-13	4.87e-12	6.3985	6.4314	6.3953	6.1994	6.4438	6.5055	4.3102	4.2999	4.326	4.3009	4.31	4.3104	6.396	0.1041	4.31	0.009362
pos_5847	LysoPA(0:0/18:0)	metab_5863	yes	down	-	-	pos	-	480.308	7.72715	M+ACN+H	C21H43O7P	0	44.4	HMDB0007850	-	-	-	-	-	Lipids and lipid-like molecules	Glycerophospholipids	Glycerophosphates	-	1.4356	1.4357	0.6492	3.65e-06	7.52e-06	4.5269	2.9251	4.25	4.3738	4.0457	4.2683	6.3929	6.2291	6.392	6.2122	6.159	6.1847	4.065	0.5804	6.262	0.1041
neg_1593	L-beta-aspartyl-L-threonine	metab_10573	yes	up	-	-	neg	-	279.085	3.71292	M+FA-H	C8H14N2O6	0	56.7	HMDB0011169	-	-	-	-	-	Organic acids and derivatives	Peptidomimetics	Hybrid peptides	-	1.4356	1.4353	1.5816	1.01e-12	9.51e-12	5.5159	5.5091	5.6065	5.6036	5.5065	5.5289	3.5106	3.4622	3.4649	3.4406	3.4435	3.7139	5.545	0.04709	3.506	0.1049
pos_6200	PS(15:0/18:3(9Z,12Z,15Z))	metab_6236	yes	down	-	C02737	pos	-	708.466	6.24947	M+H-2H2O	C39H70NO10P	0	37.5	HMDB0112325;PW_C060723;LMGP03010147	Lipids	Phospholipids	map01100;map00564;map01110;map05146;map05322;map00260;map05140	Metabolism;Metabolism;Metabolism;Human Diseases;Human Diseases;Metabolism;Human Diseases	Global and overview maps;Lipid metabolism;Global and overview maps;Infectious disease: parasitic;Immune disease;Amino acid metabolism;Infectious disease: parasitic	Lipids and lipid-like molecules	Glycerophospholipids	Glycerophosphoserines	Metabolic pathways;Glycerophospholipid metabolism;Biosynthesis of secondary metabolites;Amoebiasis;Systemic lupus erythematosus;Glycine, serine and threonine metabolism;Leishmaniasis	1.4354	1.4368	0.6732	3.57e-06	7.35e-06	4.3973	4.0746	5.2474	5.2365	4.1006	4.1194	6.5772	6.9827	6.6001	6.7007	6.6225	6.8862	4.529	0.5642	6.728	0.1679
pos_2907	Isoleucyl-Valine	metab_2934	yes	up	-	-	pos	-	213.159	3.20837	M+H-H2O	C11H22N2O3	0	51.4	HMDB0028920	-	-	-	-	-	Organic acids and derivatives	Carboxylic acids and derivatives	Amino acids, peptides, and analogues	-	1.4346	1.4345	1.5018	2.64e-13	4.22e-12	6.2213	6.2	6.1776	6.1928	6.2532	6.2353	4.2295	4.1872	4.0778	4.0559	4.0199	4.2532	6.213	0.02833	4.137	0.09836
neg_4493	2-Methoxyestrone	metab_13576	yes	up	-	C05299	neg	362-08-3	659.362	5.5104	2M+Hac-H	C19H24O3	0	38.6	PW_C000005;HMDB0000010;LMST02010033	-	-	map00140	Metabolism	Lipid metabolism	Lipids and lipid-like molecules	Steroids and steroid derivatives	Estrane steroids	Steroid hormone biosynthesis	1.4345	1.434	1.4865	4.22e-11	2.45e-10	6.2754	6.2998	6.2179	6.2072	6.2298	6.1865	4.1653	4.515	4.1196	4.0953	4.1896	4.0832	6.236	0.04304	4.195	0.1621
pos_8109	Isoline	metab_8132	yes	down	-	-	pos	-	813.379	4.58235	2M+Na	C20H29NO7	0	32.1	HMDB0253654	-	-	-	-	-	Alkaloids and derivatives	Not Available	Not Available	-	1.4345	1.4336	0.673	8.9e-07	2.05e-06	4.7993	4.5284	3.6289	4.0739	4.814	4.807	6.6409	6.6465	6.6154	6.5851	6.4557	6.6543	4.442	0.4906	6.6	0.07493
neg_2327	Corticosterone	metab_11322	yes	up	-	C02140	neg	50-22-6	367.187	4.91542	M+Na-2H	C21H30O4	0	56.3	HMDB0001547;LMST02030186;PW_C001190;MJDBOTE0000847	Steroids;Hormones and transmitters	21-Carbon atoms;Steroid hormones	map01100;map04923;map00140;map04925;map05020	Metabolism;Organismal Systems;Metabolism;Organismal Systems;Human Diseases	Global and overview maps;Endocrine system;Lipid metabolism;Endocrine system;Neurodegenerative disease	Lipids and lipid-like molecules	Steroids and steroid derivatives	Hydroxysteroids	Metabolic pathways;Regulation of lipolysis in adipocytes;Steroid hormone biosynthesis;Aldosterone synthesis and secretion;Prion disease	1.4341	1.434	1.5508	7.64e-14	1.03e-12	5.6041	5.6483	5.7931	5.814	5.7319	5.7682	3.7455	3.6971	3.6998	3.6755	3.6784	3.6634	5.727	0.08363	3.693	0.02904
pos_2089	Leu Glu Gln	metab_2148	yes	up	-	-	pos	-	389.202	2.66073	M+H-H2O, M+H	C16H28N4O7	55.2	0	-	-	-	-	-	-	-	-	-	-	1.4337	1.4334	1.3479	1.3e-12	1.59e-11	8.0734	7.9926	8.0066	8.0018	8.0724	8.0647	5.9099	6.009	6.0268	5.7752	5.9389	6.1039	8.035	0.03864	5.961	0.1137
neg_3016	Asparagoside H	metab_12032	yes	up	-	-	neg	60267-28-9	606.294	5.97213	M-2H	C56H94O28	0	33.6	HMDB0030051	-	-	-	-	-	Lipids and lipid-like molecules	Steroids and steroid derivatives	Steroidal glycosides	-	1.4332	1.4328	1.5733	4.88e-14	7.2e-13	5.6196	5.6362	5.6509	5.5668	5.4722	5.4778	3.5933	3.5449	3.5476	3.5233	3.5262	3.5112	5.571	0.07934	3.541	0.02904
pos_9858	Ephedrine	metab_9809	yes	down	-	C01575	pos	299-42-3	148.112	2.98765	M+H-H2O	C10H15NO	42.4	0	HMDB0015451	-	-	map01100;map00996;map01110;map01063	Metabolism;Metabolism;Metabolism;Metabolism	Global and overview maps;Biosynthesis of other secondary metabolites;Global and overview maps;Chemical structure transformation maps	Benzenoids	Benzene and substituted derivatives	Phenylpropanes	Metabolic pathways;Biosynthesis of various alkaloids;Biosynthesis of secondary metabolites;Biosynthesis of alkaloids derived from shikimate pathway	1.4331	1.4329	0.6581	1.11e-15	4.85e-14	3.9585	3.9776	3.9614	3.961	4.0036	4.0224	6.0705	6.1172	6.0487	6.0379	5.9576	6.065	3.981	0.02654	6.049	0.05262
pos_9999	L-Proline, 1-(1-L-leucyl-L-prolyl)-	metab_9948	yes	up	-	-	pos	-	326.207	2.878	M+H	C16H27N3O4	0	72.8	HMDB0253022	-	-	-	-	-	Organic acids and derivatives	Carboxylic acids and derivatives	Amino acids, peptides, and analogues	-	1.4319	1.4324	1.3726	8.73e-10	4.02e-09	7.6516	7.6472	7.5034	7.4577	7.9228	7.9677	5.6907	5.6997	5.564	5.4827	5.5069	5.6825	7.692	0.2114	5.604	0.0986
neg_4836	16-oxo-palmitate	metab_13929	yes	up	-	-	neg	-	314.208	5.07178	M+FA-H	C16H29O3-	0	35.6	HMDB0304028	-	-	-	-	-	Lipids and lipid-like molecules	Fatty Acyls	Fatty acids and conjugates	-	1.4314	1.431	1.5654	9.18e-16	3.02e-14	5.649	5.5997	5.652	5.6057	5.577	5.5218	3.6301	3.5817	3.5844	3.5601	3.563	3.548	5.601	0.04853	3.578	0.02904
pos_3823	Phendimetrazine	metab_3819	yes	up	-	C07904	pos	634-03-7	233.165	4.42315	M+ACN+H	C12H17NO	0	35.7	HMDB0015519	-	-	-	-	-	Organoheterocyclic compounds	Oxazinanes	Morpholines	-	1.4312	1.4311	1.5312	8.88e-18	1.09e-15	5.943	5.9949	5.888	5.9535	5.9561	5.9309	3.8824	3.8721	3.8981	3.873	3.8821	3.8826	5.944	0.03502	3.882	0.009362
neg_6002	Endoxifen	metab_15089	yes	up	-	C16547	neg	112093-28-4	408.173	3.60352	M+Cl	C25H27NO2	0	48.4	PW_C040494;HMDB0060666	-	-	map01522;map00982	Human Diseases;Metabolism	Drug resistance: antineoplastic;Xenobiotics biodegradation and metabolism	Phenylpropanoids and polyketides	Stilbenes	Not Available	Endocrine resistance;Drug metabolism - cytochrome P450	1.4311	1.4309	1.523	3.41e-14	5.26e-13	5.842	5.9266	5.9698	5.9279	5.8159	5.8841	3.8957	3.8474	3.85	3.8257	3.8286	3.9746	5.894	0.05806	3.87	0.0569
neg_5232	Equilenin	metab_14332	yes	up	-	C14303	neg	517-09-9	531.257	4.54835	2M-H	C18H18O2	0	61.1	HMDB0251896	Steroids	18-Carbon atoms	-	-	-	Lipids and lipid-like molecules	Steroids and steroid derivatives	Estrane steroids	-	1.431	1.4311	1.5256	6.24e-14	8.81e-13	5.7793	5.7986	5.8576	5.8779	5.9751	5.9633	3.9027	3.8544	3.857	3.8327	3.8356	3.8206	5.875	0.08137	3.851	0.02904
pos_991	CDP-DG(16:1(9Z)/18:2(9Z,12Z))	metab_9858	yes	up	-	C00269	pos	-	488.76	4.18495	M+2H, M+H	C46H79N3O15P2	0	63.9	PW_C063095;HMDB0115952	-	-	map01100;map00564;map01110;map04070	Metabolism;Metabolism;Metabolism;Environmental Information Processing	Global and overview maps;Lipid metabolism;Global and overview maps;Signal transduction	Lipids and lipid-like molecules	Glycerophospholipids	CDP-glycerols	Metabolic pathways;Glycerophospholipid metabolism;Biosynthesis of secondary metabolites;Phosphatidylinositol signaling system	1.4302	1.43	1.311	2.62e-14	6.38e-13	8.6922	8.6973	8.6741	8.6807	8.6916	8.6945	6.6819	6.7166	6.5997	6.5293	6.5441	6.6895	8.688	0.008983	6.627	0.08013
pos_10211	2-Ethyl-1-methylpyridin-4-one	metab_201	yes	up	-	-	pos	-	155.118	2.71505	M+NH4	C8H11NO	0	51.2	HMDB0250513	-	-	-	-	-	Organoheterocyclic compounds	Pyridines and derivatives	Hydropyridines	-	1.4301	1.4294	1.5587	2.32e-12	2.55e-11	5.8434	5.7603	5.8856	5.8472	5.6358	5.5757	3.6948	3.6845	3.7106	3.6855	3.6946	3.695	5.758	0.1263	3.694	0.009361
neg_222	Phenylalanylglutamine	metab_11216	yes	up	-	-	neg	39537-24-1	292.13	3.08868	M-H, M+Cl	C14H19N3O4	0	54.6	HMDB0028993	-	-	-	-	-	Organic acids and derivatives	Carboxylic acids and derivatives	Amino acids, peptides, and analogues	-	1.4301	1.4296	1.4205	4.09e-15	1e-13	6.9254	6.8062	6.8611	6.7962	6.7848	6.7693	4.8567	4.8083	4.8109	4.7866	4.7895	4.7746	6.824	0.05879	4.804	0.02905
pos_4869	Quinquenoside V	metab_4849	yes	up	-	-	pos	208764-55-0	658.323	5.51395	M+2Na	C60H102O28	0	64.6	HMDB0032817	-	-	-	-	-	Lipids and lipid-like molecules	Prenol lipids	Triterpenoids	-	1.4295	1.4291	1.4773	1.6e-08	5.23e-08	6.5149	6.4576	6.5284	6.4977	6.4037	6.4855	4.7299	4.7401	4.4113	4.0838	3.9976	4.3568	6.481	0.04522	4.387	0.3122
neg_6532	3,N(4)-Ethenodeoxycytidine	metab_15626	yes	up	-	-	neg	-	561.197	1.80562	2M+Hac-H	C11H13N3O4	0	31.2	HMDB0246084	-	-	-	-	-	Organoheterocyclic compounds	Imidazopyrimidines	Not Available	-	1.4295	1.4286	1.4056	1.81e-10	8.81e-10	7.1569	7.0396	7.2577	7.1443	6.836	6.7771	5.0577	5.0093	5.0119	4.9876	4.9905	4.9755	7.035	0.191	5.005	0.02905
neg_2650	Apicidin	metab_11650	yes	up	-	-	neg	-	644.341	5.40845	M+Na-2H	C34H49N5O6	0	65.5	HMDB0248512	-	-	-	-	-	Organic acids and derivatives	Carboxylic acids and derivatives	Amino acids, peptides, and analogues	-	1.4292	1.4283	1.4768	3.06e-09	1.08e-08	6.3189	6.384	6.2718	6.2666	6.3377	6.3533	4.7782	4.2459	4.1304	4.1256	4.109	4.2997	6.322	0.04617	4.281	0.255
neg_6645	D-Apiose	metab_16280	yes	up	-	C21040;C01488	neg	639-97-4	299.098	0.96725	2M-H	C5H10O5	0	36.2	HMDB0029941	-	-	-	-	-	Organic oxygen compounds	Organooxygen compounds	Carbohydrates and carbohydrate conjugates	-	1.429	1.4291	1.5333	1.09e-13	1.4e-12	5.7391	5.7089	5.7549	5.8706	5.8229	5.9339	3.8378	3.7894	3.792	3.7677	3.7706	3.7557	5.805	0.0864	3.786	0.02904
pos_2692	Pro Asn	metab_2728	yes	up	-	-	pos	-	230.113	2.878	M+H	C9H15N3O4	65.5	0	-	-	-	-	-	-	-	-	-	-	1.4289	1.4291	1.5417	4.37e-13	6.47e-12	5.8242	5.8215	5.821	5.7374	5.98	6.0123	3.8057	3.7954	3.8214	3.7963	3.8054	3.8059	5.866	0.1065	3.805	0.009361
pos_1814	8-Methoxykynurenate	metab_1856	yes	down	-	C05830	pos	2929-14-8	237.087	2.76943	M+H, M+NH4	C11H9NO4	0	48.7	HMDB0060426	-	-	map00380	Metabolism	Amino acid metabolism	Organoheterocyclic compounds	Quinolines and derivatives	Quinoline carboxylic acids	Tryptophan metabolism	1.4281	1.4279	0.7096	3.82e-15	1.34e-13	5.0001	5.0192	5.003	5.0026	5.0451	5.064	7.1213	7.1434	7.1019	7.0554	6.9726	7.0681	5.022	0.02655	7.077	0.06071
pos_10636	Agnuside	metab_601	yes	up	-	C09765	pos	11027-63-7	489.141	1.76935	M+Na	C22H26O11	0	72.9	HMDB0036561	-	-	-	-	-	Lipids and lipid-like molecules	Prenol lipids	Terpene glycosides	-	1.4271	1.4269	1.4203	9.15e-09	3.17e-08	7.0508	6.916	6.9728	7.1766	7.0266	7.1332	4.846	5.5325	4.8618	4.8367	4.8458	4.8462	7.046	0.09728	4.961	0.2798
neg_4668	Prolylphenylalanine	metab_13758	yes	up	-	-	neg	13589-02-1	307.13	5.29092	M+FA-H	C14H18N2O3	0	62.5	HMDB0011179	-	-	-	-	-	Organic acids and derivatives	Carboxylic acids and derivatives	Amino acids, peptides, and analogues	-	1.4271	1.4267	1.5344	5.35e-16	1.96e-14	5.8541	5.753	5.7721	5.7759	5.7241	5.7484	3.8128	3.7644	3.7671	3.7428	3.7457	3.7307	5.771	0.04465	3.761	0.02904
neg_6164	Guanadrel	metab_15249	yes	up	-	C07035	neg	40580-59-4	258.146	3.43187	M+FA-H	C10H19N3O2	0	38	HMDB0014371	-	-	-	-	-	Organic oxygen compounds	Organooxygen compounds	Ethers	-	1.4268	1.4274	1.4398	2.42e-10	1.13e-09	6.6271	6.6467	6.5497	6.5461	6.7232	6.7232	4.43	4.5608	4.5209	4.4682	4.8073	4.8647	6.636	0.07866	4.609	0.1826
neg_6421	6-[Ethoxy(mercapto)methylidene]-1-cyclohexa-2,4-dienone	metab_15515	yes	up	-	-	neg	-	203.014	3.03423	M+Na-2H	C9H10O2S	0	62.1	HMDB0257850	-	-	-	-	-	Benzenoids	Phenols	1-hydroxy-4-unsubstituted benzenoids	-	1.4264	1.4263	1.5171	2.43e-16	1.1e-14	5.8505	5.8688	5.8988	5.9058	5.8778	5.9642	3.9371	3.8887	3.8914	3.867	3.87	3.855	5.894	0.03969	3.885	0.02904
neg_2660	PS(20:4(8Z,11Z,14Z,17Z)/18:0)	metab_11661	yes	up	-	C02737	neg	-	848.489	5.41627	M+K-2H	C44H78NO10P	0	32.1	PW_C061078;HMDB0112659	Lipids	Phospholipids	map01100;map00564;map01110;map05146;map05322;map00260;map05140	Metabolism;Metabolism;Metabolism;Human Diseases;Human Diseases;Metabolism;Human Diseases	Global and overview maps;Lipid metabolism;Global and overview maps;Infectious disease: parasitic;Immune disease;Amino acid metabolism;Infectious disease: parasitic	Lipids and lipid-like molecules	Glycerophospholipids	Glycerophosphoserines	Metabolic pathways;Glycerophospholipid metabolism;Biosynthesis of secondary metabolites;Amoebiasis;Systemic lupus erythematosus;Glycine, serine and threonine metabolism;Leishmaniasis	1.4253	1.4249	1.3324	1.99e-14	3.52e-13	8.0621	8.0439	8.0411	8.0399	8.0409	8.0197	6.1221	6.0065	6.1005	6.0261	5.9108	6.041	8.041	0.01349	6.035	0.07514
pos_9277	Alamethicin from Trichoderma viride	metab_9257	yes	up	-	-	pos	-	670.04	3.5767	M+2Na+H	C92H150N22O25	0	57.2	HMDB0248098	-	-	-	-	-	Organic acids and derivatives	Carboxylic acids and derivatives	Amino acids, peptides, and analogues	-	1.4251	1.4246	1.4322	1.44e-06	3.16e-06	7.0791	7.1476	7.4198	7.4224	6.7034	6.7954	5.0334	4.4267	4.4527	5.4503	5.1833	5.1801	7.095	0.3029	4.954	0.4209
neg_6005	Tyr-tyr	metab_15092	yes	up	-	-	neg	-	343.13	3.60352	M-H	C18H20N2O5	81.9	0	HMDB0029117	-	-	-	-	-	Organic acids and derivatives	Carboxylic acids and derivatives	Amino acids, peptides, and analogues	-	1.4232	1.423	1.5365	1.55e-14	2.87e-13	5.8349	5.7742	5.6756	5.6479	5.7084	5.7447	3.7819	3.7335	3.7362	3.7118	3.7148	3.6998	5.731	0.06833	3.73	0.02904
neg_290	DG(2:0/0:0/6 keto-PGF1alpha)	metab_11906	yes	up	-	-	neg	-	531.278	3.47095	M+K-2H, M+FA-H	C25H42O9	0	79	HMDB0296913	-	-	-	-	-	Not Available	Not Available	Not Available	-	1.4227	1.4225	1.41	3.18e-15	8.17e-14	6.9377	6.874	6.8279	6.8011	6.8705	6.9396	4.9281	4.8797	4.8823	4.858	4.8609	4.8459	6.875	0.05624	4.876	0.02905
pos_8622	PI(TXB2/20:3(8Z,11Z,14Z))	metab_8628	yes	up	-	-	pos	-	499.263	4.1298	M+H+Na	C49H83O17P	0	72	HMDB0277418	-	-	-	-	-	Not Available	Not Available	Not Available	-	1.4221	1.4225	1.4798	2.41e-11	1.85e-10	6.2637	6.2871	6.1328	6.1887	6.471	6.5364	4.2664	4.2561	4.2821	4.257	4.2661	4.2666	6.313	0.1587	4.266	0.009362
pos_9345	PIP(20:2(11Z,14Z)/6 keto-PGF1alpha)	metab_9322	yes	down	-	-	pos	-	529.269	3.51365	M+2H	C49H86O20P2	0	41.5	HMDB0279688	-	-	-	-	-	Not Available	Not Available	Not Available	-	1.4217	1.4233	0.7021	3.54e-06	7.31e-06	4.963	5.2822	5.7854	5.5602	4.2341	4.6902	7.3122	7.1849	7.3098	7.1885	7.2404	7.2263	5.086	0.5745	7.244	0.05636
pos_6248	Lycopsamine	metab_6287	yes	up	-	C10347	pos	10285-07-1	599.352	6.18558	2M+H	C15H25NO5	0	66.4	HMDB0253457;HMDB0301846	-	-	-	-	-	Alkaloids and derivatives	Not Available	Not Available	-	1.4213	1.4204	1.5398	5.63e-09	2.07e-08	6.0662	5.7829	6.0202	6.0226	5.5897	5.8125	3.7394	3.7292	4.2441	3.7301	3.7392	3.7396	5.882	0.186	3.82	0.2077
neg_2764	Spirolide C	metab_11766	yes	up	-	-	neg	318996-49-5	726.441	5.59667	M+Na-2H	C43H63NO7	0	64	HMDB0038344	-	-	-	-	-	Organoheterocyclic compounds	Azepines	Not Available	-	1.4212	1.4199	1.4782	2.07e-08	6.03e-08	6.3404	6.3043	6.2944	6.2539	6.2582	6.1811	4.5288	4.269	4.5497	3.8651	3.868	4.3754	6.272	0.05475	4.243	0.309
pos_2266	Leu Glu Lys	metab_2327	yes	up	-	-	pos	-	389.239	1.09948	M+H	C17H32N4O6	63.2	0	-	-	-	-	-	-	-	-	-	-	1.4211	1.4215	1.4547	2.32e-11	1.79e-10	6.5283	6.534	6.4028	6.3343	6.7204	6.7157	4.4952	4.485	4.511	4.4859	4.495	4.4955	6.539	0.1579	4.495	0.009362
neg_5992	Trandolaprilat	metab_15077	yes	up	-	C21515	neg	-	447.21	3.61135	M+FA-H	C22H30N2O5	0	42.4	HMDB0060583;HMDB0247506;PW_C040469	-	-	-	-	-	Organic acids and derivatives	Carboxylic acids and derivatives	Amino acids, peptides, and analogues	-	1.4195	1.4189	1.495	2.68e-11	1.64e-10	6.1052	6.1145	6.0723	6.0191	5.9662	5.9108	4.2681	3.9659	3.9685	3.9442	4.1226	3.9322	6.031	0.08119	4.034	0.1342
pos_8216	PE(20:0/5-iso PGF2VI)	metab_8239	yes	up	-	-	pos	-	881.569	4.50232	M+ACN+Na	C43H80NO11P	0	32.1	HMDB0261862	-	-	-	-	-	Not Available	Not Available	Not Available	-	1.4194	1.4199	1.4203	2.16e-09	8.85e-09	7.0423	7.0073	6.6842	6.6262	7.1859	7.1196	4.8302	5.0491	4.8406	4.9655	4.8246	4.825	6.944	0.233	4.889	0.09541
neg_1835	4R-Hydroxy solifenacin	metab_10813	yes	up	-	-	neg	-	413.167	4.08763	M+Cl	C23H26N2O3	0	65.6	HMDB0061127	-	-	-	-	-	Organoheterocyclic compounds	Tetrahydroisoquinolines	1-phenyltetrahydroisoquinolines	-	1.4193	1.419	1.5174	1.77e-14	3.25e-13	5.8011	5.7953	5.9251	5.9268	5.812	5.7714	3.9007	3.8523	3.855	3.8306	3.8336	3.8186	5.839	0.06895	3.848	0.02904
pos_3108	Mupirocin	metab_3126	yes	up	-	C11758	pos	12650-69-0	501.302	3.56092	M+H	C26H44O9	0	62.7	HMDB0014554;MJDBOTE0001685	-	-	-	-	-	Lipids and lipid-like molecules	Fatty Acyls	Fatty acids and conjugates	-	1.4191	1.419	1.4018	6.26e-15	1.99e-13	7.1368	7.1518	6.9842	7.009	7.0977	7.0975	5.0507	5.0404	5.0665	5.0414	5.0505	5.0509	7.079	0.06813	5.05	0.009363
neg_5387	Puromycin	metab_14495	yes	up	-	C01610	neg	53-79-2	492.194	4.32187	M+Na-2H	C22H29N7O5	0	48.4	HMDB0256926	-	-	map01100;map01110;map00998	Metabolism;Metabolism;Metabolism	Global and overview maps;Global and overview maps;Biosynthesis of other secondary metabolites	Nucleosides, nucleotides, and analogues	Purine nucleosides	Purine 3''-deoxyribonucleosides	Metabolic pathways;Biosynthesis of secondary metabolites;Biosynthesis of various antibiotics	1.4174	1.4172	1.4926	1.15e-15	3.65e-14	6.0781	6.0453	5.948	5.9671	6.0052	6.0276	4.0799	4.0316	4.0342	4.0099	4.0128	3.9978	6.012	0.04873	4.028	0.02904
neg_6462	N-alpha-Acetyl-L-lysine	metab_15559	yes	up	-	C12989	neg	1946-82-3	187.108	2.6294	M-H	C8H16N2O3	0	43.9	HMDB0000446	-	-	-	-	-	Organic acids and derivatives	Carboxylic acids and derivatives	Amino acids, peptides, and analogues	-	1.4164	1.4163	1.4572	1.15e-15	3.65e-14	6.3044	6.3039	6.2515	6.3017	6.4004	6.3241	4.3848	4.3365	4.3391	4.3148	4.3177	4.3027	6.314	0.04864	4.333	0.02904
pos_1290	Ile Ile	metab_1284	yes	up	-	-	pos	-	245.186	3.52928	M+H, 2M+H	C12H24N2O3	83.4	0	-	-	-	-	-	-	-	-	-	-	1.4164	1.4161	1.3368	2.9e-14	6.94e-13	8.0412	8.0232	8.0678	8.0654	7.9764	7.9798	6.1062	6.053	6.0086	5.9517	5.9149	5.989	8.026	0.04035	6.004	0.06894
pos_1181	Mimosine	metab_1168	yes	up	-	C04771	pos	500-44-7;191936-12-6	216.098	4.73377	M+H, M+NH4	C8H10N2O4	0	60.3	HMDB0031398;HMDB0015188	-	-	-	-	-	Lipids and lipid-like molecules	Fatty Acyls	Fatty alcohols	-	1.4154	1.415	1.6437	7.6e-11	4.83e-10	5.255	5.337	5.2559	5.027	4.9799	5.2325	3.0928	3.0825	3.3392	3.2144	3.0926	3.093	5.181	0.143	3.152	0.1042
pos_1904	Thr Val Ala	metab_1951	yes	up	-	-	pos	-	290.171	1.7771	M+H, M+K	C12H23N3O5	71.4	0	-	-	-	-	-	-	-	-	-	-	1.4153	1.415	1.4397	2.09e-14	5.35e-13	6.7631	6.5747	6.5674	6.5766	6.5962	6.5702	4.5902	4.5799	4.6059	4.5809	4.5899	4.5904	6.608	0.07661	4.59	0.009363
pos_3818	Jasmolone	metab_3813	yes	up	-	-	pos	54383-66-3	163.112	4.41515	M+H-H2O	C11H16O2	0	32.8	HMDB0030039	-	-	-	-	-	Organic oxygen compounds	Organooxygen compounds	Alcohols and polyols	-	1.4143	1.4139	1.5446	8.31e-11	5.19e-10	5.7349	5.7303	5.783	5.79	5.7	5.7398	3.6256	3.6153	4.0493	3.6163	3.6253	3.7909	5.746	0.03415	3.72	0.175
neg_2233	PA(18:1(12Z)-2OH(9,10)/i-15:0)	metab_11231	yes	up	-	-	neg	-	737.457	4.75143	M+FA-H	C36H69O10P	0	30.2	HMDB0267678	-	-	-	-	-	Not Available	Not Available	Not Available	-	1.4138	1.4137	1.3716	2.44e-12	2.09e-11	7.2703	7.2852	7.2678	7.2591	7.3401	7.4069	5.3801	5.2597	5.2942	5.2575	5.2422	5.5202	7.305	0.05778	5.326	0.1075
pos_2569	Telocinobufagin	metab_2609	yes	up	-	C17072	pos	472-26-4	447.208	2.67632	M+2Na-H	C24H34O5	0	49.3	HMDB0258793;LMST01130025	Steroids	24-Carbon atoms	-	-	-	Lipids and lipid-like molecules	Steroids and steroid derivatives	Steroid lactones	-	1.4137	1.4137	1.4896	3.88e-13	5.89e-12	6.2398	6.1347	6.0154	6.0089	6.2143	6.2095	4.121	4.1107	4.1368	4.1117	4.1208	4.1212	6.137	0.1029	4.12	0.009362
pos_9985	Aminodeoxykanamycin	metab_9934	yes	up	-	C01822	pos	8063-07-08	448.239	2.88597	M+H-2H2O	C18H37N5O10	0	80.9	HMDB0242522;HMDB0015303	-	-	map01110;map00524	Metabolism;Metabolism	Global and overview maps;Biosynthesis of other secondary metabolites	Organic oxygen compounds	Organooxygen compounds	Carbohydrates and carbohydrate conjugates	Biosynthesis of secondary metabolites;Neomycin, kanamycin and gentamicin biosynthesis	1.4128	1.4128	1.4178	3.46e-06	7.15e-06	7.1181	7.2193	7.2017	7.1218	7.2718	7.3491	5.0627	5.8448	4.3487	5.329	4.5449	5.3976	7.214	0.08883	5.088	0.5601
neg_6607	Leucyl-Histidine	metab_15694	yes	up	-	-	neg	-	267.146	1.07638	M-H	C12H20N4O3	0	51.6	HMDB0028931	-	-	-	-	-	Organic acids and derivatives	Carboxylic acids and derivatives	Amino acids, peptides, and analogues	-	1.4123	1.4124	1.5086	2.5e-11	1.55e-10	5.9018	5.8819	5.7199	5.6653	6.0317	6.0219	3.9434	3.895	3.8977	3.8734	3.8763	3.8613	5.87	0.1515	3.891	0.02904
pos_10458	Angiotensinamide	metab_431	yes	up	-	-	pos	-	516.271	2.36845	M+2H	C49H70N14O11	0	34.9	HMDB0248428	-	-	-	-	-	Organic acids and derivatives	Carboxylic acids and derivatives	Amino acids, peptides, and analogues	-	1.4122	1.4119	1.3717	1.23e-14	3.43e-13	7.3706	7.5069	7.451	7.4844	7.3614	7.3329	5.4091	5.3988	5.4248	5.3998	5.4088	5.4093	7.418	0.07222	5.408	0.009363
neg_6011	Tilsuprost	metab_15099	yes	up	-	-	neg	-	428.215	3.59572	M+FA-H	C20H33NO4S	0	57	HMDB0259097	-	-	-	-	-	Lipids and lipid-like molecules	Fatty Acyls	Fatty acid esters	-	1.4117	1.412	1.5744	7.27e-10	3e-09	5.4674	5.3659	5.2847	5.1812	5.6553	5.7404	3.5135	3.4651	3.4678	3.4435	3.4464	3.4314	5.449	0.2161	3.461	0.02904
neg_5695	LHRH, acetyl-2-(2-naphthyl)-ala(1)-4-F-phe(2)-trp(3)-arg(6)-	metab_14803	yes	down	-	-	neg	-	717.35	3.93117	M-2H	C72H93FN18O13	0	60.7	HMDB0259554	-	-	-	-	-	Lipids and lipid-like molecules	Steroids and steroid derivatives	Steroid esters	-	1.4115	1.4114	0.6903	1.51e-15	4.5e-14	4.3577	4.3756	4.3748	4.4008	4.3968	4.4096	6.3995	6.2965	6.3996	6.289	6.3329	6.4056	4.386	0.01964	6.354	0.05438
neg_5993	Rhodamine B	metab_15078	yes	up	-	C19517	neg	64381-98-2;81-88-9	442.23	3.61135	M-H	C28H31N2O3+	0	31.4	HMDB0031786	-	-	-	-	-	Organoheterocyclic compounds	Benzopyrans	1-benzopyrans	-	1.4107	1.4117	1.514	1.44e-06	3.05e-06	5.8332	5.8485	5.6851	5.6952	6.6765	6.6856	4.3063	3.949	3.9517	3.9423	3.9303	3.9798	6.071	0.4776	4.01	0.1461
pos_2886	Mascaroside	metab_2914	yes	down	-	C09132	pos	55465-97-9	547.213	3.16885	M+Na	C26H36O11	0	36.1	HMDB0035603	-	-	-	-	-	Organoheterocyclic compounds	Naphthofurans	Not Available	-	1.41	1.4091	0.7182	4.77e-09	1.79e-08	4.9487	5.4213	4.9516	4.9512	5.5371	5.2028	7.0803	7.257	7.2133	7.2079	7.1823	7.2435	5.169	0.2621	7.197	0.06321
pos_2915	5,6-Dihydroxyprostaglandin F1a	metab_2943	yes	up	-	C06475	pos	11000-26-3	371.239	3.21605	M+H-H2O	C20H36O7	0	42.3	HMDB0012109	Lipids	Eicosanoids	-	-	-	Lipids and lipid-like molecules	Fatty Acyls	Eicosanoids	-	1.4096	1.4094	1.4603	4.08e-19	1.2e-16	6.3664	6.3327	6.3352	6.3134	6.3697	6.3702	4.3481	4.3378	4.3638	4.3388	4.3478	4.3483	6.348	0.02408	4.347	0.009362
neg_2995	Primidone	metab_12007	yes	down	-	C07371	neg	125-33-7	255.054	5.94072	M+K-2H	C12H14N2O2	0	35.9	HMDB0014932	-	-	-	-	-	Organoheterocyclic compounds	Diazines	Pyrimidines and pyrimidine derivatives	-	1.4094	1.4091	0.6002	1.92e-09	7.11e-09	2.956	2.9739	2.9731	2.9684	2.9951	3.0079	4.6799	5.1908	4.6488	5.1048	5.0063	5.1474	2.979	0.01893	4.963	0.2395
pos_1404	Demethoxyrapamycin	metab_1406	yes	down	-	-	pos	-	442.781	5.4741	M+2H, M+H	C50H77NO12	0	52.7	HMDB0250990	-	-	-	-	-	Phenylpropanoids and polyketides	Macrolide lactams	Not Available	-	1.4088	1.4086	0.6892	3.77e-14	8.42e-13	4.4161	4.4352	4.419	4.4186	4.4611	4.48	6.4643	6.4888	6.5306	6.4358	6.3099	6.4039	4.438	0.02654	6.439	0.07668
pos_6266	Leucyl-Asparagine	metab_6306	yes	down	-	-	pos	-	491.286	6.154	2M+H	C10H19N3O4	0	36.3	HMDB0028924	-	-	-	-	-	Organic acids and derivatives	Carboxylic acids and derivatives	Amino acids, peptides, and analogues	-	1.4083	1.4087	0.6519	5.84e-08	1.69e-07	3.91	3.6353	3.7046	4.405	3.6612	3.6801	5.6955	6.1113	5.6793	5.854	5.8348	6.1027	3.833	0.2972	5.88	0.1898
neg_2311	Thr Glu Leu Lys	metab_11305	yes	up	-	-	neg	-	488.272	4.88428	M-H	C21H39N5O8	32.6	0	-	-	-	-	-	-	-	-	-	-	1.4082	1.4079	1.4481	4.09e-14	6.2e-13	6.4047	6.4065	6.3677	6.3172	6.2139	6.2917	4.4263	4.378	4.3806	4.3563	4.3592	4.3442	6.334	0.07469	4.374	0.02904
pos_817	Phe Met	metab_8192	yes	up	-	-	pos	-	297.126	3.67925	M+H, 2M+NH4	C14H20N2O3S	85.1	0	-	-	-	-	-	-	-	-	-	-	1.4081	1.4081	1.378	6.7e-08	1.91e-07	7.4913	7.5122	7.4627	7.4017	7.4731	7.4342	5.8047	4.9498	5.7691	5.2203	5.5967	5.1558	7.463	0.03978	5.416	0.3555
pos_2748	PC(20:3(8Z,11Z,14Z)-2OH(5,6)/2:0)	metab_2782	yes	up	-	-	pos	-	664.314	2.94808	M+2Na-H	C30H54NO10P	0	60.2	HMDB0288845	-	-	-	-	-	Not Available	Not Available	Not Available	-	1.4072	1.4071	1.3693	1.46e-17	1.56e-15	7.3565	7.4079	7.4197	7.3817	7.3546	7.4427	5.4004	5.3901	5.4162	5.3911	5.4002	5.4006	7.394	0.03562	5.4	0.009363
neg_5770	Adelmidrol	metab_14873	yes	up	-	-	neg	-	319.187	3.85333	M+FA-H	C13H26N2O4	0	35.7	HMDB0248003	-	-	-	-	-	Organic nitrogen compounds	Organonitrogen compounds	Amines	-	1.4071	1.4069	1.4981	2.72e-14	4.39e-13	5.8469	5.7669	5.9145	5.9733	5.9185	5.8952	3.9817	3.9333	3.936	3.9116	3.9146	3.8996	5.886	0.0711	3.929	0.02904
pos_5560	1-Tridecanoyl-sn-Glycero-3-Phosphocholine	metab_5552	yes	down	-	-	pos	-	454.292	6.45583	M+H	C21H44NO7P	40.8	0	LMGP01050001	-	-	-	-	-	-	-	-	-	1.4068	1.4079	0.6645	8.53e-07	1.97e-06	4.4392	4.6235	3.9774	4.3746	3.3284	3.9903	6.1982	6.2406	6.3447	6.1883	6.0324	6.215	4.122	0.4656	6.203	0.101
pos_2032	Ile His Ala	metab_2090	yes	up	-	-	pos	-	340.197	2.52677	M+2H, M+H	C15H25N5O4	89.5	0	-	-	-	-	-	-	-	-	-	-	1.4067	1.4065	1.4446	2.49e-08	7.81e-08	6.692	6.5663	6.572	6.5324	6.663	6.5854	4.842	4.8556	4.713	4.0494	4.3555	4.6023	6.602	0.06184	4.57	0.3143
neg_3709	N-Choloylglycine	metab_16297	yes	down	-	C01921	neg	56-86-0;475-31-0	500.278	6.45687	M+Cl	C26H43NO6	0	53.3	HMDB0000138;HMDB0000148;HMDB0255104	Steroids	24-Carbon atoms	map01100;map04976;map04979;map00121;map00120	Metabolism;Organismal Systems;Organismal Systems;Metabolism;Metabolism	Global and overview maps;Digestive system;Digestive system;Lipid metabolism;Lipid metabolism	Lipids and lipid-like molecules	Steroids and steroid derivatives	Bile acids, alcohols and derivatives	Metabolic pathways;Bile secretion;Cholesterol metabolism;Secondary bile acid biosynthesis;Primary bile acid biosynthesis	1.4065	1.4078	0.6898	5.08e-08	1.38e-07	4.758	4.628	4.5453	4.6525	4.0142	4.1295	6.6648	6.3938	6.6121	6.3638	6.2901	6.4207	4.455	0.3063	6.458	0.1477
pos_3607	L-Glycine	metab_3603	yes	down	-	C00037	pos	-	76.0398	4.14577	M+H	C2H5NO2	38.3	0	-	Peptides;Hormones and transmitters	Amino acids;Neurotransmitters	map00310;map01110;map00230;map01502;map01240;map01200;map00120;map04974;map00630;map00730;map00470;map00860;map04080;map04721;map01060;map01100;map00480;map01120;map01230;map00680;map02010;map00260;map04978;map00460;map00440;map02026;map00970;map05230	Metabolism;Metabolism;Metabolism;Human Diseases;Metabolism;Metabolism;Metabolism;Organismal Systems;Metabolism;Metabolism;Metabolism;Metabolism;Environmental Information Processing;Organismal Systems;Metabolism;Metabolism;Metabolism;Metabolism;Metabolism;Metabolism;Environmental Information Processing;Metabolism;Organismal Systems;Metabolism;Metabolism;Cellular Processes;Genetic Information Proce…	Amino acid metabolism;Global and overview maps;Nucleotide metabolism;Drug resistance: antimicrobial;Global and overview maps;Global and overview maps;Lipid metabolism;Digestive system;Carbohydrate metabolism;Metabolism of cofactors and vitamins;Metabolism of other amino acids;Metabolism of cofactors and vitamins;Signaling molecules and interaction;Nervous system;Chemical structure transformation …	-	-	-	Lysine degradation;Biosynthesis of secondary metabolites;Purine metabolism;Vancomycin resistance;Biosynthesis of cofactors;Carbon metabolism;Primary bile acid biosynthesis;Protein digestion and absorption;Glyoxylate and dicarboxylate metabolism;Thiamine metabolism;D-Amino acid metabolism;Porphyrin metabolism;Neuroactive ligand-receptor interaction;Synaptic vesicle cycle;Biosynthesis of plant seco…	1.4063	1.406	0.6254	3.22e-14	7.49e-13	3.3049	3.324	3.3078	3.3074	3.3499	3.3688	5.3546	5.4402	5.2815	5.2999	5.2173	5.3288	3.327	0.02653	5.32	0.07503
pos_3652	11b-Hydroxyandrost-4-ene-3,17-dione	metab_9950	yes	up	-	C05284	pos	382-44-5	668.396	4.18495	2M+ACN+Na	C19H26O3	0	43.5	HMDB0006773;PW_C002924	-	-	map00140	Metabolism	Lipid metabolism	Organoheterocyclic compounds	Oxazinanes	Morpholines	Steroid hormone biosynthesis	1.4061	1.4063	1.7523	0.0003682	0.0005326	5.3249	5.6707	5.4038	4.9551	5.6951	5.4166	2.6593	5.2266	2.6751	2.65	2.6591	2.6596	5.411	0.2696	3.088	1.048
neg_5559	5-Hexyl-2-furanoctanoic acid	metab_14668	yes	up	-	C13798	neg	-	315.192	4.11098	M+Na-2H	C18H30O3	0	59.4	HMDB0112099	-	-	-	-	-	Lipids and lipid-like molecules	Fatty Acyls	Fatty acids and conjugates	-	1.406	1.4053	1.8446	4.47e-12	3.47e-11	4.3265	4.3383	4.3783	4.3428	4.1844	4.0739	2.3544	2.3962	2.3089	2.2847	2.2876	2.2727	4.274	0.1188	2.317	0.04819
neg_6470	3-Carbamoyl-2-phenylpropionaldehyde	metab_15568	yes	up	-	C16587	neg	-	445.158	2.48943	2M+Hac-H	C10H11NO3	0	51.2	HMDB0060366;PW_C040529	-	-	map00982	Metabolism	Xenobiotics biodegradation and metabolism	Benzenoids	Benzene and substituted derivatives	Phenylacetaldehydes	Drug metabolism - cytochrome P450	1.406	1.4053	1.3928	1.4e-09	5.4e-09	7.1706	7.034	7.1045	7.0217	6.8218	6.8033	4.8879	5.2362	5.2251	4.9966	4.9754	4.8037	6.993	0.1495	5.021	0.1764
neg_4128	Bacoside A	metab_13191	yes	down	-	-	neg	-	803.431	5.98	M+Cl	C41H68O13	0	57.3	HMDB0248842	-	-	-	-	-	Lipids and lipid-like molecules	Prenol lipids	Triterpenoids	-	1.4048	1.4051	0.7286	2.02e-09	7.47e-09	5.1382	5.1149	5.6296	5.5424	5.2332	5.1277	7.3547	7.1681	7.3002	7.2356	7.3396	7.2253	5.298	0.2289	7.271	0.07276
neg_4896	Rifalazil	metab_13993	yes	up	-	-	neg	-	939.443	4.99345	M-H	C51H64N4O13	0	69.4	HMDB0257223	-	-	-	-	-	Organoheterocyclic compounds	Benzoxazines	Phenoxazines	-	1.4042	1.4049	1.4509	1.15e-09	4.51e-09	6.2054	6.4058	6.1263	6.176	6.5699	6.551	4.3542	4.3059	4.5693	4.4264	4.2871	4.2721	6.339	0.1961	4.369	0.1129
neg_5854	PG(i-14:0/20:4(7E,9E,11Z,13E)-3OH(5S,6R,15S))	metab_14947	yes	up	-	-	neg	-	825.43	3.75973	M+Cl	C40H71O13P	0	49	HMDB0271297	-	-	-	-	-	Not Available	Not Available	Not Available	-	1.4028	1.4027	1.4631	1.98e-13	2.28e-12	6.1615	6.1192	6.0827	6.0393	6.2888	6.1959	4.254	4.2056	4.2083	4.184	4.1869	4.1719	6.148	0.08857	4.202	0.02904
pos_6357	(R)-1-Methylpiperidine-2-carboxylic acid	metab_6402	yes	up	-	-	pos	-	287.196	6.02583	2M+H	C7H13NO2	0	31.4	HMDB0242107	-	-	-	-	-	Organic acids and derivatives	Carboxylic acids and derivatives	Amino acids, peptides, and analogues	-	1.4026	1.4029	1.6294	4.26e-12	4.17e-11	5.0416	5.1025	5.0985	5.0278	5.3256	5.2957	3.1605	3.1502	3.1762	3.1512	3.1603	3.1607	5.149	0.1293	3.16	0.009356
pos_2637	Val Leu Asn	metab_2674	yes	up	-	-	pos	-	345.213	2.7773	M+H	C15H28N4O5	78.1	0	-	-	-	-	-	-	-	-	-	-	1.4026	1.4025	1.3945	8.18e-18	1.04e-15	6.9727	6.9602	7.0125	7.0011	7.0241	7.0503	5.023	5.0127	5.0388	5.0137	5.0228	5.0232	7.003	0.03324	5.022	0.009363
pos_9254	N(2)-phenylacetyl-L-glutaminate	metab_9234	yes	up	-	C05597	pos	-	306.144	3.60047	M+ACN+H	C13H16N2O4	0	61.2	HMDB0062645	-	-	-	-	-	Organic acids and derivatives	Carboxylic acids and derivatives	Amino acids, peptides, and analogues	-	1.4025	1.4023	1.5484	2.41e-18	4.22e-16	5.6098	5.5673	5.6229	5.5893	5.5505	5.617	3.6131	3.6028	3.6288	3.6037	3.6128	3.6133	5.593	0.02908	3.612	0.009361
pos_8919	Substance P, 7-L-phenylalaninamide-8-de-L-phenylalanine-9-deglycine-10-de-L-leucine-11-de-L-methioninamide-	metab_8917	yes	up	-	-	pos	-	472.248	3.91545	M+2Na	C41H66N14O9	0	52.1	HMDB0249949	-	-	-	-	-	Organic acids and derivatives	Carboxylic acids and derivatives	Amino acids, peptides, and analogues	-	1.4023	1.4018	1.4341	4.46e-08	1.32e-07	6.7805	6.7207	6.6181	6.6734	6.6785	6.6477	4.6067	4.721	5.1948	4.5314	4.1694	4.7513	6.686	0.05733	4.662	0.3341
neg_4850	LysoPE(22:5(4Z,7Z,10Z,13Z,16Z)/0:0)	metab_13944	yes	up	-	-	neg	-	548.276	5.04828	M+Na-2H	C27H46NO7P	0	35.1	HMDB0011524	-	-	-	-	-	Lipids and lipid-like molecules	Glycerophospholipids	Glycerophosphoethanolamines	-	1.4022	1.4019	1.4918	7.86e-13	7.66e-12	6.025	5.9125	5.8032	5.7538	5.9747	5.9309	4.0071	3.9587	3.9613	3.937	3.9399	3.9249	5.9	0.103	3.955	0.02904
pos_1988	L-Prolyl-4-hydroxy-L-prolin	metab_2039	yes	up	-	-	pos	-	261.144	2.37643	M+NH4, M+CH3OH+H	C10H16N2O4	0	38.6	HMDB0256781	-	-	-	-	-	Organic acids and derivatives	Carboxylic acids and derivatives	Amino acids, peptides, and analogues	-	1.4017	1.4014	1.3478	4.04e-10	2.04e-09	7.8117	7.7416	7.7307	7.7076	7.7102	7.6852	5.9514	5.9061	5.816	5.6666	5.4005	5.6768	7.731	0.04407	5.736	0.2013
neg_4234	5-Hydroxylysine	metab_13306	yes	up	-	C16741	neg	1190-94-9	485.298	5.85448	3M-H	C6H14N2O3	0	30.1	HMDB0245508;HMDB0000450	-	-	map01100;map00310	Metabolism;Metabolism	Global and overview maps;Amino acid metabolism	Organic acids and derivatives	Carboxylic acids and derivatives	Amino acids, peptides, and analogues	Metabolic pathways;Lysine degradation	1.4016	1.4015	1.5593	1.1e-11	7.62e-11	5.3416	5.2696	5.5599	5.4391	5.4571	5.5029	3.4995	3.4511	3.6564	3.4294	3.4324	3.4174	5.428	0.1063	3.481	0.09063
pos_3978	L-4-Chlorotryptophan	metab_3972	yes	down	-	-	pos	52448-14-3	280.084	4.58235	M+ACN+H	C11H11ClN2O2	0	35.3	HMDB0030400	-	-	-	-	-	Organoheterocyclic compounds	Indoles and derivatives	Indolyl carboxylic acids and derivatives	-	1.401	1.4008	0.668	3.66e-08	1.1e-07	4.0269	4.046	4.1217	4.0294	4.0719	4.0908	5.9652	5.6454	6.2472	5.9518	6.6236	6.0705	4.064	0.03744	6.084	0.3292
pos_5475	Nodularin	metab_5461	yes	down	-	C15713	pos	118399-22-7	807.44	6.13802	M+H-H2O	C41H60N8O10	0	86.3	HMDB0255692	-	-	-	-	-	Organic acids and derivatives	Carboxylic acids and derivatives	Amino acids, peptides, and analogues	-	1.3992	1.3994	0.7177	8.73e-08	2.43e-07	4.5875	5.1288	5.496	5.5363	4.9526	5.1708	7.0594	7.2874	7.1081	7.1469	7.1677	7.245	5.145	0.3536	7.169	0.08484
neg_5133	Notoginsenoside R10	metab_14238	yes	up	-	-	neg	335157-20-5	589.318	4.66538	M+Cl	C30H50O9	0	80.4	HMDB0039051	-	-	-	-	-	Lipids and lipid-like molecules	Steroids and steroid derivatives	Steroidal glycosides	-	1.399	1.3975	1.364	3.94e-09	1.35e-08	7.432	7.3748	7.3972	7.3495	7.2135	7.1868	5.498	5.7282	5.3448	5.089	5.152	5.4113	7.326	0.1013	5.371	0.2339
neg_2117	Amikacin	metab_11106	yes	up	-	C06820	neg	37517-28-5	620.253	4.55618	M+Cl	C22H43N5O13	0	75.2	HMDB0254120;HMDB0014622;PW_C008984	-	-	-	-	-	Organic oxygen compounds	Organooxygen compounds	Carbohydrates and carbohydrate conjugates	-	1.3987	1.3982	1.4857	1.81e-11	1.17e-10	5.9646	5.9438	6.0542	6.0996	5.7367	5.789	4.0447	3.9963	3.9989	3.9746	3.9775	3.9625	5.931	0.1434	3.992	0.02904
pos_10033	4-Fluoro-L-phenylalanine	metab_31	yes	up	-	C11217	pos	-	408.176	2.83913	2M+ACN+H	C9H10FNO2	0	38.9	HMDB0246423	-	-	-	-	-	Organic acids and derivatives	Carboxylic acids and derivatives	Amino acids, peptides, and analogues	-	1.3984	1.4002	2.0926	0.005289	0.00667	5.2041	5.4228	5.3091	2.0778	6.0783	6.2652	2.0095	1.9993	2.0251	2.0003	2.0092	4.466	5.06	1.523	2.418	1.003
neg_2593	N-Desisopropyl Pentisomide	metab_11588	yes	up	-	-	neg	-	322.213	5.33003	M+FA-H	C16H27N3O	0	34.4	HMDB0255116	-	-	-	-	-	Organic acids and derivatives	Carboxylic acids and derivatives	Amino acids, peptides, and analogues	-	1.3971	1.3968	1.4929	2.71e-09	9.63e-09	5.9331	5.951	5.8427	5.8125	5.9333	5.9788	4.3176	3.653	3.9032	4.0884	3.776	4.0071	5.909	0.06557	3.958	0.2357
neg_4706	3''-deamino-3''-oxonicotianamine	metab_13800	yes	down	-	C15486	neg	-	282.089	5.24395	M-H2O-H	C12H17N2O7-	0	45.5	HMDB0304096	-	-	map01100;map01110;map00999	Metabolism;Metabolism;Metabolism	Global and overview maps;Global and overview maps;Biosynthesis of other secondary metabolites	Organic acids and derivatives	Carboxylic acids and derivatives	Amino acids, peptides, and analogues	Metabolic pathways;Biosynthesis of secondary metabolites;Biosynthesis of various plant secondary metabolites	1.3965	1.3967	0.6662	1.5e-07	3.73e-07	3.9247	3.9427	4.0037	3.9372	3.9638	3.9766	5.6251	6.3437	5.6246	6.2448	5.551	6.2577	3.958	0.02916	5.941	0.376
neg_5372	Z-Vdvad-fmk	metab_14480	yes	down	-	-	neg	-	716.293	4.33752	M+Na-2H	C32H46FN5O11	0	44.4	HMDB0259976	-	-	-	-	-	Organic acids and derivatives	Peptidomimetics	Hybrid peptides	-	1.3963	1.3963	0.6449	8.28e-06	1.57e-05	3.7161	3.734	3.7332	3.7285	3.7552	3.768	5.0906	6.5913	5.182	6.026	5.6128	6.2843	3.739	0.01895	5.798	0.6053
neg_2821	Okadaic acid	metab_11826	yes	up	-	C01945	neg	78111-17-8	849.471	5.68265	M+FA-H	C44H68O13	0	84.1	HMDB0030441	-	-	-	-	-	Organic oxygen compounds	Organooxygen compounds	Ethers	-	1.3961	1.392	2.642	0.002891	0.004119	4.1656	2.796	5.5677	5.3462	4.3019	1.5514	1.5476	1.5006	1.5032	1.4796	1.4825	1.468	3.955	1.538	1.497	0.02815
neg_5079	11-Meo-fes	metab_14183	yes	up	-	-	neg	-	699.368	4.73577	2M+Hac-H	C19H25FO3	0	39	HMDB0242521	-	-	-	-	-	Lipids and lipid-like molecules	Steroids and steroid derivatives	Estrane steroids	-	1.3957	1.3948	1.4459	1.64e-07	4.07e-07	6.3889	6.3612	6.7987	6.756	6.0237	6.1706	4.282	4.5733	4.2685	4.6118	4.1814	4.7111	6.417	0.3098	4.438	0.22
neg_1817	4-Ethylphenylsulfate	metab_10794	yes	down	-	-	neg	-	247.028	4.06413	M+FA-H	C8H10O4S	0	30.2	HMDB0062551	-	-	-	-	-	Not Available	Not Available	Not Available	-	1.3956	1.3958	0.6668	2.41e-13	2.72e-12	3.8326	3.8505	3.8497	3.845	3.8717	3.8845	5.901	5.7605	5.8547	5.7642	5.6326	5.7838	3.856	0.01895	5.783	0.09224
pos_3694	Paliperidone	metab_3685	yes	up	-	C21516	pos	144598-75-4	444.244	4.23285	M+NH4	C23H27FN4O3	55.1	0	HMDB0256085;HMDB0247256;HMDB0015396	-	-	-	-	-	Organoheterocyclic compounds	Pyridopyrimidines	Not Available	-	1.3951	1.3947	1.4581	1.89e-07	4.91e-07	6.4936	6.4544	6.2915	6.3329	6.5037	6.4804	4.3745	4.6616	4.3484	3.7582	4.3963	4.9002	6.426	0.09069	4.407	0.383
pos_7284	PS(14:0/20:4(8Z,11Z,14Z,17Z)-2OH(5S,6R))	metab_7324	yes	down	-	-	pos	-	405.729	5.29183	M+H+Na	C40H70NO12P	0	53.5	HMDB0280873	-	-	-	-	-	Not Available	Not Available	Not Available	-	1.3945	1.3934	0.6935	1.01e-08	3.47e-08	4.2458	4.2649	4.2487	4.6193	4.7749	4.8405	6.5419	6.4952	6.5737	6.4552	6.4113	6.4473	4.499	0.2788	6.487	0.06149
pos_4774	(E)-Zeatin glucoside	metab_4765	yes	up	-	-	pos	-	399.202	5.4188	M+NH4	C16H23N5O6	0	48.9	HMDB0303782	-	-	-	-	-	Lipids and lipid-like molecules	Fatty Acyls	Fatty acyl glycosides	-	1.3935	1.3933	1.4592	4e-17	3.27e-15	6.2683	6.2439	6.1696	6.1824	6.205	6.2259	4.259	4.2487	4.287	4.2497	4.2588	4.2592	6.216	0.03746	4.26	0.01389
pos_6999	Pro Asn Gln	metab_7045	yes	up	-	-	pos	-	358.171	5.53777	M+H	C14H23N5O6	50.5	0	-	-	-	-	-	-	-	-	-	-	1.3934	1.3929	1.5004	2.91e-13	4.62e-12	5.9	5.793	5.9646	5.9986	5.7861	5.7821	3.9137	3.9034	3.9294	3.9044	3.9134	3.9139	5.871	0.09704	3.913	0.009362
pos_4233	Eicosapentaenoyl Ethanolamide	metab_4227	yes	up	-	-	pos	109001-03-8	409.28	4.8212	M+ACN+Na	C22H35NO2	0	41.6	HMDB0013649	-	-	-	-	-	Organic nitrogen compounds	Organonitrogen compounds	Amines	-	1.3923	1.3922	1.3746	2.4e-14	5.94e-13	7.1764	7.1652	7.127	7.137	7.2195	7.2169	5.3143	5.2155	5.2555	5.1448	5.1493	5.2373	7.174	0.03889	5.219	0.06501
pos_4762	Ergosine	metab_4755	yes	up	-	C09167	pos	561-94-4	580.312	5.39522	M+CH3OH+H	C30H37N5O5	0	59.2	HMDB0251913	-	-	-	-	-	Alkaloids and derivatives	Ergoline and derivatives	Lysergic acids and derivatives	-	1.3922	1.3929	1.364	1.51e-08	4.96e-08	7.4629	7.4673	7.1966	7.2145	7.7008	7.697	5.6549	5.509	5.6365	5.543	5.3151	5.1431	7.457	0.2208	5.467	0.1998
neg_1244	Asparaginylisoleucine	metab_10224	yes	up	-	-	neg	438533-59-6	244.13	3.18987	M-H	C10H19N3O4	0	70	HMDB0028734	-	-	-	-	-	Organic acids and derivatives	Carboxylic acids and derivatives	Amino acids, peptides, and analogues	-	1.3911	1.3911	1.5452	1.73e-11	1.12e-10	5.5273	5.5379	5.3131	5.2149	5.5581	5.4821	3.5718	3.5234	3.5261	3.5018	3.5047	3.4897	5.439	0.1412	3.52	0.02904
neg_3081	Porphobilinogen	metab_12097	yes	up	-	C00931	neg	487-90-1	451.183	6.05815	2M-H	C10H14N2O4	0	49.2	HMDB0000245;PW_C000166	-	-	map01100;map01110;map00860;map01120;map01240	Metabolism;Metabolism;Metabolism;Metabolism;Metabolism	Global and overview maps;Global and overview maps;Metabolism of cofactors and vitamins;Global and overview maps;Global and overview maps	Organic nitrogen compounds	Organonitrogen compounds	Amines	Metabolic pathways;Biosynthesis of secondary metabolites;Porphyrin metabolism;Microbial metabolism in diverse environments;Biosynthesis of cofactors	1.3908	1.3908	1.5886	2.88e-11	1.74e-10	5.258	5.3387	5.0505	4.9484	5.2449	5.251	3.3146	3.2662	3.2688	3.2445	3.2474	3.2325	5.182	0.1489	3.262	0.02903
neg_1489	2,5-Dihydroxybenzenesulfonic Acid	metab_10464	yes	down	-	-	neg	-	188.986	3.55658	M-H	C6H6O5S	0	76	HMDB0245498	-	-	-	-	-	Benzenoids	Benzene and substituted derivatives	Benzenesulfonic acids and derivatives	-	1.3904	1.3891	0.7312	1.78e-07	4.37e-07	4.6191	5.5234	5.4015	5.5463	5.2969	5.6443	7.4112	7.3075	7.368	7.2448	7.2091	7.2729	5.339	0.3726	7.302	0.07622
pos_2262	Isoleucyl-Arginine	metab_2323	yes	up	-	-	pos	-	288.203	1.09948	M+H	C12H25N5O3	0	53.1	HMDB0028901	-	-	-	-	-	Organic acids and derivatives	Carboxylic acids and derivatives	Amino acids, peptides, and analogues	-	1.3892	1.389	1.4248	1.72e-15	6.94e-14	6.6006	6.5616	6.5248	6.4391	6.5144	6.4815	4.5769	4.5667	4.5927	4.5676	4.5767	4.5771	6.52	0.0571	4.576	0.009363
neg_6049	Canescein	metab_15133	yes	up	-	-	neg	22333-73-9	601.246	3.54092	M+Cl	C29H42O11	0	49.3	HMDB0029313	-	-	-	-	-	Organoheterocyclic compounds	Isobenzofurans	Not Available	-	1.3891	1.3892	1.4418	1.12e-10	5.85e-10	6.1652	6.4336	6.1715	6.2857	6.2022	6.2987	4.3283	4.2935	4.2825	4.2582	4.2611	4.6236	6.259	0.1024	4.341	0.1407
pos_2706	Beta-Alanine	metab_2743	yes	down	-	C00099	pos	107-95-9	90.0554	2.89348	M+H	C3H7NO2	53.5	0	PW_C000040;HMDB0000056;MJDBOTE0000512	Peptides;Peptides	Amino acids;Amines	map01100;map01110;map00770;map01240;map04974;map00240;map04080;map00640;map00410	Metabolism;Metabolism;Metabolism;Metabolism;Organismal Systems;Metabolism;Environmental Information Processing;Metabolism;Metabolism	Global and overview maps;Global and overview maps;Metabolism of cofactors and vitamins;Global and overview maps;Digestive system;Nucleotide metabolism;Signaling molecules and interaction;Carbohydrate metabolism;Metabolism of other amino acids	Organic acids and derivatives	Carboxylic acids and derivatives	Amino acids, peptides, and analogues	Metabolic pathways;Biosynthesis of secondary metabolites;Pantothenate and CoA biosynthesis;Biosynthesis of cofactors;Protein digestion and absorption;Pyrimidine metabolism;Neuroactive ligand-receptor interaction;Propanoate metabolism;beta-Alanine metabolism	1.3887	1.3878	0.6538	2.94e-08	9.03e-08	3.4727	4.2131	3.4756	3.4752	3.9804	3.8318	5.7414	5.7414	5.7403	5.7144	5.6869	5.7061	3.741	0.3167	5.722	0.02292
neg_4580	3-dehydrocholate	metab_13665	yes	up	-	-	neg	2304-89-4	869.535	5.38492	2M+Hac-H	C24H37O5-	0	65.5	HMDB0304121;HMDB0000502	-	-	-	-	-	Lipids and lipid-like molecules	Steroids and steroid derivatives	Bile acids, alcohols and derivatives	-	1.3881	1.3874	1.4509	3.23e-12	2.61e-11	6.3506	6.1633	6.1074	6.0849	6.1081	6.0022	4.2816	4.2332	4.2359	4.2116	4.2145	4.1995	6.136	0.1174	4.229	0.02904
neg_5199	Tryptophyl-Methionine	metab_14300	yes	up	-	-	neg	-	334.123	4.58737	M-H	C16H21N3O3S	0	61.8	HMDB0029089	-	-	-	-	-	Organic acids and derivatives	Carboxylic acids and derivatives	Amino acids, peptides, and analogues	-	1.3869	1.3862	1.511	1.28e-11	8.67e-11	5.7984	5.7522	5.677	5.6034	5.5248	5.443	3.7799	3.7315	3.7342	3.7099	3.7128	3.6978	5.633	0.1358	3.728	0.02904
pos_698	L-Pyroglutamyl-L-histidyl-3,3-dimethylprolinamide	metab_7026	yes	up	-	-	pos	-	391.207	3.31685	M+H-2H2O, M+H	C18H26N6O4	0	41.6	HMDB0257369	-	-	-	-	-	Organic acids and derivatives	Carboxylic acids and derivatives	Amino acids, peptides, and analogues	-	1.3865	1.386	1.4335	1.81e-09	7.59e-09	6.544	6.491	6.6376	6.4995	6.3168	6.3371	4.894	4.3739	4.5497	4.3748	4.5048	4.3844	6.471	0.1233	4.514	0.2008
pos_9857	Alpha-Methyltryptamine	metab_9808	yes	down	-	C20127	pos	299-26-3	175.123	2.98765	M+H	C11H14N2	0	58.9	HMDB0245770	-	-	-	-	-	Organoheterocyclic compounds	Indoles and derivatives	Indoles	-	1.3854	1.3843	0.6815	3.14e-08	9.61e-08	4.1631	3.9451	3.9289	4.189	4.7862	4.2906	6.1947	6.2756	6.1922	6.1462	6.1084	6.2119	4.217	0.313	6.188	0.05727
neg_6388	Trimethoprim	metab_15479	yes	up	-	C01965	neg	738-70-5	639.293	3.17438	2M+Hac-H	C14H18N4O3	0	35.7	HMDB0014583;MJDBOTE0000822	-	-	-	-	-	Benzenoids	Phenol ethers	Anisoles	-	1.3853	1.3846	1.4345	1.65e-12	1.48e-11	6.4164	6.2529	6.3517	6.2647	6.1972	6.1104	4.4198	4.3714	4.374	4.3497	4.3526	4.3377	6.266	0.1087	4.368	0.02904
pos_10328	Fexofenadine	metab_311	yes	up	-	C06999	pos	83799-24-0	251.652	2.57443	M+2H	C32H39NO4	0	34.7	HMDB0005030;PW_C002373	-	-	map04976	Organismal Systems	Digestive system	Benzenoids	Benzene and substituted derivatives	Diphenylmethanes	Bile secretion	1.3852	1.3847	1.4359	4.67e-08	1.38e-07	6.5747	6.4464	6.5109	6.4916	6.5307	6.482	4.653	4.9684	4.4629	3.9894	4.4172	4.6922	6.506	0.04402	4.531	0.3296
neg_2220	Tfllr-NH2	metab_11217	yes	up	-	-	neg	-	684.357	4.73577	M+K-2H	C31H53N9O6	0	62.8	HMDB0258946	-	-	-	-	-	Organic acids and derivatives	Carboxylic acids and derivatives	Amino acids, peptides, and analogues	-	1.3851	1.385	1.3222	1.31e-13	1.62e-12	7.7949	7.8044	7.7154	7.7048	7.8199	7.863	5.9139	5.9648	5.84	5.8903	5.7926	5.9194	7.784	0.06172	5.887	0.06157
pos_4678	PS(20:4(7E,9E,11Z,13E)-3OH(5S,6R,15S)/22:2(13Z,16Z))	metab_4666	yes	up	-	-	pos	-	467.771	5.30752	M+H+Na	C48H82NO13P	0	57.1	HMDB0283125	-	-	-	-	-	Not Available	Not Available	Not Available	-	1.3849	1.3851	1.4263	2.36e-12	2.58e-11	6.5057	6.4976	6.3226	6.3672	6.6236	6.5871	4.5467	4.5365	4.5625	4.5374	4.5465	4.5469	6.484	0.1187	4.546	0.009363
neg_2147	Niveusin C	metab_11139	yes	up	-	C09517	neg	75680-27-2	415.115	4.60303	M+K-2H	C20H26O7	0	39.6	HMDB0034474	-	-	-	-	-	Lipids and lipid-like molecules	Prenol lipids	Terpene lactones	-	1.3845	1.385	1.4977	3.8e-09	1.31e-08	5.6667	5.6457	5.5492	5.6178	6.0943	6.0923	3.9098	3.8614	3.8641	3.8397	3.8427	3.8277	5.778	0.2477	3.858	0.02904
neg_4690	Tilmicosin	metab_13783	yes	up	-	-	neg	-	867.556	5.26747	M-H	C46H80N2O13	0	78.3	HMDB0259095	-	-	-	-	-	Organic oxygen compounds	Organooxygen compounds	Carbohydrates and carbohydrate conjugates	-	1.3821	1.3816	1.43	2.07e-14	3.58e-13	6.3449	6.2484	6.3475	6.2887	6.2132	6.1917	4.4378	4.3895	4.3921	4.3678	4.3707	4.3557	6.272	0.06595	4.386	0.02904
neg_1234	Lotusine	metab_10213	yes	up	-	C17567	neg	6871-67-6	627.347	3.15873	2M-H	C19H24NO3+	0	68.4	HMDB0033347	-	-	-	-	-	Organoheterocyclic compounds	Isoquinolines and derivatives	Benzylisoquinolines	-	1.3808	1.3807	1.4288	1.55e-10	7.73e-10	6.4089	6.3554	6.2675	6.1995	6.3731	6.3008	4.411	4.3626	4.7434	4.341	4.3439	4.3289	6.318	0.07691	4.422	0.1602
neg_3702	N-Myristoyl Glutamic acid	metab_12756	yes	down	-	-	neg	-	356.244	6.48038	M-H	C19H35NO5	0	47	HMDB0242051	-	-	-	-	-	Organic acids and derivatives	Carboxylic acids and derivatives	Amino acids, peptides, and analogues	-	1.3802	1.3821	0.5536	6.85e-05	0.0001165	2.1048	2.1227	3.5301	2.1172	3.5616	2.1564	4.9647	4.8405	4.8244	4.682	4.1375	4.7197	2.599	0.7339	4.695	0.2906
pos_8	Glu Leu	metab_8021	yes	up	-	-	pos	-	261.144	2.96387	M+H, 2M+ACN+Na, 2M+H, M+H-H2O, M+H-2H2O	C11H20N2O5	79.6	0	-	-	-	-	-	-	-	-	-	-	1.38	1.3797	1.3047	2.02e-14	5.18e-13	8.2138	8.2251	8.2565	8.2098	8.1751	8.2146	6.3074	6.2855	6.2531	6.2224	6.2906	6.4216	8.216	0.02624	6.297	0.06825
neg_1126	Imidazolepropionic acid	metab_10113	yes	up	-	C20522	neg	1074-59-5	185.056	1.81343	M+FA-H	C6H8N2O2	0	55.6	HMDB0002271	-	-	map00340	Metabolism	Amino acid metabolism	Organoheterocyclic compounds	Azoles	Imidazoles	Histidine metabolism	1.3798	1.3794	1.5247	1.39e-13	1.71e-12	5.5787	5.4213	5.549	5.3911	5.3862	5.4724	3.637	3.5886	3.5913	3.567	3.5699	3.5549	5.466	0.08199	3.585	0.02904
pos_3433	CDP-DG(22:5(4Z,7Z,10Z,13Z,19Z)-O(16,17)/a-21:0)	metab_3434	yes	down	-	-	pos	-	578.778	3.9633	M+2Na	C55H91N3O16P2	0	36.9	HMDB0293138	-	-	-	-	-	Not Available	Not Available	Not Available	-	1.3797	1.3808	0.6463	8.78e-07	2.02e-06	4.3299	3.5912	3.3158	3.9757	3.3579	3.3767	5.5887	5.8651	5.8183	5.6679	5.29	5.7273	3.658	0.4106	5.66	0.2067
neg_53	PA(22:5(7Z,10Z,13Z,16Z,19Z)/18:2(9Z,12Z))	metab_14405	yes	down	-	C00416	neg	-	781.454	4.86102	M-H2O-H, M+K-2H, M+Cl	C43H71O8P	0	36.9	PW_C062808;HMDB0115383	Lipids	Phospholipids	map01100;map00564;map01110;map00561;map05212;map05200;map04975;map04024;map05231;map04072;map04912;map04070;map04666	Metabolism;Metabolism;Metabolism;Metabolism;Human Diseases;Human Diseases;Organismal Systems;Environmental Information Processing;Human Diseases;Environmental Information Processing;Organismal Systems;Environmental Information Processing;Organismal Systems	Global and overview maps;Lipid metabolism;Global and overview maps;Lipid metabolism;Cancer: specific types;Cancer: overview;Digestive system;Signal transduction;Cancer: overview;Signal transduction;Endocrine system;Signal transduction;Immune system	Lipids and lipid-like molecules	Glycerophospholipids	Glycerophosphates	Metabolic pathways;Glycerophospholipid metabolism;Biosynthesis of secondary metabolites;Glycerolipid metabolism;Pancreatic cancer;Pathways in cancer;Fat digestion and absorption;cAMP signaling pathway;Choline metabolism in cancer;Phospholipase D signaling pathway;GnRH signaling pathway;Phosphatidylinositol signaling system;Fc gamma R-mediated phagocytosis	1.3797	1.3767	0.3207	0.01138	0.01525	1.2409	1.2579	1.2571	1.2527	1.2779	1.29	5.5538	1.2406	5.0985	4.9163	5.6122	1.2088	1.263	0.01793	3.938	2.119
pos_8816	Genipic acid	metab_8816	yes	down	-	-	pos	6902-76-7	202.107	3.99495	M+NH4	C9H12O4	0	47.1	HMDB0036072	-	-	-	-	-	Organoheterocyclic compounds	Dihydrofurans	Not Available	-	1.379	1.3788	0.6747	1.69e-15	6.86e-14	3.9518	3.9709	3.9547	3.9543	3.9968	4.0157	5.9202	5.9463	5.9062	5.8954	5.8014	5.8686	3.974	0.02654	5.89	0.05036
pos_8018	Neomacrostemonoside D	metab_8043	yes	up	-	-	pos	226713-77-5	554.281	4.646	M+2H	C53H86O24	0	43.5	HMDB0034308	-	-	-	-	-	Lipids and lipid-like molecules	Steroids and steroid derivatives	Steroidal glycosides	-	1.379	1.3794	1.3025	2.89e-08	8.9e-08	8.461	8.4378	8.2279	8.186	8.6203	8.6002	6.3679	6.6931	6.1693	6.7703	6.2062	6.5878	8.422	0.1823	6.466	0.2546
pos_539	NLS peptide	metab_5372	yes	up	-	-	pos	-	457.586	2.7384	M+2Na+H, M+2Na	C57H103N19O15S	0	35.2	HMDB0255673	-	-	-	-	-	Organic Polymers	Polypeptides	Not Available	-	1.379	1.378	1.4194	2.93e-09	1.16e-08	6.6104	6.6452	6.7406	6.7657	6.3591	6.2158	4.5765	4.5662	4.5923	4.5672	4.5763	4.8349	6.556	0.2207	4.619	0.1062
neg_6548	PA(PGE2/2:0)	metab_15641	yes	up	-	-	neg	-	529.224	1.60383	M-H2O-H	C25H41O11P	0	46.2	HMDB0266510	-	-	-	-	-	Not Available	Not Available	Not Available	-	1.379	1.3785	1.4374	7.85e-12	5.64e-11	6.1169	6.1047	6.3883	6.3088	6.1222	6.0878	4.3568	4.3085	4.3111	4.2868	4.2897	4.2747	6.188	0.1273	4.305	0.02904
pos_9877	4-Hydroxypropranolol glucuronide	metab_9826	yes	down	-	-	pos	-	465.2	2.97182	2M+3H2O+2H	C22H29NO9	0	37.6	HMDB0247679	-	-	-	-	-	Organic oxygen compounds	Organooxygen compounds	Carbohydrates and carbohydrate conjugates	-	1.3783	1.3779	0.7274	3.98e-09	1.52e-08	5.1123	5.1314	5.1152	5.1148	5.1767	5.3733	6.9011	7.4613	6.889	7.165	6.9639	7.2758	5.171	0.1022	7.109	0.2314
neg_5911	Ketamine	metab_15001	yes	down	-	C07525	neg	6740-88-1	274.039	3.71292	M+K-2H	C13H16ClNO	0	70.3	HMDB0015352	-	-	-	-	-	Benzenoids	Benzene and substituted derivatives	Halobenzenes	-	1.3777	1.3778	0.6603	5.26e-14	7.64e-13	3.6264	3.6444	3.6435	3.6389	3.6655	3.6783	5.5913	5.5687	5.6139	5.472	5.4198	5.4918	3.649	0.01895	5.526	0.0764
pos_9025	CDP-DG(i-21:0/20:4(7E,9E,11Z,13E)-3OH(5S,6R,15S))	metab_9019	yes	down	-	-	pos	-	582.78	3.81323	M+2Na	C53H91N3O18P2	0	48.1	HMDB0294233	-	-	-	-	-	Not Available	Not Available	Not Available	-	1.3776	1.3779	0.7132	3.51e-08	1.06e-07	4.8233	5.0256	4.952	5.0959	5.0103	4.2402	6.8665	6.8122	6.8548	6.7776	6.751	6.8081	4.858	0.3161	6.812	0.04408
pos_1683	LysoPC(20:3(5Z,8Z,11Z)/0:0)	metab_1712	yes	down	-	-	pos	1199257-41-4	546.355	6.64668	M+H, M+Na	C28H52NO7P	0	64.1	HMDB0010393	-	-	-	-	-	Lipids and lipid-like molecules	Glycerophospholipids	Glycerophosphocholines	-	1.3775	1.3774	0.7287	1.05e-10	6.37e-10	5.0723	5.0817	5.3063	5.1936	5.1715	5.162	7.2665	7.0912	7.2544	7.0071	6.8775	7.0301	5.165	0.08529	7.088	0.1508
pos_863	6-(3-aminopiperidin-1-yl)-2-(2-methoxyethyl)pyridazin-3-one	metab_8636	yes	up	-	-	pos	-	270.192	3.83677	M+H, M+NH4	C12H20N4O2	31.7	0	-	-	-	-	-	-	-	-	-	-	1.3772	1.3771	1.4795	3.03e-20	2e-17	5.8675	5.9007	5.8888	5.8742	5.9097	5.9005	3.9812	3.9709	3.9969	3.9718	3.9809	3.9814	5.89	0.01655	3.981	0.009362
pos_7247	Ganglioside GM1 (18:1/20:0)	metab_7288	yes	down	-	C04911	pos	-	809.943	5.32343	M+2Na	C75H135N3O31	0	37.1	HMDB0004857	Lipids	Glycolipids	map00604;map05110	Metabolism;Human Diseases	Glycan biosynthesis and metabolism;Infectious disease: bacterial	Lipids and lipid-like molecules	Sphingolipids	Glycosphingolipids	Glycosphingolipid biosynthesis - ganglio series;Vibrio cholerae infection	1.3766	1.3763	0.717	7.39e-15	2.26e-13	4.8171	4.8362	4.82	4.8196	4.8621	4.881	6.7985	6.6793	6.8272	6.7387	6.6831	6.7646	4.839	0.02654	6.749	0.06019
pos_4497	13-HODE	metab_4483	yes	down	-	C14762	pos	29623-28-7	319.222	5.10813	M+Na	C18H32O3	0	53.1	HMDB0004667;HMDB0242324	-	-	map00591;map03320	Metabolism;Organismal Systems	Lipid metabolism;Endocrine system	Lipids and lipid-like molecules	Fatty Acyls	Lineolic acids and derivatives	Linoleic acid metabolism;PPAR signaling pathway	1.376	1.3757	0.6735	3.38e-16	1.96e-14	3.9083	3.9275	3.9113	3.9108	3.9534	3.9722	5.8119	5.793	5.8505	5.8616	5.8993	5.8074	3.931	0.02654	5.837	0.04027
neg_6403	CCR3 Antagonist	metab_15496	yes	up	-	-	neg	-	531.246	3.12747	M+FA-H	C26H35FN4O2S	0	60.4	HMDB0249924	-	-	-	-	-	Organoheterocyclic compounds	Piperidines	Benzylpiperidines	-	1.3758	1.3749	1.4146	1.44e-11	9.66e-11	6.5809	6.2701	6.5236	6.4029	6.3407	6.2479	4.572	4.5236	4.5262	4.5019	4.5048	4.4898	6.394	0.1352	4.52	0.02904
neg_1527	2-Methoxy-estradiol-17b 3-glucuronide	metab_10506	yes	up	-	C11131	neg	-	459.199	3.60352	M-H2O-H	C25H34O9	0	42.2	HMDB0006765	-	-	map00140	Metabolism	Lipid metabolism	Lipids and lipid-like molecules	Steroids and steroid derivatives	Steroidal glycosides	Steroid hormone biosynthesis	1.3748	1.3737	1.6777	0.0005229	0.0008156	5.5253	5.4799	5.3852	5.2852	5.4856	5.5058	4.5468	2.5733	4.7017	2.5517	2.5546	2.5396	5.444	0.09177	3.245	1.07
pos_9567	Isopropyl beta-D-glucoside	metab_9533	yes	down	-	-	pos	5391-17-3	187.096	3.30903	M+H-2H2O	C9H18O6	0	60	HMDB0032705	-	-	-	-	-	Organic oxygen compounds	Organooxygen compounds	Carbohydrates and carbohydrate conjugates	-	1.3746	1.3748	0.6966	5.9e-08	1.7e-07	4.7298	4.1861	4.2431	5.0384	4.3403	4.3325	6.4256	6.4813	6.4276	6.4584	6.3954	6.3797	4.478	0.3341	6.428	0.03787
pos_3126	Taraxinic acid	metab_3140	yes	down	-	-	pos	-	280.154	3.5847	M+NH4	C15H18O4	0	35.8	HMDB0303482	-	-	-	-	-	Lipids and lipid-like molecules	Prenol lipids	Terpene lactones	-	1.3746	1.3743	0.6937	6.6e-14	1.37e-12	4.2776	4.2967	4.2806	4.3729	4.3227	4.3415	6.3286	6.1718	6.2829	6.2228	6.1686	6.145	4.315	0.03751	6.22	0.0726
neg_2370	17-Dimethylaminogeldanamycin	metab_11367	yes	up	-	-	neg	-	661.341	4.99345	M+FA-H	C32H48N4O8	0	87.8	HMDB0244766	-	-	-	-	-	Phenylpropanoids and polyketides	Macrolactams	Not Available	-	1.3745	1.3738	1.4496	6.57e-07	1.47e-06	6.3581	6.3117	6.2596	6.2461	6.1604	6.176	4.3334	4.1755	4.2326	4.8122	3.6238	4.7028	6.252	0.07626	4.313	0.4247
neg_5527	Idazoxan	metab_14635	yes	up	-	C10968	neg	79944-58-4	453.178	4.15012	2M+FA-H	C11H12N2O2	0	65.5	HMDB0253375	-	-	-	-	-	Organoheterocyclic compounds	Benzodioxanes	Benzo-1,4-dioxanes	-	1.3745	1.3751	1.9818	1.63e-09	6.13e-09	3.6702	3.7819	3.5754	3.6834	4.0216	4.1457	1.976	1.9281	1.9308	1.9067	1.9096	1.8948	3.813	0.2231	1.924	0.02871
pos_618	Pentaethylene glycol	metab_6212	yes	down	-	-	pos	-	239.149	3.0111	M+H, M+NH4	C10H22O6	63.2	0	HMDB0256256	-	-	-	-	-	Organic oxygen compounds	Organooxygen compounds	Ethers	-	1.3741	1.3739	0.6821	6.45e-14	1.34e-12	4.0631	4.0823	4.0661	4.0656	4.1082	4.127	5.9873	6.0931	6.0446	5.9733	5.9685	5.8662	4.085	0.02654	5.989	0.07703
neg_4667	Suloctidil	metab_13757	yes	up	-	-	neg	-	372.214	5.29092	M+Cl	C20H35NOS	0	45.6	HMDB0242578	-	-	-	-	-	Benzenoids	Benzene and substituted derivatives	Phenylpropanes	-	1.374	1.3736	1.4722	4.15e-14	6.27e-13	5.8508	5.8133	5.9195	5.8335	5.7427	5.7302	4.0021	3.9537	3.9563	3.932	3.9349	3.92	5.815	0.07066	3.95	0.02904
pos_6545	Tylosin	metab_6593	yes	down	-	C01457	pos	1401-69-0	469.758	5.86525	M+H+Na	C46H77NO17	0	73	HMDB0034108;LMPK04000004;MJDBOTE0001348	-	-	-	-	-	Organic oxygen compounds	Organooxygen compounds	Carbohydrates and carbohydrate conjugates	-	1.3739	1.3734	0.734	2.62e-10	1.4e-09	5.3834	5.1563	5.2171	5.0717	5.6	5.2814	7.2434	7.2134	7.1836	7.1654	7.1942	7.1971	5.285	0.1874	7.2	0.02672
pos_2343	Cinnamoside	metab_2403	yes	up	-	-	pos	108567-70-0	563.211	1.69098	M+2Na-H	C24H38O12	0	47	HMDB0038923	-	-	-	-	-	Lipids and lipid-like molecules	Prenol lipids	Terpene glycosides	-	1.3737	1.3727	1.4029	1.15e-09	5.12e-09	6.8906	6.733	6.7834	6.855	6.4591	6.3557	4.762	4.7517	4.7777	4.7526	4.7617	4.7622	6.679	0.2202	4.761	0.009363
pos_10671	Gibberellin A5	metab_633	yes	up	-	C11871	pos	561-56-8	394.163	1.5812	M+ACN+Na	C19H22O5	0	41.7	HMDB0303484;LMPR0104170028	-	-	map01110;map00904	Metabolism;Metabolism	Global and overview maps;Metabolism of terpenoids and polyketides	Lipids and lipid-like molecules	Prenol lipids	Diterpenoids	Biosynthesis of secondary metabolites;Diterpenoid biosynthesis	1.3736	1.3736	1.4451	3.71e-11	2.66e-10	6.0571	5.998	6.2342	6.3954	6.1822	6.3365	4.2912	4.281	4.307	4.2819	4.291	4.2914	6.201	0.1546	4.291	0.009362
neg_6581	Alpha-AMINO-3-HYDROXY-5-METHYL-4-ISOXAZOLEPROPIONIC ACID	metab_15671	yes	up	-	C13672	neg	77521-29-0	557.183	1.10748	3M-H	C7H10N2O4	0	35.1	HMDB0248356	-	-	-	-	-	Organic acids and derivatives	Carboxylic acids and derivatives	Amino acids, peptides, and analogues	-	1.3733	1.373	1.4403	7.66e-15	1.67e-13	6.1269	6.1577	6.1217	6.1091	6.0399	6.0077	4.2833	4.2349	4.2376	4.2133	4.2162	4.2012	6.094	0.05749	4.231	0.02904
pos_8479	Capsianoside IV	metab_8487	yes	up	-	-	pos	121924-05-8	686.371	4.2406	M+ACN+H	C32H52O13	0	68.4	HMDB0030736	-	-	-	-	-	Lipids and lipid-like molecules	Fatty Acyls	Fatty acyl glycosides	-	1.3727	1.3726	1.3015	1.66e-13	2.86e-12	8.2293	8.2129	8.1128	8.1426	8.2565	8.2592	6.3591	6.3548	6.3103	6.2699	6.1859	6.3296	8.202	0.061	6.302	0.0654
neg_5234	N-Formyl-Nle-Leu-Phe	metab_14334	yes	up	-	-	neg	-	440.215	4.54835	M+Na-2H	C22H33N3O5	0	41.8	HMDB0247141	-	-	-	-	-	Organic acids and derivatives	Carboxylic acids and derivatives	Amino acids, peptides, and analogues	-	1.3719	1.3726	1.5739	4.96e-05	8.54e-05	4.8456	5.5224	5.3108	5.8368	5.9463	6.3211	3.2987	4.5001	3.253	3.2287	3.2316	3.952	5.63	0.5195	3.577	0.5321
neg_4385	Cucurbitacin IIa	metab_13459	yes	up	-	-	neg	-	599.304	5.6592	M+K-2H	C32H50O8	0	80.8	HMDB0246992	-	-	-	-	-	Lipids and lipid-like molecules	Steroids and steroid derivatives	Cucurbitacins	-	1.3719	1.3714	1.4989	3.96e-13	4.16e-12	5.6811	5.6778	5.6448	5.5667	5.4625	5.5148	3.7827	3.7343	3.7369	3.7126	3.7155	3.7006	5.591	0.09106	3.73	0.02904
neg_4028	Mycolactone	metab_13085	yes	down	-	C12151	neg	-	779.447	6.08167	M+K-2H	C44H70O9	0	59.1	HMDB0254969	-	-	map01052	Metabolism	Metabolism of terpenoids and polyketides	Lipids and lipid-like molecules	Prenol lipids	Terpene lactones	Type I polyketide structures	1.3718	1.3722	0.7115	1.13e-07	2.87e-07	4.6865	4.7045	4.7036	4.699	4.7256	4.7384	6.3406	7.0701	6.3655	6.83	6.2244	6.8924	4.71	0.01895	6.62	0.3522
pos_8402	Cyclosquamosin D	metab_8412	yes	up	-	-	pos	-	878.446	4.3359	M+ACN+H	C41H56N8O11	0	93.1	HMDB0303369	-	-	-	-	-	Organic acids and derivatives	Carboxylic acids and derivatives	Amino acids, peptides, and analogues	-	1.3717	1.3711	1.3406	1.31e-07	3.51e-07	7.6652	7.6942	7.6722	7.7017	7.6161	7.6369	5.2487	6.2505	5.6285	5.6569	5.4913	6.0247	7.664	0.03299	5.717	0.3636
pos_4760	PE(LTE4/DiMe(13,5))	metab_4753	yes	down	-	-	pos	-	333.201	5.39522	M+3H	C52H89N2O12PS	0	31.2	HMDB0284893	-	-	-	-	-	Not Available	Not Available	Not Available	-	1.3717	1.3716	0.6948	7.82e-08	2.2e-07	4.599	4.7191	3.9664	4.6375	4.0085	4.6223	6.3621	6.3081	6.3665	6.4004	6.4411	6.3349	4.425	0.342	6.369	0.04713
neg_3211	Sphingosine 1-phosphate (d16:1-P)	metab_12232	yes	down	-	-	neg	-	396.215	6.1834	M+FA-H	C16H34NO5P	0	37.1	HMDB0060061	-	-	-	-	-	Organic acids and derivatives	Organic phosphoric acids and derivatives	Phosphate esters	-	1.3712	1.3714	0.664	7.89e-12	5.66e-11	3.641	3.659	3.6582	3.6535	3.6801	3.8103	5.7071	5.5415	5.6475	5.4687	5.4026	5.518	3.684	0.0633	5.548	0.1128
neg_6520	Tetrahydro-2-methyl-3-furanol	metab_15614	yes	up	-	-	neg	29848-44-0	147.065	1.86002	M+FA-H	C5H10O2	0	31	HMDB0039799	-	-	-	-	-	Organoheterocyclic compounds	Tetrahydrofurans	Not Available	-	1.3711	1.3691	1.4946	5.51e-06	1.07e-05	6.0408	5.9395	5.928	5.8739	5.9758	5.9211	4.9207	4.1865	4.056	3.4644	3.7951	3.4523	5.947	0.05668	3.979	0.5499
neg_925	PGP(TXB2/22:5(7Z,10Z,13Z,16Z,19Z))	metab_16193	yes	up	-	-	neg	-	989.48	5.09528	M-2H, M-H	C48H80O17P2	0	75.7	HMDB0274097	-	-	-	-	-	Not Available	Not Available	Not Available	-	1.37	1.3692	1.3481	1.02e-10	5.34e-10	7.1628	7.2173	7.2934	7.312	7.1605	7.145	5.4992	5.4044	5.4867	5.1125	5.2359	5.3729	7.215	0.07232	5.352	0.1509
pos_639	Gln Phe	metab_6438	yes	up	-	-	pos	-	294.144	3.09017	M+H-H2O, M+H	C14H19N3O4	82.7	0	-	-	-	-	-	-	-	-	-	-	1.3687	1.3685	1.3513	4.68e-15	1.59e-13	7.2592	7.2645	7.254	7.2205	7.2643	7.2863	5.4306	5.4267	5.3766	5.3041	5.2969	5.3895	7.258	0.02147	5.371	0.05829
neg_1420	N-Docosahexaenoyl Aspartic acid	metab_10402	yes	up	-	-	neg	-	478.24	3.44748	M+Cl	C26H37NO5	0	61.2	HMDB0242010	-	-	-	-	-	Organic acids and derivatives	Carboxylic acids and derivatives	Amino acids, peptides, and analogues	-	1.3685	1.3678	1.3876	6.05e-10	2.54e-09	6.6769	6.5937	6.9118	6.914	6.4465	6.5164	4.8641	4.8158	4.8184	4.7941	4.797	4.782	6.677	0.1986	4.812	0.02905
pos_2712	6,7-Didehydrofevicordin F 3-[glucosyl-(1->6)-glucoside]	metab_2749	yes	up	-	-	pos	178062-90-3	424.186	2.90122	M+H+Na	C41H60O17	0	44.7	HMDB0036337	-	-	-	-	-	Lipids and lipid-like molecules	Steroids and steroid derivatives	Steroidal glycosides	-	1.3684	1.3701	1.4809	1.19e-06	2.68e-06	5.3737	5.8919	5.9255	6.1509	6.4582	6.7079	4.1093	4.099	4.1251	4.1	4.1091	4.1095	6.085	0.4691	4.109	0.009362
pos_7794	Cochliobolin A	metab_7816	yes	down	-	-	pos	-	823.504	4.81327	2M+Na	C25H36O4	0	60.9	HMDB0250395	-	-	-	-	-	Lipids and lipid-like molecules	Prenol lipids	Sesterterpenoids	-	1.3676	1.3681	0.7022	1.08e-07	2.94e-07	4.4192	4.4383	5.1774	4.4217	4.4642	4.4831	6.3279	6.7851	6.3282	6.5076	6.3967	6.6788	4.567	0.2999	6.504	0.1913
pos_8054	PG(i-22:0/20:4(6E,8Z,11Z,14Z)-OH(5S))	metab_8078	yes	up	-	-	pos	-	447.294	4.6221	M+H+Na	C48H87O11P	0	39.6	HMDB0272093	-	-	-	-	-	Not Available	Not Available	Not Available	-	1.3675	1.3674	1.4474	1.15e-12	1.44e-11	6.1753	6.1412	6.0173	6.0837	6.1148	6.116	4.1638	4.3971	4.1795	4.2538	4.1635	4.164	6.108	0.05393	4.22	0.09343
pos_2602	Phenylethylamine	metab_2642	yes	up	-	C05332	pos	64-04-0	166.061	2.73045	M+2Na-H	C8H11N	0	54.6	HMDB0012275	Peptides	Amines	map01100;map00360	Metabolism;Metabolism	Global and overview maps;Amino acid metabolism	Benzenoids	Benzene and substituted derivatives	Phenethylamines	Metabolic pathways;Phenylalanine metabolism	1.3674	1.3678	1.645	8e-11	5.03e-10	4.7705	4.7487	4.8222	4.6198	5.0608	4.9789	2.9134	2.9031	2.9291	2.9549	3.0126	2.9136	4.833	0.1611	2.938	0.04085
pos_5595	PE(14:0/0:0)	metab_5587	yes	down	-	-	pos	-	426.261	6.58285	M+H	C19H40NO7P	39.1	0	LMGP02050003	-	-	-	-	-	-	-	-	-	1.3668	1.3646	0.6785	6.62e-06	1.3e-05	3.8534	3.8726	3.8564	3.8559	5.1198	4.7532	6.3127	6.2224	6.2908	6.1072	6.153	6.2221	4.219	0.5681	6.218	0.07851
neg_5260	Canesceol	metab_14363	yes	up	-	-	neg	82228-15-7	567.277	4.50918	M-H	C29H44O11	0	68.1	HMDB0034084	-	-	-	-	-	Lipids and lipid-like molecules	Steroids and steroid derivatives	Steroid lactones	-	1.3663	1.3657	1.4423	2.29e-11	1.43e-10	6.0485	6.0385	6.1625	6.2077	5.9198	5.839	4.2377	4.1893	4.192	4.1677	4.1706	4.1556	6.036	0.14	4.185	0.02904
neg_1962	Goshonoside F5	metab_10945	yes	up	-	-	neg	90851-28-8	645.347	4.2749	M-H	C32H54O13	0	39.9	HMDB0038541	-	-	-	-	-	Lipids and lipid-like molecules	Prenol lipids	Terpene glycosides	-	1.3663	1.3664	1.4623	4.34e-11	2.51e-10	5.9401	5.9155	5.6625	5.7019	5.9125	6.0505	4.0625	4.0141	4.0167	3.9924	3.9953	3.9804	5.864	0.15	4.01	0.02904
pos_9335	Lysyl-aspartyl-glutamyl-leucine	metab_9311	yes	up	-	-	pos	-	545.292	3.52163	M+ACN+H	C21H37N5O9	0	52.3	HMDB0247848	-	-	-	-	-	Organic acids and derivatives	Carboxylic acids and derivatives	Amino acids, peptides, and analogues	-	1.3661	1.3658	1.3989	1.42e-15	6.04e-14	6.5366	6.5797	6.6658	6.6524	6.5465	6.5767	4.7139	4.7036	4.7297	4.7046	4.7137	4.7141	6.593	0.05408	4.713	0.009363
neg_890	Phenylalanylleucine	metab_16154	yes	up	-	-	neg	-	277.156	4.91542	M-H, 2M-H	C15H22N2O3	0	46.2	HMDB0253025	-	-	-	-	-	Organic acids and derivatives	Carboxylic acids and derivatives	Amino acids, peptides, and analogues	-	1.366	1.3654	1.3044	3.15e-13	3.42e-12	7.9204	7.9158	7.9639	7.9479	7.819	7.8395	6.1554	6.0861	6.0858	6.0036	5.9503	6.0587	7.901	0.05875	6.057	0.07154
neg_6444	Leonurine	metab_15540	yes	up	-	C16985	neg	24697-74-3	292.13	2.855	M-H2O-H	C14H21N3O5	0	34.3	HMDB0254014	-	-	-	-	-	Benzenoids	Benzene and substituted derivatives	Benzoic acids and derivatives	-	1.3653	1.3646	1.5916	2.24e-10	1.07e-09	5.0089	4.8607	5.0924	5.2728	4.8864	4.7897	3.1846	3.1362	3.1389	3.1146	3.1175	3.1025	4.985	0.1779	3.132	0.02902
neg_4002	BATRACHOTOXIN	metab_13058	yes	down	-	C13750	neg	23509-16-2	573.27	6.09732	M+Cl	C31H42N2O6	0	65.9	HMDB0248882	-	-	-	-	-	Organoheterocyclic compounds	Pyrroles	Pyrrole carboxylic acids and derivatives	-	1.3642	1.3643	0.687	8.27e-08	2.16e-07	4.3101	4.719	3.9346	3.8124	4.0186	4.0311	6.1429	6.0518	6.0356	5.9852	5.9227	6.0017	4.138	0.3287	6.023	0.07391
pos_7820	Leu Ser Ile	metab_7845	yes	up	-	-	pos	-	332.217	4.78953	M+H	C15H29N3O5	95.5	0	-	-	-	-	-	-	-	-	-	-	1.3642	1.3634	1.4531	6.37e-09	2.3e-08	6.132	6.1037	6.2272	6.2419	5.9706	5.9069	4.001	4.4945	4.0168	3.9917	4.2803	4.3941	6.097	0.1352	4.196	0.2224
pos_9419	17-Hydroxypregnenolone sulfate	metab_9395	yes	down	-	-	pos	2477-77-2	426.2	3.45058	2M+3H2O+2H	C21H32O6S	0	36.3	HMDB0000416;LMST05020021	-	-	-	-	-	Lipids and lipid-like molecules	Steroids and steroid derivatives	Sulfated steroids	-	1.3637	1.3631	0.6786	6.89e-05	0.0001089	3.4115	5.2372	4.5495	4.5989	5.0782	3.4754	6.5203	6.4217	6.5328	6.4153	6.5296	6.4137	4.392	0.7816	6.472	0.06082
neg_3790	13(S)-Hydroperoxylinolenic acid	metab_12846	yes	down	-	C04785	neg	67597-26-6	309.207	6.28492	M-H	C18H30O4	0	79.7	HMDB0301803	-	-	map01100;map00592;map01110	Metabolism;Metabolism;Metabolism	Global and overview maps;Lipid metabolism;Global and overview maps	Lipids and lipid-like molecules	Fatty Acyls	Lineolic acids and derivatives	Metabolic pathways;alpha-Linolenic acid metabolism;Biosynthesis of secondary metabolites	1.3636	1.3636	0.6484	2.02e-08	5.9e-08	3.3061	3.3241	3.3233	3.3186	3.5314	3.8996	5.6119	5.2925	5.3912	5.1428	5.1987	5.2927	3.451	0.2361	5.322	0.1661
neg_1602	ALANYL-dl-PHENYLALANINE	metab_10584	yes	up	-	-	neg	-	235.109	3.72075	M-H	C12H16N2O3	72.7	0	-	-	-	-	-	-	-	-	-	-	1.3635	1.3632	1.3139	2.14e-11	1.35e-10	7.737	7.705	7.7967	7.8034	7.6441	7.621	5.8674	5.7816	5.8588	5.7279	5.9482	6.0623	7.718	0.07602	5.874	0.1193
pos_1676	LysoPC(17:0/0:0)	metab_1704	yes	down	-	C04230	pos	50930-23-9	510.355	6.7662	M+H, M+Na	C25H52NO7P	0	84.1	HMDB0012108	Lipids	Phospholipids	map00564;map05231	Metabolism;Human Diseases	Lipid metabolism;Cancer: overview	Lipids and lipid-like molecules	Glycerophospholipids	Glycerophosphocholines	Glycerophospholipid metabolism;Choline metabolism in cancer	1.3633	1.3631	0.7288	1.15e-10	6.93e-10	5.2008	5.1158	4.8888	4.972	5.1906	4.9911	7.1209	6.9472	7.0351	6.8468	6.8502	6.8595	5.06	0.1279	6.943	0.114
pos_8535	PG(i-15:0/LTE4)	metab_8540	yes	down	-	-	pos	-	930.452	4.19293	M+K	C44H78NO13PS	0	57.8	HMDB0271394	-	-	-	-	-	Not Available	Not Available	Not Available	-	1.3621	1.3619	0.7312	4.34e-11	3.04e-10	5.0867	5.1058	5.0896	5.0892	5.1317	5.1506	6.763	7.1926	6.8884	6.9807	6.9931	7.1054	5.109	0.02655	6.987	0.1525
pos_6177	Pro Leu Ile	metab_6209	yes	down	-	-	pos	-	342.238	6.2813	M+H	C17H31N3O4	82.4	0	-	-	-	-	-	-	-	-	-	-	1.3618	1.3625	0.662	4.73e-06	9.56e-06	3.8232	3.1265	4.327	4.3714	3.5382	4.1321	5.6238	6.1867	5.6843	5.9442	5.6599	6.1237	3.886	0.4883	5.87	0.2488
neg_6384	N-Monodemethylolopatadine	metab_15475	yes	up	-	-	neg	-	304.134	3.18205	M-H2O-H	C20H21NO3	0	38.5	HMDB0060846	-	-	-	-	-	Organoheterocyclic compounds	Benzoxepines	Dibenzoxepines	-	1.3617	1.361	1.313	3.51e-12	2.8e-11	7.7961	7.6932	7.8151	7.7501	7.6136	7.5207	5.9155	5.8671	5.8697	5.8454	5.8483	5.8333	7.698	0.1137	5.863	0.02905
pos_8126	[Pyr1]-Apelin-13	metab_8150	yes	down	-	-	pos	-	789.393	4.56633	M+2Na	C69H108N22O16S	0	49.5	HMDB0243766	-	-	-	-	-	Organic Polymers	Polypeptides	Not Available	-	1.3616	1.3608	0.7512	1.28e-07	3.45e-07	5.8009	5.7755	5.526	5.5042	6.1055	6.0253	7.4858	8.1137	7.5011	7.7597	7.4962	7.8899	5.79	0.2476	7.708	0.2597
pos_9422	Prenyl cis-caffeate	metab_9399	yes	down	-	C10487	pos	118971-61-2	266.138	3.45058	M+NH4	C14H16O4	0	32.3	HMDB0041140	-	-	-	-	-	Phenylpropanoids and polyketides	Cinnamic acids and derivatives	Hydroxycinnamic acids and derivatives	-	1.361	1.3612	0.706	3.95e-09	1.51e-08	4.8155	4.3779	4.6724	4.3678	4.7707	4.2461	6.4939	6.4762	6.4444	6.4229	6.3362	6.427	4.542	0.2404	6.433	0.05515
neg_4477	Sisomicin sulfate	metab_13559	yes	up	-	-	neg	-	492.267	5.53392	M+FA-H	C19H37N5O7	0	73.4	HMDB0242632	-	-	-	-	-	Not Available	Not Available	Not Available	-	1.3607	1.3603	1.3319	1.03e-12	9.71e-12	7.2943	7.3197	7.4299	7.4254	7.3119	7.3293	5.5594	5.5042	5.5855	5.4469	5.4022	5.6218	7.352	0.05994	5.52	0.08447
neg_2047	Ustiloxin D	metab_11033	yes	up	-	-	neg	158243-18-6	493.23	4.43918	M-H	C23H34N4O8	0	71.5	HMDB0041054	-	-	-	-	-	Organic acids and derivatives	Carboxylic acids and derivatives	Amino acids, peptides, and analogues	-	1.3594	1.3585	1.3985	1.04e-08	3.22e-08	6.4822	6.4676	6.4328	6.4715	6.5569	6.608	4.7786	4.9141	4.7313	4.6803	4.1599	4.6375	6.503	0.06563	4.65	0.2585
neg_6340	Valylproline	metab_15429	yes	up	-	-	neg	20488-27-1	213.124	3.25232	M-H	C10H18N2O3	0	75.8	HMDB0029135	-	-	-	-	-	Organic acids and derivatives	Carboxylic acids and derivatives	Amino acids, peptides, and analogues	-	1.3587	1.3589	1.3741	4.98e-10	2.14e-09	6.7916	6.7004	6.7624	6.7096	6.8013	6.7901	4.847	4.7557	4.7648	4.8373	5.1082	5.203	6.759	0.04406	4.919	0.1891
pos_10453	Pyrazofurin	metab_427	yes	down	-	C22195	pos	-	557.119	2.37643	2M+K	C9H13N3O6	0	52.3	HMDB0256946	-	-	-	-	-	Nucleosides, nucleotides, and analogues	Nucleoside and nucleotide analogues	3-ribofuranosylpyrazoles	-	1.3586	1.3583	0.7497	8.13e-11	5.09e-10	5.5756	5.5947	5.5785	5.5781	5.6206	5.6395	7.5008	7.1602	7.5659	7.4275	7.5988	7.5519	5.598	0.02655	7.467	0.162
pos_7697	PGP(16:0/LTE4)	metab_7722	yes	down	-	-	pos	-	999.487	4.90085	2M+3H2O+2H	C45H81NO16P2S	0	38.4	HMDB0272326	-	-	-	-	-	Not Available	Not Available	Not Available	-	1.3583	1.358	0.7088	1.92e-10	1.07e-09	4.532	4.5511	4.535	4.5345	4.5771	4.5959	6.3856	6.1551	6.5312	6.3062	6.6359	6.5385	4.554	0.02654	6.425	0.1773
pos_8365	PS(6 keto-PGF1alpha/15:0)	metab_8374	yes	up	-	-	pos	-	418.747	4.37563	M+2H	C41H74NO14P	0	31.9	HMDB0281035	-	-	-	-	-	Not Available	Not Available	Not Available	-	1.3579	1.3582	1.4107	1.38e-07	3.7e-07	6.5559	6.527	6.4186	6.4562	6.7352	6.6908	5.0937	4.8085	4.8935	4.349	4.2149	4.5563	6.564	0.1261	4.653	0.3376
pos_8903	PI(PGJ2/18:0)	metab_8903	yes	up	-	-	pos	-	481.258	3.93142	M+2Na	C47H81O15P	0	68.2	HMDB0276373	-	-	-	-	-	Not Available	Not Available	Not Available	-	1.3579	1.357	1.4187	3.59e-10	1.84e-09	6.431	6.3559	6.4999	6.5263	6.0861	6.1196	4.4669	4.4566	4.4826	4.4575	4.4666	4.4671	6.336	0.1907	4.466	0.009362
neg_452	Mecinarone	metab_13605	yes	up	-	-	neg	-	446.157	6.066	M-H, M+Na-2H	C24H27NO6	0	53.8	HMDB0254392	-	-	-	-	-	Phenylpropanoids and polyketides	Linear 1,3-diarylpropanoids	Chalcones and dihydrochalcones	-	1.3576	1.3574	1.5011	2.31e-12	1.99e-11	5.5658	5.6249	5.4169	5.3414	5.4375	5.3992	3.6919	3.6435	3.6462	3.6219	3.6248	3.6098	5.464	0.1081	3.64	0.02904
pos_2536	Acetyllycopsamine	metab_2579	yes	up	-	C16751	pos	73544-48-6	405.198	2.59822	M+ACN+Na	C17H27NO6	0	39.4	HMDB0302357	-	-	-	-	-	Alkaloids and derivatives	Not Available	Not Available	-	1.3575	1.3587	1.5052	4.49e-07	1.09e-06	5.5868	5.8206	5.4707	5.4456	6.0833	6.0594	3.6942	3.6839	3.71	4.4217	3.694	3.6944	5.744	0.286	3.816	0.2966
pos_3971	Salicylic Acid	metab_9987	yes	down	-	C00805	pos	487-54-7;69-72-7	121.029	4.57433	M+H-H2O	C7H6O3	54	0	PW_C001263;HMDB0001895;HMDB0302214;HMDB0000840;MJDBZSJ0000117	-	-	map01100;map01220;map00996;map01110;map01120;map00626;map00624;map04976;map00621;map01053;map04075;map01070;map01061	Metabolism;Metabolism;Metabolism;Metabolism;Metabolism;Metabolism;Metabolism;Organismal Systems;Metabolism;Metabolism;Environmental Information Processing;Metabolism;Metabolism	Global and overview maps;Global and overview maps;Biosynthesis of other secondary metabolites;Global and overview maps;Global and overview maps;Xenobiotics biodegradation and metabolism;Xenobiotics biodegradation and metabolism;Digestive system;Xenobiotics biodegradation and metabolism;Metabolism of terpenoids and polyketides;Signal transduction;Chemical structure transformation maps;Chemical str…	Benzenoids	Benzene and substituted derivatives	Benzoic acids and derivatives	Metabolic pathways;Degradation of aromatic compounds;Biosynthesis of various alkaloids;Biosynthesis of secondary metabolites;Microbial metabolism in diverse environments;Naphthalene degradation;Polycyclic aromatic hydrocarbon degradation;Bile secretion;Dioxin degradation;Biosynthesis of siderophore group nonribosomal peptides;Plant hormone signal transduction;Biosynthesis of plant hormones;Biosyn…	1.3564	1.3562	0.6633	8.33e-17	5.9e-15	3.629	3.6481	3.6319	3.6315	3.674	3.6929	5.5095	5.5431	5.511	5.4661	5.4685	5.5257	3.651	0.02654	5.504	0.03091
neg_1307	Humilixanthin	metab_10287	yes	up	-	C08548	neg	111534-70-4	325.107	3.3069	M-H	C14H18N2O7	0	32.3	HMDB0039123	-	-	-	-	-	Organic acids and derivatives	Carboxylic acids and derivatives	Amino acids, peptides, and analogues	-	1.3562	1.3559	1.4826	7.72e-16	2.63e-14	5.5694	5.5158	5.5982	5.6371	5.5906	5.5627	3.8151	3.7667	3.7694	3.7451	3.748	3.733	5.579	0.04058	3.763	0.02904
pos_1687	LysoPC(20:4(8Z,11Z,14Z,17Z)/0:0)	metab_1716	yes	down	-	C04230	pos	-	544.34	6.58285	M+H, M+Na	C28H50NO7P	0	91.1	HMDB0010396	Lipids	Phospholipids	map00564;map05231	Metabolism;Human Diseases	Lipid metabolism;Cancer: overview	Lipids and lipid-like molecules	Glycerophospholipids	Glycerophosphocholines	Glycerophospholipid metabolism;Choline metabolism in cancer	1.356	1.3559	0.7435	2.39e-10	1.29e-09	5.3142	5.2617	5.5581	5.4903	5.4424	5.3944	7.4466	7.3024	7.4213	7.1966	7.0597	7.2302	5.41	0.1103	7.276	0.1457
pos_3046	CDP-DG(20:4(5Z,8Z,11Z,14Z)/22:5(4Z,7Z,10Z,13Z,16Z))	metab_3063	yes	up	-	C00269	pos	-	538.772	3.45838	M+2H	C54H83N3O15P2	0	70.5	PW_C063142;HMDB0115999	-	-	map01100;map00564;map01110;map04070	Metabolism;Metabolism;Metabolism;Environmental Information Processing	Global and overview maps;Lipid metabolism;Global and overview maps;Signal transduction	Lipids and lipid-like molecules	Glycerophospholipids	CDP-glycerols	Metabolic pathways;Glycerophospholipid metabolism;Biosynthesis of secondary metabolites;Phosphatidylinositol signaling system	1.3557	1.3556	1.4025	3.75e-18	5.45e-16	6.4095	6.4757	6.4488	6.4418	6.4358	6.4879	4.5999	4.5896	4.6156	4.5905	4.5996	4.6001	6.45	0.02833	4.599	0.009363
neg_4422	Indolylacryloylglycine	metab_13500	yes	down	-	-	neg	3475-68-1	243.077	5.62015	M-H	C13H12N2O3	0	41.7	HMDB0006005	-	-	-	-	-	Organic acids and derivatives	Carboxylic acids and derivatives	Amino acids, peptides, and analogues	-	1.3556	1.356	0.6609	2.84e-12	2.35e-11	3.526	3.544	3.5432	3.5385	3.5651	3.578	5.5451	5.3771	5.4349	5.2726	5.2335	5.3578	3.549	0.01895	5.37	0.1124
pos_10501	Histidylprolineamide	metab_470	yes	up	-	-	pos	-	503.281	2.28938	2M+H	C11H17N5O2	0	41.1	HMDB0253186	-	-	-	-	-	Organic acids and derivatives	Carboxylic acids and derivatives	Amino acids, peptides, and analogues	-	1.3549	1.3548	1.3981	1.97e-13	3.31e-12	6.6098	6.4321	6.4064	6.4829	6.6098	6.4671	4.6503	4.64	4.666	4.641	4.65	4.6505	6.501	0.08814	4.65	0.009363
neg_5580	Libenzapril	metab_14691	yes	up	-	-	neg	-	725.347	4.0798	2M-H	C18H25N3O5	0	60.3	HMDB0254077	-	-	-	-	-	Organic acids and derivatives	Carboxylic acids and derivatives	Amino acids, peptides, and analogues	-	1.3544	1.3544	1.4286	1.3e-12	1.2e-11	6.0846	6.085	5.9514	5.9426	6.1195	6.1352	4.2658	4.2174	4.351	4.205	4.1987	4.1837	6.053	0.08452	4.237	0.06252
pos_8578	Manglupenone	metab_8581	yes	up	-	-	pos	152369-65-8	481.303	4.16143	M+2Na-H	C30H44O2	0	38.8	HMDB0030395	-	-	-	-	-	Lipids and lipid-like molecules	Prenol lipids	Triterpenoids	-	1.3534	1.3532	1.421	1.38e-13	2.48e-12	6.3593	6.3006	6.1828	6.124	6.2352	6.2009	4.3875	4.3772	4.4032	4.3782	4.3872	4.3877	6.234	0.08479	4.387	0.009362
pos_2507	L-histidinol-phosphate	metab_2551	yes	up	-	C01100	pos	-	484.143	2.54263	2M+ACN+H	C6H12N3O4P	0	38.4	HMDB0304403	-	-	map01100;map00340;map01110;map01230	Metabolism;Metabolism;Metabolism;Metabolism	Global and overview maps;Amino acid metabolism;Global and overview maps;Global and overview maps	Organic acids and derivatives	Organic phosphoric acids and derivatives	Phosphate esters	Metabolic pathways;Histidine metabolism;Biosynthesis of secondary metabolites;Biosynthesis of amino acids	1.3527	1.3531	1.4078	2.29e-10	1.24e-09	6.2691	6.5438	6.2923	6.2935	6.5378	6.5469	4.4522	4.5927	4.4679	4.6775	4.6922	4.4524	6.414	0.1415	4.556	0.1131
neg_3912	PE(14:1(9Z)/20:5(5Z,8Z,11Z,14Z,17Z))	metab_12966	yes	down	-	C00350	neg	-	706.452	6.16768	M-H	C39H66NO8P	0	54.3	LMGP02010445;PW_C004921;HMDB0008873	Lipids	Phospholipids	map01100;map00564;map01110;map00563;map04136;map05167;map04138;map05130;map04723;map04140	Metabolism;Metabolism;Metabolism;Metabolism;Cellular Processes;Human Diseases;Cellular Processes;Human Diseases;Organismal Systems;Cellular Processes	Global and overview maps;Lipid metabolism;Global and overview maps;Glycan biosynthesis and metabolism;Transport and catabolism;Infectious disease: viral;Transport and catabolism;Infectious disease: bacterial;Nervous system;Transport and catabolism	Lipids and lipid-like molecules	Glycerophospholipids	Glycerophosphoethanolamines	Metabolic pathways;Glycerophospholipid metabolism;Biosynthesis of secondary metabolites;Glycosylphosphatidylinositol (GPI)-anchor biosynthesis;Autophagy - other;Kaposi sarcoma-associated herpesvirus infection;Autophagy - yeast;Pathogenic Escherichia coli infection;Retrograde endocannabinoid signaling;Autophagy - animal	1.3524	1.3525	0.7038	6.61e-12	4.88e-11	4.2841	4.3021	4.3013	4.2966	4.3232	4.3361	6.0347	6.3138	6.0464	6.0553	6.0359	6.2341	4.307	0.01895	6.12	0.1221
pos_8625	Telithromycin	metab_8631	yes	up	-	C12009	pos	191114-48-4	856.44	4.12183	M+2Na-H	C43H65N5O10	0	77.2	PW_C009415;HMDB0015111	-	-	-	-	-	Organic oxygen compounds	Organooxygen compounds	Carbohydrates and carbohydrate conjugates	-	1.3521	1.3518	1.5093	0.0008376	0.001157	6.5915	6.6145	6.7331	6.7588	6.4458	6.2421	2.9054	5.3539	2.9212	5.0245	4.6499	5.238	6.564	0.1936	4.349	1.138
neg_1130	2-(Arabinosylamino)-3-(glucosylamino)propanenitrile	metab_10116	yes	up	-	-	neg	26401-22-9	360.141	1.84437	M-H2O-H	C14H25N3O9	0	40	HMDB0039505	-	-	-	-	-	Organic oxygen compounds	Organooxygen compounds	Carbohydrates and carbohydrate conjugates	-	1.352	1.3516	1.4079	1.79e-14	3.25e-13	6.3295	6.1582	6.2555	6.1786	6.247	6.2139	4.4771	4.4287	4.4313	4.407	4.4099	4.3949	6.23	0.06146	4.425	0.02904
neg_2839	PA(PGJ2/i-16:0)	metab_11843	yes	up	-	-	neg	-	763.399	5.71398	M+K-2H	C39H67O10P	0	52.8	HMDB0267760	-	-	-	-	-	Not Available	Not Available	Not Available	-	1.3518	1.3511	1.2893	7.74e-12	5.58e-11	8.0824	8.0644	8.129	8.0988	8.0029	7.9965	6.2943	6.3194	6.3441	6.1907	6.0489	6.3201	8.062	0.05299	6.253	0.1135
pos_8038	CDP-DG(a-21:0/a-21:0)	metab_8063	yes	up	-	C00269	pos	-	569.83	4.62995	M+2Na	C54H101N3O15P2	0	33.9	PW_C076455;HMDB0116119	-	-	map01100;map00564;map01110;map04070	Metabolism;Metabolism;Metabolism;Environmental Information Processing	Global and overview maps;Lipid metabolism;Global and overview maps;Signal transduction	Lipids and lipid-like molecules	Glycerophospholipids	CDP-glycerols	Metabolic pathways;Glycerophospholipid metabolism;Biosynthesis of secondary metabolites;Phosphatidylinositol signaling system	1.3517	1.3513	1.3696	6.17e-07	1.46e-06	7.091	7.0795	7.1868	7.2438	6.8824	7.027	5.7218	5.5407	5.2031	5.068	4.6759	4.8297	7.085	0.1265	5.173	0.4033
neg_2338	(3b,20R,22R)-3,20,27-Trihydroxy-1-oxowitha-5,24-dienolide 3-glucoside	metab_11334	yes	up	-	-	neg	227179-09-1	633.325	4.93108	M-H	C34H50O11	0	80.9	HMDB0033573	-	-	-	-	-	Lipids and lipid-like molecules	Prenol lipids	Terpene glycosides	-	1.3514	1.3518	1.3209	2.32e-09	8.42e-09	7.4824	7.4448	7.3147	7.3013	7.7811	7.7794	5.7847	5.6328	5.6636	5.7059	5.6146	5.7426	7.517	0.2156	5.691	0.06577
pos_9103	3-Ethyl-1,2-benzenediol	metab_9094	yes	down	-	C06728	pos	933-99-3	180.102	3.74208	M+ACN+H	C8H10O2	0	42	HMDB0040177	-	-	map01100;map01220;map01120;map00642	Metabolism;Metabolism;Metabolism;Metabolism	Global and overview maps;Global and overview maps;Global and overview maps;Xenobiotics biodegradation and metabolism	Benzenoids	Phenols	Benzenediols	Metabolic pathways;Degradation of aromatic compounds;Microbial metabolism in diverse environments;Ethylbenzene degradation	1.3513	1.3509	0.6801	1.47e-09	6.38e-09	3.8343	3.8534	3.8372	4.237	3.8793	4.0717	6.0267	5.858	5.8556	5.7885	5.7396	5.5968	3.952	0.1659	5.811	0.143
pos_242	LysoPC(0:0/18:2(9Z,12Z))	metab_2472	yes	down	-	-	pos	27304-12-7	520.339	6.60683	M+H, M+Na, M+K	C26H50NO7P	0	73.7	HMDB0061700	-	-	-	-	-	Lipids and lipid-like molecules	Glycerophospholipids	Glycerophosphocholines	-	1.3504	1.3497	0.7805	7.7e-10	3.61e-09	6.4129	6.559	6.4445	6.5424	6.8178	6.7259	8.5825	8.4762	8.5515	8.3743	8.232	8.4023	6.584	0.1587	8.436	0.1288
pos_8122	Aesculetin	metab_8147	yes	down	-	C09263	pos	305-01-1	196.06	4.57433	M+NH4	C9H6O4	0	38	HMDB0030819	-	-	map01110;map00999;map01061	Metabolism;Metabolism;Metabolism	Global and overview maps;Biosynthesis of other secondary metabolites;Chemical structure transformation maps	Phenylpropanoids and polyketides	Coumarins and derivatives	Hydroxycoumarins	Biosynthesis of secondary metabolites;Biosynthesis of various plant secondary metabolites;Biosynthesis of phenylpropanoids	1.3502	1.35	0.6898	9.83e-17	6.79e-15	4.0607	4.0799	4.0637	4.0632	4.1058	4.1247	5.9257	5.9683	5.9193	5.9049	5.8719	5.9227	4.083	0.02654	5.919	0.0313
neg_5930	Alliospiroside D	metab_15021	yes	up	-	-	neg	114317-58-7	775.384	3.68943	M+Na-2H	C39H62O14	0	80.1	HMDB0030915	-	-	-	-	-	Organic oxygen compounds	Organooxygen compounds	Carbonyl compounds	-	1.3496	1.35	1.3665	7.88e-10	3.21e-09	6.7336	6.6966	6.5914	6.6007	7.0448	7.0052	5.0136	4.9652	4.9679	4.9436	4.9465	4.9315	6.779	0.1988	4.961	0.02905
pos_8385	Glucosylsphingosine	metab_8393	yes	up	-	C03108	pos	52050-17-6	506.307	4.35977	M+2Na-H	C24H47NO7	0	48.2	HMDB0242640;HMDB0000596	-	-	-	-	-	Lipids and lipid-like molecules	Sphingolipids	Glycosphingolipids	-	1.3494	1.3514	1.8914	0.0009504	0.001302	4.4883	2.4838	5.3038	5.1384	5.3556	5.5534	2.3985	2.3883	2.4142	2.3892	2.9853	2.3987	4.721	1.155	2.496	0.24
neg_6587	Oxoglutaric acid	metab_15675	yes	down	-	C00026	neg	328-50-7	145.013	1.09983	M-H	C5H6O5	71.6	0	PW_C000134;HMDB0000208	Organic acids	Carboxylic acids	map00310;map00997;map01240;map00040;map01200;map00998;map00250;map00020;map00650;map00630;map00430;map04964;map00470;map04922;map04727;map01066;map01065;map01064;map01063;map01062;map01061;map01060;map01100;map00220;map00300;map01120;map01210;map00340;map00053;map01230;map00365;map01110;map00660;map04066;map00720;map04976;map05230;map01070	Metabolism;Metabolism;Metabolism;Metabolism;Metabolism;Metabolism;Metabolism;Metabolism;Metabolism;Metabolism;Metabolism;Organismal Systems;Metabolism;Organismal Systems;Organismal Systems;Metabolism;Metabolism;Metabolism;Metabolism;Metabolism;Metabolism;Metabolism;Metabolism;Metabolism;Metabolism;Metabolism;Metabolism;Metabolism;Metabolism;Metabolism;Metabolism;Metabolism;Metabolism;Environmenta…	Amino acid metabolism;Biosynthesis of other secondary metabolites;Global and overview maps;Carbohydrate metabolism;Global and overview maps;Biosynthesis of other secondary metabolites;Amino acid metabolism;Carbohydrate metabolism;Carbohydrate metabolism;Carbohydrate metabolism;Metabolism of other amino acids;Excretory system;Metabolism of other amino acids;Endocrine system;Nervous system;Chemical…	Organic acids and derivatives	Keto acids and derivatives	Gamma-keto acids and derivatives	Lysine degradation;Biosynthesis of various other secondary metabolites;Biosynthesis of cofactors;Pentose and glucuronate interconversions;Carbon metabolism;Biosynthesis of various antibiotics;Alanine, aspartate and glutamate metabolism;Citrate cycle (TCA cycle);Butanoate metabolism;Glyoxylate and dicarboxylate metabolism;Taurine and hypotaurine metabolism;Proximal tubule bicarbonate reclamation;D…	1.349	1.3497	0.6655	6.39e-05	0.0001089	4.5318	4.3132	4.3259	3.8032	3.4191	3.4319	6.5015	5.0921	6.4616	5.8518	6.3277	5.5692	3.971	0.486	5.967	0.5652
pos_2416	Maltotetraose	metab_2468	yes	down	-	C02052	pos	34612-38-9	667.228	2.13152	M+H	C24H42O21	38.6	0	HMDB0001296;MJDBOTE0000277	-	-	-	-	-	Organic oxygen compounds	Organooxygen compounds	Carbohydrates and carbohydrate conjugates	-	1.3486	1.3497	0.7484	6.8e-06	1.34e-05	6.0515	6.0832	5.9638	6.2753	5.7751	4.7858	7.4991	7.9357	7.6265	7.9316	7.8923	7.7899	5.822	0.5334	7.779	0.1802
neg_451	1-Octen-3-yl primeveroside	metab_13595	yes	down	-	-	neg	209863-01-4	459.164	6.066	M+K-2H, 2M+Hac-H	C19H34O10	0	61.9	HMDB0032960;LMFA13010064	-	-	-	-	-	Lipids and lipid-like molecules	Fatty Acyls	Fatty acyl glycosides	-	1.3478	1.3482	0.7154	4.47e-11	2.58e-10	4.5198	4.5194	4.7323	4.4025	4.4296	4.6209	6.4635	6.374	6.3833	6.2985	6.2164	6.3162	4.537	0.1228	6.342	0.08464
pos_2275	Gln Thr Gln	metab_2335	yes	up	-	-	pos	-	376.182	1.1073	M+H	C14H25N5O7	46	0	-	-	-	-	-	-	-	-	-	-	1.3477	1.3471	1.4128	2.69e-13	4.3e-12	6.3228	6.2897	6.3965	6.259	6.1597	6.1749	4.4367	4.4265	4.4525	4.4274	4.4365	4.4369	6.267	0.08996	4.436	0.009362
neg_5499	Tyrosyl-Isoleucine	metab_14606	yes	up	-	-	neg	-	293.151	4.18133	M-H	C15H22N2O4	0	67.8	HMDB0029108	-	-	-	-	-	Organic acids and derivatives	Carboxylic acids and derivatives	Amino acids, peptides, and analogues	-	1.347	1.3464	1.3409	3.77e-12	2.97e-11	7.0897	7.1047	7.062	7.0655	7.0196	7.0209	5.3758	5.3704	5.3325	5.2144	5.1103	5.1851	7.06	0.03485	5.265	0.1103
neg_1760	PA(8:0/20:5(7Z,9Z,11E,13E,17Z)-3OH(5,6,15))	metab_10738	yes	up	-	-	neg	-	667.271	3.96242	M+K-2H	C31H51O11P	0	47.4	HMDB0266657	-	-	-	-	-	Not Available	Not Available	Not Available	-	1.3468	1.3467	1.439	2.6e-12	2.19e-11	5.9184	5.7828	5.8404	5.778	6.0548	5.9485	4.1433	4.095	4.0976	4.0733	4.0762	4.0612	5.887	0.1076	4.091	0.02904
neg_3361	1-Stearoylglycerophosphoserine	metab_12386	yes	down	-	-	neg	-	546.282	6.58992	M+Na-2H	C24H48NO9P	0	63.9	HMDB0061698	-	-	-	-	-	Lipids and lipid-like molecules	Glycerophospholipids	Glycerophosphoserines	-	1.3466	1.3471	0.735	1.78e-10	8.71e-10	5.1935	5.0105	4.8637	4.8754	5.1914	4.8806	6.9074	6.7953	6.8773	6.7724	6.7253	6.7662	5.003	0.1565	6.807	0.07027
neg_3036	(S)-6-Acetamido-2-(2-((S)-2-acetamido-4-methylpentanamido)acetamido)-N-(4-methyl-2-oxo-2H-chromen-7-yl)hexanamide	metab_12053	yes	down	-	-	neg	-	556.278	6.0034	M-H	C28H39N5O7	0	56.9	HMDB0253058	-	-	-	-	-	Organic acids and derivatives	Carboxylic acids and derivatives	Amino acids, peptides, and analogues	-	1.3465	1.3463	0.6729	7.82e-09	2.51e-08	3.8361	3.6743	3.6735	3.6688	3.8789	3.7083	5.1739	5.818	5.4003	5.6637	5.5654	5.7274	3.74	0.09311	5.558	0.2366
pos_1125	Anthranilic acid	metab_1107	yes	down	-	C00108	pos	118-92-3	120.045	4.52623	M+H-H2O, M+H	C7H7NO2	55.6	0	HMDB0001123	-	-	map01100;map01220;map00996;map00997;map01120;map00627;map00998;map00999;map01230;map00621;map01110;map01070;map07110;map00400;map01060;map01063;map00380;map01061;map00405	Metabolism;Metabolism;Metabolism;Metabolism;Metabolism;Metabolism;Metabolism;Metabolism;Metabolism;Metabolism;Metabolism;Metabolism;Drug Development;Metabolism;Metabolism;Metabolism;Metabolism;Metabolism;Metabolism	Global and overview maps;Global and overview maps;Biosynthesis of other secondary metabolites;Biosynthesis of other secondary metabolites;Global and overview maps;Xenobiotics biodegradation and metabolism;Biosynthesis of other secondary metabolites;Biosynthesis of other secondary metabolites;Global and overview maps;Xenobiotics biodegradation and metabolism;Global and overview maps;Chemical struc…	Benzenoids	Benzene and substituted derivatives	Benzoic acids and derivatives	Metabolic pathways;Degradation of aromatic compounds;Biosynthesis of various alkaloids;Biosynthesis of various other secondary metabolites;Microbial metabolism in diverse environments;Aminobenzoate degradation;Biosynthesis of various antibiotics;Biosynthesis of various plant secondary metabolites;Biosynthesis of amino acids;Dioxin degradation;Biosynthesis of secondary metabolites;Biosynthesis of …	1.3464	1.3458	0.6764	2.02e-09	8.38e-09	3.4743	3.8144	3.8119	4.137	3.9467	3.9709	5.7176	5.6847	5.7113	5.7373	5.7053	5.6741	3.859	0.2235	5.705	0.02282
neg_2546	Norbixin	metab_11541	yes	up	-	C08608	neg	542-40-5	759.389	5.24395	2M-H	C24H28O4	0	88.7	LMPR01070209;HMDB0035832	-	-	-	-	-	Lipids and lipid-like molecules	Prenol lipids	Diterpenoids	-	1.3443	1.3443	1.4514	7e-13	6.91e-12	5.7397	5.902	5.7183	5.7824	5.6379	5.7295	3.9987	3.9503	3.9529	4.0291	3.9315	3.9166	5.752	0.08745	3.963	0.04255
pos_1808	1,2,3-Benzotriazole	metab_1849	yes	up	-	-	pos	-	120.057	2.80052	M+H-H2O, M+H	C6H5N3	41.1	0	-	-	-	-	-	-	-	-	-	-	1.3441	1.3443	1.5107	1.03e-10	6.26e-10	5.2313	5.465	5.4303	5.4433	5.4198	5.5218	3.5321	3.5218	3.5479	3.8557	3.5319	3.5323	5.419	0.09862	3.587	0.1319
neg_5616	Rigin	metab_14725	yes	up	-	-	neg	77727-17-4	491.211	4.03283	M+Cl	C18H32N8O6	0	34.7	HMDB0005771	-	-	-	-	-	Organic acids and derivatives	Carboxylic acids and derivatives	Amino acids, peptides, and analogues	-	1.3437	1.344	1.383	7.1e-09	2.3e-08	6.5109	6.5976	6.5085	6.4996	6.5626	6.5776	4.7408	4.4195	5.0568	4.5286	4.67	4.9717	6.543	0.04165	4.731	0.2474
pos_3605	Polypodoside C	metab_3601	yes	down	-	-	pos	120015-17-0	733.408	4.1378	M+H-2H2O	C40H64O14	0	64.1	HMDB0040745	-	-	-	-	-	Lipids and lipid-like molecules	Steroids and steroid derivatives	Steroidal glycosides	-	1.3429	1.3433	0.7313	8.1e-08	2.27e-07	4.8798	4.7267	5.4428	5.4233	4.7526	5.2272	6.966	6.9796	6.93	6.9002	6.8809	6.9814	5.075	0.3296	6.94	0.04274
neg_5971	Furanodienone	metab_15060	yes	up	-	C16960	neg	24268-41-5	251.104	3.64258	M+Na-2H	C15H18O2	0	46	HMDB0036768	-	-	-	-	-	Lipids and lipid-like molecules	Prenol lipids	Sesquiterpenoids	-	1.3426	1.3424	1.4432	5.7e-17	3.49e-15	5.7862	5.7927	5.8328	5.825	5.7737	5.7652	4.06	4.0116	4.0143	3.99	3.9929	4.0294	5.796	0.02738	4.016	0.02588
pos_1613	PC(16:0/18:2(9Z,12Z))	metab_1636	yes	down	-	C00157	pos	6931-84-6;17708-90-6	758.568	6.75018	M+H, M+Na	C42H80NO8P	0	87.3	PW_C004022;HMDB0007973;LMGP01010594	Lipids	Phospholipids	map01100;map00564;map01110;map00590;map00591;map00592;map05231;map04723	Metabolism;Metabolism;Metabolism;Metabolism;Metabolism;Metabolism;Human Diseases;Organismal Systems	Global and overview maps;Lipid metabolism;Global and overview maps;Lipid metabolism;Lipid metabolism;Lipid metabolism;Cancer: overview;Nervous system	Lipids and lipid-like molecules	Glycerophospholipids	Glycerophosphocholines	Metabolic pathways;Glycerophospholipid metabolism;Biosynthesis of secondary metabolites;Arachidonic acid metabolism;Linoleic acid metabolism;alpha-Linolenic acid metabolism;Choline metabolism in cancer;Retrograde endocannabinoid signaling	1.3418	1.3429	0.7041	0.000213	0.0003171	6.2232	4.3708	4.9803	4.1689	4.4975	5.4391	6.2006	7.6185	7.111	7.1515	7.0501	7.0269	4.947	0.7761	7.026	0.4595
pos_2656	Valylisoleucine	metab_2692	yes	up	-	-	pos	20556-14-3	213.16	2.7927	M+H-H2O	C11H22N2O3	0	42.9	HMDB0029130	-	-	-	-	-	Organic acids and derivatives	Carboxylic acids and derivatives	Amino acids, peptides, and analogues	-	1.3416	1.3412	1.3859	2.56e-07	6.47e-07	6.7163	6.738	6.7327	6.7241	6.6796	6.7077	5.0339	5.0919	5.2354	4.2265	4.5781	4.9074	6.716	0.02105	4.846	0.3759
neg_1834	Tryptophyl-Glutamine	metab_10812	yes	up	-	-	neg	-	331.141	4.08763	M-H	C16H20N4O4	0	37.4	HMDB0029081	-	-	-	-	-	Organic acids and derivatives	Carboxylic acids and derivatives	Amino acids, peptides, and analogues	-	1.3413	1.3425	1.5291	1.12e-05	2.1e-05	5.5824	5.5932	5.3901	5.4379	5.5256	5.6244	3.7869	2.9222	2.9249	3.674	4.2278	4.1489	5.526	0.09337	3.614	0.5744
pos_229	LysoPS(18:1(9Z)/0:0)	metab_2350	yes	down	-	-	pos	89319-60-8	524.297	6.97112	M+H, M+2Na-H, M+Na	C24H46NO9P	0	74	HMDB0240603	-	-	-	-	-	Lipids and lipid-like molecules	Glycerophospholipids	Glycerophosphoserines	-	1.3411	1.3405	0.7546	1.91e-09	7.95e-09	5.7563	5.5376	5.3707	5.5664	5.9897	5.552	7.5267	7.4673	7.5117	7.4272	7.3849	7.4421	5.629	0.2151	7.46	0.05331
neg_1960	PIP(20:4(5Z,8Z,11Z,14Z)/16:0)	metab_10944	yes	up	-	C00626	neg	-	973.464	4.2672	M+Cl	C45H80O16P2	0	90.2	HMDB0010015	-	-	-	-	-	Lipids and lipid-like molecules	Glycerophospholipids	Glycerophosphoinositol phosphates	-	1.3406	1.3397	1.592	0.005139	0.007121	6.3353	6.3735	6.2324	6.1946	6.5655	6.5225	2.5726	5.7983	2.527	5.1571	2.5057	5.4539	6.371	0.1499	4.002	1.62
neg_3924	Cuscohygrine	metab_12979	yes	up	-	C06521	neg	454-14-8	269.187	6.15987	M+FA-H	C13H24N2O	0	43.3	HMDB0030290	-	-	map01110;map00960;map01064	Metabolism;Metabolism;Metabolism	Global and overview maps;Biosynthesis of other secondary metabolites;Chemical structure transformation maps	Alkaloids and derivatives	Not Available	Not Available	Biosynthesis of secondary metabolites;Tropane, piperidine and pyridine alkaloid biosynthesis;Biosynthesis of alkaloids derived from ornithine, lysine and nicotinic acid	1.3403	1.3395	1.4536	5.7e-08	1.53e-07	5.9862	5.7488	6.094	6.0493	5.4062	5.5957	4.07	3.8629	4.1588	3.8412	4.1498	3.9123	5.813	0.2763	3.999	0.1444
pos_5937	Dihomo-gamma-linolenic acid	metab_5959	yes	down	-	C03242	pos	1783-84-2	339.289	6.97112	M+CH3OH+H	C20H34O2	0	40.1	HMDB0002925;LMFA01030158;HMDB0247333	-	-	map01100;map00591;map01040	Metabolism;Metabolism;Metabolism	Global and overview maps;Lipid metabolism;Lipid metabolism	Lipids and lipid-like molecules	Fatty Acyls	Fatty acids and conjugates	Metabolic pathways;Linoleic acid metabolism;Biosynthesis of unsaturated fatty acids	1.3397	1.3394	0.7187	2.52e-10	1.34e-09	4.755	4.5909	4.529	4.6324	4.9336	4.4763	6.5397	6.5233	6.5246	6.4402	6.3823	6.4317	4.653	0.1673	6.474	0.06428
pos_3178	CDP-DG(PGJ2/a-25:0)	metab_3190	yes	down	-	-	pos	-	394.208	3.63997	M+2H+Na	C57H97N3O17P2	0	37.7	HMDB0293188	-	-	-	-	-	Not Available	Not Available	Not Available	-	1.3384	1.3377	0.6747	2.73e-05	4.54e-05	3.6418	3.6609	3.6447	4.7416	3.6868	5.0822	5.9315	6.1826	5.9583	6.0334	6.0271	6.1114	4.076	0.6563	6.041	0.0939
pos_1081	Ximoprofen	metab_763	yes	up	-	-	pos	-	279.17	4.41515	M+NH4, M+H	C15H19NO3	0	36.4	HMDB0259932	-	-	-	-	-	Phenylpropanoids and polyketides	Phenylpropanoic acids	Not Available	-	1.3381	1.3378	1.262	4.11e-14	9.1e-13	8.6933	8.7006	8.7141	8.7202	8.6516	8.662	6.9571	6.9355	6.9175	6.8368	6.7746	6.8926	8.69	0.02783	6.886	0.06839
neg_1042	Serylvaline	metab_10037	yes	up	-	-	neg	51782-06-0	203.103	1.06072	M-H	C8H16N2O4	0	60.4	HMDB0029052	-	-	-	-	-	Organic acids and derivatives	Carboxylic acids and derivatives	Amino acids, peptides, and analogues	-	1.3381	1.3377	1.4853	8.47e-16	2.81e-14	5.4451	5.356	5.4465	5.4356	5.4141	5.3692	3.6956	3.6472	3.6499	3.6256	3.6285	3.6135	5.411	0.0395	3.643	0.02904
pos_4653	7-Aminomethyl-7-carbaguanine	metab_4642	yes	up	-	C16675	pos	-	376.197	5.27582	2M+NH4	C7H9N5O	0	31.5	HMDB0011690	-	-	map01100;map00790	Metabolism;Metabolism	Global and overview maps;Metabolism of cofactors and vitamins	Organoheterocyclic compounds	Pyrrolopyrimidines	Pyrrolo[2,3-d]pyrimidines	Metabolic pathways;Folate biosynthesis	1.3379	1.3377	1.4143	4.27e-16	2.36e-14	6.1858	6.2304	6.1021	6.1346	6.1333	6.1428	4.3526	4.3423	4.3683	4.3433	4.3523	4.3528	6.155	0.04574	4.352	0.009362
pos_2667	Fevicordin B 2-gentiobioside	metab_2703	yes	up	-	-	pos	151589-22-9	833.388	2.80808	M+H-2H2O	C43H64O18	0	65.2	HMDB0035296	-	-	-	-	-	Lipids and lipid-like molecules	Steroids and steroid derivatives	Steroidal glycosides	-	1.3377	1.3377	1.3282	2.95e-15	1.08e-13	7.338	7.2871	7.2421	7.2221	7.3428	7.3528	5.4949	5.4846	5.5107	5.4856	5.4947	5.4951	7.297	0.05589	5.494	0.009363
neg_6632	Histidylmethionine	metab_15720	yes	up	-	-	neg	2488-11-01	285.102	1.01403	M-H	C11H18N4O3S	0	51.9	HMDB0028891	-	-	-	-	-	Organic acids and derivatives	Carboxylic acids and derivatives	Amino acids, peptides, and analogues	-	1.3374	1.3372	1.4911	1.56e-12	1.41e-11	5.4931	5.4504	5.2671	5.2558	5.4349	5.3411	3.6557	3.6074	3.61	3.5857	3.5886	3.5736	5.374	0.1002	3.604	0.02904
pos_7597	PIP(22:3(10Z,13Z,16Z)/PGF1alpha)	metab_7631	yes	up	-	-	pos	-	542.297	4.99622	M+2H	C52H92O19P2	0	30.6	HMDB0280379	-	-	-	-	-	Not Available	Not Available	Not Available	-	1.3364	1.3363	1.4069	2.37e-10	1.28e-09	6.3369	6.2878	6.1608	6.176	6.3192	6.3098	4.3759	4.3656	4.7729	4.4498	4.3756	4.3761	6.265	0.07669	4.453	0.1599
pos_2664	Ile Pro Gln	metab_2700	yes	up	-	-	pos	-	357.213	2.80808	M+H	C16H28N4O5	90.4	0	-	-	-	-	-	-	-	-	-	-	1.3363	1.3359	1.2959	6.87e-13	9.39e-12	7.8802	7.8647	7.9482	7.8954	7.8656	7.8895	5.9869	6.218	6.0617	6.0138	6.0695	6.185	7.891	0.03084	6.089	0.09279
neg_432	Rhodamine 110	metab_13397	yes	down	-	-	neg	-	311.08	5.92503	M-H2O-H, M+Cl	C20H14N2O3	0	32	HMDB0257198	-	-	-	-	-	Organoheterocyclic compounds	Benzopyrans	1-benzopyrans	-	1.3362	1.3366	0.6405	1.59e-06	3.33e-06	3.2731	3.2911	3.2903	3.2856	3.3122	3.325	4.783	5.7342	4.6543	5.4184	4.8032	5.4821	3.296	0.01894	5.146	0.4526
pos_4074	Phe Phe	metab_4073	yes	up	-	-	pos	-	313.154	4.66997	M+H	C18H20N2O3	84	0	-	-	-	-	-	-	-	-	-	-	1.3362	1.3358	1.2979	2.06e-12	2.32e-11	7.9369	7.9066	7.8567	7.8202	7.7925	7.7886	6.1421	6.1296	6.0892	6.0173	5.9026	6.008	7.85	0.06126	6.048	0.09044
neg_2957	3-Methoxy-4-hydroxyphenylethyleneglycol sulfate	metab_11966	yes	down	-	-	neg	3415-67-6	245.012	5.89363	M-H2O-H	C9H12O7S	0	47	HMDB0000559	-	-	-	-	-	Organic acids and derivatives	Organic sulfuric acids and derivatives	Arylsulfates	-	1.336	1.3352	0.6125	3.33e-05	5.85e-05	2.616	2.6339	2.6331	2.6285	3.8133	3.9338	5.214	4.9463	5.0345	4.7075	4.9387	4.9687	3.043	0.6444	4.968	0.1638
neg_61	Cryptomeridiol 11-rhamnoside	metab_15185	yes	down	-	-	neg	349112-30-7	431.265	6.32393	M-H, M+Cl, M+FA-H	C21H38O6	0	30.7	HMDB0038018	-	-	-	-	-	Lipids and lipid-like molecules	Prenol lipids	Sesquiterpenoids	-	1.3356	1.3344	0.6099	9.42e-06	1.78e-05	2.703	2.721	2.7201	2.7155	2.7421	4.0709	4.9136	4.8873	4.9331	4.8322	4.6457	4.7614	2.945	0.5515	4.829	0.1092
pos_637	PA(TXB2/a-13:0)	metab_6416	yes	up	-	-	pos	-	361.215	3.08217	M+2H, M+H	C36H65O12P	0	49.2	HMDB0266834	-	-	-	-	-	Not Available	Not Available	Not Available	-	1.3356	1.3352	1.4732	1.35e-07	3.6e-07	5.8588	5.8484	5.8809	5.755	5.5404	5.6196	4.4397	3.6955	3.7216	4.1516	3.7056	3.706	5.75	0.1411	3.903	0.3174
pos_2009	His Lys	metab_2064	yes	up	-	-	pos	-	284.171	0.722333	M+2H, M+H	C12H21N5O3	39.1	0	-	-	-	-	-	-	-	-	-	-	1.335	1.3349	1.4584	2.53e-20	1.97e-17	5.7003	5.6969	5.709	5.7013	5.7371	5.7032	3.9142	3.9039	3.9299	3.9048	3.9139	3.9144	5.708	0.01484	3.914	0.009362
pos_8123	Nicotyrine	metab_8148	yes	up	-	C10161	pos	487-19-4	159.091	4.57433	M+H	C10H10N2	0	52.7	HMDB0255591	-	-	-	-	-	Organoheterocyclic compounds	Pyridines and derivatives	Not Available	-	1.3348	1.3352	1.507	6.9e-11	4.46e-10	5.3416	5.2786	5.2139	5.2515	5.5636	5.5602	3.5626	3.5523	3.5784	3.5533	3.5624	3.5628	5.368	0.1557	3.562	0.00936
pos_5448	PE(20:5(5Z,8Z,11Z,14Z,17Z)/PGF1alpha)	metab_5433	yes	down	-	-	pos	-	882.481	6.07407	M+2Na-H	C45H76NO11P	0	77	HMDB0283706	-	-	-	-	-	Not Available	Not Available	Not Available	-	1.3347	1.3353	0.7428	8.07e-09	2.83e-08	5.4523	5.4833	5.3687	5.0802	4.9706	5.2564	7.3519	7.0353	7.1811	6.9702	6.9551	7.0622	5.269	0.207	7.093	0.1505
pos_5367	PC(22:5(7Z,10Z,13Z,16Z,19Z)/LTE4)	metab_5350	yes	down	-	-	pos	-	1004.58	5.93735	2M+3H2O+2H	C53H87N2O11PS	0	34.5	HMDB0288420	-	-	-	-	-	Not Available	Not Available	Not Available	-	1.3344	1.334	0.7644	3.37e-12	3.42e-11	5.7082	5.7556	5.7608	5.9639	5.9588	5.8606	7.6436	7.6346	7.6548	7.5703	7.6566	7.6352	5.835	0.11	7.633	0.03189
pos_6424	PS(20:4(8Z,11Z,14Z,17Z)/16:0)	metab_6472	yes	up	-	C02737	pos	-	392.757	5.94522	M+2H	C42H74NO10P	0	52	HMDB0112657;PW_C061076	Lipids	Phospholipids	map01100;map00564;map01110;map05146;map05322;map00260;map05140	Metabolism;Metabolism;Metabolism;Human Diseases;Human Diseases;Metabolism;Human Diseases	Global and overview maps;Lipid metabolism;Global and overview maps;Infectious disease: parasitic;Immune disease;Amino acid metabolism;Infectious disease: parasitic	Lipids and lipid-like molecules	Glycerophospholipids	Glycerophosphoserines	Metabolic pathways;Glycerophospholipid metabolism;Biosynthesis of secondary metabolites;Amoebiasis;Systemic lupus erythematosus;Glycine, serine and threonine metabolism;Leishmaniasis	1.3339	1.3333	1.4609	2.87e-10	1.51e-09	5.732	5.7792	5.8094	5.7277	5.6536	5.6257	3.8498	3.8395	3.8655	3.8404	3.8495	4.2539	5.721	0.07069	3.916	0.1656
pos_7857	L-Leucine	metab_7881	yes	up	-	C00123	pos	61-90-5	326.207	4.75768	2M+ACN+Na	C6H13NO2	0	54.4	HMDB0000687;PW_C000540;MJDBOTE0001078	Peptides	Amino acids	map01100;map04978;map01110;map00280;map00290;map01210;map02010;map01230;map00966;map05131;map04974;map00970;map01065;map04150;map05230;map01060	Metabolism;Organismal Systems;Metabolism;Metabolism;Metabolism;Metabolism;Environmental Information Processing;Metabolism;Metabolism;Human Diseases;Organismal Systems;Genetic Information Processing;Metabolism;Environmental Information Processing;Human Diseases;Metabolism	Global and overview maps;Digestive system;Global and overview maps;Amino acid metabolism;Amino acid metabolism;Global and overview maps;Membrane transport;Global and overview maps;Biosynthesis of other secondary metabolites;Infectious disease: bacterial;Digestive system;Translation;Chemical structure transformation maps;Signal transduction;Cancer: overview;Chemical structure transformation maps	Organic acids and derivatives	Carboxylic acids and derivatives	Amino acids, peptides, and analogues	Metabolic pathways;Mineral absorption;Biosynthesis of secondary metabolites;Valine, leucine and isoleucine degradation;Valine, leucine and isoleucine biosynthesis;2-Oxocarboxylic acid metabolism;ABC transporters;Biosynthesis of amino acids;Glucosinolate biosynthesis;Shigellosis;Protein digestion and absorption;Aminoacyl-tRNA biosynthesis;Biosynthesis of alkaloids derived from histidine and purine…	1.3326	1.3331	1.3094	4.48e-10	2.23e-09	7.6241	7.6105	7.4464	7.4521	7.8476	7.8493	5.9034	5.8449	5.8649	5.84	5.732	5.8119	7.638	0.1793	5.833	0.05797
pos_9566	Monoethylglycinexylidide	metab_9532	yes	down	-	C16561	pos	7728-40-7	248.175	3.30903	M+ACN+H	C12H18N2O	0	33.7	HMDB0060656;PW_C040578	-	-	map00982	Metabolism	Xenobiotics biodegradation and metabolism	Organic acids and derivatives	Carboxylic acids and derivatives	Amino acids, peptides, and analogues	Drug metabolism - cytochrome P450	1.3321	1.3316	0.7118	1.79e-09	7.51e-09	4.3128	4.3319	4.3157	4.6988	4.7506	4.3767	6.2863	6.3587	6.3241	6.2307	6.1443	6.2825	4.464	0.2036	6.271	0.07557
neg_3583	LysoPE(0:0/18:3(9Z,12Z,15Z))	metab_12628	yes	down	-	-	neg	-	520.268	7.5448	M+FA-H	C23H42NO7P	0	71.8	HMDB0011479	-	-	-	-	-	Lipids and lipid-like molecules	Glycerophospholipids	Glycerophosphoethanolamines	-	1.3303	1.3308	0.7237	7.25e-09	2.34e-08	4.8305	4.4219	4.3479	4.7539	4.886	4.6734	6.496	6.4971	6.5489	6.3562	6.2502	6.4217	4.652	0.2204	6.428	0.1103
pos_522	Methionylhydroxyproline	metab_5198	yes	up	-	-	pos	148305-57-1	263.106	1.1073	M+K, M+H	C10H18N2O4S	0	52.4	HMDB0028974	-	-	-	-	-	Organic acids and derivatives	Carboxylic acids and derivatives	Amino acids, peptides, and analogues	-	1.3299	1.3299	1.4295	1.07e-12	1.36e-11	5.9004	5.8224	5.918	6.0016	5.8942	6.1106	4.1564	4.1461	4.1721	4.1471	4.1561	4.1566	5.941	0.1009	4.156	0.009362
pos_6720	Aethallymal	metab_6772	yes	down	-	-	pos	-	241.055	5.7614	M+2Na-H	C9H12N2O3	0	34.9	HMDB0248037	-	-	-	-	-	Organoheterocyclic compounds	Diazines	Pyrimidines and pyrimidine derivatives	-	1.3297	1.3293	0.7231	1.98e-08	6.32e-08	4.6593	4.9826	4.4263	4.8807	4.5119	4.9568	6.3834	6.7002	6.3708	6.6793	6.5304	6.6376	4.736	0.2377	6.55	0.1464
neg_904	PA(PGE1/i-12:0)	metab_16170	yes	up	-	-	neg	-	725.384	4.98563	M+Cl, M+FA-H	C35H63O11P	0	60.1	HMDB0267408	-	-	-	-	-	Not Available	Not Available	Not Available	-	1.3288	1.3284	1.368	1.78e-13	2.1e-12	6.4958	6.5313	6.5569	6.5676	6.3867	6.4057	4.7975	4.7491	4.7517	4.7274	4.7303	4.7154	6.491	0.07748	4.745	0.02905
neg_5124	3-Methyldioxyindole	metab_14230	yes	down	-	C05834	neg	3040-34-4	162.055	4.68105	M-H	C9H9NO2	0	41	HMDB0004186	-	-	map00380	Metabolism	Amino acid metabolism	Organoheterocyclic compounds	Indoles and derivatives	Indolines	Tryptophan metabolism	1.3285	1.3285	0.6559	2.97e-14	4.69e-13	3.3031	3.321	3.3202	3.3155	3.3421	3.355	5.1546	5.0353	5.075	5.0893	4.9615	5.1095	3.326	0.01894	5.071	0.06645
pos_1615	LysoPS(18:2(9Z,12Z)/0:0)	metab_1638	yes	down	-	-	pos	1218913-82-6	522.282	6.82157	M+H, M+Na	C24H44NO9P	0	65	HMDB0240604	-	-	-	-	-	Lipids and lipid-like molecules	Glycerophospholipids	Glycerophosphoserines	-	1.328	1.3274	0.7584	3.33e-10	1.73e-09	5.6447	5.5585	5.3971	5.5414	5.9173	5.6452	7.4206	7.466	7.461	7.3702	7.3238	7.3971	5.617	0.1728	7.406	0.05468
neg_484	1-Linoleoyl-sn-Glycero-3-Phosphocholine	metab_13933	yes	down	-	C04100	neg	22252-07-9	564.33	6.44905	M+Cl, M+FA-H	C26H50NO7P	75.8	0	LMGP01050137;HMDB0010386	-	-	-	-	-	Lipids and lipid-like molecules	Glycerophospholipids	Glycerophosphocholines	-	1.3278	1.3276	0.7484	4.94e-10	2.13e-09	5.1817	5.3207	5.0204	5.1295	5.2879	5.3952	7.1552	6.9132	7.1066	6.904	6.844	6.9481	5.223	0.1377	6.979	0.1237
pos_7213	Polymyxin	metab_7252	yes	down	-	-	pos	-	554.313	5.35547	M+2H	C48H82N16O14	0	70.7	HMDB0256685	-	-	-	-	-	Organic acids and derivatives	Carboxylic acids and derivatives	Amino acids, peptides, and analogues	-	1.3275	1.3276	0.6731	8.62e-07	1.99e-06	3.514	3.7872	4.3576	3.5683	3.3725	4.2723	5.7613	5.6233	5.8023	5.5451	5.6335	5.611	3.812	0.4127	5.663	0.09812
neg_4143	L-quinate	metab_13208	yes	down	-	C00296	neg	77-95-2	212.029	5.9564	M+Na-2H	C7H11O6-	0	38.1	HMDB0304404	-	-	map01100;map00400	Metabolism;Metabolism	Global and overview maps;Amino acid metabolism	Not Available	Not Available	Not Available	Metabolic pathways;Phenylalanine, tyrosine and tryptophan biosynthesis	1.3273	1.3262	0.6803	1.29e-06	2.74e-06	3.9243	4.1761	3.5133	3.246	4.1513	4.1913	5.4638	5.8551	5.4746	5.79	5.7059	5.8161	3.867	0.3989	5.684	0.1737
neg_372	Glaucine	metab_12773	yes	down	-	C09446	neg	475-81-0	400.174	5.32225	M+Cl, M+FA-H	C21H25NO4	0	68.6	HMDB0252738	-	-	-	-	-	Alkaloids and derivatives	Aporphines	Not Available	-	1.3271	1.3283	0.7292	7.99e-09	2.55e-08	5.0159	4.7473	4.9134	4.9632	4.5751	4.4076	6.6049	6.5884	6.5746	6.5043	6.4372	6.5342	4.77	0.2401	6.541	0.06265
pos_5602	LysoSM(d18:1)	metab_5596	yes	down	-	C03640	pos	1670-26-4	504.306	6.60683	M+K	C23H50N2O5P+	0	54.8	HMDB0006482	-	-	map00600	Metabolism	Lipid metabolism	Lipids and lipid-like molecules	Sphingolipids	Phosphosphingolipids	Sphingolipid metabolism	1.3265	1.3261	0.7501	3.16e-12	3.26e-11	5.2982	5.3068	5.2453	5.3146	5.4687	5.3714	7.2263	7.0948	7.189	7.0666	7.0063	7.0818	5.334	0.07718	7.111	0.08176
neg_3960	Cholylmethionine	metab_13014	yes	up	-	-	neg	-	538.324	6.12078	M-H	C29H49NO6S	0	74.2	HMDB0242382	-	-	-	-	-	Lipids and lipid-like molecules	Steroids and steroid derivatives	Bile acids, alcohols and derivatives	-	1.3264	1.3262	1.4557	3.25e-15	8.32e-14	5.5772	5.6148	5.5696	5.5033	5.4912	5.5567	3.8667	3.8183	3.8209	3.7966	3.7995	3.7846	5.552	0.04688	3.814	0.02904
pos_375	2,6-Cyclolycopene-1,5-diol	metab_3742	yes	up	-	-	pos	223744-29-4	308.212	2.62977	M+2Na, M+2Na-H, M+2Na+H	C40H58O2	0	38.4	HMDB0034902	-	-	-	-	-	Lipids and lipid-like molecules	Prenol lipids	Sesquaterpenoids	-	1.3247	1.3246	1.2711	2.3e-14	5.77e-13	8.3221	8.2857	8.2424	8.2366	8.3338	8.342	6.5536	6.5194	6.5548	6.4686	6.4648	6.5888	8.294	0.04627	6.525	0.05023
neg_4902	D-Tetrahydropalmatine	metab_14000	yes	down	-	-	neg	-	400.174	4.99345	M+FA-H	C21H25NO4	0	56.8	HMDB0250799	-	-	-	-	-	Alkaloids and derivatives	Protoberberine alkaloids and derivatives	Not Available	-	1.3246	1.3249	0.6931	1.99e-12	1.75e-11	3.8805	3.922	3.8977	3.9985	3.9196	3.9324	5.7402	5.7247	5.715	5.6091	5.4896	5.7012	3.925	0.04057	5.663	0.09685
neg_1187	Glutaminyltyrosine	metab_10163	yes	up	-	-	neg	457662-02-1	308.125	2.78497	M-H	C14H19N3O5	0	69.6	HMDB0028809	-	-	-	-	-	Organic acids and derivatives	Carboxylic acids and derivatives	Amino acids, peptides, and analogues	-	1.3244	1.3243	1.3957	8.5e-14	1.13e-12	6.1429	6.2339	6.1144	6.0288	6.0644	6.1123	4.4344	4.386	4.3886	4.3643	4.3672	4.3522	6.116	0.07057	4.382	0.02904
neg_2057	(3b,22a)-12-Oleanene-3,22,24,29-tetrol 3-[arabinosyl-(1->3)-arabinoside]	metab_11044	yes	up	-	-	neg	211944-26-2	775.4	4.4547	M+K-2H	C40H66O12	0	66.5	HMDB0034818	-	-	-	-	-	Lipids and lipid-like molecules	Prenol lipids	Triterpenoids	-	1.3242	1.3239	1.3678	2.09e-09	7.69e-09	6.4901	6.4618	6.3999	6.4082	6.6719	6.6425	4.928	4.7126	4.7606	4.8402	4.4341	4.8897	6.512	0.1174	4.761	0.1788
neg_4237	PG(i-12:0/PGF1alpha)	metab_13309	yes	up	-	-	neg	-	787.434	5.84663	M+Na-2H	C38H71O13P	0	37.9	HMDB0271145	-	-	-	-	-	Not Available	Not Available	Not Available	-	1.3242	1.324	1.447	4.25e-15	1.03e-13	5.6293	5.5746	5.6183	5.5308	5.6708	5.6196	3.9274	3.879	3.8817	3.8574	3.8603	3.8453	5.607	0.04841	3.875	0.02904
neg_1938	16a-Hydroxyestrone	metab_10921	yes	up	-	C05300	neg	566-76-7	631.331	4.23607	2M+Hac-H	C18H22O3	0	46.3	HMDB0000335;PW_C000237	Hormones and transmitters	Steroid hormones	map01100;map00140	Metabolism;Metabolism	Global and overview maps;Lipid metabolism	Lipids and lipid-like molecules	Steroids and steroid derivatives	Estrane steroids	Metabolic pathways;Steroid hormone biosynthesis	1.3241	1.324	1.3032	1.78e-14	3.25e-13	7.473	7.4679	7.3713	7.3705	7.5056	7.4774	5.7639	5.7155	5.7182	5.6939	5.6968	5.6818	7.444	0.05834	5.712	0.02905
pos_7299	Prizidilol	metab_7339	yes	up	-	-	pos	-	364.234	5.27582	M+CH3OH+H	C17H25N5O2	0	39.8	HMDB0256780	-	-	-	-	-	Organoheterocyclic compounds	Diazines	Pyridazines and derivatives	-	1.324	1.3237	1.406	1.11e-15	4.85e-14	6.17	6.1851	6.0959	6.0693	6.0963	6.0766	4.3507	4.3404	4.3664	4.3413	4.3504	4.3509	6.116	0.04942	4.35	0.009362
pos_6313	N-trans-Feruloyl-4-O-methyldopamine	metab_6357	yes	up	-	-	pos	78510-20-0	385.175	6.09803	M+ACN+H	C19H21NO5	0	36.3	HMDB0039755	-	-	-	-	-	Phenylpropanoids and polyketides	Cinnamic acids and derivatives	Hydroxycinnamic acids and derivatives	-	1.3237	1.3235	1.4955	1.27e-12	1.56e-11	5.4805	5.4526	5.2546	5.2493	5.2879	5.3074	3.5708	3.5605	3.5865	3.5614	3.5705	3.571	5.339	0.1017	3.57	0.00936
pos_9606	PS(20:5(5Z,8Z,11Z,14Z,17Z)/18:4(6Z,9Z,12Z,15Z))	metab_9571	yes	up	-	C02737	pos	-	401.736	3.23902	M+2H	C44H68NO10P	0	35.2	PW_C061113;HMDB0112689;LMGP03010663	Lipids	Phospholipids	map01100;map00564;map01110;map05146;map05322;map00260;map05140	Metabolism;Metabolism;Metabolism;Human Diseases;Human Diseases;Metabolism;Human Diseases	Global and overview maps;Lipid metabolism;Global and overview maps;Infectious disease: parasitic;Immune disease;Amino acid metabolism;Infectious disease: parasitic	Lipids and lipid-like molecules	Glycerophospholipids	Glycerophosphoserines	Metabolic pathways;Glycerophospholipid metabolism;Biosynthesis of secondary metabolites;Amoebiasis;Systemic lupus erythematosus;Glycine, serine and threonine metabolism;Leishmaniasis	1.3233	1.322	1.407	1.79e-07	4.68e-07	6.3631	6.1896	6.6234	6.666	5.9782	5.7846	4.4542	4.444	4.47	4.4449	4.454	4.4544	6.267	0.3515	4.454	0.009362
neg_6433	6-Deoxy-4-O-(3,6-di-O-methyl-beta-D-glucopyranosyl)-2,3-di-O-methyl-alpha-L-mannopyranose	metab_15528	yes	up	-	-	neg	-	427.183	2.97183	M+FA-H	C16H30O10	0	50.8	HMDB0249889	-	-	-	-	-	Organic oxygen compounds	Organooxygen compounds	Carbohydrates and carbohydrate conjugates	-	1.3229	1.3231	1.3949	2.6e-09	9.32e-09	6.2275	6.0309	6.0288	5.9401	6.4777	6.3831	4.4833	4.4349	4.4376	4.4133	4.4162	4.4012	6.181	0.2167	4.431	0.02904
pos_10424	Beclomethasone	metab_9957	yes	down	-	C06842	pos	4419-39-0;5534-09-8	409.182	2.42398	M+H	C22H29ClO5	0	37	HMDB0243494;HMDB0248924;HMDB0014538	-	-	-	-	-	Lipids and lipid-like molecules	Steroids and steroid derivatives	Pregnane steroids	-	1.3226	1.3223	0.5736	3.08e-05	5.08e-05	2.2654	2.2271	2.211	3.5202	3.0306	2.2716	4.3659	4.9332	4.218	4.6777	4.0488	4.8288	2.588	0.5553	4.512	0.3543
pos_975	4-Deacetylneosolaniol	metab_9709	yes	up	-	C19748	pos	74833-39-9	722.343	4.14577	M+ACN+H, 2M+ACN+H	C17H24O7	0	34.4	HMDB0036158	-	-	map00909	Metabolism	Metabolism of terpenoids and polyketides	Lipids and lipid-like molecules	Prenol lipids	Sesquiterpenoids	Sesquiterpenoid and triterpenoid biosynthesis	1.3223	1.3225	1.4181	2.01e-12	2.26e-11	5.9257	5.8892	5.9145	5.979	6.1404	6.1078	4.227	4.2167	4.2427	4.2177	4.2267	4.2272	5.993	0.1064	4.226	0.009362
neg_1407	Leukotriene-D4	metab_10388	yes	up	-	-	neg	-	476.236	3.43187	M-H2O-H	C25H39N2O6S-	0	68.5	HMDB0304408	-	-	-	-	-	Lipids and lipid-like molecules	Fatty Acyls	Fatty acids and conjugates	-	1.3218	1.3215	1.4538	1.26e-06	2.68e-06	5.8376	5.7721	5.7221	5.7501	5.7954	5.7948	3.846	3.7976	3.8003	3.776	3.7789	4.8486	5.779	0.04017	3.975	0.4289
pos_12	LysoPE(18:2(9Z,12Z)/0:0)	metab_1186	yes	down	-	-	pos	85046-18-0	478.292	6.64668	M+H, 2M+H, M+Na, M+K, M+2Na-H	C23H44NO7P	0	66.7	HMDB0011507	-	-	-	-	-	Lipids and lipid-like molecules	Glycerophospholipids	Glycerophosphoethanolamines	-	1.3205	1.32	0.7778	5.21e-12	4.95e-11	6.0977	6.1603	6.0689	6.1281	6.3141	6.2228	8.0143	7.9314	8.0158	7.8871	7.8446	7.8636	6.165	0.09024	7.926	0.07474
neg_6122	6-Thiourate	metab_15209	yes	down	-	C16613	neg	2002-60-0	204.981	3.47095	M+Na-2H	C5H4N4O2S	0	43.4	HMDB0060417	-	-	map00983	Metabolism	Xenobiotics biodegradation and metabolism	Organoheterocyclic compounds	Imidazopyrimidines	Purines and purine derivatives	Drug metabolism - other enzymes	1.3203	1.3204	0.7098	1.17e-09	4.58e-09	4.1285	4.5048	4.4533	4.0177	4.2311	4.2	6.0985	5.9916	6.0518	5.9468	5.9188	5.9676	4.256	0.1885	5.996	0.06757
neg_4652	4-Hydroxy-5-phenyltetrahydro-1,3-oxazin-2-one	metab_13743	yes	down	-	C16595	neg	-	174.055	5.31442	M-H2O-H	C10H11NO3	0	72.5	PW_C040532;HMDB0060389	-	-	map00982	Metabolism	Xenobiotics biodegradation and metabolism	Benzenoids	Benzene and substituted derivatives	Not Available	Drug metabolism - cytochrome P450	1.3199	1.3201	0.6353	3.07e-12	2.51e-11	2.984	3.0019	3.0011	2.9965	3.0231	3.0359	4.8793	4.697	4.8562	4.6857	4.6292	4.6516	3.007	0.01894	4.733	0.1072
neg_1552	Tyrosol 4-sulfate	metab_10531	yes	down	-	-	neg	-	217.017	3.64258	M-H	C8H10O5S	0	35.2	HMDB0041785	-	-	-	-	-	Organic acids and derivatives	Organic sulfuric acids and derivatives	Arylsulfates	-	1.3197	1.3201	0.6893	8.15e-13	7.9e-12	3.8041	3.822	3.8212	3.8165	3.8432	3.856	5.6529	5.6039	5.5987	5.5251	5.3855	5.5444	3.827	0.01895	5.552	0.09333
neg_1695	Ferulic acid 4-O-sulfate	metab_10675	yes	down	-	-	neg	151481-53-7	273.007	3.85333	M-H	C10H10O7S	0	36.4	HMDB0029200	-	-	-	-	-	Phenylpropanoids and polyketides	Cinnamic acids and derivatives	Hydroxycinnamic acids and derivatives	-	1.3191	1.3195	0.7096	7.73e-12	5.58e-11	4.1951	4.213	4.2122	4.2075	4.2342	4.247	6.1175	5.9521	6.0275	5.8697	5.7827	5.9134	4.218	0.01895	5.944	0.118
pos_5121	4-Chlorophenylacetic acid	metab_5102	yes	down	-	C03077	pos	1878-66-6	212.047	5.7614	M+ACN+H	C8H7ClO2	0	37.7	HMDB0246401	-	-	map01120;map00350;map00621	Metabolism;Metabolism;Metabolism	Global and overview maps;Amino acid metabolism;Xenobiotics biodegradation and metabolism	Benzenoids	Benzene and substituted derivatives	Halobenzenes	Microbial metabolism in diverse environments;Tyrosine metabolism;Dioxin degradation	1.3187	1.3174	0.7003	1.82e-06	3.94e-06	3.7522	4.5839	3.7551	4.5326	4.4663	4.6302	5.8986	6.3241	5.936	6.2852	6.0417	6.245	4.287	0.4165	6.122	0.1863
neg_4460	Pentanoic acid, 5-(dipentylamino)-5-oxo-4-((3-quinolinylcarbonyl)amino)-, (R)-	metab_13541	yes	up	-	-	neg	-	486.257	5.55745	M+FA-H	C25H35N3O4	0	52.9	HMDB0247713	-	-	-	-	-	Organic acids and derivatives	Carboxylic acids and derivatives	Amino acids, peptides, and analogues	-	1.3182	1.3182	1.4317	1.41e-13	1.73e-12	5.7025	5.7373	5.5565	5.6895	5.7546	5.7488	4.0319	3.9835	3.9862	3.9619	3.9648	3.9498	5.698	0.07407	3.98	0.02904
pos_711	Gln Ala Phe	metab_7155	yes	up	-	-	pos	-	365.182	3.35617	M+H-H2O, M+H	C17H24N4O5	56.8	0	-	-	-	-	-	-	-	-	-	-	1.3179	1.3174	1.4056	5.06e-10	2.49e-09	6.1814	6.1633	6.133	6.1611	5.9911	6.0309	4.2765	4.6904	4.2922	4.2671	4.2762	4.2767	6.11	0.07935	4.347	0.1687
neg_3989	Nifekalant	metab_13043	yes	up	-	-	neg	-	440.167	6.10513	M+Cl	C19H27N5O5	0	55.2	HMDB0255595	-	-	-	-	-	Benzenoids	Benzene and substituted derivatives	Phenylpropylamines	-	1.3175	1.3174	1.4739	1.15e-14	2.27e-13	5.2541	5.3169	5.3848	5.3267	5.4062	5.316	3.6712	3.6228	3.6255	3.6012	3.6041	3.5891	5.334	0.05451	3.619	0.02904
neg_854	Thiopental	metab_16115	yes	up	-	C07521	neg	76-75-5	287.107	4.75925	M+FA-H, 2M+FA-H	C11H18N2O2S	0	38.6	HMDB0014737	-	-	map07230	Drug Development	Target-based classification: Ion channels	Organoheterocyclic compounds	Diazines	Pyrimidines and pyrimidine derivatives	GABA-A receptor agonists/antagonists	1.3171	1.3158	1.9937	0.003054	0.004337	4.07	4.3995	4.504	4.6978	4.5277	4.3231	4.3184	1.2717	1.2743	3.5983	1.5973	1.2399	4.42	0.2136	2.217	1.374
pos_7799	Procyclidine	metab_7821	yes	up	-	C07378	pos	77-37-2	310.212	4.81327	M+Na	C19H29NO	0	33.1	HMDB0014531	-	-	-	-	-	Organic nitrogen compounds	Organonitrogen compounds	Amines	-	1.316	1.3159	1.405	1.34e-19	4.94e-17	6.059	6.0326	6.0477	6.026	6.0713	6.0631	4.307	4.2967	4.3227	4.2977	4.3067	4.3072	6.05	0.01783	4.306	0.009362
pos_6345	5-[(3As,4S,6aR)-2-oxo-1,3,3a,4,6,6a-hexahydrothieno[3,4-d]imidazol-4-yl]-N'-propylpentanehydrazide	metab_6389	yes	up	-	-	pos	-	601.334	6.0419	2M+H	C13H24N4O2S	0	30.3	HMDB0260292	-	-	-	-	-	Organoheterocyclic compounds	Thiolanes	Not Available	-	1.3155	1.3153	1.4363	0.0007074	0.0009875	6.9167	6.9093	6.6488	6.6473	7.0252	7.0161	3.8291	5.8902	3.8449	5.409	3.8289	5.8575	6.861	0.1716	4.777	1.046
neg_2618	4,17-Dimethyltrilostane	metab_11614	yes	up	-	-	neg	-	378.203	5.36142	M+Na-2H	C22H31NO3	0	55.5	HMDB0242688	-	-	-	-	-	Lipids and lipid-like molecules	Steroids and steroid derivatives	Estrane steroids	-	1.3153	1.3154	1.4544	1.07e-13	1.38e-12	5.4714	5.531	5.4139	5.3743	5.5198	5.544	3.796	3.7476	3.7988	3.7259	3.7289	3.7913	5.476	0.06896	3.765	0.03443
pos_2069	DG(a-15:0/0:0/LTE4)	metab_2127	yes	up	-	-	pos	-	391.733	2.59025	M+2Na+H, M+2Na	C41H71NO8S	0	33.1	HMDB0297549	-	-	-	-	-	Not Available	Not Available	Not Available	-	1.3147	1.3138	1.3829	1.77e-06	3.83e-06	6.6689	6.6139	6.682	6.6624	6.4314	6.4851	4.3674	5.5004	4.5657	4.358	4.793	5.0109	6.591	0.1065	4.766	0.4394
neg_5316	Gamma-Glutamyltryptophan	metab_14422	yes	up	-	-	neg	66471-20-3	332.128	4.43918	M-H	C16H19N3O5	0	43.6	HMDB0029160;HMDB0252908	-	-	-	-	-	Organic acids and derivatives	Carboxylic acids and derivatives	Amino acids, peptides, and analogues	-	1.3143	1.3133	1.4691	6.72e-09	2.19e-08	5.5689	5.2216	5.6272	5.6583	5.0889	5.3277	3.7382	3.6899	3.6925	3.6682	3.6711	3.6561	5.415	0.2363	3.686	0.02904
pos_4213	PA(PGD1/20:4(8Z,11Z,14Z,17Z))	metab_4210	yes	down	-	-	pos	-	808.492	4.78953	2M+3H2O+2H	C43H71O11P	0	44.1	HMDB0265334	-	-	-	-	-	Not Available	Not Available	Not Available	-	1.3136	1.314	0.748	6.22e-07	1.47e-06	5.0287	5.0478	5.5402	5.9639	5.0737	5.5211	7.0202	7.3621	7.0721	7.1725	7.1038	7.2896	5.363	0.3775	7.17	0.1324
pos_22	Ser Ile Ser	metab_2262	yes	up	-	-	pos	-	306.165	2.47143	M+H, 2M+ACN+Na, M+Na, M+H-H2O	C12H23N3O6	40.2	0	-	-	-	-	-	-	-	-	-	-	1.3134	1.3127	1.2867	3.36e-11	2.44e-10	7.8886	7.7736	7.9556	7.9351	7.7126	7.6933	6.1041	6.1155	6.0794	5.9353	6.08	6.1776	7.826	0.1147	6.082	0.08035
pos_569	Acorusnol	metab_5688	yes	up	-	-	pos	62311-70-0	281.149	2.82345	M+H, M+2Na-H	C15H24O2	0	37.3	HMDB0030920	-	-	-	-	-	Lipids and lipid-like molecules	Prenol lipids	Sesquiterpenoids	-	1.3134	1.313	1.3845	1.71e-09	7.24e-09	6.3121	6.3188	6.3524	6.3023	6.2948	6.3799	4.3867	4.7966	4.8264	4.4022	4.3864	4.623	6.327	0.0328	4.57	0.2076
neg_6116	Melatonin	metab_15202	yes	up	-	C01598	neg	73-31-4	277.119	3.4786	M+FA-H	C13H16N2O2	0	38.1	HMDB0001389;PW_C001074;MJDBZSJ0000127	Hormones and transmitters	Other hormones	map01100;map04713;map04080;map01110;map00380	Metabolism;Organismal Systems;Environmental Information Processing;Metabolism;Metabolism	Global and overview maps;Environmental adaptation;Signaling molecules and interaction;Global and overview maps;Amino acid metabolism	Organoheterocyclic compounds	Indoles and derivatives	Indoles	Metabolic pathways;Circadian entrainment;Neuroactive ligand-receptor interaction;Biosynthesis of secondary metabolites;Tryptophan metabolism	1.3134	1.3134	1.3253	5.02e-15	1.18e-13	6.9282	6.8964	6.9169	6.9227	6.9981	7.0123	5.2564	5.2308	5.226	5.196	5.2541	5.2847	6.946	0.0475	5.241	0.03058
pos_1690	LysoPE(0:0/16:1(9Z))	metab_1720	yes	down	-	-	pos	-	452.277	6.60683	M+H, M+Na	C21H42NO7P	0	45.6	HMDB0011474	-	-	-	-	-	Lipids and lipid-like molecules	Glycerophospholipids	Glycerophosphoethanolamines	-	1.3133	1.3118	0.7413	5.33e-07	1.27e-06	4.6317	4.9618	5.0239	5.1043	5.6697	5.552	7.0183	6.9237	6.9888	6.8775	6.9418	6.9913	5.157	0.3882	6.957	0.05216
neg_807	Androsterone glucuronide	metab_16276	yes	up	-	C11135	neg	1852-43-3;3602-09-3	977.506	4.56402	M+Na-2H, 2M+FA-H	C25H38O8	0	40.9	HMDB0002829;HMDB0004484;PW_C001715	-	-	map01100;map00140	Metabolism;Metabolism	Global and overview maps;Lipid metabolism	Lipids and lipid-like molecules	Steroids and steroid derivatives	Steroidal glycosides	Metabolic pathways;Steroid hormone biosynthesis	1.3128	1.3127	1.4054	2.22e-12	1.92e-11	5.9859	5.9887	5.814	5.7873	6.0289	5.9022	4.2637	4.2153	4.2179	4.1936	4.1965	4.1815	5.918	0.1001	4.211	0.02904
pos_2040	Val Pro Gly	metab_2098	yes	up	-	-	pos	-	272.16	2.55862	M+H, M+K	C12H21N3O4	80.8	0	-	-	-	-	-	-	-	-	-	-	1.3111	1.3105	1.3027	7.95e-11	5.01e-10	7.6431	7.527	7.4972	7.4831	7.4142	7.3857	5.7625	5.8275	5.8516	5.5272	5.7077	5.8326	7.492	0.09112	5.751	0.1222
pos_1085	PE(22:6(4Z,7Z,11E,13Z,15E,19Z)-2OH(10S,17)/22:1(13Z))	metab_803	yes	up	-	-	pos	-	461.78	4.47055	M+2Na+H, M+2Na	C49H84NO10P	0	56.6	HMDB0283903	-	-	-	-	-	Not Available	Not Available	Not Available	-	1.3107	1.3091	1.6484	7.92e-06	1.54e-05	5.0251	4.3977	5.0639	5.0151	4.5542	4.0735	2.4495	2.4393	3.1175	2.7241	3.1562	3.1757	4.688	0.4103	2.844	0.351
pos_8648	Azukisaponin III	metab_8654	yes	down	-	C08930	pos	82801-38-5	824.456	4.10595	2M+3H2O+2H	C42H66O15	0	73.3	HMDB0039352	-	-	-	-	-	Phenylpropanoids and polyketides	Diarylheptanoids	Cyclic diarylheptanoids	-	1.3104	1.3114	0.7061	2.99e-05	4.94e-05	4.5319	3.8599	5.1146	5.1378	3.7607	4.8522	6.5731	6.3044	6.6672	6.333	6.6037	6.124	4.543	0.6091	6.434	0.2124
neg_4815	PS(22:6(4Z,7Z,10Z,13Z,16Z,19Z)/PGD2)	metab_13907	yes	up	-	-	neg	-	938.463	5.08743	M+Cl	C48H74NO13P	0	65.6	HMDB0283526	-	-	-	-	-	Not Available	Not Available	Not Available	-	1.3101	1.3095	1.3819	4.48e-07	1.03e-06	6.4174	6.3716	6.1381	6.1498	6.551	6.4963	4.4128	5.2591	4.5142	4.5176	4.3457	4.5388	6.354	0.1742	4.598	0.3323
neg_5174	Histidylcysteine	metab_14278	yes	down	-	-	neg	116833-93-3	239.059	4.61073	M-H2O-H	C9H14N4O3S	0	35.5	HMDB0028882	-	-	-	-	-	Organic acids and derivatives	Carboxylic acids and derivatives	Amino acids, peptides, and analogues	-	1.3096	1.3088	0.7308	3.61e-10	1.61e-09	4.5667	4.8819	4.4685	4.4646	4.6178	4.7884	6.3223	6.3261	6.3068	6.3418	6.4014	6.3234	4.631	0.1709	6.337	0.03349
pos_9723	Gibberellin A51-catabolite	metab_9685	yes	down	-	C11854	pos	-	372.177	3.12202	M+ACN+H	C19H22O5	0	47.9	HMDB0304363;LMPR0104170011	-	-	map01110;map00904	Metabolism;Metabolism	Global and overview maps;Metabolism of terpenoids and polyketides	Lipids and lipid-like molecules	Prenol lipids	Diterpenoids	Biosynthesis of secondary metabolites;Diterpenoid biosynthesis	1.3091	1.3082	0.7332	3.44e-08	1.04e-07	4.7262	4.5875	4.8081	4.6084	4.959	5.3454	6.5978	6.6656	6.6054	6.615	6.5201	6.5966	4.839	0.2832	6.6	0.04682
pos_3280	Spiropiperidine	metab_3288	yes	up	-	-	pos	-	526.323	3.78952	M+H	C32H39N5O2	0	34.5	HMDB0258429	-	-	-	-	-	Organic acids and derivatives	Carboxylic acids and derivatives	Amino acids, peptides, and analogues	-	1.3089	1.31	1.3302	8.34e-07	1.93e-06	7.1147	7.0832	6.9122	6.9672	7.7406	7.7343	5.5169	5.584	5.5215	5.4429	5.1393	5.5378	7.259	0.3781	5.457	0.1622
pos_7651	PS(20:5(5Z,8Z,11Z,14Z,16E)-OH(18R)/18:1(9Z))	metab_7682	yes	up	-	-	pos	-	788.49	4.94822	M+H-2H2O	C44H74NO11P	0	36	HMDB0281587	-	-	-	-	-	Not Available	Not Available	Not Available	-	1.3083	1.3079	1.3559	5.88e-13	8.23e-12	6.6024	6.5957	6.6245	6.6712	6.4058	6.5503	4.8493	4.839	4.865	4.8399	4.849	4.8495	6.575	0.09178	4.849	0.009363
neg_1199	3-[(2R)-2-Hydroxy-3-methyl-3-[(phosphonooxy)methyl]butanamido]propanoylcarnitine	metab_10176	yes	up	-	-	neg	-	463.15	2.90942	M+Na-2H	C16H31N2O10P	0	39.1	HMDB0241869	-	-	-	-	-	Lipids and lipid-like molecules	Fatty Acyls	Fatty acid esters	-	1.3083	1.3117	4.4816	0.0006242	0.0009642	0.5835	3.1123	2.8268	2.7113	3.2863	3.094	0.6195	0.5833	0.5852	0.5674	0.5695	0.5586	2.602	1.011	0.5806	0.02157
pos_9995	2-(N-(7-Nitrobenz-2-oxa-1,3-diazol-4-yl)amino)-2-deoxyglucose	metab_9945	yes	down	-	-	pos	-	384.114	2.878	M+ACN+H	C12H14N4O8	0	33.8	HMDB0243583	-	-	-	-	-	Organoheterocyclic compounds	Benzoxadiazoles	Not Available	-	1.3083	1.308	0.7233	1.6e-13	2.8e-12	4.4863	4.5054	4.4892	4.4888	4.5313	4.5502	6.2476	6.3527	6.2284	6.2308	6.1119	6.2353	4.509	0.02654	6.234	0.07645
pos_6889	4-Chlorophenoxyacetic acid	metab_6939	yes	down	-	C07088	pos	-	228.042	5.62562	M+ACN+H	C8H7ClO3	0	42	HMDB0246399	-	-	map01220;map00361;map01120	Metabolism;Metabolism;Metabolism	Global and overview maps;Xenobiotics biodegradation and metabolism;Global and overview maps	Benzenoids	Benzene and substituted derivatives	Phenoxyacetic acid derivatives	Degradation of aromatic compounds;Chlorocyclohexane and chlorobenzene degradation;Microbial metabolism in diverse environments	1.3079	1.3077	0.689	4.99e-09	1.86e-08	3.8488	3.8679	3.8518	3.8513	3.8939	3.9127	5.2866	5.8294	5.361	5.73	5.7564	5.746	3.871	0.02654	5.618	0.2318
pos_9650	Glu Ser Leu	metab_9614	yes	up	-	-	pos	-	348.176	3.19285	M+H	C14H25N3O7	83.8	0	-	-	-	-	-	-	-	-	-	-	1.3064	1.3058	1.3994	4.49e-08	1.33e-07	6.2209	6.2724	6.2545	6.2193	5.9351	6.0186	4.8439	4.3658	4.5484	4.1796	4.2552	4.1892	6.153	0.1408	4.397	0.2585
neg_1708	Glutamylleucine	metab_10688	yes	up	-	-	neg	5969-52-8	241.119	3.86885	M-H2O-H	C11H20N2O5	0	32.1	HMDB0028823	-	-	-	-	-	Organic acids and derivatives	Carboxylic acids and derivatives	Amino acids, peptides, and analogues	-	1.3059	1.3053	1.4728	2.91e-12	2.39e-11	5.2987	5.2073	5.3662	5.3495	5.2116	5.0986	3.62	3.5716	3.5743	3.55	3.5529	3.5379	5.255	0.1018	3.568	0.02904
neg_5249	3-Methyladipic Acid	metab_14350	yes	down	-	-	neg	3058-01-03	159.066	4.53268	M-H	C7H12O4	42.2	0	HMDB0000555;MJDBOTE0000616	-	-	-	-	-	Lipids and lipid-like molecules	Fatty Acyls	Fatty acids and conjugates	-	1.3055	1.3056	0.6655	3.39e-13	3.64e-12	3.3287	3.3467	3.3459	3.3412	3.3678	3.3915	5.113	5.082	5.1216	4.9067	5.02	4.9963	3.354	0.02244	5.04	0.08227
pos_5225	Phe Leu Phe	metab_5204	yes	up	-	-	pos	-	426.238	5.83328	M+H	C24H31N3O4	71	0	-	-	-	-	-	-	-	-	-	-	1.304	1.3036	1.3898	6.67e-09	2.39e-08	6.2727	6.2328	6.1936	6.1736	6.1337	6.1737	4.5319	4.8222	4.1264	4.3768	4.3503	4.5449	6.197	0.04924	4.459	0.234
neg_4375	Ribostamycin	metab_13449	yes	down	-	C01759	neg	25546-65-0	226.108	5.67483	M-2H	C17H34N4O10	0	43	HMDB0257216	-	-	map01110;map00524	Metabolism;Metabolism	Global and overview maps;Biosynthesis of other secondary metabolites	Organic oxygen compounds	Organooxygen compounds	Carbohydrates and carbohydrate conjugates	Biosynthesis of secondary metabolites;Neomycin, kanamycin and gentamicin biosynthesis	1.3038	1.3052	0.6087	9.33e-05	0.0001558	3.4148	2.4775	2.4767	2.472	4.2134	2.5113	4.8038	4.9441	4.8324	4.8235	4.7367	4.7207	2.928	0.7318	4.81	0.08008
pos_10212	Cyclohexanecarboxamide	metab_202	yes	up	-	-	pos	-	110.097	2.71505	M+H-H2O	C7H13NO	0	49.4	HMDB0250651	-	-	-	-	-	Organic acids and derivatives	Carboxylic acids and derivatives	Carboxylic acid derivatives	-	1.3033	1.3026	1.4964	7.76e-11	4.91e-10	5.2778	5.2009	5.3462	5.2796	5.028	4.9753	3.466	3.4558	3.4818	3.4567	3.4658	3.4662	5.185	0.15	3.465	0.00936
pos_4846	Cloversaponin I	metab_4827	yes	up	-	-	pos	143519-22-6	339.186	5.49008	M+2Na	C36H56O9	0	54.4	HMDB0039892	-	-	-	-	-	Lipids and lipid-like molecules	Prenol lipids	Terpene glycosides	-	1.3031	1.3032	1.3766	1.07e-06	2.43e-06	6.5573	6.4846	6.4193	6.4497	6.6266	6.6394	5.0691	5.0095	4.9231	4.7034	3.9545	4.7988	6.529	0.09254	4.743	0.409
neg_6073	Leucyl-Valine	metab_15157	yes	up	-	-	neg	-	229.155	3.51758	M-H	C11H22N2O3	0	73.8	HMDB0028942	-	-	-	-	-	Organic acids and derivatives	Carboxylic acids and derivatives	Amino acids, peptides, and analogues	-	1.3019	1.3014	1.3506	1e-10	5.28e-10	6.4688	6.4415	6.4261	6.4539	6.5602	6.5529	4.9493	4.8426	4.9047	4.5886	4.6761	4.8441	6.484	0.05807	4.801	0.1393
pos_9856	MIDODRINE	metab_9807	yes	down	-	C07890	pos	133163-28-7;42794-76-3	255.134	2.98765	M+H	C12H18N2O4	39.3	0	HMDB0014356	-	-	-	-	-	Benzenoids	Benzene and substituted derivatives	Methoxybenzenes	-	1.3011	1.3008	0.7363	1.01e-09	4.59e-09	4.7611	4.6362	4.8417	4.8887	5.1114	4.6032	6.5458	6.6156	6.5411	6.5201	6.4328	6.5187	4.807	0.1862	6.529	0.05895
pos_2320	Tyrosyl-Glutamine	metab_2379	yes	up	-	-	pos	-	310.139	1.55773	M+H	C14H19N3O5	0	84.2	HMDB0029103	-	-	-	-	-	Organic acids and derivatives	Carboxylic acids and derivatives	Amino acids, peptides, and analogues	-	1.3	1.2993	1.3067	3e-11	2.23e-10	7.4422	7.2679	7.3733	7.3597	7.1342	7.1104	5.5731	5.5628	5.5889	5.5638	5.5729	5.5733	7.281	0.1353	5.572	0.009363
pos_7131	Ferribactin	metab_7176	yes	up	-	-	pos	-	676.34	5.4188	M+2H	C56H90N18O21	0	70.9	HMDB0304352	-	-	-	-	-	Organic acids and derivatives	Carboxylic acids and derivatives	Amino acids, peptides, and analogues	-	1.2998	1.2999	1.2484	1.49e-10	8.57e-10	8.643	8.618	8.4898	8.4584	8.7346	8.7175	7.0256	6.8403	6.9324	6.7678	6.7962	7.0169	8.61	0.1146	6.897	0.1116
pos_4667	PI(16:1(9Z)/5-iso PGF2VI)	metab_4654	yes	up	-	-	pos	-	892.484	5.28378	2M+3H2O+2H	C43H75O16P	0	30.5	HMDB0276176	-	-	-	-	-	Not Available	Not Available	Not Available	-	1.2996	1.3006	1.3936	1.24e-05	2.33e-05	6.5137	6.7531	5.8413	6.253	6.7523	6.8258	4.4159	4.1198	4.4856	5.126	4.6229	5.1729	6.49	0.3817	4.657	0.4155
pos_9748	Protoporphyrin	metab_9985	yes	up	-	C02191	pos	1818-68-4;553-12-8	563.267	3.09817	M+H	C34H34N4O4	34	0	HMDB0012947;HMDB0000241	-	-	map01100;map01110;map00860;map01240	Metabolism;Metabolism;Metabolism;Metabolism	Global and overview maps;Global and overview maps;Metabolism of cofactors and vitamins;Global and overview maps	Organoheterocyclic compounds	Tetrapyrroles and derivatives	Metallotetrapyrroles	Metabolic pathways;Biosynthesis of secondary metabolites;Porphyrin metabolism;Biosynthesis of cofactors	1.2989	1.2984	1.3221	2.2e-11	1.7e-10	6.969	7.0129	7.0927	7.0844	6.9088	6.9502	5.263	5.4539	5.307	5.2963	5.1218	5.341	7.003	0.07429	5.297	0.1082
pos_2812	Pantetheine	metab_2845	yes	up	-	C00831	pos	496-65-1	320.163	3.07418	M+ACN+H	C11H22N2O4S	0	39.2	PW_C001887;HMDB0003426	-	-	map01100;map01110;map00770;map00332	Metabolism;Metabolism;Metabolism;Metabolism	Global and overview maps;Global and overview maps;Metabolism of cofactors and vitamins;Biosynthesis of other secondary metabolites	Organic acids and derivatives	Carboxylic acids and derivatives	Amino acids, peptides, and analogues	Metabolic pathways;Biosynthesis of secondary metabolites;Pantothenate and CoA biosynthesis;Carbapenem biosynthesis	1.2988	1.2993	1.4391	7.04e-09	2.51e-08	5.6856	5.6636	5.4918	5.5569	5.7839	5.7793	4.1118	3.7397	3.7658	4.2119	4.0209	3.7502	5.66	0.1176	3.933	0.2079
pos_6777	3-Amino-4-methylpentanoic acid	metab_6826	yes	up	-	C02486	pos	5699-54-7	326.207	5.72163	2M+ACN+Na	C6H13NO2	0	58.2	HMDB0245808;HMDB0003640	-	-	-	-	-	Organic acids and derivatives	Carboxylic acids and derivatives	Amino acids, peptides, and analogues	-	1.2986	1.2993	1.428	6.19e-09	2.24e-08	5.7585	5.7594	5.4659	5.5271	6.0095	6.0324	4.0334	4.0231	4.0492	4.0241	4.0332	4.0336	5.759	0.2355	4.033	0.009362
pos_523	Tovophyllin A	metab_5208	yes	up	-	-	pos	-	463.213	1.1073	M+H, M+CH3OH+H	C28H30O6	0	30.1	HMDB0304613	-	-	-	-	-	Organoheterocyclic compounds	Benzopyrans	1-benzopyrans	-	1.2982	1.2977	1.3589	1.19e-14	3.37e-13	6.4939	6.416	6.486	6.4419	6.3701	6.3441	4.7284	4.7181	4.7441	4.719	4.7281	4.7286	6.425	0.06065	4.728	0.009363
pos_3162	Panaxydol chlorohydrin	metab_3175	yes	up	-	-	pos	111103-92-5	310.167	3.62402	2M+3H2O+2H	C17H25ClO2	0	47.6	HMDB0039534	-	-	-	-	-	Organohalogen compounds	Halohydrins	Chlorohydrins	-	1.2979	1.2985	1.2725	1.15e-07	3.13e-07	8.125	8.1402	7.995	7.9719	8.3413	8.3219	6.633	5.8967	6.6757	6.4226	6.4824	6.3127	8.149	0.1566	6.404	0.2823
neg_6434	Prinomide	metab_15529	yes	up	-	C10958	neg	77639-66-8	593.219	2.9249	2M+Hac-H	C15H13N3O2	0	37.4	HMDB0256775	-	-	-	-	-	Benzenoids	Benzene and substituted derivatives	Anilides	-	1.2979	1.2973	1.36	2.73e-12	2.28e-11	6.4231	6.2298	6.4029	6.2014	6.3213	6.2052	4.6827	4.6343	4.637	4.6127	4.6156	4.6006	6.297	0.09978	4.63	0.02904
pos_6927	PA(18:1(11Z)/LTE4)	metab_6976	yes	down	-	-	pos	-	896.453	5.58565	M+K	C44H76NO11PS	0	36.3	HMDB0263715	-	-	-	-	-	Not Available	Not Available	Not Available	-	1.2974	1.2994	0.6753	0.001573	0.002104	4.8795	3.3165	5.4978	5.2937	4.8259	2.5345	6.5653	6.1875	6.6845	6.6552	6.5455	6.3763	4.391	1.189	6.502	0.1884
neg_524	PE(18:2/0:0)	metab_14340	yes	down	-	-	neg	-	476.278	6.48038	M-H, 2M-H	C23H44NO7P	97.6	0	-	-	-	-	-	-	-	-	-	-	1.2972	1.2976	0.7758	1.06e-10	5.56e-10	5.8428	5.8283	5.6718	5.7339	5.8438	5.8452	7.6448	7.439	7.6083	7.3996	7.3048	7.4087	5.794	0.07376	7.468	0.1316
neg_4451	Alpha-Hederin	metab_13531	yes	up	-	C08954	neg	27013-91-8	785.421	5.56527	M+Cl	C41H66O12	0	55.6	HMDB0249131;HMDB0248219;MJDBOTE0000970	-	-	-	-	-	Lipids and lipid-like molecules	Prenol lipids	Triterpenoids	-	1.297	1.2962	1.2651	6.43e-11	3.56e-10	8.0023	8.0019	8.0551	8.0443	7.8417	7.842	6.3707	6.3585	6.3543	6.2478	6.1021	6.3417	7.965	0.09743	6.296	0.1048
neg_5032	Lenapenem	metab_14135	yes	up	-	-	neg	-	398.172	4.80623	M-H	C18H29N3O5S	0	34.3	HMDB0254007	-	-	-	-	-	Organoheterocyclic compounds	Lactams	Beta lactams	-	1.2968	1.2969	1.366	2.73e-11	1.66e-10	6.2241	6.2223	6.1984	6.1668	6.2698	6.2925	4.6486	4.3668	4.6134	4.6668	4.4472	4.6179	6.229	0.046	4.56	0.1229
neg_1267	19-Epischolaricine	metab_10248	yes	up	-	-	neg	-	757.347	3.23667	2M+FA-H	C20H24N2O4	0	44.7	HMDB0244830	-	-	-	-	-	Alkaloids and derivatives	Strychnos alkaloids	Not Available	-	1.2966	1.2958	1.3822	1.26e-10	6.45e-10	6.0908	5.9935	6.2272	6.1734	5.9067	5.8454	4.4225	4.3741	4.3767	4.3524	4.3553	4.3403	6.04	0.1505	4.37	0.02904
neg_3314	Sterol	metab_12336	yes	down	-	C00370	neg	-	293.212	6.37085	M+FA-H	C17H28O	0	61.8	HMDB0060512	-	-	-	-	-	Lipids and lipid-like molecules	Steroids and steroid derivatives	Hydroxysteroids	-	1.2966	1.296	0.6783	1.22e-05	2.27e-05	3.3709	3.3889	3.5711	3.3834	4.3397	4.5016	5.8577	5.4426	5.628	5.4357	5.4674	5.4193	3.759	0.5201	5.542	0.1725
neg_698	Enalapril	metab_15948	yes	down	-	C06977	neg	75847-73-3	811.411	4.0798	2M-H, 2M+Hac-H	C20H28N2O5	0	76.5	PW_C009073;HMDB0249344;HMDB0014722;MJDBOTE0001447	-	-	-	-	-	Organic acids and derivatives	Carboxylic acids and derivatives	Amino acids, peptides, and analogues	-	1.2962	1.2954	0.7285	1.04e-05	1.95e-05	4.3113	4.3292	4.8526	4.3237	5.2863	5.4976	6.6472	6.5333	6.6185	6.4949	6.4301	6.5392	4.767	0.5304	6.544	0.07964
neg_1744	Trocimine	metab_10723	yes	up	-	-	neg	-	328.151	3.93898	M+Na-2H	C17H25NO4	0	35.5	HMDB0259289	-	-	-	-	-	Benzenoids	Benzene and substituted derivatives	Benzoic acids and derivatives	-	1.2942	1.2944	1.4357	1.42e-10	7.13e-10	5.5165	5.5326	5.4252	5.3544	5.5743	5.5375	3.8207	3.7723	3.7749	4.0846	3.7535	3.7386	5.49	0.08303	3.824	0.1306
pos_6675	Vinaginsenoside R12	metab_6728	yes	up	-	-	pos	156398-71-9	637.428	5.79343	M+H-2H2O	C36H64O11	0	31.3	HMDB0040782	-	-	-	-	-	Benzenoids	Phenols	Benzenediols	-	1.294	1.294	1.3764	2.86e-15	1.06e-13	6.2119	6.1555	6.0908	6.1427	6.2086	6.2256	4.4859	4.4756	4.5016	4.4765	4.4856	4.4861	6.173	0.05202	4.485	0.009362
pos_10174	Histidylleucine	metab_164	yes	up	-	C05010	pos	7763-65-7	251.15	2.7384	M+H-H2O	C12H20N4O3	0	66.3	HMDB0253179;HMDB0028889	-	-	-	-	-	Organic acids and derivatives	Carboxylic acids and derivatives	Amino acids, peptides, and analogues	-	1.294	1.2943	1.3976	1.28e-11	1.08e-10	5.9071	5.8589	5.8879	5.8619	6.1122	6.1175	4.2641	4.2538	4.2798	4.2547	4.2638	4.2643	5.958	0.1231	4.263	0.009362
neg_2336	Fasciculol E	metab_11332	yes	up	-	C19957	neg	65694-20-4	758.43	4.92325	M+Cl	C39H65NO11	0	59.5	HMDB0035189	-	-	-	-	-	Lipids and lipid-like molecules	Prenol lipids	Triterpenoids	-	1.2939	1.2932	1.3859	1.43e-11	9.56e-11	6.1203	5.8004	6.0533	5.8915	5.9747	5.8841	4.348	4.2996	4.3022	4.2779	4.2808	4.2658	5.954	0.1186	4.296	0.02904
neg_2916	PS(6 keto-PGF1alpha/22:2(13Z,16Z))	metab_11923	yes	up	-	-	neg	-	928.563	5.8388	M-H	C48H84NO14P	0	37.3	HMDB0283113	-	-	-	-	-	Not Available	Not Available	Not Available	-	1.2938	1.2932	1.3776	1.2e-11	8.22e-11	6.1058	6.0694	6.2065	6.0871	5.8922	5.9335	4.4431	4.3947	4.3973	4.373	4.3759	4.3609	6.049	0.1165	4.391	0.02904
neg_5691	Benzyl alcohol, 4-(2,4-diamino-5-pyrimidinylmethyl)-2,6-dimethoxy-alpha,alpha-dimethyl-	metab_14800	yes	up	-	-	neg	-	363.167	3.93898	M+FA-H	C16H22N4O3	0	48.9	HMDB0249395	-	-	-	-	-	Benzenoids	Benzene and substituted derivatives	Methoxybenzenes	-	1.2937	1.2923	1.4266	5.12e-06	1e-05	5.9033	5.9246	5.9136	5.8659	5.768	5.7771	4.6515	4.0162	4.298	3.2148	4.2382	4.2217	5.859	0.06968	4.107	0.4832
neg_2544	Hexosylsphingosine	metab_11540	yes	up	-	-	neg	-	522.329	5.24395	M+FA-H	C24H47NO8	0	49.7	HMDB0253164	-	-	-	-	-	Lipids and lipid-like molecules	Sphingolipids	Glycosphingolipids	-	1.2935	1.2932	1.255	6.61e-13	6.58e-12	8.1165	8.1533	8.1011	8.0991	8.2072	8.2006	6.5865	6.508	6.5084	6.4533	6.3654	6.5264	8.146	0.04869	6.491	0.07507
pos_9958	Methionyl-Valine	metab_9907	yes	up	-	-	pos	-	519.23	2.9091	2M+Na	C10H20N2O3S	0	37.2	HMDB0028986	-	-	-	-	-	Organic acids and derivatives	Carboxylic acids and derivatives	Amino acids, peptides, and analogues	-	1.293	1.2928	1.314	1.16e-11	9.86e-11	7.0527	7.0981	7.1048	7.0513	7.0366	7.0955	5.4744	5.3528	5.4455	5.5105	5.1902	5.3245	7.073	0.02953	5.383	0.1183
pos_3837	Uzarigenin 3-[xylosyl-(1->2)-rhamnoside]	metab_3833	yes	up	-	-	pos	255861-29-1	635.341	4.43117	M+H-H2O	C34H52O12	0	57.3	HMDB0036296	-	-	-	-	-	Lipids and lipid-like molecules	Steroids and steroid derivatives	Steroid lactones	-	1.2924	1.2928	1.3094	2.29e-09	9.31e-09	7.2151	7.0335	7.0804	7.0384	7.4053	7.4979	5.4948	5.517	5.5348	5.3884	5.5221	5.5898	7.212	0.1992	5.508	0.06659
neg_5171	Cypridina luciferin	metab_14275	yes	up	-	C02825	neg	7273-34-9	442.173	4.61073	M+K-2H	C22H27N7O	0	39.7	HMDB0250695	-	-	-	-	-	Organoheterocyclic compounds	Indoles and derivatives	Indoles	-	1.2919	1.2916	1.4287	4.34e-15	1.05e-13	5.5656	5.52	5.4401	5.4557	5.4838	5.4897	3.8962	3.8478	3.8505	3.8262	3.8291	3.8141	5.492	0.04534	3.844	0.02904
pos_6215	Ingenol	metab_6251	yes	down	-	C09112	pos	30220-46-3	349.198	6.23347	M+H	C20H28O5	0	45.8	HMDB0253484	-	-	-	-	-	Lipids and lipid-like molecules	Prenol lipids	Diterpenoids	-	1.2919	1.2881	0.6427	0.0008625	0.001189	2.4226	3.77	2.4255	3.6071	4.7522	4.7667	5.7827	5.6206	5.7609	5.6204	5.6064	5.4457	3.624	1.047	5.639	0.1222
neg_3377	PE(18:0/0:0)	metab_12402	yes	down	-	-	neg	-	480.309	6.72295	M-H	C23H48NO7P	95.9	0	LMGP02050001	-	-	-	-	-	-	-	-	-	1.2916	1.2921	0.724	2.52e-09	9.07e-09	4.5308	4.4907	4.3364	4.4285	4.2364	4.2492	6.3137	5.8233	6.1182	5.9477	6.0797	6.0051	4.379	0.1241	6.048	0.1667
neg_4843	Torvoside D	metab_13937	yes	up	-	-	neg	-	761.382	5.05612	M+Cl	C38H62O13	0	74.9	HMDB0029624	-	-	-	-	-	Lipids and lipid-like molecules	Steroids and steroid derivatives	Steroidal glycosides	-	1.2916	1.2922	1.3565	1.52e-08	4.57e-08	6.3438	6.2836	6.1135	6.2135	6.6871	6.6696	4.8016	4.6241	4.6376	4.6783	4.7064	4.7911	6.385	0.2398	4.707	0.07554
pos_1112	PGP(PGF1alpha/16:0)	metab_1072	yes	up	-	-	pos	-	941.456	4.55035	M+NH4, M+K	C42H80O16P2	0	40.4	HMDB0272389	-	-	-	-	-	Not Available	Not Available	Not Available	-	1.2907	1.2908	1.3568	6.22e-07	1.47e-06	6.6187	6.7043	6.4402	6.4814	6.763	6.8059	4.8446	5.0463	4.3123	4.8487	4.8813	5.4108	6.636	0.1498	4.891	0.3559
neg_5200	Celgosivir	metab_14303	yes	down	-	-	neg	-	304.14	4.58737	M+FA-H	C12H21NO5	0	67.3	HMDB0249792	-	-	-	-	-	Organoheterocyclic compounds	Indolizidines	Not Available	-	1.2906	1.2904	0.7166	1.23e-07	3.11e-07	3.8271	4.1271	4.6197	4.4964	4.0933	4.4725	6.0406	6.0152	6.0045	5.8966	5.8294	5.9944	4.273	0.3041	5.963	0.08212
pos_10057	PA(20:5(7Z,9Z,11E,13E,17Z)-3OH(5,6,15)/22:1(13Z))	metab_54	yes	up	-	-	pos	-	424.256	2.80808	M+H+Na	C45H77O11P	0	66.2	HMDB0265725	-	-	-	-	-	Not Available	Not Available	Not Available	-	1.2897	1.2884	1.3909	4.18e-07	1.01e-06	6.1583	6.0523	6.6377	6.558	5.8603	5.7278	4.4337	4.4235	4.4495	4.4244	4.4335	4.434	6.166	0.3673	4.433	0.009362
neg_1515	L-Tyrosine ethyl ester	metab_10494	yes	up	-	-	neg	-	417.199	3.58788	2M-H	C11H15NO3	0	46.2	HMDB0253924	-	-	-	-	-	Organic acids and derivatives	Carboxylic acids and derivatives	Amino acids, peptides, and analogues	-	1.2882	1.2879	1.405	7.2e-14	9.82e-13	5.7359	5.6278	5.7098	5.6427	5.7213	5.7176	4.1309	4.0121	4.1015	4.0586	3.9934	4.0183	5.693	0.04541	4.052	0.05455
neg_6227	Vidarabine	metab_15315	yes	down	-	C07195	neg	24356-66-9	312.095	3.3695	M+FA-H	C10H13N5O4	0	69.1	HMDB0014340	-	-	-	-	-	Nucleosides, nucleotides, and analogues	Purine nucleosides	Not Available	-	1.2879	1.2884	0.7504	5.12e-11	2.9e-10	5.0248	5.1054	4.943	5.0233	4.8255	4.7999	6.6882	6.6226	6.6491	6.5573	6.5017	6.5921	4.954	0.1209	6.602	0.06667
neg_6044	PE(22:6(4Z,7Z,10Z,13Z,16Z,19Z)/20:4(8Z,11Z,14Z,17Z))	metab_15128	yes	up	-	C00350	neg	-	848.464	3.54873	M+K-2H	C47H74NO8P	0	62.3	HMDB0009697;PW_C005745	Lipids	Phospholipids	map01100;map00564;map01110;map00563;map04136;map05167;map04138;map05130;map04723;map04140	Metabolism;Metabolism;Metabolism;Metabolism;Cellular Processes;Human Diseases;Cellular Processes;Human Diseases;Organismal Systems;Cellular Processes	Global and overview maps;Lipid metabolism;Global and overview maps;Glycan biosynthesis and metabolism;Transport and catabolism;Infectious disease: viral;Transport and catabolism;Infectious disease: bacterial;Nervous system;Transport and catabolism	Lipids and lipid-like molecules	Glycerophospholipids	Glycerophosphoethanolamines	Metabolic pathways;Glycerophospholipid metabolism;Biosynthesis of secondary metabolites;Glycosylphosphatidylinositol (GPI)-anchor biosynthesis;Autophagy - other;Kaposi sarcoma-associated herpesvirus infection;Autophagy - yeast;Pathogenic Escherichia coli infection;Retrograde endocannabinoid signaling;Autophagy - animal	1.2878	1.2871	1.3419	2.67e-11	1.63e-10	6.5387	6.5272	6.554	6.5093	6.3126	6.2713	4.8605	4.8121	4.8148	4.7905	4.7934	4.7784	6.452	0.1257	4.808	0.02905
neg_801	(2S)-1-[2-[[(2S)-Pyrrolidine-2-carbonyl]amino]acetyl]pyrrolidine-2-carboxylic Acid	metab_16060	yes	up	-	-	neg	-	583.273	4.54052	M-H, 2M+FA-H	C12H19N3O4	0	47.6	HMDB0260136	-	-	-	-	-	Organic acids and derivatives	Carboxylic acids and derivatives	Amino acids, peptides, and analogues	-	1.2876	1.2872	1.3238	1.03e-11	7.22e-11	6.7073	6.6966	6.6859	6.6881	6.7617	6.741	5.0691	5.2387	5.0415	4.9311	4.9856	5.1595	6.713	0.03101	5.071	0.1129
neg_2356	Rogletimide	metab_11352	yes	down	-	-	neg	-	255.052	4.97782	M+K-2H	C12H14N2O2	0	35.3	HMDB0257289	-	-	-	-	-	Organoheterocyclic compounds	Piperidines	Piperidinones	-	1.2873	1.289	0.6976	5.11e-07	1.16e-06	4.0306	3.6653	4.1542	4.4039	3.6865	3.6419	5.629	5.9288	5.5333	5.604	5.3626	5.7448	3.93	0.3154	5.634	0.1918
pos_8502	Taurolithocholic Acid	metab_8510	yes	up	-	C02592	pos	516-90-5	484.312	4.22485	M+H	C26H45NO5S	36.4	0	HMDB0000722;LMST05040003;MJDBDZS0000023	-	-	-	-	-	Lipids and lipid-like molecules	Steroids and steroid derivatives	Bile acids, alcohols and derivatives	-	1.2872	1.2886	1.297	1.51e-06	3.31e-06	7.48	7.4756	7.2926	7.3069	8.1727	8.1797	5.9333	5.9339	5.7734	5.8802	5.8099	6.0612	7.651	0.4144	5.899	0.1027
pos_5020	(S)-10,16-Dihydroxyhexadecanoic acid	metab_5003	yes	down	-	C08285	pos	69232-67-3	333.201	5.67358	M+2Na-H	C16H32O4	0	39.3	HMDB0037798	-	-	map00073	Metabolism	Lipid metabolism	Lipids and lipid-like molecules	Fatty Acyls	Fatty acids and conjugates	Cutin, suberine and wax biosynthesis	1.287	1.2858	0.7169	1.76e-07	4.6e-07	3.9999	4.2861	4.4587	3.9543	4.5967	4.7807	6.0635	6.0362	6.0194	6.09	6.133	6.0293	4.346	0.329	6.062	0.04331
neg_5278	Hordatine A	metab_14382	yes	up	-	C08307	neg	7073-64-5	587.268	4.48587	M+Na-2H	C28H38N8O5	0	69	HMDB0030461	-	-	map01100;map01110;map00999	Metabolism;Metabolism;Metabolism	Global and overview maps;Global and overview maps;Biosynthesis of other secondary metabolites	Phenylpropanoids and polyketides	2-arylbenzofuran flavonoids	Not Available	Metabolic pathways;Biosynthesis of secondary metabolites;Biosynthesis of various plant secondary metabolites	1.2859	1.2852	1.3078	1.84e-11	1.18e-10	6.9436	6.8892	6.9732	6.9984	6.9832	6.9681	5.4085	5.4319	5.3324	5.2841	5.1066	5.3628	6.959	0.0388	5.321	0.1176
neg_3905	Talatisamine	metab_12959	yes	up	-	-	neg	-	442.256	6.17552	M+Na-2H	C24H39NO5	0	46.5	HMDB0258689	-	-	-	-	-	Lipids and lipid-like molecules	Prenol lipids	Diterpenoids	-	1.2856	1.2868	1.6634	0.002463	0.003545	5.1594	5.0912	5.4259	5.4479	5.1434	5.0087	1.0475	4.1275	3.8406	3.4125	2.1957	4.1772	5.213	0.1815	3.134	1.256
neg_1674	Shoyuflavone A	metab_10657	yes	down	-	-	neg	190712-87-9	421.031	3.82997	M+Cl	C19H14O9	0	45.4	HMDB0034582	-	-	-	-	-	Phenylpropanoids and polyketides	Isoflavonoids	Isoflav-2-enes	-	1.2851	1.2848	0.7284	4.43e-13	4.61e-12	4.3568	4.3748	4.374	4.3693	4.3959	4.4088	6.0728	5.878	6.0414	5.9687	6.1109	6.0075	4.38	0.01895	6.013	0.08269
pos_1929	Ala Thr Ile Lys	metab_1976	yes	up	-	-	pos	-	432.281	1.78472	M+2H, M+H	C19H37N5O6	34.8	0	-	-	-	-	-	-	-	-	-	-	1.2849	1.2857	1.3518	1.85e-08	5.94e-08	6.5198	6.2904	6.3155	6.3113	6.8546	6.8127	4.8216	4.8114	4.8374	4.8123	4.8214	4.8218	6.517	0.2591	4.821	0.009363
pos_9268	Ile Gly Val	metab_9247	yes	up	-	-	pos	-	288.191	3.59247	M+H	C13H25N3O4	70.1	0	-	-	-	-	-	-	-	-	-	-	1.2848	1.2845	1.367	2.53e-17	2.28e-15	6.1955	6.1812	6.2234	6.2192	6.1501	6.1554	4.5263	4.516	4.5421	4.517	4.5261	4.5265	6.187	0.03105	4.526	0.009363
neg_1720	(1S,2S,4S)-1,8-Epoxy-p-menthane-2,7-diol 2-O-b-D-glucoside	metab_10700	yes	up	-	-	neg	219546-80-2	393.178	3.89222	M+FA-H	C16H28O8	0	58.8	HMDB0034786	-	-	-	-	-	Organic oxygen compounds	Organooxygen compounds	Carbohydrates and carbohydrate conjugates	-	1.2847	1.2843	1.4075	1.25e-14	2.41e-13	5.6774	5.6281	5.7	5.6207	5.5846	5.5668	4.0518	4.0034	4.0061	3.9817	3.9847	3.9697	5.63	0.05155	4	0.02904
neg_6313	N-Eicosapentaenoyl Tyrosine	metab_15402	yes	up	-	-	neg	-	502.234	3.29123	M+K-2H	C29H39NO4	0	36.8	HMDB0242082	-	-	-	-	-	Not Available	Not Available	Not Available	-	1.2836	1.2841	1.4327	2.33e-05	4.2e-05	5.8875	5.8487	5.8299	5.771	5.9013	5.9279	4.4581	3.5148	4.8342	3.4931	4.5253	3.7177	5.861	0.05661	4.091	0.5839
neg_30	Glutamylleucylarginine	metab_12013	yes	up	-	-	neg	-	415.231	3.22102	M-H2O-H, 2M-H, M-H	C17H32N6O6	0	30.9	HMDB0252758	-	-	-	-	-	Organic acids and derivatives	Carboxylic acids and derivatives	Amino acids, peptides, and analogues	-	1.2827	1.2821	1.2762	1.05e-11	7.37e-11	7.5665	7.4669	7.6948	7.6083	7.4397	7.4076	5.8915	5.908	5.8993	5.8478	5.9032	5.956	7.531	0.1111	5.901	0.03463
pos_10138	Leu Ala Ser Ser Thr	metab_131	yes	up	-	-	pos	-	478.25	2.75382	M+H	C19H35N5O9	44.1	0	-	-	-	-	-	-	-	-	-	-	1.2826	1.2828	1.3566	5.71e-12	5.35e-11	6.3529	6.3143	6.2249	6.1905	6.486	6.4095	4.6671	4.6569	4.6829	4.6578	4.6669	4.6673	6.33	0.1113	4.666	0.009363
pos_1850	Ile Asn	metab_1894	yes	up	-	-	pos	-	246.145	1.13858	M+H, M+K	C10H19N3O4	60.9	0	-	-	-	-	-	-	-	-	-	-	1.2821	1.2816	1.3029	5.85e-12	5.46e-11	7.2509	7.1131	7.1912	7.1586	7.0743	7.0516	5.538	5.5623	5.5532	5.4163	5.363	5.447	7.14	0.07501	5.48	0.08285
pos_2405	Zizybeoside I	metab_2457	yes	down	-	C17564	pos	76819-28-8	474.193	1.95812	M+ACN+H	C19H28O11	0	50.8	HMDB0034954	-	-	-	-	-	Organic oxygen compounds	Organooxygen compounds	Carbohydrates and carbohydrate conjugates	-	1.2818	1.2817	0.7006	9.35e-07	2.15e-06	4.0167	4.0358	4.0196	4.0192	4.0617	4.0806	5.0224	6.1141	5.6505	6.0031	5.8183	5.9822	4.039	0.02654	5.765	0.3983
neg_1179	Lysylphenylalanine	metab_10155	yes	up	-	-	neg	6235-35-4	292.167	2.68387	M-H	C15H23N3O3	0	46.1	HMDB0304786;HMDB0028958	-	-	-	-	-	Organic acids and derivatives	Carboxylic acids and derivatives	Amino acids, peptides, and analogues	-	1.2813	1.2808	1.4136	8.95e-13	8.59e-12	5.6322	5.5758	5.6258	5.5663	5.4438	5.4401	3.976	3.9276	3.9303	3.906	3.9089	3.8939	5.547	0.08571	3.924	0.02904
neg_283	Dofequidar	metab_11833	yes	up	-	-	neg	-	502.216	3.44748	M+Na-2H, M+K-2H	C30H31N3O3	0	36.1	HMDB0251575	-	-	-	-	-	Benzenoids	Benzene and substituted derivatives	Diphenylmethanes	-	1.2802	1.2797	1.2812	7.11e-10	2.95e-09	7.4512	7.4081	7.3777	7.3793	7.4858	7.5424	5.8052	6.0358	5.5788	5.8213	5.6738	5.9332	7.441	0.06524	5.808	0.1663
neg_3670	LysoPE(0:0/18:3(6Z,9Z,12Z))	metab_12724	yes	down	-	-	neg	-	520.267	6.61338	M+FA-H	C23H42NO7P	0	59.7	HMDB0011478	-	-	-	-	-	Lipids and lipid-like molecules	Glycerophospholipids	Glycerophosphoethanolamines	-	1.2801	1.2803	0.7714	3.79e-10	1.68e-09	5.4641	5.4241	5.38	5.4998	5.7511	5.5244	7.2408	7.1878	7.2395	7.0919	6.967	7.1096	5.507	0.1302	7.139	0.1054
neg_4502	N-Acetyl-D-tryptophan	metab_13587	yes	down	-	C03137	neg	2280-01-05	245.093	5.50257	M-H	C13H14N2O3	0	56.8	HMDB0255052	-	-	-	-	-	Organic acids and derivatives	Carboxylic acids and derivatives	Amino acids, peptides, and analogues	-	1.2794	1.2797	0.6865	5.79e-12	4.32e-11	3.5313	3.5492	3.5484	3.5437	3.5703	3.5832	5.2564	5.2116	5.2965	5.1132	4.9986	5.1856	3.554	0.01895	5.177	0.1075
pos_5604	LysoPC(15:0/0:0)	metab_5598	yes	down	-	C04230	pos	-	482.323	6.61483	M+H	C23H48NO7P	0	77.7	HMDB0010375;HMDB0010381	Lipids	Phospholipids	map00564;map05231	Metabolism;Human Diseases	Lipid metabolism;Cancer: overview	Lipids and lipid-like molecules	Glycerophospholipids	Glycerophosphocholines	Glycerophospholipid metabolism;Choline metabolism in cancer	1.2787	1.2784	0.7758	4.29e-11	3.01e-10	5.6524	5.7247	5.7054	5.7431	5.8582	5.6772	7.5145	7.4156	7.4893	7.3105	7.207	7.3535	5.727	0.0721	7.382	0.1156
pos_10765	Lys Ile Gln	metab_722	yes	up	-	-	pos	-	388.255	1.09162	M+H	C17H33N5O5	76.2	0	-	-	-	-	-	-	-	-	-	-	1.2784	1.2789	1.3693	1.69e-09	7.18e-09	6.2664	6.1573	6.0095	5.8867	6.397	6.3463	4.5116	4.5013	4.5274	4.5023	4.5114	4.5118	6.177	0.1989	4.511	0.009362
neg_182	N-Acetylcystathionine	metab_10797	yes	down	-	-	neg	20619-80-1	263.072	1.89893	M-H2O-H, M-H	C9H16N2O5S	0	46.7	HMDB0002381	-	-	-	-	-	Organic acids and derivatives	Carboxylic acids and derivatives	Amino acids, peptides, and analogues	-	1.2784	1.2786	0.6736	2.4e-10	1.12e-09	3.2975	3.3193	3.2711	3.6567	3.293	3.3058	5.0536	5.0564	4.9819	4.9103	4.9351	4.9669	3.357	0.1476	4.984	0.06032
pos_206	PC(5-iso PGF2VI/16:1(9Z))	metab_2118	yes	up	-	-	pos	-	802.518	5.82545	M+H, M+Na, M+2H	C42H76NO11P	0	47.4	HMDB0286044	-	-	-	-	-	Not Available	Not Available	Not Available	-	1.2784	1.2777	1.237	1.9e-11	1.5e-10	8.6652	8.6322	8.7399	8.7323	8.4907	8.4791	7.0537	6.9717	7.0009	6.9285	6.9159	6.9583	8.623	0.1146	6.971	0.05046
neg_2337	Vellosimine	metab_11333	yes	up	-	C11634	neg	6874-98-2	313.132	4.93108	M+Na-2H	C19H20N2O	0	43.4	HMDB0304532	-	-	map01110;map00901	Metabolism;Metabolism	Global and overview maps;Biosynthesis of other secondary metabolites	Alkaloids and derivatives	Macroline alkaloids	Not Available	Biosynthesis of secondary metabolites;Indole alkaloid biosynthesis	1.2772	1.2769	1.438	9.79e-14	1.28e-12	5.3437	5.4041	5.2836	5.2581	5.2247	5.2592	3.7333	3.6849	3.6876	3.676	3.6662	3.6512	5.296	0.06633	3.683	0.02792
neg_2446	Nepetaside	metab_11446	yes	up	-	-	neg	114076-56-1	327.146	5.11093	M-H2O-H	C16H26O8	0	58.5	HMDB0038149	-	-	-	-	-	Lipids and lipid-like molecules	Prenol lipids	Terpene glycosides	-	1.2768	1.2764	1.4017	3.81e-13	4.02e-12	5.7568	5.5539	5.6109	5.5436	5.6476	5.616	4.0619	4.0135	4.0161	3.9918	3.9947	3.9798	5.621	0.07717	4.01	0.02904
pos_10043	Phe Ala	metab_42	yes	up	-	-	pos	-	237.123	2.82345	M+H	C12H16N2O3	59.5	0	-	-	-	-	-	-	-	-	-	-	1.2767	1.2763	1.2587	5.01e-13	7.28e-12	8.0178	8.0295	8.054	7.9945	7.9214	7.998	6.3826	6.4742	6.3516	6.3205	6.2513	6.3705	8.003	0.04535	6.358	0.07361
neg_4786	Ethyl (S)-3-hydroxybutyrate glucoside	metab_13876	yes	up	-	-	neg	-	587.251	5.11877	2M-H	C12H22O8	0	38.1	HMDB0031693	-	-	-	-	-	Lipids and lipid-like molecules	Fatty Acyls	Fatty acyl glycosides	-	1.2766	1.2772	1.3825	8.85e-08	2.29e-07	5.9126	6.1309	5.9646	6.0487	5.8418	5.9534	4.313	4.3678	4.5165	4.4947	4.4664	3.7745	5.975	0.1019	4.322	0.2795
neg_5082	Honokiol	metab_14186	yes	up	-	C10630	neg	564-73-8	531.257	4.73577	2M-H	C18H18O2	0	56.3	HMDB0253212;MJDBOTE0000890	-	-	-	-	-	Benzenoids	Benzene and substituted derivatives	Biphenyls and derivatives	-	1.2765	1.2755	1.4445	3.64e-06	7.25e-06	5.5587	5.5294	5.4157	5.3267	5.6375	5.6564	4.7027	3.6291	3.7877	3.6075	3.6104	3.5954	5.521	0.1283	3.822	0.4373
neg_5814	Corchoroside B	metab_14912	yes	up	-	-	neg	35536-76-6	553.261	3.81442	M+Cl	C29H42O8	0	62	HMDB0030343	-	-	-	-	-	Lipids and lipid-like molecules	Steroids and steroid derivatives	Steroidal glycosides	-	1.2765	1.2757	1.3816	4.53e-09	1.52e-08	5.9647	5.8543	5.999	5.9753	5.8615	5.7544	4.1185	4.5323	4.0727	4.3193	4.1306	4.4576	5.902	0.09426	4.272	0.1938
pos_8297	CDP-DG(a-25:0/PGJ2)	metab_8311	yes	up	-	-	pos	-	601.8	4.43117	M+2Na	C57H97N3O17P2	0	49.9	HMDB0293187	-	-	-	-	-	Not Available	Not Available	Not Available	-	1.2764	1.2763	1.3012	2.91e-07	7.26e-07	7.3616	7.3432	7.3073	7.2972	7.3013	7.3442	5.9541	6.0182	5.0902	5.5604	5.441	5.7146	7.326	0.02716	5.63	0.3449
pos_6052	Oryzalexin A	metab_6079	yes	down	-	C09148	pos	85394-31-6	335.257	6.54333	M+CH3OH+H	C20H30O2	0	57	HMDB0301859	-	-	-	-	-	Lipids and lipid-like molecules	Prenol lipids	Diterpenoids	-	1.2762	1.274	0.6913	1.83e-05	3.11e-05	3.5986	3.6177	3.6015	3.6011	4.7534	4.6109	5.7883	5.8105	5.8632	5.7173	5.5378	5.6861	3.964	0.5582	5.734	0.1154
neg_5160	Murametide	metab_14265	yes	down	-	-	neg	-	505.212	4.62627	M-H	C20H34N4O11	0	65	HMDB0254950	-	-	-	-	-	Organic acids and derivatives	Carboxylic acids and derivatives	Amino acids, peptides, and analogues	-	1.2752	1.2768	0.7329	5.04e-06	9.87e-06	5.041	3.9784	4.8277	4.7836	4.7015	4.8049	6.1914	6.8654	6.0874	6.4538	6.1759	6.6229	4.69	0.3662	6.399	0.3035
pos_10064	PI(16:2(9Z,12Z)/20:4(6Z,8E,10E,14Z)-2OH(5S,12R))	metab_60	yes	up	-	-	pos	-	466.229	2.80052	M+2Na	C45H75O15P	0	33	HMDB0276272	-	-	-	-	-	Not Available	Not Available	Not Available	-	1.2749	1.2748	1.3174	7.98e-10	3.71e-09	6.8539	6.7942	6.9234	6.9171	6.8166	6.8395	5.4536	5.0669	5.0929	5.0678	5.3995	5.1466	6.857	0.05276	5.205	0.1752
pos_7824	Apelin-12 (human, bovine, mouse, rat)	metab_7849	yes	down	-	-	pos	-	733.873	4.78153	M+2Na	C64H103N21O14S	0	79.6	HMDB0248509	-	-	-	-	-	Organic acids and derivatives	Carboxylic acids and derivatives	Amino acids, peptides, and analogues	-	1.2731	1.2727	0.7161	4.46e-11	3.11e-10	4.1137	4.1329	4.1167	4.1162	4.1588	4.1776	5.7886	5.5516	5.807	5.8805	5.9218	5.7077	4.136	0.02654	5.776	0.1329
neg_490	PE(18:1(9Z)/0:0)	metab_13998	yes	down	-	-	neg	-	478.294	6.58208	M-H, 2M-H	C23H46NO7P	98.3	0	LMGP02050004	-	-	-	-	-	-	-	-	-	1.2729	1.2733	0.7867	6.02e-11	3.34e-10	6.0027	5.8961	5.865	5.8598	6.0696	5.9395	7.7095	7.5051	7.6622	7.4808	7.447	7.4877	5.939	0.08329	7.549	0.1089
neg_5462	Pinolidoxin	metab_14569	yes	down	-	C08503	neg	152985-39-2	735.358	4.21258	2M+Hac-H	C18H26O6	0	67.7	HMDB0301836	-	-	-	-	-	Organoheterocyclic compounds	Oxocins	Not Available	-	1.272	1.2725	0.7428	1.5e-09	5.71e-09	4.7648	4.5504	4.8885	4.7276	4.6189	4.4653	6.3764	6.0823	6.2586	6.2791	6.3908	6.3297	4.669	0.1542	6.286	0.1126
neg_5402	Fumonisin A2	metab_14512	yes	up	-	-	neg	117415-47-1	768.378	4.2984	M+Na-2H	C36H61NO15	0	43.8	HMDB0034699	-	-	-	-	-	Organic acids and derivatives	Carboxylic acids and derivatives	Fumonisins	-	1.272	1.2715	1.3528	2.84e-07	6.73e-07	6.4048	6.3325	6.1534	6.0918	6.5073	6.4709	4.478	5.1104	4.4323	4.7055	4.4109	4.9221	6.327	0.1701	4.677	0.2895
neg_3037	PA(18:1(12Z)-2OH(9,10)/i-14:0)	metab_12054	yes	down	-	-	neg	-	699.422	6.0034	M+Na-2H	C35H67O10P	0	73.2	HMDB0267574	-	-	-	-	-	Not Available	Not Available	Not Available	-	1.2719	1.2731	0.7309	4.66e-06	9.17e-06	4.7087	4.9941	5.0389	4.8364	4.1978	3.8961	6.4032	6.2022	6.3219	6.2727	6.3611	6.2995	4.612	0.463	6.31	0.0701
pos_9825	N-Docosahexaenoyl Tryptophan	metab_9776	yes	up	-	-	pos	-	258.168	3.03472	M+2H	C33H42N2O3	0	34.7	HMDB0242023	-	-	-	-	-	Not Available	Not Available	Not Available	-	1.2714	1.2705	1.352	2.5e-07	6.33e-07	6.4502	6.5182	6.602	6.6031	6.2441	6.2786	4.8772	5.0232	4.8756	4.8088	4.1793	4.8585	6.449	0.1568	4.77	0.2983
pos_688	Glu Phe	metab_6929	yes	up	-	-	pos	-	295.128	3.247	M+H-H2O, M+H	C14H18N2O5	62.5	0	-	-	-	-	-	-	-	-	-	-	1.2714	1.2715	1.3661	4.32e-12	4.22e-11	6.2023	6.0553	5.9416	6.0311	6.2139	6.1353	4.4637	4.4534	4.4794	4.4544	4.4634	4.4639	6.097	0.1063	4.463	0.009362
pos_435	Lys Ala	metab_4342	yes	up	-	-	pos	-	218.15	0.74595	M+H, 2M+3H2O+2H	C9H19N3O3	31.6	0	-	-	-	-	-	-	-	-	-	-	1.2708	1.2711	1.4302	1.85e-10	1.04e-09	5.4471	5.4396	5.3747	5.204	5.596	5.6353	3.8108	3.8006	3.8266	3.8015	3.8106	3.8111	5.449	0.1562	3.81	0.009361
neg_4447	5(6)-Epoxy Prostaglandin E1	metab_13526	yes	down	-	C04741	neg	-	413.219	5.57312	M+FA-H	C20H32O6	0	55.6	LMFA03020068;HMDB0012110	Lipids	Eicosanoids	-	-	-	Lipids and lipid-like molecules	Fatty Acyls	Eicosanoids	-	1.2704	1.2702	0.7261	2.24e-10	1.07e-09	4.2315	4.2495	4.2486	4.244	4.2706	4.2834	6.0124	5.6285	5.9809	5.7111	5.9345	5.8915	4.255	0.01895	5.86	0.155
neg_419	PE(TXB2/20:0)	metab_13256	yes	up	-	-	neg	-	896.537	5.80762	M+Na-2H, M+Cl	C45H84NO12P	0	39.4	HMDB0261857	-	-	-	-	-	Not Available	Not Available	Not Available	-	1.2701	1.268	1.3977	5.08e-06	9.95e-06	5.9742	5.9668	6.1099	6.1396	5.6745	5.6874	4.6595	4.5716	4.5713	4.1457	3.7502	3.7352	5.925	0.2018	4.239	0.4241
pos_3772	Valyl-leucyl-lysine 4-nitroanilide	metab_3764	yes	up	-	-	pos	-	461.286	4.35977	M+H-H2O	C23H38N6O5	0	35.3	HMDB0250805	-	-	-	-	-	Organic acids and derivatives	Carboxylic acids and derivatives	Amino acids, peptides, and analogues	-	1.2696	1.2699	1.3251	1.54e-08	5.04e-08	6.708	6.6878	6.6246	6.6796	6.893	6.8593	5.4326	5.1464	5.2093	4.9561	4.7964	4.9886	6.742	0.108	5.088	0.2232
pos_2063	PI(20:3(6,8,11)-OH(5)/22:2(13Z,16Z))	metab_2121	yes	up	-	-	pos	-	501.293	2.59025	M+2Na+H, M+2Na	C51H89O14P	0	37.9	HMDB0277790	-	-	-	-	-	Not Available	Not Available	Not Available	-	1.2694	1.2691	1.3155	1.35e-10	7.9e-10	6.8722	6.7823	6.7831	6.7756	6.8158	6.8263	5.1277	5.3623	5.2595	4.9686	5.069	5.2689	6.809	0.03699	5.176	0.1463
pos_6850	THIARABINE	metab_6898	yes	down	-	-	pos	-	282.052	5.66558	M+Na	C9H13N3O4S	0	56.8	HMDB0258974	-	-	-	-	-	Nucleosides, nucleotides, and analogues	Nucleoside and nucleotide analogues	Thionucleosides	-	1.2694	1.2695	0.6989	4.75e-06	9.59e-06	3.9778	3.9969	3.9808	3.9803	4.0229	4.0417	5.2807	6.3381	5.3378	5.9917	5.2861	6.1031	4	0.02654	5.723	0.4754
neg_494	PS(18:1(9Z)/0:0)	metab_14039	yes	down	-	-	neg	89319-60-8	522.283	6.7464	M-H, M+Na-2H	C24H46NO9P	91.2	0	HMDB0240603;LMGP03050001	-	-	-	-	-	Lipids and lipid-like molecules	Glycerophospholipids	Glycerophosphoserines	-	1.268	1.2684	0.7798	8.69e-10	3.5e-09	5.7472	5.6906	5.5182	5.5929	5.9281	5.6353	7.4115	7.3148	7.3858	7.2345	7.1139	7.2792	5.685	0.1427	7.29	0.1084
pos_2259	Isobutyramide	metab_2319	yes	up	-	-	pos	-	70.0657	1.09948	M+H-H2O	C4H9NO	0	36.4	HMDB0253614	-	-	-	-	-	Organic acids and derivatives	Carboxylic acids and derivatives	Carboxylic acid derivatives	-	1.2666	1.2669	1.4969	1.35e-12	1.63e-11	4.8202	4.8505	4.8161	4.7978	4.9813	5.0154	3.2603	3.2501	3.2761	3.251	3.2601	3.2605	4.88	0.09368	3.26	0.009358
pos_7285	Methadone	metab_7325	yes	up	-	C07163	pos	76-99-3	332.196	5.29183	M+Na	C21H27NO	35.3	0	HMDB0014477;PW_C008862	-	-	map00982	Metabolism	Xenobiotics biodegradation and metabolism	Benzenoids	Benzene and substituted derivatives	Diphenylmethanes	Drug metabolism - cytochrome P450	1.2665	1.2639	1.7335	0.000369	0.0005337	4.7728	4.8099	4.9779	4.8125	2.671	4.5731	2.5598	2.5496	2.5755	2.5505	2.5596	2.56	4.436	0.8744	2.559	0.009337
neg_1208	(3R,5S)-1-pyrroline-3-hydroxy-5-carboxylic Acid	metab_10186	yes	up	-	C04281	neg	-	257.078	3.01078	2M-H	C5H7NO3	0	52.1	HMDB0062585	-	-	map01100;map00330	Metabolism;Metabolism	Global and overview maps;Amino acid metabolism	Organic acids and derivatives	Carboxylic acids and derivatives	Amino acids, peptides, and analogues	Metabolic pathways;Arginine and proline metabolism	1.2663	1.2658	1.421	1.05e-06	2.26e-06	5.6925	5.6023	5.5168	5.574	5.5636	5.5083	4.4346	3.5267	4.1837	4.1137	3.7917	3.493	5.576	0.06709	3.924	0.3808
pos_9238	Methohexital	metab_9218	yes	up	-	C07844	pos	151-83-7	295.165	3.60842	M+CH3OH+H	C14H18N2O3	49.8	0	HMDB0014617	-	-	-	-	-	Organoheterocyclic compounds	Diazines	Pyrimidines and pyrimidine derivatives	-	1.2656	1.2654	1.2659	3.05e-11	2.25e-10	7.7671	7.7683	7.6875	7.6703	7.7003	7.7133	6.2358	6.1853	6.182	6.0504	5.9263	6.0024	7.718	0.04118	6.097	0.1221
pos_7254	N-di-Demethyl roxithromycin	metab_7296	yes	up	-	-	pos	-	426.247	5.32343	M+2Na	C40H74N2O14	0	37.3	HMDB0060612	-	-	-	-	-	Organic oxygen compounds	Organooxygen compounds	Carbohydrates and carbohydrate conjugates	-	1.2647	1.2632	1.399	8e-07	1.86e-06	5.8749	5.8956	6.2948	6.2791	5.4084	5.4666	4.1962	4.1859	4.2119	4.1868	4.1959	4.1964	5.87	0.3806	4.196	0.009362
pos_9272	PI(16:2(9Z,12Z)/PGJ2)	metab_9252	yes	down	-	-	pos	-	454.234	3.5847	M+H+Na	C45H73O15P	0	46.6	HMDB0276268	-	-	-	-	-	Not Available	Not Available	Not Available	-	1.264	1.2636	0.7149	9.22e-05	0.0001434	5.0143	4.9789	3.2204	4.6938	4.2195	4.9365	6.4327	6.2891	6.3433	6.3046	6.1913	6.298	4.511	0.6982	6.31	0.07858
pos_5423	Cinnzeylanine	metab_5408	yes	up	-	-	pos	62203-47-8	459.259	6.01782	M+CH3OH+H	C22H34O8	0	38.4	HMDB0036011	-	-	-	-	-	Lipids and lipid-like molecules	Prenol lipids	Diterpenoids	-	1.2637	1.2645	1.418	1.8e-08	5.82e-08	5.5921	5.5358	5.2658	5.3155	5.841	5.853	3.927	3.9167	3.9428	3.9177	3.9268	3.9272	5.567	0.25	3.926	0.009362
pos_7914	CDP-DG(a-13:0/i-14:0)	metab_7940	yes	down	-	C00269	pos	-	453.72	4.718	M+H+Na	C39H71N3O15P2	0	41.3	HMDB0116070;PW_C076406	-	-	map01100;map00564;map01110;map04070	Metabolism;Metabolism;Metabolism;Environmental Information Processing	Global and overview maps;Lipid metabolism;Global and overview maps;Signal transduction	Lipids and lipid-like molecules	Glycerophospholipids	CDP-glycerols	Metabolic pathways;Glycerophospholipid metabolism;Biosynthesis of secondary metabolites;Phosphatidylinositol signaling system	1.2635	1.2622	0.6998	0.0006803	0.0009513	3.0182	5.4869	4.3877	4.5625	4.613	4.714	6.7691	5.3595	6.7793	6.4914	6.6426	6.2293	4.464	0.8046	6.379	0.5397
pos_10377	N-Hydroxy-L-tyrosine	metab_352	yes	up	-	C03004	pos	64448-49-3	239.102	2.50313	M+ACN+H	C9H11NO4	0	59.1	HMDB0038750	-	-	map00460;map01100;map01110	Metabolism;Metabolism;Metabolism	Metabolism of other amino acids;Global and overview maps;Global and overview maps	Organic acids and derivatives	Carboxylic acids and derivatives	Amino acids, peptides, and analogues	Cyanoamino acid metabolism;Metabolic pathways;Biosynthesis of secondary metabolites	1.2631	1.2632	1.3274	5.85e-11	3.88e-10	6.5758	6.4791	6.5095	6.4882	6.6397	6.6223	4.8682	4.9264	5.0395	4.9573	5.0752	4.7501	6.552	0.06987	4.936	0.1182
pos_6568	CDP-DG(PGF2alpha/i-14:0)	metab_6618	yes	up	-	-	pos	-	512.744	5.84915	M+2H	C46H79N3O18P2	0	62.5	HMDB0293497	-	-	-	-	-	Not Available	Not Available	Not Available	-	1.2625	1.2631	1.3975	5.54e-08	1.61e-07	5.831	5.9134	5.6157	5.3049	6.0004	6.0544	4.1421	4.1319	4.1579	4.1328	4.1419	4.1423	5.787	0.2817	4.141	0.009362
neg_6529	Gamma-Glutamylglutamic acid	metab_15623	yes	up	-	C05282	neg	1116-22-9	257.078	1.83655	M-H2O-H	C10H16N2O7	0	75.2	HMDB0011737	-	-	-	-	-	Organic acids and derivatives	Carboxylic acids and derivatives	Amino acids, peptides, and analogues	-	1.2624	1.2619	1.3454	1.25e-12	1.15e-11	6.2746	6.1759	6.1689	6.1144	6.0567	6.0441	4.6151	4.5667	4.5694	4.545	4.548	4.533	6.139	0.08605	4.563	0.02904
pos_1685	LysoPE(18:3(9Z,12Z,15Z)/0:0)	metab_1714	yes	down	-	-	pos	-	476.276	6.54333	M+H, M+Na	C23H42NO7P	0	69	HMDB0011509	-	-	-	-	-	Lipids and lipid-like molecules	Glycerophospholipids	Glycerophosphoethanolamines	-	1.2603	1.2575	0.7231	0.0004196	0.0006032	4.1345	3.9323	4.6438	4.6424	5.9996	5.8874	6.8698	6.7749	6.8656	6.7079	6.5517	6.667	4.873	0.8757	6.739	0.123
pos_2560	Ganglioside GM2 (d18:0/18:0)	metab_2603	yes	up	-	-	pos	-	704.419	2.66073	M+H+Na	C68H124N2O26	0	33.3	HMDB0011897	-	-	-	-	-	Lipids and lipid-like molecules	Sphingolipids	Glycosphingolipids	-	1.2601	1.2579	1.7132	0.0007463	0.001038	4.8877	4.833	4.8339	5.5306	4.734	2.7109	2.7726	2.5706	2.9916	2.5715	2.5806	2.581	4.588	0.9637	2.678	0.1727
pos_4368	(5Z)-(15S)-11-alpha-hydroxy-9,15-dioxoprosta-13-enoate	metab_4359	yes	down	-	-	pos	-	372.189	4.98028	M+Na	C20H29O5-	0	57.1	HMDB0303977	-	-	-	-	-	Lipids and lipid-like molecules	Fatty Acyls	Eicosanoids	-	1.2601	1.2607	0.7377	2.69e-07	6.78e-07	4.314	4.8995	4.9315	5.0252	4.359	4.3779	6.3226	6.2984	6.2931	6.2605	6.2914	6.3645	4.651	0.3328	6.305	0.0352
pos_190	PGP(22:6(4Z,7Z,10Z,13Z,16Z,19Z)/20:2(11Z,14Z))	metab_1946	yes	down	-	C03892	pos	-	486.245	3.34043	M+2Na+H, M+2Na-H, M+2Na	C48H80O13P2	0	31.7	PW_C062988;HMDB0116476	-	-	map01100;map00564	Metabolism;Metabolism	Global and overview maps;Lipid metabolism	Lipids and lipid-like molecules	Glycerophospholipids	Glycerophosphoglycerophosphates	Metabolic pathways;Glycerophospholipid metabolism	1.2595	1.2604	0.7518	1.3e-06	2.88e-06	5.2637	5.1183	5.2479	5.1071	4.737	4.9327	7.3615	6.8847	6.7369	6.5356	6.4363	6.4936	5.068	0.2013	6.741	0.347
pos_233	LysoPC(18:1(11Z)/0:0)	metab_2389	yes	down	-	C04230	pos	-	522.355	6.7262	M+H, M+K, M+Na	C26H52NO7P	0	83.9	HMDB0010385	Lipids	Phospholipids	map00564;map05231	Metabolism;Human Diseases	Lipid metabolism;Cancer: overview	Lipids and lipid-like molecules	Glycerophospholipids	Glycerophosphocholines	Glycerophospholipid metabolism;Choline metabolism in cancer	1.2591	1.2585	0.8099	2.48e-10	1.33e-09	6.7983	6.8675	6.7113	6.7463	7.0277	6.9343	8.6004	8.4663	8.5472	8.3719	8.3339	8.4109	6.848	0.1197	8.455	0.1032
neg_1132	1,2-Dihydronaphthalene-1,2-diol	metab_10118	yes	up	-	C06205	neg	-	485.2	1.85218	3M-H	C10H10O2	0	58.2	HMDB0060335	-	-	map00980	Metabolism	Xenobiotics biodegradation and metabolism	Benzenoids	Naphthalenes	Not Available	Metabolism of xenobiotics by cytochrome P450	1.259	1.2592	1.3782	2.5e-10	1.16e-09	5.8024	5.8089	5.5328	5.5872	5.884	5.8858	4.2245	4.1761	4.1787	4.1544	4.1573	4.1424	5.75	0.1525	4.172	0.02904
[truncated: 632 more rows]
