# Supplementary material for: Dynamic Interplay between Microbiota Shifts and Differential Metabolites during Dairy Processing and Storage
Source: Molecules. 2024 Jun 9;29(12):2745. doi: 10.3390/molecules29122745 (PMC11206652; doi:10.3390/molecules29122745)
Supplement: Supplementary file 1 [file molecules-29-02745-s001.zip › Table S12 Differences of LC metabolites between groups RP-ref group and RAW-fro group.xlsx]

## Sheet: Table S12 Differences of LC met
ID	Metabolite	Metab ID	Significant	Regulate	level	KEGG Compound ID	Mode	CAS ID	M/Z	Retention time	Adducts	Formula	Fragmentation Score	Theoretical Fragmentation Score	Library ID	KEGG Compound First Category	KEGG Compound Second Category	KEGG Pathway ID	KEGG Pathway First Category	KEGG Pathway Second Category	HMDB Superclass	HMDB Class	HMDB Subclass	KEGG Pathway Description	VIP_pred_OPLS-DA	VIP_PLS-DA	FC(Pas_ref/Raw_fro)	P_value	FDR	RP_ref_1	RP_ref_2	RP_ref_3	RP_ref_4	RP_ref_5	RP_ref_6	RAw_fro1	RAw_fro2	RAw_fro3	RAw_fro4	RAw_fro5	RAw_fro6	pas_ref_mean	pas_ref_SD	raw_fro_mean	raw_fro_SD
neg_29	3b,6a-Dihydroxy-alpha-ionol 9-[apiosyl-(1->6)-glucoside]	metab_11905	yes	up	-	-	neg	177261-72-2	519.242	3.17438	M-H2O-H, M+Cl, M-H	C24H40O12	0	64.9	HMDB0041577	-	-	-	-	-	Lipids and lipid-like molecules	Fatty Acyls	Fatty acyl glycosides	-	2.6584	2.6365	11.3987	5.29e-11	1.82e-09	7.5481	7.5192	7.6028	7.5698	6.8079	6.8137	0.3712	0.3441	0.3455	0.9561	1.3165	0.5141	7.31	0.3878	0.6413	0.4049
neg_1904	PS(6 keto-PGF1alpha/22:4(7Z,10Z,13Z,16Z))	metab_10885	yes	up	-	-	neg	-	960.501	4.18133	M+Cl	C48H80NO14P	0	84.1	HMDB0283217	-	-	-	-	-	Not Available	Not Available	Not Available	-	2.5543	2.5241	5.407	2.48e-12	1.6e-10	7.6523	7.6729	7.0557	7.0632	7.8646	7.8827	1.4433	1.3967	1.3993	1.376	1.3788	1.3644	7.532	0.3781	1.393	0.0279
pos_5476	PS(22:4(7Z,10Z,13Z,16Z)/22:5(7Z,10Z,13Z,16Z,19Z))	metab_5462	yes	up	-	C02737	pos	-	908.544	6.13802	M+Na	C50H80NO10P	0	34.4	HMDB0112812;PW_C061243	Lipids	Phospholipids	map01100;map00564;map01110;map05146;map05322;map00260;map05140	Metabolism;Metabolism;Metabolism;Human Diseases;Human Diseases;Metabolism;Human Diseases	Global and overview maps;Lipid metabolism;Global and overview maps;Infectious disease: parasitic;Immune disease;Amino acid metabolism;Infectious disease: parasitic	Lipids and lipid-like molecules	Glycerophospholipids	Glycerophosphoserines	Metabolic pathways;Glycerophospholipid metabolism;Biosynthesis of secondary metabolites;Amoebiasis;Systemic lupus erythematosus;Glycine, serine and threonine metabolism;Leishmaniasis	2.5301	2.5229	19.259	2.5e-08	3.06e-07	5.4757	5.9599	6.6935	6.365	5.7246	5.3371	0.016	1.7657	0.0166	0.0157	0.016	0.016	5.926	0.524	0.3077	0.7143
pos_2967	11-Maleimidoundecanoic acid	metab_2987	yes	up	-	-	pos	-	299.196	3.34043	M+NH4	C15H23NO4	0	41.2	HMDB0244365	-	-	-	-	-	Lipids and lipid-like molecules	Fatty Acyls	Fatty acids and conjugates	-	2.5084	2.5025	5.681	2.82e-12	1.89e-10	6.5608	6.5242	6.3551	6.1816	7.0303	6.9903	1.1636	1.1541	1.1783	1.1549	1.1634	1.1638	6.607	0.3405	1.163	0.008724
pos_9482	DG(TXB2/0:0/i-12:0)	metab_9455	yes	down	-	-	pos	-	336.207	3.38753	M+2Na	C35H62O9	0	39.6	HMDB0298389	-	-	-	-	-	Not Available	Not Available	Not Available	-	2.4976	2.515	0.1844	1.03e-05	3.28e-05	4.9401	0.5941	0.6278	0.6088	0.602	0.591	7.2116	7.1912	7.225	7.1612	7.1831	7.2038	1.327	1.77	7.196	0.02254
pos_7624	Salinomycin	metab_7656	yes	up	-	C15690	pos	53003-10-4	814.506	4.97225	M+ACN+Na	C42H70O11	0	50.5	HMDB0257465	-	-	-	-	-	Lipids and lipid-like molecules	Prenol lipids	Terpene glycosides	-	2.4951	2.4796	10.1826	2e-08	2.57e-07	6.6691	6.593	5.057	4.8415	6.4369	6.5323	0.5919	0.5842	0.6036	0.5849	0.5917	0.592	6.022	0.8369	0.5914	0.006977
pos_6149	Nitrolinoleic acid	metab_6180	yes	up	-	C13800	pos	774603-04-2	343.259	6.32107	M+NH4	C18H31NO4	0	54.2	HMDB0005049;HMDB0255653	-	-	-	-	-	Lipids and lipid-like molecules	Fatty Acyls	Lineolic acids and derivatives	-	2.4778	2.4759	26.6366	2.24e-08	2.78e-07	5.4502	5.3676	6.6794	6.579	4.8277	4.7386	0.2108	0.2069	0.2169	0.2072	0.2107	0.2109	5.607	0.8412	0.2105	0.003614
neg_148	Prolyl-Alanine	metab_10454	yes	up	-	-	neg	-	231.098	1.0842	M+FA-H, 2M-H	C8H14N2O3	0	55.9	HMDB0029010	-	-	-	-	-	Organic acids and derivatives	Carboxylic acids and derivatives	Amino acids, peptides, and analogues	-	2.4519	2.4267	16.9735	1.33e-09	2.41e-08	5.9924	5.9789	5.4068	5.3811	6.8738	6.8788	0.3885	0.3605	0.362	0.3484	0.35	0.3418	6.085	0.6675	0.3585	0.01653
neg_1199	3-[(2R)-2-Hydroxy-3-methyl-3-[(phosphonooxy)methyl]butanamido]propanoylcarnitine	metab_10176	yes	up	-	-	neg	-	463.15	2.90942	M+Na-2H	C16H31N2O10P	0	39.1	HMDB0241869	-	-	-	-	-	Lipids and lipid-like molecules	Fatty Acyls	Fatty acid esters	-	2.449	2.4204	10.9731	1.11e-07	8.25e-07	6.5499	6.4935	4.9393	5.2957	7.4715	7.4789	0.6195	0.5833	0.5852	0.5674	0.5695	0.5586	6.371	1.067	0.5806	0.02157
pos_2299	Histidylproline	metab_2357	yes	up	-	-	pos	20930-58-9	235.119	1.24905	M+H-H2O	C11H16N4O3	0	60.3	HMDB0304781;HMDB0028893	-	-	-	-	-	Organic acids and derivatives	Carboxylic acids and derivatives	Amino acids, peptides, and analogues	-	2.4391	2.432	4.6797	1.03e-10	3.57e-09	6.6517	6.5628	6.0264	6.0187	7.0568	7.0523	1.4025	1.3926	1.4176	1.3935	1.4022	1.4027	6.561	0.4637	1.402	0.008994
pos_6148	4-Hydroxydodecanedioylcarnitine	metab_6179	yes	up	-	-	pos	-	372.237	6.32107	M+H-H2O	C19H35NO7	0	42.9	HMDB0241286	-	-	-	-	-	Lipids and lipid-like molecules	Fatty Acyls	Fatty acid esters	-	2.425	2.426	12.3247	1.53e-08	2.06e-07	5.2455	5.1098	6.3097	6.2117	5.4932	5.475	0.2173	0.2133	1.6675	0.2137	0.2172	0.2174	5.641	0.5022	0.4577	0.5926
neg_2606	Notoginsenoside R1	metab_11601	yes	up	-	C08961	neg	80418-24-2	967.511	5.33788	M+Cl	C47H80O18	0	45.3	HMDB0035363;MJDBOTE0000935	-	-	-	-	-	Lipids and lipid-like molecules	Prenol lipids	Triterpenoids	-	2.4157	2.3867	6.8831	3.45e-09	5.29e-08	6.625	6.5829	5.6478	5.6588	7.2375	7.2397	0.9907	0.9475	0.9498	0.9283	0.9309	0.9177	6.499	0.7137	0.9442	0.02582
neg_4842	Chlorophyll a	metab_13936	yes	up	-	C05306	neg	479-61-8	937.526	5.05612	M+FA-H	C55H72MgN4O5	0	59	HMDB0038578	-	-	map01100;map01110;map00860;map01060	Metabolism;Metabolism;Metabolism;Metabolism	Global and overview maps;Global and overview maps;Metabolism of cofactors and vitamins;Chemical structure transformation maps	Organoheterocyclic compounds	Tetrapyrroles and derivatives	Chlorins	Metabolic pathways;Biosynthesis of secondary metabolites;Porphyrin metabolism;Biosynthesis of plant secondary metabolites	2.4156	2.3697	42.4236	1.23e-07	8.99e-07	6.6685	6.6602	4.4522	4.3706	5.971	6.013	0.1484	0.1349	0.1356	0.1292	0.13	0.1262	5.689	1.035	0.1341	0.007878
neg_5131	(3S,5R,6R,6'S)-6,7-Didehydro-5,6-dihydro-3,5,6'-trihydroxy-13,14,20-trinor-3'-oxo-beta,epsilon-caroten-19',11'-olide 3-acetate	metab_14236	yes	up	-	-	neg	256505-50-7	609.324	4.66538	M-H2O-H	C39H48O7	0	50.9	HMDB0037793	-	-	-	-	-	Lipids and lipid-like molecules	Prenol lipids	Terpene lactones	-	2.4108	2.385	3.4549	6.46e-10	1.34e-08	7.9756	7.9522	7.6716	7.6291	7.6058	7.5997	2.4886	1.1054	2.2815	2.3851	2.5399	2.6376	7.739	0.1762	2.24	0.5692
pos_4452	3,4-Dimethyl-5-propyl-2-furantridecanoic acid	metab_4441	yes	up	-	-	pos	116627-43-1	414.296	5.06803	M+ACN+Na	C22H38O3	0	54.7	HMDB0112078	-	-	-	-	-	Lipids and lipid-like molecules	Fatty Acyls	Fatty acids and conjugates	-	2.3995	2.404	5.4555	8.42e-10	1.95e-08	5.5862	5.559	6.1921	6.1514	6.8378	6.8228	1.1352	1.1256	1.1498	1.1265	1.1349	1.1354	6.192	0.5629	1.135	0.008681
pos_2188	Alpha-Aminobutyric acid	metab_9956	yes	up	-	C02356	pos	2623-91-8;1492-24-6	248.16	0.74595	2M+ACN+H	C4H9NO2	0	30.4	HMDB0000452;HMDB0000650;HMDB0245013	-	-	map01100;map00270	Metabolism;Metabolism	Global and overview maps;Amino acid metabolism	Organic acids and derivatives	Carboxylic acids and derivatives	Amino acids, peptides, and analogues	Metabolic pathways;Cysteine and methionine metabolism	2.3973	2.3903	4.347	3.17e-11	1.39e-09	6.4918	6.5235	5.9829	6.0179	6.8831	6.8865	1.4878	1.4779	1.5031	1.4788	1.4876	1.488	6.464	0.3972	1.487	0.00906
neg_3836	PGF2a ethanolamide	metab_12885	yes	up	-	C13828	neg	-	442.281	6.2145	M+FA-H	C22H39NO5	0	42.9	HMDB0013628	-	-	-	-	-	Lipids and lipid-like molecules	Fatty Acyls	Eicosanoids	-	2.3936	2.3801	106.965	6.39e-11	2.09e-09	5.4353	5.3221	6.0582	5.9828	5.0545	4.9481	0.0571	0.0515	0.0518	0.0491	0.0494	0.0478	5.467	0.4641	0.05111	0.003309
neg_5721	(1R,9S,10S)-17-[(3-Hydroxycyclobutyl)methyl]-17-azatetracyclo[7.5.3.01,10.02,7]heptadeca-2(7),3,5-triene-4,10-diol	metab_14828	yes	up	-	-	neg	-	364.188	3.91558	M+Na-2H	C21H29NO3	0	54.9	HMDB0242344	-	-	-	-	-	Benzenoids	Phenanthrenes and derivatives	Not Available	-	2.3747	2.3453	4.3618	3.42e-11	1.29e-09	7.0555	7.0344	6.3676	6.3573	7.276	7.2858	1.6318	1.5846	1.5872	1.5635	1.5664	1.5518	6.896	0.4267	1.581	0.0283
pos_175	Phe Val Gly	metab_1785	yes	up	-	-	pos	-	322.176	3.26235	M+H, M+K, M+Na	C16H23N3O4	60.2	0	-	-	-	-	-	-	-	-	-	-	2.3557	2.346	2.5143	3.45e-09	6.05e-08	7.9693	7.9554	8.1172	8.0715	8.0175	8.0049	4.3636	2.8561	2.9934	2.6269	2.9737	3.3306	8.023	0.06172	3.191	0.6183
neg_4627	PGP(22:5(7Z,10Z,13Z,16Z,19Z)/18:0)	metab_13716	yes	up	-	C03892	neg	-	925.5	5.33788	M+Na-2H	C46H82O13P2	0	76.9	HMDB0116497;PW_C063012	-	-	map01100;map00564	Metabolism;Metabolism	Global and overview maps;Lipid metabolism	Lipids and lipid-like molecules	Glycerophospholipids	Glycerophosphoglycerophosphates	Metabolic pathways;Glycerophospholipid metabolism	2.3497	2.3243	9.5489	2.27e-08	2.3e-07	6.3907	6.3694	6.3399	6.3481	5.0028	4.599	0.6517	0.6146	0.6166	0.5983	0.6005	0.5893	5.842	0.8164	0.6118	0.0221
pos_7946	Nystatin A3	metab_7970	yes	up	-	C12156	pos	62997-67-5	550.776	4.69398	M+2Na	C53H85NO20	0	94.5	HMDB0242303;HMDB0242564;LMPK06000005	-	-	-	-	-	Organic oxygen compounds	Organooxygen compounds	Carbohydrates and carbohydrate conjugates	-	2.3424	2.3344	3.7396	1.51e-08	2.03e-07	6.7585	6.725	5.6334	5.7369	7.2735	7.2506	1.7556	1.7455	1.7711	1.7464	1.7553	1.7558	6.563	0.7195	1.755	0.009199
pos_10240	Araliasaponin III	metab_226	yes	up	-	-	pos	289649-66-7	364.524	2.68413	M+3H	C53H86O23	0	53.7	HMDB0036477	-	-	-	-	-	Lipids and lipid-like molecules	Prenol lipids	Terpene glycosides	-	2.3377	2.3327	3.9147	3.87e-16	1.41e-13	6.2582	6.2349	6.2116	6.3785	6.5249	6.3947	1.6188	1.6087	1.6341	1.6097	1.6185	1.619	6.334	0.1206	1.618	0.009139
pos_9520	TXB2	metab_9491	yes	up	-	C05963	pos	54397-85-2	393.223	3.35617	M+Na	C20H34O6	47.5	0	HMDB0003252;LMFA03030002	Lipids	Eicosanoids	map00590;map01100;map04976;map04726	Metabolism;Metabolism;Organismal Systems;Organismal Systems	Lipid metabolism;Global and overview maps;Digestive system;Nervous system	Lipids and lipid-like molecules	Fatty Acyls	Eicosanoids	Arachidonic acid metabolism;Metabolic pathways;Bile secretion;Serotonergic synapse	2.3235	2.3256	4.8831	2.95e-05	8.25e-05	6.1977	6.0779	5.7294	4.5783	8.0234	7.9772	0.685	0.6769	3.3934	1.7741	0.6848	0.6852	6.431	1.344	1.317	1.107
pos_6592	Momordicoside K	metab_6644	yes	up	-	-	pos	81348-84-7	671.414	5.83328	M+Na	C37H60O9	0	58.9	HMDB0036430	-	-	-	-	-	Lipids and lipid-like molecules	Prenol lipids	Terpene glycosides	-	2.3198	2.3291	6.0197	1.45e-07	8.01e-07	5.1445	5.1422	5.8534	5.6971	6.478	6.4841	0.5862	0.5786	0.8525	2.3536	0.586	0.8239	5.8	0.6006	0.9635	0.6924
pos_9716	Norerythromycin	metab_9677	yes	up	-	-	pos	-	688.422	3.12202	M+H-H2O	C35H63NO13	0	39.6	HMDB0061026	-	-	-	-	-	Lipids and lipid-like molecules	Steroids and steroid derivatives	Estrane steroids	-	2.316	2.2954	3.4189	2.65e-09	4.95e-08	7.2597	7.2992	6.1834	6.0812	6.2662	6.1303	1.9127	1.9025	1.9283	1.9035	1.9124	1.9129	6.537	0.5788	1.912	0.009249
neg_581	Homocitrulline	metab_14907	yes	up	-	C02427	neg	1190-49-4	377.218	6.0425	M+FA-H, 2M-H	C7H15N3O3	0	30.9	HMDB0000679	-	-	-	-	-	Organic acids and derivatives	Carboxylic acids and derivatives	Amino acids, peptides, and analogues	-	2.3122	2.2736	7.1634	3.66e-10	8.47e-09	6.4674	6.477	5.3855	5.4819	5.5382	5.5485	0.8563	0.815	0.8173	0.7967	0.7992	0.7866	5.816	0.5113	0.8119	0.02467
pos_1308	Anhydroerythromycin	metab_1302	yes	up	-	-	pos	-	680.433	5.1482	M+H-2H2O, M+ACN+Na	C37H65NO12	0	62.1	HMDB0242637	-	-	-	-	-	Organic oxygen compounds	Organooxygen compounds	Carbohydrates and carbohydrate conjugates	-	2.3097	2.2995	3.8355	9.45e-06	3.02e-05	6.1785	6.5475	6.4906	6.3948	7.2043	7.0416	4.6142	1.1471	1.1714	1.148	1.1565	1.1569	6.643	0.3959	1.732	1.412
pos_10946	Asn Lys	metab_895	yes	up	-	-	pos	-	261.155	0.738	M+H	C10H20N4O4	40.3	0	-	-	-	-	-	-	-	-	-	-	2.2997	2.2917	3.7284	9.5e-12	5.14e-10	6.323	6.3678	5.8427	5.8457	6.5447	6.5436	1.6755	1.6654	1.6909	1.6663	1.6752	1.6757	6.245	0.3229	1.675	0.009166
neg_1768	Sambutoxin	metab_10744	yes	up	-	-	neg	160047-56-3	490.234	3.97807	M+K-2H	C28H39NO4	0	51.2	HMDB0041085	-	-	-	-	-	Lipids and lipid-like molecules	Prenol lipids	Terpene glycosides	-	2.2891	2.2611	3.0786	1.66e-07	1.15e-06	7.3714	7.3389	7.45	7.4925	7.5911	7.6214	4.3966	2.0492	2.0519	2.0278	2.0306	2.0158	7.478	0.1141	2.429	0.9642
neg_2219	(1S,22S,23S,25R,26R,28S,31S,33S)-22-Hydroxy-1,10,10,12,12,30,30,36-octamethyl-28-(2-methylprop-1-enyl)-11,24,27,29,32-pentaoxa-3-azadecacyclo[17.17.0.02,17.04,16.07,15.09,13.022,36.023,25.023,33.026,31]hexatriaconta-2(17),4(16),5,7(15)-tetraen-8-one	metab_11215	yes	up	-	-	neg	-	666.383	4.73577	M-H2O-H	C42H55NO7	0	65.2	HMDB0242426	-	-	-	-	-	Lipids and lipid-like molecules	Prenol lipids	Diterpenoids	-	2.2842	2.2565	3.9355	1.26e-11	5.62e-10	6.7149	6.6985	6.1335	6.155	6.9185	6.9086	1.7251	1.6776	1.6802	1.6564	1.6593	1.6447	6.588	0.3562	1.674	0.02845
neg_2177	Hymenoxon	metab_11170	yes	down	-	C09482	neg	57377-32-9	609.289	4.65755	2M+FA-H	C15H22O5	0	60.4	HMDB0253305	-	-	-	-	-	Organoheterocyclic compounds	Oxanes	Not Available	-	2.2833	2.2631	0.1631	2.59e-17	5.04e-14	0.9419	0.9741	0.8824	0.8554	1.0398	1.0356	5.9524	5.7794	5.8669	5.8237	5.8584	5.8423	0.9549	0.07672	5.854	0.05743
neg_5609	Kievitone	metab_14720	yes	up	-	C01590	neg	40105-60-0	377.102	4.04065	M+Na-2H	C20H20O6	0	57.8	LMPK12050479;HMDB0034213	-	-	-	-	-	Phenylpropanoids and polyketides	Isoflavonoids	Isoflavans	-	2.2827	2.2735	6.1996	1.59e-07	1.11e-06	6.1435	6.1203	6.4079	6.4799	5.484	5.5497	0.0008	1.0687	0.0007	1.0025	2.2266	1.5376	6.031	0.4231	0.9728	0.8707
neg_5674	N-[(3a,5b,7a,12a)-3,7-dihydroxy-24-oxo-12-(sulfooxy)cholan-24-yl]-Glycine	metab_14781	yes	up	-	-	neg	74723-17-4	544.262	3.9546	M-H	C26H43NO9S	0	74.4	HMDB0002644	-	-	-	-	-	Lipids and lipid-like molecules	Steroids and steroid derivatives	Bile acids, alcohols and derivatives	-	2.2811	2.2436	4.1484	9.48e-07	4.91e-06	7.0586	7.0452	6.1337	6.1093	6.7814	6.7986	1.2092	3.824	1.1665	1.1439	1.1466	1.1327	6.654	0.4292	1.604	1.088
neg_6428	2-Methyl-2-[4-[3-[1-(4-methylbenzyl)-5-oxo-4,5-dihydro-1H-1,2,4-triazol-3-yl]propyl]phenoxy]propanoic acid	metab_15522	yes	up	-	-	neg	-	444.173	2.98732	M+Cl	C23H27N3O4	0	37.9	HMDB0254247	-	-	-	-	-	Benzenoids	Benzene and substituted derivatives	Phenoxyacetic acid derivatives	-	2.2603	2.237	3.7423	7.59e-11	2.41e-09	6.5002	6.516	6.4675	6.3504	6.8676	6.8638	2.1484	1.9236	1.4617	2.1725	1.4411	1.4266	6.594	0.2181	1.762	0.3605
pos_5598	LysoPC(22:5(7Z,10Z,13Z,16Z,19Z)/0:0)	metab_5590	yes	down	-	C04230	pos	-	570.355	6.59085	M+H	C30H52NO7P	0	43.6	HMDB0010403	Lipids	Phospholipids	map00564;map05231	Metabolism;Human Diseases	Lipid metabolism;Cancer: overview	Lipids and lipid-like molecules	Glycerophospholipids	Glycerophosphocholines	Glycerophospholipid metabolism;Choline metabolism in cancer	2.2511	2.2453	0.2987	3.31e-12	2.15e-10	1.7683	1.7801	2.2794	1.7993	1.7905	1.7761	6.4574	6.3189	6.423	6.1465	5.9502	6.1895	1.866	0.203	6.248	0.1908
neg_5979	11,17-Dihydroxy-6-methyl-17-(1-propynyl)androsta-1,4,6-triene-3-one	metab_15066	yes	up	-	-	neg	-	387.171	3.63482	M+Cl	C23H28O3	0	33.7	HMDB0257346	-	-	-	-	-	Lipids and lipid-like molecules	Steroids and steroid derivatives	Androstane steroids	-	2.2413	2.2335	3.6425	4.37e-09	6.33e-08	6.5289	6.5267	7.3114	7.3431	5.9341	5.9149	1.8615	1.8138	1.8164	1.7925	1.7953	1.7806	6.593	0.6295	1.81	0.02861
pos_611	PI(18:3(9Z,12Z,15Z)/PGD2)	metab_6139	yes	up	-	-	pos	-	465.256	2.97182	M+2H, M+H	C47H77O16P	0	44.1	HMDB0276885	-	-	-	-	-	Not Available	Not Available	Not Available	-	2.2398	2.2322	2.976	1.68e-09	3.33e-08	6.7023	6.7059	5.9349	5.9539	7.1085	7.0717	2.2119	2.2017	2.2275	2.2026	2.2116	2.2121	6.58	0.5215	2.211	0.009306
pos_4996	Parillin	metab_4977	yes	up	-	C08906	pos	19057-61-5	525.284	5.64163	M+2H	C51H84O22	0	57.2	HMDB0033847	-	-	-	-	-	Lipids and lipid-like molecules	Steroids and steroid derivatives	Steroidal glycosides	-	2.2269	2.2211	3.4216	1.23e-05	3.81e-05	7.0115	6.9923	6.8316	6.7803	5.5634	5.724	1.125	0.1097	1.6579	3.2894	1.8703	3.3162	6.484	0.6588	1.895	1.249
pos_375	2,6-Cyclolycopene-1,5-diol	metab_3742	yes	down	-	-	pos	223744-29-4	308.212	2.62977	M+2Na, M+2Na-H, M+2Na+H	C40H58O2	0	38.4	HMDB0034902	-	-	-	-	-	Lipids and lipid-like molecules	Prenol lipids	Sesquaterpenoids	-	2.2096	2.2034	0.3554	3.97e-19	1.7e-15	2.2978	2.3097	2.3541	2.3292	2.3203	2.3056	6.5536	6.5194	6.5548	6.4686	6.4648	6.5888	2.319	0.02026	6.525	0.05023
neg_3142	5alpha-Androstane-3beta,17beta-diol	metab_12161	yes	up	-	C12525	neg	571-20-0	313.213	6.11297	M+Na-2H	C19H32O2	0	37.7	HMDB0000493	-	-	-	-	-	Lipids and lipid-like molecules	Steroids and steroid derivatives	Androstane steroids	-	2.2061	2.1928	4.9707	6.1e-06	2.37e-05	5.6225	5.6087	6.7182	6.7114	5.9325	6.0019	1.7092	3.6671	0.5099	0.4932	0.4952	0.4851	6.099	0.5026	1.227	1.29
pos_108	Val Glu	metab_755	yes	up	-	-	pos	-	247.129	1.09948	M+Na, M+K, M+H	C10H18N2O5	56.2	0	-	-	-	-	-	-	-	-	-	-	2.1822	2.1749	2.816	5.75e-07	2.62e-06	6.893	6.8075	5.4193	5.4855	7.5114	7.4734	2.3439	2.3337	2.3596	2.3347	2.3437	2.3442	6.598	0.9336	2.343	0.009321
pos_4853	PA(16:0/22:5(4Z,7Z,10Z,13Z,16Z))	metab_4834	yes	up	-	C00416	pos	-	384.231	5.49802	M+2Na	C41H71O8P	0	36.5	HMDB0114847;PW_C062265	Lipids	Phospholipids	map01100;map00564;map01110;map00561;map05212;map05200;map04975;map04024;map05231;map04072;map04912;map04070;map04666	Metabolism;Metabolism;Metabolism;Metabolism;Human Diseases;Human Diseases;Organismal Systems;Environmental Information Processing;Human Diseases;Environmental Information Processing;Organismal Systems;Environmental Information Processing;Organismal Systems	Global and overview maps;Lipid metabolism;Global and overview maps;Lipid metabolism;Cancer: specific types;Cancer: overview;Digestive system;Signal transduction;Cancer: overview;Signal transduction;Endocrine system;Signal transduction;Immune system	Lipids and lipid-like molecules	Glycerophospholipids	Glycerophosphates	Metabolic pathways;Glycerophospholipid metabolism;Biosynthesis of secondary metabolites;Glycerolipid metabolism;Pancreatic cancer;Pathways in cancer;Fat digestion and absorption;cAMP signaling pathway;Choline metabolism in cancer;Phospholipase D signaling pathway;GnRH signaling pathway;Phosphatidylinositol signaling system;Fc gamma R-mediated phagocytosis	2.1798	2.1869	3.2797	7.05e-09	1.08e-07	5.4805	5.2949	6.2165	6.2402	6.5121	6.5629	1.704	1.6939	2.1059	1.6948	1.7037	2.1689	6.051	0.5357	1.845	0.2273
pos_9800	Doxercalciferol	metab_9752	yes	up	-	C08211	pos	54573-75-0	457.301	3.05832	M+2Na-H	C28H44O2	0	44.6	LMST03010069;HMDB0251601	-	-	-	-	-	Lipids and lipid-like molecules	Steroids and steroid derivatives	Vitamin D and derivatives	-	2.1758	2.162	2.1391	5.1e-09	8.31e-08	8.0527	8.0503	7.1497	7.0852	7.9959	7.9718	4.2027	3.4791	3.5051	3.48	3.4891	3.4896	7.718	0.4663	3.608	0.2917
pos_8722	Ethinamate	metab_8730	yes	up	-	C07832	pos	126-52-3	132.081	4.05827	M+H-2H2O	C9H13NO2	0	32.4	HMDB0015165	-	-	-	-	-	Organic oxygen compounds	Organooxygen compounds	Carbonyl compounds	-	2.1737	2.1659	5.8204	1.05e-07	6.14e-07	5.4039	5.3896	4.5928	4.5495	5.1771	5.1494	0.5961	0.5884	0.6079	0.5891	2.222	0.5963	5.044	0.381	0.8666	0.664
neg_5576	Phe Tyr	metab_14686	yes	up	-	-	neg	-	327.135	4.08763	M-H	C18H20N2O4	77.5	0	-	-	-	-	-	-	-	-	-	-	2.1519	2.1232	3.9043	4.79e-09	6.84e-08	6.1443	6.1059	5.1476	5.2175	6.4338	6.4387	1.5654	1.5184	1.521	1.4975	1.5003	1.4858	5.915	0.5844	1.515	0.02818
neg_34	Valylmethionine	metab_12426	yes	up	-	-	neg	14486-09-0	247.112	3.3382	M-H, M+Cl, 2M-H	C10H20N2O3S	0	50.1	HMDB0259742;HMDB0029133	-	-	-	-	-	Organic acids and derivatives	Carboxylic acids and derivatives	Amino acids, peptides, and analogues	-	2.145	2.1193	4.2277	4.41e-06	1.8e-05	6.398	6.3413	4.271	4.5895	7.1295	7.1365	1.4642	1.4176	1.4202	1.3968	1.3996	1.3852	5.978	1.25	1.414	0.02796
neg_4630	PA(20:3(5Z,8Z,11Z)/20:4(5E,8Z,12Z,14Z)-OH(11R))	metab_13720	yes	up	-	-	neg	-	783.453	5.33788	M+Na-2H	C43H71O9P	0	31.5	HMDB0264947	-	-	-	-	-	Not Available	Not Available	Not Available	-	2.143	2.1271	2.6899	9.76e-13	8.95e-11	6.7029	6.7155	6.8535	6.8526	7.2105	7.1931	2.5868	2.5385	2.5412	2.5169	2.7513	2.5049	6.921	0.2267	2.573	0.0916
pos_4282	PS(18:4(6Z,9Z,12Z,15Z)/PGF1alpha)	metab_4277	yes	up	-	-	pos	-	450.731	4.8691	M+2Na	C44H74NO13P	0	45.5	HMDB0282037	-	-	-	-	-	Not Available	Not Available	Not Available	-	2.1422	2.1184	2.7652	1.44e-06	5.87e-06	7.0903	7.1634	6.6723	6.7636	5.1997	5.337	3.1641	2.0396	2.0654	2.0405	2.0495	2.4618	6.371	0.8754	2.304	0.4529
neg_2585	Glycylphenylalanylleucylglycine	metab_11580	yes	up	-	-	neg	-	391.199	5.31442	M-H	C19H28N4O5	0	50.1	HMDB0252827	-	-	-	-	-	Organic acids and derivatives	Carboxylic acids and derivatives	Amino acids, peptides, and analogues	-	2.1353	2.1238	2.878	2.47e-12	1.6e-10	6.4243	6.3996	6.9456	6.944	6.4413	6.4745	2.3467	2.2985	2.3012	2.277	2.2799	2.265	6.605	0.2645	2.295	0.0289
pos_593	Val Ile Gly	metab_5951	yes	up	-	-	pos	-	288.191	2.90122	M+H, M+K	C13H25N3O4	44.6	0	-	-	-	-	-	-	-	-	-	-	2.1323	2.1251	2.669	4.46e-07	2.1e-06	6.5722	6.6227	6.2033	5.9633	6.8426	6.7424	2.1069	2.0967	2.1225	2.0976	2.1066	4.0607	6.491	0.3382	2.432	0.798
pos_4284	Urobilinogen	metab_9991	yes	up	-	C05791	pos	17208-65-0;14684-37-8	555.293	4.8691	M+H-2H2O	C33H42N4O6	0	70.3	HMDB0001898;HMDB0004158	-	-	map01100;map01110;map00860	Metabolism;Metabolism;Metabolism	Global and overview maps;Global and overview maps;Metabolism of cofactors and vitamins	Organoheterocyclic compounds	Tetrapyrroles and derivatives	Bilirubins	Metabolic pathways;Biosynthesis of secondary metabolites;Porphyrin metabolism	2.1315	2.1322	2.7769	3.33e-06	1.22e-05	5.9703	6.2115	7.161	6.5747	6.6821	6.3902	1.688	1.6779	3.8415	1.6789	1.6877	3.4674	6.498	0.4127	2.34	1.025
pos_3608	Erinacine D	metab_3604	yes	up	-	-	pos	157397-40-5	240.152	4.14577	M+2H	C27H42O7	0	34.9	HMDB0031896	-	-	-	-	-	Lipids and lipid-like molecules	Prenol lipids	Diterpenoids	-	2.1179	2.0991	3.1182	0.0002114	0.0004743	7.3861	7.3905	5.6545	5.6635	6.2545	6.2874	0.3594	1.0746	3.9811	0.3542	2.5043	4.1155	6.439	0.7844	2.065	1.725
neg_1262	LysoPE(0:0/14:1(9Z))	metab_10243	yes	up	-	-	neg	-	444.211	3.22102	M+Na-2H	C19H38NO7P	0	40.2	HMDB0011471	-	-	-	-	-	Lipids and lipid-like molecules	Glycerophospholipids	Glycerophosphoethanolamines	-	2.116	2.0988	8.5056	2.71e-06	1.19e-05	4.9796	4.9006	3.8189	3.8211	6.3882	6.4136	0.6336	0.5969	0.5989	0.5808	0.583	0.572	5.054	1.158	0.5942	0.02181
pos_1840	Epsilon-(Carboxymethyl)lysine	metab_1883	yes	up	-	-	pos	5746-04-03	187.108	1.11528	M+H-H2O, M+Na	C8H16N2O4	0	57.8	HMDB0251887;HMDB0240347	-	-	-	-	-	Organic acids and derivatives	Carboxylic acids and derivatives	Amino acids, peptides, and analogues	-	2.1086	2.1003	1.8932	1.2e-11	6.07e-10	8.282	8.2566	7.7841	7.782	8.3605	8.3594	4.2989	4.2886	4.3146	4.2895	4.2986	4.2991	8.137	0.2776	4.298	0.009362
pos_1085	PE(22:6(4Z,7Z,11E,13Z,15E,19Z)-2OH(10S,17)/22:1(13Z))	metab_803	yes	up	-	-	pos	-	461.78	4.47055	M+2Na+H, M+2Na	C49H84NO10P	0	56.6	HMDB0283903	-	-	-	-	-	Not Available	Not Available	Not Available	-	2.1081	2.1033	2.3565	1.63e-10	5.33e-09	6.7897	6.7582	6.7402	6.7605	6.6036	6.5618	2.4495	2.4393	3.1175	2.7241	3.1562	3.1757	6.702	0.09493	2.844	0.351
pos_1615	LysoPS(18:2(9Z,12Z)/0:0)	metab_1638	yes	down	-	-	pos	1218913-82-6	522.282	6.82157	M+H, M+Na	C24H44NO9P	0	65	HMDB0240604	-	-	-	-	-	Lipids and lipid-like molecules	Glycerophospholipids	Glycerophosphoserines	-	2.1009	2.0997	0.4789	1.03e-09	2.28e-08	4.1743	3.3154	3.9545	3.1433	3.1344	3.5619	7.4206	7.466	7.461	7.3702	7.3238	7.3971	3.547	0.4351	7.406	0.05468
neg_1240	3,4,5-Trihydroxypentanoylcarnitine	metab_10220	yes	up	-	-	neg	-	292.14	3.18205	M-H	C12H23NO7	0	65.8	HMDB0241652	-	-	-	-	-	Lipids and lipid-like molecules	Fatty Acyls	Fatty acid esters	-	2.1006	2.0882	5.1363	3.35e-06	1.44e-05	5.0856	5.0583	4.8017	4.1465	6.9984	6.9141	1.119	1.0745	1.0769	1.0547	1.0574	1.0437	5.501	1.177	1.071	0.02664
pos_3652	11b-Hydroxyandrost-4-ene-3,17-dione	metab_9950	yes	up	-	C05284	pos	382-44-5	668.396	4.18495	2M+ACN+Na	C19H26O3	0	43.5	HMDB0006773;PW_C002924	-	-	map00140	Metabolism	Lipid metabolism	Organoheterocyclic compounds	Oxazinanes	Morpholines	Steroid hormone biosynthesis	2.0989	2.0866	2.297	4.62e-06	1.62e-05	7.1566	7.1664	6.6734	6.6793	7.461	7.4184	2.6593	5.2266	2.6751	2.65	2.6591	2.6596	7.093	0.3458	3.088	1.048
neg_5579	Tautomycin	metab_14689	yes	up	-	C05372	neg	109946-35-2	787.42	4.0798	M+Na-2H	C41H66O13	0	55	HMDB0258746	-	-	-	-	-	Lipids and lipid-like molecules	Fatty Acyls	Fatty alcohol esters	-	2.0976	2.065	2.6878	1.14e-06	5.77e-06	6.8728	6.8929	6.3107	6.4419	7.2166	7.228	4.4542	2.1714	2.1741	2.1499	2.1528	2.138	6.827	0.3831	2.54	0.9378
neg_3980	Isoambrettolide	metab_13034	yes	up	-	-	neg	28645-51-4	289.156	6.11297	M+K-2H	C16H28O2	0	48.8	HMDB0032340	-	-	-	-	-	Phenylpropanoids and polyketides	Macrolides and analogues	Not Available	-	2.0919	2.0695	5.5707	1.65e-05	5.61e-05	5.4878	5.8315	5.3557	4.5417	5.7406	5.575	0.4582	0.4273	0.429	3.7033	0.4156	0.4065	5.422	0.464	0.9733	1.338
pos_10383	Phenylalanyllysine	metab_357	yes	up	-	-	pos	6456-72-0	294.181	2.49518	M+H	C15H23N3O3	0	61.1	HMDB0029000	-	-	-	-	-	Organic acids and derivatives	Carboxylic acids and derivatives	Amino acids, peptides, and analogues	-	2.0871	2.0702	1.8908	5.5e-09	8.9e-08	8.3447	8.3274	7.9126	7.8925	7.748	7.775	4.6885	4.5879	3.8891	3.6635	4.0032	4.5552	8	0.2681	4.231	0.4319
pos_4831	H-D-Val-Leu-Lys-pNA	metab_4818	yes	up	-	-	pos	-	461.286	5.4741	M+H-H2O	C23H38N6O5	0	30.1	HMDB0257385	-	-	-	-	-	Organic acids and derivatives	Carboxylic acids and derivatives	Amino acids, peptides, and analogues	-	2.0845	2.0826	2.4414	1.89e-13	2.07e-11	6.1912	6.1677	6.6122	6.5389	6.3602	6.3599	2.6111	2.6009	2.6268	2.6018	2.6109	2.6113	6.372	0.1791	2.61	0.00934
neg_4555	Cucurbitacin D	metab_13641	yes	up	-	C08796	neg	3877-86-9	553.262	5.42413	M+K-2H	C30H44O7	0	40.1	HMDB0034695;LMST01010106	-	-	map00996;map01110	Metabolism;Metabolism	Biosynthesis of other secondary metabolites;Global and overview maps	Lipids and lipid-like molecules	Steroids and steroid derivatives	Cucurbitacins	Biosynthesis of various alkaloids;Biosynthesis of secondary metabolites	2.0808	2.0501	3.0508	4.02e-10	9.21e-09	6.3806	6.3778	5.5042	5.5477	6.2928	6.2894	2.04	1.9921	1.9947	1.9706	1.9735	1.9587	6.065	0.42	1.988	0.02876
neg_3048	N-Arachidonoyl Glutamine	metab_12066	yes	up	-	-	neg	-	453.272	6.01898	M+Na-2H	C25H40N2O4	0	46.5	HMDB0241994;LMFA08020126	-	-	-	-	-	Organic acids and derivatives	Carboxylic acids and derivatives	Amino acids, peptides, and analogues	-	2.0803	2.0568	2.6052	1.96e-09	3.34e-08	6.6992	6.6844	6.1297	6.1181	7.2305	7.2477	2.6183	2.5701	2.5727	2.5485	2.5514	2.5364	6.685	0.4988	2.566	0.02897
pos_298	Ile Thr	metab_2996	yes	up	-	-	pos	-	233.149	1.6594	M+H, M+K, M+Na	C10H20N2O4	66.7	0	-	-	-	-	-	-	-	-	-	-	2.075	2.0696	1.9184	7.98e-08	5.09e-07	8.0843	8.0332	7.1537	7.1418	8.6341	8.6526	4.1163	4.106	4.132	4.2748	4.116	4.1165	7.95	0.6744	4.144	0.06481
neg_1944	L-gamma-Glutamyl-beta-phenyl-beta-L-alanine	metab_10928	yes	up	-	-	neg	10275-84-0	293.114	4.25158	M-H	C14H18N2O5	0	56.2	HMDB0038514	-	-	-	-	-	Organic acids and derivatives	Carboxylic acids and derivatives	Amino acids, peptides, and analogues	-	2.0706	2.0463	3.6902	1.82e-07	1.23e-06	5.8696	5.827	4.5983	4.8772	6.4991	6.4899	1.5525	1.5055	1.5081	1.4846	1.734	1.4729	5.694	0.7997	1.543	0.09749
pos_2467	Cyclo(his-pro)	metab_2515	yes	up	-	-	pos	53109-32-3	235.119	2.40013	M+H	C11H14N4O2	0	60.3	HMDB0250630;HMDB0002053	-	-	-	-	-	Organic acids and derivatives	Carboxylic acids and derivatives	Amino acids, peptides, and analogues	-	2.065	2.06	2.5421	2.16e-13	2.26e-11	5.9727	6.1111	5.9273	5.8745	6.2378	6.3153	2.3899	2.3797	2.4056	2.3806	2.3897	2.3901	6.073	0.1778	2.389	0.009325
pos_2954	Hovenidulcioside B2	metab_2978	yes	up	-	-	pos	174902-17-1	366.202	3.3246	M+H+Na	C38H60O12	0	40.1	HMDB0041549	-	-	-	-	-	Lipids and lipid-like molecules	Prenol lipids	Terpene glycosides	-	2.0636	2.0561	2.0204	6.99e-10	1.7e-08	7.4807	7.3958	6.8433	6.8193	7.7585	7.6583	3.6271	3.6168	3.6428	3.6178	3.6268	3.6273	7.326	0.404	3.626	0.009361
neg_6324	Pentostatin	metab_15413	yes	up	-	C02267	neg	53910-25-1	535.225	3.27568	2M-H	C11H16N4O4	0	56.6	HMDB0245535;HMDB0014692	-	-	-	-	-	Organoheterocyclic compounds	Imidazodiazepines	Not Available	-	2.0632	2.0443	3.4515	6.09e-06	2.37e-05	6.0232	5.938	5.3106	4.1517	7.3155	7.3131	1.7921	1.7445	1.7471	1.7232	1.7261	1.7114	6.009	1.212	1.741	0.02853
pos_2486	A-L-Fucopyranosyl-(1->2)-b-D-galactopyranosyl-(1->2)-D-xylose	metab_2531	yes	up	-	-	pos	130136-27-5	476.199	2.45567	M+NH4	C17H30O14	0	50	HMDB0041222	-	-	-	-	-	Organic oxygen compounds	Organooxygen compounds	Carbohydrates and carbohydrate conjugates	-	2.06	2.048	2.5861	3.31e-09	5.88e-08	6.3271	6.4133	5.277	5.5571	6.1544	6.3024	2.3224	2.3122	2.3381	2.3131	2.3222	2.3226	6.005	0.4716	2.322	0.009318
neg_2312	BERBAMINE	metab_11306	yes	down	-	C09357	neg	478-61-5	629.261	4.88428	M+Na-2H	C37H40N2O6	0	41.3	HMDB0242681	-	-	-	-	-	Lignans, neolignans and related compounds	Not Available	Not Available	-	2.0584	2.0393	0.3433	2.12e-12	1.47e-10	2.0716	2.1076	2.0045	1.9736	2.1799	2.1754	6.1605	5.6154	6.1867	6.1074	6.2024	6.1684	2.085	0.08575	6.073	0.2267
neg_1348	Desacetoxyvindoline	metab_10328	yes	up	-	C02673	neg	-	433.194	3.35385	M+Cl	C23H30N2O4	0	45.1	HMDB0304331	-	-	map01110;map00901	Metabolism;Metabolism	Global and overview maps;Biosynthesis of other secondary metabolites	Alkaloids and derivatives	Plumeran-type alkaloids	Not Available	Biosynthesis of secondary metabolites;Indole alkaloid biosynthesis	2.0576	2.0332	2.4777	5.78e-08	4.84e-07	6.8636	6.8686	6.3056	6.2584	7.3484	7.3388	2.601	2.5528	3.8065	2.5312	2.5341	2.5192	6.831	0.4758	2.757	0.5147
neg_4383	(1R,4R,5S)-1-[(1S)-1-Hydroxy-2-methylpropyl]-4-propyl-6-oxa-2-azabicyclo[3.2.0]heptane-3,7-dione	metab_13457	yes	up	-	-	neg	-	722.389	5.6592	3M-H	C12H19NO4	0	42.8	HMDB0242338	-	-	-	-	-	Organic acids and derivatives	Carboxylic acids and derivatives	Amino acids, peptides, and analogues	-	2.0566	2.0299	3.1029	7.25e-08	5.86e-07	6.1901	6.1809	5.0951	5.203	6.6626	6.6545	1.8656	1.818	2.251	1.7966	1.7995	2.0703	5.998	0.6914	1.933	0.1866
pos_4718	Surfactin A	metab_4709	yes	up	-	-	pos	-	526.816	5.35547	M+2Na	C51H89N7O13	0	61.8	HMDB0258633	-	-	-	-	-	Organic acids and derivatives	Peptidomimetics	Depsipeptides	-	2.051	2.0457	1.8082	4.21e-16	1.41e-13	8.0808	8.0864	8.2376	8.211	8.0272	8.0164	4.4856	4.4753	4.5013	4.4762	4.4853	4.4858	8.11	0.09327	4.485	0.009362
neg_1472	Cholylglutamic acid	metab_10447	yes	up	-	-	neg	-	572.304	3.51758	M+Cl	C29H47NO8	0	63.4	HMDB0242384	-	-	-	-	-	Not Available	Not Available	Not Available	-	2.0496	2.0291	2.7062	1.42e-11	6.19e-10	6.2421	6.2029	6.059	5.9859	6.6721	6.6396	2.3798	2.3316	2.3343	2.3101	2.313	2.2981	6.3	0.291	2.328	0.02891
pos_2046	Glu Thr Lys	metab_2103	yes	up	-	-	pos	-	377.202	2.56643	M+H, M+K	C15H28N4O7	39.4	0	-	-	-	-	-	-	-	-	-	-	2.0489	2.0434	2.4869	1.99e-10	6.28e-09	6.1034	6.1193	5.6829	5.7182	6.521	6.4417	2.4525	2.4422	2.4682	2.4432	2.4522	2.4527	6.098	0.3505	2.452	0.00933
neg_2743	[6]-Gingerdiol 5-O-beta-D-glucopyranoside	metab_11743	yes	up	-	-	neg	-	503.251	5.55745	M+FA-H	C23H38O9	0	47.3	HMDB0036123	-	-	-	-	-	Lipids and lipid-like molecules	Fatty Acyls	Fatty acyl glycosides	-	2.039	2.0261	3.1511	9.57e-14	1.48e-11	5.5724	5.5047	5.8711	5.9117	5.8392	5.8446	1.8785	1.8308	1.8334	1.8095	1.8123	1.7976	5.757	0.1727	1.827	0.02862
pos_5268	Cholic acid glucuronide	metab_5247	yes	down	-	-	pos	76060-22-5	626.355	5.87315	M+ACN+H	C30H48O11	0	57	LMST05010044;HMDB0002577	-	-	-	-	-	Lipids and lipid-like molecules	Steroids and steroid derivatives	Steroidal glycosides	-	2.0337	2.0185	0.4934	7.36e-08	5.09e-07	3.106	3.118	4.1181	3.1375	3.1286	4.5406	7.1977	7.1832	7.1116	7.0854	7.1351	7.1553	3.525	0.6374	7.145	0.04269
neg_740	Acetildenafil	metab_15995	yes	up	-	C07259	neg	139755-83-2	511.267	4.24377	M+FA-H, 2M-H	C25H34N6O3	0	54.5	HMDB0060932;HMDB0253271;HMDB0253210;HMDB0005039;HMDB0060930;HMDB0247908	-	-	-	-	-	Benzenoids	Benzene and substituted derivatives	Benzenesulfonamides	-	2.0328	2.0156	3.0322	1.46e-05	5.03e-05	6.4295	6.4161	6.5496	6.6189	5.626	5.6581	0.9756	3.4873	0.935	2.9968	0.9161	2.988	6.216	0.4513	2.05	1.227
pos_1971	Allysine	metab_9955	yes	up	-	C04076	pos	6665-12-9;1962-83-0	187.108	2.32107	M+K, M+ACN+H	C6H11NO3	0	58.2	PW_C000976;HMDB0001263;HMDB0303320	-	-	map01100;map00310;map01110;map00300;map00960;map01230;map01064;map01060	Metabolism;Metabolism;Metabolism;Metabolism;Metabolism;Metabolism;Metabolism;Metabolism	Global and overview maps;Amino acid metabolism;Global and overview maps;Amino acid metabolism;Biosynthesis of other secondary metabolites;Global and overview maps;Chemical structure transformation maps;Chemical structure transformation maps	Organic acids and derivatives	Carboxylic acids and derivatives	Amino acids, peptides, and analogues	Metabolic pathways;Lysine degradation;Biosynthesis of secondary metabolites;Lysine biosynthesis;Tropane, piperidine and pyridine alkaloid biosynthesis;Biosynthesis of amino acids;Biosynthesis of alkaloids derived from ornithine, lysine and nicotinic acid;Biosynthesis of plant secondary metabolites	2.0298	2.0224	1.8869	1.19e-12	8.98e-11	7.6251	7.6601	7.477	7.4305	7.5684	7.5836	3.9304	3.9201	3.9462	3.9211	3.9302	4.3795	7.557	0.08776	4.005	0.1839
pos_7327	2-Angeloyl-9-(3-methyl-2E-pentenoyl)-2b,9a-dihydroxy-4Z,10(14)-oplopadien-3-one	metab_7368	yes	up	-	-	pos	237407-02-2	461.286	5.24375	M+CH3OH+H	C26H36O5	0	34.3	HMDB0034064	-	-	-	-	-	Lipids and lipid-like molecules	Prenol lipids	Sesquiterpenoids	-	2.0279	2.0137	2.169	3.04e-10	8.67e-09	6.8644	6.8708	6.5356	6.3829	6.3899	6.3898	3.1863	3.1304	2.8775	2.77	2.7791	3.4365	6.572	0.2359	3.03	0.2659
neg_5267	Hydroxytetradecenoylcarnitine	metab_14370	yes	up	-	-	neg	-	422.229	4.50152	M+K-2H	C21H39NO5	0	61.9	HMDB0253296	-	-	-	-	-	Lipids and lipid-like molecules	Fatty Acyls	Fatty acids and conjugates	-	2.0274	2.0064	3.0296	4.58e-10	1.03e-08	5.7617	5.7542	5.4654	5.3636	6.3058	6.3236	1.9752	1.9273	1.9299	1.9059	1.9088	1.894	5.829	0.4076	1.924	0.02871
pos_334	Arg Thr Ile	metab_3346	yes	up	-	-	pos	-	389.249	2.35258	M+2H, M+H, M+ACN+Na	C16H32N6O5	34.2	0	-	-	-	-	-	-	-	-	-	-	2.0168	2.0057	1.9835	6.12e-10	1.54e-08	7.3168	7.2877	7.2613	7.1965	6.7212	6.7633	3.7098	3.8877	3.357	3.4741	3.7956	3.2263	7.091	0.2735	3.575	0.2623
pos_2197	(3R)-Sophorol	metab_2260	yes	up	-	C16228	pos	133067-72-8	301.073	0.753933	M+H	C16H12O6	0	43.7	LMPK12050461;HMDB0301810	-	-	map00943	Metabolism	Biosynthesis of other secondary metabolites	Phenylpropanoids and polyketides	Isoflavonoids	Isoflavans	Isoflavonoid biosynthesis	2.0142	2.0059	2.9079	1.23e-05	3.81e-05	5.8938	5.8971	5.5175	5.6169	5.7351	5.6398	1.4998	1.4899	1.5151	1.4908	1.4996	4.3006	5.717	0.1548	1.966	1.144
neg_1672	2,5-Dimethoxy-4-propylthiophenethylamine	metab_10655	yes	up	-	-	neg	-	290.099	3.82997	M+Cl	C13H21NO2S	0	42.4	HMDB0245756	-	-	-	-	-	Benzenoids	Benzene and substituted derivatives	Methoxybenzenes	-	2.0075	1.984	3.9778	1.09e-07	8.15e-07	5.2156	5.2428	4.6209	4.593	5.7414	5.7776	1.0456	1.0018	2.1615	0.9824	0.985	1.6646	5.199	0.5163	1.307	0.4957
neg_855	(S)-Verimol F	metab_16116	yes	up	-	-	neg	212516-39-7	293.114	4.76707	M+Na-2H, M+FA-H	C17H20O3	0	42.8	HMDB0036558	-	-	-	-	-	Benzenoids	Benzene and substituted derivatives	Diphenylmethanes	-	2.0071	1.9866	2.8307	2.13e-08	2.19e-07	5.7158	6.0684	5.4849	5.2872	6.7537	6.6114	2.1667	2.1187	2.1213	2.0972	2.1001	2.0852	5.987	0.6	2.115	0.02883
pos_3103	PGP(a-21:0/PGF2alpha)	metab_3123	yes	up	-	-	pos	-	508.266	3.54515	M+2Na	C47H88O16P2	0	60	HMDB0274607	-	-	-	-	-	Not Available	Not Available	Not Available	-	2.0063	1.9956	2.0019	6.7e-06	2.25e-05	7.2763	7.2382	7.4909	7.5789	7.2824	7.2172	4.8018	2.9948	5.2162	2.9957	3.0048	3.0052	7.347	0.1499	3.67	1.046
pos_7298	Rocuronium	metab_7338	yes	up	-	C07556	pos	119302-91-9;143558-00-3	574.37	5.27582	M+2Na-H	C32H53N2O4+	0	33.9	HMDB0014866	-	-	-	-	-	Lipids and lipid-like molecules	Steroids and steroid derivatives	Steroid esters	-	2.0055	1.9936	2.0034	4.59e-09	7.64e-08	7.3109	7.326	6.4454	6.3211	7.2211	7.2289	3.4829	3.4726	3.4986	3.4736	3.4826	3.4831	6.976	0.4624	3.482	0.00936
neg_3026	Cholylhistidine	metab_12043	yes	down	-	-	neg	-	566.32	5.98773	M+Na-2H	C30H47N3O6	0	66.9	HMDB0242389	-	-	-	-	-	Lipids and lipid-like molecules	Steroids and steroid derivatives	Bile acids, alcohols and derivatives	-	2.0029	1.9891	0.3665	8.53e-05	0.0002376	0.4334	2.9094	2.9944	0.3735	3.713	3.9768	6.4174	6.7129	6.43	6.5361	6.5392	6.6517	2.4	1.6	6.548	0.1176
pos_3588	PC(22:2(13Z,16Z)/PGE2)	metab_3585	yes	up	-	-	pos	-	466.799	4.1298	M+H+Na	C50H88NO11P	0	64.2	HMDB0287995	-	-	-	-	-	Not Available	Not Available	Not Available	-	2.0022	2.0034	10.0471	0.002791	0.004834	5.6615	5.5674	0.0682	4.4822	6.8295	6.8195	0.0483	0.0473	0.05	0.0474	0.0483	2.6881	4.905	2.528	0.4882	1.078
pos_9485	Cinncassiol C2	metab_9457	yes	down	-	C17642	pos	73599-14-1	770.407	3.37983	2M+ACN+H	C20H28O6	0	48.5	HMDB0035168	-	-	-	-	-	Lipids and lipid-like molecules	Prenol lipids	Sesquiterpenoids	-	1.9981	1.9862	0.3723	0.0002934	0.0006341	1.656	2.0693	0.7402	3.6855	5.2203	0.7007	6.3336	6.2614	6.4479	6.2182	6.4114	6.1214	2.345	1.783	6.299	0.1229
pos_2793	Pro Gln Lys	metab_2827	yes	up	-	-	pos	-	372.223	3.03472	M+H	C16H29N5O5	81.8	0	-	-	-	-	-	-	-	-	-	-	1.9956	1.985	2.695	1e-10	3.55e-09	5.6472	5.7021	5.7483	5.5075	5.0687	5.084	2.0271	2.017	2.0427	2.0179	2.0269	2.0274	5.46	0.3077	2.026	0.009275
pos_10033	4-Fluoro-L-phenylalanine	metab_31	yes	up	-	C11217	pos	-	408.176	2.83913	2M+ACN+H	C9H10FNO2	0	38.9	HMDB0246423	-	-	-	-	-	Organic acids and derivatives	Carboxylic acids and derivatives	Amino acids, peptides, and analogues	-	1.9955	1.9873	2.5083	7e-06	2.33e-05	6.3741	6.1163	6.1657	6.382	5.6828	5.6717	2.0095	1.9993	2.0251	2.0003	2.0092	4.466	6.065	0.3192	2.418	1.003
neg_4015	N-desmethylclarithromycin	metab_13072	yes	down	-	-	neg	-	768.43	6.08948	M+Cl	C37H67NO13	0	48.9	HMDB0061020	-	-	-	-	-	Organic oxygen compounds	Organooxygen compounds	Carbohydrates and carbohydrate conjugates	-	1.9888	1.9704	0.5183	9.68e-14	1.48e-11	3.9517	3.9879	4.106	3.8527	4.0608	4.0562	7.6285	7.93	7.5996	7.7478	7.598	7.833	4.003	0.0919	7.723	0.1381
pos_9657	Met Tyr Ala	metab_9619	yes	down	-	-	pos	-	384.158	3.18485	M+H	C17H25N3O5S	36.7	0	-	-	-	-	-	-	-	-	-	-	1.9837	1.9786	0.5146	2.49e-12	1.71e-10	3.583	3.595	3.6396	3.6146	3.6057	3.5909	6.9243	7.3333	6.7921	7.0438	6.8055	7.1387	3.605	0.02035	7.006	0.2092
pos_4208	(S)-3-Hydroxy-N-methylcoclaurine	metab_4205	yes	up	-	C05202	pos	-	653.284	4.78153	2M+Na	C18H21NO4	0	56.2	HMDB0006921	-	-	map00950;map01100;map01110;map01063	Metabolism;Metabolism;Metabolism;Metabolism	Biosynthesis of other secondary metabolites;Global and overview maps;Global and overview maps;Chemical structure transformation maps	Organoheterocyclic compounds	Isoquinolines and derivatives	Benzylisoquinolines	Isoquinoline alkaloid biosynthesis;Metabolic pathways;Biosynthesis of secondary metabolites;Biosynthesis of alkaloids derived from shikimate pathway	1.9823	1.9877	3.3225	0.0009259	0.00178	5.2293	5.3949	5.2939	4.8607	7.4002	7.3678	2.8994	0.1075	3.9556	3.5158	0.1098	0.1099	5.924	1.145	1.783	1.864
pos_10036	PIP(20:3(8Z,11Z,14Z)/18:0)	metab_34	yes	up	-	C00626	pos	-	522.293	2.83137	M+2H	C50H92O18P2	0	30.8	HMDB0010011	-	-	-	-	-	Lipids and lipid-like molecules	Glycerophospholipids	Glycerophosphoinositol phosphates	-	1.9809	1.9755	2.7322	1.09e-05	3.44e-05	5.7369	5.8357	6.6989	6.5835	3.8914	5.4171	1.9149	2.9261	1.9304	1.9057	1.9146	1.9151	5.694	1.015	2.084	0.4124
pos_9932	Val-pro-pro	metab_9880	yes	up	-	-	pos	-	312.191	2.93282	M+H	C15H25N3O4	0	62.5	HMDB0253034	-	-	-	-	-	Organic acids and derivatives	Carboxylic acids and derivatives	Amino acids, peptides, and analogues	-	1.9802	1.9602	2.2058	0.0001336	0.000314	7.1501	7.1128	6.1811	6.1325	7.3641	7.3404	4.611	4.1965	1.8343	1.8096	1.8185	4.4445	6.88	0.5693	3.119	1.428
pos_834	PC(22:6(4Z,7Z,10Z,13E,15E,19Z)-OH(17)/2:0)	metab_8350	yes	up	-	-	pos	-	658.376	3.75007	M+NH4, M+CH3OH+H	C32H52NO9P	0	34.9	HMDB0288885	-	-	-	-	-	Not Available	Not Available	Not Available	-	1.9755	1.9677	2.0093	2.36e-07	1.23e-06	6.7858	6.7273	7.2493	7.2348	6.6878	6.631	4.6852	3.1027	3.4429	3.1037	3.1128	3.1132	6.886	0.2804	3.427	0.6309
pos_8041	5-Methylhexanoylcarnitine	metab_8067	yes	up	-	-	pos	-	315.227	4.62995	M+ACN+H	C14H27NO4	0	36.3	HMDB0241037	-	-	-	-	-	Lipids and lipid-like molecules	Fatty Acyls	Fatty acid esters	-	1.9735	1.9733	2.0514	1.18e-08	1.66e-07	6.5271	6.4617	6.2763	6.268	7.3374	7.3287	3.267	3.2567	3.2828	3.2577	3.2668	3.2672	6.7	0.5009	3.266	0.009358
pos_10817	Zalcitabine	metab_771	yes	up	-	C07207	pos	5718-77-4;7481-89-2	253.129	1.0053	M+ACN+H	C9H13N3O3	0	72.7	HMDB0015078;HMDB0255802;HMDB0037019;PW_C009386	-	-	map04976	Organismal Systems	Digestive system	Nucleosides, nucleotides, and analogues	Pyrimidine nucleosides	Pyrimidine 2'',3''-dideoxyribonucleosides	Bile secretion	1.973	1.9684	1.7812	2.23e-09	4.23e-08	7.7364	7.7634	7.2697	7.2979	8.2205	8.2149	4.3518	4.3415	4.3676	4.3425	4.3516	4.352	7.75	0.4178	4.351	0.009362
neg_3053	PS(18:3(9Z,12Z,15Z)/PGJ2)	metab_12071	yes	down	-	-	neg	-	880.469	6.02683	M+FA-H	C44H70NO12P	0	72.8	HMDB0281870	-	-	-	-	-	Not Available	Not Available	Not Available	-	1.9693	1.9552	0.4338	1.22e-07	8.92e-07	2.5963	2.6324	2.5287	2.4976	4.2008	2.7005	6.9809	6.5116	6.6832	6.4568	6.4153	6.4948	2.859	0.6612	6.59	0.2121
neg_5030	PI(20:5(5Z,8Z,11Z,14Z,17Z)/0:0)	metab_14133	yes	up	-	-	neg	-	617.276	4.80623	M-H	C29H47O12P	0	46.5	LMGP06050026;HMDB0256524	-	-	-	-	-	Lipids and lipid-like molecules	Glycerophospholipids	Glycerophosphoinositols	-	1.9619	1.9419	3.5559	3.29e-08	3.11e-07	5.0804	5.0639	4.6218	4.4449	5.8848	5.8405	1.5001	1.4533	1.4559	1.4324	1.4352	1.4208	5.156	0.6008	1.45	0.02804
neg_4831	Glycyl-l-histidyl-l-lysine	metab_13924	yes	up	-	-	neg	-	679.361	5.07178	2M-H	C14H24N6O4	0	50.2	HMDB0252882	-	-	-	-	-	Organic acids and derivatives	Carboxylic acids and derivatives	Amino acids, peptides, and analogues	-	1.9616	1.9365	2.437	3.48e-11	1.3e-09	6.4233	6.3975	6.0997	6.2038	5.7453	5.8022	2.5605	2.5122	2.5149	2.4906	2.4935	2.4786	6.112	0.2889	2.508	0.02896
neg_2288	Dihydrokainic acid	metab_11283	yes	up	-	-	neg	-	260.114	4.85318	M+FA-H	C10H17NO4	0	47.6	HMDB0251319	-	-	-	-	-	Organic acids and derivatives	Carboxylic acids and derivatives	Amino acids, peptides, and analogues	-	1.961	1.9445	2.5557	1.12e-13	1.61e-11	5.9458	5.9388	6.1322	6.0959	5.7679	5.7436	2.375	2.3269	2.3295	2.3053	2.3082	2.2933	5.937	0.1609	2.323	0.02891
pos_5845	LysoPI(18:2(9Z,12Z)/0:0)	metab_5861	yes	down	-	-	pos	1425501-10-5	619.285	7.72715	M+Na	C27H49O12P	0	86	HMDB0240597	-	-	-	-	-	Lipids and lipid-like molecules	Glycerophospholipids	Glycerophosphoinositols	-	1.9607	1.9558	0.4821	4.61e-16	1.41e-13	3.0642	3.0762	3.1207	3.0957	3.0868	3.0721	6.4513	6.4511	6.4941	6.3718	6.2589	6.3768	3.086	0.02034	6.401	0.08407
pos_9125	6-Hydroxysandoricin	metab_9111	yes	up	-	C01536	pos	133585-56-5	587.244	3.71052	M+H-H2O	C31H40O12	0	35.4	HMDB0037556	-	-	-	-	-	Organic acids and derivatives	Carboxylic acids and derivatives	Amino acids, peptides, and analogues	-	1.9606	1.9576	2.2517	7.74e-06	2.55e-05	6.531	6.3877	5.7241	4.7328	7.3953	7.4498	2.8301	2.8199	2.8458	2.8208	2.8299	2.8303	6.37	1.034	2.829	0.009349
neg_5049	PS(14:1(9Z)/18:4(6Z,9Z,12Z,15Z))	metab_14152	yes	up	-	C02737	neg	-	706.414	4.7749	M-H2O-H	C38H64NO10P	0	43.3	PW_C060707;LMGP03010124;HMDB0112309	Lipids	Phospholipids	map01100;map00564;map01110;map05146;map05322;map00260;map05140	Metabolism;Metabolism;Metabolism;Human Diseases;Human Diseases;Metabolism;Human Diseases	Global and overview maps;Lipid metabolism;Global and overview maps;Infectious disease: parasitic;Immune disease;Amino acid metabolism;Infectious disease: parasitic	Lipids and lipid-like molecules	Glycerophospholipids	Glycerophosphoserines	Metabolic pathways;Glycerophospholipid metabolism;Biosynthesis of secondary metabolites;Amoebiasis;Systemic lupus erythematosus;Glycine, serine and threonine metabolism;Leishmaniasis	1.9569	1.9328	2.6258	1.72e-06	8.07e-06	6.3425	6.3431	4.8246	5.0421	6.9485	6.957	2.3661	2.318	2.3206	2.2964	2.2993	2.2844	6.076	0.9289	2.314	0.02891
neg_2060	Trimetrexate	metab_11048	yes	up	-	C11154	neg	52128-35-5	414.178	4.46253	M+FA-H	C19H23N5O3	0	51.9	HMDB0015288	-	-	-	-	-	Organoheterocyclic compounds	Diazanaphthalenes	Benzodiazines	-	1.9556	1.9273	3.0712	1.12e-08	1.31e-07	5.6892	5.6074	4.7572	4.6775	5.8145	5.7948	1.8061	1.7585	1.7611	1.7372	1.7401	1.7254	5.39	0.527	1.755	0.02855
pos_7162	Glycylprolylarginine	metab_7202	yes	up	-	-	pos	-	698.407	5.3872	2M+ACN+H	C13H24N6O4	0	67.9	HMDB0252828	-	-	-	-	-	Organic acids and derivatives	Carboxylic acids and derivatives	Amino acids, peptides, and analogues	-	1.9455	1.9445	1.9523	1.68e-07	9.05e-07	6.7316	6.7399	7.0872	7.0689	6.9326	6.9204	2.9769	4.3402	2.9926	2.9675	4.0422	3.928	6.913	0.1536	3.541	0.6305
neg_1340	Dexamethasone	metab_10321	yes	up	-	C15643	neg	1950-02-02	427.172	3.3382	M+Cl	C22H29FO5	0	73.5	HMDB0015364	-	-	-	-	-	Lipids and lipid-like molecules	Steroids and steroid derivatives	Hydroxysteroids	-	1.9436	1.9525	7.5703	0.001387	0.002518	5.329	5.0982	0.7803	4.3578	7.4717	7.4714	0.7132	0.6746	0.6767	0.6576	0.6599	0.6482	5.085	2.47	0.6717	0.023
neg_1526	Undeca-4,6,8-trienedioylcarnitine	metab_10505	yes	up	-	-	neg	-	398.183	3.60352	M+FA-H	C18H27NO6	0	33.5	HMDB0241203	-	-	-	-	-	Lipids and lipid-like molecules	Fatty Acyls	Fatty acid esters	-	1.9366	1.9048	2.5473	2.09e-08	2.16e-07	6.2726	6.3244	5.9076	5.8659	5.2878	5.2491	2.3118	2.732	2.4809	1.9913	1.9942	2.191	5.818	0.4644	2.284	0.2893
pos_7914	CDP-DG(a-13:0/i-14:0)	metab_7940	yes	down	-	C00269	pos	-	453.72	4.718	M+H+Na	C39H71N3O15P2	0	41.3	HMDB0116070;PW_C076406	-	-	map01100;map00564;map01110;map04070	Metabolism;Metabolism;Metabolism;Environmental Information Processing	Global and overview maps;Lipid metabolism;Global and overview maps;Signal transduction	Lipids and lipid-like molecules	Glycerophospholipids	CDP-glycerols	Metabolic pathways;Glycerophospholipid metabolism;Biosynthesis of secondary metabolites;Phosphatidylinositol signaling system	1.9351	1.9269	0.4844	3.84e-08	4.34e-07	3.0545	3.0665	3.1936	3.086	3.0771	3.0624	6.7691	5.3595	6.7793	6.4914	6.6426	6.2293	3.09	0.05194	6.379	0.5397
pos_2319	Lys Ile Glu	metab_2377	yes	up	-	-	pos	-	389.239	1.54983	M+H	C17H32N4O6	63.8	0	-	-	-	-	-	-	-	-	-	-	1.9343	1.924	1.7124	7.11e-13	5.92e-11	7.954	7.9295	7.6618	7.6981	7.5544	7.5677	4.5141	4.5039	4.5299	4.5048	4.5139	4.5143	7.728	0.1748	4.513	0.009362
neg_1864	Curdione	metab_10842	yes	up	-	C17493	neg	13657-68-6	257.151	4.1423	M+Na-2H	C15H24O2	0	41.7	HMDB0034714	-	-	-	-	-	Lipids and lipid-like molecules	Prenol lipids	Sesquiterpenoids	-	1.9332	1.9217	2.8023	1.68e-12	1.27e-10	5.4212	5.287	5.7812	5.7153	5.3499	5.3699	2.01	1.9621	1.9647	1.9407	1.9436	1.9288	5.487	0.2076	1.958	0.02873
pos_10754	His Leu Gln	metab_710	yes	up	-	-	pos	-	397.219	1.09948	M+H	C17H28N6O5	82.7	0	-	-	-	-	-	-	-	-	-	-	1.9287	1.9232	1.7255	5.72e-09	9.16e-08	7.7977	7.7833	7.2469	7.1943	8.2048	8.1958	4.4846	4.4743	4.5003	4.4752	4.4843	4.4848	7.737	0.4404	4.484	0.009362
neg_3365	LysoPE(0:0/22:6(4Z,7Z,10Z,13Z,16Z,19Z))	metab_12389	yes	down	-	-	neg	-	570.284	6.59773	M+FA-H	C27H44NO7P	0	84.5	HMDB0011496	-	-	-	-	-	Lipids and lipid-like molecules	Glycerophospholipids	Glycerophosphoethanolamines	-	1.9261	1.9112	0.4208	8.62e-14	1.4e-11	2.525	2.5612	2.4574	2.4263	2.6338	2.6292	6.1767	6.0699	6.1548	5.9875	5.8332	5.9817	2.539	0.08622	6.034	0.1276
pos_9616	Gly Val Leu	metab_9581	yes	up	-	-	pos	-	288.191	3.22352	M+H	C13H25N3O4	51.5	0	-	-	-	-	-	-	-	-	-	-	1.9245	1.9128	2.2924	3.18e-08	3.72e-07	5.7647	6.2431	6.2323	5.9417	5.198	5.0089	2.5007	2.4904	2.5164	2.4914	2.5004	2.5009	5.731	0.5224	2.5	0.009333
neg_2976	PE(PGF1alpha/20:2(11Z,14Z))	metab_11987	yes	up	-	-	neg	-	878.536	5.91718	M+Cl	C45H82NO11P	0	61	HMDB0262123	-	-	-	-	-	Not Available	Not Available	Not Available	-	1.9226	1.9089	1.9787	1.04e-14	3.52e-12	6.9431	6.909	7.1944	7.188	7.0186	7.0201	3.6136	3.5652	3.5678	3.5435	3.5464	3.5315	7.046	0.1208	3.561	0.02904
pos_913	PA(20:5(5Z,8Z,11Z,14Z,16E)-OH(18R)/2:0)	metab_9116	yes	up	-	-	pos	-	578.248	3.98698	M+H, M+ACN+Na	C25H39O9P	0	30.4	HMDB0266546	-	-	-	-	-	Not Available	Not Available	Not Available	-	1.9208	1.9215	2.1059	3.14e-05	8.7e-05	6.0497	6.207	6.4991	6.3871	7.4213	7.4149	2.6664	4.47	2.7449	2.2212	2.3921	4.4911	6.663	0.6046	3.164	1.037
pos_3510	1alpha,3beta,22R-Trihydroxyergosta-5,24E-dien-26-oic acid 3-O-b-D-glucoside 26-O-b-D-glucosyl ester	metab_3508	yes	up	-	-	pos	155510-72-8	826.456	4.04222	M+ACN+H	C40H64O15	0	39.4	HMDB0040398	-	-	-	-	-	Lipids and lipid-like molecules	Prenol lipids	Triterpenoids	-	1.9206	1.9082	2.0972	0.0003333	0.0007125	7.666	7.69	6.3066	6.3624	6.9514	7.0903	1.9809	1.9708	4.8833	1.9717	3.8754	5.3738	7.011	0.6028	3.343	1.575
pos_3090	N-Linoleoyl Tyrosine	metab_3109	yes	up	-	-	pos	-	507.317	3.52163	M+ACN+Na	C27H41NO4	0	39.9	HMDB0241987	-	-	-	-	-	Organic acids and derivatives	Carboxylic acids and derivatives	Amino acids, peptides, and analogues	-	1.9205	1.9102	1.8463	1.96e-08	2.53e-07	7.3175	7.3162	6.4348	6.3479	7.391	7.3659	3.8073	3.797	3.823	3.7979	3.807	3.8075	7.029	0.4955	3.807	0.009361
neg_3109	12-oxo-PDA	metab_12127	yes	up	-	C01226	neg	85551-10-6	313.177	6.08948	M+Na-2H	C18H28O3	0	41.1	LMFA02010001;HMDB0302724;HMDB0301804	-	-	map01100;map00592;map01110	Metabolism;Metabolism;Metabolism	Global and overview maps;Lipid metabolism;Global and overview maps	Lipids and lipid-like molecules	Fatty Acyls	Eicosanoids	Metabolic pathways;alpha-Linolenic acid metabolism;Biosynthesis of secondary metabolites	1.919	1.9072	3.8165	3.14e-05	9.94e-05	5.2352	5.2711	4.6896	4.7967	5.5521	5.5289	0.7929	0.9705	0.6827	1.1404	3.9015	0.6541	5.179	0.363	1.357	1.26
pos_144	Didemnin	metab_1444	yes	up	-	-	pos	-	578.808	2.97967	M+2Na+H, M+2Na, M+3H	C57H89N7O15	0	80.7	HMDB0251218	-	-	-	-	-	Organic acids and derivatives	Peptidomimetics	Depsipeptides	-	1.9184	1.9081	1.7526	4.13e-07	1.97e-06	7.6167	7.6773	8.1447	8.1329	7.0884	6.901	5.0716	4.4189	4.2229	3.6455	4.3871	4.2491	7.594	0.5171	4.333	0.4577
pos_2396	Pro His	metab_2447	yes	up	-	-	pos	-	253.129	1.9187	M+H	C11H16N4O3	81.7	0	-	-	-	-	-	-	-	-	-	-	1.917	1.9129	1.7438	4.67e-10	1.22e-08	7.4505	7.4987	7.1487	7.1352	7.8705	7.9074	4.3028	4.2925	4.3185	4.2934	4.3025	4.303	7.502	0.3353	4.302	0.009362
neg_5270	(2S)-2-(4,6-Dimethylpyrimidin-2-yl)oxy-3,3-diphenylbutanoic acid	metab_14374	yes	up	-	-	neg	-	723.321	4.49368	2M-H	C22H22N2O3	0	55.7	HMDB0254190	-	-	-	-	-	Benzenoids	Benzene and substituted derivatives	Diphenylmethanes	-	1.9156	1.8809	3.0211	2.61e-08	2.55e-07	5.8756	5.7401	4.9964	5.1597	4.7072	4.5164	1.7616	1.7141	1.7167	1.6929	1.6957	1.681	5.166	0.5467	1.71	0.02849
pos_8124	3-Methoxytyramine	metab_8149	yes	up	-	C05587	pos	554-52-9	132.081	4.57433	M+H-2H2O	C9H13NO2	0	35.9	HMDB0259535;HMDB0000022;PW_C000015	-	-	map01100;map01063;map00965;map00350;map04728	Metabolism;Metabolism;Metabolism;Metabolism;Organismal Systems	Global and overview maps;Chemical structure transformation maps;Biosynthesis of other secondary metabolites;Amino acid metabolism;Nervous system	Benzenoids	Phenols	Benzenediols	Metabolic pathways;Biosynthesis of alkaloids derived from shikimate pathway;Betalain biosynthesis;Tyrosine metabolism;Dopaminergic synapse	1.9148	1.9097	2.5186	1.54e-08	2.07e-07	5.4132	5.3707	4.765	4.7798	5.8349	5.8583	2.1195	2.1093	2.1351	2.1102	2.1192	2.1197	5.337	0.4825	2.119	0.009292
pos_733	Beta-D-Glucosyloxydestruxin B	metab_7370	yes	up	-	-	pos	-	386.721	3.4271	M+2H, M+H	C36H61N5O13	0	39.4	HMDB0040136	-	-	-	-	-	Phenylpropanoids and polyketides	Flavonoids	Flavonoid glycosides	-	1.9114	1.9011	1.9958	0.0001677	0.0003847	7.4787	7.4651	6.5834	6.6164	7.344	7.3705	2.2651	5.0583	2.2808	4.8813	2.2649	4.726	7.143	0.424	3.579	1.438
neg_4533	Imazamox	metab_13619	yes	up	-	C18598	neg	114311-32-9	304.13	5.45547	M-H	C15H19N3O4	0	77.4	HMDB0253404	-	-	-	-	-	Organic acids and derivatives	Carboxylic acids and derivatives	Amino acids, peptides, and analogues	-	1.9112	1.8877	2.6326	2.37e-10	6.09e-09	5.4708	5.8072	5.2448	5.1259	5.9286	5.8327	2.167	2.1189	2.1216	2.0974	2.1003	2.0855	5.568	0.3367	2.115	0.02883
pos_2062	Phenylalanyl-Gamma-glutamate	metab_2120	yes	up	-	-	pos	-	294.145	2.59822	M+H, M+K	C14H19N3O4	0	68.6	HMDB0029009	-	-	-	-	-	Organic acids and derivatives	Carboxylic acids and derivatives	Amino acids, peptides, and analogues	-	1.9107	1.9041	1.6635	1.17e-08	1.65e-07	8.1438	8.1166	7.4872	7.4028	8.4664	8.4637	4.818	4.8077	4.8337	4.8087	4.8177	4.8182	8.013	0.4659	4.817	0.009363
pos_4823	DG(a-15:0/PGJ2/0:0)	metab_4810	yes	up	-	-	pos	-	671.423	5.46633	M+K	C38H64O7	0	43.5	HMDB0297543	-	-	-	-	-	Not Available	Not Available	Not Available	-	1.9104	1.9116	1.9198	1.42e-11	6.94e-10	6.3535	6.3364	6.8813	6.8309	6.6724	6.6999	3.4533	3.443	3.469	3.444	3.453	3.4535	6.629	0.2336	3.453	0.00936
pos_5480	PA(TXB2/i-17:0)	metab_5466	yes	down	-	-	pos	-	799.47	6.154	M+Na	C40H73O12P	0	41.8	HMDB0267870	-	-	-	-	-	Not Available	Not Available	Not Available	-	1.9065	1.9014	0.5102	1.74e-07	9.33e-07	3.8475	2.8893	2.9338	4.1412	3.4829	2.8852	6.2874	6.9403	6.3705	6.7443	6.3143	6.8925	3.363	0.5462	6.592	0.3012
neg_5359	Neopine	metab_14466	yes	down	-	C09594	neg	467-14-1	896.456	4.3532	3M-H	C18H21NO3	0	62.6	HMDB0030248	-	-	-	-	-	Benzenoids	Phenanthrenes and derivatives	Not Available	-	1.9041	1.8875	0.5357	7.14e-11	2.3e-09	3.8788	3.9151	3.811	3.7798	3.9879	4.3093	7.2217	7.697	7.1349	7.4183	7.1831	7.5512	3.947	0.1924	7.368	0.2255
neg_6153	Ile-Val-Val	metab_15238	yes	up	-	-	neg	-	364.199	3.44748	M+Cl	C16H31N3O4	0	54.8	HMDB0304801	-	-	-	-	-	Organic acids and derivatives	Carboxylic acids and derivatives	Amino acids, peptides, and analogues	-	1.9035	1.8779	1.8927	1.3e-08	1.46e-07	7.4775	7.4661	6.7368	6.6797	7.7819	7.7845	3.8745	4.1	3.8287	3.8044	3.8073	3.7924	7.321	0.495	3.868	0.1173
neg_6172	2-Methyl-5-hydroxytryptamine	metab_15258	yes	up	-	C13665	neg	-	235.109	3.42403	M+FA-H	C11H14N2O	0	51	HMDB0245222	-	-	-	-	-	Organoheterocyclic compounds	Indoles and derivatives	Tryptamines and derivatives	-	1.9012	1.8744	1.9714	9.38e-09	1.15e-07	7.171	7.1797	6.3902	6.3313	7.3944	7.3715	3.5609	3.6803	3.5152	3.4909	3.4938	3.4788	6.973	0.4837	3.537	0.0761
pos_2945	Phenmetrazine	metab_2971	yes	up	-	C07432	pos	134-49-6	219.149	3.27785	M+ACN+H	C11H15NO	0	43.6	HMDB0014968	-	-	-	-	-	Organoheterocyclic compounds	Oxazinanes	Morpholines	-	1.9007	1.8963	1.9683	9.36e-19	2.68e-15	6.2939	6.2758	6.3625	6.3145	6.3731	6.3717	3.2176	3.2074	3.2334	3.2083	3.2174	3.2178	6.332	0.0427	3.217	0.009357
pos_197	N-Alpha-acetyllysine	metab_2021	yes	up	-	C12989	pos	1946-82-3	189.123	1.53397	M+H, M+K, M+Na	C8H16N2O3	73.7	0	HMDB0000446	-	-	-	-	-	Organic acids and derivatives	Carboxylic acids and derivatives	Amino acids, peptides, and analogues	-	1.8975	1.8909	1.7463	8.93e-13	7.16e-11	7.3549	7.3037	7.0459	7.0631	7.4239	7.426	4.1641	4.1538	4.1798	4.1547	4.1638	4.1643	7.27	0.1729	4.163	0.009362
pos_10296	4-Hydroxystachydrine	metab_278	yes	up	-	C08269	pos	515-25-3	360.212	2.59822	2M+ACN+H	C7H13NO3	0	47.9	HMDB0029230;HMDB0029412	-	-	-	-	-	Organic acids and derivatives	Carboxylic acids and derivatives	Amino acids, peptides, and analogues	-	1.8967	1.8899	1.6976	3.68e-09	6.39e-08	7.609	7.6	7.3107	7.2848	8.0108	8.0006	4.9359	4.6784	4.3539	4.3288	4.3379	4.3542	7.636	0.3177	4.498	0.253
pos_9801	PG(20:4(5Z,8Z,10E,14Z)-OH(12S)/18:1(11Z))	metab_9753	yes	up	-	-	pos	-	418.255	3.05832	M+H+Na	C44H77O11P	0	34.7	HMDB0268886	-	-	-	-	-	Not Available	Not Available	Not Available	-	1.8892	1.8808	1.7919	2.42e-11	1.12e-09	7.0433	7.0206	6.9478	6.9879	6.8804	6.9202	4.3494	3.7604	3.7864	3.8875	3.7704	3.7709	6.967	0.06194	3.888	0.2311
neg_5793	2-[(3S)-3-[[(2S)-1-(Carboxymethoxy)-1-oxo-4-phenylbutan-2-yl]amino]-2-oxo-4,5-dihydro-3H-1-benzazepin-1-yl]acetic acid	metab_14892	yes	up	-	-	neg	-	499.169	3.82997	M+FA-H	C24H26N2O7	0	37.8	HMDB0257679	-	-	-	-	-	Organic acids and derivatives	Peptidomimetics	Depsipeptides	-	1.889	1.8606	2.6741	4.07e-05	0.000124	6.5972	6.6113	4.1491	4.113	6.6099	6.6254	2.2149	2.1668	2.1694	2.1453	2.1482	2.1333	5.784	1.281	2.163	0.02885
pos_8385	Glucosylsphingosine	metab_8393	yes	up	-	C03108	pos	52050-17-6	506.307	4.35977	M+2Na-H	C24H47NO7	0	48.2	HMDB0242640;HMDB0000596	-	-	-	-	-	Lipids and lipid-like molecules	Sphingolipids	Glycosphingolipids	-	1.8859	1.9045	2.385	4.21e-05	0.0001127	4.7977	5.1666	5.2723	5.526	7.5095	7.4454	2.3985	2.3883	2.4142	2.3892	2.9853	2.3987	5.953	1.204	2.496	0.24
pos_336	Tauro-24,25-dihydrofusidate	metab_3366	yes	up	-	-	pos	-	327.673	2.35258	M+2Na, M+2Na-H, M+2Na+H	C33H55NO7S	0	47.8	HMDB0258741	-	-	-	-	-	Lipids and lipid-like molecules	Steroids and steroid derivatives	Hydroxysteroids	-	1.8821	1.8668	2.0703	7.48e-05	0.0001877	6.4663	6.3842	6.1365	6.2008	6.9724	6.8806	3.8568	4.363	4.5284	2.0298	2.0388	2.0393	6.507	0.3475	3.143	1.232
pos_8470	PG(i-19:0/18:1(12Z)-2OH(9,10))	metab_8480	yes	down	-	-	pos	-	434.268	4.25662	M+2Na	C43H83O12P	0	43	HMDB0271830	-	-	-	-	-	Not Available	Not Available	Not Available	-	1.88	1.8622	0.5789	5.58e-06	1.91e-05	3.749	3.7611	3.9162	3.7806	5.5	5.5642	7.5796	7.5756	7.5776	7.5308	7.5253	7.5925	4.379	0.8958	7.564	0.0282
neg_2471	Enterodiol	metab_11471	yes	up	-	C18166	neg	80226-00-2	603.3	5.13443	2M-H	C18H22O4	0	59.1	HMDB0005056	-	-	-	-	-	Lignans, neolignans and related compounds	Dibenzylbutane lignans	Dibenzylbutanediol lignans	-	1.8769	1.8419	2.21	1.56e-08	1.71e-07	6.5064	6.4779	5.7835	5.7657	5.9298	5.91	3.2677	2.527	3.1556	2.5054	2.5083	2.4934	6.062	0.3395	2.743	0.365
neg_830	Neurotensin (1-8)	metab_16090	yes	down	-	-	neg	-	1028.53	4.65755	M-2H, M-H	C46H71N13O14	0	89.4	HMDB0255569	-	-	-	-	-	Organic acids and derivatives	Carboxylic acids and derivatives	Amino acids, peptides, and analogues	-	1.8738	1.8473	0.44	0.0001301	0.0003442	1.9167	1.8736	4.3845	5.1364	1.9498	1.941	6.5828	6.4826	6.567	6.4617	6.5218	6.4798	2.867	1.486	6.516	0.04994
neg_2450	FP-biotin	metab_11450	yes	up	-	-	neg	-	573.304	5.11093	M-H2O-H	C27H50FN4O5PS	0	47.1	HMDB0252476	-	-	-	-	-	Organoheterocyclic compounds	Biotin and derivatives	Not Available	-	1.8685	1.8451	1.9774	3.68e-06	1.55e-05	7.1471	7.1093	6.7466	6.7723	7.1066	7.1179	2.9128	4.5125	4.4385	4.0653	2.9341	2.3755	7	0.187	3.54	0.9105
pos_6545	Tylosin	metab_6593	yes	down	-	C01457	pos	1401-69-0	469.758	5.86525	M+H+Na	C46H77NO17	0	73	HMDB0034108;LMPK04000004;MJDBOTE0001348	-	-	-	-	-	Organic oxygen compounds	Organooxygen compounds	Carbohydrates and carbohydrate conjugates	-	1.8665	1.8617	0.5828	9.6e-16	2.49e-13	4.1185	4.3123	4.1751	4.15	4.1411	4.2792	7.2434	7.2134	7.1836	7.1654	7.1942	7.1971	4.196	0.08001	7.2	0.02672
pos_9163	PG(PGE1/18:3(9Z,12Z,15Z))	metab_9150	yes	up	-	-	pos	-	444.235	3.67155	M+2Na	C44H75O13P	0	70.4	HMDB0269480	-	-	-	-	-	Not Available	Not Available	Not Available	-	1.8653	1.8511	1.926	1.6e-09	3.2e-08	6.6663	6.6586	5.8559	5.8886	6.1505	6.2704	3.2451	3.2348	3.2609	3.2358	3.2449	3.2453	6.248	0.3568	3.244	0.009357
neg_2760	THYMOPENTIN	metab_11762	yes	down	-	-	neg	-	678.358	5.58878	M-H	C30H49N9O9	0	73.3	HMDB0259057	-	-	-	-	-	Organic acids and derivatives	Carboxylic acids and derivatives	Amino acids, peptides, and analogues	-	1.8599	1.8339	0.4494	1.48e-08	1.63e-07	2.2223	2.6563	3.2994	3.2491	2.3308	2.373	6.0363	5.8975	6.1336	5.9322	5.808	6.0926	2.689	0.4761	5.983	0.1249
neg_2821	Okadaic acid	metab_11826	yes	up	-	C01945	neg	78111-17-8	849.471	5.68265	M+FA-H	C44H68O13	0	84.1	HMDB0030441	-	-	-	-	-	Organic oxygen compounds	Organooxygen compounds	Ethers	-	1.8573	1.8549	3.3975	2.22e-05	7.3e-05	4.7193	4.2055	4.2816	4.1325	6.6032	6.5754	1.5476	1.5006	1.5032	1.4796	1.4825	1.468	5.086	1.182	1.497	0.02815
pos_7723	Bovilene	metab_7750	yes	down	-	-	pos	-	843.367	4.8691	2M+K	C23H30O6	0	46.6	HMDB0249354	-	-	-	-	-	Benzenoids	Phenol ethers	Not Available	-	1.8567	1.8321	0.4546	0.00191	0.003417	1.2132	1.2245	4.8505	4.7348	4.917	1.2207	6.5797	7.4954	6.0995	7.2883	5.4225	7.0654	3.027	1.981	6.658	0.7885
pos_3778	(2b,3b)-Dihydroxy-30-nor-12,20(29)-oleanadiene-28-glucopyranosyloxy-23-oic acid 3-glucuronide	metab_3770	yes	up	-	-	pos	214840-34-3	789.377	4.35977	M+H-2H2O	C41H60O17	0	53.9	HMDB0034875	-	-	-	-	-	Lipids and lipid-like molecules	Steroids and steroid derivatives	Steroidal glycosides	-	1.8566	1.8459	1.8259	7.7e-06	2.54e-05	6.8009	6.7488	7.0121	6.9792	7.1563	7.1514	4.9317	4.7413	3.0412	3.0161	3.0252	4.1656	6.975	0.1714	3.82	0.9043
pos_1180	PE(PGJ2/18:4(6Z,9Z,12Z,15Z))	metab_1167	yes	up	-	-	pos	-	417.717	3.75007	M+2Na+H, M+2Na	C43H68NO10P	0	57.4	HMDB0261747	-	-	-	-	-	Not Available	Not Available	Not Available	-	1.8543	1.837	1.8221	2.41e-06	9.21e-06	7.5359	7.5009	5.8968	5.7573	7.0959	7.09	3.7392	3.7289	3.7549	3.7298	3.7389	3.7394	6.813	0.7882	3.739	0.009361
pos_7751	Ile Thr Leu	metab_7773	yes	up	-	-	pos	-	346.233	4.85318	M+H	C16H31N3O5	94.5	0	-	-	-	-	-	-	-	-	-	-	1.8529	1.8427	1.6632	7.46e-10	1.79e-08	7.6507	7.6517	7.3183	7.2774	7.4114	7.4071	4.6503	4.2235	4.3446	4.2245	4.4914	4.9532	7.453	0.1621	4.481	0.2837
pos_3263	31-Hydroxy rifabutin	metab_3273	yes	up	-	-	pos	-	443.217	3.7657	M+H+Na	C46H62N4O12	0	75.4	HMDB0060754	-	-	-	-	-	Organoheterocyclic compounds	Naphthofurans	Not Available	-	1.8519	1.8474	1.5949	2.48e-07	1.28e-06	8.0614	8.0503	8.1919	8.2333	8.2892	8.3015	5.994	4.6637	5.5723	4.9431	5.2779	4.3555	8.188	0.1097	5.134	0.6027
neg_2167	Corchorusoside A	metab_11159	yes	up	-	-	neg	210637-15-3	719.326	4.6341	M+Na-2H	C35H54O14	0	80.5	HMDB0032823	-	-	-	-	-	Lipids and lipid-like molecules	Steroids and steroid derivatives	Steroid lactones	-	1.8496	1.8302	1.8786	1.29e-15	8.06e-13	6.9365	6.9249	6.8993	6.8808	6.7568	6.7325	3.7011	3.6528	3.6554	3.6311	3.634	3.619	6.855	0.08807	3.649	0.02904
pos_9502	Agavoside G	metab_9475	yes	down	-	-	pos	58546-20-6	699.315	3.36405	M+H+Na	C62H102O33	0	55.7	HMDB0034417	-	-	-	-	-	Lipids and lipid-like molecules	Steroids and steroid derivatives	Steroidal glycosides	-	1.8485	1.8369	0.5831	1.2e-07	6.84e-07	3.776	3.9595	3.9499	3.8076	4.9806	4.7024	7.0172	7.5051	6.9736	7.232	7.0545	7.3919	4.196	0.513	7.196	0.2176
pos_25	Val Lys Glu	metab_2544	yes	up	-	-	pos	-	375.223	1.09162	M+H, M+K, M+ACN+Na, M+2H	C16H30N4O6	75	0	-	-	-	-	-	-	-	-	-	-	1.8485	1.8377	1.7563	4.26e-09	7.21e-08	7.1712	7.1879	6.3418	6.4397	7.1004	7.1009	3.9232	3.9129	3.9389	3.9139	3.9229	3.9234	6.89	0.3898	3.923	0.009362
neg_3810	Dda-tetracycline	metab_12861	yes	up	-	-	neg	-	400.107	6.25363	M-H	C20H19NO8	0	31.4	HMDB0250895	-	-	-	-	-	Phenylpropanoids and polyketides	Tetracyclines	Not Available	-	1.8473	1.8361	2.6099	1.68e-07	1.16e-06	5.5588	5.5234	5.8812	5.8409	4.4998	4.53	2.0851	2.0371	2.0398	2.0157	2.0186	2.0037	5.306	0.6293	2.033	0.02878
neg_5623	Ganoderic acid I	metab_14732	yes	up	-	-	neg	98665-20-4	567.277	4.025	M+Cl	C30H44O8	0	54.5	HMDB0035310	-	-	-	-	-	Lipids and lipid-like molecules	Prenol lipids	Triterpenoids	-	1.8447	1.8191	2.1606	3.43e-06	1.47e-05	6.6322	6.5879	5.3332	4.9176	6.9806	7.0127	2.9427	2.8943	2.897	2.8727	2.8756	2.8606	6.244	0.8935	2.89	0.02901
neg_2207	PGP(18:3(6Z,9Z,12Z)/5-iso PGF2VI)	metab_11204	yes	up	-	-	neg	-	931.382	4.70453	M+K-2H	C42H72O16P2	0	80.4	HMDB0273063	-	-	-	-	-	Not Available	Not Available	Not Available	-	1.8434	1.8232	1.7306	7.91e-12	3.92e-10	7.6932	7.6878	7.5268	7.5476	7.4855	7.4575	4.2552	4.2068	4.414	4.1852	4.4671	4.7007	7.566	0.1011	4.372	0.1973
pos_1440	Leu Leu Gln	metab_1445	yes	up	-	-	pos	-	373.244	3.18485	M+H, M+K	C17H32N4O5	47.5	0	-	-	-	-	-	-	-	-	-	-	1.8406	1.8261	1.6122	7.2e-09	1.09e-07	8.1101	8.1107	7.6324	7.6103	7.4718	7.4394	4.9507	4.7676	4.4495	4.5057	4.9795	5.1138	7.729	0.3048	4.794	0.2697
neg_854	Thiopental	metab_16115	yes	up	-	C07521	neg	76-75-5	287.107	4.75925	M+FA-H, 2M+FA-H	C11H18N2O2S	0	38.6	HMDB0014737	-	-	map07230	Drug Development	Target-based classification: Ion channels	Organoheterocyclic compounds	Diazines	Pyrimidines and pyrimidine derivatives	GABA-A receptor agonists/antagonists	1.8398	1.8174	2.6031	9.5e-05	0.0002604	5.7075	5.6203	5.6926	5.5075	6.0647	6.0356	4.3184	1.2717	1.2743	3.5983	1.5973	1.2399	5.771	0.2274	2.217	1.374
neg_4986	Ciramadol	metab_14086	yes	up	-	-	neg	-	270.146	4.86102	M+Na-2H	C15H23NO2	0	37.3	HMDB0250272	-	-	-	-	-	Organic oxygen compounds	Organooxygen compounds	Alcohols and polyols	-	1.8388	1.8169	2.0305	2.02e-09	3.42e-08	6.0877	6.5601	6.4143	5.6871	6.7973	6.425	3.1663	3.118	3.1377	3.0963	3.0992	3.0843	6.329	0.3897	3.117	0.03058
pos_3220	4,5-Dihydro-4-hydroxy-5-S-glutathionyl-benzo[a]pyrene	metab_3231	yes	up	-	C14855	pos	-	558.168	3.69508	M+H-H2O	C30H29N3O7S	0	47.1	HMDB0060391	-	-	map05204;map00980	Human Diseases;Metabolism	Cancer: overview;Xenobiotics biodegradation and metabolism	Organic acids and derivatives	Carboxylic acids and derivatives	Amino acids, peptides, and analogues	Chemical carcinogenesis - DNA adducts;Metabolism of xenobiotics by cytochrome P450	1.8352	1.8278	1.6288	1.54e-13	1.8e-11	7.6087	7.6087	7.3388	7.3367	7.5816	7.5959	4.6125	4.6022	4.6282	4.6032	4.6122	4.6127	7.512	0.1351	4.612	0.009363
neg_5665	Acetyl-arginyl-glycyl-aspartyl-serinamide	metab_14772	yes	up	-	-	neg	-	473.207	3.97025	M-H	C17H30N8O8	0	62.5	HMDB0247924	-	-	-	-	-	Organic acids and derivatives	Carboxylic acids and derivatives	Amino acids, peptides, and analogues	-	1.8311	1.7827	3.6754	0.0001584	0.0004048	6.1246	6.0381	4.4175	2.2614	4.7402	4.8862	1.045	1.0012	1.7409	1.5617	0.9843	1.4149	4.745	1.405	1.291	0.3255
neg_6228	2-Pyrrolidinone	metab_15316	yes	up	-	C11118	neg	616-45-5	229.119	3.3695	2M+Hac-H	C4H7NO	0	47.4	HMDB0002039	-	-	-	-	-	Organoheterocyclic compounds	Pyrrolidines	Pyrrolidones	-	1.8303	1.8197	1.8363	2.25e-10	5.93e-09	6.9372	6.9254	7.3442	7.2773	6.6333	6.6212	3.8404	3.792	3.7946	3.7703	3.7732	3.7583	6.956	0.3071	3.788	0.02904
neg_287	Threonylisoleucine	metab_11875	yes	up	-	-	neg	129050-49-3	231.135	3.46313	M-H, 2M-H	C10H20N2O4	0	45.7	HMDB0029064	-	-	-	-	-	Organic acids and derivatives	Carboxylic acids and derivatives	Amino acids, peptides, and analogues	-	1.8292	1.8017	1.835	1.6e-08	1.74e-07	7.2416	7.2165	6.4755	6.4175	7.3036	7.3016	3.7216	3.9813	3.6759	3.6515	3.6545	4.1838	6.993	0.4248	3.811	0.221
pos_2580	Prupaside	metab_2622	yes	up	-	-	pos	126882-52-8	585.249	2.69197	M+CH3OH+H	C27H36O12	0	79.4	HMDB0038951	-	-	-	-	-	Lignans, neolignans and related compounds	Lignan glycosides	Not Available	-	1.8253	1.8178	1.7683	3.4e-09	5.98e-08	6.8697	6.7568	6.3226	6.1187	6.9994	7.0073	3.7775	3.7673	3.7933	3.7682	3.7773	3.7778	6.679	0.3725	3.777	0.009361
pos_9170	Ulipristal	metab_9157	yes	up	-	-	pos	-	447.276	3.6636	2M+3H2O+2H	C28H35NO3	0	46.1	HMDB0259398	-	-	-	-	-	Lipids and lipid-like molecules	Steroids and steroid derivatives	Oxosteroids	-	1.825	1.8107	1.6674	9.18e-10	2.09e-08	7.5678	7.5589	6.8644	6.8637	7.0939	7.0912	4.2873	4.277	4.3982	4.278	4.287	4.2875	7.173	0.3189	4.302	0.04711
pos_7285	Methadone	metab_7325	yes	up	-	C07163	pos	76-99-3	332.196	5.29183	M+Na	C21H27NO	35.3	0	HMDB0014477;PW_C008862	-	-	map00982	Metabolism	Xenobiotics biodegradation and metabolism	Benzenoids	Benzene and substituted derivatives	Diphenylmethanes	Drug metabolism - cytochrome P450	1.8236	1.8199	2.1278	3.64e-11	1.54e-09	5.3775	5.4155	5.176	5.2504	5.7431	5.7056	2.5598	2.5496	2.5755	2.5505	2.5596	2.56	5.445	0.2334	2.559	0.009337
pos_5266	PE(18:1(12Z)-2OH(9,10)/DiMe(13,5))	metab_5246	yes	up	-	-	pos	-	458.784	5.87315	M+2Na	C47H86NO11P	0	71.5	HMDB0284913	-	-	-	-	-	Not Available	Not Available	Not Available	-	1.8235	1.8084	3.1194	0.001404	0.002589	6.1732	6.1561	4.218	4.3053	4.9752	5.0544	0.5153	0.5082	3.8261	0.5089	4.0245	0.5155	5.147	0.858	1.65	1.764
neg_1955	Methionyl-Phenylalanine	metab_10939	yes	up	-	-	neg	-	295.112	4.2672	M-H	C14H20N2O3S	0	50	HMDB0028980	-	-	-	-	-	Organic acids and derivatives	Carboxylic acids and derivatives	Amino acids, peptides, and analogues	-	1.8216	1.7994	2.2059	4.66e-06	1.88e-05	6.3564	6.2622	4.9088	4.8776	6.8497	6.8668	2.7807	2.7324	2.7351	2.7108	2.7137	2.6988	6.02	0.9074	2.729	0.02899
pos_10472	Amabiline	metab_444	yes	up	-	C10263	pos	17958-43-9	347.192	2.35258	M+ACN+Na	C15H25NO4	0	38.6	HMDB0302358	-	-	-	-	-	Alkaloids and derivatives	Not Available	Not Available	-	1.82	1.8082	1.645	4.15e-10	1.11e-08	7.6123	7.6021	7.1114	7.1089	7.1412	7.1602	4.3209	4.2638	4.616	4.6555	4.3601	4.3707	7.289	0.247	4.431	0.1633
pos_8422	Mepartricin A	metab_8430	yes	up	-	-	pos	-	571.307	4.31228	M+2H	C60H88N2O19	0	97.3	HMDB0254449;HMDB0254450	-	-	-	-	-	Organic oxygen compounds	Organooxygen compounds	Carbohydrates and carbohydrate conjugates	-	1.8193	1.8141	1.674	2.31e-10	7e-09	7.0402	7.0718	7.2665	7.2472	7.0805	7.0911	4.7893	4.1215	4.1475	4.2458	4.1315	4.132	7.133	0.09772	4.261	0.2627
pos_9500	Phenylalanylvaline	metab_9473	yes	up	-	-	pos	3918-90-9	265.154	3.37185	M+H	C14H20N2O3	0	88.1	HMDB0029008	-	-	-	-	-	Organic acids and derivatives	Carboxylic acids and derivatives	Amino acids, peptides, and analogues	-	1.8166	1.8071	1.5529	1.49e-09	3.05e-08	8.134	8.0936	7.7908	7.7491	8.2341	8.2264	5.4412	5.379	5.2414	4.7052	5.1502	5.1363	8.038	0.2149	5.176	0.2606
pos_229	LysoPS(18:1(9Z)/0:0)	metab_2350	yes	down	-	-	pos	89319-60-8	524.297	6.97112	M+H, M+2Na-H, M+Na	C24H46NO9P	0	74	HMDB0240603	-	-	-	-	-	Lipids and lipid-like molecules	Glycerophospholipids	Glycerophosphoserines	-	1.8156	1.8065	0.6044	1.1e-06	4.64e-06	4.3879	3.8873	5.3833	5.3134	4.3067	3.7727	7.5267	7.4673	7.5117	7.4272	7.3849	7.4421	4.509	0.6922	7.46	0.05331
pos_6333	SENECIPHYLLINE	metab_6378	yes	up	-	C10391	pos	480-81-9	351.191	6.07407	M+NH4	C18H23NO5	0	69.1	HMDB0258231	-	-	-	-	-	Alkaloids and derivatives	Not Available	Not Available	-	1.812	1.8097	2.1318	1.1e-05	3.47e-05	5.8592	5.8307	4.6875	4.5911	6.6766	6.7094	2.6868	2.6765	2.7025	2.6775	2.6865	2.687	5.726	0.9237	2.686	0.009344
pos_9283	3,5-Dimethyl-3'-isopropyl-L-thyronine	metab_9264	yes	up	-	-	pos	-	366.166	3.5767	M+Na	C20H25NO4	0	50.1	HMDB0246061	-	-	-	-	-	Organic acids and derivatives	Carboxylic acids and derivatives	Amino acids, peptides, and analogues	-	1.8117	1.8105	2.2351	8.11e-07	3.54e-06	5.1359	5.3745	4.6897	4.6827	6.4023	5.8332	2.3952	2.385	2.4109	2.3859	2.395	2.3954	5.353	0.6736	2.395	0.009325
pos_65	3-Hydroxyocta-2,5-dienoylcarnitine	metab_6545	yes	up	-	-	pos	-	300.18	6.26537	M+H, M+Na, M+K, M+H-2H2O	C15H25NO5	0	32.1	HMDB0241723	-	-	-	-	-	Lipids and lipid-like molecules	Fatty Acyls	Fatty acid esters	-	1.8091	1.811	2.0679	0.0003208	0.0006888	6.2015	6.1281	7.07	7.0142	5.8815	5.8703	1.2724	4.0035	3.9773	1.2636	3.9988	3.9386	6.361	0.544	3.076	1.4
pos_10406	Nepsilon-Acetyl-L-lysine	metab_380	yes	up	-	C02727	pos	692-04-6	189.123	2.46362	M+H	C8H16N2O3	56	0	HMDB0000206	-	-	map01100;map00310	Metabolism;Metabolism	Global and overview maps;Amino acid metabolism	Organic acids and derivatives	Carboxylic acids and derivatives	Amino acids, peptides, and analogues	Metabolic pathways;Lysine degradation	1.8086	1.8027	1.6194	9.67e-07	4.14e-06	7.638	7.6334	7.1208	7.0816	8.2998	8.3104	5.0136	5.1577	4.6117	4.0011	4.6977	4.9741	7.681	0.5397	4.743	0.4167
neg_1496	16, 17-dihydro-16alpha, 17-dihydroxy GA9	metab_10472	yes	up	-	-	neg	-	394.162	3.56442	M+FA-H	C19H25O6-	0	52	HMDB0304025	-	-	-	-	-	Lipids and lipid-like molecules	Prenol lipids	Diterpenoids	-	1.8079	1.7796	1.7259	6.02e-10	1.26e-08	7.6012	7.5968	6.9094	6.883	7.4329	7.4436	4.2887	4.2403	4.2429	4.2186	4.2215	4.2066	7.311	0.3295	4.236	0.02904
neg_1614	(S)-alpha-Amino-4-carboxy-3-furanpropanoic acid	metab_10596	yes	down	-	-	neg	54836-90-7	180.028	3.7364	M-H2O-H	C8H9NO5	0	38.3	HMDB0029414	-	-	-	-	-	Organic acids and derivatives	Carboxylic acids and derivatives	Amino acids, peptides, and analogues	-	1.8059	1.7911	0.3798	2.98e-11	1.15e-09	1.8734	1.9092	1.8066	1.7759	1.9813	1.9767	5.1995	4.6872	5.2487	4.9011	5.0135	4.7573	1.887	0.08533	4.968	0.229
pos_976	Ergocornine	metab_9718	yes	up	-	C09162	pos	564-36-3	562.308	4.11395	M+H, M+ACN+H	C31H39N5O5	36.4	0	HMDB0251906	-	-	-	-	-	Alkaloids and derivatives	Ergoline and derivatives	Lysergic acids and derivatives	-	1.8024	1.8007	1.7893	1.46e-07	8.08e-07	6.2607	6.2789	6.7665	6.7486	6.6435	6.5964	4.0557	3.3452	4.5015	3.3461	3.3552	3.3557	6.549	0.2256	3.66	0.4996
neg_5455	N-Valylphenylalanine	metab_14562	yes	up	-	-	neg	3918-92-1	263.14	4.22823	M-H	C14H20N2O3	75.1	0	HMDB0255244;HMDB0029134	-	-	-	-	-	Organic acids and derivatives	Carboxylic acids and derivatives	Amino acids, peptides, and analogues	-	1.7982	1.7687	1.8672	9.35e-08	7.25e-07	7.0475	6.9992	5.9568	5.9061	6.9895	7.0099	3.6146	3.5662	3.5688	3.5445	3.5474	3.5325	6.651	0.5583	3.562	0.02904
neg_3209	(2Z)-dec-2-enedioylcarnitine	metab_12229	yes	up	-	-	neg	-	342.192	6.1834	M-H	C17H29NO6	0	36.5	HMDB0241084	-	-	-	-	-	Lipids and lipid-like molecules	Fatty Acyls	Fatty acid esters	-	1.7972	1.7962	2.0296	3.78e-09	5.77e-08	5.8787	5.8379	6.6434	6.5772	5.8126	5.8206	3.0553	3.0069	3.0096	2.9853	2.9882	2.9733	6.095	0.4003	3.003	0.02902
pos_10387	PC(TXB2/2:0)	metab_360	yes	up	-	-	pos	-	337.666	2.48727	M+H+Na	C30H54NO12P	0	57	HMDB0288841	-	-	-	-	-	Not Available	Not Available	Not Available	-	1.796	1.7792	25920.9	0.01056	0.01582	5.1146	5.5011	6.1288	6.0574	0.0002	0.0002	0.0001	0.0001	0.0002	0.0001	0.0001	0.0001	3.8	2.967	0.0001466	3.18e-06
pos_1988	L-Prolyl-4-hydroxy-L-prolin	metab_2039	yes	up	-	-	pos	-	261.144	2.37643	M+NH4, M+CH3OH+H	C10H16N2O4	0	38.6	HMDB0256781	-	-	-	-	-	Organic acids and derivatives	Carboxylic acids and derivatives	Amino acids, peptides, and analogues	-	1.7955	1.7867	1.488	1.72e-09	3.37e-08	8.6084	8.6032	8.2157	8.1983	8.7861	8.8001	5.9514	5.9061	5.816	5.6666	5.4005	5.6768	8.535	0.2678	5.736	0.2013
pos_2492	Ser Leu	metab_2538	yes	up	-	-	pos	-	219.134	2.47928	M+H	C9H18N2O4	51	0	-	-	-	-	-	-	-	-	-	-	1.7954	1.784	1.7174	4.91e-06	1.7e-05	7.2749	7.3094	6.0584	6.0569	7.6188	7.6507	4.4611	4.2911	4.2345	3.6332	3.7369	4.0808	6.995	0.7421	4.073	0.3258
pos_4555	Blumenol C O-[apiosyl-(1->6)-glucoside]	metab_4544	yes	up	-	-	pos	177261-68-6	505.266	5.17228	M+H	C24H40O11	0	53.3	HMDB0031936	-	-	-	-	-	Lipids and lipid-like molecules	Fatty Acyls	Fatty acyl glycosides	-	1.7932	1.7829	1.765	2.67e-08	3.24e-07	6.5597	6.6305	6.5646	6.5971	6.2821	6.2624	4.4693	3.4325	3.4585	3.7943	3.4425	3.443	6.483	0.1651	3.673	0.4144
pos_8573	2-Phenyl-4,4,5,5-tetramethylimidazoline-1-oxyl 3-oxide	metab_8577	yes	up	-	-	pos	-	217.133	4.1693	M+H-H2O	C13H18N2O2	0	45.7	HMDB0244813	-	-	-	-	-	Benzenoids	Benzene and substituted derivatives	Not Available	-	1.791	1.7827	2.2535	0.0001179	0.0002803	5.9371	5.9116	4.2561	3.9119	6.5937	6.6248	2.9855	2.7977	2.6529	2.0848	2.0938	2.1306	5.539	1.173	2.458	0.4027
pos_3669	Linalool 3,7-oxide beta-primeveroside	metab_3661	yes	up	-	-	pos	-	478.238	4.2089	2M+3H2O+2H	C21H36O11	0	62	HMDB0036571	-	-	-	-	-	Organic oxygen compounds	Organooxygen compounds	Carbohydrates and carbohydrate conjugates	-	1.789	1.8006	2.0434	0.0001006	0.0002437	5.0579	5.2876	6.2025	6.7384	6.8516	6.8668	4.4694	2.4102	2.4361	2.4111	2.4202	3.963	6.167	0.8111	3.018	0.9416
neg_1272	PG(5-iso PGF2VI/i-12:0)	metab_10253	yes	up	-	-	neg	-	773.359	3.24448	M+K-2H	C36H65O13P	0	67.4	HMDB0271094	-	-	-	-	-	Not Available	Not Available	Not Available	-	1.7874	1.7736	1.8167	1.01e-10	3.02e-09	6.7692	6.7388	6.964	6.9676	6.3726	6.374	3.7387	3.6903	3.693	3.6687	3.6716	3.6566	6.698	0.2687	3.687	0.02904
pos_5937	Dihomo-gamma-linolenic acid	metab_5959	yes	down	-	C03242	pos	1783-84-2	339.289	6.97112	M+CH3OH+H	C20H34O2	0	40.1	HMDB0002925;LMFA01030158;HMDB0247333	-	-	map01100;map00591;map01040	Metabolism;Metabolism;Metabolism	Global and overview maps;Lipid metabolism;Lipid metabolism	Lipids and lipid-like molecules	Fatty Acyls	Fatty acids and conjugates	Metabolic pathways;Linoleic acid metabolism;Biosynthesis of unsaturated fatty acids	1.7868	1.7821	0.5749	4.34e-16	1.41e-13	3.6905	3.7025	3.747	3.722	3.7695	3.6984	6.5397	6.5233	6.5246	6.4402	6.3823	6.4317	3.722	0.03105	6.474	0.06428
neg_3948	Thymol Sulfate	metab_13001	yes	down	-	-	neg	-	229.054	6.13643	M-H	C10H14O4S	0	53.8	HMDB0062720	-	-	-	-	-	Organic acids and derivatives	Organic sulfuric acids and derivatives	Arylsulfates	-	1.785	1.7683	0.551	4.7e-12	2.67e-10	3.5942	3.6305	3.9409	3.4952	3.7033	3.7556	6.8827	6.6609	6.8013	6.5972	6.5633	6.6386	3.687	0.1536	6.691	0.1246
pos_567	Ser Ile Thr	metab_5668	yes	up	-	-	pos	-	320.181	2.81587	M+H-H2O, M+H	C13H25N3O6	72.6	0	-	-	-	-	-	-	-	-	-	-	1.7844	1.7753	1.7113	3.61e-12	2.31e-10	6.7933	6.7467	6.3735	6.3957	6.5964	6.6486	3.8529	3.8426	3.8686	3.8436	3.8526	3.8531	6.592	0.1755	3.852	0.009361
pos_2922	Penitrem A	metab_2949	yes	up	-	C20070	pos	12627-35-9	647.303	3.22352	2M+3H2O+2H	C37H44ClNO6	0	49.6	HMDB0242736	-	-	-	-	-	Organoheterocyclic compounds	Naphthopyrans	Not Available	-	1.7824	1.7677	1.6616	6.28e-08	5.09e-07	7.2597	7.2543	7.0783	7.1906	6.6911	6.2972	4.0734	4.7691	4.0892	4.0641	4.0732	4.0737	6.962	0.3886	4.19	0.2836
neg_2469	Esmolol	metab_11468	yes	up	-	C06980	neg	103598-03-4	332.125	5.13443	M+K-2H	C16H25NO4	0	48.7	PW_C008734;HMDB0014333	-	-	-	-	-	Benzenoids	Phenol ethers	Not Available	-	1.7788	1.7601	2.0976	1.29e-06	6.35e-06	5.8687	5.8425	5.7484	5.7678	6.2334	6.2554	2.3463	3.6752	3.7883	2.6742	2.2795	2.2646	5.953	0.2304	2.838	0.709
neg_1289	1-Oleoyl-2-{6-[(7-nitro-2-1,3-benzoxadiazol-4-yl)amino]hexanoyl}-sn-glycero-3-phospho-L-serine	metab_10269	yes	up	-	-	neg	-	780.365	3.28348	M-H2O-H	C36H58N5O13P	0	70.2	HMDB0255478	-	-	-	-	-	Not Available	Not Available	Not Available	-	1.7786	1.76	1.7328	3.12e-14	7.79e-12	7.0203	7.0405	6.9067	6.915	7.1872	7.1428	4.1117	4.0634	4.066	4.0417	4.0446	4.0296	7.035	0.1148	4.06	0.02904
neg_2056	LysoPC(14:1(9Z)/0:0)	metab_11043	yes	up	-	C04230	neg	-	486.256	4.4547	M+Na-2H	C22H44NO7P	0	42.8	HMDB0010380	Lipids	Phospholipids	map00564;map05231	Metabolism;Human Diseases	Lipid metabolism;Cancer: overview	Lipids and lipid-like molecules	Glycerophospholipids	Glycerophosphocholines	Glycerophospholipid metabolism;Choline metabolism in cancer	1.7785	1.7591	1.929	8.83e-16	6.94e-13	6.2308	6.1765	6.0924	6.0521	6.1883	6.2484	3.2481	3.1997	3.2024	3.1781	3.181	3.166	6.165	0.07742	3.196	0.02903
pos_498	Arg Ile Lys	metab_4960	yes	up	-	-	pos	-	416.297	1.05245	M+2H, M+H	C18H37N7O4	61.8	0	-	-	-	-	-	-	-	-	-	-	1.7778	1.7681	1.7277	1.3e-11	6.46e-10	6.6434	6.671	6.2049	6.2365	6.5087	6.4943	3.7394	3.7292	3.7552	3.7301	3.7392	3.7397	6.46	0.1984	3.739	0.009361
pos_2248	Arginylhydroxyproline	metab_2310	yes	up	-	-	pos	182002-02-4	329.192	1.0601	M+ACN+H	C11H21N5O4	0	71.4	HMDB0028710	-	-	-	-	-	Organic acids and derivatives	Carboxylic acids and derivatives	Amino acids, peptides, and analogues	-	1.7775	1.7762	1.789	2.16e-06	8.37e-06	6.4804	6.5198	5.6822	5.7288	7.3466	7.3164	3.6408	3.6305	3.6565	3.6315	3.6405	3.641	6.512	0.7276	3.64	0.009361
pos_3359	Actinodaphnine	metab_3365	yes	up	-	C09322	pos	517-69-1	329.149	3.86823	M+NH4	C18H17NO4	0	51.6	HMDB0302144	-	-	-	-	-	Alkaloids and derivatives	Aporphines	Not Available	-	1.7767	1.7645	1.8284	7.95e-07	3.48e-06	6.4627	6.4716	5.6385	5.5726	6.5353	6.5319	3.1869	4.2821	3.2027	3.1776	3.1867	3.3185	6.202	0.4635	3.392	0.439
pos_6546	PE(20:5(6E,8Z,11Z,14Z,17Z)-OH(5)/22:1(13Z))	metab_6594	yes	up	-	-	pos	-	440.778	5.86525	M+2Na	C47H82NO9P	0	34.6	HMDB0283885	-	-	-	-	-	Not Available	Not Available	Not Available	-	1.7752	1.7759	1.8154	1.49e-06	6.05e-06	6.2475	6.2228	6.354	6.3598	6.5358	6.5251	2.6919	4.3725	2.7076	3.5375	3.8181	3.9391	6.374	0.133	3.511	0.6836
pos_237	Asp Ile Lys	metab_2423	yes	up	-	-	pos	-	375.223	1.54183	M+2H, M+K, M+H	C16H30N4O6	74.9	0	-	-	-	-	-	-	-	-	-	-	1.7745	1.7596	1.7783	2.86e-09	5.26e-08	6.5581	6.6965	5.9772	6.1224	5.8249	6.0713	3.4912	3.481	3.507	3.4819	3.491	3.4915	6.208	0.3427	3.491	0.00936
pos_3773	PGP(TXB2/i-24:0)	metab_3765	yes	up	-	-	pos	-	537.287	4.35977	M+2Na	C50H94O17P2	0	71.3	HMDB0275965	-	-	-	-	-	Not Available	Not Available	Not Available	-	1.7698	1.7543	1.5208	5.16e-08	5.09e-07	8.3455	8.3016	7.6629	7.7066	7.9086	7.9067	5.7178	4.9752	5.5623	4.7474	5.2951	5.1531	7.972	0.2906	5.242	0.3621
neg_5684	1,4-Dihydroxynaphthalene	metab_14792	yes	up	-	C14785	neg	571-60-8	319.097	3.94678	2M-H	C10H8O2	0	46.7	HMDB0255445	-	-	map00980	Metabolism	Xenobiotics biodegradation and metabolism	Benzenoids	Naphthalenes	Naphthols and derivatives	Metabolism of xenobiotics by cytochrome P450	1.7694	1.7575	2.0363	2.78e-09	4.47e-08	5.9273	5.9083	6.1568	6.2244	5.3816	5.3694	2.9146	2.8662	2.8689	2.8446	2.8475	2.8326	5.828	0.3718	2.862	0.02901
pos_4677	Salmefamol	metab_4665	yes	up	-	C11771	pos	18910-65-1	349.212	5.30752	M+NH4	C19H25NO4	0	49	HMDB0257468	-	-	-	-	-	Benzenoids	Benzene and substituted derivatives	Phenethylamines	-	1.7689	1.773	1.7383	3.96e-09	6.79e-08	6.1337	6.1409	6.4222	6.4521	6.928	6.9396	3.7419	3.7316	3.7577	3.7326	3.7417	3.7421	6.503	0.36	3.741	0.009361
pos_2444	Fructosyl valine	metab_2495	yes	up	-	-	pos	-	280.139	2.32107	M+H	C11H21NO7	0	70.8	HMDB0252496	-	-	-	-	-	Organic acids and derivatives	Carboxylic acids and derivatives	Amino acids, peptides, and analogues	-	1.7658	1.7796	3.1375	0.001998	0.003566	4.3648	4.3741	5.56	1.7389	7.1252	7.0879	1.6074	1.5974	1.6228	1.5983	1.6072	1.6076	5.042	2.03	1.607	0.009133
pos_4027	PA(a-17:0/6 keto-PGF1alpha)	metab_4025	yes	up	-	-	pos	-	411.229	4.6221	M+2Na	C40H73O12P	0	46.8	HMDB0267031	-	-	-	-	-	Not Available	Not Available	Not Available	-	1.764	1.7251	2.3053	0.0001348	0.0003162	6.6385	6.6272	4.9019	4.3272	4.5143	3.8924	2.2347	2.2245	2.2503	2.2254	2.2344	2.2349	5.15	1.193	2.234	0.009309
pos_8848	PE(18:4(6Z,9Z,12Z,15Z)/TXB2)	metab_8845	yes	down	-	-	pos	-	435.726	3.97117	M+2Na	C43H72NO12P	0	48.6	HMDB0261752	-	-	-	-	-	Not Available	Not Available	Not Available	-	1.7635	1.7552	0.5742	1.34e-07	7.5e-07	3.4724	3.4844	3.529	3.504	4.7155	3.4803	6.2892	6.6365	6.3571	6.4045	6.4055	6.5487	3.698	0.4991	6.44	0.1285
pos_4984	Beta-Phenylethanol beta-D-rutinoside	metab_4964	yes	up	-	-	pos	-	444.197	5.62562	2M+3H2O+2H	C20H30O10	0	55.4	HMDB0303058	-	-	-	-	-	Organic oxygen compounds	Organooxygen compounds	Carbohydrates and carbohydrate conjugates	-	1.7621	1.7627	1.818	5.95e-10	1.5e-08	5.817	5.8275	6.4011	6.3969	5.8479	5.8505	3.3132	3.3029	3.329	3.3039	3.313	3.3134	6.023	0.2911	3.313	0.009358
neg_6263	(-)-2-Difluoromethylornithine	metab_15351	yes	up	-	C07997	neg	-	363.167	3.3382	2M-H	C6H12F2N2O2	0	48	HMDB0242197	-	-	-	-	-	Organic acids and derivatives	Carboxylic acids and derivatives	Amino acids, peptides, and analogues	-	1.7614	1.7339	1.8008	3.43e-10	8.06e-09	6.8918	6.8806	6.471	6.4429	6.2366	6.2473	3.6771	3.6287	3.6314	3.607	3.61	3.595	6.528	0.2936	3.625	0.02904
pos_2007	Ile Lys Thr	metab_2062	yes	up	-	-	pos	-	361.244	2.44792	M+2H, M+H	C16H32N4O5	59.9	0	-	-	-	-	-	-	-	-	-	-	1.7602	1.7561	1.6715	5.96e-09	9.4e-08	6.772	6.7442	6.6293	6.6268	6.8576	6.8876	4.0837	4.1833	3.7116	4.6389	3.9275	3.6961	6.753	0.1102	4.04	0.3521
pos_4387	Soyasaponin A2	metab_4377	yes	up	-	-	pos	78693-93-3	554.28	4.99622	M+2H	C53H86O24	0	55	HMDB0038607	-	-	-	-	-	Lipids and lipid-like molecules	Prenol lipids	Terpene glycosides	-	1.7601	1.738	1.8803	3.77e-05	0.0001023	6.7881	6.8276	5.1342	5.3684	6.2988	6.3252	4.6976	2.959	2.985	2.96	2.9691	2.9695	6.124	0.7152	3.257	0.7059
neg_5955	(R)-Ruxolitinib	metab_15044	yes	up	-	-	neg	-	657.321	3.66598	2M+FA-H	C17H18N6	0	37.4	HMDB0243698	-	-	-	-	-	Organoheterocyclic compounds	Pyrrolopyrimidines	Pyrrolo[2,3-d]pyrimidines	-	1.7596	1.7413	1.863	1.09e-14	3.52e-12	6.2536	6.2996	6.2134	6.1489	6.4213	6.367	3.4248	3.3764	3.379	3.3547	3.3576	3.3427	6.284	0.1001	3.373	0.02903
neg_5199	Tryptophyl-Methionine	metab_14300	yes	up	-	-	neg	-	334.123	4.58737	M-H	C16H21N3O3S	0	61.8	HMDB0029089	-	-	-	-	-	Organic acids and derivatives	Carboxylic acids and derivatives	Amino acids, peptides, and analogues	-	1.7592	1.7336	1.7779	1.98e-11	8.28e-10	6.8904	6.833	6.32	6.4448	6.6383	6.6412	3.7799	3.7315	3.7342	3.7099	3.7128	3.6978	6.628	0.2189	3.728	0.02904
pos_7687	PG(22:6(4Z,7Z,10Z,13Z,16Z,19Z)/PGD2)	metab_7713	yes	down	-	-	pos	-	457.242	4.91655	M+H+Na	C48H75O13P	0	52.4	HMDB0270452	-	-	-	-	-	Not Available	Not Available	Not Available	-	1.7565	1.7501	0.493	0.002523	0.004401	1.9034	1.9153	5.8449	5.8445	1.9258	1.9112	6.5932	6.5409	6.6022	6.5558	6.4567	6.4872	3.224	2.03	6.539	0.05777
neg_5829	N7-(2-((Hydroxyethyl)thio)ethyl)guanine	metab_14925	yes	up	-	-	neg	-	276.055	3.79887	M+Na-2H	C9H13N5O2S	0	53.4	HMDB0255306	-	-	-	-	-	Organoheterocyclic compounds	Imidazopyrimidines	Purines and purine derivatives	-	1.7516	1.7398	1.7698	5.92e-13	6.23e-11	6.5999	6.5439	6.8173	6.8618	6.5384	6.5426	3.84	3.7557	3.7584	3.7341	3.737	3.722	6.651	0.1487	3.758	0.04252
neg_787	(1R,2S,5S,6R,9S,10S)-3,6,17,20-Tetrahydroxy-6-(2-hydroxyacetyl)-1,5-dimethylpentacyclo[11.8.0.02,10.05,9.016,21]henicosa-13,16,18,20-tetraen-15-one	metab_16043	yes	up	-	-	neg	-	423.177	4.4782	M-H2O-H, M-H	C25H30O7	0	42.7	HMDB0260069	-	-	-	-	-	Lipids and lipid-like molecules	Steroids and steroid derivatives	Hydroxysteroids	-	1.7462	1.7366	1.8963	4.92e-05	0.0001466	6.5322	6.4309	5.9103	5.6692	7.9887	7.9496	3.9051	3.0811	4.4091	3.842	3.0624	3.0474	6.747	0.9996	3.558	0.5761
pos_2023	5-Isoxazoleacetic acid, 4,5-dihydro-3-(4-hydroxyphenyl)-, methyl ester	metab_2080	yes	up	-	-	pos	-	253.118	2.51095	M+NH4, 2M+NH4	C12H13NO4	0	52	HMDB0253597	-	-	-	-	-	Benzenoids	Phenols	1-hydroxy-2-unsubstituted benzenoids	-	1.7451	1.7434	1.6512	8.25e-07	3.59e-06	6.9331	6.9252	6.2886	6.2858	7.6426	7.6569	4.1265	4.1162	4.3935	4.1172	4.1263	4.3943	6.955	0.6097	4.212	0.1407
neg_2320	Glucoconvallatoxoloside	metab_11315	yes	down	-	-	neg	-	897.374	4.89977	M+Na-2H	C41H64O20	0	45.6	HMDB0030010	-	-	-	-	-	Lipids and lipid-like molecules	Steroids and steroid derivatives	Steroid lactones	-	1.7419	1.7121	0.3698	0.0001384	0.0003637	0.1521	2.4892	2.9732	3.0632	0.4269	2.0749	4.5041	5.2278	5.0143	5.029	5.1763	5.2757	1.863	1.273	5.038	0.2819
pos_2009	His Lys	metab_2064	yes	up	-	-	pos	-	284.171	0.722333	M+2H, M+H	C12H21N5O3	39.1	0	-	-	-	-	-	-	-	-	-	-	1.7366	1.7352	1.6684	2.68e-12	1.81e-10	6.3895	6.3887	6.5079	6.4309	6.7406	6.7244	3.9142	3.9039	3.9299	3.9048	3.9139	3.9144	6.53	0.1626	3.914	0.009362
neg_1321	Thienorphine	metab_10302	yes	up	-	-	neg	-	556.228	3.32255	M+Cl	C31H39NO4S	0	53	HMDB0258989	-	-	-	-	-	Benzenoids	Phenanthrenes and derivatives	Not Available	-	1.7336	1.7277	2.2219	4.59e-06	1.86e-05	5.0826	5.1305	4.7583	5.0381	6.5908	6.6205	2.5436	2.4954	2.498	2.4738	2.4767	2.4617	5.537	0.838	2.492	0.02895
neg_6207	Dermorphin	metab_15295	yes	up	-	C20030	neg	77614-16-5	801.364	3.38513	M-H	C40H50N8O10	0	72	HMDB0251025	-	-	-	-	-	Organic acids and derivatives	Carboxylic acids and derivatives	Amino acids, peptides, and analogues	-	1.7334	1.7077	1.6939	7.93e-10	1.58e-08	7.1005	7.1682	6.4739	6.5592	7.1173	7.078	4.1353	4.0869	4.0895	4.0652	4.0681	4.0531	6.916	0.3121	4.083	0.02904
pos_1290	Ile Ile	metab_1284	yes	up	-	-	pos	-	245.186	3.52928	M+H, 2M+H	C12H24N2O3	83.4	0	-	-	-	-	-	-	-	-	-	-	1.7321	1.722	1.44	1.42e-07	7.9e-07	8.9202	8.9074	8.0321	7.9888	9.0208	9.0098	6.1062	6.053	6.0086	5.9517	5.9149	5.989	8.646	0.495	6.004	0.06894
neg_5474	Integerrimine	metab_14580	yes	up	-	C10328	neg	480-79-5	356.146	4.20482	M+Na-2H	C18H25NO5	0	34.9	HMDB0242680	-	-	-	-	-	Phenylpropanoids and polyketides	Macrolides and analogues	Not Available	-	1.732	1.7136	1.7335	6.59e-09	8.73e-08	6.7249	6.6903	6.403	6.4453	7.1904	7.2133	4.1479	3.7819	4.1202	3.8304	3.8239	3.7547	6.778	0.3525	3.91	0.1761
neg_6235	Ala Ile Asn Glu	metab_15323	yes	up	-	-	neg	-	444.21	3.36167	M-H	C18H31N5O8	81.1	0	-	-	-	-	-	-	-	-	-	-	1.731	1.6967	1.8767	2.19e-08	2.23e-07	6.5614	6.5569	5.602	5.5654	5.9894	5.9953	3.2733	3.2249	3.2276	3.2033	3.2062	3.1912	6.045	0.4383	3.221	0.02903
pos_9989	Capsianoside III	metab_9938	yes	down	-	-	pos	121961-81-7	551.268	2.878	M+2H	C50H84O26	0	62	HMDB0031891	-	-	-	-	-	Lipids and lipid-like molecules	Prenol lipids	Terpene glycosides	-	1.7309	1.7257	0.6297	4.26e-16	1.41e-13	4.3675	4.3795	4.4241	4.3991	4.3901	4.3754	6.8845	7.0713	6.9581	6.9888	6.9279	6.9903	4.389	0.02035	6.97	0.06365
pos_8355	Proglumide	metab_8363	yes	up	-	-	pos	-	376.222	4.38365	M+ACN+H	C18H26N2O4	0	43.1	HMDB0256796	-	-	-	-	-	Organic acids and derivatives	Carboxylic acids and derivatives	Amino acids, peptides, and analogues	-	1.7242	1.727	1.9798	0.0002511	0.0005521	6.1309	6.0717	4.6461	4.2562	7.3636	7.3459	3.0155	3.0053	3.0313	3.0062	3.0153	3.0158	5.969	1.309	3.015	0.009354
pos_8864	Val Ala Ile	metab_8861	yes	up	-	-	pos	-	302.207	3.95542	M+H	C14H27N3O4	91.6	0	-	-	-	-	-	-	-	-	-	-	1.7239	1.7223	1.9708	5.36e-06	1.84e-05	5.5716	5.4794	4.8179	4.5972	6.349	6.4034	2.8696	2.9173	2.6981	2.8698	2.5656	2.9306	5.536	0.7503	2.809	0.1452
pos_9644	Permetin A	metab_9607	yes	down	-	-	pos	71888-70-5	573.335	3.19285	M+2Na	C54H92N12O12	0	75.8	HMDB0030527	-	-	-	-	-	Organic acids and derivatives	Peptidomimetics	Depsipeptides	-	1.7236	1.7129	0.6031	6.19e-09	9.67e-08	3.6849	3.6969	3.7415	3.7165	4.252	4.4169	6.6878	6.2842	6.5041	6.5347	6.474	6.4892	3.918	0.3273	6.496	0.1294
neg_5441	Kinetensin 4-8	metab_14548	yes	up	-	-	neg	138482-58-3	699.332	4.23607	M-H2O-H	C35H46N10O7	0	77.4	HMDB0012987	-	-	-	-	-	Organic acids and derivatives	Carboxylic acids and derivatives	Amino acids, peptides, and analogues	-	1.7236	1.6996	1.8041	1.73e-08	1.85e-07	6.637	6.6123	6.443	6.3414	5.9323	5.8369	3.3749	3.3266	3.841	3.3049	3.3078	3.798	6.3	0.3414	3.492	0.2551
neg_1558	PE(18:3(9Z,12Z,15Z)/20:5(7Z,9Z,11E,13E,17Z)-3OH(5,6,15))	metab_10535	yes	down	-	-	neg	-	828.438	3.65815	M+Na-2H	C43H70NO11P	0	42	HMDB0261680	-	-	-	-	-	Not Available	Not Available	Not Available	-	1.7221	1.7083	0.6168	4.71e-15	2.01e-12	4.47	4.5334	4.4194	4.371	4.5791	4.5745	7.3168	7.2955	7.299	7.2388	7.2384	7.2978	4.491	0.08545	7.281	0.03375
neg_2597	PA(i-14:0/20:5(7Z,9Z,11E,13E,17Z)-3OH(5,6,15))	metab_11591	yes	up	-	-	neg	-	751.362	5.33003	M+K-2H	C37H63O11P	0	74.7	HMDB0267589	-	-	-	-	-	Not Available	Not Available	Not Available	-	1.7219	1.6765	2.2189	0.0001247	0.0003309	6.5404	6.5127	5.1241	4.8486	5.2879	5.013	2.1531	2.1051	2.1077	2.0836	2.0865	4.4836	5.554	0.7665	2.503	0.9705
pos_1808	1,2,3-Benzotriazole	metab_1849	yes	up	-	-	pos	-	120.057	2.80052	M+H-H2O, M+H	C6H5N3	41.1	0	-	-	-	-	-	-	-	-	-	-	1.7212	1.7168	1.7137	1.12e-12	8.67e-11	6.1573	6.1814	6.0857	6.0595	6.1728	6.2248	3.5321	3.5218	3.5479	3.8557	3.5319	3.5323	6.147	0.0623	3.587	0.1319
pos_3279	(1S,2R,4R,8S)-p-Menthane-2,8,9-triol 9-glucoside	metab_3286	yes	up	-	-	pos	378254-08-1	383.228	3.78952	M+CH3OH+H	C16H30O8	0	40.6	HMDB0039978	-	-	-	-	-	Lipids and lipid-like molecules	Prenol lipids	Terpene glycosides	-	1.7206	1.7144	1.5355	1.66e-06	6.64e-06	7.8924	7.8692	6.9407	6.8719	8.1735	8.1687	4.5296	5.1059	5.1423	4.7328	5.1906	5.2009	7.653	0.593	4.984	0.2826
pos_3400	Gentamicin C	metab_3407	yes	up	-	C01918	pos	11097-82-8	513.303	3.93142	M+ACN+Na	C19H39N5O7	0	78.9	HMDB0252688	Antibiotics	Aminoglycosides	-	-	-	Organic oxygen compounds	Organooxygen compounds	Carbohydrates and carbohydrate conjugates	-	1.7203	1.7077	1.8031	0.0001249	0.0002954	7.1455	7.1547	4.8491	4.903	7.065	7.0171	3.5258	3.5156	3.5416	3.5165	3.5256	3.526	6.356	1.147	3.525	0.00936
pos_8705	CDP-DG(i-22:0/PGF2alpha)	metab_8713	yes	down	-	-	pos	-	579.803	4.06617	M+H+Na	C54H95N3O18P2	0	43	HMDB0294327	-	-	-	-	-	Not Available	Not Available	Not Available	-	1.7197	1.7212	0.658	3.65e-09	6.34e-08	5.2747	5.2608	5.1251	4.9942	4.3793	4.9998	7.5921	7.6969	7.5731	7.6327	7.506	7.6447	5.006	0.3299	7.608	0.06592
neg_4898	Lysocellin	metab_13995	yes	up	-	-	neg	-	649.393	4.99345	M+Na-2H	C34H60O10	0	78.3	HMDB0254269	-	-	-	-	-	Lipids and lipid-like molecules	Prenol lipids	Sesterterpenoids	-	1.7192	1.6926	1.9434	4.03e-11	1.46e-09	6.0097	5.9337	5.5456	5.4447	5.5999	5.655	2.9847	2.9363	2.939	2.9147	2.9176	2.9027	5.698	0.2243	2.932	0.02901
pos_68	Selamectin	metab_6847	yes	down	-	-	pos	-	770.444	6.14598	M+H, M+NH4, M+K, M+Na	C43H63NO11	0	74.2	HMDB0242663	-	-	-	-	-	Phenylpropanoids and polyketides	Macrolides and analogues	Milbemycins	-	1.7189	1.7099	0.6897	2.02e-06	7.85e-06	5.3814	5.9079	5.8846	5.0096	6.7855	6.4199	8.3664	8.7334	8.4249	8.5979	8.4944	8.6918	5.898	0.6506	8.551	0.1473
pos_7834	Nona-5,7-dienoylcarnitine	metab_7859	yes	up	-	-	pos	-	315.227	4.77352	M+NH4	C16H27NO4	0	50.7	HMDB0241761	-	-	-	-	-	Lipids and lipid-like molecules	Fatty Acyls	Fatty acid esters	-	1.7175	1.7221	1.6392	1.1e-07	6.39e-07	6.4273	6.4027	6.517	6.4949	7.3883	7.4086	4.1322	4.122	4.148	4.1229	4.132	4.1324	6.773	0.4862	4.132	0.009362
pos_1611	LysoPC(18:3(6Z,9Z,12Z)/0:0)	metab_1634	yes	down	-	C04230	pos	-	518.323	6.51935	M+H, M+Na	C26H48NO7P	0	79.8	HMDB0010387	Lipids	Phospholipids	map00564;map05231	Metabolism;Human Diseases	Lipid metabolism;Cancer: overview	Lipids and lipid-like molecules	Glycerophospholipids	Glycerophosphocholines	Glycerophospholipid metabolism;Choline metabolism in cancer	1.7159	1.7066	0.6319	5.85e-08	5.09e-07	4.1216	4.1336	5.0724	4.8682	4.1442	4.2902	7.1649	7.0745	7.1755	6.948	6.8022	6.9718	4.438	0.4215	7.023	0.1435
pos_3498	Asparaginyl-Valine	metab_3494	yes	up	-	-	pos	-	480.282	4.03438	2M+NH4	C9H17N3O4	0	42.6	HMDB0028744	-	-	-	-	-	Organic acids and derivatives	Carboxylic acids and derivatives	Amino acids, peptides, and analogues	-	1.7148	1.7062	1.7454	3.89e-07	1.87e-06	6.3904	6.3589	5.5112	5.3222	6.5373	6.5644	3.5038	3.4935	3.5195	3.4945	3.5035	3.504	6.114	0.5493	3.503	0.00936
pos_2483	Zedoarol	metab_2529	yes	up	-	C17490	pos	103994-22-5	310.139	2.44792	M+ACN+Na	C15H18O3	0	41	HMDB0038202	-	-	-	-	-	Lipids and lipid-like molecules	Prenol lipids	Sesquiterpenoids	-	1.714	1.7061	1.5561	1.74e-07	9.34e-07	7.4604	7.4669	6.6497	6.6344	7.6916	7.6984	4.7022	4.6582	4.6807	4.5805	4.5896	4.8065	7.267	0.495	4.67	0.08294
neg_5163	Kainic acid	metab_14267	yes	up	-	C12819	neg	487-79-6	258.098	4.62627	M+FA-H	C10H15NO4	0	57.4	HMDB0253757	-	-	-	-	-	Organic acids and derivatives	Carboxylic acids and derivatives	Amino acids, peptides, and analogues	-	1.7095	1.6951	1.685	3.07e-14	7.79e-12	6.7334	6.6687	6.8081	6.8023	6.8189	6.8015	4.0493	3.9682	4.1886	3.9466	3.9495	4.0113	6.772	0.05909	4.019	0.09207
neg_4971	VI2Fuc-nLc6	metab_14071	yes	down	-	-	neg	-	769.861	4.8766	M-2H	C66H115N3O37	0	48.3	HMDB0062449	-	-	-	-	-	Lipids and lipid-like molecules	Sphingolipids	Glycosphingolipids	-	1.7078	1.6869	0.5966	1.66e-08	1.79e-07	4.1376	3.8949	4.1816	4.5129	4.5554	3.4246	6.9184	6.8867	6.918	6.8981	6.8604	6.9357	4.118	0.4201	6.903	0.02698
pos_8063	Aprobarbital	metab_8088	yes	up	-	C07826	pos	1977-02-01	228.134	4.61435	M+NH4	C10H14N2O3	0	44.2	HMDB0015441	-	-	-	-	-	Organoheterocyclic compounds	Diazines	Pyrimidines and pyrimidine derivatives	-	1.7061	1.7002	1.7963	2.53e-08	3.09e-07	5.8149	5.7945	5.9632	5.8467	5.5679	5.5654	2.9184	3.3014	3.0593	2.9091	3.1468	3.8986	5.759	0.1599	3.206	0.3701
neg_1554	Cofaryloside	metab_10532	yes	up	-	-	neg	63558-43-0	559.273	3.65033	M+FA-H	C26H42O10	0	63.6	HMDB0035096	-	-	-	-	-	Lipids and lipid-like molecules	Prenol lipids	Terpene glycosides	-	1.7046	1.7072	1.6549	2.2e-06	9.96e-06	7.2023	7.208	7.8367	7.7939	6.856	6.889	3.343	4.502	5.0543	4.4117	4.2965	4.8517	7.298	0.428	4.41	0.595
neg_1338	Bursin	metab_10318	yes	up	-	-	neg	-	360.177	3.3382	M+Na-2H	C14H25N7O3	0	44.2	HMDB0249447	-	-	-	-	-	Organic acids and derivatives	Carboxylic acids and derivatives	Amino acids, peptides, and analogues	-	1.7022	1.6778	1.7156	3.41e-09	5.24e-08	6.7683	6.7452	6.1513	6.1105	6.8505	6.8575	3.8879	3.8395	3.8421	3.8178	3.8207	3.8058	6.581	0.3513	3.836	0.02904
pos_9462	PE(20:3(8Z,11Z,14Z)-2OH(5,6)/20:0)	metab_9437	yes	up	-	-	pos	-	437.778	3.4034	M+2Na	C45H84NO10P	0	35.2	HMDB0261861	-	-	-	-	-	Not Available	Not Available	Not Available	-	1.7011	1.7032	1.5575	2.15e-10	6.64e-09	6.8243	6.7824	7.092	7.0638	7.3476	7.3342	4.5248	4.5145	4.6345	4.5154	4.5245	4.5386	7.074	0.241	4.542	0.0461
pos_3571	Isoleucyl-Glutamate	metab_3569	yes	up	-	-	pos	-	243.134	4.11395	M+H-H2O	C11H20N2O5	0	36.6	HMDB0028906	-	-	-	-	-	Organic acids and derivatives	Carboxylic acids and derivatives	Amino acids, peptides, and analogues	-	1.6977	1.6926	1.9601	0.000111	0.0002652	5.461	5.5785	5.0805	5.058	6.4942	6.502	4.1403	2.3187	3.9975	2.3196	2.3287	2.3291	5.696	0.6545	2.906	0.9022
neg_5015	4-[(S)-((2R,5S)-4-Allyl-2,5-dimethyl-piperazin-1-yl)-(3-methoxy-phenyl)-methyl]-N,N-diethyl-benzamide	metab_14116	yes	down	-	-	neg	-	494.298	4.82972	M+FA-H	C28H39N3O2	0	39.7	HMDB0250048	-	-	-	-	-	Benzenoids	Benzene and substituted derivatives	Diphenylmethanes	-	1.6976	1.6844	0.5866	1.21e-10	3.51e-09	3.7727	3.809	3.7049	3.6737	4.3276	3.8772	6.6704	6.6039	6.6004	6.543	6.4775	6.5963	3.861	0.24	6.582	0.06525
neg_6257	Draflazine	metab_15345	yes	up	-	-	neg	-	602.195	3.3382	M-H	C30H33Cl2F2N5O2	0	58.4	HMDB0251618	-	-	-	-	-	Benzenoids	Benzene and substituted derivatives	Diphenylmethanes	-	1.697	1.6718	1.657	1.64e-08	1.78e-07	7.114	7.1454	6.3629	6.3929	7.2204	7.211	4.221	4.1726	4.1753	4.1509	4.1538	4.1389	6.908	0.4125	4.169	0.02904
neg_4330	PA(PGF1alpha/14:0)	metab_13409	yes	up	-	-	neg	-	765.451	5.73737	M+FA-H	C37H69O11P	0	42	HMDB0263051	-	-	-	-	-	Not Available	Not Available	Not Available	-	1.6961	1.6745	1.6981	7.66e-14	1.32e-11	6.7163	6.6606	6.4562	6.4453	6.4844	6.5255	3.9078	3.8594	3.862	3.8377	3.8406	3.8256	6.548	0.1136	3.856	0.02904
neg_1765	Phaseic acid	metab_10741	yes	up	-	C09707	neg	24394-14-7	605.256	3.97025	2M+FA-H	C15H20O5	0	49.4	HMDB0302844	-	-	map00906	Metabolism	Metabolism of terpenoids and polyketides	Lipids and lipid-like molecules	Prenol lipids	Sesquiterpenoids	Carotenoid biosynthesis	1.6957	1.6732	1.8164	2.41e-08	2.4e-07	6.3861	6.4239	6.211	6.2384	5.5403	5.4729	3.3804	3.332	3.3347	3.3104	3.3133	3.2983	6.045	0.4259	3.328	0.02903
pos_7554	CDP-DG(20:5(5Z,8Z,10E,14Z,17Z)-OH(12)/i-17:0)	metab_7588	yes	down	-	-	pos	-	515.765	5.04407	M+2H	C49H81N3O16P2	0	41.3	HMDB0293843	-	-	-	-	-	Not Available	Not Available	Not Available	-	1.6943	1.7311	0.481	0.005594	0.008997	4.9832	5.191	5.7286	2.7113	0.3969	0.3882	6.7627	6.76	6.7685	6.6913	6.7101	6.6314	3.233	2.43	6.721	0.05394
pos_2259	Isobutyramide	metab_2319	yes	up	-	-	pos	-	70.0657	1.09948	M+H-H2O	C4H9NO	0	36.4	HMDB0253614	-	-	-	-	-	Organic acids and derivatives	Carboxylic acids and derivatives	Carboxylic acid derivatives	-	1.6933	1.6922	1.7844	1.89e-07	1e-06	5.7634	5.7076	5.329	5.2836	6.4293	6.3913	3.2603	3.2501	3.2761	3.251	3.2601	3.2605	5.817	0.4984	3.26	0.009358
pos_10785	Ile His	metab_743	yes	up	-	-	pos	-	269.16	1.0758	M+H	C12H20N4O3	89.6	0	-	-	-	-	-	-	-	-	-	-	1.6927	1.6802	1.6375	1.59e-05	4.79e-05	7.3354	7.3425	5.6682	5.7052	7.3015	7.2224	4.1306	4.1204	4.1464	4.1213	4.1304	4.1309	6.763	0.8345	4.13	0.009362
pos_1029	Pyoverdin	metab_272	yes	up	-	-	pos	-	679.806	4.30428	M+H+Na, M+2Na	C55H85N17O22	0	38.1	HMDB0256935	-	-	-	-	-	Organic acids and derivatives	Carboxylic acids and derivatives	Amino acids, peptides, and analogues	-	1.6925	1.6911	1.4745	2.3e-09	4.36e-08	7.7119	7.72	8.0636	8.1132	7.5194	7.5248	5.1916	5.0052	5.4103	5.4454	5.201	5.3824	7.775	0.2579	5.273	0.1698
pos_10448	2-Aminoheptanedioic acid	metab_421	yes	up	-	-	pos	3721-85-5	217.118	2.39242	M+ACN+H	C7H13NO4	0	51.1	HMDB0034252	-	-	-	-	-	Organic acids and derivatives	Carboxylic acids and derivatives	Amino acids, peptides, and analogues	-	1.6917	1.6892	1.643	1.21e-09	2.59e-08	6.258	6.3997	6.0886	6.1244	6.6672	6.7911	3.8888	3.8785	3.9045	3.8795	3.8885	3.889	6.388	0.2886	3.888	0.009362
pos_5448	PE(20:5(5Z,8Z,11Z,14Z,17Z)/PGF1alpha)	metab_5433	yes	down	-	-	pos	-	882.481	6.07407	M+2Na-H	C45H76NO11P	0	77	HMDB0283706	-	-	-	-	-	Not Available	Not Available	Not Available	-	1.6914	1.6773	0.6372	3.81e-06	1.36e-05	4.2882	3.8339	3.8785	4.4351	5.3656	5.3169	7.3519	7.0353	7.1811	6.9702	6.9551	7.0622	4.52	0.6772	7.093	0.1505
pos_8944	Erythromycin propionate	metab_8942	yes	up	-	-	pos	-	395.75	3.88425	M+2H	C40H71NO14	0	88.4	HMDB0251938	-	-	-	-	-	Organic oxygen compounds	Organooxygen compounds	Carbohydrates and carbohydrate conjugates	-	1.6885	1.6967	1.6387	7.99e-06	2.62e-05	6.3037	6.2378	7.4793	7.4333	6.6906	6.6997	4.3116	4.5075	4.5272	4.503	3.9869	3.0878	6.807	0.5379	4.154	0.5613
pos_7152	Ginsenoside F1	metab_7195	yes	up	-	C20780	pos	53963-43-2	677.397	5.39522	M+K	C36H62O9	0	40.1	HMDB0039555;MJDBOTE0001283	-	-	map01110;map00999	Metabolism;Metabolism	Global and overview maps;Biosynthesis of other secondary metabolites	Lipids and lipid-like molecules	Prenol lipids	Triterpenoids	Biosynthesis of secondary metabolites;Biosynthesis of various plant secondary metabolites	1.6879	1.6936	1.8506	3.57e-07	1.74e-06	5.1182	5.2909	5.413	5.2084	6.2823	6.2772	3.0252	3.0149	3.0409	3.0158	3.0249	3.0254	5.598	0.5367	3.025	0.009354
pos_7261	Pro-leu	metab_7304	yes	up	-	-	pos	-	498.328	5.31553	2M+ACN+H	C11H20N2O3	0	44.8	HMDB0253028	-	-	-	-	-	Organic acids and derivatives	Carboxylic acids and derivatives	Amino acids, peptides, and analogues	-	1.6876	1.681	1.5502	1.43e-06	5.83e-06	7.42	7.4348	6.4758	6.4116	7.7819	7.7689	4.6395	4.6293	4.7497	4.6302	4.6393	4.6398	7.216	0.6181	4.655	0.04684
pos_6718	CDP-DG(i-24:0/i-17:0)	metab_6769	yes	up	-	C00269	pos	-	562.821	5.7614	M+2Na	C53H99N3O15P2	0	39.6	PW_C076695;HMDB0116359	-	-	map01100;map00564;map01110;map04070	Metabolism;Metabolism;Metabolism;Environmental Information Processing	Global and overview maps;Lipid metabolism;Global and overview maps;Signal transduction	Lipids and lipid-like molecules	Glycerophospholipids	CDP-glycerols	Metabolic pathways;Glycerophospholipid metabolism;Biosynthesis of secondary metabolites;Phosphatidylinositol signaling system	1.6864	1.6887	1.7522	2.44e-05	6.96e-05	6.2017	6.1669	5.2795	5.2795	7.2584	7.2869	3.5616	3.5514	3.5774	3.5712	3.5614	3.5618	6.245	0.8928	3.564	0.009022
neg_2123	LysoPE(22:6(4Z,7Z,10Z,13Z,16Z,19Z)/0:0)	metab_11113	yes	up	-	-	neg	-	546.258	4.56402	M+Na-2H	C27H44NO7P	0	57.5	HMDB0011526	-	-	-	-	-	Lipids and lipid-like molecules	Glycerophospholipids	Glycerophosphoethanolamines	-	1.6841	1.6647	2.0051	0.0002067	0.0004661	6.7875	6.7375	6.5045	6.5352	4.1755	4.6805	2.8595	3.4736	2.1252	3.5169	2.5714	3.1164	5.903	1.159	2.944	0.5394
neg_6335	Miglitol	metab_15424	yes	up	-	C07708	neg	72432-03-2	188.092	3.26013	M-H2O-H	C8H17NO5	0	52.4	HMDB0014634;MJDBOTE0000907	-	-	-	-	-	Organoheterocyclic compounds	Piperidines	Not Available	-	1.6837	1.6685	1.6811	5.2e-09	7.27e-08	6.7468	6.7062	6.8763	6.8022	6.3434	6.3484	3.6722	4.0625	4.348	3.9388	3.6051	4.0601	6.637	0.2328	3.948	0.2755
neg_2237	Licoricesaponin E2	metab_11235	yes	up	-	-	neg	119418-01-8	855.351	4.75925	M+Cl	C42H60O16	0	71.3	HMDB0038719	-	-	-	-	-	Lipids and lipid-like molecules	Prenol lipids	Terpene glycosides	-	1.6811	1.6563	1.6062	1.28e-09	2.35e-08	7.2748	7.2606	6.6615	6.6861	7.2954	7.251	4.4556	4.4072	4.4099	4.3856	4.3885	4.3735	7.072	0.3086	4.403	0.02904
pos_10374	(3S,4R,5R)-1,3,4,5,6-Pentahydroxy-1-morpholin-4-ylhexan-2-one	metab_350	yes	up	-	-	pos	-	531.239	2.50313	2M+H	C10H19NO7	0	40.5	HMDB0243864	-	-	-	-	-	Organoheterocyclic compounds	Oxazinanes	Morpholines	-	1.6806	1.6724	1.5246	7.82e-08	5.09e-07	7.4239	7.4008	6.6837	6.6635	7.5255	7.6354	4.7009	4.9113	4.7167	4.6916	4.7007	4.7012	7.222	0.433	4.737	0.08576
pos_9806	Phytolaccoside E	metab_9758	yes	up	-	-	pos	65497-07-6	849.43	3.0503	M+Na	C42H66O16	0	59	HMDB0034637	-	-	-	-	-	Lipids and lipid-like molecules	Prenol lipids	Triterpenoids	-	1.6805	1.6707	1.6269	4.9e-12	2.9e-10	6.4336	6.5387	6.2405	6.2811	6.1444	6.1406	3.8707	3.8604	3.8864	3.8614	3.8704	3.8709	6.296	0.1602	3.87	0.009362
pos_3293	Cholylaspartic acid	metab_3300	yes	down	-	-	pos	-	541.345	3.80538	M+NH4	C28H45NO8	0	52.5	HMDB0242381	-	-	-	-	-	Lipids and lipid-like molecules	Steroids and steroid derivatives	Bile acids, alcohols and derivatives	-	1.6805	1.6734	0.6146	8.38e-06	2.73e-05	3.7501	4.0255	3.3136	3.5111	5.1639	4.9096	6.7004	6.7252	6.6896	6.6876	6.6352	6.7054	4.112	0.7589	6.691	0.03031
pos_997	AcF-(OPdChaWR)AcF-(OPdChaWR)AcF-(OP(D-Cha)WR)	metab_9920	yes	down	-	-	pos	-	448.763	3.99495	M+2H, M+H	C47H65N11O7	0	66.2	-	-	-	-	-	-	-	-	-	-	1.6801	1.6933	0.6887	3.32e-07	1.63e-06	6.3626	6.3195	5.469	5.4404	5.3683	5.1063	8.2722	8.2725	8.2782	8.2289	8.1717	8.2481	5.678	0.5297	8.245	0.04058
neg_5963	Dihydrozeatin-O-glucoside	metab_15052	yes	down	-	C16448	neg	62512-96-3	825.375	3.65033	2M+Hac-H	C16H25N5O6	0	74.1	HMDB0012214	-	-	map01110;map00908	Metabolism;Metabolism	Global and overview maps;Metabolism of terpenoids and polyketides	Lipids and lipid-like molecules	Fatty Acyls	Fatty acyl glycosides	Biosynthesis of secondary metabolites;Zeatin biosynthesis	1.6793	1.7407	0.4883	0.00104	0.001967	5.6397	5.6868	2.0124	1.9815	2.1879	2.1833	6.746	6.7185	6.7533	6.6715	6.6827	6.7542	3.282	1.847	6.721	0.03657
neg_2887	ROSAMICIN	metab_11891	yes	up	-	-	neg	-	602.331	5.79977	M+Na-2H	C31H51NO9	0	73.1	HMDB0257306	-	-	-	-	-	Organic oxygen compounds	Organooxygen compounds	Carbohydrates and carbohydrate conjugates	-	1.6786	1.651	1.7099	1.39e-09	2.51e-08	6.5287	6.8989	6.2771	6.2608	6.1499	6.0519	3.7722	3.7238	3.7265	3.7022	3.7051	3.6901	6.361	0.3081	3.72	0.02904
neg_2290	2-(4-Methyl-5-thiazolyl)ethyl octanoate	metab_11285	yes	up	-	-	neg	163266-17-9	304.115	4.85318	M+Cl	C14H23NO2S	0	42.5	HMDB0032423	-	-	-	-	-	Organoheterocyclic compounds	Azoles	Thiazoles	-	1.6782	1.6638	1.6648	5.77e-10	1.23e-08	6.5737	6.612	6.5777	6.631	6.9465	6.9532	3.7948	4.2661	4.1814	3.8828	3.8264	4.2507	6.716	0.1827	4.034	0.2217
neg_5722	Gamma-Glutamyltyrosine	metab_14829	yes	up	-	-	neg	7432-23-7	291.099	3.91558	M-H2O-H	C14H18N2O6	0	60.4	HMDB0011741	-	-	-	-	-	Organic acids and derivatives	Carboxylic acids and derivatives	Amino acids, peptides, and analogues	-	1.6769	1.6645	1.7016	2.66e-08	2.58e-07	6.3775	6.3713	6.2897	6.2437	7.146	7.1526	3.9257	3.8773	3.88	3.875	3.8586	3.8436	6.597	0.4309	3.877	0.02771
pos_10755	Pyroglutamyl-glutamyl-proline amide	metab_711	yes	up	-	-	pos	-	387.187	1.09948	M+CH3OH+H	C15H22N4O6	0	57.9	HMDB0247524	-	-	-	-	-	Organic acids and derivatives	Carboxylic acids and derivatives	Amino acids, peptides, and analogues	-	1.6766	1.6816	1.5973	1.33e-08	1.84e-07	6.2877	6.2557	6.9114	6.9573	6.7877	6.7527	3.9895	4.4025	4.3349	4.3086	3.9893	3.9897	6.659	0.3094	4.169	0.1991
neg_3025	4-Ethoxymethylene-2-phenyl-2-oxazolin-5-one	metab_12042	yes	down	-	-	neg	-	254.022	5.98773	M+K-2H	C12H11NO3	0	36.2	HMDB0252118	-	-	-	-	-	Organic acids and derivatives	Carboxylic acids and derivatives	Amino acids, peptides, and analogues	-	1.6763	1.6591	0.5424	9.55e-13	8.91e-11	3.0762	3.1125	3.2522	2.9773	3.1853	3.1807	5.7386	5.75	5.6421	5.7411	5.98	5.7776	3.131	0.09702	5.772	0.112
pos_8200	Heptanoylcarnitine	metab_8223	yes	up	-	-	pos	-	315.227	4.51835	M+ACN+H	C14H27NO4	0	55	LMFA07070068;HMDB0013238	-	-	-	-	-	Lipids and lipid-like molecules	Fatty Acyls	Fatty acid esters	-	1.6754	1.6813	1.6256	1.79e-07	9.59e-07	6.163	6.1571	6.3648	6.3121	7.1814	7.1859	4.0364	4.0261	4.0521	4.027	4.0361	4.0366	6.561	0.4893	4.036	0.009362
pos_10911	Arg Glu	metab_863	yes	up	-	-	pos	-	304.161	0.7619	M+H	C11H21N5O5	72.9	0	-	-	-	-	-	-	-	-	-	-	1.6753	1.6728	1.5851	3.98e-13	3.71e-11	6.4392	6.5536	6.6958	6.7556	6.4863	6.517	4.1484	4.1382	4.1642	4.1391	4.1482	4.1487	6.575	0.1243	4.148	0.009362
neg_2722	Valyltryptophan	metab_11723	yes	up	-	-	neg	24587-37-9	348.156	5.52607	M+FA-H	C16H21N3O3	0	38.2	HMDB0029138	-	-	-	-	-	Organic acids and derivatives	Carboxylic acids and derivatives	Amino acids, peptides, and analogues	-	1.673	1.6675	1.82	7.23e-10	1.47e-08	5.4193	5.8909	6.2913	6.0392	6.0801	5.941	3.3186	3.2702	3.2729	3.2485	3.2515	3.2365	5.944	0.292	3.266	0.02903
pos_9012	Majonoside R2	metab_9007	yes	up	-	-	pos	81534-63-6	405.238	3.82907	M+H+Na	C41H70O14	0	49.5	HMDB0040418	-	-	-	-	-	Lipids and lipid-like molecules	Prenol lipids	Terpene glycosides	-	1.6719	1.6588	1.6163	4.12e-08	4.62e-07	6.6894	6.6392	6.3978	6.3372	6.0872	6.2117	4.3085	4.185	3.3604	4.0371	3.8945	3.9518	6.394	0.2358	3.956	0.3292
neg_3068	Zolmitriptan N-Oxide	metab_12086	yes	up	-	-	neg	-	302.151	6.05033	M-H	C16H21N3O3	0	80.7	HMDB0259433	-	-	-	-	-	Organoheterocyclic compounds	Indoles and derivatives	Indoles	-	1.6686	1.6431	2.2871	6.39e-05	0.0001844	4.9474	5.4417	5.3347	4.5751	5.3978	4.9887	1.6217	3.5593	1.5771	1.5535	1.5563	3.5459	5.114	0.3378	2.236	1.02
pos_6685	Pregnanetriol 3a-O-b-D-glucuronide	metab_6737	yes	down	-	-	pos	-	495.292	5.78545	M+H-H2O	C27H44O9	0	39	HMDB0247360	-	-	-	-	-	Lipids and lipid-like molecules	Steroids and steroid derivatives	Steroidal glycosides	-	1.6679	1.6634	0.5885	1.26e-07	7.13e-07	3.5046	3.5167	3.5612	3.5362	3.5273	3.5125	5.5834	6.5691	5.6513	6.3339	5.5122	6.2981	3.526	0.02035	5.991	0.4598
neg_1293	(2Z)-2-Morpholin-4-yliminoacetonitrile	metab_10274	yes	up	-	-	neg	-	416.215	3.29123	3M-H	C6H9N3O	0	33.7	HMDB0258300	-	-	-	-	-	Organoheterocyclic compounds	Oxazinanes	Morpholines	-	1.6674	1.6748	2.7123	0.001127	0.002103	5.1572	5.2607	3.179	3.0557	6.8441	6.8188	1.9587	2.6125	1.6962	1.6031	2.086	1.2223	5.053	1.666	1.863	0.4747
neg_1950	N-{(2R)-2-Hydroxy-2-[(8S,11S)-8-isopropyl-6,9-dioxo-2-oxa-7,10-diazabicyclo[11.2.2]heptadeca-1(15),13,16-trien-11-YL]ethyl}-N-isopentylbenzenesulfonamide	metab_10935	yes	up	-	-	neg	-	608.258	4.2594	M+Cl	C30H43N3O6S	0	36.3	HMDB0249962	-	-	-	-	-	Phenylpropanoids and polyketides	Macrolactams	Not Available	-	1.6672	1.6573	1.6395	2.46e-06	1.1e-05	7.289	7.2591	7.5051	7.5089	6.0727	6.0811	4.2478	4.1994	4.476	4.1778	4.1807	4.1657	6.953	0.6864	4.241	0.1186
pos_4092	2,3-Dimethoxy-5-methyl-6-(9'-carboxynonyl)-1,4-benzoquinone	metab_4093	yes	up	-	-	pos	-	722.407	4.67792	2M+NH4	C19H28O6	0	30.2	HMDB0258087	-	-	-	-	-	Lipids and lipid-like molecules	Prenol lipids	Quinone and hydroquinone lipids	-	1.6671	1.6677	2.61	0.0005608	0.001131	4.6853	4.9994	1.9218	4.6119	5.6135	5.7945	1.7647	1.7546	1.7802	1.7556	1.7645	1.7649	4.604	1.4	1.764	0.009203
neg_4339	PA(8:0/PGF1alpha)	metab_13417	yes	down	-	-	neg	-	681.362	5.72183	M+FA-H	C31H57O11P	0	44.2	HMDB0266683	-	-	-	-	-	Not Available	Not Available	Not Available	-	1.6658	1.6683	0.6192	6.07e-07	3.36e-06	5.1484	5.1892	4.6146	4.524	3.815	3.8104	7.4105	7.3272	7.3006	7.2537	7.1887	7.2878	4.517	0.6086	7.295	0.0741
neg_6429	Blasticidin S	metab_15523	yes	up	-	C02010	neg	2079-00-7	403.183	2.98732	M-H2O-H	C17H26N8O5	0	75.3	HMDB0030452	-	-	-	-	-	Organic acids and derivatives	Carboxylic acids and derivatives	Amino acids, peptides, and analogues	-	1.6657	1.6602	2.044	0.0001545	0.0004	5.8846	5.8417	4.7621	4.0707	7.1202	7.1368	2.8916	2.8433	2.846	2.8217	2.8246	2.8096	5.803	1.233	2.839	0.029
neg_1221	Hydroxymelphalan	metab_10200	yes	up	-	-	neg	-	617.209	3.08868	2M+FA-H	C13H19ClN2O3	0	68.6	HMDB0253275	-	-	-	-	-	Organic acids and derivatives	Carboxylic acids and derivatives	Amino acids, peptides, and analogues	-	1.6642	1.6643	2.8383	0.003561	0.005753	6.4058	6.3471	6.3271	6.264	2.6718	2.0058	1.6175	1.5704	1.573	2.0377	1.5521	2.2278	5.004	2.075	1.763	0.2934
neg_1319	(3S)-3-[[(2S)-2-[[(2S)-2-Amino-3-methylbutanoyl]amino]propanoyl]-phenylmethoxycarbonylamino]-6-fluoro-4,5-dioxohexanoic acid	metab_10299	yes	up	-	-	neg	-	462.166	3.32255	M-H2O-H	C22H28FN3O8	0	76.3	HMDB0257943	-	-	-	-	-	Organoheterocyclic compounds	Benzopyrans	1-benzopyrans	-	1.6641	1.638	2.0137	2.72e-09	4.43e-08	5.511	5.4927	5.2827	5.0722	4.8064	4.8101	2.5894	2.7037	2.5438	2.5195	2.5224	2.5075	5.163	0.3175	2.564	0.07412
pos_8123	Nicotyrine	metab_8148	yes	up	-	C10161	pos	487-19-4	159.091	4.57433	M+H	C10H10N2	0	52.7	HMDB0255591	-	-	-	-	-	Organoheterocyclic compounds	Pyridines and derivatives	Not Available	-	1.6628	1.658	1.6814	1.77e-08	2.33e-07	6.051	6.0394	5.5247	5.5787	6.3584	6.3822	3.5626	3.5523	3.5784	3.5533	3.5624	3.5628	5.989	0.3691	3.562	0.00936
pos_3125	Caffeine	metab_3139	yes	down	-	C07481	pos	1958-08-02	195.087	3.5847	M+H	C8H10N4O2	92.6	0	HMDB0001847;PW_C001222	-	-	map01100;map01110;map01120;map00232;map01065;map01060	Metabolism;Metabolism;Metabolism;Metabolism;Metabolism;Metabolism	Global and overview maps;Global and overview maps;Global and overview maps;Biosynthesis of other secondary metabolites;Chemical structure transformation maps;Chemical structure transformation maps	Organoheterocyclic compounds	Imidazopyrimidines	Purines and purine derivatives	Metabolic pathways;Biosynthesis of secondary metabolites;Microbial metabolism in diverse environments;Caffeine metabolism;Biosynthesis of alkaloids derived from histidine and purine;Biosynthesis of plant secondary metabolites	1.6608	1.6565	0.6607	2.64e-15	5.38e-13	4.6079	4.6199	4.6645	4.6394	4.6305	4.6158	7.1137	6.9999	7.0776	6.9589	6.9516	6.9482	4.63	0.02035	7.008	0.07105
pos_8625	Telithromycin	metab_8631	yes	up	-	C12009	pos	191114-48-4	856.44	4.12183	M+2Na-H	C43H65N5O10	0	77.2	PW_C009415;HMDB0015111	-	-	-	-	-	Organic oxygen compounds	Organooxygen compounds	Carbohydrates and carbohydrate conjugates	-	1.6586	1.6552	1.628	0.0002413	0.0005332	7.3347	7.3532	6.6361	6.5138	7.3146	7.3271	2.9054	5.3539	2.9212	5.0245	4.6499	5.238	7.08	0.3932	4.349	1.138
pos_3525	Linagliptin	metab_3524	yes	up	-	-	pos	-	514.265	4.05827	M+ACN+H	C25H28N8O2	0	51.2	HMDB0254095	-	-	-	-	-	Organoheterocyclic compounds	Imidazopyrimidines	Purines and purine derivatives	-	1.6583	1.6579	1.6379	4.81e-06	1.67e-05	6.537	6.5313	5.6885	5.8649	7.1435	7.1518	3.8245	3.8142	3.8402	4.6318	3.8242	3.8247	6.486	0.6168	3.96	0.3293
neg_2389	PG(PGJ2/i-13:0)	metab_11385	yes	up	-	-	neg	-	803.434	5.01695	M+FA-H	C39H67O12P	0	52.3	HMDB0271186	-	-	-	-	-	Not Available	Not Available	Not Available	-	1.6578	1.6524	1.5939	7.78e-08	6.26e-07	7.0743	7.0334	7.4902	7.5512	6.721	6.7372	4.9275	4.0334	4.4084	4.4611	4.628	4.2694	7.101	0.3567	4.455	0.3058
pos_10777	Val Glu Asn	metab_734	yes	up	-	-	pos	-	361.171	1.08362	M+H	C14H24N4O7	65.2	0	-	-	-	-	-	-	-	-	-	-	1.6576	1.6499	1.6045	1.36e-05	4.17e-05	7.1114	7.061	5.6885	5.7478	7.3836	7.3433	4.1905	4.1803	4.2063	4.1812	4.1903	4.1908	6.723	0.7884	4.19	0.009362
neg_419	PE(TXB2/20:0)	metab_13256	yes	up	-	-	neg	-	896.537	5.80762	M+Na-2H, M+Cl	C45H84NO12P	0	39.4	HMDB0261857	-	-	-	-	-	Not Available	Not Available	Not Available	-	1.6571	1.6503	1.6459	1.34e-06	6.56e-06	6.463	6.3991	6.9912	6.9018	7.5449	7.5607	4.6595	4.5716	4.5713	4.1457	3.7502	3.7352	6.977	0.5034	4.239	0.4241
pos_3811	Ganglioside GM3 (d18:1/18:0)	metab_3806	yes	up	-	C04730	pos	-	602.376	4.39952	M+H+Na	C59H108N2O21	0	54.2	HMDB0004845	Lipids	Glycolipids	map00604	Metabolism	Glycan biosynthesis and metabolism	Lipids and lipid-like molecules	Sphingolipids	Glycosphingolipids	Glycosphingolipid biosynthesis - ganglio series	1.655	1.6563	1.6422	1.01e-06	4.29e-06	5.8604	6.467	5.9378	5.7667	7.1157	6.9175	3.8636	3.8533	3.8793	3.8542	3.8633	3.8638	6.344	0.5782	3.863	0.009362
neg_1543	Pelubiprofen	metab_10523	yes	up	-	-	neg	-	515.247	3.627	2M-H	C16H18O3	0	49	HMDB0256212	-	-	-	-	-	Phenylpropanoids and polyketides	Phenylpropanoic acids	Not Available	-	1.6542	1.638	1.8316	5.08e-06	2.01e-05	6.0663	6.1275	5.1764	5.08	6.8047	6.8348	3.3357	3.2874	3.29	3.2657	3.2686	3.2537	6.015	0.7601	3.284	0.02903
neg_3585	LysoPI(0:0/18:0)	metab_12630	yes	down	-	-	neg	1913287-87-2	621.304	7.53697	M+Na-2H	C27H53O12P	0	35	HMDB0061704	-	-	-	-	-	Lipids and lipid-like molecules	Glycerophospholipids	Glycerophosphoinositols	-	1.6535	1.6418	0.6025	1.64e-12	1.27e-10	3.8958	3.932	3.828	3.7968	4.0049	4.0003	6.6143	6.5513	6.6173	6.4136	6.3003	6.4438	3.91	0.08646	6.49	0.126
pos_4453	Brevetoxin B4a	metab_4442	yes	up	-	-	pos	260270-43-7	622.865	5.06803	M+2H	C67H105NO18S	0	83.2	HMDB0039967	-	-	-	-	-	Phenylpropanoids and polyketides	Brevetoxins and derivatives	Not Available	-	1.6533	1.6503	1.5778	7.03e-05	0.0001772	7.2513	7.2748	6.0726	6.1324	8.0558	8.0591	4.3323	5.1344	4.153	4.71	3.9661	4.8629	7.141	0.8796	4.526	0.4489
pos_10174	Histidylleucine	metab_164	yes	up	-	C05010	pos	7763-65-7	251.15	2.7384	M+H-H2O	C12H20N4O3	0	66.3	HMDB0253179;HMDB0028889	-	-	-	-	-	Organic acids and derivatives	Carboxylic acids and derivatives	Amino acids, peptides, and analogues	-	1.653	1.6467	1.5515	1.42e-15	3.29e-13	6.7068	6.6415	6.5522	6.5181	6.6287	6.6372	4.2641	4.2538	4.2798	4.2547	4.2638	4.2643	6.614	0.068	4.263	0.009362
neg_5237	PC(PGJ2/20:4(5Z,8Z,11Z,14Z))	metab_14337	yes	down	-	-	neg	-	894.506	4.54052	M+Cl	C48H78NO10P	0	57.2	HMDB0287484	-	-	-	-	-	Not Available	Not Available	Not Available	-	1.653	1.6537	0.6141	1.13e-05	4.04e-05	5.1027	5.1397	5.0083	4.9415	3.2926	3.4971	7.4052	7.3365	7.377	7.2455	7.2513	7.3252	4.497	0.859	7.323	0.06482
neg_5662	PG(a-13:0/i-12:0)	metab_14769	yes	down	-	C00344	neg	-	669.394	3.97025	M+FA-H	C31H61O10P	0	52.4	HMDB0116642;PW_C076260	Lipids	Phospholipids	map01100;map00564;map00552	Metabolism;Metabolism;Metabolism	Global and overview maps;Lipid metabolism;Glycan biosynthesis and metabolism	Lipids and lipid-like molecules	Glycerophospholipids	Glycerophosphoglycerols	Metabolic pathways;Glycerophospholipid metabolism;Teichoic acid biosynthesis	1.653	1.6271	0.6107	4.72e-08	4.15e-07	3.5583	4.0697	4.3643	4.7274	4.1462	3.6628	6.7497	6.672	6.756	6.6499	6.6271	6.7122	4.088	0.4359	6.694	0.05325
pos_4753	Gramicidin S	metab_4745	yes	up	-	C11218	pos	113-73-5	593.347	5.3872	M+2Na	C60H92N12O10	0	89.1	HMDB0252932	-	-	map01054	Metabolism	Metabolism of terpenoids and polyketides	Organic acids and derivatives	Carboxylic acids and derivatives	Amino acids, peptides, and analogues	Nonribosomal peptide structures	1.6524	1.6556	1.5957	4.37e-06	1.54e-05	6.5641	6.575	5.9897	6.1649	7.5827	7.5738	4.2033	4.193	4.2191	4.194	4.3399	4.2035	6.742	0.6866	4.225	0.05683
neg_3990	3-Hydroxydodeca-5,7-dienoylcarnitine	metab_13045	yes	up	-	-	neg	-	376.209	6.10513	M+Na-2H	C19H33NO5	0	62.6	HMDB0241247	-	-	-	-	-	Lipids and lipid-like molecules	Fatty Acyls	Fatty acid esters	-	1.6522	1.6716	2.0044	1.14e-06	5.77e-06	5.0334	4.7837	6.2304	6.2554	5.1082	5.1794	2.7621	2.7138	2.7165	2.6922	2.6951	2.6802	5.432	0.6424	2.71	0.02899
pos_9842	Midecamycin	metab_9792	yes	up	-	-	pos	-	429.713	3.0111	M+2Na	C41H67NO15	0	42.6	HMDB0254710	-	-	-	-	-	Organic oxygen compounds	Organooxygen compounds	Carbohydrates and carbohydrate conjugates	-	1.6515	1.6527	1.7189	8.33e-08	5.09e-07	5.7177	5.5213	5.3452	5.5785	6.4239	6.2618	3.3799	3.3696	3.3956	3.3706	3.3796	3.3801	5.808	0.4342	3.379	0.009359
neg_4985	Anamorelin	metab_14085	yes	up	-	-	neg	-	591.326	4.86102	M+FA-H	C31H42N6O3	0	51.3	HMDB0248383	-	-	-	-	-	Organic acids and derivatives	Carboxylic acids and derivatives	Amino acids, peptides, and analogues	-	1.6493	1.6001	2.1441	0.0003176	0.0006863	6.6134	6.5926	4.7421	4.4704	4.8995	4.8289	3.1019	1.4009	3.0467	2.8876	3.1857	1.3686	5.358	0.9755	2.499	0.8683
neg_214	Serylleucine	metab_11131	yes	up	-	-	neg	6665-16-3	217.119	3.13528	M-H, 2M-H	C9H18N2O4	0	54.4	HMDB0029043	-	-	-	-	-	Organic acids and derivatives	Carboxylic acids and derivatives	Amino acids, peptides, and analogues	-	1.6491	1.6459	1.8209	0.0002535	0.0005592	6.7243	6.6712	5.0783	4.9032	7.8885	7.8899	3.6365	3.5881	3.5908	3.5665	3.5694	3.5544	6.526	1.304	3.584	0.02904
pos_7065	PGP(18:1(12Z)-2OH(9,10)/a-25:0)	metab_7114	yes	up	-	-	pos	-	516.297	5.4741	M+2Na	C49H96O15P2	0	55.3	HMDB0274736	-	-	-	-	-	Not Available	Not Available	Not Available	-	1.6476	1.6354	1.5234	1.95e-07	1.03e-06	7.2259	7.2289	7.1893	7.1522	6.4687	6.4024	4.6637	4.251	4.7473	4.2519	4.6291	4.8114	6.945	0.3958	4.559	0.2467
pos_10686	Hydroxyprolyl-Valine	metab_648	yes	up	-	-	pos	-	213.123	1.50255	M+H-H2O	C10H18N2O4	0	54.6	HMDB0028876	-	-	-	-	-	Organic acids and derivatives	Carboxylic acids and derivatives	Amino acids, peptides, and analogues	-	1.6469	1.6511	1.5303	6.65e-05	0.0001689	7.3529	7.3146	6.61	6.5906	8.7068	8.7166	5.1577	5.1068	5.0677	4.8054	4.8311	4.6297	7.549	0.9589	4.933	0.2086
neg_2813	17-O-deacetylvindoline	metab_11818	yes	up	-	C01091	neg	-	875.447	5.667	2M+FA-H	C23H31N2O5+	0	88.4	HMDB0304032	-	-	map01110;map00901	Metabolism;Metabolism	Global and overview maps;Biosynthesis of other secondary metabolites	Alkaloids and derivatives	Plumeran-type alkaloids	Not Available	Biosynthesis of secondary metabolites;Indole alkaloid biosynthesis	1.6468	1.6394	1.7691	7.26e-09	9.38e-08	5.9867	5.9226	6.2972	6.3531	5.4997	5.5625	3.4058	3.3722	3.3601	3.3358	3.3387	3.3237	5.937	0.3569	3.356	0.03004
neg_4678	3-(2-Methylperoxyethyl)-1H-indole	metab_13769	yes	down	-	-	neg	-	572.273	5.2831	3M-H	C11H13NO2	0	43.4	HMDB0258019	-	-	-	-	-	Organoheterocyclic compounds	Indoles and derivatives	Indoles	-	1.6467	1.6412	0.513	0.0009731	0.001861	2.1413	2.8681	5.0396	5.2733	2.6911	1.2435	6.1316	6.4759	6.104	6.2567	6.142	6.4225	3.209	1.612	6.255	0.1598
pos_10039	4-Hydroxyvalproic acid	metab_37	yes	up	-	C16649	pos	60113-82-8	202.144	2.83137	M+ACN+H	C8H16O3	0	57.6	PW_C008642;LMFA01050496;HMDB0013900	-	-	map00982	Metabolism	Xenobiotics biodegradation and metabolism	Lipids and lipid-like molecules	Fatty Acyls	Fatty acids and conjugates	Drug metabolism - cytochrome P450	1.6467	1.6417	1.5714	3.32e-06	1.22e-05	6.5696	6.4941	7.0211	6.8038	6.9567	6.875	4.9532	4.4583	4.7775	4.5578	3.3059	3.8639	6.787	0.212	4.319	0.62
pos_9653	Garcinol	metab_9616	yes	up	-	C09929	pos	78824-30-3	647.332	3.18485	M+2Na-H	C38H50O6	0	32.7	HMDB0039154;HMDB0252641	-	-	-	-	-	Lipids and lipid-like molecules	Prenol lipids	Monoterpenoids	-	1.6463	1.642	1.5001	4.73e-13	4.26e-11	6.9922	7.0291	6.9016	6.8837	7.164	7.1627	4.6815	4.6712	4.6972	4.6721	4.6812	4.6817	7.022	0.1221	4.681	0.009363
pos_3280	Spiropiperidine	metab_3288	yes	up	-	-	pos	-	526.323	3.78952	M+H	C32H39N5O2	0	34.5	HMDB0258429	-	-	-	-	-	Organic acids and derivatives	Carboxylic acids and derivatives	Amino acids, peptides, and analogues	-	1.6462	1.6348	1.4526	8.57e-06	2.78e-05	8.3447	8.3283	7.0361	6.9861	8.4387	8.4297	5.5169	5.584	5.5215	5.4429	5.1393	5.5378	7.927	0.7112	5.457	0.1622
pos_45	PE(18:3(9Z,12Z,15Z)/TXB2)	metab_4486	yes	up	-	-	pos	-	425.742	2.9091	M+H-2H2O, M+Na, M+H+Na, M+2H+Na	C43H74NO12P	0	66.5	HMDB0261648	-	-	-	-	-	Not Available	Not Available	Not Available	-	1.6459	1.6281	1.5257	3.52e-05	9.63e-05	7.8007	7.7362	7.8278	7.8172	6.5158	5.9398	4.9708	4.609	4.7916	4.9123	4.3166	5.0039	7.273	0.8304	4.767	0.2635
pos_148	Glu Val Met	metab_1488	yes	up	-	-	pos	-	378.169	3.04257	M+H, 2M+H, M+H-H2O	C15H27N3O6S	72.8	0	-	-	-	-	-	-	-	-	-	-	1.6444	1.6414	1.6423	1.36e-07	7.63e-07	6.1901	6.1159	5.5979	5.6593	6.627	6.6462	3.7388	3.7285	3.7546	3.7295	3.7386	3.739	6.139	0.452	3.738	0.009361
pos_9820	PA(PGD1/16:1(9Z))	metab_9773	yes	up	-	-	pos	-	789.426	3.03472	M+2Na-H	C39H69O11P	0	35.8	HMDB0263464	-	-	-	-	-	Not Available	Not Available	Not Available	-	1.6435	1.6559	1.6414	8.54e-06	2.77e-05	5.7925	6.0216	6.3839	6.3443	7.2353	7.2549	3.7088	3.6985	3.7246	4.175	3.7086	4.762	6.505	0.6128	3.963	0.4335
pos_3851	Ser Leu Ile	metab_3849	yes	up	-	-	pos	-	332.218	4.45482	M+H	C15H29N3O5	96	0	-	-	-	-	-	-	-	-	-	-	1.6405	1.6401	1.5873	4.19e-09	7.11e-08	6.2466	6.244	6.1768	6.0993	6.7925	6.7726	4.0252	4.015	4.041	4.0159	4.025	4.0254	6.389	0.3099	4.025	0.009362
pos_2672	3-Methyl-1-phenyl-1-butanone	metab_2709	yes	up	-	-	pos	-	163.112	2.82345	M+H	C11H14O	79.8	0	-	-	-	-	-	-	-	-	-	-	1.6399	1.6338	1.6479	7.21e-10	1.74e-08	5.9548	5.9843	5.9664	5.9099	5.9144	5.9013	3.3495	4.0434	3.4496	3.7055	3.4362	3.638	5.939	0.03441	3.604	0.2535
neg_4111	5	metab_13173	yes	down	-	-	neg	-	577.335	6.01123	M+K-2H	C34H52O5	0	46.4	HMDB0302501	-	-	-	-	-	Lipids and lipid-like molecules	Prenol lipids	Terpene lactones	-	1.6384	1.6269	0.614	8.69e-08	6.81e-07	3.9356	4.1594	3.8678	3.8366	4.6512	4.1809	6.3497	7.113	6.3916	6.8957	6.3791	6.9852	4.105	0.3047	6.686	0.3492
neg_1351	Asparaginyl-Leucine	metab_10332	yes	up	-	-	neg	-	244.13	3.36167	M-H	C10H19N3O4	0	71.7	HMDB0028735	-	-	-	-	-	Organic acids and derivatives	Carboxylic acids and derivatives	Amino acids, peptides, and analogues	-	1.637	1.6137	1.6432	2.33e-08	2.34e-07	6.7929	6.787	6.3262	6.2759	6.4677	6.4498	3.6851	3.7774	4.004	3.6151	4.3758	4.3393	6.517	0.2238	3.966	0.3306
pos_569	Acorusnol	metab_5688	yes	up	-	-	pos	62311-70-0	281.149	2.82345	M+H, M+2Na-H	C15H24O2	0	37.3	HMDB0030920	-	-	-	-	-	Lipids and lipid-like molecules	Prenol lipids	Sesquiterpenoids	-	1.6369	1.6229	1.5092	2.04e-08	2.6e-07	7.2768	7.1736	6.519	6.639	6.8899	6.8848	4.3867	4.7966	4.8264	4.4022	4.3864	4.623	6.897	0.2934	4.57	0.2076
pos_3493	(2E,8E)-10-hydroxydeca-2,8-dien-4-ynoylcarnitine	metab_3491	yes	up	-	-	pos	-	365.206	4.02643	M+ACN+H	C17H25NO5	0	35.8	HMDB0241109	-	-	-	-	-	Lipids and lipid-like molecules	Fatty Acyls	Fatty acid esters	-	1.6321	1.6427	1.6467	4.78e-07	2.23e-06	5.5935	5.5853	6.1885	6.1731	6.7698	6.742	3.7503	3.7401	3.7661	3.741	3.7501	3.7505	6.175	0.5218	3.75	0.009361
pos_8583	3-Amino-2-piperidone	metab_8587	yes	up	-	-	pos	1892-22-4	251.15	4.16143	2M+Na	C5H10N2O	0	37.7	HMDB0000323	-	-	-	-	-	Organic acids and derivatives	Carboxylic acids and derivatives	Amino acids, peptides, and analogues	-	1.6321	1.6034	1.8837	1.65e-05	4.93e-05	6.0951	6.0523	4.9601	4.7848	4.6477	4.2588	2.7006	2.6903	2.7163	2.8398	2.7003	2.7008	5.133	0.7644	2.725	0.05699
neg_6164	Guanadrel	metab_15249	yes	up	-	C07035	neg	40580-59-4	258.146	3.43187	M+FA-H	C10H19N3O2	0	38	HMDB0014371	-	-	-	-	-	Organic oxygen compounds	Organooxygen compounds	Ethers	-	1.6313	1.6123	1.5478	1.01e-09	1.94e-08	7.2086	7.221	6.8824	6.8326	7.3338	7.3248	4.43	4.5608	4.5209	4.4682	4.8073	4.8647	7.134	0.2207	4.609	0.1826
pos_5475	Nodularin	metab_5461	yes	down	-	C15713	pos	118399-22-7	807.44	6.13802	M+H-H2O	C41H60N8O10	0	86.3	HMDB0255692	-	-	-	-	-	Organic acids and derivatives	Carboxylic acids and derivatives	Amino acids, peptides, and analogues	-	1.6309	1.621	0.6511	4.48e-05	0.0001189	4.0212	4.7015	5.5246	3.2212	5.248	5.2898	7.0594	7.2874	7.1081	7.1469	7.1677	7.245	4.668	0.891	7.169	0.08484
neg_6535	Actodigin	metab_15629	yes	up	-	-	neg	-	573.251	1.77435	M+K-2H	C29H44O9	0	37	HMDB0247988	-	-	-	-	-	Lipids and lipid-like molecules	Steroids and steroid derivatives	Steroidal glycosides	-	1.6308	1.6078	1.6058	8.54e-06	3.16e-05	7.4232	7.3683	6.0707	5.962	7.6257	7.6316	4.4205	4.3722	4.3748	4.3505	4.3534	4.3384	7.014	0.7804	4.368	0.02904
pos_8121	Morphinone	metab_8146	yes	up	-	C01735	pos	467-02-7	301.154	4.57433	M+NH4	C17H17NO3	0	34.7	HMDB0003563	-	-	map00950;map01100;map01110	Metabolism;Metabolism;Metabolism	Biosynthesis of other secondary metabolites;Global and overview maps;Global and overview maps	Alkaloids and derivatives	Morphinans	Not Available	Isoquinoline alkaloid biosynthesis;Metabolic pathways;Biosynthesis of secondary metabolites	1.6302	1.6217	1.5693	9.88e-07	4.22e-06	6.6411	6.6054	6.0408	6.0204	6.9918	7.0129	4.543	4.3429	4.5244	3.9948	3.8209	3.8214	6.552	0.4383	4.175	0.3372
neg_5870	Rifampicin	metab_14963	yes	up	-	C06688	neg	13292-46-1	843.386	3.74422	M+Na-2H	C43H58N4O12	0	64.2	HMDB0257225	Antibiotics	Polyketides and nonribosomal peptides	map04976	Organismal Systems	Digestive system	Phenylpropanoids and polyketides	Macrolactams	Not Available	Bile secretion	1.6298	1.6125	1.5777	1.32e-07	9.52e-07	7.027	7.0174	6.4546	6.5311	7.5585	7.5737	4.4844	4.436	4.442	4.4143	4.4172	4.5316	7.027	0.4806	4.454	0.04548
pos_1961	Lys Glu Ile	metab_2012	yes	up	-	-	pos	-	389.239	2.28938	M+2H, M+H	C17H32N4O6	56.7	0	-	-	-	-	-	-	-	-	-	-	1.6293	1.6199	1.4902	2.68e-08	3.25e-07	7.1951	7.1349	7.2245	7.3532	6.7432	6.5969	4.9295	4.937	4.6823	4.6241	4.8006	4.3745	7.041	0.2999	4.725	0.2132
neg_494	PS(18:1(9Z)/0:0)	metab_14039	yes	down	-	-	neg	89319-60-8	522.283	6.7464	M-H, M+Na-2H	C24H46NO9P	91.2	0	HMDB0240603;LMGP03050001	-	-	-	-	-	Lipids and lipid-like molecules	Glycerophospholipids	Glycerophosphoserines	-	1.6285	1.6041	0.6523	5.85e-08	4.89e-07	4.5331	4.4185	5.3099	5.2875	4.4913	4.4867	7.4115	7.3148	7.3858	7.2345	7.1139	7.2792	4.755	0.4232	7.29	0.1084
neg_4053	Prenalterol	metab_13111	yes	up	-	C07533	neg	57526-81-5	270.135	6.066	M+FA-H	C12H19NO3	0	34.5	HMDB0256762;HMDB0243809	-	-	-	-	-	Benzenoids	Phenols	4-alkoxyphenols	-	1.628	1.6297	1.8527	5.38e-09	7.46e-08	5.1564	5.119	5.853	5.8859	5.7009	5.7104	3.0587	3.0104	3.013	2.9887	2.9916	2.9767	5.571	0.3439	3.007	0.02902
neg_91	Serylisoleucine	metab_16176	yes	up	-	-	neg	91086-51-0	217.119	3.3382	M-H2O-H, M-H, 2M-H	C9H18N2O4	0	59.4	HMDB0029042	-	-	-	-	-	Organic acids and derivatives	Carboxylic acids and derivatives	Amino acids, peptides, and analogues	-	1.6267	1.5981	1.6042	3.64e-07	2.2e-06	7.154	7.1268	6.212	6.1674	6.9536	6.9252	3.9468	4.1716	4.3636	3.8768	4.2578	4.657	6.757	0.4485	4.212	0.2854
pos_2358	Piperdial	metab_2414	yes	up	-	C09711	pos	100288-36-6	314.17	1.76935	M+ACN+Na	C15H22O3	0	41.8	HMDB0035798	-	-	-	-	-	Organic oxygen compounds	Organooxygen compounds	Alcohols and polyols	-	1.6258	1.6353	1.7569	0.0001798	0.0004106	5.7614	5.8554	4.9791	5.094	7.4464	7.5062	3.4769	3.4666	3.4927	3.4676	3.4767	3.4771	6.107	1.116	3.476	0.00936
neg_3293	Nitro-oleic acid	metab_12315	yes	up	-	-	neg	-	372.239	6.30055	M+FA-H	C18H33NO4	0	42.5	HMDB0255637;HMDB0247556	-	-	-	-	-	Lipids and lipid-like molecules	Fatty Acyls	Fatty acids and conjugates	-	1.6239	1.6275	1.775	5.07e-07	2.9e-06	5.8069	5.8374	6.5759	6.4899	5.3189	5.2764	3.3675	3.3192	3.3218	3.2975	3.3004	3.2854	5.884	0.5554	3.315	0.02903
neg_222	Phenylalanylglutamine	metab_11216	yes	up	-	-	neg	39537-24-1	292.13	3.08868	M-H, M+Cl	C14H19N3O4	0	54.6	HMDB0028993	-	-	-	-	-	Organic acids and derivatives	Carboxylic acids and derivatives	Amino acids, peptides, and analogues	-	1.6235	1.5964	1.5196	1.27e-08	1.44e-07	7.6076	7.5641	6.8646	6.802	7.5069	7.454	4.8567	4.8083	4.8109	4.7866	4.7895	4.7746	7.3	0.3656	4.804	0.02905
neg_2065	3-Hydroxy-6,8-dimethoxy-7(11)-eremophilen-12,8-olide	metab_11053	yes	up	-	-	neg	162613-65-2	331.151	4.47037	M+Na-2H	C17H26O5	0	56.9	HMDB0040756	-	-	-	-	-	Lipids and lipid-like molecules	Prenol lipids	Terpene lactones	-	1.6225	1.6084	1.7778	1.85e-12	1.36e-10	5.5706	5.5986	5.6767	5.5552	5.9147	5.8154	3.2518	3.2035	3.2061	3.1818	3.1847	3.1698	5.689	0.1464	3.2	0.02903
neg_4035	PS(22:5(7Z,10Z,13Z,16Z,19Z)/5-iso PGF2VI)	metab_13093	yes	down	-	-	neg	-	914.452	6.07383	M+Cl	C46H74NO13P	0	69.4	HMDB0283440	-	-	-	-	-	Not Available	Not Available	Not Available	-	1.6217	1.6074	0.6205	4.78e-07	2.76e-06	3.8623	4.5251	5.1802	3.7633	3.9714	3.9668	6.7688	6.9389	6.7418	6.6956	6.6785	6.904	4.212	0.5435	6.788	0.1089
pos_7740	6-Hydroxyshogaol	metab_7763	yes	up	-	-	pos	143114-93-6	648.356	4.86112	2M+ACN+Na	C17H24O4	0	45.7	HMDB0041249	-	-	-	-	-	Benzenoids	Phenols	Methoxyphenols	-	1.6199	1.6088	1.763	0.0005715	0.00115	5.9446	5.898	6.22	6.3164	6.2917	6.1918	4.0734	4.8877	3.0547	1.204	3.3394	4.3484	6.144	0.1788	3.485	1.301
pos_867	Ile Arg Leu	metab_8676	yes	up	-	-	pos	-	401.287	3.83677	M+2H, M+H	C18H36N6O4	91.2	0	-	-	-	-	-	-	-	-	-	-	1.6196	1.6113	1.4893	2.08e-07	1.1e-06	7.237	7.236	7.4209	7.3905	6.4639	6.5091	4.6872	4.8124	4.5004	4.729	4.8325	4.8152	7.043	0.4379	4.729	0.1258
pos_8571	DG(LTE4/2:0/0:0)	metab_8575	yes	up	-	-	pos	-	520.276	4.1693	M+H-2H2O	C28H45NO8S	0	36.9	HMDB0296924	-	-	-	-	-	Not Available	Not Available	Not Available	-	1.6194	1.6205	1.7103	2.99e-05	8.34e-05	5.8038	5.794	6.6407	6.6963	5.2463	5.4868	3.2384	3.2281	4.6853	3.2291	3.2381	3.2386	5.945	0.5982	3.476	0.5923
neg_6546	N-Epsilon-Acetyl-L-Lysine	metab_16298	yes	up	-	C02727	neg	87-51-4;692-04-6	187.108	1.63453	M-H	C8H16N2O3	30.3	0	HMDB0000206;HMDB0000197;MJDBOTE0000583	-	-	map01100;map00310	Metabolism;Metabolism	Global and overview maps;Amino acid metabolism	Organic acids and derivatives	Carboxylic acids and derivatives	Amino acids, peptides, and analogues	Metabolic pathways;Lysine degradation	1.6193	1.6036	1.668	1.11e-05	3.96e-05	6.7674	6.6889	5.7459	5.5431	7.4059	7.4292	4.0077	3.9593	3.962	3.9376	3.9406	3.9256	6.597	0.8024	3.955	0.02904
pos_3728	Lucyoside R	metab_3719	yes	up	-	-	pos	206270-86-2	708.428	4.28047	M+ACN+H	C36H58O11	0	61.7	HMDB0032836	-	-	-	-	-	Lipids and lipid-like molecules	Prenol lipids	Terpene glycosides	-	1.6188	1.6178	1.5673	3.96e-05	0.0001068	6.991	7.0126	5.8987	5.8287	7.7245	7.7019	4.2101	4.6182	4.2259	4.2008	4.7989	4.2104	6.86	0.8348	4.377	0.2629
neg_3442	1-Oleoylglycerophosphoserine	metab_12474	yes	down	-	-	neg	-	522.283	7.5448	M-H	C24H46NO9P	0	77.6	HMDB0061694	-	-	-	-	-	Lipids and lipid-like molecules	Glycerophospholipids	Glycerophosphoserines	-	1.6183	1.5924	0.6182	1.05e-06	5.35e-06	3.7288	3.7033	5.0065	4.7332	3.7761	3.7715	6.758	6.6965	6.7641	6.6042	6.5217	6.6404	4.12	0.5879	6.664	0.09412
neg_6299	PA(6 keto-PGF1alpha/8:0)	metab_15386	yes	up	-	-	neg	-	687.294	3.3069	M+K-2H	C31H55O12P	0	58.5	HMDB0266616	-	-	-	-	-	Not Available	Not Available	Not Available	-	1.6178	1.5847	1.7618	4.69e-08	4.12e-07	6.142	6.1969	5.5752	5.0658	5.6582	5.6624	3.2973	3.249	3.2516	3.2273	3.2302	3.2153	5.717	0.4151	3.245	0.02903
neg_6212	Tyrosyl-Gamma-glutamate	metab_15301	yes	up	-	-	neg	-	354.131	3.38513	M+FA-H	C14H19N3O5	0	48.9	HMDB0029119	-	-	-	-	-	Organic acids and derivatives	Carboxylic acids and derivatives	Amino acids, peptides, and analogues	-	1.6153	1.6	1.6416	7.63e-07	4.08e-06	6.5226	6.5132	5.9466	5.9158	7.2311	7.2165	4.0472	3.9988	4.0015	3.9772	3.9801	3.9651	6.558	0.579	3.995	0.02904
pos_243	N-Myristoyl Glutamine	metab_2482	yes	up	-	-	pos	-	379.256	6.61483	M+H, M+K, M+Na	C19H36N2O4	0	61.6	LMFA08020219;HMDB0242050	-	-	-	-	-	Organic acids and derivatives	Carboxylic acids and derivatives	Amino acids, peptides, and analogues	-	1.614	1.6211	1.7796	0.002945	0.005077	6.5522	6.6282	7	6.866	6.4787	6.4974	4.6734	0.0521	4.4261	4.206	4.3971	4.7359	6.67	0.2141	3.748	1.821
pos_7768	CDP-DG(a-25:0/a-13:0)	metab_7789	yes	up	-	C00269	pos	-	519.808	4.83718	M+2H	C50H93N3O15P2	0	30.7	PW_C076470;HMDB0116134	-	-	map01100;map00564;map01110;map04070	Metabolism;Metabolism;Metabolism;Environmental Information Processing	Global and overview maps;Lipid metabolism;Global and overview maps;Signal transduction	Lipids and lipid-like molecules	Glycerophospholipids	CDP-glycerols	Metabolic pathways;Glycerophospholipid metabolism;Biosynthesis of secondary metabolites;Phosphatidylinositol signaling system	1.6137	1.5926	1.4046	3.59e-06	1.3e-05	8.7308	8.7328	7.401	7.4189	8.0456	8.0399	6.129	5.6866	5.6553	5.6103	5.7024	5.6502	8.061	0.5914	5.739	0.1937
neg_592	Nemifitide	metab_15010	yes	up	-	-	neg	-	693.325	5.72183	M-H, M+Na-2H	C33H43FN10O6	0	77.3	HMDB0255508	-	-	-	-	-	Organic acids and derivatives	Carboxylic acids and derivatives	Amino acids, peptides, and analogues	-	1.6133	1.6007	1.4195	4.81e-10	1.06e-08	8.4	8.3628	8.5669	8.5314	8.001	8.024	5.8481	5.9192	5.7619	5.7918	5.8513	5.9723	8.314	0.2462	5.857	0.07819
pos_7535	Vertilmicin	metab_7569	yes	up	-	-	pos	-	472.312	5.06002	M+H-H2O	C22H43N5O7	0	86.7	HMDB0242753	-	-	-	-	-	Organic oxygen compounds	Organooxygen compounds	Carbohydrates and carbohydrate conjugates	-	1.6123	1.6038	1.5076	1.04e-10	3.59e-09	6.8262	6.8284	6.4273	6.388	6.7573	6.7602	4.4214	4.4111	4.4372	4.4121	4.4212	4.4216	6.665	0.2018	4.421	0.009362
pos_4421	Cyasterone	metab_4410	yes	up	-	C08816	pos	17086-76-9	553.334	5.03608	M+CH3OH+H	C29H44O8	0	71.4	HMDB0250618;LMST01040153;MJDBOTE0001293	-	-	-	-	-	Lipids and lipid-like molecules	Prenol lipids	Triterpenoids	-	1.6119	1.6224	1.8242	0.001852	0.003325	5.6718	5.5294	5.7872	5.7324	7.5909	7.6046	5.4488	2.2269	2.5016	2.2278	4.2098	4.1699	6.319	0.994	3.464	1.34
pos_3764	PE(22:6(4Z,8Z,10Z,13Z,16Z,19Z)-OH(7)/22:4(7Z,10Z,13Z,16Z))	metab_3757	yes	up	-	-	pos	-	450.761	4.34392	M+2Na	C49H78NO9P	0	36.4	HMDB0284105	-	-	-	-	-	Not Available	Not Available	Not Available	-	1.611	1.6112	1.6223	6.07e-06	2.06e-05	6.0677	6.0548	6.93	6.9983	5.5859	5.5455	4.2895	3.717	3.7431	3.718	3.7271	3.7275	6.197	0.6347	3.82	0.23
pos_4447	Delta5-Demissine	metab_4437	yes	down	-	-	pos	195433-57-9	508.77	5.06002	M+2H	C50H81NO20	0	72.8	HMDB0033029	-	-	-	-	-	Lipids and lipid-like molecules	Steroids and steroid derivatives	Steroidal glycosides	-	1.61	1.6007	0.6547	1.47e-07	8.1e-07	4.0448	4.0568	4.9801	4.7774	4.0675	4.0527	6.6593	6.6022	6.6897	6.5826	6.6155	6.5348	4.33	0.43	6.614	0.05512
pos_46	Pro Glu Gln	metab_4588	yes	up	-	-	pos	-	373.171	1.78472	M+H, M+K, M+Na, M+H-H2O	C15H24N4O7	56.9	0	-	-	-	-	-	-	-	-	-	-	1.6097	1.6102	1.5187	6.85e-05	0.0001733	7.3779	7.3656	6.5852	6.5709	7.9433	7.9874	4.7289	5.2836	3.9393	5.2912	5.6004	4.0172	7.305	0.6227	4.81	0.7034
neg_4086	PGP(i-16:0/PGJ2)	metab_13146	yes	up	-	-	neg	-	901.418	6.03467	M+Na-2H	C42H74O15P2	0	92	HMDB0275232	-	-	-	-	-	Not Available	Not Available	Not Available	-	1.6096	1.5926	2.008	1.65e-06	7.82e-06	5.4677	5.2751	5.6316	5.1385	4.198	4.2633	2.5396	2.4913	2.494	2.4698	2.4727	2.4577	4.996	0.6162	2.488	0.02895
pos_191	Ascomycin	metab_1957	yes	down	-	C12102	pos	104987-12-4	418.729	2.76163	M+2Na, M+2Na-H, M+2Na+H	C43H69NO12	0	84.8	HMDB0248652	-	-	map01052	Metabolism	Metabolism of terpenoids and polyketides	Phenylpropanoids and polyketides	Macrolide lactams	Not Available	Type I polyketide structures	1.6091	1.5727	0.6279	0.0004616	0.0009505	2.7264	2.7384	5.5231	4.6537	4.9032	4.9372	6.8084	6.7743	6.7911	6.7688	6.7088	6.7316	4.247	1.207	6.764	0.03723
pos_4825	PS(18:4(6Z,9Z,12Z,15Z)/18:0)	metab_4811	yes	up	-	C02737	pos	-	784.507	5.46633	M+H	C42H74NO10P	0	54.2	HMDB0112490;PW_C060897;LMGP03010436	Lipids	Phospholipids	map01100;map00564;map01110;map05146;map05322;map00260;map05140	Metabolism;Metabolism;Metabolism;Human Diseases;Human Diseases;Metabolism;Human Diseases	Global and overview maps;Lipid metabolism;Global and overview maps;Infectious disease: parasitic;Immune disease;Amino acid metabolism;Infectious disease: parasitic	Lipids and lipid-like molecules	Glycerophospholipids	Glycerophosphoserines	Metabolic pathways;Glycerophospholipid metabolism;Biosynthesis of secondary metabolites;Amoebiasis;Systemic lupus erythematosus;Glycine, serine and threonine metabolism;Leishmaniasis	1.608	1.6116	1.5059	4.53e-10	1.2e-08	6.4842	6.4248	6.9852	6.941	6.8198	6.8351	4.482	4.4717	4.4977	4.4726	4.4817	4.4822	6.748	0.2368	4.481	0.009362
neg_2382	Posatirelin	metab_11378	yes	up	-	-	neg	-	749.42	5.00912	2M+FA-H	C17H28N4O4	0	52.2	HMDB0256710	-	-	-	-	-	Organic acids and derivatives	Carboxylic acids and derivatives	Amino acids, peptides, and analogues	-	1.6079	1.5928	1.8763	2.41e-06	1.08e-05	5.5241	5.4584	4.8227	4.6913	6.1946	6.2478	2.9778	2.9295	2.9321	2.9078	2.9108	2.8958	5.49	0.6567	2.926	0.02901
neg_1428	Glycyl-leucine	metab_10407	yes	up	-	C02155	neg	869-19-2	187.108	3.46313	M-H	C8H16N2O3	92.7	0	HMDB0000759;MJDBOTE0000578	-	-	-	-	-	Organic acids and derivatives	Carboxylic acids and derivatives	Amino acids, peptides, and analogues	-	1.6077	1.582	1.5995	5.62e-09	7.71e-08	6.6827	6.6753	6.2192	6.1478	6.6964	6.689	4.4354	3.9701	4.1177	3.9201	3.8823	4.1233	6.518	0.2605	4.075	0.2031
neg_6073	Leucyl-Valine	metab_15157	yes	up	-	-	neg	-	229.155	3.51758	M-H	C11H22N2O3	0	73.8	HMDB0028942	-	-	-	-	-	Organic acids and derivatives	Carboxylic acids and derivatives	Amino acids, peptides, and analogues	-	1.6065	1.5886	1.5307	2.13e-06	9.69e-06	7.3968	7.3835	6.6563	6.595	8.0286	8.0309	4.9493	4.8426	4.9047	4.5886	4.6761	4.8441	7.349	0.6291	4.801	0.1393
pos_9238	Methohexital	metab_9218	yes	up	-	C07844	pos	151-83-7	295.165	3.60842	M+CH3OH+H	C14H18N2O3	49.8	0	HMDB0014617	-	-	-	-	-	Organoheterocyclic compounds	Diazines	Pyrimidines and pyrimidine derivatives	-	1.6032	1.5964	1.3684	9.87e-09	1.44e-07	8.4129	8.3857	8.0079	7.9635	8.6522	8.633	6.2358	6.1853	6.182	6.0504	5.9263	6.0024	8.343	0.2976	6.097	0.1221
neg_5499	Tyrosyl-Isoleucine	metab_14606	yes	up	-	-	neg	-	293.151	4.18133	M-H	C15H22N2O4	0	67.8	HMDB0029108	-	-	-	-	-	Organic acids and derivatives	Carboxylic acids and derivatives	Amino acids, peptides, and analogues	-	1.6031	1.5816	1.4642	7.46e-09	9.53e-08	7.8087	7.7602	7.3342	7.3032	8.0182	8.0324	5.3758	5.3704	5.3325	5.2144	5.1103	5.1851	7.709	0.3218	5.265	0.1103
pos_8922	Quillaic acid 3-[galactosyl-(1->2)-[rhamnosyl-(1->3)]-glucuronide] 28-[apiosyl-(1->3)-xylosyl-(1->4)-rhamnosyl-(1->2)-[rhamnosyl-(1->3)]-4-acetyl-fucosyl] ester	metab_8920	yes	up	-	-	pos	287386-84-9	587.244	3.9075	M+2Na+H	C78H122O41	0	55.6	HMDB0036276	-	-	-	-	-	Lipids and lipid-like molecules	Prenol lipids	Terpene glycosides	-	1.6026	1.5882	1.4644	3.94e-08	4.45e-07	7.3139	7.2593	6.9097	6.6449	7.0653	7.0791	5.2332	5.0947	4.6481	4.623	4.6321	4.6326	7.045	0.2442	4.811	0.2773
neg_2942	(S)-Nerolidol 3-O-[a-L-rhamnopyranosyl-(1->4)-a-L-rhamnopyranosyl-(1->6)-b-D-glucopyranoside]	metab_11950	yes	up	-	-	neg	130466-33-0	657.347	5.87792	M-H2O-H	C33H56O14	0	83.6	HMDB0040846	-	-	-	-	-	Organic oxygen compounds	Organooxygen compounds	Carbohydrates and carbohydrate conjugates	-	1.6022	1.5748	1.6889	6.9e-09	9.06e-08	6.2512	6.227	5.5226	5.5227	6.053	6.0635	3.5689	3.5205	3.5232	3.4988	3.5018	3.4868	5.94	0.3333	3.517	0.02904
neg_2138	Satratoxin G	metab_11129	yes	up	-	-	neg	-	589.225	4.58737	M+FA-H	C29H36O10	0	38	HMDB0257507	-	-	-	-	-	Lipids and lipid-like molecules	Prenol lipids	Sesquiterpenoids	-	1.6009	1.5749	1.6389	5.07e-09	7.14e-08	6.4678	6.4729	5.7889	5.8124	6.36	6.3739	3.8437	3.7953	3.7979	3.7736	3.7765	3.7616	6.213	0.3226	3.791	0.02904
neg_2819	Physagulin C	metab_11823	yes	up	-	-	neg	136997-67-6	587.246	5.68265	M+FA-H	C30H38O9	0	55.5	HMDB0038535	-	-	-	-	-	Lipids and lipid-like molecules	Steroids and steroid derivatives	Steroid lactones	-	1.6005	1.5773	1.6449	7.63e-11	2.41e-09	6.377	6.3424	6.078	6.0797	5.8819	5.9226	3.7694	3.721	3.7236	3.6993	3.7022	3.6873	6.114	0.207	3.717	0.02904
neg_3748	Betaxolol	metab_12802	yes	up	-	C06849	neg	63659-18-7	352.213	6.34742	M+FA-H	C18H29NO3	0	58.5	HMDB0014341;PW_C008742;MJDBOTE0000884	-	-	-	-	-	Benzenoids	Phenols	Tyrosols and derivatives	-	1.6003	1.6078	1.9498	6.73e-06	2.57e-05	5.0914	5.123	5.9793	5.945	4.8176	4.7448	2.5524	2.5042	2.5068	2.4826	2.4855	3.7265	5.284	0.5462	2.71	0.4988
pos_6340	PG(i-14:0/18:1(12Z)-2OH(9,10))	metab_6385	yes	down	-	-	pos	-	797.455	6.04998	M+2Na-H	C38H73O12P	0	42.4	HMDB0271311	-	-	-	-	-	Not Available	Not Available	Not Available	-	1.5982	1.5908	0.5089	1.12e-05	3.51e-05	2.0284	2.7048	2.0845	3.7348	2.0508	2.0362	4.7146	4.6444	5.0113	4.9676	4.9316	4.4984	2.44	0.6866	4.795	0.2061
neg_5194	3,4-Dihydroxy-2-methoxy-4-methyl-3-[2-methyl-3-(3-methyl-but-2-enyl)-oxiranyl]-cyclohexanone	metab_14295	yes	up	-	-	neg	-	595.347	4.58737	2M-H	C16H26O5	0	62.8	HMDB0246031	-	-	-	-	-	Organic oxygen compounds	Organooxygen compounds	Alcohols and polyols	-	1.598	1.5665	1.6112	2.5e-05	8.13e-05	7.457	7.439	5.6879	5.6064	7.0927	7.0686	4.2262	4.1778	4.1804	4.1561	4.159	4.1441	6.725	0.8515	4.174	0.02904
pos_5402	VITAMIN D2	metab_5386	yes	down	-	C05441	pos	50-14-6	441.306	5.97742	M+2Na-H	C28H44O	0	35.2	HMDB0000900;LMST03010001;HMDB0242614	Vitamins and cofactors	Vitamins	map01100;map01110;map00100	Metabolism;Metabolism;Metabolism	Global and overview maps;Global and overview maps;Lipid metabolism	Lipids and lipid-like molecules	Steroids and steroid derivatives	Vitamin D and derivatives	Metabolic pathways;Biosynthesis of secondary metabolites;Steroid biosynthesis	1.5968	1.5887	0.6313	1.42e-09	2.95e-08	3.6095	3.6215	3.6661	3.6411	4.2631	3.8941	6.0214	5.9984	5.9982	5.9728	5.9481	6.0107	3.783	0.258	5.992	0.02679
neg_4573	CDP-DG(18:1(12Z)-2OH(9,10)/18:0)	metab_13658	yes	up	-	-	neg	-	1038.55	5.39277	M-H	C48H87N3O17P2	0	74.8	HMDB0291026	-	-	-	-	-	Not Available	Not Available	Not Available	-	1.5952	1.582	1.6103	7.81e-07	4.17e-06	6.6926	6.6845	6.9422	6.8903	5.9023	5.7696	4.3099	3.9172	4.1791	3.9764	3.6768	4.086	6.48	0.5114	4.024	0.2209
pos_3082	(2S)-2-Amino-3-[4-[(2S)-2-amino-3-phenylpropanoyl]oxyphenyl]propanoic acid	metab_3101	yes	up	-	-	pos	-	329.149	3.51365	M+H	C18H20N2O4	0	40.7	HMDB0257556	-	-	-	-	-	Organic acids and derivatives	Carboxylic acids and derivatives	Amino acids, peptides, and analogues	-	1.5951	1.5895	1.5254	7.35e-07	3.25e-06	6.7517	6.769	5.9928	5.9627	7.104	7.0858	4.3346	4.3243	4.3504	4.3253	4.3344	4.3348	6.611	0.513	4.334	0.009362
neg_6344	3-Hydroxy-beta-ionol 3-[glucosyl-(1->6)-glucoside]	metab_15433	yes	up	-	-	neg	137606-56-5	555.24	3.24448	M+Na-2H	C25H42O12	0	86	HMDB0037527	-	-	-	-	-	Lipids and lipid-like molecules	Prenol lipids	Terpene glycosides	-	1.5935	1.5778	1.5095	2.69e-07	1.72e-06	7.4508	7.4262	6.9964	7.0221	7.536	7.5326	4.2914	4.5787	4.6164	5.0007	5.1809	5.4554	7.327	0.2504	4.854	0.4333
neg_2703	PGP(i-12:0/a-15:0)	metab_11703	yes	up	-	C03892	neg	-	713.384	5.48687	M-H2O-H	C33H66O13P2	0	35.1	PW_C076337;HMDB0116532	-	-	map01100;map00564	Metabolism;Metabolism	Global and overview maps;Lipid metabolism	Lipids and lipid-like molecules	Glycerophospholipids	Glycerophosphoglycerophosphates	Metabolic pathways;Glycerophospholipid metabolism	1.5921	1.5952	1.5833	4.88e-06	1.95e-05	6.9244	6.9173	7.5354	7.4828	6.0052	6.0146	4.2843	4.3246	4.1433	4.5767	4.1219	4.3655	6.813	0.6758	4.303	0.1661
neg_1750	PA(20:5(7Z,9Z,11E,13E,17Z)-3OH(5,6,15)/18:3(6Z,9Z,12Z))	metab_10729	yes	up	-	-	neg	-	799.396	3.93898	M+Cl	C41H65O11P	0	57.8	HMDB0264168	-	-	-	-	-	Not Available	Not Available	Not Available	-	1.5916	1.5715	1.5326	6.35e-14	1.29e-11	6.9631	6.9273	6.7637	6.7601	6.7866	6.7346	4.5046	4.4562	4.4589	4.4346	4.4375	4.4225	6.823	0.09706	4.452	0.02904
pos_7490	(3b,6a,12b,17a,20S)-Dammar-24-ene-3,6,12,17,20-pentol 20-[glucosyl-(1->2)-[rhamnosyl-(1->6)]-glucoside] 6-xyloside	metab_7526	yes	up	-	-	pos	251101-56-1	548.306	5.10013	M+2H	C53H90O23	0	63.6	HMDB0035347	-	-	-	-	-	Lipids and lipid-like molecules	Prenol lipids	Triterpenoids	-	1.5913	1.5722	2.0894	0.001055	0.002002	5.5251	5.2677	3.1882	4.9379	5.4824	5.4748	3.0179	3.6644	3.1804	0.8822	1.7482	1.8025	4.979	0.9044	2.383	1.065
neg_6084	Proscillaridin	metab_15169	yes	up	-	C12816	neg	466-06-8	575.287	3.50193	M+FA-H	C30H42O8	0	66.7	HMDB0256851	Steroids	24-Carbon atoms	-	-	-	Lipids and lipid-like molecules	Steroids and steroid derivatives	Steroid lactones	-	1.5911	1.5698	1.5171	4.05e-12	2.45e-10	7.0915	7.0935	6.7813	6.7742	7.0286	7.0544	4.6477	4.5993	4.602	4.5777	4.5806	4.5656	6.971	0.1513	4.595	0.02904
neg_6213	Sanfetrinem	metab_15302	yes	up	-	-	neg	-	326.124	3.38513	M+FA-H	C14H19NO5	0	52.1	HMDB0257478	-	-	-	-	-	Organoheterocyclic compounds	Lactams	Beta lactams	-	1.5906	1.5868	1.7541	4.28e-05	0.0001293	5.8986	5.7391	5.709	5.0281	7.3542	7.2985	3.5704	3.522	3.5247	3.5004	3.5033	3.4883	6.171	0.9436	3.518	0.02904
neg_4050	Cinnamamide	metab_13109	yes	up	-	-	neg	-	353.15	6.066	2M+Hac-H	C9H9NO	0	32	HMDB0250263	-	-	-	-	-	Phenylpropanoids and polyketides	Cinnamic acids and derivatives	Cinnamic acid amides	-	1.5905	1.5825	1.9196	3.47e-07	2.11e-06	4.8002	4.9392	4.9724	4.7908	5.8593	5.877	2.7645	2.7161	2.7188	2.6945	2.6974	2.6825	5.206	0.5177	2.712	0.02899
neg_1117	Glutamylvaline	metab_10104	yes	up	-	-	neg	5879-06-01	245.114	1.70458	M-H	C10H18N2O5	0	48.4	HMDB0028832	-	-	-	-	-	Organic acids and derivatives	Carboxylic acids and derivatives	Amino acids, peptides, and analogues	-	1.5883	1.5769	1.6882	6.6e-05	0.0001894	6.6701	6.6097	5.3307	5.173	7.4371	7.3995	3.8654	3.817	3.8196	3.7953	3.7982	3.7833	6.437	0.9831	3.813	0.02904
neg_1216	3'-Hydroxy-HT2 toxin	metab_10194	yes	up	-	-	neg	78368-54-4	421.183	3.07303	M-H2O-H	C22H32O9	0	31.8	HMDB0036162	-	-	-	-	-	Lipids and lipid-like molecules	Prenol lipids	Sesquiterpenoids	-	1.5882	1.5891	1.7111	0.0002457	0.0005442	6.4893	6.3214	5.8795	5.0004	8.0729	8.0425	3.9297	3.8813	3.884	3.8597	3.8626	3.8476	6.634	1.217	3.877	0.02904
pos_6266	Leucyl-Asparagine	metab_6306	yes	down	-	-	pos	-	491.286	6.154	2M+H	C10H19N3O4	0	36.3	HMDB0028924	-	-	-	-	-	Organic acids and derivatives	Carboxylic acids and derivatives	Amino acids, peptides, and analogues	-	1.5866	1.5828	0.6284	1.03e-10	3.58e-09	3.6525	3.7905	3.709	3.684	3.6751	3.6604	5.6955	6.1113	5.6793	5.854	5.8348	6.1027	3.695	0.05068	5.88	0.1898
pos_6258	D-GLUTAMIC ACID	metab_6297	yes	up	-	C00217	pos	6893-26-1	148.06	6.16983	M+H	C5H9NO4	70.2	0	HMDB0003339	Peptides	Amino acids	map01100;map00470	Metabolism;Metabolism	Global and overview maps;Metabolism of other amino acids	Organic acids and derivatives	Carboxylic acids and derivatives	Amino acids, peptides, and analogues	Metabolic pathways;D-Amino acid metabolism	1.5865	1.591	1.7035	8.09e-07	3.54e-06	5.1961	5.222	6.0171	6.0058	5.3162	5.299	3.468	2.92	3.5855	3.5708	2.9301	2.9305	5.509	0.3916	3.234	0.339
pos_5632	Methandriol	metab_5629	yes	down	-	C14493	pos	521-10-8	337.273	6.82157	M+CH3OH+H	C20H32O2	0	35.9	HMDB0254517;LMST02020012	-	-	-	-	-	Lipids and lipid-like molecules	Steroids and steroid derivatives	Androstane steroids	-	1.5858	1.5718	0.6619	6.41e-08	5.09e-07	3.8127	3.9177	4.679	4.5608	4.6159	4.1885	6.5099	6.5738	6.5386	6.4655	6.3915	6.4595	4.296	0.3761	6.49	0.06484
neg_4326	Undeca-3,6,9-trienedioylcarnitine	metab_13404	yes	up	-	-	neg	-	374.157	5.74508	M+Na-2H	C18H27NO6	0	79.3	HMDB0241205	-	-	-	-	-	Lipids and lipid-like molecules	Fatty Acyls	Fatty acid esters	-	1.5855	1.5782	1.8523	4.5e-06	1.83e-05	5.2061	5.2321	4.9706	4.8952	6.3839	6.4192	3.0308	2.9824	2.9851	2.9608	2.9637	2.9487	5.518	0.6969	2.979	0.02902
pos_9511	N-Acetyl-L-methionine	metab_9485	yes	up	-	C02712	pos	65-82-7	192.069	3.36405	M+H	C7H13NO3S	0	61.9	HMDB0011745	-	-	-	-	-	Organic acids and derivatives	Carboxylic acids and derivatives	Amino acids, peptides, and analogues	-	1.5855	1.5842	1.5367	9.5e-06	3.04e-05	6.3844	6.327	7.0922	7.1554	6.4827	6.4642	5.1361	4.1472	4.9437	3.756	4.221	3.7655	6.651	0.371	4.328	0.5865
neg_5138	Pyriproxyfen	metab_14242	yes	up	-	C18605	neg	95737-68-1	641.261	4.65755	2M-H	C20H19NO3	0	39.7	HMDB0256983	-	-	-	-	-	Benzenoids	Benzene and substituted derivatives	Diphenylethers	-	1.5848	1.5652	1.4769	7.59e-07	4.06e-06	7.7459	7.714	7.3569	7.3828	7.6717	7.67	5.528	4.1746	5.4867	5.197	5.5114	4.9363	7.59	0.1732	5.139	0.5264
neg_6340	Valylproline	metab_15429	yes	up	-	-	neg	20488-27-1	213.124	3.25232	M-H	C10H18N2O3	0	75.8	HMDB0029135	-	-	-	-	-	Organic acids and derivatives	Carboxylic acids and derivatives	Amino acids, peptides, and analogues	-	1.5847	1.5691	1.5048	1.81e-06	8.42e-06	7.4752	7.4397	6.7445	6.6962	8.03	8.029	4.847	4.7557	4.7648	4.8373	5.1082	5.203	7.402	0.5873	4.919	0.1891
neg_6128	Riboprine	metab_15214	yes	up	-	C16427	neg	-	380.156	3.46313	M+FA-H	C15H21N5O4	0	62.3	HMDB0304396;HMDB0257214	-	-	map01110;map00908	Metabolism;Metabolism	Global and overview maps;Metabolism of terpenoids and polyketides	Nucleosides, nucleotides, and analogues	Purine nucleosides	Not Available	Biosynthesis of secondary metabolites;Zeatin biosynthesis	1.5842	1.5688	1.5518	4.21e-07	2.47e-06	6.941	6.9308	6.6551	6.6121	7.1244	7.1147	4.1091	4.0607	4.4144	4.039	4.9093	5.1312	6.896	0.22	4.444	0.4717
pos_8967	6-Hydroxy-4-methoxy-3-(3-methyl-2-butenyl)-2-(2-phenylethenyl)benzoic acid	metab_8963	yes	up	-	C10264	pos	87402-83-3	718.344	3.86023	2M+ACN+H	C21H22O4	0	34.2	HMDB0039439	-	-	-	-	-	Phenylpropanoids and polyketides	Stilbenes	Not Available	-	1.5842	1.5632	1.6281	0.0002697	0.0005889	6.6741	6.6016	6.2439	6.3619	6.0739	6.0712	3.565	5.6034	3.6274	2.922	2.931	4.7104	6.338	0.258	3.893	1.062
neg_3124	Tetradecanedioic acid	metab_12143	yes	up	-	C11002	neg	821-38-5	303.181	6.09732	M+FA-H	C14H26O4	0	74	LMFA01170018;HMDB0000872	-	-	-	-	-	Lipids and lipid-like molecules	Fatty Acyls	Fatty acids and conjugates	-	1.5834	1.535	2.4214	0.001466	0.00265	6.179	6.1344	3.0879	3.3186	4.6703	4.8078	3.6125	1.6209	1.6235	1.5998	1.6026	1.588	4.7	1.324	1.941	0.8189
neg_1455	10H-Pyrido(3,2-b)(1,4)benzothiazine, 10-(2-morpholinoethyl)-	metab_10430	yes	up	-	-	neg	-	625.248	3.49412	2M-H	C17H19N3OS	0	37.9	HMDB0250728	-	-	-	-	-	Organic nitrogen compounds	Organonitrogen compounds	Amines	-	1.5828	1.5676	1.5777	6.96e-09	9.09e-08	6.5114	6.5446	6.3422	6.342	6.8038	6.767	4.0235	3.9751	3.9778	4.498	3.9564	4.4892	6.552	0.1997	4.153	0.2645
pos_2443	Tyr Val Arg	metab_2494	yes	up	-	-	pos	-	437.25	2.31307	M+H	C20H32N6O5	70.3	0	-	-	-	-	-	-	-	-	-	-	1.5814	1.5543	1.9359	0.001326	0.002456	6.7802	6.6942	2.8917	4.8942	5.3016	5.1746	2.7326	2.7223	2.7483	2.7232	2.7323	2.7328	5.289	1.422	2.732	0.009346
pos_975	4-Deacetylneosolaniol	metab_9709	yes	up	-	C19748	pos	74833-39-9	722.343	4.14577	M+ACN+H, 2M+ACN+H	C17H24O7	0	34.4	HMDB0036158	-	-	map00909	Metabolism	Metabolism of terpenoids and polyketides	Lipids and lipid-like molecules	Prenol lipids	Sesquiterpenoids	Sesquiterpenoid and triterpenoid biosynthesis	1.5808	1.5809	1.514	1.4e-11	6.92e-10	6.2359	6.2423	6.6361	6.5331	6.3625	6.379	4.227	4.2167	4.2427	4.2177	4.2267	4.2272	6.398	0.1594	4.226	0.009362
neg_4363	Flavidulol C	metab_13439	yes	up	-	-	neg	117568-34-0	559.31	5.69048	M+FA-H	C34H42O4	0	66.3	HMDB0039150	-	-	-	-	-	Benzenoids	Phenol ethers	Anisoles	-	1.5803	1.5582	1.6212	1.93e-06	8.9e-06	6.6611	6.6366	5.6049	5.6152	6.8805	6.9195	3.9869	3.9385	3.9411	3.9168	3.9197	3.9323	6.386	0.6119	3.939	0.02531
pos_8744	Pegvaliase	metab_8752	yes	up	-	-	pos	-	301.212	4.04222	M+H-H2O	C15H30N2O5	0	65	HMDB0256204	-	-	-	-	-	Organic acids and derivatives	Carboxylic acids and derivatives	Amino acids, peptides, and analogues	-	1.5786	1.5867	1.5666	3.28e-06	1.2e-05	5.9198	5.9604	6.0398	5.9976	7.161	7.1608	4.0684	4.0582	4.0842	4.0591	4.0682	4.0687	6.373	0.6114	4.068	0.009362
neg_5008	N-[(3a,5b,7a,12a)-3,12-dihydroxy-24-oxo-7-(sulfooxy)cholan-24-yl]-Glycine	metab_14109	yes	up	-	-	neg	71977-73-6	544.262	4.83755	M-H	C26H43NO9S	0	79.6	HMDB0002640	-	-	-	-	-	Lipids and lipid-like molecules	Steroids and steroid derivatives	Bile acids, alcohols and derivatives	-	1.5776	1.5973	1.8467	0.0008349	0.001624	6.4833	6.4587	7.2694	7.2573	4.2526	4.3307	3.0154	3.0874	3.6825	2.9454	2.9483	3.8453	6.009	1.377	3.254	0.4017
pos_3559	Theasapogenol E	metab_3557	yes	up	-	-	pos	15399-41-4	537.375	4.08995	M+CH3OH+H	C30H48O6	0	76.2	HMDB0034518	-	-	-	-	-	Lipids and lipid-like molecules	Prenol lipids	Triterpenoids	-	1.5761	1.5796	1.4712	1.3e-06	5.37e-06	6.8218	6.8353	6.6313	6.5888	7.7468	7.7558	4.8017	4.7915	4.8175	4.7924	4.8015	4.802	7.063	0.542	4.801	0.009363
pos_104	4-Imidazolone-5-propionic acid	metab_372	yes	up	-	C03680	pos	17340-16-8	139.05	1.09948	M+H-H2O, M+CH3OH+H, M+H-2H2O	C6H8N2O3	0	49.4	PW_C000802;HMDB0001014	-	-	map01100;map00340	Metabolism;Metabolism	Global and overview maps;Amino acid metabolism	Organoheterocyclic compounds	Azoles	Imidazoles	Metabolic pathways;Histidine metabolism	1.5755	1.571	1.4374	2.55e-11	1.16e-09	7.0276	6.997	7.1429	7.1058	7.0432	7.0398	5.0707	5.0498	4.881	4.9864	4.831	4.6498	7.059	0.05417	4.911	0.1588
neg_1229	Threonylphenylalanine	metab_10207	yes	up	-	-	neg	16875-27-7	265.119	3.13528	M-H	C13H18N2O4	0	69.6	HMDB0029068	-	-	-	-	-	Organic acids and derivatives	Carboxylic acids and derivatives	Amino acids, peptides, and analogues	-	1.575	1.5608	1.5088	1.97e-05	6.59e-05	7.6419	7.6063	6.5276	6.4649	8.3079	8.3086	5.0069	4.9585	4.9611	4.9368	4.9397	4.9248	7.476	0.8187	4.955	0.02905
pos_1690	LysoPE(0:0/16:1(9Z))	metab_1720	yes	down	-	-	pos	-	452.277	6.60683	M+H, M+Na	C21H42NO7P	0	45.6	HMDB0011474	-	-	-	-	-	Lipids and lipid-like molecules	Glycerophospholipids	Glycerophosphoethanolamines	-	1.5747	1.5513	0.6727	3.33e-05	9.17e-05	3.7257	3.8141	5.5847	5.4392	4.6788	4.8358	7.0183	6.9237	6.9888	6.8775	6.9418	6.9913	4.68	0.7848	6.957	0.05216
neg_2019	D-Alanyl-l-alanine	metab_11003	yes	up	-	C00993	neg	1948-31-8;923-16-0	479.251	4.38452	3M-H	C6H12N2O3	0	34.6	HMDB0244385;HMDB0028680;HMDB0003459	Peptides	Peptides	map01100;map00470;map00550;map01502	Metabolism;Metabolism;Metabolism;Human Diseases	Global and overview maps;Metabolism of other amino acids;Glycan biosynthesis and metabolism;Drug resistance: antimicrobial	Organic acids and derivatives	Carboxylic acids and derivatives	Amino acids, peptides, and analogues	Metabolic pathways;D-Amino acid metabolism;Peptidoglycan biosynthesis;Vancomycin resistance	1.5736	1.5557	1.572	2.22e-12	1.49e-10	6.4481	6.4122	6.2282	6.2536	6.5563	6.54	4.1271	4.0787	4.0814	4.0571	4.06	4.045	6.406	0.1394	4.075	0.02904
pos_3305	Menthol-glucoronide	metab_3313	yes	up	-	-	pos	-	674.407	3.81323	2M+ACN+H	C16H28O6	0	54.2	HMDB0060004	-	-	-	-	-	Lipids and lipid-like molecules	Prenol lipids	Terpene glycosides	-	1.5735	1.5632	1.425	3.04e-10	8.67e-09	7.3738	7.3574	6.9603	6.9612	7.1408	7.1615	5.1402	4.8846	5.1778	5.0228	4.9713	4.9476	7.159	0.1813	5.024	0.1142
neg_4895	Methyl (3b,11x)-3-Hydroxy-8-oxo-6-eremophilen-12-oate	metab_13992	yes	up	-	-	neg	64964-00-7	301.14	5.00128	M+Na-2H	C16H24O4	0	39.4	HMDB0041229	-	-	-	-	-	Lipids and lipid-like molecules	Prenol lipids	Sesquiterpenoids	-	1.5728	1.5588	1.6339	1.13e-09	2.13e-08	5.9059	5.9912	6.1744	5.9332	6.2768	6.1381	3.6771	4.1724	3.6314	3.607	3.61	3.595	6.07	0.1484	3.715	0.2257
neg_5470	(S)-1-(Sec-Butyl)-N-((4,6-dimethyl-2-oxo-1,2-dihydropyridin-3-yl)methyl)-3-methyl-6-(6-(piperazin-1-yl)pyridin-3-yl)-1H-indole-4-carboxamide	metab_14576	yes	up	-	-	neg	-	571.3	4.20482	M+FA-H	C31H38N6O2	0	52.6	HMDB0252950	-	-	-	-	-	Organoheterocyclic compounds	Diazinanes	Piperazines	-	1.572	1.5365	1.602	4.6e-06	1.86e-05	7.0916	7.0651	5.5683	5.6568	6.4975	6.5218	4.0472	3.9988	4.0015	3.9772	3.9801	3.9651	6.4	0.6617	3.995	0.02904
pos_10089	Anabaseine	metab_85	yes	up	-	C16906	pos	3471-05-04	178.134	2.78483	M+NH4	C10H12N2	0	49.9	HMDB0248374	-	-	-	-	-	Organoheterocyclic compounds	Pyridines and derivatives	Hydropyridines	-	1.5716	1.5649	1.5547	1.28e-06	5.3e-06	6.4336	6.4067	5.5973	5.4965	6.677	6.6739	3.9977	3.9874	4.0134	3.9883	3.9974	3.9979	6.214	0.5303	3.997	0.009362
pos_6332	Moupinamide	metab_6377	yes	up	-	C02717	pos	66648-43-9	355.164	6.07407	M+ACN+H	C18H19NO4	0	65.2	HMDB0029365	-	-	-	-	-	Benzenoids	Phenols	Methoxyphenols	-	1.5715	1.5801	1.9303	1.05e-05	3.34e-05	4.3492	4.4781	4.5395	4.2002	5.6474	5.6907	2.6012	2.227	2.6592	2.561	2.6902	2.2374	4.818	0.6699	2.496	0.2092
pos_7109	PS(22:6(4Z,7Z,10Z,13Z,16Z,19Z)/22:2(13Z,16Z))	metab_7154	yes	up	-	C02737	pos	-	932.543	5.43458	M+2Na-H	C50H82NO10P	0	40.9	LMGP03010844;HMDB0112875;PW_C061317	Lipids	Phospholipids	map01100;map00564;map01110;map05146;map05322;map00260;map05140	Metabolism;Metabolism;Metabolism;Human Diseases;Human Diseases;Metabolism;Human Diseases	Global and overview maps;Lipid metabolism;Global and overview maps;Infectious disease: parasitic;Immune disease;Amino acid metabolism;Infectious disease: parasitic	Lipids and lipid-like molecules	Glycerophospholipids	Glycerophosphoserines	Metabolic pathways;Glycerophospholipid metabolism;Biosynthesis of secondary metabolites;Amoebiasis;Systemic lupus erythematosus;Glycine, serine and threonine metabolism;Leishmaniasis	1.571	1.5713	1.5995	0.0002854	0.0006198	6.245	6.1559	6.6492	6.6876	6.9349	6.9347	4.1538	5.1959	2.8576	4.5602	2.8416	5.1544	6.601	0.3339	4.127	1.063
pos_30	Ile Leu	metab_3015	yes	up	-	-	pos	-	245.186	3.99495	M+H, 2M+H, M+Na, M+H-H2O	C12H24N2O3	72	0	-	-	-	-	-	-	-	-	-	-	1.5709	1.5649	1.3301	2e-08	2.57e-07	8.7702	8.7782	8.3538	8.2983	9.042	9.045	6.6388	6.6074	6.5871	6.514	6.4292	6.5331	8.715	0.3246	6.552	0.07579
pos_3207	Sarcodon scabrosus Depsipeptide	metab_3216	yes	up	-	-	pos	-	499.287	3.67925	2M+3H2O+2H	C23H39N3O8	0	58.3	HMDB0041421	-	-	-	-	-	Organic acids and derivatives	Peptidomimetics	Depsipeptides	-	1.5688	1.5784	1.5085	1.94e-05	5.68e-05	6.5553	6.5073	6.4104	6.3912	7.8749	7.8788	4.5503	4.496	4.522	5.006	4.506	4.5065	6.936	0.731	4.598	0.2009
neg_2822	9,10-DiHODE	metab_11827	yes	up	-	-	neg	-	347.197	5.69048	M+Cl	C18H32O4	0	57.5	HMDB0010221	-	-	-	-	-	Lipids and lipid-like molecules	Fatty Acyls	Lineolic acids and derivatives	-	1.5687	1.5642	1.7595	4.12e-08	3.73e-07	5.2114	5.1318	5.4478	5.5188	6.0238	6.0688	3.2125	3.1641	3.1668	3.1666	3.1454	3.1304	5.567	0.3982	3.164	0.02771
neg_6086	4-Coumaroylputrescine	metab_15171	yes	up	-	-	neg	34136-53-3	527.283	3.50193	2M+Hac-H	C13H18N2O2	0	41.5	HMDB0033461	-	-	-	-	-	Phenylpropanoids and polyketides	Cinnamic acids and derivatives	Hydroxycinnamic acids and derivatives	-	1.5663	1.5956	2.9778	0.008514	0.01209	5.9483	5.8881	1.7091	1.6785	6.5169	6.4542	1.629	1.5818	1.5844	1.5608	1.5636	1.549	4.699	2.342	1.578	0.0283
pos_5050	Majoroside F6	metab_5031	yes	down	-	C00303	pos	125310-00-1	504.259	5.69748	M+2Na	C48H82O19	0	73.7	HMDB0030886	-	-	-	-	-	Organic acids and derivatives	Carboxylic acids and derivatives	Amino acids, peptides, and analogues	-	1.5662	1.545	0.6066	0.001408	0.002595	2.955	2.967	3.0116	2.9865	5.746	5.702	6.4635	6.4534	6.4135	6.4417	6.3779	6.3784	3.895	1.417	6.421	0.03746
neg_4836	16-oxo-palmitate	metab_13929	yes	up	-	-	neg	-	314.208	5.07178	M+FA-H	C16H29O3-	0	35.6	HMDB0304028	-	-	-	-	-	Lipids and lipid-like molecules	Fatty Acyls	Fatty acids and conjugates	-	1.5657	1.5428	1.673	2.88e-06	1.25e-05	6.3126	6.2784	5.186	5.1763	6.472	6.4888	3.6301	3.5817	3.5844	3.5601	3.563	3.548	5.986	0.6288	3.578	0.02904
neg_863	PGP(i-14:0/i-17:0)	metab_16124	yes	up	-	C03892	neg	-	825.408	4.7749	M-H2O-H, M+K-2H	C37H74O13P2	0	61	HMDB0116574;PW_C076379	-	-	map01100;map00564	Metabolism;Metabolism	Global and overview maps;Lipid metabolism	Lipids and lipid-like molecules	Glycerophospholipids	Glycerophosphoglycerophosphates	Metabolic pathways;Glycerophospholipid metabolism	1.5655	1.5501	2.0533	0.00195	0.003398	5.5592	5.2536	5.3036	5.3878	6.2378	6.2091	5.0017	1.3595	3.0616	1.3388	4.381	1.3905	5.659	0.4498	2.756	1.649
neg_136	Threonyllysine	metab_10341	yes	up	-	-	neg	23161-31-1	246.146	0.7565	M-H, M+Cl	C10H21N3O4	0	39.5	HMDB0029066	-	-	-	-	-	Organic acids and derivatives	Carboxylic acids and derivatives	Amino acids, peptides, and analogues	-	1.5654	1.5499	1.7239	6.21e-06	2.4e-05	5.9092	5.9469	5.0613	4.9713	6.5816	6.5502	3.4382	3.3898	3.3925	3.3682	3.3711	3.3561	5.837	0.6974	3.386	0.02903
pos_183	Glu Glu Ile	metab_1871	yes	up	-	-	pos	-	390.186	3.27785	M+H-H2O, 2M+H, M+H	C16H27N3O8	32.1	0	-	-	-	-	-	-	-	-	-	-	1.5649	1.5586	1.4225	4.42e-10	1.17e-08	7.2552	7.2397	6.885	6.8735	7.2366	7.4172	5.0279	5.0176	5.0436	5.0185	5.0276	5.0281	7.151	0.2212	5.027	0.009363
pos_2657	Aspartame	metab_2693	yes	up	-	C11045	pos	22839-47-0	295.128	2.7927	M+H	C14H18N2O5	54.9	0	HMDB0001894;MJDBOTE0001640	-	-	map04742	Organismal Systems	Sensory system	Organic acids and derivatives	Carboxylic acids and derivatives	Amino acids, peptides, and analogues	Taste transduction	1.5637	1.5533	1.4922	4.09e-10	1.1e-08	6.6254	6.6253	6.1561	6.1256	6.3965	6.4372	4.2857	4.2755	4.3015	4.2764	4.2855	4.286	6.394	0.218	4.285	0.009362
pos_242	LysoPC(0:0/18:2(9Z,12Z))	metab_2472	yes	down	-	-	pos	27304-12-7	520.339	6.60683	M+H, M+Na, M+K	C26H50NO7P	0	73.7	HMDB0061700	-	-	-	-	-	Lipids and lipid-like molecules	Glycerophospholipids	Glycerophosphocholines	-	1.5635	1.5497	0.7463	1.28e-07	7.23e-07	5.781	5.9293	6.765	6.5927	6.3044	6.4023	8.5825	8.4762	8.5515	8.3743	8.232	8.4023	6.296	0.3792	8.436	0.1288
neg_272	Nivacortol	metab_11720	yes	up	-	-	neg	-	429.235	3.4086	M-H, M+K-2H	C28H31FN2O	0	35.7	HMDB0255670	-	-	-	-	-	Lipids and lipid-like molecules	Steroids and steroid derivatives	Estrane steroids	-	1.5626	1.5431	1.5758	1.31e-09	2.39e-08	6.3968	6.3922	6.0304	6.0053	6.6033	6.6151	4.0635	4.0151	4.0178	3.9935	3.9964	4.06	6.341	0.2679	4.024	0.03056
neg_5926	Glutaminylproline	metab_15016	yes	up	-	-	neg	139370-58-4	728.359	3.69727	3M-H	C10H17N3O4	0	52.6	HMDB0028805	-	-	-	-	-	Organic acids and derivatives	Carboxylic acids and derivatives	Amino acids, peptides, and analogues	-	1.5622	1.5424	1.5591	4.81e-09	6.84e-08	6.5263	6.5533	6.1503	6.0601	6.7713	6.7893	4.2053	4.1569	4.1596	4.1352	4.1382	4.1232	6.475	0.3076	4.153	0.02904
pos_698	L-Pyroglutamyl-L-histidyl-3,3-dimethylprolinamide	metab_7026	yes	up	-	-	pos	-	391.207	3.31685	M+H-2H2O, M+H	C18H26N6O4	0	41.6	HMDB0257369	-	-	-	-	-	Organic acids and derivatives	Carboxylic acids and derivatives	Amino acids, peptides, and analogues	-	1.5612	1.5647	1.5397	0.0002839	0.0006172	6.9392	6.8781	6.1308	5.4517	8.1984	8.1047	4.894	4.3739	4.5497	4.3748	4.5048	4.3844	6.95	1.078	4.514	0.2008
pos_347	PE(14:0/18:3(10,12,15)-OH(9))	metab_3470	yes	up	-	-	pos	-	373.723	2.44792	M+2Na, M+2Na-H, M+2Na+H	C37H68NO9P	0	55.7	HMDB0260658	-	-	-	-	-	Not Available	Not Available	Not Available	-	1.5611	1.5437	1.8729	0.0004748	0.0009747	5.1608	5.1372	5.3069	5.4938	5.0286	5.1677	4.7993	3.0646	3.0684	2.1752	1.4832	2.1196	5.216	0.1626	2.785	1.16
neg_2109	Epiroprim	metab_11098	yes	up	-	-	neg	-	388.155	4.54835	M+Cl	C19H23N5O2	0	34.2	HMDB0251860	-	-	-	-	-	Organoheterocyclic compounds	Pyrroles	Substituted pyrroles	-	1.5608	1.5727	1.7672	3.59e-07	2.18e-06	4.8902	5.0123	5.9888	6.0571	5.7913	5.7785	3.2131	3.1647	3.1674	3.1431	3.146	3.131	5.586	0.5053	3.161	0.02903
neg_2518	Fumonisin AK1	metab_11515	yes	up	-	-	neg	170591-49-8	638.331	5.20492	M+Cl	C30H53NO11	0	37.6	HMDB0033397	-	-	-	-	-	Organic acids and derivatives	Carboxylic acids and derivatives	Tricarboxylic acids and derivatives	-	1.5606	1.5574	1.6216	1.03e-06	5.27e-06	6.3301	6.2971	6.7057	6.7436	5.5202	5.5003	3.8656	3.8172	3.8199	3.7956	3.7985	3.7835	6.183	0.5527	3.813	0.02904
pos_2499	Levobunolol	metab_2543	yes	up	-	C07914	pos	47141-42-4	314.17	2.50313	M+Na	C17H25NO3	0	44.8	HMDB0015341;PW_C009623	-	-	-	-	-	Benzenoids	Tetralins	Not Available	-	1.5605	1.5621	1.7798	0.000575	0.001157	5.3744	5.5052	4.6382	5.018	6.8683	6.8295	4.1822	2.6807	4.312	2.6817	2.6907	2.6912	5.706	0.9356	3.206	0.8072
neg_5811	H-Ser-Leu-Ile-Gly-Arg-Leu-OH	metab_14909	yes	up	-	-	neg	-	638.399	3.81442	M-H2O-H	C29H55N9O8	0	50.6	HMDB0253029	-	-	-	-	-	Organic acids and derivatives	Carboxylic acids and derivatives	Amino acids, peptides, and analogues	-	1.5602	1.5312	1.5014	1.58e-08	1.72e-07	7.1386	7.1451	6.5573	6.595	6.8879	6.9427	4.8946	4.8486	4.4155	4.3912	4.3941	4.5418	6.878	0.2555	4.581	0.2323
pos_10721	Trans-Caffeic acid [apiosyl-(1->6)-glucosyl] ester	metab_682	yes	up	-	-	pos	-	492.174	1.12315	M+NH4	C20H26O13	0	61.5	HMDB0033694	-	-	-	-	-	Phenylpropanoids and polyketides	Cinnamic acids and derivatives	Hydroxycinnamic acids and derivatives	-	1.5598	1.5521	1.3859	3.14e-10	8.83e-09	7.7459	7.6599	7.2069	7.3941	7.6756	7.6785	5.4557	5.4455	5.4715	5.4464	5.4555	5.4559	7.56	0.2117	5.455	0.009363
neg_4319	Phenazopyridine	metab_13396	yes	up	-	C07429	neg	94-78-0	258.098	5.76075	M+FA-H	C11H11N5	0	34.2	HMDB0015506;HMDB0256397	-	-	-	-	-	Organoheterocyclic compounds	Pyridines and derivatives	Aminopyridines and derivatives	-	1.5595	1.5281	1.6848	1.89e-08	1.99e-07	6.054	6.0507	5.3622	5.2281	5.5872	5.4939	3.3929	3.3445	3.3472	3.3229	3.3258	3.3108	5.629	0.3494	3.341	0.02903
pos_9890	His Pro Phe	metab_9840	yes	up	-	-	pos	-	400.197	2.96387	M+H	C20H25N5O4	87.3	0	-	-	-	-	-	-	-	-	-	-	1.5595	1.5434	1.4126	5.98e-08	5.09e-07	7.5348	7.5229	7.2826	7.2551	6.9743	6.8526	5.4057	5.1261	5.2533	4.778	4.9183	5.2595	7.237	0.2791	5.123	0.2352
neg_2089	PI(6 keto-PGF1alpha/16:2(9Z,12Z))	metab_11076	yes	up	-	-	neg	-	941.458	4.50918	M+Na-2H	C45H77O17P	0	59.8	HMDB0276265	-	-	-	-	-	Not Available	Not Available	Not Available	-	1.5592	1.5408	1.5069	1.52e-06	7.27e-06	7.2817	7.2819	6.8453	6.841	7.1943	7.2047	4.4718	4.4409	5.4038	4.7997	5.2386	3.9464	7.108	0.2086	4.717	0.5442
neg_3905	Talatisamine	metab_12959	yes	up	-	-	neg	-	442.256	6.17552	M+Na-2H	C24H39NO5	0	46.5	HMDB0258689	-	-	-	-	-	Lipids and lipid-like molecules	Prenol lipids	Diterpenoids	-	1.5592	1.5336	1.8599	0.0006429	0.001286	6.3136	6.2806	5.3064	5.1126	5.9557	6.0075	1.0475	4.1275	3.8406	3.4125	2.1957	4.1772	5.829	0.5046	3.134	1.256
pos_817	Phe Met	metab_8192	yes	up	-	-	pos	-	297.126	3.67925	M+H, 2M+NH4	C14H20N2O3S	85.1	0	-	-	-	-	-	-	-	-	-	-	1.5583	1.556	1.3972	9.21e-08	5.48e-07	7.4898	7.4832	7.7567	7.7768	7.4231	7.4694	5.8047	4.9498	5.7691	5.2203	5.5967	5.1558	7.567	0.157	5.416	0.3555
pos_7983	Acocantherin	metab_8005	yes	up	-	C01443	pos	630-60-4	602.314	4.66997	M+NH4	C29H44O12	30.3	0	HMDB0247956;HMDB0031448;HMDB0015224;MJDBOTE0001534	Steroids	23-Carbon atoms	map04976	Organismal Systems	Digestive system	Lipids and lipid-like molecules	Steroids and steroid derivatives	Steroid lactones	Bile secretion	1.5579	1.5538	1.4315	7.56e-06	2.5e-05	7.3989	7.3585	8.0156	8.0489	6.6666	6.6608	5.2708	5.1666	5.2374	5.2394	4.7281	5.1971	7.358	0.6125	5.14	0.205
pos_5535	Vulgarin	metab_5527	yes	up	-	C09600	pos	3162-56-9	546.306	6.34455	2M+NH4	C15H20O4	0	46.1	HMDB0036130	-	-	-	-	-	Lipids and lipid-like molecules	Prenol lipids	Terpene lactones	-	1.5556	1.5401	1.6892	0.0008054	0.001569	6.0197	6.1419	6.0183	5.8792	6.0923	6.2122	5.0153	4.6426	3.0789	4.431	2.0185	2.3427	6.061	0.1157	3.588	1.275
pos_5609	N-Lauroyl Arginine	metab_5603	yes	down	-	-	pos	-	776.572	6.64668	2M+ACN+Na	C18H36N4O3	0	53.2	HMDB0242027	-	-	-	-	-	Organic acids and derivatives	Carboxylic acids and derivatives	Amino acids, peptides, and analogues	-	1.5555	1.5521	0.6745	2.16e-10	6.64e-09	4.334	4.3461	4.3906	4.3656	4.3567	4.3419	6.7977	6.2365	6.5966	6.3674	6.388	6.3644	4.356	0.02035	6.458	0.2028
pos_5836	PC(18:1(6Z)/0:0)	metab_5851	yes	down	-	-	pos	-	522.355	7.75115	M+H	C26H52NO7P	0	73	LMGP01050029;HMDB0256159	-	-	-	-	-	Lipids and lipid-like molecules	Glycerophospholipids	Glycerophosphocholines	-	1.5535	1.548	0.6548	1.3e-09	2.74e-08	3.8758	3.8878	3.9675	4.391	3.8984	3.8837	6.2645	6.0658	6.234	5.9581	5.938	6.0419	3.984	0.2021	6.084	0.1374
neg_4998	Isocolumbin	metab_14097	yes	up	-	C17508	neg	471-54-5	715.279	4.84537	2M-H	C20H22O6	0	80.9	HMDB0036837	-	-	-	-	-	Organoheterocyclic compounds	Naphthopyrans	Not Available	-	1.5533	1.5264	1.5974	6.14e-09	8.28e-08	6.3528	6.3797	5.7705	5.6404	6.2186	6.1536	3.8624	3.8141	3.8167	3.7924	3.7953	3.7803	6.086	0.3091	3.81	0.02904
pos_9206	Hexadecanedioic acid	metab_9968	yes	up	-	C19615	pos	42150-38-9;505-54-4	331.186	3.63203	M+2Na-H	C16H30O4	0	63.2	HMDB0000672;LMFA01170022;HMDB0000712;HMDB0304377	-	-	map01100;map00073	Metabolism;Metabolism	Global and overview maps;Lipid metabolism	Lipids and lipid-like molecules	Fatty Acyls	Fatty acids and conjugates	Metabolic pathways;Cutin, suberine and wax biosynthesis	1.5529	1.5568	1.519	9.5e-08	5.63e-07	5.9979	6.0189	6.1215	6.117	6.7872	6.8192	4.1251	4.2892	4.1409	4.1158	4.1249	4.1253	6.31	0.3852	4.154	0.06697
pos_10153	Cytidine, 2'-deoxy-2',2'-difluoro-N-(1-oxo-2-propylpentyl)-	metab_145	yes	up	-	-	pos	-	431.213	2.74622	M+ACN+H	C17H25F2N3O5	0	68.3	HMDB0254250	-	-	-	-	-	Organoheterocyclic compounds	Diazines	Pyrimidines and pyrimidine derivatives	-	1.5522	1.5474	1.4148	1.19e-12	8.98e-11	7.1241	7.1061	6.9656	6.9401	7.2117	7.2194	5.0148	5.0045	5.0306	5.0055	5.0146	5.015	7.094	0.119	5.014	0.009363
neg_4398	Chemistry 2	metab_13472	yes	up	-	-	neg	-	607.31	5.64363	M+Cl	C34H44N4O4	0	62.3	HMDB0250071	-	-	-	-	-	Organic acids and derivatives	Carboxylic acids and derivatives	Amino acids, peptides, and analogues	-	1.5521	1.545	1.6594	4.08e-10	9.3e-09	5.5434	5.541	5.7841	5.8389	6.0877	6.0517	3.5523	3.5039	3.5066	3.4822	3.4852	3.4702	5.808	0.2368	3.5	0.02904
neg_1548	Ile Leu Asn Asp	metab_10526	yes	up	-	-	neg	-	472.241	3.63482	M-H	C20H35N5O8	38.7	0	-	-	-	-	-	-	-	-	-	-	1.5509	1.5221	1.4719	9.66e-09	1.17e-07	7.3904	7.4126	6.7719	6.7446	7.0299	7.0403	4.8281	4.7327	4.9151	4.5788	4.7523	4.9928	7.065	0.2888	4.8	0.1462
pos_10644	Lys Ile Ala	metab_608	yes	up	-	-	pos	-	331.233	1.72203	M+H	C15H30N4O4	69.2	0	-	-	-	-	-	-	-	-	-	-	1.5505	1.5462	1.5371	7.94e-06	2.61e-05	6.5265	6.4667	5.4836	5.567	6.917	6.9547	4.1115	4.1012	4.1272	4.1022	4.1112	4.1117	6.319	0.6465	4.111	0.009362
neg_5079	11-Meo-fes	metab_14183	yes	up	-	-	neg	-	699.368	4.73577	2M+Hac-H	C19H25FO3	0	39	HMDB0242521	-	-	-	-	-	Lipids and lipid-like molecules	Steroids and steroid derivatives	Estrane steroids	-	1.5503	1.5186	1.5135	1.25e-07	9.07e-07	7.1936	7.1754	6.4754	6.4205	6.5246	6.513	4.282	4.5733	4.2685	4.6118	4.1814	4.7111	6.717	0.3639	4.438	0.22
pos_9792	Ala Lys Leu Asp	metab_9746	yes	down	-	-	pos	-	446.26	3.06633	M+H	C19H35N5O7	46.4	0	-	-	-	-	-	-	-	-	-	-	1.5498	1.5	0.6041	0.006051	0.009639	1.6404	1.6522	5.523	4.8811	4.8155	5.5388	6.6577	6.7336	6.6498	6.5884	6.5382	6.6487	4.009	1.855	6.636	0.06659
pos_3338	Leu Thr Val	metab_3344	yes	up	-	-	pos	-	332.217	3.85227	M+H	C15H29N3O5	89.9	0	-	-	-	-	-	-	-	-	-	-	1.5493	1.5437	1.4871	6.01e-08	5.09e-07	6.5527	6.5601	6.0311	5.9788	6.8016	6.8012	4.3402	4.3299	4.3559	4.3308	4.3399	4.3404	6.454	0.3653	4.34	0.009362
neg_791	Capsianoside I	metab_16048	yes	up	-	-	neg	121924-04-7	681.31	4.49368	M-H, M+Na-2H	C32H52O14	0	57.3	HMDB0002318	-	-	-	-	-	Lipids and lipid-like molecules	Fatty Acyls	Fatty acyl glycosides	-	1.5485	1.5294	1.5098	3.37e-13	4.03e-11	6.7802	6.7617	6.6346	6.627	6.5344	6.5206	4.4519	4.4035	4.4062	4.3819	4.3848	4.3698	6.643	0.1096	4.4	0.02904
neg_2300	Glucitol-lysine	metab_11294	yes	up	-	-	neg	-	331.151	4.86877	M+Na-2H	C12H26N2O7	0	52.7	HMDB0252764	-	-	-	-	-	Organic acids and derivatives	Carboxylic acids and derivatives	Amino acids, peptides, and analogues	-	1.5485	1.5358	1.6721	2.7e-05	8.67e-05	6.211	6.1939	5.2681	5.025	6.9728	6.9573	3.6333	3.7759	3.5875	3.5632	3.5661	3.7811	6.105	0.8204	3.651	0.1018
neg_5874	{1-[2-(4-Carbamimidoyl-benzoylamino)-propionyl]-piperidin-4-yloxy}-acetic acid	metab_14967	yes	up	-	-	neg	-	421.173	3.74422	M+FA-H	C18H24N4O5	0	61.1	HMDB0257277	-	-	-	-	-	Benzenoids	Benzene and substituted derivatives	Benzoic acids and derivatives	-	1.5484	1.5445	1.98	0.0002894	0.0006312	5.4765	5.4985	3.8522	3.8517	6.4168	6.4125	2.6103	2.562	2.9702	2.5404	2.7022	2.5284	5.251	1.161	2.652	0.1681
neg_3011	Taurodeoxycholic acid	metab_12027	yes	down	-	C05463	neg	516-50-7	544.299	5.9564	M+FA-H	C26H45NO6S	0	71.4	LMST05040013;PW_C000715;HMDB0000896	-	-	-	-	-	Lipids and lipid-like molecules	Steroids and steroid derivatives	Bile acids, alcohols and derivatives	-	1.548	1.5285	0.6269	5.13e-05	0.0001518	3.233	4.2324	5.2878	5.0807	3.342	3.6275	6.4869	6.771	6.4842	6.5513	6.5687	6.7036	4.134	0.8869	6.594	0.1178
pos_9715	Glycyrrhizin	metab_9676	yes	up	-	C02284	pos	1405-86-3;1405-86-3;103000-77-7	845.399	3.12202	M+Na	C42H62O16	0	37.6	LMPR0106150013;HMDB0029843	-	-	-	-	-	Lipids and lipid-like molecules	Prenol lipids	Terpene glycosides	-	1.5478	1.5488	1.4259	2.16e-07	1.13e-06	7.0617	7.1315	6.8493	6.8051	7.6356	7.6037	4.7797	4.7694	5.2869	5.0082	5.1807	5.1914	7.181	0.3615	5.036	0.2216
neg_2078	Tryptophyl-Tyrosine	metab_11066	yes	up	-	-	neg	-	366.146	4.49368	M-H	C20H21N3O4	0	75.7	HMDB0029095	-	-	-	-	-	Organic acids and derivatives	Carboxylic acids and derivatives	Amino acids, peptides, and analogues	-	1.5476	1.5424	2.3805	0.002399	0.004086	5.3415	5.2672	4.5135	1.794	6.1135	6.1336	1.7443	1.6968	3.1247	1.6756	1.8505	2.1584	4.861	1.619	2.042	0.5594
pos_2778	APGPR Enterostatin	metab_2812	yes	up	-	-	pos	117830-79-2	519.266	3.0035	M+Na	C21H36N8O6	0	59.7	HMDB0006117	-	-	-	-	-	Benzenoids	Benzene and substituted derivatives	Benzoyl derivatives	-	1.5462	1.56	1.8302	0.0001745	0.0003992	4.6788	4.6205	5.1136	4.2324	6.5877	6.5101	2.892	2.8818	2.9078	2.8827	2.8918	2.8923	5.291	1.014	2.891	0.009351
neg_5082	Honokiol	metab_14186	yes	up	-	C10630	neg	564-73-8	531.257	4.73577	2M-H	C18H18O2	0	56.3	HMDB0253212;MJDBOTE0000890	-	-	-	-	-	Benzenoids	Benzene and substituted derivatives	Biphenyls and derivatives	-	1.5459	1.5278	1.6073	1.72e-06	8.07e-06	6.3202	6.2725	6.4575	6.4609	5.6891	5.6591	4.7027	3.6291	3.7877	3.6075	3.6104	3.5954	6.143	0.371	3.822	0.4373
neg_5713	CDP-DG(18:2(9Z,11Z)/a-17:0)	metab_14820	yes	up	-	C00269	neg	-	1026.5	3.91558	M+Cl	C47H83N3O15P2	0	75.5	PW_C076385;HMDB0116049	-	-	map01100;map00564;map01110;map04070	Metabolism;Metabolism;Metabolism;Environmental Information Processing	Global and overview maps;Lipid metabolism;Global and overview maps;Signal transduction	Lipids and lipid-like molecules	Glycerophospholipids	CDP-glycerols	Metabolic pathways;Glycerophospholipid metabolism;Biosynthesis of secondary metabolites;Phosphatidylinositol signaling system	1.5456	1.5432	1.5555	1.25e-07	9.07e-07	6.4647	6.436	6.9078	6.9266	5.9713	5.9491	4.1941	4.1457	4.1484	4.1241	4.127	4.112	6.443	0.4282	4.142	0.02904
pos_3798	CDP-DG(PGF1alpha/i-12:0)	metab_3791	yes	up	-	-	pos	-	521.72	4.38365	M+2Na	C44H77N3O18P2	0	45.5	HMDB0293356	-	-	-	-	-	Not Available	Not Available	Not Available	-	1.5434	1.5323	1.4799	9.98e-07	4.26e-06	6.7334	6.7646	6.8627	6.9219	5.9558	5.9449	4.3131	4.7917	4.3288	4.3037	4.3128	4.4301	6.531	0.4544	4.413	0.1912
neg_5000	Leu-Arg-Asn-Arg	metab_14102	yes	down	-	-	neg	-	538.324	4.84537	M-H2O-H	C22H43N11O6	0	66.8	HMDB0304803	-	-	-	-	-	Organic acids and derivatives	Carboxylic acids and derivatives	Amino acids, peptides, and analogues	-	1.5426	1.5519	0.7133	7.09e-06	2.68e-05	5.9038	5.8352	5.1355	5.1957	6.6956	6.6911	8.3576	8.2901	8.3138	8.2425	8.2039	8.3015	5.91	0.6845	8.285	0.05438
neg_4494	Tetraxetan	metab_13577	yes	up	-	-	neg	-	403.183	5.5104	M-H	C16H28N4O8	0	46	HMDB0251592	-	-	-	-	-	Organic acids and derivatives	Carboxylic acids and derivatives	Tetracarboxylic acids and derivatives	-	1.5417	1.5349	1.7785	7.22e-05	0.000205	5.6671	5.709	4.7795	4.6968	6.7255	6.7183	3.1735	2.9384	3.4448	3.7667	2.9197	3.0432	5.716	0.8879	3.214	0.3323
pos_902	L-phenylalanyl-L-proline	metab_9014	yes	up	-	-	pos	7669-65-0	263.139	3.9633	M+H, 2M+ACN+H	C14H18N2O3	96.4	0	HMDB0011177	-	-	-	-	-	Organic acids and derivatives	Carboxylic acids and derivatives	Amino acids, peptides, and analogues	-	1.5414	1.5351	1.2896	2.88e-08	3.43e-07	9.3985	9.3912	8.8905	8.8437	9.5781	9.579	7.2086	7.1876	7.1897	7.1388	7.1806	7.2707	9.28	0.3307	7.196	0.04327
pos_1375	4,6-O-Ethylidene-alpha-D-glucose	metab_1374	yes	up	-	-	pos	-	248.113	3.39545	M+ACN+H, 2M+ACN+H	C8H14O6	0	45.6	HMDB0246614	-	-	-	-	-	Organoheterocyclic compounds	Pyranodioxins	Not Available	-	1.5409	1.5433	1.4875	2.5e-09	4.67e-08	6.1489	6.1485	6.6997	6.6752	6.2025	6.2789	4.2758	4.2655	4.2915	4.2664	4.2755	4.276	6.359	0.259	4.275	0.009362
neg_5425	Val-Gly-Val-Ala-Pro-Gly	metab_14533	yes	up	-	-	neg	-	497.273	4.2594	M-H	C22H38N6O7	0	57.1	HMDB0253033	-	-	-	-	-	Organic acids and derivatives	Carboxylic acids and derivatives	Amino acids, peptides, and analogues	-	1.5382	1.5357	1.6464	3.6e-05	0.0001116	5.9828	5.9527	5.5772	5.5459	7.4029	7.3932	3.8843	3.8359	3.8385	3.8142	3.8171	3.8021	6.309	0.863	3.832	0.02904
pos_10028	Pectenotoxin 2	metab_25	yes	up	-	C20012	pos	97564-91-5	430.247	2.84675	M+2H	C47H70O14	0	90.2	HMDB0033491	-	-	-	-	-	Phenylpropanoids and polyketides	Macrolides and analogues	Pectenotoxins and derivatives	-	1.5365	1.5278	1.5709	4.7e-05	0.000124	6.1738	6.1233	5.8393	6.2553	6.1423	6.2811	3.2058	4.7338	4.32	3.1965	3.2056	4.7738	6.136	0.1581	3.906	0.7866
neg_6444	Leonurine	metab_15540	yes	up	-	C16985	neg	24697-74-3	292.13	2.855	M-H2O-H	C14H21N3O5	0	34.3	HMDB0254014	-	-	-	-	-	Benzenoids	Benzene and substituted derivatives	Benzoic acids and derivatives	-	1.5365	1.557	1.9151	0.00323	0.005276	6.2961	6.4026	3.2663	4.4296	7.7899	7.8039	3.1846	3.1362	3.1389	3.1146	3.1175	3.1025	5.998	1.825	3.132	0.02902
pos_435	Lys Ala	metab_4342	yes	up	-	-	pos	-	218.15	0.74595	M+H, 2M+3H2O+2H	C9H19N3O3	31.6	0	-	-	-	-	-	-	-	-	-	-	1.5362	1.5334	1.5572	8.7e-07	3.77e-06	5.9628	5.9812	5.3692	5.3701	6.464	6.4482	3.8108	3.8006	3.8266	3.8015	3.8106	3.8111	5.933	0.4869	3.81	0.009361
neg_3583	LysoPE(0:0/18:3(9Z,12Z,15Z))	metab_12628	yes	down	-	-	neg	-	520.268	7.5448	M+FA-H	C23H42NO7P	0	71.8	HMDB0011479	-	-	-	-	-	Lipids and lipid-like molecules	Glycerophospholipids	Glycerophosphoethanolamines	-	1.5358	1.5251	0.6537	3e-12	1.9e-10	4.1879	4.2242	4.1201	4.0889	4.297	4.2924	6.496	6.4971	6.5489	6.3562	6.2502	6.4217	4.202	0.08647	6.428	0.1103
pos_711	Gln Ala Phe	metab_7155	yes	up	-	-	pos	-	365.182	3.35617	M+H-H2O, M+H	C17H24N4O5	56.8	0	-	-	-	-	-	-	-	-	-	-	1.5346	1.5301	1.4714	9.35e-10	2.12e-08	6.3574	6.3629	6.2502	6.2348	6.6117	6.5616	4.2765	4.6904	4.2922	4.2671	4.2762	4.2767	6.396	0.1573	4.347	0.1687
neg_894	Fumitremorgin B	metab_16158	yes	up	-	C20630	neg	12626-17-4	957.473	4.91542	M-H, 2M-H	C27H33N3O5	0	49.4	HMDB0030203	-	-	map01100;map01110;map00404	Metabolism;Metabolism;Metabolism	Global and overview maps;Global and overview maps;Biosynthesis of other secondary metabolites	Organoheterocyclic compounds	Indoles and derivatives	Carbazoles	Metabolic pathways;Biosynthesis of secondary metabolites;Staurosporine biosynthesis	1.5344	1.5157	1.4019	1.63e-07	1.13e-06	7.9856	7.9436	7.6218	7.6396	8.2178	8.2489	6.0445	5.1112	6.0151	5.5703	5.67	5.5874	7.943	0.2706	5.666	0.343
pos_3098	Lamivudine	metab_3116	yes	down	-	C07065	pos	134678-17-4	271.084	3.53717	M+ACN+H	C8H11N3O3S	0	68.8	HMDB0251826;HMDB0014847;PW_C009184;MJDBOTE0000876	-	-	map04976	Organismal Systems	Digestive system	Nucleosides, nucleotides, and analogues	Nucleoside and nucleotide analogues	3''-thia pyrimidine nucleosides	Bile secretion	1.5344	1.5244	0.6766	4.94e-05	0.0001297	4.2177	4.2297	5.8563	5.0453	4.2404	4.2256	6.3952	7.3746	6.4984	7.1088	6.5342	7.2018	4.636	0.6814	6.852	0.4233
neg_4410	PA(14:1(9Z)/18:2(9Z,12Z))	metab_13487	yes	up	-	C00416	neg	-	687.42	5.62797	M+FA-H	C35H63O8P	0	37.7	HMDB0114796;LMGP10010119;PW_C062213	Lipids	Phospholipids	map01100;map00564;map01110;map00561;map05212;map05200;map04975;map04024;map05231;map04072;map04912;map04070;map04666	Metabolism;Metabolism;Metabolism;Metabolism;Human Diseases;Human Diseases;Organismal Systems;Environmental Information Processing;Human Diseases;Environmental Information Processing;Organismal Systems;Environmental Information Processing;Organismal Systems	Global and overview maps;Lipid metabolism;Global and overview maps;Lipid metabolism;Cancer: specific types;Cancer: overview;Digestive system;Signal transduction;Cancer: overview;Signal transduction;Endocrine system;Signal transduction;Immune system	Lipids and lipid-like molecules	Glycerophospholipids	Glycerophosphates	Metabolic pathways;Glycerophospholipid metabolism;Biosynthesis of secondary metabolites;Glycerolipid metabolism;Pancreatic cancer;Pathways in cancer;Fat digestion and absorption;cAMP signaling pathway;Choline metabolism in cancer;Phospholipase D signaling pathway;GnRH signaling pathway;Phosphatidylinositol signaling system;Fc gamma R-mediated phagocytosis	1.5337	1.5053	1.3865	7.2e-09	9.32e-08	8.2052	8.1992	7.705	7.683	7.9119	7.9304	6.0134	5.9296	5.5338	5.604	5.5385	5.7385	7.939	0.2279	5.726	0.2055
neg_3692	LysoPS(16:0/0:0)	metab_12745	yes	down	-	-	neg	116947-34-3	518.251	6.51167	M+Na-2H	C22H44NO9P	0	70.3	HMDB0240605	-	-	-	-	-	Lipids and lipid-like molecules	Glycerophospholipids	Glycerophosphoserines	-	1.5319	1.5146	0.631	6.2e-11	2.06e-09	3.6853	3.7216	3.6175	4.0876	3.7944	3.7898	6.1167	6.0036	6.0701	5.9426	5.8479	5.9882	3.783	0.1635	5.995	0.09481
neg_6056	2-Oxa-4,7,12-triazatridecan-13-oic acid, 9-hydroxy-5-(1-methylethyl)-3,6-dioxo-8,11-bis(phenylmethyl)-1-(2-pyridinyl)-, 3-pyridinylmethyl ester, (5S,8S,9S,11S)-	metab_15141	yes	up	-	-	neg	-	698.326	3.5331	M+FA-H	C37H43N5O6	0	63.6	HMDB0244627	-	-	-	-	-	Organic acids and derivatives	Carboxylic acids and derivatives	Amino acids, peptides, and analogues	-	1.5316	1.5593	1.6233	1.82e-05	6.13e-05	5.8871	5.9216	7.1873	7.1774	5.8522	5.8795	3.6759	3.6275	3.6301	3.6058	4.3824	4.4329	6.318	0.6703	3.892	0.4001
neg_6100	Diflucortolone	metab_15187	yes	up	-	-	neg	-	375.177	3.49412	M-H2O-H	C22H28F2O4	0	53.9	HMDB0251260	-	-	-	-	-	Lipids and lipid-like molecules	Steroids and steroid derivatives	Hydroxysteroids	-	1.5315	1.536	1.7227	0.0003575	0.0007632	5.933	5.7238	5.3256	4.9876	7.6901	7.683	3.6934	4.0203	3.283	3.7772	3.3371	3.5661	6.224	1.179	3.613	0.2781
pos_4227	Antigonadotropic decapeptide	metab_4222	yes	up	-	-	pos	-	594.8	4.81327	M+2H	C58H81N11O16	0	52.3	HMDB0248487	-	-	-	-	-	Organic acids and derivatives	Carboxylic acids and derivatives	Amino acids, peptides, and analogues	-	1.5315	1.5412	2	0.001662	0.003015	4.9949	4.6596	4.9545	2.6776	6.673	6.5565	2.5436	2.5334	2.5593	2.5343	2.5434	2.5438	5.086	1.462	2.543	0.009336
neg_4484	Didemnin A	metab_13567	yes	up	-	C16862	neg	137219-37-5	977.547	5.51825	M+Cl	C49H78N6O12	0	78.3	HMDB0251219;HMDB0251218	-	-	-	-	-	Organic acids and derivatives	Peptidomimetics	Depsipeptides	-	1.5313	1.5957	1.9223	0.0007415	0.001459	4.9594	5.0709	7.2782	7.2107	4.4909	4.3699	3.2313	2.4043	3.1559	2.9812	2.6311	2.9612	5.563	1.329	2.894	0.3173
neg_40	Phenylalanylproline	metab_13054	yes	up	-	-	neg	7669-65-0	261.124	4.50918	2M-H, 2M+FA-H, M-H	C14H18N2O3	0	30.8	HMDB0011177	-	-	-	-	-	Organic acids and derivatives	Carboxylic acids and derivatives	Amino acids, peptides, and analogues	-	1.5304	1.5085	1.3836	3.65e-08	3.37e-07	8.2189	8.1944	7.6384	7.6049	8.3752	8.3771	5.8374	5.8906	5.8103	5.7157	5.75	5.9798	8.068	0.3543	5.831	0.09595
neg_1320	Withaperuvin F	metab_10301	yes	up	-	-	neg	-	537.229	3.32255	M+Cl	C28H38O8	0	64.1	HMDB0034400	-	-	-	-	-	Lipids and lipid-like molecules	Steroids and steroid derivatives	Bile acids, alcohols and derivatives	-	1.5302	1.5162	1.5408	1.83e-06	8.49e-06	6.626	6.5554	6.1375	5.9773	7.1876	7.1922	4.1256	4.5668	4.2868	4.0555	4.6734	4.0435	6.613	0.5098	4.292	0.2707
pos_844	Glu Val Ile	metab_8447	yes	up	-	-	pos	-	360.212	3.78157	M+H-H2O, M+H	C16H29N3O6	41.2	0	-	-	-	-	-	-	-	-	-	-	1.5293	1.5287	1.4948	6.25e-07	2.82e-06	6.3047	6.2811	5.9329	5.8257	6.8967	6.8958	4.3411	4.1877	4.2138	4.3709	4.1978	4.1982	6.356	0.4587	4.252	0.08185
pos_9275	S-4-Hydroxymephenytoin	metab_9255	yes	up	-	-	pos	-	276.134	3.5847	M+ACN+H	C12H14N2O3	0	41.2	HMDB0013894	-	-	-	-	-	Organoheterocyclic compounds	Azolidines	Imidazolidines	-	1.5291	1.5308	1.5349	3.81e-05	0.0001031	6.3753	6.347	5.4733	5.536	7.2563	7.2336	4.1198	4.182	4.1355	4.1104	4.1761	4.1734	6.37	0.7787	4.15	0.03142
neg_2916	PS(6 keto-PGF1alpha/22:2(13Z,16Z))	metab_11923	yes	up	-	-	neg	-	928.563	5.8388	M-H	C48H84NO14P	0	37.3	HMDB0283113	-	-	-	-	-	Not Available	Not Available	Not Available	-	1.5286	1.5199	1.5065	2.7e-11	1.05e-09	6.4508	6.3794	6.6615	6.6106	6.7757	6.8096	4.4431	4.3947	4.3973	4.373	4.3759	4.3609	6.615	0.1722	4.391	0.02904
pos_6585	3a,6b,7a,12a-Tetrahydroxy-5b-cholanoic acid	metab_6636	yes	down	-	C01094	pos	80875-93-0	912.575	5.83328	2M+ACN+Na	C24H40O6	0	47.6	HMDB0000399	-	-	map01100;map00400;map00051;map02060;map01120	Metabolism;Metabolism;Metabolism;Environmental Information Processing;Metabolism	Global and overview maps;Amino acid metabolism;Carbohydrate metabolism;Membrane transport;Global and overview maps	Organic oxygen compounds	Organooxygen compounds	Carbohydrates and carbohydrate conjugates	Metabolic pathways;Phenylalanine, tyrosine and tryptophan biosynthesis;Fructose and mannose metabolism;Phosphotransferase system (PTS);Microbial metabolism in diverse environments	1.5286	1.5202	0.5968	0.0002417	0.0005341	2.7262	2.7382	4.77	4.561	2.7488	2.7341	5.7824	5.7922	5.6871	5.6728	5.4323	5.6167	3.38	0.9982	5.664	0.1319
neg_2236	Pralsetinib	metab_11234	yes	up	-	-	neg	-	514.252	4.75925	M-H2O-H	C27H32FN9O2	0	50.2	HMDB0304855	-	-	-	-	-	Not Available	Not Available	Not Available	-	1.5281	1.5085	1.5237	2.97e-08	2.82e-07	6.4978	6.4633	6.3625	6.1036	6.8163	6.7763	4.5584	4.5865	4.1074	4.123	4.1924	4.0404	6.503	0.266	4.268	0.2409
pos_10224	Isokobusone	metab_213	yes	up	-	C16977	pos	24173-72-6	267.134	2.69952	M+2Na-H	C14H22O2	0	42.6	HMDB0036791	-	-	-	-	-	Organic oxygen compounds	Organooxygen compounds	Alcohols and polyols	-	1.5267	1.525	1.3858	3.18e-05	8.8e-05	8.0267	8.0035	7.0185	6.9494	8.6558	8.6523	5.6899	5.6797	5.7057	5.6806	5.6897	5.6902	7.884	0.7541	5.689	0.009363
neg_484	1-Linoleoyl-sn-Glycero-3-Phosphocholine	metab_13933	yes	down	-	C04100	neg	22252-07-9	564.33	6.44905	M+Cl, M+FA-H	C26H50NO7P	75.8	0	LMGP01050137;HMDB0010386	-	-	-	-	-	Lipids and lipid-like molecules	Glycerophospholipids	Glycerophosphocholines	-	1.5266	1.4916	0.6789	1.35e-06	6.6e-06	3.8373	4.3777	5.1855	5.0859	4.9165	5.0262	7.1552	6.9132	7.1066	6.904	6.844	6.9481	4.738	0.5248	6.979	0.1237
pos_9690	(3beta,4alpha,22beta)-22-[[2-O-(6-Deoxy-alpha-L-mannopyranosyl)-beta-D-glucopyranosyl]oxy]-23-hydroxyolean-12-en-3-yl O-6-deoxy-alpha-L-mannopyranosyl-(1->2)-O-beta-D-galactopyranosyl-(1->2)-beta-D-glucopyranosiduronic acid	metab_9651	yes	up	-	-	pos	-	626.323	3.1457	M+2H	C60H98O27	0	41	HMDB0302017	-	-	-	-	-	Lipids and lipid-like molecules	Prenol lipids	Terpene glycosides	-	1.5261	1.534	1.4376	3.28e-07	1.62e-06	6.5387	6.5479	7.2576	7.5939	6.6831	6.7306	4.7947	4.7844	4.8104	4.7854	4.7944	4.7949	6.892	0.4334	4.794	0.009363
pos_1676	LysoPC(17:0/0:0)	metab_1704	yes	down	-	C04230	pos	50930-23-9	510.355	6.7662	M+H, M+Na	C25H52NO7P	0	84.1	HMDB0012108	Lipids	Phospholipids	map00564;map05231	Metabolism;Human Diseases	Lipid metabolism;Cancer: overview	Lipids and lipid-like molecules	Glycerophospholipids	Glycerophosphocholines	Glycerophospholipid metabolism;Choline metabolism in cancer	1.5258	1.5526	0.5982	0.006086	0.009692	4.7708	4.8697	6.0016	5.8849	1.7671	1.6223	7.1209	6.9472	7.0351	6.8468	6.8502	6.8595	4.153	1.97	6.943	0.114
neg_3117	Soyasaponin III	metab_12135	yes	down	-	C19865	neg	55304-02-4	831.427	6.08948	M+Cl	C42H68O14	0	79.8	HMDB0034651	-	-	-	-	-	Lipids and lipid-like molecules	Prenol lipids	Terpene glycosides	-	1.5252	1.5187	0.6724	2.52e-08	2.49e-07	4.7262	4.9207	5.079	4.2111	4.4192	4.4146	6.7994	7.045	6.7806	6.9214	6.762	6.9916	4.628	0.3352	6.883	0.1197
neg_5953	PA(6 keto-PGF1alpha/10:0)	metab_15042	yes	up	-	-	neg	-	715.327	3.66598	M+K-2H	C33H59O12P	0	64.2	HMDB0262672	-	-	-	-	-	Not Available	Not Available	Not Available	-	1.5248	1.507	1.4733	4e-09	5.98e-08	6.9124	6.912	6.5717	6.5665	7.2292	7.1938	4.7343	4.6859	4.6886	4.6643	4.6672	4.6522	6.898	0.2877	4.682	0.02904
pos_7811	CDP-DG(18:2(9Z,11Z)/i-20:0)	metab_7835	yes	up	-	C00269	pos	-	528.782	4.79753	M+H+Na	C50H89N3O15P2	0	31.4	PW_C076396;HMDB0116060	-	-	map01100;map00564;map01110;map04070	Metabolism;Metabolism;Metabolism;Environmental Information Processing	Global and overview maps;Lipid metabolism;Global and overview maps;Signal transduction	Lipids and lipid-like molecules	Glycerophospholipids	CDP-glycerols	Metabolic pathways;Glycerophospholipid metabolism;Biosynthesis of secondary metabolites;Phosphatidylinositol signaling system	1.5242	1.5217	1.4647	2.11e-08	2.67e-07	6.2941	6.4182	6.2373	6.1491	6.8405	6.7566	4.6843	4.3374	4.3635	4.3384	4.3475	4.3479	6.449	0.2855	4.403	0.138
neg_3728	Pinane thromboxane A2	metab_12782	yes	up	-	-	neg	-	397.271	6.40998	M+Na-2H	C24H40O3	0	41.5	HMDB0256907	-	-	-	-	-	Lipids and lipid-like molecules	Fatty Acyls	Fatty acids and conjugates	-	1.524	1.5125	1.6406	5.63e-11	1.93e-09	5.6599	5.5933	5.8176	5.7768	5.3856	5.4018	3.469	3.4206	3.4233	3.399	3.4019	3.3869	5.606	0.1829	3.417	0.02903
pos_63	2-[(2-Amino-2-oxoethyl)-[(2S)-2-[(2-amino-2-oxoethyl)-(carboxymethyl)amino]propyl]amino]acetic acid	metab_6342	yes	up	-	-	pos	-	609.287	3.43507	2M+H, 2M+K, 2M+Na, M+CH3OH+H	C11H20N4O6	0	41.4	HMDB0247365	-	-	-	-	-	Organic acids and derivatives	Carboxylic acids and derivatives	Amino acids, peptides, and analogues	-	1.5233	1.5125	1.3398	3.81e-08	4.31e-07	8.1848	8.1698	8.0956	8.0832	7.6609	7.6907	5.8481	6.2339	5.7726	6.1517	5.6524	6.081	7.981	0.2398	5.957	0.2318
pos_9068	Cucurbitacin S	metab_9062	yes	down	-	C08806	pos	60137-06-6	512.313	3.77358	2M+3H2O+2H	C30H42O6	0	30.7	LMST01010116;HMDB0250583	-	-	-	-	-	Lipids and lipid-like molecules	Steroids and steroid derivatives	Oxosteroids	-	1.5227	1.5152	0.6627	9.54e-06	3.05e-05	3.8017	4.1788	3.6046	3.5796	4.9933	4.8134	6.0675	6.3833	6.1719	6.2216	6.4333	6.4041	4.162	0.6157	6.28	0.1482
neg_4659	Arginyl-prolyl-proline	metab_13750	yes	up	-	-	neg	-	403.183	5.29873	M+Cl	C16H28N6O4	0	72.7	HMDB0249363	-	-	-	-	-	Organic acids and derivatives	Carboxylic acids and derivatives	Amino acids, peptides, and analogues	-	1.5207	1.5029	1.6151	4.18e-07	2.45e-06	5.9897	5.9566	5.3746	5.3188	6.4157	6.3937	3.7101	3.6617	3.6643	3.64	3.6429	3.628	5.908	0.4763	3.658	0.02904
neg_1939	PA(14:0/LTE4)	metab_10922	yes	up	-	-	neg	-	802.432	4.23607	M-H	C40H70NO11PS	0	67.9	HMDB0262988	-	-	-	-	-	Not Available	Not Available	Not Available	-	1.5206	1.5127	1.3747	1.95e-10	5.33e-09	8.0247	7.9781	8.2793	8.244	7.8423	7.8437	5.7439	5.805	5.9216	5.7546	5.8881	5.957	8.035	0.19	5.845	0.08975
neg_2098	DIPROTIN B	metab_11085	yes	up	-	-	neg	-	326.208	4.53268	M-H	C16H29N3O4	58.5	0	-	-	-	-	-	-	-	-	-	-	1.5198	1.4804	1.6108	1.18e-05	4.18e-05	6.7675	6.7531	5.1487	5.2859	5.9466	5.9045	3.7572	3.7088	3.7114	3.6871	3.69	3.6751	5.968	0.6923	3.705	0.02904
neg_972	Histidyllysine	metab_16244	yes	up	-	-	neg	37700-85-9	282.157	0.748683	M-H	C12H21N5O3	0	33	HMDB0028890	-	-	-	-	-	Organic acids and derivatives	Carboxylic acids and derivatives	Amino acids, peptides, and analogues	-	1.5193	1.5035	1.6504	1.41e-08	1.56e-07	5.5391	5.5944	5.3581	5.2103	6.0254	5.9791	3.4558	3.4074	3.4101	3.3858	3.3887	3.3737	5.618	0.3277	3.404	0.02903
neg_5974	Ichangic acid 17-beta-D-glucopyranoside	metab_15063	yes	up	-	-	neg	-	705.214	3.63482	M+K-2H	C32H44O15	0	75.3	HMDB0037590	-	-	-	-	-	Lipids and lipid-like molecules	Prenol lipids	Terpene glycosides	-	1.5188	1.4989	1.485	1.16e-06	5.83e-06	7.2094	7.2625	6.6005	6.6759	6.8787	6.838	4.0396	4.6026	4.19	4.9661	5.1777	4.9507	6.911	0.2723	4.654	0.4594
pos_3329	Dehydrosoyasaponin I	metab_3337	yes	down	-	C13837	pos	117210-14-7	905.493	3.83677	M+H-2H2O	C48H76O18	0	48.4	HMDB0039331	-	-	-	-	-	Lipids and lipid-like molecules	Prenol lipids	Terpene glycosides	-	1.5186	1.5138	0.7318	2.83e-05	7.96e-05	5.8053	5.4775	6.7948	6.7817	5.2347	5.2199	8.0258	8.014	8.0227	8.0474	8.0717	8.0789	5.886	0.7307	8.043	0.02713
pos_3248	(2R)-2-Amino-6-[[(3S,4R,5R)-3,4,5,6-tetrahydroxy-2-oxohexyl]amino]hexanoic acid	metab_3258	yes	up	-	-	pos	-	372.176	3.74208	M+ACN+Na	C12H24N2O7	0	30.2	HMDB0242138	-	-	-	-	-	Organic acids and derivatives	Carboxylic acids and derivatives	Amino acids, peptides, and analogues	-	1.5174	1.52	1.4738	3.19e-08	3.73e-07	6.1671	6.1068	6.205	6.1617	6.7603	6.7677	4.274	4.2637	4.2898	4.2647	4.2738	4.5317	6.361	0.3134	4.316	0.106
neg_721	Beclabuvir	metab_15975	yes	up	-	-	neg	-	704.308	4.18133	M-H2O-H, M+FA-H	C36H45N5O5S	0	41.8	HMDB0248920	-	-	-	-	-	Organoheterocyclic compounds	Indoles and derivatives	Indolecarboxylic acids and derivatives	-	1.5171	1.5055	1.4338	4.36e-09	6.33e-08	7.2597	7.2468	7.4723	7.4619	6.8757	6.9397	5.0863	5.1291	5.0287	4.8279	4.912	5.185	7.209	0.2533	5.028	0.1355
pos_2722	PS(18:1(9Z)/15:0)	metab_2757	yes	up	-	C02737	pos	-	396.74	2.9091	M+2Na	C39H74NO10P	0	67.2	LMGP03010325;PW_C060810;HMDB0112409	Lipids	Phospholipids	map01100;map00564;map01110;map05146;map05322;map00260;map05140	Metabolism;Metabolism;Metabolism;Human Diseases;Human Diseases;Metabolism;Human Diseases	Global and overview maps;Lipid metabolism;Global and overview maps;Infectious disease: parasitic;Immune disease;Amino acid metabolism;Infectious disease: parasitic	Lipids and lipid-like molecules	Glycerophospholipids	Glycerophosphoserines	Metabolic pathways;Glycerophospholipid metabolism;Biosynthesis of secondary metabolites;Amoebiasis;Systemic lupus erythematosus;Glycine, serine and threonine metabolism;Leishmaniasis	1.5168	1.5055	1.4707	1.97e-07	1.04e-06	6.6528	6.5793	5.7673	5.9173	6.6777	6.352	4.2735	4.3654	4.3521	4.2642	4.2732	4.2737	6.324	0.3936	4.3	0.04559
pos_7457	Floratheasaponin I	metab_7493	yes	down	-	-	pos	-	616.303	5.12418	M+2H	C60H94O26	0	70.8	HMDB0302067	-	-	-	-	-	Hydrocarbons	Saturated hydrocarbons	Alkanes	-	1.5166	1.5107	0.7109	3.46e-08	4e-07	4.7175	5.0278	4.554	4.7984	5.2387	5.3989	7.0656	6.9642	7.0066	6.9443	6.9334	6.9124	4.956	0.3239	6.971	0.05628
pos_3772	Valyl-leucyl-lysine 4-nitroanilide	metab_3764	yes	up	-	-	pos	-	461.286	4.35977	M+H-H2O	C23H38N6O5	0	35.3	HMDB0250805	-	-	-	-	-	Organic acids and derivatives	Carboxylic acids and derivatives	Amino acids, peptides, and analogues	-	1.5164	1.4987	1.3923	7.4e-08	5.09e-07	7.448	7.4179	6.945	6.9578	6.885	6.853	5.4326	5.1464	5.2093	4.9561	4.7964	4.9886	7.084	0.2728	5.088	0.2232
neg_3821	1-Hydroxy-2,12,15-heneicosatrien-4-one	metab_12872	yes	up	-	-	neg	-	341.244	6.23798	M+Na-2H	C21H36O2	0	31.4	HMDB0036741;LMFA05000600	-	-	-	-	-	Lipids and lipid-like molecules	Fatty Acyls	Fatty alcohols	-	1.5164	1.53	1.7256	0.0001464	0.0003815	5.5997	5.6407	6.6521	6.5887	5.3263	5.3533	2.7791	4.3705	2.615	4.1444	2.5936	3.8758	5.86	0.6026	3.396	0.8215
pos_1263	Tyrosyl-Valine	metab_1254	yes	up	-	-	pos	-	245.128	4.98825	M+H-2H2O, 2M+NH4	C14H20N2O4	0	37	HMDB0029118	-	-	-	-	-	Organic acids and derivatives	Carboxylic acids and derivatives	Amino acids, peptides, and analogues	-	1.5163	1.527	1.5537	3.98e-07	1.91e-06	5.3713	5.4781	6.2279	6.0402	6.0219	6.0148	3.4137	3.6302	3.9688	3.5596	4.0834	3.9686	5.859	0.3472	3.771	0.2713
pos_2266	Leu Glu Lys	metab_2327	yes	up	-	-	pos	-	389.239	1.09948	M+H	C17H32N4O6	63.2	0	-	-	-	-	-	-	-	-	-	-	1.5154	1.5017	1.4423	1.12e-08	1.6e-07	6.8296	6.8281	6.1707	6.2221	6.4648	6.3802	4.4952	4.485	4.511	4.4859	4.495	4.4955	6.483	0.2883	4.495	0.009362
neg_1358	((4-(4-Amidinophenoxy)butanoyl)aspartyl)valine	metab_10339	yes	up	-	-	neg	-	481.194	3.3695	M+FA-H	C20H28N4O7	0	64.1	HMDB0242231	-	-	-	-	-	Organic acids and derivatives	Carboxylic acids and derivatives	Amino acids, peptides, and analogues	-	1.515	1.4924	1.5036	1.25e-08	1.42e-07	6.675	6.6668	6.4133	6.3805	6.4294	6.3964	4.0712	4.4827	4.708	4.1325	4.0041	4.5183	6.494	0.1384	4.319	0.2875
neg_2040	4-(2-Nitroethyl)phenyl primeveroside	metab_11026	yes	down	-	-	neg	-	460.146	4.42352	M-H	C19H27NO12	0	61.6	HMDB0031742	-	-	-	-	-	Organic oxygen compounds	Organooxygen compounds	Carbohydrates and carbohydrate conjugates	-	1.5149	1.5044	0.613	2.14e-09	3.59e-08	3.3424	3.3786	3.2746	3.2434	3.7395	3.7121	5.6563	5.8999	5.6076	5.5295	5.4649	5.593	3.448	0.2203	5.625	0.1501
pos_1683	LysoPC(20:3(5Z,8Z,11Z)/0:0)	metab_1712	yes	down	-	-	pos	1199257-41-4	546.355	6.64668	M+H, M+Na	C28H52NO7P	0	64.1	HMDB0010393	-	-	-	-	-	Lipids and lipid-like molecules	Glycerophospholipids	Glycerophosphocholines	-	1.5138	1.5127	0.7184	1.34e-10	4.49e-09	5.1983	5.0503	5.0621	5.2306	5.067	4.9422	7.2665	7.0912	7.2544	7.0071	6.8775	7.0301	5.092	0.106	7.088	0.1508
pos_8623	Oligomycin	metab_8629	yes	up	-	-	pos	-	418.255	4.1298	M+2Na	C45H74O11	0	86.7	HMDB0255952	-	-	-	-	-	Phenylpropanoids and polyketides	Macrolides and analogues	Not Available	-	1.5123	1.5201	1.5002	3.7e-06	1.33e-05	6.0216	5.8908	6.064	5.9827	7.0859	7.0879	4.2371	4.2268	4.2529	4.2278	4.2369	4.2373	6.355	0.5694	4.236	0.009362
pos_680	Tryptophyl-Proline	metab_6848	yes	up	-	-	pos	-	334.175	3.21605	M+CH3OH+H, 2M+Na	C16H19N3O3	0	39.8	HMDB0029091	-	-	-	-	-	Organic acids and derivatives	Carboxylic acids and derivatives	Amino acids, peptides, and analogues	-	1.5121	1.4854	1.7191	0.001028	0.001956	6.4461	6.4201	6.0334	6.148	4.7852	3.3266	3.216	3.2057	3.2317	3.2066	3.2157	3.2162	5.527	1.239	3.215	0.009357
neg_5948	Glutaminylphenylalanine	metab_15037	yes	up	-	-	neg	92327-75-8	292.13	3.68162	M-H	C14H19N3O4	0	65.7	HMDB0028804	-	-	-	-	-	Organic acids and derivatives	Carboxylic acids and derivatives	Amino acids, peptides, and analogues	-	1.5116	1.4871	1.5641	8.14e-06	3.03e-05	6.5488	6.5115	5.5712	5.5396	6.7606	6.7685	4.2995	4.2289	3.8313	3.9153	3.4801	4.3481	6.283	0.5738	4.017	0.3369
neg_3262	7-Hydroxytrideca-9,11-dienoylcarnitine	metab_12285	yes	up	-	-	neg	-	414.25	6.23798	M+FA-H	C20H35NO5	0	51.8	HMDB0241335	-	-	-	-	-	Lipids and lipid-like molecules	Fatty Acyls	Fatty acid esters	-	1.5112	1.5061	1.7568	6.59e-06	2.52e-05	4.9699	5.0267	5.7382	5.6777	5.2404	5.2946	4.2011	2.8111	2.8138	2.7895	2.7924	2.7775	5.325	0.3219	3.031	0.5735
pos_6808	(3b,16a,20R)-3,16,20,22,25-Pentahydroxy-5-cucurbiten-11-one 3-[rhamnosyl-(1->4)-[glucosyl-(1->6)]-glucoside]	metab_6857	yes	down	-	-	pos	251102-63-3	511.255	5.69748	M+2Na	C48H80O20	0	78.6	HMDB0035344	-	-	-	-	-	Lipids and lipid-like molecules	Steroids and steroid derivatives	Steroidal glycosides	-	1.5108	1.4905	0.6465	0.001245	0.002324	3.4188	3.4308	3.4754	3.4504	5.8911	5.982	6.6568	6.6413	6.6406	6.6123	6.541	6.5847	4.275	1.288	6.613	0.04348
neg_1753	11-Deoxycortisol-3-carboxymethyloxime	metab_10730	yes	up	-	-	neg	-	454.202	3.94678	M+Cl	C23H33NO6	0	37.6	HMDB0244352	-	-	-	-	-	Lipids and lipid-like molecules	Steroids and steroid derivatives	Hydroxysteroids	-	1.5102	1.4961	1.5753	7.08e-06	2.68e-05	6.3778	6.2857	5.4804	5.5035	6.9452	6.9794	4.0267	3.9784	3.981	3.9567	3.9596	3.9446	6.262	0.6605	3.975	0.02904
pos_1136	Alaptide	metab_1119	yes	up	-	-	pos	-	200.139	4.6221	M+H, M+NH4	C9H14N2O2	0	35.2	HMDB0248111	-	-	-	-	-	Organic acids and derivatives	Carboxylic acids and derivatives	Amino acids, peptides, and analogues	-	1.51	1.5022	1.4609	8.78e-08	5.27e-07	6.3696	6.3599	6.4954	6.463	6.208	6.2345	4.7451	4.1252	4.4695	4.3395	3.8087	4.6109	6.355	0.1164	4.35	0.3412
pos_10377	N-Hydroxy-L-tyrosine	metab_352	yes	up	-	C03004	pos	64448-49-3	239.102	2.50313	M+ACN+H	C9H11NO4	0	59.1	HMDB0038750	-	-	map00460;map01100;map01110	Metabolism;Metabolism;Metabolism	Metabolism of other amino acids;Global and overview maps;Global and overview maps	Organic acids and derivatives	Carboxylic acids and derivatives	Amino acids, peptides, and analogues	Cyanoamino acid metabolism;Metabolic pathways;Biosynthesis of secondary metabolites	1.5097	1.5033	1.4145	1.21e-06	5.05e-06	7.1963	7.1807	6.4001	6.3645	7.3624	7.3854	4.8682	4.9264	5.0395	4.9573	5.0752	4.7501	6.982	0.4718	4.936	0.1182
pos_7155	PS(PGF1alpha/22:5(7Z,10Z,13Z,16Z,19Z))	metab_7198	yes	up	-	-	pos	-	466.763	5.39522	M+H+Na	C48H80NO13P	0	71.8	HMDB0283493	-	-	-	-	-	Not Available	Not Available	Not Available	-	1.5091	1.4976	1.4743	8.86e-10	2.04e-08	6.3202	6.3608	6.085	6.1145	5.909	5.8046	4.1373	4.127	4.153	4.128	4.137	4.1375	6.099	0.2194	4.137	0.009362
pos_2032	Ile His Ala	metab_2090	yes	up	-	-	pos	-	340.197	2.52677	M+2H, M+H	C15H25N5O4	89.5	0	-	-	-	-	-	-	-	-	-	-	1.5085	1.4894	1.4383	8.52e-07	3.7e-06	6.929	6.9851	6.2369	6.2341	6.6482	6.4063	4.842	4.8556	4.713	4.0494	4.3555	4.6023	6.573	0.334	4.57	0.3143
neg_4668	Prolylphenylalanine	metab_13758	yes	up	-	-	neg	13589-02-1	307.13	5.29092	M+FA-H	C14H18N2O3	0	62.5	HMDB0011179	-	-	-	-	-	Organic acids and derivatives	Carboxylic acids and derivatives	Amino acids, peptides, and analogues	-	1.5077	1.4919	1.6004	3.3e-06	1.42e-05	5.8788	6.1571	5.7349	5.0671	6.6507	6.6257	3.8128	3.7644	3.7671	3.7428	3.7457	3.7307	6.019	0.5988	3.761	0.02904
neg_2350	Candidin	metab_11346	yes	up	-	-	neg	-	902.448	4.9543	M-H2O-H	C47H71NO17	0	94.6	HMDB0259425	-	-	-	-	-	Organic oxygen compounds	Organooxygen compounds	Carbohydrates and carbohydrate conjugates	-	1.5075	1.4846	1.3726	2.86e-09	4.57e-08	8.126	8.1251	7.9182	7.8796	7.5432	7.5556	5.8013	5.7242	5.7658	5.6891	5.6079	5.7633	7.858	0.2599	5.725	0.06921
neg_6530	TETRAHYDROURIDINE	metab_15625	yes	up	-	-	neg	-	229.083	1.8289	M-H2O-H	C9H16N2O6	0	65.6	HMDB0258911	-	-	-	-	-	Nucleosides, nucleotides, and analogues	Pyrimidine nucleosides	Not Available	-	1.5067	1.5031	1.6485	0.0002113	0.0004746	6.3872	6.3039	4.9461	4.9852	7.3071	7.3306	3.8192	3.7708	3.7734	3.7491	3.752	3.7371	6.21	1.058	3.767	0.02904
pos_2728	Thr Leu	metab_2763	yes	up	-	-	pos	-	233.149	2.92497	M+H	C10H20N2O4	82	0	-	-	-	-	-	-	-	-	-	-	1.5066	1.4938	1.3495	1.41e-09	2.93e-08	7.8331	7.798	7.3844	7.3425	7.5374	7.4227	5.6361	5.6928	5.5281	5.5289	5.5139	5.6848	7.553	0.2138	5.597	0.0833
neg_4129	Ganoderic acid W	metab_13192	yes	up	-	-	neg	86377-49-3	607.346	5.98	M+Cl	C34H52O7	0	42.6	HMDB0033078	-	-	-	-	-	Lipids and lipid-like molecules	Prenol lipids	Sesterterpenoids	-	1.5056	1.4921	1.5759	2.15e-05	7.1e-05	6.4395	6.3971	5.5024	5.4271	7.0821	7.08	3.9347	4.1032	3.889	3.8647	3.8676	4.4095	6.321	0.7272	4.011	0.2145
pos_597	Ile Val	metab_5992	yes	up	-	-	pos	-	231.17	2.92497	M+H, M+Na	C11H22N2O3	79.3	0	-	-	-	-	-	-	-	-	-	-	1.5044	1.5001	1.3268	4.5e-07	2.11e-06	8.2718	8.2539	7.7216	7.678	8.6799	8.6247	6.2319	6.2245	6.171	6.1279	6.1234	6.227	8.205	0.4289	6.184	0.05053
neg_5866	3-alpha-Androstanediol glucuronide	metab_14958	yes	up	-	-	neg	-	449.252	3.752	M-H2O-H	C25H40O8	0	31.9	HMDB0010339;HMDB0010321;LMST05010039	-	-	-	-	-	Alkaloids and derivatives	Morphinans	Not Available	-	1.5038	1.4985	1.5121	2.96e-08	2.82e-07	6.4035	6.3993	6.7473	6.769	5.9838	6.0014	4.2483	4.1999	4.2026	4.1783	4.1812	4.3201	6.384	0.3427	4.222	0.05431
neg_4476	4-Methoxyestrone	metab_13558	yes	up	-	C03958	neg	-	599.341	5.53392	2M-H	C19H24O3	0	74.6	HMDB0060088	Hormones and transmitters	Peptide hormones	-	-	-	Organic acids and derivatives	Carboxylic acids and derivatives	Amino acids, peptides, and analogues	-	1.5017	1.4789	1.5265	4.53e-11	1.59e-09	6.3362	6.3304	6.0436	5.9857	6.0033	5.988	4.0447	3.9963	3.999	4.0532	3.9776	3.9626	6.115	0.1707	4.006	0.03622
pos_9903	Ile Ile Ser	metab_9853	yes	up	-	-	pos	-	332.217	2.95598	M+H	C15H29N3O5	49.1	0	-	-	-	-	-	-	-	-	-	-	1.5014	1.4854	1.4636	3.53e-07	1.72e-06	6.6984	6.6894	5.931	5.8166	6.2073	6.1452	4.2067	4.1964	4.2085	4.1834	4.1925	4.6252	6.248	0.3733	4.269	0.1749
neg_1879	Isoleucyl-prolyl-proline	metab_10858	yes	up	-	-	neg	-	324.193	4.15795	M-H	C16H27N3O4	0	71.1	HMDB0253021	-	-	-	-	-	Organic acids and derivatives	Carboxylic acids and derivatives	Amino acids, peptides, and analogues	-	1.5005	1.4705	1.5771	2.97e-07	1.87e-06	6.3248	6.2635	5.4186	5.2654	6.0049	5.9896	3.7766	3.7283	3.7309	3.7066	3.7266	3.6945	5.878	0.4389	3.727	0.02811
neg_4074	Heliotron	metab_13133	yes	up	-	-	neg	-	358.187	6.05033	M+FA-H	C16H27NO5	0	67.4	HMDB0253072	-	-	-	-	-	Alkaloids and derivatives	Not Available	Not Available	-	1.4998	1.45	1.6917	5.82e-05	0.0001701	6.5544	6.5383	4.9457	5.0309	4.8953	4.9202	3.2927	3.2443	3.247	3.2227	3.2256	3.2106	5.481	0.8266	3.24	0.02903
neg_6529	Gamma-Glutamylglutamic acid	metab_15623	yes	up	-	C05282	neg	1116-22-9	257.078	1.83655	M-H2O-H	C10H16N2O7	0	75.2	HMDB0011737	-	-	-	-	-	Organic acids and derivatives	Carboxylic acids and derivatives	Amino acids, peptides, and analogues	-	1.4989	1.489	1.5054	2.59e-05	8.38e-05	6.915	6.8509	6.0342	5.9639	7.7231	7.7297	4.6151	4.5667	4.5694	4.545	4.548	4.533	6.869	0.7731	4.563	0.02904
pos_3511	1,5-Naphthalenediamine	metab_3509	yes	up	-	C19463	pos	2243-62-1	159.092	4.05027	M+H	C10H10N2	60.6	0	HMDB0244231	-	-	-	-	-	Benzenoids	Naphthalenes	Not Available	-	1.4983	1.4884	1.5194	4.01e-10	1.08e-08	5.882	5.8749	5.4139	5.4592	5.6484	5.7151	3.7296	3.7193	3.7453	3.7202	3.7293	3.7298	5.666	0.1997	3.729	0.009361
pos_9718	Tyr-Gly-Gly-Phe-Gly-OH	metab_9679	yes	up	-	-	pos	-	532.243	3.12202	M+CH3OH+H	C24H29N5O7	0	57.8	HMDB0259341	-	-	-	-	-	Organic acids and derivatives	Carboxylic acids and derivatives	Amino acids, peptides, and analogues	-	1.4983	1.4511	1.7764	0.005842	0.009342	7.3669	7.3468	5.5645	5.5002	4.9807	3.0387	2.9281	2.9178	4.4041	2.9188	2.9279	2.9283	5.633	1.62	3.171	0.6042
pos_4368	(5Z)-(15S)-11-alpha-hydroxy-9,15-dioxoprosta-13-enoate	metab_4359	yes	down	-	-	pos	-	372.189	4.98028	M+Na	C20H29O5-	0	57.1	HMDB0303977	-	-	-	-	-	Lipids and lipid-like molecules	Fatty Acyls	Eicosanoids	-	1.4981	1.4936	0.6934	5.35e-17	3.82e-14	4.3503	4.3623	4.4069	4.3818	4.3729	4.3582	6.3226	6.2984	6.2931	6.2605	6.2914	6.3645	4.372	0.02035	6.305	0.0352
neg_661	Viveta	metab_15697	yes	up	-	-	neg	-	411.214	3.91558	M+Na-2H, M+K-2H	C23H34O5	0	51.2	HMDB0259865	-	-	-	-	-	Benzenoids	Benzene and substituted derivatives	Phenoxyacetic acid derivatives	-	1.4979	1.4722	1.5366	2.51e-08	2.48e-07	6.3708	6.3513	5.7235	5.615	6.2368	6.2648	4.0182	3.9699	3.9725	3.9482	3.9511	3.9361	6.094	0.3344	3.966	0.02904
neg_4279	PGP(22:6(4Z,7Z,11E,13Z,15E,19Z)-2OH(10S,17)/20:1(11Z))	metab_13355	yes	up	-	-	neg	-	941.495	5.79977	M-H2O-H	C48H82O15P2	0	47.7	HMDB0273312	-	-	-	-	-	Not Available	Not Available	Not Available	-	1.4977	1.4817	1.4459	2.22e-08	2.26e-07	7.0609	7.0333	7.0893	7.0474	6.5868	6.6438	4.9051	4.7483	4.4882	5.017	4.5049	5.0109	6.91	0.2299	4.779	0.2396
neg_3720	9(S)-HODE	metab_12774	yes	down	-	C14767	neg	73543-67-6	295.228	6.43343	M-H	C18H32O3	62.4	0	HMDB0004670	-	-	map00591;map03320	Metabolism;Organismal Systems	Lipid metabolism;Endocrine system	Lipids and lipid-like molecules	Fatty Acyls	Lineolic acids and derivatives	Linoleic acid metabolism;PPAR signaling pathway	1.4964	1.481	0.6374	1.28e-08	1.45e-07	3.6324	3.6686	4.2695	3.5449	3.7414	3.7368	6.2396	5.7903	6.0042	5.7903	5.8118	5.8096	3.766	0.2574	5.908	0.1821
neg_4880	Isoleucylproline	metab_13976	yes	up	-	-	neg	37462-92-3	273.146	5.01695	M+FA-H	C11H20N2O3	0	62.3	HMDB0011174	-	-	-	-	-	Organic acids and derivatives	Carboxylic acids and derivatives	Amino acids, peptides, and analogues	-	1.4956	1.4672	1.5755	1.43e-06	6.95e-06	5.9389	6.4121	6.0253	5.2261	6.1136	5.913	3.6682	4.4796	3.6225	3.5982	3.6011	3.6422	5.938	0.3926	3.769	0.3493
neg_5527	Idazoxan	metab_14635	yes	up	-	C10968	neg	79944-58-4	453.178	4.15012	2M+FA-H	C11H12N2O2	0	65.5	HMDB0253375	-	-	-	-	-	Organoheterocyclic compounds	Benzodioxanes	Benzo-1,4-dioxanes	-	1.4955	1.4668	2.1195	7.02e-07	3.8e-06	4.5988	4.3665	3.563	3.4734	3.9783	4.4855	1.976	1.9281	1.9308	1.9067	1.9096	1.8948	4.078	0.4819	1.924	0.02871
pos_10331	Tirofiban	metab_314	yes	up	-	C07965	pos	144494-65-5	423.234	2.56643	M+H-H2O	C22H36N2O5S	0	37.3	PW_C009242;HMDB0014913	-	-	-	-	-	Organic acids and derivatives	Carboxylic acids and derivatives	Amino acids, peptides, and analogues	-	1.4954	1.493	1.4296	0.000186	0.0004237	7.5871	7.5657	6.1474	6.1205	8.1205	8.1282	4.8662	5.2011	5.2127	5.1682	4.9261	5.1714	7.278	0.9197	5.091	0.153
neg_6474	(5Z)-7-[(1R,2R,5S)-5-Hydroxy-2-[(1E,3S,5Z)-3-hydroxyocta-1,5-dien-1-yl]-3-oxocyclopentyl]hept-5-enoylcarnitine	metab_15571	yes	up	-	-	neg	-	492.294	2.45847	M-H	C27H43NO7	0	50.1	HMDB0241876	-	-	-	-	-	Lipids and lipid-like molecules	Fatty Acyls	Eicosanoids	-	1.4942	1.4638	1.4972	1.5e-07	1.05e-06	6.8201	6.8092	5.8589	5.9856	6.4405	6.4284	4.3202	4.2718	4.2745	4.2502	4.2531	4.2381	6.39	0.4026	4.268	0.02904
pos_5148	Vinaginsenoside R11	metab_5128	yes	down	-	-	pos	156398-70-8	405.237	5.78545	M+H+Na	C41H70O14	0	75.2	HMDB0040781	-	-	-	-	-	Lipids and lipid-like molecules	Prenol lipids	Triterpenoids	-	1.4917	1.4825	0.7002	8.34e-06	2.72e-05	4.3547	4.3667	5.6151	5.4009	4.3773	4.3626	6.898	6.7897	6.7941	6.7565	6.6983	6.7286	4.746	0.594	6.778	0.06936
pos_4989	Trp-Lys-Tyr-Met-Val-D-Met	metab_4969	yes	up	-	-	pos	-	451.191	5.63355	M+2Na	C41H60N8O8S2	0	33.8	HMDB0247832	-	-	-	-	-	Organic acids and derivatives	Carboxylic acids and derivatives	Amino acids, peptides, and analogues	-	1.4915	1.4905	1.4334	4.37e-08	4.84e-07	6.3609	6.337	6.7962	6.826	6.3024	6.3289	4.3744	4.7187	4.7253	4.5348	4.1818	4.6365	6.492	0.2481	4.529	0.2147
pos_4141	PS(20:5(7Z,9Z,11E,13E,17Z)-3OH(5,6,15)/20:5(5Z,8Z,11Z,14Z,17Z))	metab_4140	yes	down	-	-	pos	-	460.714	4.72573	M+2Na	C46H70NO13P	0	41.8	HMDB0282844	-	-	-	-	-	Not Available	Not Available	Not Available	-	1.4915	1.4846	0.6881	3.03e-06	1.12e-05	4.3152	4.5482	4.3718	4.8037	4.3379	4.3231	6.8761	5.556	6.8461	6.5336	6.6842	6.3056	4.45	0.1937	6.467	0.4937
neg_5118	PZ-Peptide	metab_14223	yes	up	-	-	neg	-	811.364	4.68105	M+Cl	C38H52N10O8	0	39.4	HMDB0257011	-	-	-	-	-	Organic acids and derivatives	Carboxylic acids and derivatives	Amino acids, peptides, and analogues	-	1.4907	1.4935	1.5811	6.62e-09	8.75e-08	5.5382	5.5211	6.1615	6.2025	5.7901	5.8186	3.7457	3.6973	3.6999	3.6756	3.6785	3.6636	5.839	0.2935	3.693	0.02904
neg_5462	Pinolidoxin	metab_14569	yes	down	-	C08503	neg	152985-39-2	735.358	4.21258	2M+Hac-H	C18H26O6	0	67.7	HMDB0301836	-	-	-	-	-	Organoheterocyclic compounds	Oxocins	Not Available	-	1.4907	1.4804	0.6637	5.63e-09	7.71e-08	4.0499	4.2339	3.9821	3.9509	4.663	4.1544	6.3764	6.0823	6.2586	6.2791	6.3908	6.3297	4.172	0.2627	6.286	0.1126
neg_1706	28-Glucosyl-19(29)-dehydroursolic acid 3-arabinoside	metab_10686	yes	up	-	-	neg	356785-72-3	729.415	3.86103	M-H2O-H	C41H64O12	0	55.6	HMDB0038019	-	-	-	-	-	Lipids and lipid-like molecules	Prenol lipids	Terpene glycosides	-	1.4907	1.4718	1.9341	1.74e-06	8.16e-06	4.5805	4.788	3.8035	3.9081	4.9807	5.0465	2.3882	2.34	2.3427	2.3185	2.3214	2.3064	4.518	0.539	2.336	0.02892
neg_2750	Ultram	metab_11751	yes	up	-	C07153	neg	27203-92-5	284.161	5.57312	M+Na-2H	C16H25NO2	0	33.8	HMDB0014339;HMDB0259401	-	-	-	-	-	Benzenoids	Phenol ethers	Anisoles	-	1.4902	1.4714	1.7119	2.86e-05	9.11e-05	5.6537	5.9476	4.3212	4.6123	5.9933	5.9938	3.1665	3.1182	3.1208	3.0965	3.4074	3.0845	5.42	0.7551	3.166	0.1217
neg_6210	Dodec-2-enedioylcarnitine	metab_15299	yes	up	-	-	neg	-	408.177	3.38513	M+K-2H	C19H33NO6	0	39.8	HMDB0241227	-	-	-	-	-	Lipids and lipid-like molecules	Fatty Acyls	Fatty acid esters	-	1.4891	1.4907	1.5507	1.15e-07	8.54e-07	5.9476	5.9479	6.538	6.4936	5.6172	5.6759	3.9457	3.8973	3.9	3.8757	3.8786	3.8636	6.037	0.3955	3.893	0.02904
pos_3986	Isoketocamphoric acid	metab_3980	yes	down	-	-	pos	-	234.133	4.59035	M+NH4	C10H16O5	0	51.2	HMDB0301824	-	-	-	-	-	Lipids and lipid-like molecules	Fatty Acyls	Fatty acids and conjugates	-	1.489	1.4876	0.5979	0.000604	0.001212	3.8983	2.2525	4.8178	4.3153	2.2631	2.6259	5.6445	5.6966	5.6547	5.6955	5.5779	5.4703	3.362	1.122	5.623	0.08658
neg_271	E-10-Hydroxydesmethylnortriptyline	metab_11710	yes	up	-	-	neg	-	575.287	3.3382	2M+FA-H, 2M+Hac-H	C18H19NO	0	35.5	HMDB0014257	-	-	-	-	-	Benzenoids	Dibenzocycloheptenes	Not Available	-	1.4876	1.49	1.4333	3.44e-06	1.47e-05	7.1999	7.195	7.7368	7.8295	6.8043	6.8617	5.4455	4.6129	5.5067	5.1264	5.165	4.5792	7.271	0.4301	5.073	0.3984
neg_24	Gamma-Glu-Leu	metab_11396	yes	up	-	-	neg	2566-39-4	259.13	2.42735	M-H2O-H, M-H, 2M-H	C11H20N2O5	60.7	0	HMDB0011171	-	-	-	-	-	Organic acids and derivatives	Carboxylic acids and derivatives	Amino acids, peptides, and analogues	-	1.4875	1.4695	1.3846	7e-07	3.8e-06	7.8922	7.8479	7.2074	7.1717	8.2472	8.263	5.6648	5.6164	5.6191	5.5948	5.5977	5.5827	7.772	0.483	5.613	0.02905
pos_6052	Oryzalexin A	metab_6079	yes	down	-	C09148	pos	85394-31-6	335.257	6.54333	M+CH3OH+H	C20H30O2	0	57	HMDB0301859	-	-	-	-	-	Lipids and lipid-like molecules	Prenol lipids	Diterpenoids	-	1.4866	1.4783	0.6629	3.78e-08	4.29e-07	3.6349	3.6469	3.6915	3.6664	3.7663	4.3986	5.7883	5.8105	5.8632	5.7173	5.5378	5.6861	3.801	0.2966	5.734	0.1154
pos_6926	PE(DiMe(11,5)/20:4(6E,8Z,11Z,14Z)-OH(5S))	metab_6975	yes	up	-	-	pos	-	894.528	5.58565	M+2Na-H	C47H80NO10P	0	81.3	HMDB0284760	-	-	-	-	-	Not Available	Not Available	Not Available	-	1.4866	1.4893	1.5858	0.0005948	0.001195	6.3283	6.2823	4.9931	5.3342	6.9773	7.0202	3.3968	3.3866	4.8468	3.3875	4.8779	3.397	6.156	0.836	3.882	0.7594
pos_1786	Glucoconvallasaponin B	metab_1825	yes	down	-	-	pos	16939-88-1	380.21	2.87035	M+2H, M+H	C38H62O15	0	34.6	HMDB0034327	-	-	-	-	-	Lipids and lipid-like molecules	Steroids and steroid derivatives	Steroidal glycosides	-	1.4857	1.4825	0.7663	3.59e-11	1.53e-09	6.3442	6.2224	6.5517	6.252	6.1333	6.1714	8.201	8.2273	8.2121	8.1593	8.155	8.2075	6.279	0.1519	8.194	0.02965
pos_187	Val Leu	metab_1914	yes	up	-	-	pos	-	231.17	3.27013	M+K, 2M+H, M+H	C11H22N2O3	79.9	0	-	-	-	-	-	-	-	-	-	-	1.4854	1.4831	1.3216	3.77e-06	1.35e-05	8.3028	8.2872	7.6772	7.6556	8.8711	8.8604	6.3119	6.3006	6.2578	6.1415	6.1999	6.3577	8.276	0.5366	6.262	0.0794
neg_6171	4-(Methylnitrosamino)-1-(3-pyridyl)-1-butanol glucuronide	metab_15257	yes	up	-	C19605	neg	131119-04-5	366.13	3.42403	M-H2O-H	C16H23N3O8	0	62.2	HMDB0060383	-	-	map05204;map00980	Human Diseases;Metabolism	Cancer: overview;Xenobiotics biodegradation and metabolism	Lipids and lipid-like molecules	Fatty Acyls	Fatty acyl glycosides	Chemical carcinogenesis - DNA adducts;Metabolism of xenobiotics by cytochrome P450	1.4839	1.4592	1.5491	3.66e-07	2.2e-06	6.2616	6.2613	5.4384	5.3778	6.2898	6.2381	3.911	3.8626	3.8652	3.8409	3.8438	3.8289	5.978	0.4421	3.859	0.02904
neg_6462	N-alpha-Acetyl-L-lysine	metab_15559	yes	up	-	C12989	neg	1946-82-3	187.108	2.6294	M-H	C8H16N2O3	0	43.9	HMDB0000446	-	-	-	-	-	Organic acids and derivatives	Carboxylic acids and derivatives	Amino acids, peptides, and analogues	-	1.4827	1.4721	1.5197	2.51e-05	8.14e-05	6.634	6.6267	5.7456	5.7001	7.3986	7.4055	4.3848	4.3365	4.3391	4.3148	4.3177	4.3027	6.585	0.7519	4.333	0.02904
pos_3020	20-COOH-leukotriene E4	metab_3039	yes	down	-	-	pos	-	452.212	3.41133	M+H-H2O	C23H35NO7S	0	58.5	LMFA03020060;HMDB0012634	-	-	-	-	-	Organic acids and derivatives	Carboxylic acids and derivatives	Amino acids, peptides, and analogues	-	1.4826	1.4681	0.6317	0.002933	0.005056	3.1063	2.6768	5.9123	5.3748	4.8602	2.499	6.4329	6.5716	6.4055	6.422	6.368	6.474	4.072	1.487	6.446	0.07075
neg_1208	(3R,5S)-1-pyrroline-3-hydroxy-5-carboxylic Acid	metab_10186	yes	up	-	C04281	neg	-	257.078	3.01078	2M-H	C5H7NO3	0	52.1	HMDB0062585	-	-	map01100;map00330	Metabolism;Metabolism	Global and overview maps;Amino acid metabolism	Organic acids and derivatives	Carboxylic acids and derivatives	Amino acids, peptides, and analogues	Metabolic pathways;Arginine and proline metabolism	1.4824	1.4691	1.5729	2.27e-05	7.44e-05	6.1264	6.1391	5.5967	5.3731	6.8947	6.9048	4.4346	3.5267	4.1837	4.1137	3.7917	3.493	6.172	0.6374	3.924	0.3808
neg_3819	(11E)-Octadec-11-enedioylcarnitine	metab_12870	yes	down	-	-	neg	-	492.273	6.23798	M+K-2H	C25H45NO6	0	66.9	HMDB0241538	-	-	-	-	-	Lipids and lipid-like molecules	Fatty Acyls	Fatty acid esters	-	1.4819	1.4617	0.6343	3.29e-05	0.0001031	3.2082	3.2445	3.6031	3.4628	4.286	5.1144	6.2246	6.0977	6.0871	5.9541	5.7883	5.9812	3.82	0.7447	6.022	0.1496
neg_5844	10,11-Dihydro-12R-hydroxy-leukotriene E4	metab_14938	yes	up	-	-	neg	-	438.236	3.78322	M-H2O-H	C23H39NO6S	0	42.4	LMFA03020042;HMDB0012501	-	-	-	-	-	Lipids and lipid-like molecules	Fatty Acyls	Eicosanoids	-	1.4808	1.4698	1.5013	1.51e-13	2.13e-11	6.1115	6.084	6.2214	6.2118	6.2945	6.3086	4.1851	4.1367	4.1393	4.115	4.1179	4.103	6.205	0.09215	4.133	0.02904
neg_2273	TUBULYSIN	metab_11270	yes	down	-	-	neg	-	876.432	4.82972	M+Cl	C44H67N5O9S	0	51.8	HMDB0259321	-	-	-	-	-	Organic acids and derivatives	Carboxylic acids and derivatives	Amino acids, peptides, and analogues	-	1.4796	1.4824	0.6717	2.61e-07	1.67e-06	4.944	4.9787	4.3905	4.3429	3.8811	4.1566	6.5862	6.6569	6.6972	6.6058	6.5568	6.634	4.449	0.4355	6.623	0.05063
pos_10234	Ganoderic acid F	metab_219	yes	up	-	-	pos	98665-15-7	609.25	2.68413	M+K	C32H42O9	0	41.9	HMDB0035988	-	-	-	-	-	Lipids and lipid-like molecules	Prenol lipids	Triterpenoids	-	1.4786	1.4695	1.4286	6.68e-06	2.24e-05	6.9852	6.9487	5.9893	5.8065	6.9979	7.0539	4.6414	4.6311	4.6571	4.6321	4.6411	4.6416	6.63	0.5712	4.641	0.009363
pos_7278	(2Z,4E)-Deca-2,4-dienedioylcarnitine	metab_7320	yes	up	-	-	pos	-	724.402	5.29183	2M+ACN+H	C17H27NO6	0	68.4	HMDB0241115	-	-	-	-	-	Lipids and lipid-like molecules	Fatty Acyls	Fatty acid esters	-	1.4783	1.4756	1.3831	3.23e-06	1.19e-05	7.281	7.2544	6.5917	6.5774	7.7003	7.7016	5.0124	5.1704	5.2938	5.3968	5.0196	5.2706	7.184	0.5035	5.194	0.1555
pos_9345	PIP(20:2(11Z,14Z)/6 keto-PGF1alpha)	metab_9322	yes	down	-	-	pos	-	529.269	3.51365	M+2H	C49H86O20P2	0	41.5	HMDB0279688	-	-	-	-	-	Not Available	Not Available	Not Available	-	1.4776	1.4705	0.7109	0.0001254	0.0002965	4.8488	4.8292	4.5713	4.2569	6.3794	6.0165	7.3122	7.1849	7.3098	7.1885	7.2404	7.2263	5.15	0.8472	7.244	0.05636
neg_5417	DG(5-iso PGF2VI/0:0/8:0)	metab_14525	yes	up	-	-	neg	-	571.346	4.2672	M+FA-H	C29H50O8	0	70.3	HMDB0297154	-	-	-	-	-	Not Available	Not Available	Not Available	-	1.4774	1.4615	1.5223	4.1e-08	3.71e-07	6.2878	6.2225	6.2895	6.2236	5.6328	5.5597	4.0172	3.9688	3.9715	3.9472	3.9501	3.9351	6.036	0.3427	3.965	0.02904
neg_5840	PS(PGE2/20:4(5Z,8Z,11Z,14Z))	metab_14934	yes	up	-	-	neg	-	914.459	3.78322	M+Cl	C46H74NO13P	0	80.8	HMDB0282590	-	-	-	-	-	Not Available	Not Available	Not Available	-	1.4773	1.5006	1.9592	0.004402	0.006904	6.1623	6.2051	6.7267	6.6822	3.1632	3.0254	2.7716	2.7233	2.7259	2.7017	2.7046	2.6896	5.327	1.746	2.719	0.02899
pos_5021	24(28)-Dehydromakisterone	metab_5004	yes	up	-	-	pos	-	506.32	5.67358	2M+3H2O+2H	C28H44O7	0	37.7	HMDB0302988	-	-	-	-	-	Lipids and lipid-like molecules	Steroids and steroid derivatives	Bile acids, alcohols and derivatives	-	1.4772	1.5161	2.2199	0.00373	0.006276	3.8151	2.0299	5.1191	5.1259	6.1102	6.1425	1.6079	2.8565	1.6233	1.7418	2.9881	1.9475	4.724	1.571	2.128	0.6289
neg_1855	PS(LTE4/20:3(5Z,8Z,11Z))	metab_10833	yes	up	-	-	neg	-	1013.51	4.1188	M+FA-H	C49H81N2O13PS	0	84.5	HMDB0282392	-	-	-	-	-	Not Available	Not Available	Not Available	-	1.4764	1.4659	1.4576	7.5e-14	1.32e-11	6.4946	6.4832	6.5907	6.6944	6.4757	6.536	4.5433	4.4949	4.4975	4.4732	4.4761	4.4611	6.546	0.08444	4.491	0.02904
neg_2163	PA(16:1(9Z)/18:4(6Z,9Z,12Z,15Z))	metab_11156	yes	up	-	C00416	neg	-	701.399	4.62627	M+Cl	C37H63O8P	0	38.7	HMDB0114859;PW_C062277;LMGP10010901	Lipids	Phospholipids	map01100;map00564;map01110;map00561;map05212;map05200;map04975;map04024;map05231;map04072;map04912;map04070;map04666	Metabolism;Metabolism;Metabolism;Metabolism;Human Diseases;Human Diseases;Organismal Systems;Environmental Information Processing;Human Diseases;Environmental Information Processing;Organismal Systems;Environmental Information Processing;Organismal Systems	Global and overview maps;Lipid metabolism;Global and overview maps;Lipid metabolism;Cancer: specific types;Cancer: overview;Digestive system;Signal transduction;Cancer: overview;Signal transduction;Endocrine system;Signal transduction;Immune system	Lipids and lipid-like molecules	Glycerophospholipids	Glycerophosphates	Metabolic pathways;Glycerophospholipid metabolism;Biosynthesis of secondary metabolites;Glycerolipid metabolism;Pancreatic cancer;Pathways in cancer;Fat digestion and absorption;cAMP signaling pathway;Choline metabolism in cancer;Phospholipase D signaling pathway;GnRH signaling pathway;Phosphatidylinositol signaling system;Fc gamma R-mediated phagocytosis	1.4763	1.4489	1.4709	1.97e-08	2.06e-07	6.7836	6.7813	6.2857	6.359	6.12	6.0728	4.403	4.3546	4.3573	4.333	4.3359	4.3209	6.4	0.3139	4.351	0.02904
pos_10199	(-)-Salsoline	metab_186	yes	up	-	C09640	pos	53622-84-7;89-31-6	409.208	2.71505	2M+Na	C11H15NO2	0	37.6	HMDB0012469;HMDB0003626	-	-	-	-	-	Organoheterocyclic compounds	Tetrahydroisoquinolines	Not Available	-	1.4763	1.4656	1.4027	1.11e-06	4.67e-06	7.009	6.9868	7.0987	7.0729	6.2364	6.096	4.8126	4.8023	4.8284	4.8033	4.8124	4.8128	6.75	0.4562	4.812	0.009363
neg_2022	Mericitabine	metab_11007	yes	up	-	-	neg	-	843.356	4.38452	2M+FA-H	C18H26FN3O6	0	56.5	HMDB0254469	-	-	-	-	-	Nucleosides, nucleotides, and analogues	Pyrimidine nucleosides	Pyrimidine 2''-deoxyribonucleosides	-	1.4763	1.474	1.5519	2.01e-05	6.71e-05	6.1624	6.3985	7.0205	6.4558	5.7236	5.3529	4.285	3.2736	4.257	3.7265	4.0808	4.2944	6.186	0.587	3.986	0.4103
pos_4446	N-alpha-acetyl lysine methyl ester	metab_4436	yes	up	-	-	pos	-	429.269	5.06002	2M+Na	C9H19N2O3+	0	41.5	HMDB0304430	-	-	-	-	-	Organic acids and derivatives	Carboxylic acids and derivatives	Amino acids, peptides, and analogues	-	1.4757	1.4814	1.4658	4.09e-09	6.96e-08	5.725	5.7471	6.2287	6.2697	6.1888	6.1872	4.1219	4.1116	4.1376	4.1381	4.1216	4.1654	6.058	0.2511	4.133	0.01903
pos_1127	[Leu8,des-Arg9]bradykinin	metab_1109	yes	down	-	-	pos	-	933.488	4.59035	M+2H, M+ACN+Na	C41H63N11O10	0	64.6	HMDB0247446	-	-	-	-	-	Organic acids and derivatives	Carboxylic acids and derivatives	Amino acids, peptides, and analogues	-	1.4754	1.4674	0.7131	3.11e-09	5.58e-08	4.5512	4.6164	4.6078	4.5828	5.0254	4.7936	6.3541	6.7533	6.4451	6.6237	6.6087	6.7241	4.696	0.1822	6.585	0.1566
pos_5604	LysoPC(15:0/0:0)	metab_5598	yes	down	-	C04230	pos	-	482.323	6.61483	M+H	C23H48NO7P	0	77.7	HMDB0010375;HMDB0010381	Lipids	Phospholipids	map00564;map05231	Metabolism;Human Diseases	Lipid metabolism;Cancer: overview	Lipids and lipid-like molecules	Glycerophospholipids	Glycerophosphocholines	Glycerophospholipid metabolism;Choline metabolism in cancer	1.4748	1.4739	0.6979	0.0007427	0.001458	4.9073	4.4354	6.6462	6.5098	4.3063	4.1094	7.5145	7.4156	7.4893	7.3105	7.207	7.3535	5.152	1.136	7.382	0.1156
pos_7408	2-(4-(Piperidin-3-yl)phenyl)-2H-indazole-7-carboxamide	metab_7448	yes	down	-	-	pos	-	663.316	5.16428	2M+Na	C19H20N4O	0	34.9	HMDB0244308	-	-	-	-	-	Organoheterocyclic compounds	Piperidines	Phenylpiperidines	-	1.4746	1.4575	0.7116	5.72e-05	0.0001479	4.3306	4.3426	6.2005	5.435	4.7415	5.03	6.8781	7.3675	6.8364	7.099	6.8928	7.1964	5.013	0.718	7.045	0.2118
pos_247	LysoPC(16:1(9Z)/0:0)	metab_2518	yes	down	-	C04230	pos	76790-27-7	494.323	6.57485	M+H, M+Na, M+K	C24H48NO7P	0	77.3	HMDB0010383	Lipids	Phospholipids	map00564;map05231	Metabolism;Human Diseases	Lipid metabolism;Cancer: overview	Lipids and lipid-like molecules	Glycerophospholipids	Glycerophosphocholines	Glycerophospholipid metabolism;Choline metabolism in cancer	1.4742	1.4665	0.7384	8.63e-06	2.79e-05	5.1809	5.3261	6.3714	6.2718	5.5582	4.9998	7.7369	7.6514	7.7252	7.5297	7.4258	7.5788	5.618	0.5757	7.608	0.1204
pos_9411	4-((6-Methoxyquinolin-8-yl)amino)pentanoic acid	metab_9388	yes	up	-	-	pos	-	338.147	3.45838	M+ACN+Na	C15H18N2O3	0	30.5	HMDB0247386	-	-	-	-	-	Organic acids and derivatives	Carboxylic acids and derivatives	Amino acids, peptides, and analogues	-	1.4738	1.4634	1.8753	0.004164	0.00692	5.4733	5.7894	6.3102	6.2309	4.5766	2.5613	2.451	2.4407	2.4666	2.4417	2.4507	4.2484	5.157	1.418	2.75	0.7342
pos_2572	PIPERONYL BUTOXIDE	metab_2613	yes	down	-	C18880	pos	1951-03-06	371.24	2.68413	M+CH3OH+H	C19H30O5	0	36.3	HMDB0256579	-	-	-	-	-	Organoheterocyclic compounds	Benzodioxoles	Not Available	-	1.4734	1.4709	0.7087	1.14e-11	5.93e-10	4.5574	4.5694	4.614	4.589	4.58	4.5653	6.6244	6.5118	6.566	6.4183	6.2544	6.3907	4.579	0.02035	6.461	0.134
pos_3818	Jasmolone	metab_3813	yes	up	-	-	pos	54383-66-3	163.112	4.41515	M+H-H2O	C11H16O2	0	32.8	HMDB0030039	-	-	-	-	-	Organic oxygen compounds	Organooxygen compounds	Alcohols and polyols	-	1.4719	1.4686	1.5215	5.27e-07	2.43e-06	5.6849	5.6746	5.2384	5.2061	6.0908	6.067	3.6256	3.6153	4.0493	3.6163	3.6253	3.7909	5.66	0.3837	3.72	0.175
pos_5560	1-Tridecanoyl-sn-Glycero-3-Phosphocholine	metab_5552	yes	down	-	-	pos	-	454.292	6.45583	M+H	C21H44NO7P	40.8	0	LMGP01050001	-	-	-	-	-	-	-	-	-	1.4719	1.4634	0.6539	0.0003863	0.0008134	3.4431	3.3317	5.5114	5.1602	3.5619	3.3276	6.1982	6.2406	6.3447	6.1883	6.0324	6.215	4.056	1.001	6.203	0.101
pos_10191	7,8-Dihydrovomifoliol 9-[rhamnosyl-(1->6)-glucoside]	metab_178	yes	up	-	-	pos	177261-69-7	557.255	2.72297	M+Na	C25H42O12	0	56.8	HMDB0029770	-	-	-	-	-	Lipids and lipid-like molecules	Fatty Acyls	Fatty acyl glycosides	-	1.4708	1.4689	1.3625	3.88e-07	1.87e-06	7.374	7.3492	6.9914	6.9955	7.4642	7.5086	5.1625	5.125	4.9242	5.3745	5.7288	5.7443	7.28	0.2298	5.343	0.3366
pos_2817	1-(beta-D-Glucopyranosyloxy)-3-octanone	metab_2850	yes	up	-	-	pos	194919-40-9	339.202	3.08217	M+CH3OH+H	C14H26O7	0	32.7	HMDB0031315	-	-	-	-	-	Lipids and lipid-like molecules	Fatty Acyls	Fatty acyl glycosides	-	1.4703	1.4838	1.4756	1.79e-06	7.1e-06	5.5307	5.6725	6.2399	6.4785	6.66	6.6642	4.2078	4.1975	4.2235	4.1985	4.2075	4.208	6.208	0.4964	4.207	0.009362
pos_10269	Ile Gln Asp	metab_253	yes	up	-	-	pos	-	375.187	2.64547	M+H	C15H26N4O7	82.7	0	-	-	-	-	-	-	-	-	-	-	1.4697	1.4596	1.2901	6.77e-11	2.64e-09	8.4359	8.4363	8.1023	8.0965	8.2482	8.2502	6.4475	6.4522	6.4343	6.3638	6.3172	6.4101	8.262	0.1509	6.404	0.05351
neg_1984	7,11-Bisdeacetylvaltrate 7-(3-methylpentanoate) 11-(3-hydroxy-3-methylbutanoate)	metab_10968	yes	up	-	-	neg	137088-15-4	515.226	4.3297	M+Na-2H	C26H38O9	0	79.4	HMDB0033655	-	-	-	-	-	Lipids and lipid-like molecules	Prenol lipids	Monoterpenoids	-	1.4673	1.4674	1.6597	3.17e-07	1.96e-06	4.9735	4.8333	5.3278	5.3831	5.856	5.9008	3.2932	3.2449	3.2475	3.2232	3.2261	3.2112	5.379	0.4392	3.241	0.02903
pos_7560	Ganglioside GM2 (d18:1/9Z-18:1)	metab_7594	yes	up	-	C04884	pos	-	713.895	5.03608	M+2Na	C67H119N3O26	0	50.9	HMDB0004937	Lipids	Glycolipids	map00604	Metabolism	Glycan biosynthesis and metabolism	Lipids and lipid-like molecules	Sphingolipids	Glycosphingolipids	Glycosphingolipid biosynthesis - ganglio series	1.4666	1.4726	1.501	0.0002323	0.0005155	5.7947	5.8963	7.0903	6.9899	6.4586	6.3809	4.3712	5.0207	4.4744	2.788	4.3786	4.6881	6.435	0.5368	4.287	0.7742
pos_1811	6-Acetamido-6-deoxy-castanospermine	metab_1853	yes	up	-	-	pos	-	231.134	2.78483	M+H, M+K	C10H18N2O4	41.5	0	-	-	-	-	-	-	-	-	-	-	1.4659	1.4656	1.4422	1.43e-05	4.36e-05	6.5255	6.4302	7.2058	7.1571	5.8446	5.742	4.4965	4.4862	4.5123	4.4872	4.4963	4.4967	6.484	0.6226	4.496	0.009362
neg_3052	(S)-4-[(S)-2-((S)-1-Formyl-4-guanidino-butylcarbamoyl)-pyrrolidin-1-yl]-4-oxo-3-(2-propyl-pentanoylamino)-butyric acid methyl ester	metab_12070	yes	down	-	-	neg	-	555.315	6.02683	M+FA-H	C24H42N6O6	0	77.2	HMDB0250600	-	-	-	-	-	Organic acids and derivatives	Carboxylic acids and derivatives	Amino acids, peptides, and analogues	-	1.4658	1.4652	0.6429	0.00071	0.001403	3.675	4.601	6.0646	5.3209	3.2063	3.2152	6.4954	7.1876	6.4723	6.9403	6.4319	7.046	4.347	1.183	6.762	0.3339
neg_4061	Neobyakangelicol	metab_13120	yes	up	-	C17126	neg	-	297.076	6.05815	M-H2O-H	C17H16O6	0	31.8	HMDB0302539	-	-	-	-	-	Phenylpropanoids and polyketides	Coumarins and derivatives	Furanocoumarins	-	1.4641	1.4519	1.5406	7.96e-07	4.23e-06	6.1356	6.0997	6.1915	6.2116	5.4235	5.433	4.1352	3.8173	3.5167	4.0642	4.0124	3.4944	5.916	0.3798	3.84	0.2799
pos_9056	6-Keto-prostaglandin F1a	metab_9050	yes	down	-	C05961	pos	58962-34-8	371.239	3.78952	M+H	C20H34O6	0	42.5	HMDB0002886;PW_C001726	-	-	map00590;map01100	Metabolism;Metabolism	Lipid metabolism;Global and overview maps	Lipids and lipid-like molecules	Fatty Acyls	Eicosanoids	Arachidonic acid metabolism;Metabolic pathways	1.4641	1.4557	0.6752	2.45e-07	1.26e-06	3.6877	3.6998	4.3526	4.4861	3.7104	3.6956	5.8678	5.8882	5.8969	5.7798	5.7488	5.8208	3.939	0.3748	5.834	0.06065
pos_310	Ile Glu Gln	metab_3119	yes	up	-	-	pos	-	389.202	1.79247	M+H, M+2Na-H, M+K	C16H28N4O7	55.1	0	-	-	-	-	-	-	-	-	-	-	1.4641	1.4572	1.6204	0.0006982	0.001379	6.2363	6.182	5.1812	3.6436	6.3611	6.51	3.5093	3.499	3.5251	3.5	3.5091	3.5095	5.686	1.105	3.509	0.00936
neg_1947	Astragaloside III	metab_10931	yes	up	-	C08924	neg	84687-42-3	819.43	4.25158	M+Cl	C41H68O14	0	59.8	HMDB0248674	-	-	-	-	-	Lipids and lipid-like molecules	Steroids and steroid derivatives	Steroidal glycosides	-	1.4627	1.475	1.5607	6.46e-07	3.55e-06	5.4127	5.4026	6.6287	6.2083	6.0094	5.976	3.8586	3.8102	3.8128	3.7885	3.7914	3.7765	5.94	0.4731	3.806	0.02904
neg_6250	6-Hydroxymelatonin	metab_15338	yes	up	-	C05643	neg	2208-41-5	293.114	3.35385	M+FA-H	C13H16N2O3	0	53.9	PW_C002052;HMDB0004081	-	-	map00380	Metabolism	Amino acid metabolism	Organoheterocyclic compounds	Indoles and derivatives	Hydroxyindoles	Tryptophan metabolism	1.4626	1.438	1.4305	5.99e-08	4.98e-07	7.0289	7.0197	6.3335	6.3066	6.9682	6.9732	4.7862	4.7378	4.7405	4.7161	4.7191	4.7041	6.772	0.3508	4.734	0.02904
pos_9805	1-Pyrroline	metab_9757	yes	up	-	C15668	pos	5724-81-2	70.0656	3.05832	M+H	C4H7N	0	41	HMDB0012497	-	-	-	-	-	Organoheterocyclic compounds	Pyrrolines	Not Available	-	1.4626	1.455	1.4327	2.94e-07	1.47e-06	6.4597	6.4515	5.8104	5.7622	6.6	6.5606	4.4659	4.317	4.3729	4.308	4.3973	4.4119	6.274	0.3824	4.379	0.05982
pos_2487	N-Acetylcaprolactam	metab_2532	yes	up	-	-	pos	-	173.128	2.46362	M+NH4	C8H13NO2	45.9	0	-	-	-	-	-	-	-	-	-	-	1.4612	1.4575	1.4614	4.51e-08	4.95e-07	5.8904	5.8763	5.8912	5.7989	6.1432	6.1857	4.2665	3.8382	4.4788	3.8532	3.8483	4.2001	5.964	0.1593	4.081	0.2727
neg_2136	3-Oxo-2-(2-entenyl)cyclopentaneoctanoic acid	metab_11127	yes	up	-	C04780	neg	204135-86-4	315.193	4.58737	M+Na-2H	C18H30O3	0	48.7	HMDB0301805	-	-	map01100;map00592;map01110;map01070	Metabolism;Metabolism;Metabolism;Metabolism	Global and overview maps;Lipid metabolism;Global and overview maps;Chemical structure transformation maps	Lipids and lipid-like molecules	Fatty Acyls	Eicosanoids	Metabolic pathways;alpha-Linolenic acid metabolism;Biosynthesis of secondary metabolites;Biosynthesis of plant hormones	1.4611	1.4845	2.2153	0.003831	0.006135	4.9375	4.5663	3.7269	2.2572	6.7195	6.6858	2.2069	2.2725	2.1615	2.1373	2.1402	2.1254	4.816	1.728	2.174	0.05622
pos_3794	Baccatin III	metab_3787	yes	down	-	C11900	pos	27548-93-2	551.227	4.37563	M+H-2H2O	C31H38O11	0	73	HMDB0248838	-	-	map01100;map00904;map01110	Metabolism;Metabolism;Metabolism	Global and overview maps;Metabolism of terpenoids and polyketides;Global and overview maps	Lipids and lipid-like molecules	Prenol lipids	Diterpenoids	Metabolic pathways;Diterpenoid biosynthesis;Biosynthesis of secondary metabolites	1.4609	1.4496	0.6999	4.28e-05	0.0001143	4.3076	4.3196	5.143	5.5455	4.3302	4.3155	7.0699	5.8348	7.0045	6.6976	6.8643	6.4793	4.66	0.545	6.658	0.4568
neg_977	Musanolone C	metab_16249	yes	up	-	-	neg	-	327.066	0.7565	M+Na-2H	C19H14O4	0	48.8	HMDB0037111	-	-	-	-	-	Benzenoids	Naphthalenes	Phenylnaphthalenes	-	1.4601	1.4364	1.5566	3.18e-09	4.99e-08	5.8092	5.858	5.2886	5.3146	5.7656	5.7098	3.6652	3.6168	3.6194	3.5951	3.598	3.5831	5.624	0.2548	3.613	0.02904
pos_233	LysoPC(18:1(11Z)/0:0)	metab_2389	yes	down	-	C04230	pos	-	522.355	6.7262	M+H, M+K, M+Na	C26H52NO7P	0	83.9	HMDB0010385	Lipids	Phospholipids	map00564;map05231	Metabolism;Human Diseases	Lipid metabolism;Cancer: overview	Lipids and lipid-like molecules	Glycerophospholipids	Glycerophosphocholines	Glycerophospholipid metabolism;Choline metabolism in cancer	1.4588	1.4496	0.7717	5.15e-06	1.78e-05	6.1278	6.1861	7.2735	7.1293	6.1587	6.2718	8.6004	8.4663	8.5472	8.3719	8.3339	8.4109	6.525	0.5285	8.455	0.1032
neg_4686	PS(PGJ2/20:5(5Z,8Z,11Z,14Z,17Z))	metab_13778	yes	up	-	-	neg	-	894.435	5.27533	M+Cl	C46H70NO12P	0	63.4	HMDB0282806	-	-	-	-	-	Not Available	Not Available	Not Available	-	1.4586	1.4334	1.4587	7.48e-10	1.51e-08	6.619	6.5957	6.0967	6.196	6.2779	6.2444	4.3971	4.3487	4.3514	4.3271	4.33	4.315	6.338	0.2173	4.345	0.02904
neg_4370	4-Hydroxy-5-phenyl-1,3-dihydroimidazole-2-thione	metab_13445	yes	down	-	-	neg	-	443.086	5.68265	2M+Hac-H	C9H8N2OS	0	38.2	HMDB0257568	-	-	-	-	-	Organoheterocyclic compounds	Azoles	Imidazoles	-	1.4584	1.4415	0.6657	5.04e-05	0.0001498	3.772	4.7403	5.4277	4.6161	3.8811	3.8765	6.088	7.134	6.1919	6.8347	6.2752	7.0092	4.386	0.6565	6.589	0.4563
pos_1685	LysoPE(18:3(9Z,12Z,15Z)/0:0)	metab_1714	yes	down	-	-	pos	-	476.276	6.54333	M+H, M+Na	C23H42NO7P	0	69	HMDB0011509	-	-	-	-	-	Lipids and lipid-like molecules	Glycerophospholipids	Glycerophosphoethanolamines	-	1.4577	1.4363	0.7139	1.51e-05	4.57e-05	3.9495	4.3621	4.8357	4.8171	5.3869	5.5142	6.8698	6.7749	6.8656	6.7079	6.5517	6.667	4.811	0.5951	6.739	0.123
neg_1485	NPC	metab_10460	yes	up	-	C16543	neg	-	517.214	3.54092	M-H	C28H30N4O6	0	45.7	HMDB0060499;PW_C040680	-	-	map00983	Metabolism	Xenobiotics biodegradation and metabolism	Alkaloids and derivatives	Camptothecins	Not Available	Drug metabolism - other enzymes	1.457	1.4486	1.425	2.02e-08	2.1e-07	6.6246	6.6621	6.7803	6.7762	7.2344	7.2645	4.8809	4.8038	4.8216	4.662	4.7643	5.076	6.89	0.285	4.835	0.1387
pos_3600	Tyr Gln Ile	metab_3598	yes	up	-	-	pos	-	423.223	4.1378	M+H	C20H30N4O6	87.7	0	-	-	-	-	-	-	-	-	-	-	1.457	1.4594	1.4495	1.93e-06	7.56e-06	6.1314	6.0204	5.8547	5.7813	6.8465	6.8581	4.3876	4.2857	4.3117	4.2866	4.2957	4.2961	6.249	0.4834	4.311	0.03888
pos_3061	Morpholino	metab_3079	yes	up	-	-	pos	-	70.0656	3.4821	M+H-H2O	C4H9NO	0	35.7	HMDB0254896	-	-	-	-	-	Organoheterocyclic compounds	Oxazinanes	Morpholines	-	1.456	1.4504	1.4894	3.3e-07	1.63e-06	5.7938	5.7363	5.3498	5.3142	6.1597	6.0693	4.0979	3.9454	3.9167	3.6693	3.8027	3.6788	5.737	0.3524	3.852	0.1668
pos_2659	Benzene	metab_2694	yes	up	-	C01407	pos	71-43-2	79.0547	2.80052	M+H	C6H6	0	50.8	HMDB0001505	-	-	map01100;map01220;map01120;map05208;map00362;map00361	Metabolism;Metabolism;Metabolism;Human Diseases;Metabolism;Metabolism	Global and overview maps;Global and overview maps;Global and overview maps;Cancer: overview;Xenobiotics biodegradation and metabolism;Xenobiotics biodegradation and metabolism	Benzenoids	Benzene and substituted derivatives	Not Available	Metabolic pathways;Degradation of aromatic compounds;Microbial metabolism in diverse environments;Chemical carcinogenesis - reactive oxygen species;Benzoate degradation;Chlorocyclohexane and chlorobenzene degradation	1.4559	1.4531	1.5523	3.99e-07	1.91e-06	5.3245	5.3245	5.3028	5.2828	5.3371	5.3856	3.2436	3.2333	3.2593	3.2343	3.378	4.2363	5.326	0.03487	3.431	0.3984
neg_573	PA(22:6(4Z,7Z,10Z,13Z,16Z,19Z)/PGD2)	metab_14833	yes	down	-	-	neg	-	853.408	6.09732	M-H2O-H, M+K-2H	C45H69O11P	0	44.3	HMDB0266199	-	-	-	-	-	Not Available	Not Available	Not Available	-	1.4554	1.4433	0.6832	1.56e-10	4.35e-09	4.303	4.3393	4.2352	4.204	4.4121	4.4075	6.1433	6.5152	6.1445	6.4185	6.2286	6.4646	4.317	0.08647	6.319	0.1668
pos_3008	Etimicin	metab_3025	yes	up	-	-	pos	-	442.302	3.38753	M+H-2H2O	C21H43N5O7	0	71.9	HMDB0252101	-	-	-	-	-	Organic oxygen compounds	Organooxygen compounds	Carbohydrates and carbohydrate conjugates	-	1.4549	1.4377	1.424	1.65e-05	4.93e-05	6.9601	6.9362	6.7998	6.7865	5.8584	5.5501	4.5529	4.5426	4.5686	4.5435	4.5526	4.5531	6.482	0.6142	4.552	0.009363
pos_10346	Pyridinoline	metab_326	yes	up	-	-	pos	63800-01-1	429.197	2.55062	M+H	C18H28N4O8	0	69.9	HMDB0000851	-	-	-	-	-	Organic acids and derivatives	Carboxylic acids and derivatives	Amino acids, peptides, and analogues	-	1.4535	1.4708	2.2387	0.02035	0.02856	5.7559	5.6188	2.0762	2.0514	7.1032	7.1087	1.9185	1.9083	3.7	1.9093	1.9182	1.9187	4.952	2.326	2.212	0.7289
pos_7413	Febarbamate	metab_7453	yes	up	-	-	pos	-	406.197	5.16428	M+H	C20H27N3O6	0	48.7	HMDB0252183	-	-	-	-	-	Organoheterocyclic compounds	Diazines	Pyrimidines and pyrimidine derivatives	-	1.453	1.4542	1.4372	1.65e-06	6.61e-06	6.0353	6.0757	6.6129	6.6128	6.2511	6.2219	4.7774	4.2653	4.7887	3.9294	4.6077	3.939	6.302	0.2548	4.385	0.3968
pos_8761	Dihydrostreptomycin	metab_8769	yes	up	-	C01023	pos	128-46-1	548.272	4.02643	M+H-2H2O	C21H41N7O12	0	67.6	HMDB0251330	-	-	-	-	-	Organic oxygen compounds	Organooxygen compounds	Carbohydrates and carbohydrate conjugates	-	1.453	1.4378	1.4666	0.0005309	0.001077	7.2453	7.2222	7.0521	7.0508	5.6025	5.5625	4.5233	4.788	3.2558	4.7868	5.0187	4.721	6.623	0.8099	4.516	0.6372
pos_5612	DG(PGJ2/16:0/0:0)	metab_5607	yes	down	-	-	pos	-	688.519	6.66253	M+ACN+H	C39H66O7	0	33.9	HMDB0295464	-	-	-	-	-	Not Available	Not Available	Not Available	-	1.4529	1.4456	0.7259	2.63e-08	3.2e-07	4.581	4.843	4.9755	5.1395	5.1101	4.7146	7.0603	6.5734	6.8869	6.6634	6.6754	6.5947	4.894	0.222	6.742	0.1913
pos_9708	3alpha-Androstanediol glucuronide	metab_9668	yes	up	-	C03033	pos	-	451.266	3.13	M+H-H2O	C25H40O8	0	45.9	LMST05010004;HMDB0246252	-	-	map01100;map00040;map04976;map00053;map01240	Metabolism;Metabolism;Organismal Systems;Metabolism;Metabolism	Global and overview maps;Carbohydrate metabolism;Digestive system;Carbohydrate metabolism;Global and overview maps	Lipids and lipid-like molecules	Steroids and steroid derivatives	Steroidal glycosides	Metabolic pathways;Pentose and glucuronate interconversions;Bile secretion;Ascorbate and aldarate metabolism;Biosynthesis of cofactors	1.452	1.4496	1.3354	1.86e-07	9.9e-07	7.4299	7.4397	7.8403	7.8204	7.0713	7.029	5.5829	5.4455	5.5733	5.4682	5.6327	5.7161	7.438	0.3493	5.57	0.1013
pos_1018	PS(22:1(13Z)/TXB2)	metab_170	yes	up	-	-	pos	-	477.784	4.26448	M+H+Na, M+CH3OH+H	C48H86NO14P	0	65.3	HMDB0283018	-	-	-	-	-	Not Available	Not Available	Not Available	-	1.452	1.4561	1.5945	6.62e-06	2.22e-05	5.1932	5.0848	5.3194	5.1477	5.3207	5.4303	3.1959	2.8379	3.0764	4.3779	3.1442	3.118	5.249	0.1291	3.292	0.5465
neg_3267	N-Myristoyl Asparagine	metab_12289	yes	up	-	-	neg	-	387.25	6.24582	M+FA-H	C18H34N2O4	0	41.5	HMDB0242047	-	-	-	-	-	Organic acids and derivatives	Carboxylic acids and derivatives	Amino acids, peptides, and analogues	-	1.4516	1.445	2.3848	0.005234	0.008011	3.8188	3.9651	3.9485	4.1364	5.9201	5.9136	4.0392	0.666	3.7549	1.3596	0.6514	1.1473	4.617	1.012	1.936	1.546
neg_5017	Cis-3-Hexenyl b-primeveroside	metab_14118	yes	up	-	-	neg	132278-37-6	787.364	4.82188	2M-H	C17H30O10	0	46.9	HMDB0031690	-	-	-	-	-	Lipids and lipid-like molecules	Fatty Acyls	Fatty acyl glycosides	-	1.4509	1.4401	1.4595	4.28e-12	2.51e-10	6.2334	6.198	6.3147	6.319	6.49	6.4655	4.3774	4.329	4.4321	4.3074	4.3103	4.2953	6.337	0.119	4.342	0.05277
neg_4268	Maslinic acid 3-O-b-D-glucoside	metab_13343	yes	up	-	-	neg	163634-06-8	655.383	5.81533	M+Na-2H	C36H58O9	0	53.8	HMDB0029606	-	-	-	-	-	Lipids and lipid-like molecules	Prenol lipids	Terpene glycosides	-	1.4504	1.4507	1.5072	0.0001617	0.0004048	6.5798	6.5057	5.8565	5.7923	7.9002	7.9094	4.6264	4.3919	4.5872	4.33	4.4888	4.4749	6.757	0.9456	4.483	0.1125
pos_8890	PS(14:1(9Z)/20:4(5Z,8Z,11Z,14Z)-OH(18R))	metab_8888	yes	up	-	-	pos	-	808.423	3.93142	M+K	C40H68NO11P	0	33.4	HMDB0280913	-	-	-	-	-	Not Available	Not Available	Not Available	-	1.449	1.4394	1.4609	6.93e-05	0.0001749	6.7139	6.7986	5.2663	5.3985	6.7689	6.7882	4.2636	4.3805	4.2446	4.3218	4.1885	4.4294	6.289	0.7428	4.305	0.08985
pos_4604	Gly-Pro-Gly-Arg-Ala-Phe	metab_4593	yes	up	-	-	pos	-	568.297	5.21993	M+H-2H2O	C27H41N9O7	0	45.6	HMDB0252833	-	-	-	-	-	Organic acids and derivatives	Carboxylic acids and derivatives	Amino acids, peptides, and analogues	-	1.4484	1.4394	1.3534	1.91e-08	2.48e-07	7.1316	7.1237	6.7424	6.6977	7.1749	7.1783	5.4251	5.2331	5.0944	4.9496	5.0884	5.2794	7.008	0.2247	5.178	0.1682
neg_5115	Pro-Pro-Phe	metab_14220	yes	up	-	-	neg	-	358.177	4.68888	M-H	C19H25N3O4	0	34.4	HMDB0304811	-	-	-	-	-	Organic acids and derivatives	Carboxylic acids and derivatives	Amino acids, peptides, and analogues	-	1.4449	1.4313	1.4095	7.09e-06	2.68e-05	7.2306	7.2022	6.5581	6.529	7.8677	7.8631	5.3607	5.0127	5.1191	5.0125	5.0537	5.1227	7.208	0.5913	5.114	0.1305
neg_709	Methylprednisolone hemisuccinate	metab_15961	yes	up	-	-	neg	-	455.203	4.13445	M-H2O-H, M-H	C26H34O8	0	63.6	HMDB0254662	-	-	-	-	-	Lipids and lipid-like molecules	Steroids and steroid derivatives	Pregnane steroids	-	1.4448	1.4431	1.6256	0.0001488	0.0003871	5.7488	5.6817	5.0513	4.6641	6.9012	6.9113	3.6367	3.5883	3.591	3.5667	3.5696	3.5546	5.826	0.9285	3.584	0.02904
pos_10934	Histidylserine	metab_884	yes	up	-	-	pos	21438-60-8	243.109	0.74595	M+H	C9H14N4O4	74.4	0	HMDB0028894	-	-	-	-	-	Organic acids and derivatives	Carboxylic acids and derivatives	Amino acids, peptides, and analogues	-	1.4444	1.4426	1.5025	8.48e-06	2.75e-05	5.7402	5.7536	5.2137	5.1231	6.3809	6.3411	3.7536	4.2256	3.7694	3.7443	3.7534	3.7538	5.759	0.5344	3.833	0.1923
neg_1960	PIP(20:4(5Z,8Z,11Z,14Z)/16:0)	metab_10944	yes	up	-	C00626	neg	-	973.464	4.2672	M+Cl	C45H80O16P2	0	90.2	HMDB0010015	-	-	-	-	-	Lipids and lipid-like molecules	Glycerophospholipids	Glycerophosphoinositol phosphates	-	1.4442	1.4251	1.6357	0.003579	0.005775	6.5672	6.7494	6.6518	5.9666	6.7517	6.5915	2.5726	5.7983	2.527	5.1571	2.5057	5.4539	6.546	0.2943	4.002	1.62
pos_9602	APC	metab_9954	yes	up	-	C16542	pos	-	660.301	3.23902	M+ACN+H	C33H38N4O8	0	53.5	HMDB0060661;PW_C040679	-	-	map00983	Metabolism	Xenobiotics biodegradation and metabolism	Organic oxygen compounds	Organooxygen compounds	Carbonyl compounds	Drug metabolism - other enzymes	1.4437	1.4354	1.31	3.28e-07	1.62e-06	7.909	7.8906	7.5315	7.6106	7.9612	7.9581	6.3325	5.6657	6.3854	6.0036	5.6757	5.7121	7.81	0.1889	5.962	0.3318
pos_8809	Morellinol	metab_8808	yes	up	-	-	pos	55452-65-8	560.272	3.99495	2M+3H2O+2H	C33H38O7	0	46.2	HMDB0034352	-	-	-	-	-	Lipids and lipid-like molecules	Prenol lipids	Quinone and hydroquinone lipids	-	1.4431	1.447	1.317	6.99e-09	1.07e-07	7.3521	7.3812	7.8772	7.8351	7.7094	7.6919	5.7357	5.8605	5.7968	5.7543	5.6601	6.0051	7.641	0.2244	5.802	0.1196
pos_7794	Cochliobolin A	metab_7816	yes	down	-	-	pos	-	823.504	4.81327	2M+Na	C25H36O4	0	60.9	HMDB0250395	-	-	-	-	-	Lipids and lipid-like molecules	Prenol lipids	Sesterterpenoids	-	1.4426	1.4347	0.7168	2.54e-07	1.3e-06	4.4554	4.4675	5.1987	4.9098	4.4781	4.4633	6.3279	6.7851	6.3282	6.5076	6.3967	6.6788	4.662	0.3173	6.504	0.1913
neg_1530	Alliospiroside A	metab_10510	yes	up	-	-	neg	-	743.377	3.60352	M+Cl	C38H60O12	0	56.3	HMDB0303122	-	-	-	-	-	Lipids and lipid-like molecules	Steroids and steroid derivatives	Steroidal glycosides	-	1.4423	1.4726	1.4592	2.33e-05	7.61e-05	6.4638	6.4563	7.7019	7.7879	6.2612	6.3229	4.7341	4.6857	4.6884	4.6641	4.667	4.652	6.832	0.7116	4.682	0.02904
neg_1373	PIP(20:5(5Z,8Z,11Z,14Z,16E)-OH(18R)/16:2(9Z,12Z))	metab_10355	yes	up	-	-	neg	-	929.422	3.38513	M-H2O-H	C45H74O17P2	0	95.1	HMDB0278684	-	-	-	-	-	Not Available	Not Available	Not Available	-	1.4417	1.4174	1.4503	7.19e-10	1.47e-08	6.4731	6.5746	5.9998	6.1519	6.2192	6.2462	4.3803	4.3319	4.3346	4.3102	4.3132	4.2982	6.277	0.2116	4.328	0.02904
neg_5971	Furanodienone	metab_15060	yes	up	-	C16960	neg	24268-41-5	251.104	3.64258	M+Na-2H	C15H18O2	0	46	HMDB0036768	-	-	-	-	-	Lipids and lipid-like molecules	Prenol lipids	Sesquiterpenoids	-	1.4415	1.4197	1.5354	0.0001157	0.0003101	6.7794	6.7679	5.1009	5.008	6.6655	6.6747	4.06	4.0116	4.0143	3.99	3.9929	4.0294	6.166	0.8628	4.016	0.02588
pos_2016	PG(18:1(9Z)/6 keto-PGF1alpha)	metab_2072	yes	down	-	-	pos	-	454.249	2.48727	M+2Na+H, M+2Na	C44H79O14P	0	43.1	HMDB0268999	-	-	-	-	-	Not Available	Not Available	Not Available	-	1.4412	1.4341	0.7211	0.0003919	0.0008236	4.7862	4.9326	6.7612	6.2377	4.3012	4.9951	7.1606	7.6399	7.2043	7.4546	7.3356	7.6062	5.336	0.9483	7.4	0.2014
neg_1339	6-(2-Hydroxyethoxy)-6-oxohexanoic acid	metab_10319	yes	up	-	-	neg	-	379.162	3.3382	2M-H	C8H14O5	0	35.1	HMDB0061681	-	-	-	-	-	Lipids and lipid-like molecules	Fatty Acyls	Fatty acids and conjugates	-	1.4401	1.416	1.5879	1.47e-05	5.07e-05	5.8918	5.8172	4.9647	4.9175	6.0092	6.0145	3.6794	3.6032	4.0211	2.8232	3.4436	3.6003	5.602	0.5179	3.528	0.3952
pos_4074	Phe Phe	metab_4073	yes	up	-	-	pos	-	313.154	4.66997	M+H	C18H20N2O3	84	0	-	-	-	-	-	-	-	-	-	-	1.4388	1.4362	1.2998	4.75e-09	7.87e-08	7.7864	7.7781	7.6779	7.6449	8.1434	8.1383	6.1421	6.1296	6.0892	6.0173	5.9026	6.008	7.861	0.2233	6.048	0.09044
neg_5600	Zanamivir	metab_14712	yes	up	-	C08095	neg	139110-80-8	353.11	4.05632	M+Na-2H	C12H20N4O7	0	38.5	HMDB0014698	-	-	-	-	-	Organic acids and derivatives	Carboxylic acids and derivatives	Carboxylic acid derivatives	-	1.4371	1.4087	1.5118	4.21e-07	2.47e-06	6.2507	6.2162	5.2758	5.4597	5.8816	5.9896	3.8885	3.7984	3.801	3.7767	3.8159	4.1206	5.846	0.3993	3.867	0.1301
pos_9505	PIP(22:2(13Z,16Z)/PGD1)	metab_9478	yes	up	-	-	pos	-	546.276	3.36405	M+H+Na	C51H90O19P2	0	55	HMDB0280273	-	-	-	-	-	Not Available	Not Available	Not Available	-	1.4362	1.4223	1.376	1.04e-07	6.07e-07	6.9818	6.9328	6.217	6.2278	6.5583	6.6046	4.7872	4.777	4.803	4.7779	4.787	4.7874	6.587	0.3294	4.787	0.009363
neg_2337	Vellosimine	metab_11333	yes	up	-	C11634	neg	6874-98-2	313.132	4.93108	M+Na-2H	C19H20N2O	0	43.4	HMDB0304532	-	-	map01110;map00901	Metabolism;Metabolism	Global and overview maps;Biosynthesis of other secondary metabolites	Alkaloids and derivatives	Macroline alkaloids	Not Available	Biosynthesis of secondary metabolites;Indole alkaloid biosynthesis	1.4357	1.4189	1.5322	1.88e-09	3.24e-08	5.6421	5.6786	5.3579	5.3869	5.8911	5.9018	3.7333	3.6849	3.6876	3.676	3.6662	3.6512	5.643	0.2352	3.683	0.02792
neg_5640	Deltaline	metab_14747	yes	up	-	C08679	neg	6836-11-09	488.261	4.00157	M-H2O-H	C27H41NO8	0	55.4	HMDB0250984	-	-	-	-	-	Lipids and lipid-like molecules	Prenol lipids	Diterpenoids	-	1.4349	1.4415	1.6437	0.0006544	0.001309	5.3421	5.2066	5.5816	5.5007	7.4049	7.3934	4.4264	2.8413	4.1173	3.1682	3.655	3.9545	6.072	1.036	3.694	0.5981
pos_3978	L-4-Chlorotryptophan	metab_3972	yes	down	-	-	pos	52448-14-3	280.084	4.58235	M+ACN+H	C11H11ClN2O2	0	35.3	HMDB0030400	-	-	-	-	-	Organoheterocyclic compounds	Indoles and derivatives	Indolyl carboxylic acids and derivatives	-	1.4347	1.4226	0.6954	3.24e-06	1.19e-05	4.0632	4.0752	4.1198	4.973	4.0858	4.0711	5.9652	5.6454	6.2472	5.9518	6.6236	6.0705	4.231	0.3639	6.084	0.3292
pos_1850	Ile Asn	metab_1894	yes	up	-	-	pos	-	246.145	1.13858	M+H, M+K	C10H19N3O4	60.9	0	-	-	-	-	-	-	-	-	-	-	1.4347	1.4278	1.3467	1.53e-05	4.61e-05	7.644	7.6075	6.6103	6.6466	7.8854	7.8847	5.538	5.5623	5.5532	5.4163	5.363	5.447	7.38	0.5936	5.48	0.08285
neg_6414	Coumaryl acetate	metab_15507	yes	up	-	C20465	neg	-	575.232	3.08087	3M-H	C11H12O3	0	43.4	HMDB0304297	-	-	map01110;map00940	Metabolism;Metabolism	Global and overview maps;Biosynthesis of other secondary metabolites	Benzenoids	Benzene and substituted derivatives	Styrenes	Biosynthesis of secondary metabolites;Phenylpropanoid biosynthesis	1.4337	1.4044	1.3976	1.17e-07	8.65e-07	7.2348	7.2817	6.7881	6.7103	6.4786	6.4617	4.9363	4.8879	4.8906	4.8662	4.8692	4.8542	6.826	0.3586	4.884	0.02905
neg_5266	Beta-D-Galactopyranosyl-(1->4)-2-amino-2-deoxy-beta-D-glucopyranosyl-(1->6)-D-mannose	metab_14369	yes	down	-	-	neg	-	548.182	4.50152	M+FA-H	C18H33NO15	0	56.6	HMDB0041224	-	-	-	-	-	Organic oxygen compounds	Organooxygen compounds	Carbohydrates and carbohydrate conjugates	-	1.4337	1.4174	0.6743	7.99e-08	6.38e-07	3.9566	3.9929	4.6483	3.8576	4.0657	4.0611	5.9972	6.4043	5.8788	6.0854	5.8554	6.2331	4.097	0.2808	6.076	0.2127
pos_2752	Cryptophycin 52	metab_2786	yes	down	-	-	pos	-	633.272	2.95598	M+H-2H2O	C36H45ClN2O8	0	52.6	HMDB0250550	-	-	-	-	-	Organic acids and derivatives	Peptidomimetics	Hybrid peptides	-	1.4334	1.4223	0.7248	8.41e-08	5.09e-07	4.5177	4.5297	4.5743	5.2565	4.5403	5.0176	6.5382	6.5945	6.5627	6.5154	6.4476	6.5721	4.739	0.3177	6.538	0.05222
pos_2812	Pantetheine	metab_2845	yes	up	-	C00831	pos	496-65-1	320.163	3.07418	M+ACN+H	C11H22N2O4S	0	39.2	PW_C001887;HMDB0003426	-	-	map01100;map01110;map00770;map00332	Metabolism;Metabolism;Metabolism;Metabolism	Global and overview maps;Global and overview maps;Metabolism of cofactors and vitamins;Biosynthesis of other secondary metabolites	Organic acids and derivatives	Carboxylic acids and derivatives	Amino acids, peptides, and analogues	Metabolic pathways;Biosynthesis of secondary metabolites;Pantothenate and CoA biosynthesis;Carbapenem biosynthesis	1.4322	1.4314	1.507	0.000129	0.0003043	6.1675	6.1057	4.8005	5.1464	6.6827	6.66	4.1118	3.7397	3.7658	4.2119	4.0209	3.7502	5.927	0.7844	3.933	0.2079
neg_6169	Leukotriene E4	metab_15254	yes	up	-	C05952	neg	75715-89-8	484.241	3.42403	M+FA-H	C23H37NO5S	0	39.8	HMDB0002200;PW_C001485;HMDB0247369;LMFA03020002;LMFA03020075	Lipids	Eicosanoids	map00590;map01100;map04080;map04664	Metabolism;Metabolism;Environmental Information Processing;Organismal Systems	Lipid metabolism;Global and overview maps;Signaling molecules and interaction;Immune system	Lipids and lipid-like molecules	Fatty Acyls	Eicosanoids	Arachidonic acid metabolism;Metabolic pathways;Neuroactive ligand-receptor interaction;Fc epsilon RI signaling pathway	1.4318	1.4266	1.5112	1.36e-05	4.75e-05	5.9682	5.9994	5.5842	5.6799	7.0371	7.0343	4.1658	4.1174	4.12	4.0957	4.0986	4.0837	6.217	0.654	4.114	0.02904
neg_2013	Chlorophyll b	metab_10998	yes	down	-	C05307	neg	519-62-0	927.49	4.36885	M+Na-2H	C55H70MgN4O6	0	84.6	HMDB0031146	-	-	map01100;map01110;map00860	Metabolism;Metabolism;Metabolism	Global and overview maps;Global and overview maps;Metabolism of cofactors and vitamins	Organoheterocyclic compounds	Tetrapyrroles and derivatives	Chlorins	Metabolic pathways;Biosynthesis of secondary metabolites;Porphyrin metabolism	1.4307	1.427	0.6951	5.57e-10	1.21e-08	4.8411	4.4243	4.2971	4.2659	4.474	4.4694	6.4638	6.4108	6.4271	6.4016	6.3584	6.4504	4.462	0.2054	6.419	0.0377
pos_7911	Avenacoside A	metab_7937	yes	up	-	C08887	pos	24915-65-9	532.271	4.718	M+2H	C51H82O23	0	80.5	HMDB0033815	-	-	-	-	-	Lipids and lipid-like molecules	Prenol lipids	Monoterpenoids	-	1.4304	1.436	1.4089	2.34e-06	8.98e-06	6.0628	6.1354	6.9559	7.0087	6.2611	6.2316	4.7871	4.6249	4.8219	4.5699	4.317	4.3175	6.443	0.4243	4.573	0.2197
neg_4794	Dihydrotestosterone diglucuronide	metab_13885	yes	up	-	-	neg	42037-24-1	677.257	5.11093	M+Cl	C31H46O14	0	42.9	HMDB0006203;HMDB0251334	-	-	-	-	-	Lipids and lipid-like molecules	Steroids and steroid derivatives	Steroidal glycosides	-	1.4302	1.4534	1.8815	0.0009325	0.00179	4.7272	3.0214	5.5246	5.1682	6.4703	6.5184	2.8358	2.7874	2.7901	2.7658	2.7687	2.7538	5.238	1.298	2.784	0.029
pos_8438	1-[[4-(Dimethylamino)-3-methylphenyl]methyl]-5-(2,2-diphenylacetyl)-6,7-dihydro-4H-imidazo[4,5-c]pyridine-6-carboxylic acid	metab_8445	yes	up	-	-	pos	-	491.249	4.28848	M+H-H2O	C31H32N4O3	0	42.8	HMDB0243806	-	-	-	-	-	Benzenoids	Benzene and substituted derivatives	Diphenylmethanes	-	1.4301	1.4264	1.3908	5.19e-07	2.4e-06	6.6105	6.5404	6.0012	6.0737	6.9178	6.9113	4.6807	4.6704	4.6965	4.6714	4.6805	4.6809	6.509	0.3969	4.68	0.009363
pos_9999	L-Proline, 1-(1-L-leucyl-L-prolyl)-	metab_9948	yes	up	-	-	pos	-	326.207	2.878	M+H	C16H27N3O4	0	72.8	HMDB0253022	-	-	-	-	-	Organic acids and derivatives	Carboxylic acids and derivatives	Amino acids, peptides, and analogues	-	1.4297	1.4203	1.3315	6.39e-06	2.15e-05	7.7618	7.7396	6.8071	6.7747	7.8499	7.8365	5.6907	5.6997	5.564	5.4827	5.5069	5.6825	7.462	0.5213	5.604	0.0986
neg_3714	PC(17:2(9Z,12Z)/0:0)	metab_12768	yes	down	-	-	neg	-	504.309	6.44905	M-H	C25H48NO7P	0	67.4	HMDB0256157;LMGP01050127	-	-	-	-	-	Lipids and lipid-like molecules	Glycerophospholipids	Glycerophosphocholines	-	1.4294	1.4216	0.6772	1.6e-06	7.64e-06	3.9404	3.9766	3.8726	3.8414	5.0192	4.4478	6.3616	6.1025	6.3509	6.1125	5.985	6.152	4.183	0.4656	6.177	0.1493
neg_4954	P-Tolyl Sulfate	metab_14053	yes	down	-	-	neg	-	187.006	4.9076	M-H	C7H8O4S	83.3	0	-	-	-	-	-	-	-	-	-	-	1.4293	1.4241	0.6718	0.005038	0.007766	3.6104	3.6466	7.168	7.1168	4.0841	4.4745	7.59	7.4745	7.5142	7.4192	7.3602	7.4492	5.017	1.677	7.468	0.07927
neg_5962	PE-NMe2(22:6(4Z,7Z,10Z,13Z,16Z,19Z)/22:2(13Z,16Z))	metab_15051	yes	up	-	C04308	neg	-	906.578	3.65033	M+Cl	C51H86NO8P	0	61	PW_C060625;HMDB0114597	-	-	map01100;map00564;map01110	Metabolism;Metabolism;Metabolism	Global and overview maps;Lipid metabolism;Global and overview maps	Lipids and lipid-like molecules	Glycerophospholipids	Glycerophosphoethanolamines	Metabolic pathways;Glycerophospholipid metabolism;Biosynthesis of secondary metabolites	1.4288	1.4176	1.3661	7.47e-09	9.53e-08	7.3052	7.3337	7.4241	7.4032	6.9619	6.9846	5.1274	5.2518	5.4167	5.0801	5.3803	5.519	7.235	0.2079	5.296	0.1723
pos_8979	CDP-DG(20:4(5Z,8Z,11Z,14Z)-OH(20)/i-16:0)	metab_8975	yes	down	-	-	pos	-	509.766	3.85227	M+2H	C48H81N3O16P2	0	68.4	HMDB0293679	-	-	-	-	-	Not Available	Not Available	Not Available	-	1.4288	1.4188	0.731	6.65e-06	2.23e-05	4.6891	4.7012	5.5686	5.86	4.7118	4.697	6.9034	6.8892	6.8833	6.8991	6.9115	6.8684	5.038	0.532	6.892	0.01549
pos_2003	Val Asp Gly Thr Ile	metab_2058	yes	up	-	-	pos	-	504.266	2.42398	M+2H, M+H	C21H37N5O9	65	0	-	-	-	-	-	-	-	-	-	-	1.4288	1.4432	2.5643	0.009279	0.01405	4.6205	4.3766	1.7266	1.7517	5.7871	5.891	1.5708	1.5608	1.5861	1.5617	1.5705	1.571	4.026	1.872	1.57	0.009113
pos_4731	PS(18:4(6Z,9Z,12Z,15Z)/14:1(9Z))	metab_4724	yes	up	-	C02737	pos	-	767.464	5.36347	M+ACN+H	C38H64NO10P	0	43.4	HMDB0112486;PW_C060893;LMGP03010428	Lipids	Phospholipids	map01100;map00564;map01110;map05146;map05322;map00260;map05140	Metabolism;Metabolism;Metabolism;Human Diseases;Human Diseases;Metabolism;Human Diseases	Global and overview maps;Lipid metabolism;Global and overview maps;Infectious disease: parasitic;Immune disease;Amino acid metabolism;Infectious disease: parasitic	Lipids and lipid-like molecules	Glycerophospholipids	Glycerophosphoserines	Metabolic pathways;Glycerophospholipid metabolism;Biosynthesis of secondary metabolites;Amoebiasis;Systemic lupus erythematosus;Glycine, serine and threonine metabolism;Leishmaniasis	1.4269	1.4204	1.3252	2.92e-10	8.54e-09	7.2776	7.2359	7.0874	7.1127	7.189	7.1992	5.2475	5.652	5.3007	5.37	5.3732	5.583	7.184	0.07229	5.421	0.1607
neg_3774	PE(12:0/0:0)	metab_12829	yes	down	-	-	neg	-	396.215	6.30828	M-H	C17H36NO7P	90.4	0	LMGP02050005	-	-	-	-	-	-	-	-	-	1.4269	1.4122	0.6286	0.0002907	0.0006338	3.1614	2.9742	5.0433	4.8202	3.047	3.0424	6.0049	5.8868	5.965	5.7724	5.648	5.8579	3.681	0.9729	5.856	0.1306
pos_10453	Pyrazofurin	metab_427	yes	down	-	C22195	pos	-	557.119	2.37643	2M+K	C9H13N3O6	0	52.3	HMDB0256946	-	-	-	-	-	Nucleosides, nucleotides, and analogues	Nucleoside and nucleotide analogues	3-ribofuranosylpyrazoles	-	1.4259	1.418	0.7634	4.54e-09	7.58e-08	5.6119	5.6239	5.6685	6.0417	5.6345	5.6198	7.5008	7.1602	7.5659	7.4275	7.5988	7.5519	5.7	0.1685	7.467	0.162
pos_3621	Pro Gln Ile	metab_3617	yes	down	-	-	pos	-	357.212	4.16143	M+H	C16H28N4O5	86.9	0	-	-	-	-	-	-	-	-	-	-	1.4252	1.4184	0.7075	2.74e-08	3.3e-07	4.1106	4.1786	4.1672	4.4087	4.8155	4.1185	6.1338	6.1173	6.1288	6.0331	5.9659	6.091	4.3	0.2752	6.078	0.06629
pos_429	L-Lysine	metab_4284	yes	up	-	C00047	pos	56-87-1;10098-89-2	147.113	0.74595	M+H-H2O, M+H	C6H14N2O2	77.8	0	PW_C000118;HMDB0301757;HMDB0000182;MJDBOTE0000528	Peptides	Amino acids	map01100;map00310;map00997;map00300;map01120;map01210;map00780;map00470;map01230;map04974;map01110;map02010;map00970;map00960;map01064;map01060	Metabolism;Metabolism;Metabolism;Metabolism;Metabolism;Metabolism;Metabolism;Metabolism;Metabolism;Organismal Systems;Metabolism;Environmental Information Processing;Genetic Information Processing;Metabolism;Metabolism;Metabolism	Global and overview maps;Amino acid metabolism;Biosynthesis of other secondary metabolites;Amino acid metabolism;Global and overview maps;Global and overview maps;Metabolism of cofactors and vitamins;Metabolism of other amino acids;Global and overview maps;Digestive system;Global and overview maps;Membrane transport;Translation;Biosynthesis of other secondary metabolites;Chemical structure transf…	Organic acids and derivatives	Carboxylic acids and derivatives	Amino acids, peptides, and analogues	Metabolic pathways;Lysine degradation;Biosynthesis of various other secondary metabolites;Lysine biosynthesis;Microbial metabolism in diverse environments;2-Oxocarboxylic acid metabolism;Biotin metabolism;D-Amino acid metabolism;Biosynthesis of amino acids;Protein digestion and absorption;Biosynthesis of secondary metabolites;ABC transporters;Aminoacyl-tRNA biosynthesis;Tropane, piperidine and py…	1.4251	1.4214	1.2892	1.95e-08	2.52e-07	7.9609	7.9976	7.6377	7.6511	8.227	8.2398	6.2058	6.0671	6.2315	6.0834	6.213	6.2069	7.952	0.2645	6.168	0.07257
neg_4767	Janthitrem F	metab_13858	yes	down	-	-	neg	90986-52-0	626.352	5.15012	M-H2O-H	C39H51NO7	0	57.5	HMDB0030530	-	-	-	-	-	Organoheterocyclic compounds	Naphthopyrans	Not Available	-	1.4246	1.409	0.7006	4.66e-06	1.88e-05	4.5007	4.0574	4.2009	4.4976	5.2665	5.3544	6.7213	6.6478	6.6506	6.562	6.5369	6.6692	4.646	0.543	6.631	0.06916
neg_4190	Physangulide	metab_13257	yes	up	-	-	neg	131749-58-1	567.277	5.90147	M+FA-H	C28H42O9	0	43.4	HMDB0037381	-	-	-	-	-	Lipids and lipid-like molecules	Steroids and steroid derivatives	Steroid lactones	-	1.4245	1.3907	1.55	1.76e-05	5.97e-05	6.1784	6.1538	5.1545	5.2217	5.6828	5.6467	3.4079	4.4238	3.3622	3.3379	3.3408	4.0877	5.673	0.4382	3.66	0.4742
pos_9917	Porson	metab_9865	yes	up	-	-	pos	56222-03-8	409.163	2.94068	M+Na	C22H26O6	0	75	HMDB0030810	-	-	-	-	-	Phenylpropanoids and polyketides	Diarylheptanoids	Cyclic diarylheptanoids	-	1.4244	1.442	1.5657	0.001267	0.002361	5.6465	5.279	5.5545	4.8477	7.6575	7.5939	3.8947	3.8844	3.9104	3.8854	3.8944	3.8949	6.097	1.217	3.894	0.009362
pos_7820	Leu Ser Ile	metab_7845	yes	up	-	-	pos	-	332.217	4.78953	M+H	C15H29N3O5	95.5	0	-	-	-	-	-	-	-	-	-	-	1.4243	1.4114	1.4252	2.54e-07	1.3e-06	6.3065	6.283	5.7358	5.6102	5.9513	5.9905	4.001	4.4945	4.0168	3.9917	4.2803	4.3941	5.98	0.2813	4.196	0.2224
pos_9892	Lisinopril, epsilon-biotinamidocaproyl-	metab_9842	yes	up	-	-	pos	-	373.198	2.96387	M+2H	C37H56N6O8S	0	53.5	HMDB0244524	-	-	-	-	-	Organic acids and derivatives	Carboxylic acids and derivatives	Amino acids, peptides, and analogues	-	1.4243	1.4417	1.3754	0.0001786	0.0004082	6.9082	6.8971	8.2303	8.3146	7.1013	7.1046	5.8829	4.4356	5.8781	5.446	5.6061	5.1451	7.426	0.6623	5.399	0.548
pos_10328	Fexofenadine	metab_311	yes	up	-	C06999	pos	83799-24-0	251.652	2.57443	M+2H	C32H39NO4	0	34.7	HMDB0005030;PW_C002373	-	-	map04976	Organismal Systems	Digestive system	Benzenoids	Benzene and substituted derivatives	Diphenylmethanes	Bile secretion	1.4237	1.4213	1.4041	1.94e-06	7.58e-06	6.2101	6.1982	6.7798	6.7608	6.1021	6.1234	4.653	4.9684	4.4629	3.9894	4.4172	4.6922	6.362	0.3187	4.531	0.3296
neg_3044	Methylisopelletierine	metab_12062	yes	up	-	C06184	neg	-	200.129	6.01898	M+FA-H	C9H17NO	0	65.1	HMDB0030326	-	-	map01110;map00960;map01064	Metabolism;Metabolism;Metabolism	Global and overview maps;Biosynthesis of other secondary metabolites;Chemical structure transformation maps	Organoheterocyclic compounds	Piperidines	Not Available	Biosynthesis of secondary metabolites;Tropane, piperidine and pyridine alkaloid biosynthesis;Biosynthesis of alkaloids derived from ornithine, lysine and nicotinic acid	1.4231	1.4132	1.5579	4.92e-08	4.27e-07	5.4052	5.3739	5.5334	5.5358	5.4196	5.4379	3.1495	3.6918	3.8835	3.7027	3.0824	3.4821	5.451	0.06811	3.499	0.3233
pos_2620	Doisynoestrol	metab_2659	yes	up	-	C15453	pos	15372-34-6	638.35	2.75382	2M+ACN+H	C19H22O3	0	37.5	HMDB0252206	-	-	-	-	-	Lipids and lipid-like molecules	Steroids and steroid derivatives	Steroid acids	-	1.4214	1.4226	1.373	1.51e-09	3.06e-08	6.343	6.3705	6.7775	6.7744	6.4146	6.3687	4.7402	4.7299	4.7559	4.7308	4.7399	4.7404	6.508	0.2087	4.74	0.009363
neg_1902	Anthramycin methyl ether	metab_10883	yes	up	-	-	neg	-	657.264	4.18133	2M-H	C17H19N3O4	0	59.5	HMDB0248465	-	-	-	-	-	Organoheterocyclic compounds	Benzodiazepines	1,4-benzodiazepines	-	1.4209	1.3998	1.4922	6.19e-06	2.39e-05	6.3589	6.3448	5.365	5.3026	6.4761	6.4954	4.0845	4.0361	4.2	4.0145	4.0174	4.0024	6.057	0.5639	4.059	0.0748
pos_6357	(R)-1-Methylpiperidine-2-carboxylic acid	metab_6402	yes	up	-	-	pos	-	287.196	6.02583	2M+H	C7H13NO2	0	31.4	HMDB0242107	-	-	-	-	-	Organic acids and derivatives	Carboxylic acids and derivatives	Amino acids, peptides, and analogues	-	1.4205	1.4261	1.6247	0.0001088	0.0002608	4.8924	5.0534	4.57	4.1511	6.0801	6.0555	3.1605	3.1502	3.1762	3.1512	3.1603	3.1607	5.134	0.7865	3.16	0.009356
pos_6151	PA(8:0/a-13:0)	metab_6183	yes	down	-	C00416	pos	-	536.334	6.31318	M+ACN+H	C24H47O8P	0	60.1	PW_C064065;HMDB0115680	Lipids	Phospholipids	map01100;map00564;map01110;map00561;map05212;map05200;map04975;map04024;map05231;map04072;map04912;map04070;map04666	Metabolism;Metabolism;Metabolism;Metabolism;Human Diseases;Human Diseases;Organismal Systems;Environmental Information Processing;Human Diseases;Environmental Information Processing;Organismal Systems;Environmental Information Processing;Organismal Systems	Global and overview maps;Lipid metabolism;Global and overview maps;Lipid metabolism;Cancer: specific types;Cancer: overview;Digestive system;Signal transduction;Cancer: overview;Signal transduction;Endocrine system;Signal transduction;Immune system	Lipids and lipid-like molecules	Glycerophospholipids	Glycerophosphates	Metabolic pathways;Glycerophospholipid metabolism;Biosynthesis of secondary metabolites;Glycerolipid metabolism;Pancreatic cancer;Pathways in cancer;Fat digestion and absorption;cAMP signaling pathway;Choline metabolism in cancer;Phospholipase D signaling pathway;GnRH signaling pathway;Phosphatidylinositol signaling system;Fc gamma R-mediated phagocytosis	1.4189	1.4108	0.7071	1.75e-07	9.37e-07	4.0799	4.0919	4.524	4.143	4.1025	4.778	6.1559	6.2561	6.1313	6.0076	5.7425	6.086	4.287	0.2943	6.063	0.1771
pos_2264	Lys Ile Ser	metab_2325	yes	up	-	-	pos	-	347.228	1.09948	M+H	C15H30N4O5	63.6	0	-	-	-	-	-	-	-	-	-	-	1.4188	1.4144	1.4254	8.15e-06	2.67e-05	6.3595	6.3587	5.5083	5.5376	6.7225	6.6813	4.347	4.3367	4.3628	4.3377	4.3468	4.3472	6.195	0.5427	4.346	0.009362
neg_6752	(S,S)-Nt-Histidinylalanine	metab_15841	yes	up	-	-	neg	65428-77-5	241.093	0.7565	M-H	C9H14N4O4	0	37.3	HMDB0040248	-	-	-	-	-	Organic acids and derivatives	Carboxylic acids and derivatives	Amino acids, peptides, and analogues	-	1.4183	1.4049	1.6165	8.57e-06	3.17e-05	5.384	5.3523	4.6707	4.5421	5.9582	5.9033	3.3326	3.2843	3.2869	3.2626	3.2655	3.2506	5.302	0.5962	3.28	0.02903
neg_482	LysoPC(14:0/0:0)	metab_13912	yes	down	-	C04230	neg	20559-16-4	512.299	6.40998	M+Cl, M+FA-H	C22H46NO7P	0	88.2	HMDB0010379;PW_C006388	Lipids	Phospholipids	map00564;map05231	Metabolism;Human Diseases	Lipid metabolism;Cancer: overview	Lipids and lipid-like molecules	Glycerophospholipids	Glycerophosphocholines	Glycerophospholipid metabolism;Choline metabolism in cancer	1.4174	1.4154	0.6769	0.001041	0.001968	4.444	3.897	6.2878	6.2501	3.7799	3.7753	7.1519	6.9974	7.0783	6.9028	6.8842	6.9907	4.739	1.211	7.001	0.1021
neg_6638	Histidinyl-Proline	metab_15725	yes	up	-	-	neg	20930-58-9	251.115	0.9906	M-H	C11H16N4O3	0	69.2	HMDB0304781;HMDB0028893	-	-	-	-	-	Organic acids and derivatives	Carboxylic acids and derivatives	Amino acids, peptides, and analogues	-	1.4159	1.4078	1.5665	0.0001128	0.0003035	6.0172	5.9886	4.9593	4.7058	6.6817	6.7051	3.7824	3.734	3.7366	3.7123	3.7152	3.7003	5.843	0.8453	3.73	0.02904
pos_8260	(3b,6a,12b,17a,20S)-Dammar-24-ene-3,6,12,17,20-pentol 20-[glucosyl-(1->2)-[rhamnosyl-(1->6)]-glucoside] 3-[glucosyl-(1->6)-glucoside] 6-xyloside	metab_8278	yes	down	-	-	pos	251101-59-4	721.35	4.46262	M+H+Na	C65H110O33	0	60.9	HMDB0035350	-	-	-	-	-	Lipids and lipid-like molecules	Prenol lipids	Triterpenoids	-	1.4154	1.4131	0.7589	9.47e-06	3.03e-05	5.7508	5.6472	6.5103	6.4552	5.4196	5.1601	7.6759	7.7659	7.6568	7.6452	7.5979	7.6996	5.824	0.5496	7.674	0.05659
neg_3331	(2R)-2-{[(9Z)-Hexadec-9-enoyl]oxy}-3-hydroxypropyl 2-(trimethylazaniumyl)ethyl phosphate	metab_12354	yes	down	-	-	neg	-	538.315	6.4256	M+FA-H	C24H48NO7P	0	77.2	HMDB0245288	-	-	-	-	-	Lipids and lipid-like molecules	Glycerophospholipids	Glycerophosphocholines	-	1.4153	1.3922	0.689	3.25e-07	2.01e-06	3.9726	4.0088	4.6357	4.8683	4.0817	4.0771	6.3712	6.1822	6.2995	6.1241	6.0366	6.2031	4.274	0.3797	6.203	0.12
neg_621	Lyciumin D	metab_15298	yes	up	-	-	neg	150415-40-0	936.373	3.75973	M-H2O-H, M+K-2H	C45H57N9O11	0	47.3	HMDB0040695	-	-	-	-	-	Organic acids and derivatives	Carboxylic acids and derivatives	Amino acids, peptides, and analogues	-	1.4144	1.3952	1.3433	6.59e-07	3.61e-06	7.749	7.7636	7.0779	7.1119	7.9787	8.0067	5.7039	5.7691	5.4826	5.7434	5.5577	5.7561	7.615	0.4165	5.669	0.1196
neg_2581	Tryptophyl-Leucine	metab_11577	yes	up	-	-	neg	-	316.166	5.30657	M-H	C17H23N3O3	0	57.5	HMDB0029087	-	-	-	-	-	Organic acids and derivatives	Carboxylic acids and derivatives	Amino acids, peptides, and analogues	-	1.4138	1.3998	1.5307	9.4e-08	7.27e-07	5.5488	5.5258	5.2107	5.227	5.9813	6.0092	3.7004	3.652	3.6547	3.6303	3.6333	3.6183	5.584	0.3493	3.648	0.02904
pos_1373	Mabioside D	metab_1372	yes	up	-	-	pos	156980-55-1	799.481	5.37142	M+2H, M+H	C42H70O14	0	51.5	HMDB0040655	-	-	-	-	-	Lipids and lipid-like molecules	Prenol lipids	Triterpenoids	-	1.4137	1.4332	1.3221	3.24e-05	8.94e-05	7.1208	7.1315	8.5478	8.513	8.1778	8.1585	6.196	6.0371	6.0843	5.9911	5.8003	5.9318	7.942	0.6522	6.007	0.1351
neg_821	PGP(i-14:0/PGD1)	metab_16080	yes	down	-	-	neg	-	853.422	4.57953	M-H2O-H, M-H	C40H74O16P2	0	64.9	HMDB0275087	-	-	-	-	-	Not Available	Not Available	Not Available	-	1.4124	1.4014	0.7055	1.98e-10	5.36e-09	4.4999	4.5361	4.4321	4.4009	4.6377	4.6186	6.2684	6.6309	6.2811	6.3302	6.3696	6.5673	4.521	0.09608	6.408	0.1538
neg_1253	Lymecycline	metab_10234	yes	up	-	-	neg	992-21-2	583.236	3.20537	M-H2O-H	C29H38N4O10	0	64.9	PW_C008798;HMDB0014401	-	-	-	-	-	Phenylpropanoids and polyketides	Tetracyclines	Not Available	-	1.4123	1.3916	1.4195	1.18e-06	5.94e-06	6.8141	6.7224	6.1886	5.8422	6.9611	6.9553	4.6887	4.6403	4.6429	4.6186	4.6215	4.6065	6.581	0.4602	4.636	0.02904
pos_1933	Ile Glu	metab_1981	yes	up	-	-	pos	-	261.144	1.78472	M+H, M+K	C11H20N2O5	72.5	0	-	-	-	-	-	-	-	-	-	-	1.4121	1.409	1.3165	1.89e-05	5.57e-05	7.888	7.8619	7.0245	6.9565	8.2741	8.3369	5.8672	5.8569	5.8829	5.8579	5.8669	5.8674	7.724	0.6004	5.867	0.009363
pos_3905	Fasoracetam	metab_3900	yes	up	-	C13311	pos	110958-19-5	214.155	4.51033	M+NH4	C10H16N2O2	0	56.4	HMDB0252174	-	-	-	-	-	Organic acids and derivatives	Carboxylic acids and derivatives	Amino acids, peptides, and analogues	-	1.4117	1.4016	1.5185	7.56e-05	0.0001894	5.6162	5.5713	5.8372	5.7688	5.2048	5.2645	4.1615	4.2098	2.8125	4.146	2.7965	3.7773	5.544	0.2591	3.651	0.6733
neg_4910	O-methoxycatechol-O-sulphate	metab_14007	yes	up	-	-	neg	-	203.001	4.98563	M-H	C7H8O5S	0	67	HMDB0060013	-	-	-	-	-	Organic acids and derivatives	Organic sulfuric acids and derivatives	Arylsulfates	-	1.4115	1.3964	1.6057	9.5e-05	0.0002604	5.5846	5.4454	5.0196	4.8362	6.2054	6.2147	3.7538	3.9235	2.7681	3.8082	2.6549	3.8363	5.551	0.5787	3.457	0.5815
pos_2506	Ile Gln	metab_2550	yes	up	-	-	pos	-	260.16	2.53468	M+H	C11H21N3O4	66.9	0	-	-	-	-	-	-	-	-	-	-	1.4114	1.4057	1.3617	1.56e-05	4.7e-05	7.142	7.2032	6.2113	6.1861	7.4281	7.4395	5.0933	5.0831	5.1091	5.084	5.0931	5.0936	6.935	0.5826	5.093	0.009363
pos_522	Methionylhydroxyproline	metab_5198	yes	up	-	-	pos	148305-57-1	263.106	1.1073	M+K, M+H	C10H18N2O4S	0	52.4	HMDB0028974	-	-	-	-	-	Organic acids and derivatives	Carboxylic acids and derivatives	Amino acids, peptides, and analogues	-	1.4108	1.4079	1.4408	7.97e-06	2.62e-05	5.9404	6.1357	5.7099	5.1135	6.6108	6.4194	4.1564	4.1461	4.1721	4.1471	4.1561	4.1566	5.988	0.5367	4.156	0.009362
pos_123	PC(PGD2/22:6(4Z,7Z,10Z,13Z,16Z,19Z))	metab_1219	yes	up	-	-	pos	-	473.763	2.74622	M+2Na, M+2Na-H, M+2Na+H	C50H80NO11P	0	51.4	HMDB0288517	-	-	-	-	-	Not Available	Not Available	Not Available	-	1.4101	1.4062	1.3427	0.0002405	0.0005319	7.7247	7.7398	8.1835	8.2312	7.1293	7.0195	4.7497	6.5896	5.5342	5.8534	5.2	6.3514	7.671	0.5103	5.713	0.6955
neg_925	PGP(TXB2/22:5(7Z,10Z,13Z,16Z,19Z))	metab_16193	yes	up	-	-	neg	-	989.48	5.09528	M-2H, M-H	C48H80O17P2	0	75.7	HMDB0274097	-	-	-	-	-	Not Available	Not Available	Not Available	-	1.41	1.3896	1.3485	2.16e-10	5.75e-09	7.3576	7.3179	7.144	7.2112	7.1161	7.153	5.4992	5.4044	5.4867	5.1125	5.2359	5.3729	7.217	0.09959	5.352	0.1509
neg_1510	DG(20:5(5Z,8Z,11Z,14Z,16E)-OH(18R)/0:0/8:0)	metab_10489	yes	up	-	-	neg	-	539.331	3.58007	M+Na-2H	C31H50O6	0	39.1	HMDB0297186	-	-	-	-	-	Not Available	Not Available	Not Available	-	1.4096	1.3831	1.448	6.57e-09	8.73e-08	6.3376	6.3621	5.907	5.8807	5.7968	5.8657	4.2134	4.1651	4.1677	4.1434	4.1463	4.1313	6.025	0.2544	4.161	0.02904
neg_55	Glutamylisoleucine	metab_14607	yes	up	-	-	neg	5879-22-1	259.13	3.51758	M-H, 2M-H, M-H2O-H	C11H20N2O5	0	30.6	HMDB0028822	-	-	-	-	-	Organic acids and derivatives	Carboxylic acids and derivatives	Amino acids, peptides, and analogues	-	1.4093	1.3944	1.3436	7.95e-08	6.36e-07	7.4855	7.4817	7.1618	7.1284	7.8794	7.8888	5.5787	5.6024	5.5577	5.4551	5.6044	5.7136	7.504	0.331	5.585	0.08352
neg_6516	Dethiobiotin	metab_15611	yes	up	-	C01909	neg	533-48-2	259.13	1.86782	M+FA-H	C10H18N2O3	0	48.3	HMDB0003581	-	-	map01100;map00780;map01240	Metabolism;Metabolism;Metabolism	Global and overview maps;Metabolism of cofactors and vitamins;Global and overview maps	Lipids and lipid-like molecules	Fatty Acyls	Fatty acids and conjugates	Metabolic pathways;Biotin metabolism;Biosynthesis of cofactors	1.409	1.3975	1.3959	8.71e-05	0.0002418	7.6087	7.5062	6.2961	6.3055	8.0177	8.0533	5.2801	5.2317	5.2343	5.21	5.2129	5.198	7.298	0.8021	5.228	0.02905
pos_7896	Saikosaponin K	metab_7921	yes	up	-	-	pos	-	545.293	4.72573	M+2H	C54H88O22	0	31.4	HMDB0257453;HMDB0242746;HMDB0257448	-	-	-	-	-	Lipids and lipid-like molecules	Prenol lipids	Terpene glycosides	-	1.4084	1.4106	1.4231	2.01e-08	2.57e-07	5.7282	5.7125	6.2465	6.2216	5.7091	5.6996	4.1363	4.1261	4.1521	4.127	4.1361	4.1365	5.886	0.2697	4.136	0.009362
neg_3314	Sterol	metab_12336	yes	down	-	C00370	neg	-	293.212	6.37085	M+FA-H	C17H28O	0	61.8	HMDB0060512	-	-	-	-	-	Lipids and lipid-like molecules	Steroids and steroid derivatives	Hydroxysteroids	-	1.4082	1.3931	0.6608	9.99e-10	1.92e-08	3.5685	3.6047	3.554	3.894	3.6776	3.673	5.8577	5.4426	5.628	5.4357	5.4674	5.4193	3.662	0.1248	5.542	0.1725
neg_1760	PA(8:0/20:5(7Z,9Z,11E,13E,17Z)-3OH(5,6,15))	metab_10738	yes	up	-	-	neg	-	667.271	3.96242	M+K-2H	C31H51O11P	0	47.4	HMDB0266657	-	-	-	-	-	Not Available	Not Available	Not Available	-	1.4081	1.3742	1.4644	1.2e-06	6.04e-06	6.5312	6.5283	5.4836	5.6001	5.8369	5.9662	4.1433	4.095	4.0976	4.0733	4.0762	4.0612	5.991	0.4506	4.091	0.02904
pos_2067	2-Hydroxycampholonic acid	metab_2125	yes	up	-	-	pos	-	423.197	2.60598	M+2Na-H, 2M+Na	C10H16O4	0	35.1	HMDB0301821	-	-	-	-	-	Lipids and lipid-like molecules	Prenol lipids	Monoterpenoids	-	1.4078	1.4186	1.4444	0.0008954	0.001727	6.6246	6.4963	6.1439	5.6283	8.0126	7.9884	4.0487	5.3591	4.3089	4.5265	5.0474	5.0253	6.816	0.9806	4.719	0.5032
neg_5424	Lithocholic acid glucuronide	metab_14532	yes	up	-	C03033	neg	75239-91-7	551.32	4.2594	M-H	C30H48O9	0	41.2	HMDB0254126;HMDB0002513	-	-	map01100;map00040;map04976;map00053;map01240	Metabolism;Metabolism;Organismal Systems;Metabolism;Metabolism	Global and overview maps;Carbohydrate metabolism;Digestive system;Carbohydrate metabolism;Global and overview maps	Lipids and lipid-like molecules	Steroids and steroid derivatives	Steroidal glycosides	Metabolic pathways;Pentose and glucuronate interconversions;Bile secretion;Ascorbate and aldarate metabolism;Biosynthesis of cofactors	1.4076	1.3939	1.3955	5e-07	2.87e-06	7.0046	6.9676	6.8771	6.8672	6.4679	6.4441	4.3026	4.9635	4.8236	4.6834	5.1316	5.2079	6.771	0.25	4.852	0.3311
pos_2416	Maltotetraose	metab_2468	yes	down	-	C02052	pos	34612-38-9	667.228	2.13152	M+H	C24H42O21	38.6	0	HMDB0001296;MJDBOTE0000277	-	-	-	-	-	Organic oxygen compounds	Organooxygen compounds	Carbohydrates and carbohydrate conjugates	-	1.407	1.4053	0.736	0.00107	0.002028	5.2263	5.3796	6.9925	7.2039	4.7808	4.7661	7.4991	7.9357	7.6265	7.9316	7.8923	7.7899	5.725	1.093	7.779	0.1802
neg_5377	Paraldehyde	metab_14484	yes	up	-	C07834	neg	123-63-7	113.06	4.33752	M-H2O-H	C6H12O3	0	30.1	HMDB0032456	-	-	-	-	-	Organoheterocyclic compounds	Trioxanes	Not Available	-	1.4064	1.3895	1.5074	1.03e-08	1.24e-07	5.6425	5.6305	5.6349	5.5573	5.5181	5.526	3.7735	4.0342	3.7931	3.828	3.5229	3.2807	5.585	0.05762	3.705	0.2642
pos_10088	Citronellyl formate	metab_84	yes	up	-	C12295	pos	105-85-1	229.118	2.78483	M+2Na-H	C11H20O2	0	40	HMDB0033371;LMPR0102010014	-	-	-	-	-	Lipids and lipid-like molecules	Fatty Acyls	Fatty alcohol esters	-	1.4064	1.4059	1.6113	0.001222	0.002286	5.8845	5.7248	4.7945	3.4991	6.4626	6.4165	3.3648	3.3545	3.5431	3.3555	3.3646	3.365	5.464	1.137	3.391	0.07455
neg_3206	O-Demethylmetoprolol	metab_12226	yes	up	-	-	neg	-	298.166	6.1834	M+FA-H	C14H23NO3	0	54.3	HMDB0255850	-	-	-	-	-	Benzenoids	Phenols	Tyrosols and derivatives	-	1.4059	1.4144	1.4106	3.44e-06	1.47e-05	6.6284	6.605	7.3874	7.3302	6.2588	6.2525	4.8742	4.88	4.8554	4.7349	4.5091	4.8319	6.744	0.5034	4.781	0.1433
neg_5208	PS(18:4(6Z,9Z,12Z,15Z)/20:4(5Z,8Z,11Z,14Z))	metab_14311	yes	up	-	C02737	neg	-	824.443	4.5717	M+Na-2H	C44H70NO10P	0	46.6	LMGP03010448;PW_C060909;HMDB0112501	Lipids	Phospholipids	map01100;map00564;map01110;map05146;map05322;map00260;map05140	Metabolism;Metabolism;Metabolism;Human Diseases;Human Diseases;Metabolism;Human Diseases	Global and overview maps;Lipid metabolism;Global and overview maps;Infectious disease: parasitic;Immune disease;Amino acid metabolism;Infectious disease: parasitic	Lipids and lipid-like molecules	Glycerophospholipids	Glycerophosphoserines	Metabolic pathways;Glycerophospholipid metabolism;Biosynthesis of secondary metabolites;Amoebiasis;Systemic lupus erythematosus;Glycine, serine and threonine metabolism;Leishmaniasis	1.4059	1.3734	1.4397	7.19e-06	2.72e-05	6.9112	6.8915	5.68	5.6443	6.4227	6.406	4.4444	4.396	4.3986	4.3875	4.3772	4.3622	6.326	0.5586	4.394	0.0279
neg_6116	Melatonin	metab_15202	yes	up	-	C01598	neg	73-31-4	277.119	3.4786	M+FA-H	C13H16N2O2	0	38.1	HMDB0001389;PW_C001074;MJDBZSJ0000127	Hormones and transmitters	Other hormones	map01100;map04713;map04080;map01110;map00380	Metabolism;Organismal Systems;Environmental Information Processing;Metabolism;Metabolism	Global and overview maps;Environmental adaptation;Signaling molecules and interaction;Global and overview maps;Amino acid metabolism	Organoheterocyclic compounds	Indoles and derivatives	Indoles	Metabolic pathways;Circadian entrainment;Neuroactive ligand-receptor interaction;Biosynthesis of secondary metabolites;Tryptophan metabolism	1.4043	1.3886	1.3683	7.59e-07	4.06e-06	7.2205	7.2276	6.6878	6.6324	7.6365	7.6188	5.2564	5.2308	5.226	5.196	5.2541	5.2847	7.171	0.4351	5.241	0.03058
pos_4224	Loquatifolin A	metab_4219	yes	up	-	-	pos	116174-69-7	886.435	4.80537	M+ACN+Na	C39H66O18	0	61.7	HMDB0030434	-	-	-	-	-	Organic oxygen compounds	Organooxygen compounds	Carbohydrates and carbohydrate conjugates	-	1.404	1.4049	1.3958	7.14e-06	2.37e-05	6.1283	6.0247	6.741	6.7556	6.4246	6.4354	5.0789	4.9313	4.8939	4.3531	4.3426	3.986	6.418	0.3024	4.598	0.4312
neg_1469	Tryptophyl-Aspartate	metab_10445	yes	up	-	-	neg	-	318.109	3.51758	M-H	C15H17N3O5	0	67	HMDB0029079	-	-	-	-	-	Organic acids and derivatives	Carboxylic acids and derivatives	Amino acids, peptides, and analogues	-	1.4038	1.3989	1.5429	0.0004403	0.0009191	6.4776	6.4897	4.8252	4.8234	7.0267	7.0199	4.0125	3.9641	3.9667	3.9424	3.9453	3.9304	6.11	1.025	3.96	0.02904
neg_4834	(1R,2R,4S)-p-Menthane-1,2,8-triol 8-glucoside	metab_13927	yes	up	-	-	neg	378254-09-2	395.193	5.07178	M+FA-H	C16H30O8	0	31.8	HMDB0039894	-	-	-	-	-	Organic oxygen compounds	Organooxygen compounds	Carbohydrates and carbohydrate conjugates	-	1.4036	1.3793	1.4302	4.57e-05	0.0001371	7.0931	7.0695	5.8452	5.8447	7.0356	7.0461	4.47	5.1684	4.441	4.6453	4.2449	4.9562	6.656	0.6283	4.654	0.3472
pos_618	Pentaethylene glycol	metab_6212	yes	down	-	-	pos	-	239.149	3.0111	M+H, M+NH4	C10H22O6	63.2	0	HMDB0256256	-	-	-	-	-	Organic oxygen compounds	Organooxygen compounds	Ethers	-	1.4022	1.3961	0.7093	1.77e-07	9.44e-07	4.0994	4.1114	4.917	4.131	4.1221	4.1073	5.9873	6.0931	6.0446	5.9733	5.9685	5.8662	4.248	0.3279	5.989	0.07703
pos_2637	Val Leu Asn	metab_2674	yes	up	-	-	pos	-	345.213	2.7773	M+H	C15H28N4O5	78.1	0	-	-	-	-	-	-	-	-	-	-	1.4021	1.4043	1.3584	2.61e-06	9.88e-06	6.6823	6.6879	6.4335	6.3377	7.3847	7.4078	5.023	5.0127	5.0388	5.0137	5.0228	5.0232	6.822	0.4653	5.022	0.009363
neg_3182	(2R)-2-Hydroxy-3-[(hydroxy{[(1S,2R,3R,4S,5S,6R)-2,3,4,5,6-pentahydroxycyclohexyl]oxy}phosphoryl)oxy]propyl (9Z,12Z)-octadeca-9,12-dienoate	metab_12202	yes	down	-	-	neg	-	595.29	6.15207	M-H	C27H49O12P	0	60.2	HMDB0242155	-	-	-	-	-	Not Available	Not Available	Not Available	-	1.4015	1.3897	0.6914	7.59e-12	3.83e-10	4.1306	4.1668	4.0628	4.0316	4.2397	4.2351	5.8575	6.0349	6.1331	5.9962	6.015	5.929	4.144	0.08647	5.994	0.09418
pos_6889	4-Chlorophenoxyacetic acid	metab_6939	yes	down	-	C07088	pos	-	228.042	5.62562	M+ACN+H	C8H7ClO3	0	42	HMDB0246399	-	-	map01220;map00361;map01120	Metabolism;Metabolism;Metabolism	Global and overview maps;Xenobiotics biodegradation and metabolism;Global and overview maps	Benzenoids	Benzene and substituted derivatives	Phenoxyacetic acid derivatives	Degradation of aromatic compounds;Chlorocyclohexane and chlorobenzene degradation;Microbial metabolism in diverse environments	1.4015	1.3949	0.6954	5.95e-09	9.38e-08	3.8851	3.8971	3.9417	3.9167	3.9078	3.893	5.2866	5.8294	5.361	5.73	5.7564	5.746	3.907	0.02035	5.618	0.2318
pos_9347	PIP(PGD1/20:2(11Z,14Z))	metab_9324	yes	down	-	-	pos	-	521.271	3.51365	M+2H	C49H86O19P2	0	64.4	HMDB0279755	-	-	-	-	-	Not Available	Not Available	Not Available	-	1.4012	1.3948	0.7402	5.18e-10	1.34e-08	4.7574	4.7695	4.814	4.789	4.7801	5.1522	6.6793	6.4488	6.6496	6.5044	6.5012	6.4791	4.844	0.1524	6.544	0.09606
neg_4545	Indolapril	metab_13631	yes	up	-	-	neg	-	411.225	5.4398	M-H2O-H	C24H34N2O5	0	31.8	HMDB0253467	-	-	-	-	-	Organic acids and derivatives	Carboxylic acids and derivatives	Amino acids, peptides, and analogues	-	1.4003	1.3889	1.4549	6.01e-10	1.26e-08	5.6802	6.0437	6.1036	5.8905	6.0998	5.9699	4.0742	4.2985	4.0285	4.0042	4.0071	4.1885	5.965	0.1614	4.1	0.119
pos_7919	PG(i-17:0/20:5(7Z,9Z,11E,13E,17Z)-3OH(5,6,15))	metab_7944	yes	down	-	-	pos	-	894.503	4.71	M+ACN+Na	C43H75O13P	0	43.7	HMDB0271638	-	-	-	-	-	Not Available	Not Available	Not Available	-	1.3988	1.3848	0.7265	0.001151	0.002166	4.141	5.5342	4.1976	5.0468	6.5555	6.5688	7.1513	7.611	7.2147	7.383	7.2709	7.4793	5.341	1.082	7.352	0.1732
neg_2082	Soyasapogenol B 3-O-[a-L-rhamnosyl-(1->2)-[b-D-glucosyl-(1->3)]-b-D-galactosyl-(1->2)-b-D-glucuronide] 22-O-[b-D-glucosyl-(1->2)-a-L-arabinoside]	metab_11070	yes	down	-	-	neg	234761-05-8	698.324	4.50152	M-2H	C65H106O32	0	45.9	HMDB0034542	-	-	-	-	-	Lipids and lipid-like molecules	Prenol lipids	Terpene glycosides	-	1.3987	1.3904	0.7286	1.21e-08	1.39e-07	5.1326	5.3086	5.2231	5.1716	5.0433	4.545	7.027	6.9967	6.9759	6.9083	6.9145	6.9405	5.071	0.2724	6.96	0.04734
pos_8459	PI(18:0/20:3(5Z,8Z,11Z))	metab_8467	yes	up	-	-	pos	-	467.273	4.26448	M+2Na	C47H85O13P	0	50.4	HMDB0009813	-	-	-	-	-	Lipids and lipid-like molecules	Glycerophospholipids	Glycerophosphoinositols	-	1.3983	1.4001	1.3939	0.0002759	0.0006006	6.8475	6.8663	7.7847	7.771	5.8364	5.8945	4.8218	4.9876	5.1333	4.7868	4.8185	4.865	6.833	0.8557	4.902	0.1333
pos_369	Zotarolimus	metab_3680	yes	up	-	-	pos	-	505.776	2.59025	M+2Na, M+2Na-H, M+2Na+H	C52H79N5O12	0	65	HMDB0260048	-	-	-	-	-	Phenylpropanoids and polyketides	Macrolide lactams	Not Available	-	1.3983	1.4035	1.4047	0.00144	0.002648	7.2541	7.2627	6.8248	6.9333	7.8082	7.8395	5.8627	3.0093	5.9024	5.6239	5.6787	5.1876	7.32	0.4267	5.211	1.108
neg_1673	2,3-Dinor-TXB1	metab_10656	yes	up	-	-	neg	-	379.191	3.82997	M+K-2H	C19H34O5	0	48.5	HMDB0245413;LMFA03030012	-	-	-	-	-	Lipids and lipid-like molecules	Fatty Acyls	Fatty acids and conjugates	-	1.3979	1.3842	1.5596	8.16e-05	0.0002287	5.9846	5.8022	4.7476	4.7853	6.34	6.3522	3.5763	3.8083	3.4495	3.4252	3.4282	4.1242	5.669	0.73	3.635	0.2807
pos_5253	PI(PGE2/20:2(11Z,14Z))	metab_5232	yes	up	-	-	pos	-	923.528	5.85717	M+H-2H2O	C49H83O16P	0	56.5	HMDB0277196	-	-	-	-	-	Not Available	Not Available	Not Available	-	1.3977	1.3976	1.2897	3.27e-10	9.15e-09	7.4112	7.4577	7.6416	7.5825	7.7193	7.7515	5.982	6.0054	5.8164	5.9512	5.7592	5.8138	7.594	0.1377	5.888	0.1038
neg_701	1-Carboxyethylisoleucine	metab_15953	yes	up	-	-	neg	-	405.224	4.09545	2M-H, 3M-H	C9H17NO4	0	44	HMDB0242158	-	-	-	-	-	Organic acids and derivatives	Carboxylic acids and derivatives	Amino acids, peptides, and analogues	-	1.3977	1.4181	1.6135	0.004044	0.006419	6.5524	6.3974	5.2095	3.93	7.9574	7.9492	3.8794	3.831	4.4199	3.8094	3.8123	3.7973	6.333	1.571	3.925	0.2442
neg_6247	Perindopril	metab_15335	yes	up	-	C07706	neg	82834-16-0;107133-36-8	405.178	3.35385	M+K-2H	C19H32N2O5	0	40.9	HMDB0014928;PW_C009254;MJDBOTE0001391	-	-	-	-	-	Organic acids and derivatives	Carboxylic acids and derivatives	Amino acids, peptides, and analogues	-	1.3971	1.3821	1.4785	1.09e-05	3.93e-05	6.1671	6.1636	5.4116	5.3281	6.6494	6.6536	4.1411	4.3575	4.0837	3.9986	4.0318	3.9866	6.062	0.5793	4.1	0.1386
pos_3299	Pegvaliase-Pqpz	metab_3305	yes	up	-	-	pos	-	301.212	3.81323	M+H-H2O	C15H30N2O5	0	69.9	HMDB0304893	-	-	-	-	-	Organic acids and derivatives	Carboxylic acids and derivatives	Amino acids, peptides, and analogues	-	1.3965	1.4034	1.4056	3.89e-06	1.39e-05	5.9569	5.917	6.0029	5.9129	6.8736	6.9078	4.4554	4.4451	4.4712	4.4461	4.4552	4.4556	6.262	0.4883	4.455	0.009362
neg_5945	Leu Ile Ser Glu	metab_15034	yes	up	-	-	neg	-	459.246	3.68162	M-H	C20H36N4O8	65.4	0	-	-	-	-	-	-	-	-	-	-	1.3965	1.3571	2.3887	0.0009775	0.001867	4.7093	4.3006	3.9159	1.6362	4.3447	3.1098	1.5868	1.5398	1.5423	1.5187	1.5216	1.5071	3.669	1.135	1.536	0.02822
pos_2054	Asn Ile Gln	metab_2112	yes	up	-	-	pos	-	374.203	2.59025	M+H, M+K	C15H27N5O6	37.3	0	-	-	-	-	-	-	-	-	-	-	1.3964	1.384	1.4682	0.0002473	0.0005444	6.5777	6.608	4.7015	5.0535	6.3556	6.3357	4.0321	4.1008	4.0478	4.0227	4.0318	4.0323	5.939	0.8369	4.045	0.02871
pos_1874	Ile Ser	metab_1919	yes	up	-	-	pos	-	219.134	1.55773	M+H, M+K	C9H18N2O4	56.8	0	-	-	-	-	-	-	-	-	-	-	1.3945	1.3938	1.3568	0.0003603	0.0007637	7.69	7.6413	6.2568	6.283	8.2275	8.2308	5.4457	5.4354	5.4614	5.4363	5.4454	5.4459	7.388	0.9023	5.445	0.009363
neg_5559	5-Hexyl-2-furanoctanoic acid	metab_14668	yes	up	-	C13798	neg	-	315.192	4.11098	M+Na-2H	C18H30O3	0	59.4	HMDB0112099	-	-	-	-	-	Lipids and lipid-like molecules	Fatty Acyls	Fatty acids and conjugates	-	1.3929	1.4245	2.0716	0.005795	0.008732	4.9001	4.4524	3.5294	2.4048	6.7584	6.7573	2.3544	2.3962	2.3089	2.2847	2.2876	2.2727	4.8	1.741	2.317	0.04819
pos_476	4'-O-Galloylsucrose	metab_4752	yes	up	-	-	pos	115713-44-5	527.157	0.95025	M+NH4, M+CH3OH+H	C19H26O15	0	75.2	HMDB0039284	-	-	-	-	-	Benzenoids	Benzene and substituted derivatives	Benzoic acids and derivatives	-	1.3928	1.3912	1.2777	7.31e-09	1.1e-07	7.799	7.8245	7.6392	7.6226	8.0819	8.0804	5.9328	6.1948	6.1567	6.2912	6.0755	6.1731	7.841	0.2029	6.137	0.1219
neg_2401	N-Desmethyl zolmitriptan	metab_11399	yes	up	-	-	neg	-	818.429	5.03262	3M-H	C15H19N3O2	0	41.8	HMDB0255120	-	-	-	-	-	Organoheterocyclic compounds	Indoles and derivatives	Tryptamines and derivatives	-	1.3919	1.4042	1.4503	0.0001071	0.0002901	6.7547	6.7537	7.1554	7.1738	5.8511	5.8496	4.1013	4.0626	4.1419	4.7009	5.4474	4.8104	6.59	0.6014	4.544	0.5479
pos_4434	Hovenidulcioside A2	metab_4424	yes	up	-	-	pos	171499-80-2	751.366	5.04407	M+2Na-H	C38H58O12	0	68.6	HMDB0041029	-	-	-	-	-	Lipids and lipid-like molecules	Prenol lipids	Terpene glycosides	-	1.3917	1.387	1.3551	1.13e-08	1.6e-07	6.5148	6.5401	6.2162	6.1331	6.7164	6.7094	4.7766	4.7663	4.7923	4.7673	4.7763	4.7768	6.472	0.2461	4.776	0.009363
neg_5299	Notoginsenoside S	metab_14404	yes	down	-	-	neg	-	670.328	4.46253	M-2H	C63H106O30	0	34.2	HMDB0255758	-	-	-	-	-	Lipids and lipid-like molecules	Prenol lipids	Triterpenoids	-	1.3912	1.4136	0.6563	0.002251	0.003864	5.6195	5.6264	5.5896	5.2327	2.781	2.7764	7.2817	6.4879	7.2063	6.9996	7.1761	6.9371	4.604	1.422	7.015	0.2891
neg_2191	Mescaline	metab_11186	yes	up	-	C06546	neg	1954-04-06	467.241	4.68105	2M+FA-H	C11H17NO3	0	40.2	HMDB0254474	-	-	map00950;map01063	Metabolism;Metabolism	Biosynthesis of other secondary metabolites;Chemical structure transformation maps	Benzenoids	Benzene and substituted derivatives	Phenethylamines	Isoquinoline alkaloid biosynthesis;Biosynthesis of alkaloids derived from shikimate pathway	1.391	1.3765	1.4604	5.83e-08	4.87e-07	6.0169	6.0406	6.0579	6.029	5.454	5.3998	4.0466	3.9982	4.0009	3.9766	3.9795	3.9645	5.833	0.3154	3.994	0.02904
neg_4377	PE(20:5(7Z,9Z,11E,13E,17Z)-3OH(5,6,15)/20:5(5Z,8Z,11Z,14Z,17Z))	metab_13451	yes	up	-	-	neg	-	812.453	5.667	M-H2O-H	C45H70NO11P	0	46.8	HMDB0262617	-	-	-	-	-	Not Available	Not Available	Not Available	-	1.3906	1.3813	1.3167	1.88e-09	3.24e-08	7.6485	7.6548	7.8337	7.8204	7.371	7.3963	5.8051	5.8178	5.6494	5.7309	5.7929	5.9345	7.621	0.2	5.788	0.095
pos_3324	Ile Arg	metab_3332	yes	up	-	-	pos	-	288.203	3.83677	M+H	C12H25N5O3	81.5	0	-	-	-	-	-	-	-	-	-	-	1.3901	1.3739	1.8363	0.005602	0.009007	5.602	5.599	5.8697	5.7872	2.7102	2.9031	2.5851	2.5748	2.6008	2.5758	2.5848	2.5853	4.745	1.507	2.584	0.009339
neg_2650	Apicidin	metab_11650	yes	up	-	-	neg	-	644.341	5.40845	M+Na-2H	C34H49N5O6	0	65.5	HMDB0248512	-	-	-	-	-	Organic acids and derivatives	Carboxylic acids and derivatives	Amino acids, peptides, and analogues	-	1.3894	1.371	1.4279	2.84e-08	2.72e-07	6.2144	6.1729	6.2367	6.192	5.9557	5.9061	4.7782	4.2459	4.1304	4.1256	4.109	4.2997	6.113	0.1435	4.281	0.255
neg_2586	2-({4-[5-(3,4-Diethoxyphenyl)-1,2,4-oxadiazol-3-yl]-2,3-dihydro-1H-inden-1-yl}amino)ethan-1-ol	metab_11581	yes	up	-	-	neg	-	454.195	5.31442	M+FA-H	C23H27N3O4	0	55.6	HMDB0244335	-	-	-	-	-	Organoheterocyclic compounds	Azoles	Oxadiazoles	-	1.3889	1.399	1.4726	1.91e-07	1.28e-06	5.6015	5.5519	6.3436	6.376	5.7803	5.7606	4.0342	3.9858	3.9885	3.9642	3.9671	4.1089	5.902	0.3654	4.008	0.05538
neg_6598	1-Heptanesulfonic acid	metab_15685	yes	up	-	-	neg	-	359.157	1.0842	2M-H	C7H16O3S	0	30.3	HMDB0243886	-	-	-	-	-	Organic acids and derivatives	Organic sulfonic acids and derivatives	Organosulfonic acids and derivatives	-	1.3889	1.3825	1.5119	0.0001123	0.0003023	6.1618	6.1	5.0329	5.0894	6.8634	6.8824	4.0353	3.9869	3.9896	3.9652	3.9682	3.9532	6.022	0.8151	3.983	0.02904
pos_9844	Ile Ile Asn	metab_9794	yes	up	-	-	pos	-	359.228	3.0111	M+H	C16H30N4O5	87.4	0	-	-	-	-	-	-	-	-	-	-	1.3869	1.3802	1.3725	2.89e-06	1.08e-05	6.3469	6.3427	6.2995	6.2059	6.6741	6.6431	5.0565	5.1005	4.2863	4.3756	4.2465	4.9938	6.419	0.1929	4.677	0.4129
pos_9478	Protoporphyrinogen IX	metab_9453	yes	up	-	C01079	pos	7412-77-3	533.292	3.38753	M+H-2H2O	C34H40N4O4	0	61.5	PW_C000863;HMDB0001097	-	-	map01100;map01110;map00860;map01240	Metabolism;Metabolism;Metabolism;Metabolism	Global and overview maps;Global and overview maps;Metabolism of cofactors and vitamins;Global and overview maps	Organoheterocyclic compounds	Tetrapyrroles and derivatives	Porphyrins	Metabolic pathways;Biosynthesis of secondary metabolites;Porphyrin metabolism;Biosynthesis of cofactors	1.3864	1.4298	1.7663	0.005076	0.008261	3.6904	3.1928	5.9718	5.8828	6.917	6.9539	3.0781	3.0678	3.0938	3.0688	3.0778	3.0783	5.435	1.616	3.077	0.009355
neg_6059	Aspartyl-Arginine	metab_15144	yes	up	-	-	neg	-	577.266	3.5331	2M-H	C10H19N5O5	0	36.5	HMDB0028747	-	-	-	-	-	Organic acids and derivatives	Carboxylic acids and derivatives	Amino acids, peptides, and analogues	-	1.3851	1.4109	1.636	0.001596	0.002852	6.0476	6.0397	6.7001	6.7791	3.7476	4.4252	3.489	3.4406	3.4433	3.419	3.4219	3.4069	5.623	1.249	3.437	0.02904
pos_2776	Hypoglycin B	metab_2810	yes	up	-	C08280	pos	502-37-4	334.139	3.0035	M+ACN+Na	C12H18N2O5	0	68.7	HMDB0029428	-	-	-	-	-	Organic acids and derivatives	Carboxylic acids and derivatives	Amino acids, peptides, and analogues	-	1.3849	1.3823	1.4163	3.76e-06	1.35e-05	6.0471	5.9973	5.4279	5.3659	6.4558	6.4273	4.2051	4.1948	4.2208	4.1957	4.2048	4.2053	5.954	0.471	4.204	0.009362
neg_5498	Agar	metab_14605	yes	up	-	C08815	neg	9002-18-0	317.125	4.18133	M-H2O-H	C14H24O9	0	35.1	HMDB0248056	-	-	-	-	-	Organic oxygen compounds	Organooxygen compounds	Carbohydrates and carbohydrate conjugates	-	1.3843	1.3433	1.6338	2.91e-05	9.28e-05	5.7266	5.6281	4.2455	4.3872	4.4987	4.8214	3.0422	2.9939	2.9965	2.9722	2.9751	2.9602	4.885	0.6435	2.99	0.02902
neg_4862	1-[Fluoro(methoxy)phosphoryl]oxyicosa-5,8,11,14-tetraene	metab_13957	yes	up	-	-	neg	-	407.211	5.03262	M+Na-2H	C21H36FO3P	0	32	HMDB0260245	-	-	-	-	-	Organic acids and derivatives	Organic phosphoric acids and derivatives	Phosphate esters	-	1.3836	1.3757	1.4601	6.65e-08	5.45e-07	5.6817	5.6499	5.9407	5.9599	6.0641	6.0609	4.3714	3.8726	3.8752	3.8509	3.8538	4.3902	5.893	0.1833	4.036	0.2676
neg_2368	Val-Tyr-Leu-Arg	metab_11364	yes	up	-	-	neg	-	594.33	4.99345	M+FA-H	C26H43N7O6	0	77.6	HMDB0304815	-	-	-	-	-	Lipids and lipid-like molecules	Fatty Acyls	Fatty acyl thioesters	-	1.3836	1.3967	1.7887	0.002518	0.004254	5.4862	5.2611	4.2243	2.9731	6.553	6.5919	2.9225	2.8742	2.8769	3.0143	2.8555	2.8405	5.182	1.397	2.897	0.06363
pos_8832	Nebularine	metab_8830	yes	up	-	C01736	pos	550-33-4	285.12	3.97902	M+CH3OH+H	C10H12N4O4	0	33.3	HMDB0029956	-	-	-	-	-	Nucleosides, nucleotides, and analogues	Purine nucleosides	Not Available	-	1.3832	1.3804	1.4166	3.15e-09	5.63e-08	5.5614	5.7653	5.5624	5.4165	5.9733	5.8723	4.0191	4.0089	4.0349	4.0098	4.0189	4.0194	5.692	0.2129	4.018	0.009362
pos_248	Buprenorphine	metab_2525	yes	down	-	C08007	pos	52485-79-7	468.308	6.55135	M+H, M+Na, M+K	C29H41NO4	63.9	0	HMDB0015057;PW_C009368	-	-	-	-	-	Benzenoids	Phenanthrenes and derivatives	Not Available	-	1.383	1.3782	0.765	0.0006568	0.001305	5.7761	5.7221	7.6272	7.5015	5.7042	5.5672	8.3763	8.2986	8.3629	8.2006	8.082	8.2128	6.316	0.9699	8.256	0.1122
neg_993	L-Histidine	metab_16265	yes	up	-	C00135	neg	71-00-1	154.061	0.787817	M-H	C6H9N3O2	98.5	0	HMDB0000177;PW_C000116;MJDBOTE0000427	Peptides	Amino acids	map01100;map01110;map02010;map00340;map00470;map01230;map04974;map00970;map01065;map05230;map00410;map00404;map01060	Metabolism;Metabolism;Environmental Information Processing;Metabolism;Metabolism;Metabolism;Organismal Systems;Genetic Information Processing;Metabolism;Human Diseases;Metabolism;Metabolism;Metabolism	Global and overview maps;Global and overview maps;Membrane transport;Amino acid metabolism;Metabolism of other amino acids;Global and overview maps;Digestive system;Translation;Chemical structure transformation maps;Cancer: overview;Metabolism of other amino acids;Biosynthesis of other secondary metabolites;Chemical structure transformation maps	Organic acids and derivatives	Carboxylic acids and derivatives	Amino acids, peptides, and analogues	Metabolic pathways;Biosynthesis of secondary metabolites;ABC transporters;Histidine metabolism;D-Amino acid metabolism;Biosynthesis of amino acids;Protein digestion and absorption;Aminoacyl-tRNA biosynthesis;Biosynthesis of alkaloids derived from histidine and purine;Central carbon metabolism in cancer;beta-Alanine metabolism;Staurosporine biosynthesis;Biosynthesis of plant secondary metabolites	1.3817	1.3668	1.4419	2.02e-05	6.74e-05	6.4667	6.4758	5.5588	5.5677	6.9225	6.8918	4.5427	4.3069	4.5755	4.2697	4.3548	4.2241	6.314	0.6133	4.379	0.1464
neg_1407	Leukotriene-D4	metab_10388	yes	up	-	-	neg	-	476.236	3.43187	M-H2O-H	C25H39N2O6S-	0	68.5	HMDB0304408	-	-	-	-	-	Lipids and lipid-like molecules	Fatty Acyls	Fatty acids and conjugates	-	1.3815	1.3726	1.4735	2.49e-06	1.11e-05	5.9087	5.8718	6.1218	6.0536	5.5822	5.6009	3.846	3.7976	3.8003	3.776	3.7789	4.8486	5.857	0.2248	3.975	0.4289
neg_1942	Murnac-tripeptide	metab_10926	yes	up	-	-	neg	-	645.274	4.24377	M-H2O-H	C26H44N6O14	0	63.2	HMDB0254953	-	-	-	-	-	Organic acids and derivatives	Carboxylic acids and derivatives	Amino acids, peptides, and analogues	-	1.3809	1.375	1.4749	1.7e-06	8.04e-06	5.7386	5.6193	5.6393	5.6931	6.447	6.4347	3.6762	4.4149	3.9298	4.0093	3.9212	4.1675	5.929	0.399	4.02	0.2506
pos_7800	1-Hydroxy-2,2,6,6-tetramethyl-4-piperidinone	metab_7824	yes	up	-	-	pos	-	213.159	4.81327	M+ACN+H	C9H17NO2	0	34.5	HMDB0243896	-	-	-	-	-	Organoheterocyclic compounds	Piperidines	Piperidinones	-	1.3801	1.3818	1.4757	8.26e-05	0.0002044	5.7144	5.725	4.9894	4.8189	6.4849	6.4809	3.8643	3.854	3.88	3.8549	3.864	3.8645	5.702	0.7082	3.864	0.009362
neg_1416	Ala-Leu	metab_10397	yes	up	-	-	neg	3303-34-2	201.124	3.44748	M-H	C9H18N2O3	96.4	0	HMDB0251509;HMDB0028691	-	-	-	-	-	Organic acids and derivatives	Carboxylic acids and derivatives	Amino acids, peptides, and analogues	-	1.3797	1.3637	1.4493	1.08e-05	3.9e-05	6.3412	6.3356	5.4968	5.3862	6.7002	6.6864	4.3013	4.2529	4.2555	4.2312	4.2341	4.2192	6.158	0.5781	4.249	0.02904
neg_1980	PI(22:5(4Z,7Z,10Z,13Z,16Z)/PGF2alpha)	metab_10964	yes	up	-	-	neg	-	1017.51	4.32187	M+Cl	C51H83O16P	0	91	HMDB0278135	-	-	-	-	-	Not Available	Not Available	Not Available	-	1.3793	1.3789	1.402	2.62e-08	2.56e-07	6.2744	6.2955	6.6585	6.7917	6.1806	6.0475	4.599	4.5506	4.5532	4.5289	4.5318	4.5169	6.375	0.2883	4.547	0.02904
pos_9581	Melengestrol	metab_9545	yes	up	-	-	pos	-	731.429	3.27013	2M+Na	C23H30O3	0	41.9	HMDB0254422	-	-	-	-	-	Lipids and lipid-like molecules	Steroids and steroid derivatives	Pregnane steroids	-	1.3793	1.3888	3.0188	0.008375	0.0128	4.0835	3.9146	1.2654	1.2417	4.7111	4.9953	1.1163	1.1068	1.1309	1.1077	1.1161	1.1165	3.369	1.686	1.116	0.00865
neg_1581	Pro-Ile	metab_10560	yes	up	-	-	neg	-	227.14	3.7051	M-H	C11H20N2O3	0	36.4	HMDB0304810	-	-	-	-	-	Organic acids and derivatives	Carboxylic acids and derivatives	Amino acids, peptides, and analogues	-	1.3789	1.3561	1.3067	5.45e-07	3.08e-06	8.067	8.0639	7.3274	7.2912	8.0758	8.0829	6.0172	5.9392	6.0048	5.8714	5.9877	6.0747	7.818	0.3943	5.983	0.06995
neg_2748	Collagen	metab_11748	yes	down	-	C00211	neg	9064-67-9	789.427	5.56527	M-H2O-H	C36H60N10O11	0	62.4	HMDB0303213	-	-	-	-	-	Organic acids and derivatives	Carboxylic acids and derivatives	Amino acids, peptides, and analogues	-	1.3788	1.3543	0.7237	1.63e-07	1.13e-06	4.4463	4.4826	5.0951	5.2545	4.5554	4.718	6.6502	6.5902	6.6592	6.4992	6.4605	6.5972	4.759	0.3394	6.576	0.0804
pos_814	Ganosporelactone A	metab_8164	yes	up	-	-	pos	138008-04-5	513.281	3.67155	M+2H, M+H	C30H40O7	0	46.5	HMDB0036406	-	-	-	-	-	Lipids and lipid-like molecules	Steroids and steroid derivatives	Steroid lactones	-	1.3788	1.3675	1.3392	2.79e-05	7.88e-05	7.1363	7.1455	7.4027	7.3914	6.3617	6.2304	5.5913	5.1269	5.3403	4.7099	5.261	5.0893	6.945	0.517	5.186	0.2944
pos_3284	PS(20:5(5Z,8Z,11Z,14Z,16E)-OH(18R)/18:0)	metab_3292	yes	down	-	-	pos	-	424.753	3.79747	M+H+Na	C44H76NO11P	0	33.3	HMDB0281379	-	-	-	-	-	Not Available	Not Available	Not Available	-	1.3786	1.3737	0.7718	5.2e-10	1.34e-08	5.4173	5.6236	5.3843	5.4958	5.8026	5.7276	7.2527	7.2394	7.2481	7.2068	7.1506	7.2393	5.575	0.1703	7.223	0.03886
pos_2333	Leucyl-Glutamine	metab_2393	yes	up	-	-	pos	-	260.16	1.597	M+H	C11H21N3O4	0	48.3	HMDB0028927	-	-	-	-	-	Organic acids and derivatives	Carboxylic acids and derivatives	Amino acids, peptides, and analogues	-	1.3786	1.3768	1.3372	0.0002734	0.000596	7.7667	7.7134	6.4077	6.3923	8.2071	8.2216	5.5724	5.5622	5.5882	5.5631	5.5722	5.5726	7.451	0.8418	5.572	0.009363
pos_1597	Concanamycin	metab_1617	yes	down	-	-	pos	-	715.435	6.26537	M+H, M+Na	C39H64O10	0	85.8	HMDB0250429	-	-	-	-	-	Phenylpropanoids and polyketides	Macrolides and analogues	Not Available	-	1.3785	1.3612	0.7391	0.0017	0.003077	4.0856	5.0234	7.0455	6.7582	5.6795	5.0333	7.4365	7.7877	7.4796	7.577	7.4503	7.7589	5.604	1.13	7.582	0.1566
neg_3977	Resiquimod	metab_13030	yes	up	-	-	neg	-	335.146	6.11297	M+Na-2H	C17H22N4O2	0	58	HMDB0257161	-	-	-	-	-	Organoheterocyclic compounds	Quinolines and derivatives	Imidazoquinolines	-	1.3783	1.3953	1.536	1.94e-06	8.9e-06	5.2082	5.0268	6.0327	6.066	5.1538	5.1642	3.595	3.5467	3.5493	3.525	3.5279	3.5129	5.442	0.4745	3.543	0.02904
pos_3140	PS(20:3(8Z,11Z,14Z)-2OH(5,6)/14:0)	metab_3153	yes	up	-	-	pos	-	417.726	3.60047	M+2Na	C40H72NO12P	0	42.4	HMDB0280842	-	-	-	-	-	Not Available	Not Available	Not Available	-	1.3775	1.3862	1.4097	5.21e-05	0.000136	6.0294	5.9191	5.8683	5.7679	7.2494	7.109	4.4871	4.4768	4.5028	4.4778	4.4868	4.4873	6.324	0.6694	4.486	0.009362
pos_5847	LysoPA(0:0/18:0)	metab_5863	yes	down	-	-	pos	-	480.308	7.72715	M+ACN+H	C21H43O7P	0	44.4	HMDB0007850	-	-	-	-	-	Lipids and lipid-like molecules	Glycerophospholipids	Glycerophosphates	-	1.377	1.37	0.6942	0.0006082	0.001219	3.3526	4.1597	5.5594	5.4161	4.154	3.4407	6.3929	6.2291	6.392	6.2122	6.159	6.1847	4.347	0.9482	6.262	0.1041
pos_10196	Leu Lys	metab_183	yes	up	-	-	pos	-	260.197	2.72297	M+H	C12H25N3O3	77.6	0	-	-	-	-	-	-	-	-	-	-	1.3765	1.3568	1.3848	3.43e-06	1.25e-05	6.3718	6.4539	6.1222	6.1266	5.7704	5.557	4.8664	4.5717	4.3516	4.1593	4.1684	4.1689	6.067	0.3456	4.381	0.2871
neg_3341	PE(22:5/0:0)	metab_12365	yes	down	-	-	neg	-	526.294	6.46472	M-H	C27H46NO7P	47.3	0	-	-	-	-	-	-	-	-	-	-	1.3765	1.3288	0.6694	0.0002621	0.0005773	2.8574	2.8936	4.6249	4.5376	4.3143	4.5766	6.1913	5.8451	6.1097	5.8846	5.7038	5.8227	3.967	0.8525	5.926	0.1857
pos_868	PS(14:1(9Z)/20:5(5Z,8Z,11Z,14Z,16E)-OH(18))	metab_8686	yes	up	-	-	pos	-	809.469	3.82907	M+H, M+ACN+H	C40H66NO11P	0	38.4	HMDB0280964	-	-	-	-	-	Not Available	Not Available	Not Available	-	1.3764	1.375	1.4115	5.25e-07	2.42e-06	5.8167	5.794	5.5141	5.3572	6.2574	6.2481	4.1316	4.1213	4.1474	4.1223	4.1314	4.1318	5.831	0.3694	4.131	0.009362
neg_495	LysoPC(18:1(9Z)/0:0)	metab_14049	yes	down	-	-	neg	19420-56-5	566.346	6.54295	M+Cl, M+FA-H	C26H52NO7P	0	77	HMDB0002815	-	-	-	-	-	Lipids and lipid-like molecules	Glycerophospholipids	Glycerophosphocholines	-	1.3753	1.3535	0.7305	1.11e-05	3.98e-05	4.8141	4.6249	5.8784	5.7802	4.811	4.7301	7.1384	6.9738	7.0705	6.9149	6.8984	6.9437	5.106	0.565	6.99	0.09483
neg_2999	(3b,16a,20R)-25-Acetoxy-3,16,20,22-tetrahydroxy-5-cucurbiten-11-one 3-glucoside	metab_12011	yes	up	-	-	neg	178062-95-8	709.414	5.94072	M-H	C38H62O12	0	80.7	HMDB0035346	-	-	-	-	-	Lipids and lipid-like molecules	Steroids and steroid derivatives	Steroidal glycosides	-	1.3751	1.363	1.4932	3.41e-07	2.08e-06	5.5402	5.4691	5.3298	5.1337	6.0544	6.0634	3.801	3.7526	3.7552	3.7309	3.7338	3.7189	5.598	0.3827	3.749	0.02904
pos_1857	Caldiamide	metab_1900	yes	up	-	-	pos	-	442.191	1.1073	M+H-H2O, M+Na	C16H29N5O8	0	51.3	HMDB0251634	-	-	-	-	-	Organic acids and derivatives	Carboxylic acids and derivatives	Amino acids, peptides, and analogues	-	1.3745	1.3735	1.3726	4.68e-07	2.19e-06	6.3391	6.0724	5.8781	5.8715	6.6854	6.6386	4.5529	4.5426	4.5686	4.5435	4.5526	4.5531	6.248	0.3637	4.552	0.009363
pos_2647	Aminocaproic acid	metab_2684	yes	up	-	C02378	pos	60-32-2	173.128	2.78483	M+ACN+H	C6H13NO2	0	43.7	HMDB0001901;PW_C001268	-	-	map01100;map00930;map01120	Metabolism;Metabolism;Metabolism	Global and overview maps;Xenobiotics biodegradation and metabolism;Global and overview maps	Lipids and lipid-like molecules	Fatty Acyls	Fatty acids and conjugates	Metabolic pathways;Caprolactam degradation;Microbial metabolism in diverse environments	1.3735	1.3778	1.4201	1.54e-06	6.21e-06	5.8343	5.4126	5.9374	6.1178	5.7524	5.8281	4.2983	4.0807	3.7831	3.9523	4.6798	3.7676	5.814	0.2337	4.094	0.3488
pos_8	Glu Leu	metab_8021	yes	up	-	-	pos	-	261.144	2.96387	M+H, 2M+ACN+Na, 2M+H, M+H-H2O, M+H-2H2O	C11H20N2O5	79.6	0	-	-	-	-	-	-	-	-	-	-	1.3725	1.3698	1.2623	8.81e-09	1.29e-07	7.9426	7.9181	7.7249	7.6948	8.2226	8.1933	6.3074	6.2855	6.2531	6.2224	6.2906	6.4216	7.949	0.2238	6.297	0.06825
pos_4026	Levofloxacin	metab_4024	yes	up	-	C07660	pos	100986-85-4	394.179	4.6221	M+CH3OH+H	C18H20FN3O4	0	41.5	HMDB0001929;MJDBOTE0001687	-	-	map04976	Organismal Systems	Digestive system	Organoheterocyclic compounds	Quinolines and derivatives	Quinoline carboxylic acids	Bile secretion	1.3723	1.3663	1.4302	3.63e-05	9.89e-05	6.1851	6.1191	5.0911	5.0754	6.3579	6.379	4.1035	4.0932	4.1192	4.0941	4.1032	4.1037	5.868	0.6159	4.103	0.009362
neg_3177	Pindolol	metab_12196	yes	up	-	C07445	neg	13523-86-9	541.299	6.14425	2M+FA-H	C14H20N2O2	0	75.2	HMDB0015095;PW_C009401;MJDBOTE0000319	-	-	-	-	-	Organoheterocyclic compounds	Indoles and derivatives	Indoles	-	1.3701	1.3594	1.6418	0.0001002	0.0002737	4.6664	5.0576	5.1792	4.1109	5.934	5.6108	2.9768	3.9917	2.9311	2.9068	2.9098	2.8948	5.093	0.6528	3.102	0.4369
pos_9831	2-Amino-4-methylsulfanylbutanal	metab_9783	yes	down	-	-	pos	-	134.063	3.02683	M+H	C5H11NOS	0	58.3	HMDB0258128	-	-	-	-	-	Organosulfur compounds	Thioethers	Dialkylthioethers	-	1.3699	1.3722	0.6833	0.0005151	0.00105	4.0481	3.9515	5.1271	5.2052	3.194	3.1793	6.2842	5.5449	6.24	6.0267	6.1151	5.951	4.118	0.8908	6.027	0.2674
neg_1824	9-Fluoroprednisolone	metab_10802	yes	up	-	C14484	neg	338-95-4;124097-45-6	755.358	4.06413	2M-H	C21H27FO5	0	59.1	HMDB0040539;HMDB0247595	-	-	-	-	-	Phenylpropanoids and polyketides	Flavonoids	Flavonoid glycosides	-	1.3687	1.3631	1.4372	2.86e-06	1.25e-05	5.8803	5.947	5.9791	5.7325	6.8112	6.8345	4.3639	4.3155	4.3181	4.2938	4.2967	4.2818	6.197	0.4919	4.312	0.02904
pos_10462	D-Glucaro-1,4-lactone	metab_435	yes	down	-	C21095	pos	5027-63-4	210.061	2.36845	M+NH4	C6H8O7	0	41.2	HMDB0041862	-	-	-	-	-	Organoheterocyclic compounds	Lactones	Gamma butyrolactones	-	1.3686	1.3785	0.7231	0.0003723	0.0007867	5.2735	5.3124	5.78	5.8273	3.897	3.8823	6.956	6.7624	6.8121	6.9592	6.9977	6.9581	4.995	0.8867	6.908	0.09579
neg_5215	CDP-DG(18:2(9Z,11Z)/i-16:0)	metab_14319	yes	up	-	C00269	neg	-	1014.46	4.56402	M+K-2H	C46H81N3O15P2	0	53.5	HMDB0116056;PW_C076392	-	-	map01100;map00564;map01110;map04070	Metabolism;Metabolism;Metabolism;Environmental Information Processing	Global and overview maps;Lipid metabolism;Global and overview maps;Signal transduction	Lipids and lipid-like molecules	Glycerophospholipids	CDP-glycerols	Metabolic pathways;Glycerophospholipid metabolism;Biosynthesis of secondary metabolites;Phosphatidylinositol signaling system	1.3681	1.3619	1.4071	4.7e-07	2.72e-06	6.1549	6.1312	6.1029	6.1938	6.9304	6.8918	4.6015	4.5531	4.5558	4.5315	4.5344	4.5194	6.401	0.3965	4.549	0.02904
neg_5670	Lubiprostone	metab_14778	yes	up	-	C13707	neg	136790-76-6;333963-40-9	425.193	3.96242	M+Cl	C20H32F2O5	0	68.8	HMDB0015180	-	-	-	-	-	Lipids and lipid-like molecules	Fatty Acyls	Eicosanoids	-	1.3669	1.3921	1.8318	0.003582	0.005778	5.177	4.9127	3.4559	3.4182	6.7774	6.7664	2.8285	2.7802	2.7829	2.7586	2.7615	2.7465	5.085	1.494	2.776	0.029
pos_487	Histidylvaline	metab_4850	yes	up	-	-	pos	76019-15-3	272.171	1.02887	M+H, M+NH4	C11H18N4O3	0	52.3	HMDB0028898	-	-	-	-	-	Organic acids and derivatives	Carboxylic acids and derivatives	Amino acids, peptides, and analogues	-	1.3667	1.3618	1.3701	3.41e-05	9.37e-05	6.7193	6.735	5.6428	5.8026	7.0259	6.9912	4.735	4.7247	4.7507	4.7257	4.7347	4.7352	6.486	0.6068	4.734	0.009363
pos_10293	Skimmianine	metab_275	yes	up	-	C10740	pos	83-95-4	277.118	2.60598	M+NH4	C14H13NO4	33.5	0	HMDB0258333	-	-	map00996;map01063	Metabolism;Metabolism	Biosynthesis of other secondary metabolites;Chemical structure transformation maps	Organoheterocyclic compounds	Quinolines and derivatives	Furanoquinolines	Biosynthesis of various alkaloids;Biosynthesis of alkaloids derived from shikimate pathway	1.3665	1.362	1.416	4.33e-05	0.0001154	6.2436	6.1897	5.3646	5.063	6.5466	6.5397	4.2317	4.2214	4.2474	4.2223	4.2314	4.2319	5.991	0.6271	4.231	0.009362
neg_451	1-Octen-3-yl primeveroside	metab_13595	yes	down	-	-	neg	209863-01-4	459.164	6.066	M+K-2H, 2M+Hac-H	C19H34O10	0	61.9	HMDB0032960;LMFA13010064	-	-	-	-	-	Lipids and lipid-like molecules	Fatty Acyls	Fatty acyl glycosides	-	1.3656	1.3623	0.6561	0.002918	0.004833	3.0386	3.3561	5.8913	5.9155	3.1476	3.6178	6.4635	6.374	6.3833	6.2985	6.2164	6.3162	4.161	1.364	6.342	0.08464
pos_637	PA(TXB2/a-13:0)	metab_6416	yes	up	-	-	pos	-	361.215	3.08217	M+2H, M+H	C36H65O12P	0	49.2	HMDB0266834	-	-	-	-	-	Not Available	Not Available	Not Available	-	1.3652	1.3876	1.4881	0.0002858	0.0006202	5.4445	4.5818	6.6778	6.6832	5.782	5.6772	4.4397	3.6955	3.7216	4.1516	3.7056	3.706	5.808	0.797	3.903	0.3174
neg_2983	Dihydroergocryptine	metab_11994	yes	down	-	-	neg	-	558.314	5.92503	M-H2O-H	C32H43N5O5	0	46.8	HMDB0251310	-	-	-	-	-	Lipids and lipid-like molecules	Steroids and steroid derivatives	Steroid lactones	-	1.3649	1.3446	0.7091	2.77e-08	2.67e-07	4.0937	4.231	4.7484	4.5084	4.2028	4.1982	6.0074	6.3034	5.9613	6.0609	6.0548	6.2477	4.33	0.2474	6.106	0.1374
pos_2788	Alpha-[3-[(Hydroxymethyl)nitrosoamino]propyl]-3-pyridinemethanol	metab_2822	yes	up	-	C19580	pos	-	492.255	3.01885	2M+ACN+H	C10H15N3O3	0	57.2	HMDB0062444	-	-	map05204;map00980	Human Diseases;Metabolism	Cancer: overview;Xenobiotics biodegradation and metabolism	Organoheterocyclic compounds	Pyridines and derivatives	Not Available	Chemical carcinogenesis - DNA adducts;Metabolism of xenobiotics by cytochrome P450	1.3637	1.38	1.4384	0.0001005	0.0002436	5.6957	5.0325	6.194	5.7568	6.9081	6.8689	4.2246	4.2143	4.2403	4.2152	4.2243	4.2248	6.076	0.7308	4.224	0.009362
neg_3670	LysoPE(0:0/18:3(6Z,9Z,12Z))	metab_12724	yes	down	-	-	neg	-	520.267	6.61338	M+FA-H	C23H42NO7P	0	59.7	HMDB0011478	-	-	-	-	-	Lipids and lipid-like molecules	Glycerophospholipids	Glycerophosphoethanolamines	-	1.3634	1.3551	0.735	1.24e-05	4.37e-05	5.2716	5.2588	5.897	5.8512	4.6988	4.5027	7.2408	7.1878	7.2395	7.0919	6.967	7.1096	5.247	0.5732	7.139	0.1054
neg_4755	PGP(16:1(9Z)/20:4(5Z,8Z,11Z,14Z))	metab_13846	yes	up	-	C03892	neg	-	883.422	5.16578	M+Cl	C42H74O13P2	0	53.5	HMDB0013497;PW_C008413	-	-	map01100;map00564	Metabolism;Metabolism	Global and overview maps;Lipid metabolism	Lipids and lipid-like molecules	Glycerophospholipids	Glycerophosphoglycerophosphates	Metabolic pathways;Glycerophospholipid metabolism	1.3622	1.3475	1.3777	7.12e-08	5.79e-07	6.5143	6.4846	6.5076	6.5124	6.4711	6.5331	5.0845	4.3434	5.1063	4.5742	4.7074	4.5109	6.504	0.02233	4.721	0.3128
pos_893	Clindamycin	metab_8927	yes	up	-	C06914	pos	18323-44-9	425.191	3.93942	M+H-2H2O, M+H	C18H33ClN2O5S	0	50.8	HMDB0015321;PW_C009603;MJDBOTE0001514	-	-	-	-	-	Organic acids and derivatives	Carboxylic acids and derivatives	Amino acids, peptides, and analogues	-	1.3622	1.3759	1.3568	0.0005346	0.001082	6.9218	6.8588	6.7872	6.5477	8.5276	8.4858	5.1073	5.834	5.0918	5.5561	5.3631	5.5711	7.355	0.9013	5.421	0.2903
pos_4000	PG(18:2(9Z,12Z)/18:1(11Z))	metab_3998	yes	down	-	C00344	pos	-	409.25	4.59835	M+2Na	C42H77O10P	0	35.2	HMDB0010648;PW_C006656	Lipids	Phospholipids	map01100;map00564;map00552	Metabolism;Metabolism;Metabolism	Global and overview maps;Lipid metabolism;Glycan biosynthesis and metabolism	Lipids and lipid-like molecules	Glycerophospholipids	Glycerophosphoglycerols	Metabolic pathways;Glycerophospholipid metabolism;Teichoic acid biosynthesis	1.3621	1.3479	0.6597	0.0006327	0.001262	3.0394	3.0514	3.096	3.071	4.6519	4.7196	5.405	6.0177	5.4892	5.8275	5.0103	5.0375	3.605	0.8377	5.465	0.4076
neg_6368	L-beta-aspartyl-L-phenylalanine	metab_15457	yes	up	-	-	neg	-	279.098	3.2132	M-H	C13H16N2O5	0	64.1	HMDB0011167	-	-	-	-	-	Organic acids and derivatives	Peptidomimetics	Hybrid peptides	-	1.3614	1.3368	1.3688	5.19e-07	2.96e-06	6.9403	6.8872	6.1408	6.1058	6.818	6.8138	4.8868	4.8384	4.841	4.8167	4.8196	4.8047	6.618	0.3859	4.835	0.02905
neg_5037	LF	metab_14140	yes	down	-	-	neg	3063-05-06	601.32	4.7984	2M+FA-H	C15H22N2O3	0	45.2	HMDB0013243;HMDB0302841	-	-	-	-	-	Organic acids and derivatives	Carboxylic acids and derivatives	Amino acids, peptides, and analogues	-	1.3593	1.3376	0.7561	7.05e-06	2.67e-05	5.1405	5.1387	5.788	5.1883	6.2236	6.1799	7.4987	7.4073	7.4561	7.3745	7.352	7.4336	5.61	0.5202	7.42	0.05393
pos_4189	Chymostatin	metab_4185	yes	up	-	C11308	pos	9076-44-2	640.344	4.76568	M+CH3OH+H	C31H41N7O6	0	45.5	HMDB0242696	-	-	-	-	-	Lipids and lipid-like molecules	Steroids and steroid derivatives	Vitamin D and derivatives	-	1.3579	1.3534	1.3215	3.44e-05	9.43e-05	7.2272	7.1841	7.5621	7.5916	6.454	6.573	4.9196	5.9137	5.2241	5.5944	5.1555	5.4232	7.099	0.4844	5.372	0.3518
pos_7874	PGP(6 keto-PGF1alpha/i-21:0)	metab_7900	yes	up	-	-	pos	-	505.269	4.74167	M+H+Na	C47H88O17P2	0	31.5	HMDB0275747	-	-	-	-	-	Not Available	Not Available	Not Available	-	1.3572	1.3403	1.4264	0.001083	0.00205	6.9037	6.9241	6.8928	6.8698	5.0856	5.0606	4.713	3.786	4.8287	4.4463	4.4978	4.1831	6.289	0.9424	4.409	0.3787
pos_8532	PI(20:4(5Z,8Z,11Z,14Z)-OH(17)/18:0)	metab_8537	yes	up	-	-	pos	-	452.286	4.20097	M+2H	C47H83O14P	0	31.9	HMDB0276353	-	-	-	-	-	Not Available	Not Available	Not Available	-	1.3569	1.3429	1.3829	8.57e-05	0.000211	6.6762	6.6641	6.7467	6.7037	5.486	5.3198	4.5317	4.5215	4.5475	4.5224	4.5315	4.532	6.266	0.6713	4.531	0.009363
pos_1081	Ximoprofen	metab_763	yes	up	-	-	pos	-	279.17	4.41515	M+NH4, M+H	C15H19NO3	0	36.4	HMDB0259932	-	-	-	-	-	Phenylpropanoids and polyketides	Phenylpropanoic acids	Not Available	-	1.3559	1.3523	1.2392	6.56e-07	2.94e-06	8.5593	8.5497	8.1449	8.095	8.927	8.92	6.9571	6.9355	6.9175	6.8368	6.7746	6.8926	8.533	0.3601	6.886	0.06839
neg_5848	Leucyl-Tyrosine	metab_14942	yes	up	-	-	neg	-	293.151	3.78322	M-H	C15H22N2O4	0	77.2	HMDB0028941	-	-	-	-	-	Organic acids and derivatives	Carboxylic acids and derivatives	Amino acids, peptides, and analogues	-	1.3546	1.3356	1.3442	1.89e-07	1.27e-06	6.9877	6.9621	6.5348	6.5189	7.2164	7.2316	5.3266	5.1549	5.223	5.0711	4.9213	5.142	6.909	0.3162	5.14	0.1375
pos_1687	LysoPC(20:4(8Z,11Z,14Z,17Z)/0:0)	metab_1716	yes	down	-	C04230	pos	-	544.34	6.58285	M+H, M+Na	C28H50NO7P	0	91.1	HMDB0010396	Lipids	Phospholipids	map00564;map05231	Metabolism;Human Diseases	Lipid metabolism;Cancer: overview	Lipids and lipid-like molecules	Glycerophospholipids	Glycerophosphocholines	Glycerophospholipid metabolism;Choline metabolism in cancer	1.3543	1.3508	0.7805	9.8e-10	2.19e-08	5.6713	5.5374	5.8002	5.7963	5.6786	5.5871	7.4466	7.3024	7.4213	7.1966	7.0597	7.2302	5.679	0.1068	7.276	0.1457
neg_1220	Melledonol	metab_10199	yes	up	-	-	neg	103847-14-9	471.139	3.08868	M+K-2H	C23H30O8	0	60.9	HMDB0035884	-	-	-	-	-	Lipids and lipid-like molecules	Prenol lipids	Sesquiterpenoids	-	1.3543	1.3257	1.3621	1.99e-07	1.33e-06	6.9159	6.886	6.2595	6.2019	6.5599	6.5392	4.8582	4.7519	4.9313	4.5388	4.812	5.006	6.56	0.3006	4.816	0.1626
neg_2741	DG(20:5(6E,8Z,11Z,14Z,17Z)-OH(5)/0:0/10:0)	metab_11741	yes	up	-	-	neg	-	581.367	5.54962	M+Cl	C33H54O6	0	47.6	HMDB0294540	-	-	-	-	-	Not Available	Not Available	Not Available	-	1.3532	1.3484	1.3503	1.64e-08	1.78e-07	6.6194	6.6075	6.8969	6.8499	7.0186	7.0137	4.9628	4.8932	5.1993	5.1421	4.8337	5.3355	6.834	0.1833	5.061	0.1952
pos_10563	Diderroside	metab_531	yes	down	-	-	pos	-	482.184	1.89522	M+NH4	C19H28O13	44.3	0	-	-	-	-	-	-	-	-	-	-	1.3516	1.3459	0.7317	2.78e-06	1.04e-05	4.4954	4.5074	4.552	4.5269	4.518	4.5033	5.5752	6.6759	6.0459	6.6524	5.9071	6.1785	4.517	0.02035	6.173	0.4306
neg_2899	Isofebrifugine	metab_11904	yes	up	-	C10698	neg	32434-44-9	300.135	5.82315	M-H	C16H19N3O3	0	49	HMDB0242253;HMDB0253633	-	-	-	-	-	Organoheterocyclic compounds	Diazanaphthalenes	Benzodiazines	-	1.3515	1.333	1.5425	1.48e-05	5.09e-05	5.0055	5.4943	5.3873	4.4754	5.7537	5.3436	3.2318	3.5663	3.1861	3.1618	3.1647	4.0821	5.243	0.4473	3.399	0.3685
pos_9721	PA(TXB2/18:2(9Z,12Z))	metab_9683	yes	down	-	-	pos	-	416.221	3.12202	M+2Na	C41H71O12P	0	57.6	HMDB0264032	-	-	-	-	-	Not Available	Not Available	Not Available	-	1.3507	1.3476	0.7506	2.6e-11	1.18e-09	4.7371	4.7491	4.7937	4.7686	4.7597	4.745	6.2625	6.5802	6.3208	6.2992	6.2479	6.3271	4.759	0.02035	6.34	0.122
pos_40	Gentiobiose	metab_3996	yes	down	-	C08240	pos	554-91-6	360.15	2.93282	M+H-H2O, 2M+H, M+H, M+NH4	C12H22O11	65	0	;MJDBOTE0000437	Carbohydrates	Oligosaccharides	-	-	-	-	-	-	-	1.3502	1.3453	0.7866	0.0003241	0.0006949	6.1955	6.3473	7.6369	7.7476	6.0254	5.9484	8.2703	8.5388	8.4063	8.5143	8.5057	8.4859	6.65	0.8197	8.454	0.1005
neg_2046	Tyrosyl-Phenylalanine	metab_11032	yes	up	-	-	neg	-	327.135	4.43918	M-H	C18H20N2O4	0	65.5	HMDB0029112	-	-	-	-	-	Organic acids and derivatives	Carboxylic acids and derivatives	Amino acids, peptides, and analogues	-	1.3493	1.3283	1.4839	1e-05	3.63e-05	5.8901	5.8353	4.9263	4.7741	5.9235	5.9329	3.79	3.7416	3.7443	3.72	3.7229	3.7079	5.547	0.543	3.738	0.02904
neg_232	Miproxifene phosphate	metab_11314	yes	up	-	-	neg	-	490.215	3.24448	M-H2O-H, M+Na-2H	C29H36NO5P	0	34.3	HMDB0254746	-	-	-	-	-	Phenylpropanoids and polyketides	Stilbenes	Not Available	-	1.3491	1.365	1.698	0.004325	0.006803	6.0999	6	6.3623	6.349	3.4172	3.4126	3.1586	3.1103	3.1129	3.0886	3.0916	3.0766	5.274	1.446	3.106	0.02902
pos_10021	1beta-Methylcarbapenem	metab_22	yes	up	-	-	pos	-	141.102	2.86243	M+NH4	C7H9NO	0	42.8	HMDB0244863	-	-	-	-	-	Organoheterocyclic compounds	Lactams	Beta lactams	-	1.3475	1.3446	1.4307	0.0001611	0.0003718	5.8659	5.8701	5.6935	5.6053	6.2404	6.2056	3.5151	5.0449	3.5308	4.4391	3.5148	4.7534	5.913	0.2607	4.133	0.6981
neg_5459	Glutamyllysine	metab_14566	yes	up	-	-	neg	5891-53-2	256.13	4.2204	M-H2O-H	C11H21N3O5	0	54.1	HMDB0004207	-	-	-	-	-	Organic acids and derivatives	Carboxylic acids and derivatives	Amino acids, peptides, and analogues	-	1.3468	1.3282	1.5107	0.0001287	0.0003411	5.58	6.0606	5.4161	4.3681	6.3409	5.9704	3.6205	4.3893	3.5748	3.6555	3.5534	3.5384	5.623	0.6996	3.722	0.3298
neg_1758	((2R,3S)-3-Amino-2-hydroxy-2-(1H-imidazol-4-ylmethyl)-5-methyl)-5-methylhexanoic Acid	metab_10735	yes	up	-	-	neg	-	286.141	3.96242	M+FA-H	C11H19N3O3	0	65.3	HMDB0242228	-	-	-	-	-	Organic acids and derivatives	Carboxylic acids and derivatives	Amino acids, peptides, and analogues	-	1.3467	1.3317	1.4783	1.21e-06	6.04e-06	5.2922	5.6512	5.1815	5.1101	5.9442	5.8898	3.9553	3.4957	3.7781	3.6914	3.4769	3.9694	5.511	0.3655	3.728	0.2148
neg_2863	Vinaginsenoside R14	metab_11869	yes	up	-	-	neg	156398-73-1	801.463	5.76075	M-H	C41H70O15	0	33.1	HMDB0040779	-	-	-	-	-	Lipids and lipid-like molecules	Prenol lipids	Terpene glycosides	-	1.3461	1.3176	1.3441	9.69e-07	5.01e-06	7.1401	7.108	6.3677	6.3555	6.9187	6.942	5.3773	5.0423	5.1784	5.0013	4.8115	4.9693	6.805	0.3547	5.063	0.1941
pos_8535	PG(i-15:0/LTE4)	metab_8540	yes	down	-	-	pos	-	930.452	4.19293	M+K	C44H78NO13PS	0	57.8	HMDB0271394	-	-	-	-	-	Not Available	Not Available	Not Available	-	1.3458	1.3469	0.772	6.05e-09	9.49e-08	5.6244	5.483	5.1796	5.3256	5.4332	5.3161	6.763	7.1926	6.8884	6.9807	6.9931	7.1054	5.394	0.1544	6.987	0.1525
neg_1244	Asparaginylisoleucine	metab_10224	yes	up	-	-	neg	438533-59-6	244.13	3.18987	M-H	C10H19N3O4	0	70	HMDB0028734	-	-	-	-	-	Organic acids and derivatives	Carboxylic acids and derivatives	Amino acids, peptides, and analogues	-	1.3456	1.3685	1.6352	0.00455	0.007097	6.1097	6.0586	4.2761	3.6224	7.2367	7.232	3.5718	3.5234	3.5261	3.5018	3.5047	3.4897	5.756	1.505	3.52	0.02904
neg_4318	2-Naphthylaminomethyl-gamma-aminobutyric acid	metab_13395	yes	up	-	-	neg	-	303.136	5.76075	M+FA-H	C15H18N2O2	0	35.8	HMDB0246654	-	-	-	-	-	Organic acids and derivatives	Carboxylic acids and derivatives	Amino acids, peptides, and analogues	-	1.3454	1.3288	1.5035	9.74e-06	3.55e-05	5.4098	5.4165	5.0126	4.8817	5.93	5.906	4.143	3.4238	3.8893	3.4021	3.405	3.3901	5.426	0.4363	3.609	0.3257
neg_1888	26-Glucosyl-1,3,11,22-tetrahydroxyergosta-5,24-dien-26-oate	metab_10866	yes	up	-	-	neg	155510-75-1	675.321	4.1657	M+K-2H	C34H54O11	0	68.3	HMDB0040405	-	-	-	-	-	Lipids and lipid-like molecules	Steroids and steroid derivatives	Bile acids, alcohols and derivatives	-	1.3454	1.3419	1.4612	0.0006339	0.001274	6.8105	6.7946	6.868	6.8558	4.8779	4.994	4.295	4.2466	4.2497	4.2249	4.2278	4.2129	6.2	0.9803	4.243	0.02907
pos_4699	Blood group A antigen type 2	metab_4688	yes	up	-	-	pos	-	367.147	5.33142	M+2H	C28H48N2O20	0	43.6	HMDB0247718	-	-	-	-	-	Organic oxygen compounds	Organooxygen compounds	Carbohydrates and carbohydrate conjugates	-	1.3453	1.3488	1.4306	8.94e-06	2.88e-05	5.3775	5.4895	6.1312	6.1759	5.1147	5.0238	3.8814	3.8711	3.8972	3.8721	3.8812	3.8816	5.552	0.4958	3.881	0.009362
pos_8467	CDP-DG(22:5(4Z,7Z,10Z,13Z,16Z)/PGF1alpha)	metab_8476	yes	up	-	-	pos	-	564.777	4.25662	M+2H	C54H87N3O18P2	0	32.1	HMDB0292523	-	-	-	-	-	Not Available	Not Available	Not Available	-	1.3452	1.3497	1.299	5.78e-08	5.09e-07	6.8063	6.7495	6.9774	6.9276	7.3529	7.3365	5.333	5.3514	5.4113	5.3766	5.3784	5.5986	7.025	0.2608	5.408	0.09697
pos_2885	Leucyl-Glycine	metab_2913	yes	up	-	-	pos	-	440.25	3.16885	2M+ACN+Na	C8H16N2O3	0	41.2	HMDB0028929	-	-	-	-	-	Organic acids and derivatives	Carboxylic acids and derivatives	Amino acids, peptides, and analogues	-	1.3444	1.3425	1.2793	5.78e-12	3.3e-10	7.083	7.0923	7.2578	7.2367	7.1889	7.171	5.6355	5.624	5.7044	5.6388	5.4931	5.5378	7.172	0.07225	5.606	0.07661
neg_235	L-Phenylalanine	metab_11345	yes	up	-	C00079	neg	63-91-2	164.071	3.25232	M-H, M+FA-H	C9H11NO2	98.8	0	HMDB0000159;HMDB0250791;PW_C000104;MJDBAA00000196	Peptides	Amino acids	map00996;map00997;map02010;map00999;map01110;map00960;map00470;map00966;map00940;map01064;map01063;map01061;map01060;map01100;map01210;map01230;map00360;map00400;map04978;map00460;map04974;map00970;map05230;map01070	Metabolism;Metabolism;Environmental Information Processing;Metabolism;Metabolism;Metabolism;Metabolism;Metabolism;Metabolism;Metabolism;Metabolism;Metabolism;Metabolism;Metabolism;Metabolism;Metabolism;Metabolism;Metabolism;Organismal Systems;Metabolism;Organismal Systems;Genetic Information Processing;Human Diseases;Metabolism	Biosynthesis of other secondary metabolites;Biosynthesis of other secondary metabolites;Membrane transport;Biosynthesis of other secondary metabolites;Global and overview maps;Biosynthesis of other secondary metabolites;Metabolism of other amino acids;Biosynthesis of other secondary metabolites;Biosynthesis of other secondary metabolites;Chemical structure transformation maps;Chemical structure t…	Organic acids and derivatives	Carboxylic acids and derivatives	Amino acids, peptides, and analogues	Biosynthesis of various alkaloids;Biosynthesis of various other secondary metabolites;ABC transporters;Biosynthesis of various plant secondary metabolites;Biosynthesis of secondary metabolites;Tropane, piperidine and pyridine alkaloid biosynthesis;D-Amino acid metabolism;Glucosinolate biosynthesis;Phenylpropanoid biosynthesis;Biosynthesis of alkaloids derived from ornithine, lysine and nicotinic …	1.3444	1.3279	1.3097	2.36e-07	1.53e-06	7.4358	7.4122	7.0457	6.994	7.7637	7.7572	5.8254	5.5914	5.7141	5.5132	5.6077	5.6518	7.401	0.3322	5.651	0.1085
pos_8640	PS(15:0/22:6(4Z,7Z,11E,13Z,15E,19Z)-2OH(10S,17))	metab_8646	yes	down	-	-	pos	-	864.445	4.11395	M+K	C43H72NO12P	0	81.5	HMDB0281090	-	-	-	-	-	Not Available	Not Available	Not Available	-	1.3444	1.3449	0.741	1.16e-07	6.67e-07	4.584	4.596	4.6406	4.6156	4.6067	4.5919	6.5759	6.2654	6.3076	6.1322	5.6849	6.3302	4.606	0.02035	6.216	0.2975
neg_4698	Naftopidil	metab_13791	yes	up	-	-	neg	-	427.182	5.25177	M+Cl	C24H28N2O3	0	47.1	HMDB0255427	-	-	-	-	-	Organoheterocyclic compounds	Diazinanes	Piperazines	-	1.3438	1.3146	1.4497	9.54e-08	7.33e-07	5.8916	5.8837	5.1849	5.2979	5.4281	5.3302	3.8485	3.8001	3.8027	3.7784	3.7813	3.7664	5.503	0.3081	3.796	0.02904
neg_3340	13,16,19-Docosatrienoic acid	metab_12364	yes	up	-	C16534	neg	28845-86-5	355.26	6.45687	M+Na-2H	C22H38O2	0	58.7	LMFA01030407;HMDB0244522;HMDB0002823	-	-	-	-	-	Lipids and lipid-like molecules	Fatty Acyls	Fatty acids and conjugates	-	1.3437	1.3308	1.3771	1.04e-07	7.88e-07	6.3464	6.2868	6.5578	6.4622	6.1308	6.1219	4.9768	4.4068	4.7553	4.4254	4.2734	4.6896	6.318	0.1753	4.588	0.2637
neg_3924	Cuscohygrine	metab_12979	yes	up	-	C06521	neg	454-14-8	269.187	6.15987	M+FA-H	C13H24N2O	0	43.3	HMDB0030290	-	-	map01110;map00960;map01064	Metabolism;Metabolism;Metabolism	Global and overview maps;Biosynthesis of other secondary metabolites;Chemical structure transformation maps	Alkaloids and derivatives	Not Available	Not Available	Biosynthesis of secondary metabolites;Tropane, piperidine and pyridine alkaloid biosynthesis;Biosynthesis of alkaloids derived from ornithine, lysine and nicotinic acid	1.3437	1.3209	1.4726	0.0002	0.0004525	6.4008	6.6639	4.758	5.0008	6.2193	6.2891	4.07	3.8629	4.1588	3.8412	4.1498	3.9123	5.889	0.8	3.999	0.1444
neg_309	Gibberellin A19	metab_12106	yes	up	-	C02034	neg	6980-44-5	383.146	3.50193	M-H, M+Na-2H	C20H26O6	0	45.5	LMPR0104170039;HMDB0036896	-	-	map01100;map00904;map01110	Metabolism;Metabolism;Metabolism	Global and overview maps;Metabolism of terpenoids and polyketides;Global and overview maps	Lipids and lipid-like molecules	Prenol lipids	Diterpenoids	Metabolic pathways;Diterpenoid biosynthesis;Biosynthesis of secondary metabolites	1.3433	1.3444	1.4444	4.03e-05	0.0001231	5.5512	5.7807	6.041	6.2023	6.8539	6.8197	4.693	3.9815	4.8894	3.9598	4.3191	3.9478	6.208	0.5354	4.298	0.4107
neg_5933	Eriojaposide B	metab_15024	yes	up	-	C17889	neg	351412-97-0	561.253	3.68943	M+FA-H	C25H40O11	0	87.8	HMDB0038029	-	-	-	-	-	Lipids and lipid-like molecules	Fatty Acyls	Fatty acyl glycosides	-	1.3423	1.322	1.3597	1.22e-08	1.4e-07	6.5037	6.4965	6.4402	6.3965	6.424	6.4105	5.0346	4.8599	4.7909	4.4905	4.395	4.8689	6.445	0.04493	4.74	0.2456
neg_369	DG(a-15:0/20:5(7Z,9Z,11E,13E,17Z)-3OH(5,6,15)/0:0)	metab_12742	yes	up	-	-	neg	-	683.435	5.29092	M+Cl, M+K-2H	C38H64O8	0	42.6	HMDB0297619	-	-	-	-	-	Not Available	Not Available	Not Available	-	1.3423	1.3621	1.7425	0.005139	0.007892	5.8865	5.8114	3.1283	3.4488	6.5614	6.4654	3.0466	2.9982	3.0009	2.9766	2.9795	2.9645	5.217	1.527	2.994	0.02902
pos_7832	CDP-DG(20:4(6Z,8E,10E,14Z)-2OH(5S,12R)/a-25:0)	metab_7857	yes	up	-	-	pos	-	602.807	4.77352	M+2Na	C57H99N3O17P2	0	65.4	HMDB0293192	-	-	-	-	-	Not Available	Not Available	Not Available	-	1.3408	1.3306	1.2311	2.1e-07	1.1e-06	8.6668	8.6612	8.1591	8.1588	8.471	8.4862	7.1114	6.4815	6.9878	6.8257	6.8796	6.8207	8.434	0.2286	6.851	0.2123
pos_135	N-Methyl-1-deoxynojirimycin	metab_1347	yes	up	-	-	pos	69567-10-8	377.192	2.83913	M+ACN+H, 2M+Na, M+H-H2O	C7H15NO4	0	67.8	HMDB0035360	-	-	-	-	-	Organoheterocyclic compounds	Piperidines	Not Available	-	1.3404	1.3444	1.2915	3.73e-05	0.0001015	7.4933	7.4204	7.0426	6.9732	8.3523	8.2792	5.7975	5.9449	5.8754	5.8419	5.8312	5.9863	7.594	0.5957	5.88	0.07237
neg_1862	Valyl-prolyl-glycyl-valyl-glycine	metab_10840	yes	up	-	-	neg	-	472.241	4.13445	M+FA-H	C19H33N5O6	0	75.8	HMDB0259877	-	-	-	-	-	Organic acids and derivatives	Carboxylic acids and derivatives	Amino acids, peptides, and analogues	-	1.3401	1.3344	1.4914	0.0005741	0.001167	6.4896	6.4624	6.4997	6.481	4.6019	4.667	3.9864	3.938	3.9406	3.9163	3.9192	3.9043	5.867	0.955	3.934	0.02904
pos_10667	2-Methylbenzoic acid	metab_629	yes	up	-	C07215	pos	118-90-1	119.049	1.597	M+H-H2O	C8H8O2	0	48.5	HMDB0002340	-	-	map01100;map01220;map00622;map01120	Metabolism;Metabolism;Metabolism;Metabolism	Global and overview maps;Global and overview maps;Xenobiotics biodegradation and metabolism;Global and overview maps	Benzenoids	Benzene and substituted derivatives	Benzoic acids and derivatives	Metabolic pathways;Degradation of aromatic compounds;Xylene degradation;Microbial metabolism in diverse environments	1.34	1.3404	1.3913	1.88e-10	6.04e-09	5.4471	5.4511	5.4702	5.5645	5.7834	5.7355	4.0075	3.9972	4.0232	3.9981	4.0072	4.0077	5.575	0.1497	4.007	0.009362
pos_7066	Methoxamine	metab_7115	yes	up	-	C07513	pos	390-28-3	234.108	5.4741	M+Na	C11H17NO3	0	56.6	HMDB0014861	-	-	-	-	-	Benzenoids	Benzene and substituted derivatives	Methoxybenzenes	-	1.3395	1.346	1.43	9.33e-08	5.54e-07	5.0017	5.1197	5.6823	5.69	5.2091	5.303	3.7305	3.7202	3.7462	3.7211	3.7302	3.7307	5.334	0.2902	3.73	0.009361
pos_284	L-Proline, 1-(N-((3-((propylamino)carbonyl)oxiranyl)carbonyl)-L-isoleucyl)-, (2S-trans)-	metab_2873	yes	down	-	-	pos	-	384.214	6.07407	M+H, M+K, M+Na	C18H29N3O6	0	61.3	HMDB0249520	-	-	-	-	-	Organic acids and derivatives	Carboxylic acids and derivatives	Amino acids, peptides, and analogues	-	1.3395	1.3333	0.7374	0.00107	0.002028	4.4739	4.6411	6.4956	6.4561	4.5082	4.5829	7.1164	7.0567	7.0865	7.0063	6.9796	7.0059	5.193	0.9955	7.042	0.05331
pos_3823	Phendimetrazine	metab_3819	yes	up	-	C07904	pos	634-03-7	233.165	4.42315	M+ACN+H	C12H17NO	0	35.7	HMDB0015519	-	-	-	-	-	Organoheterocyclic compounds	Oxazinanes	Morpholines	-	1.3389	1.3381	1.4343	2.75e-05	7.76e-05	5.5979	5.6694	4.9314	4.872	6.1721	6.1639	3.8824	3.8721	3.8981	3.873	3.8821	3.8826	5.568	0.5694	3.882	0.009362
neg_1251	Harmaline	metab_10232	yes	up	-	C06536	neg	304-21-2	641.32	3.19755	3M-H	C13H14N2O	0	70.3	HMDB0030310;MJDBOTE0001002	-	-	map01063;map00901	Metabolism;Metabolism	Chemical structure transformation maps;Biosynthesis of other secondary metabolites	Alkaloids and derivatives	Harmala alkaloids	Not Available	Biosynthesis of alkaloids derived from shikimate pathway;Indole alkaloid biosynthesis	1.3388	1.3286	1.5378	0.0009538	0.001827	6.3861	6.3121	6.1081	6.2741	3.9633	4.6498	3.7047	3.6563	3.659	3.6346	3.6376	3.6226	5.616	1.041	3.652	0.02904
neg_4291	Bufalin	metab_13369	yes	down	-	C16922	neg	465-21-4	817.494	5.7841	2M+FA-H	C24H34O4	0	81.1	LMST01130001;HMDB0249428	Steroids	24-Carbon atoms	-	-	-	Lipids and lipid-like molecules	Steroids and steroid derivatives	Steroid lactones	-	1.3386	1.3303	0.6511	0.001405	0.002549	3.5146	2.9796	5.2302	4.992	3.0524	3.0478	5.359	6.4398	5.533	6.1506	5.334	6.2318	3.803	1.034	5.841	0.4881
neg_4040	Alpha-dihydrotetrabenazine	metab_13098	yes	up	-	-	neg	-	340.187	6.07383	M+Na-2H	C19H29NO3	0	52.9	HMDB0061098	-	-	-	-	-	Organoheterocyclic compounds	Tetrahydroisoquinolines	Not Available	-	1.3385	1.3521	2.1574	0.004589	0.007152	4.6271	4.9289	2.4003	1.9823	5.1686	5.241	1.9322	1.8844	1.887	1.8631	1.8659	1.8512	4.058	1.468	1.881	0.02867
neg_5324	13-Demethyl tacrolimus	metab_14430	yes	up	-	C07649	neg	-	810.437	4.4157	M+Na-2H	C43H67NO12	0	95.6	HMDB0060706	-	-	map04976;map00983	Organismal Systems;Metabolism	Digestive system;Xenobiotics biodegradation and metabolism	Organoheterocyclic compounds	Diazines	Pyrimidines and pyrimidine derivatives	Bile secretion;Drug metabolism - other enzymes	1.3384	1.3157	1.2707	4.31e-10	9.76e-09	8.0876	8.0436	7.7161	7.6929	7.8536	7.8642	6.2482	6.2258	6.2633	6.1469	6.1006	6.2032	7.876	0.1628	6.198	0.06277
pos_4275	Alpha-Linolenoyl ethanolamide	metab_4269	yes	up	-	C13828	pos	-	344.254	4.86112	M+Na	C20H35NO2	0	44.9	HMDB0013624	-	-	-	-	-	Organic nitrogen compounds	Organonitrogen compounds	Amines	-	1.3381	1.3399	1.2934	3.45e-05	9.46e-05	7.4638	7.4358	6.8592	6.8505	8.1612	8.1674	5.7602	5.8508	5.7564	5.8117	5.7125	5.8541	7.49	0.5865	5.791	0.05706
neg_6750	Etonogestrel	metab_15839	yes	up	-	-	neg	54048-10-1	359.178	0.7565	M+Cl	C22H28O2	0	33.3	HMDB0014439	-	-	-	-	-	Lipids and lipid-like molecules	Steroids and steroid derivatives	Estrane steroids	-	1.3367	1.3295	1.6305	0.0005116	0.001049	5.4491	5.4981	4.0287	3.6583	5.8255	5.7958	3.145	3.0967	3.0993	3.075	3.0779	3.063	5.043	0.9484	3.093	0.02902
neg_1170	N6-Methyl-2'-deoxyadenosine	metab_10149	yes	up	-	C03795	neg	2002-35-9	575.232	2.50508	2M+FA-H	C11H15N5O3	0	59.2	HMDB0255300	-	-	-	-	-	Nucleosides, nucleotides, and analogues	Purine nucleosides	Purine 2''-deoxyribonucleosides	-	1.3359	1.3038	1.3059	4.78e-07	2.75e-06	7.726	7.6898	6.9208	6.9795	7.0756	7.0767	5.6003	5.5519	5.5546	5.5302	5.5331	5.5182	7.245	0.3638	5.548	0.02905
neg_886	Deoxyloganic acid	metab_16149	yes	up	-	C11647	neg	92842-56-3	779.299	4.8921	M-H, 2M+Hac-H	C16H24O9	0	69.9	HMDB0037028	-	-	-	-	-	Lipids and lipid-like molecules	Prenol lipids	Terpene glycosides	-	1.3357	1.3136	1.4532	8.94e-07	4.68e-06	5.8791	5.8267	5.5578	5.6304	4.9427	5.0637	3.8255	3.7771	3.7798	3.7554	3.7584	3.7434	5.483	0.3925	3.773	0.02904
neg_2758	(2S,3As,6aS)-1-[(2R)-2-carboxy-2-[[(2S)-1-ethoxy-1-oxo-4-phenylbutan-2-yl]amino]acetyl]-3,3a,4,5,6,6a-hexahydro-2H-cyclopenta[b]pyrrole-2-carboxylic acid	metab_11759	yes	up	-	-	neg	-	467.178	5.58878	M+Na-2H	C23H30N2O7	0	69	HMDB0257995	-	-	-	-	-	Organic acids and derivatives	Carboxylic acids and derivatives	Amino acids, peptides, and analogues	-	1.3354	1.3368	1.3688	1.72e-08	1.85e-07	6.2278	6.185	6.6874	6.6994	6.2372	6.2446	4.801	4.5515	4.6718	4.7347	4.6129	4.5962	6.38	0.2435	4.661	0.09342
neg_470	5-hydroxy saxagliptin	metab_13793	yes	up	-	-	neg	-	330.182	6.15987	M-H, M+Cl	C18H25N3O3	0	59.7	HMDB0061099	-	-	-	-	-	Organic acids and derivatives	Carboxylic acids and derivatives	Amino acids, peptides, and analogues	-	1.3349	1.3112	1.4529	1.13e-05	4.03e-05	5.9151	6.1882	5.0683	5.1811	5.8928	5.8837	3.6743	4.2854	3.508	4.1882	3.8947	3.938	5.688	0.4523	3.915	0.2954
pos_5482	21-Deoxycortisol	metab_5468	yes	down	-	C05497	pos	641-77-0	410.23	6.16188	M+ACN+Na	C21H30O4	0	46.1	LMST02030195;PW_C002029;HMDB0004030	Hormones and transmitters	Steroid hormones	map00140	Metabolism	Lipid metabolism	Lipids and lipid-like molecules	Steroids and steroid derivatives	Pregnane steroids	Steroid hormone biosynthesis	1.3347	1.3279	0.7173	0.0001667	0.0003828	3.778	4.1878	5.2907	5.2535	3.6535	4.1189	6.2163	6.1287	6.2122	6.0365	6.0136	6.0294	4.38	0.7194	6.106	0.09296
pos_2730	(R)-1-O-[b-D-Apiofuranosyl-(1->2)-b-D-glucopyranoside]-1,3-octanediol	metab_2766	yes	up	-	-	pos	-	450.279	2.92497	2M+3H2O+2H	C21H40O9	0	52.6	HMDB0032798	-	-	-	-	-	Lipids and lipid-like molecules	Fatty Acyls	Fatty alcohols	-	1.3342	1.3158	1.3819	5.17e-06	1.78e-05	6.1423	6.1216	5.8597	5.7141	5.5844	5.1839	4.6843	4.0277	4.0537	4.0286	4.2112	4.0382	5.768	0.3609	4.174	0.2597
pos_1836	Capsicoside C2	metab_1878	yes	up	-	-	pos	125456-09-9	437.246	2.71505	M+2H, M+H	C44H72O17	0	36.2	HMDB0040959	-	-	-	-	-	Lipids and lipid-like molecules	Steroids and steroid derivatives	Steroidal glycosides	-	1.3321	1.3366	1.3047	0.0001357	0.0003182	7.3576	7.3687	8.0189	8.1043	6.8113	6.7894	5.9675	4.9241	6.0203	5.6869	5.9949	5.4718	7.408	0.5658	5.678	0.4272
neg_5109	Rotundifoline	metab_14213	yes	up	-	-	neg	-	421.173	4.6967	M+Na-2H	C22H28N2O5	0	31.8	HMDB0302761	-	-	-	-	-	Organoheterocyclic compounds	Indolizidines	Not Available	-	1.3318	1.322	1.4035	2.83e-07	1.79e-06	5.9034	5.9169	5.7247	5.748	6.4905	6.487	4.3592	4.3108	4.3135	4.2892	4.2921	4.2771	6.045	0.3524	4.307	0.02904
pos_6307	Tilisolol	metab_6350	yes	up	-	-	pos	-	305.186	6.10602	M+H	C17H24N2O3	0	46.9	HMDB0259093	-	-	-	-	-	Organoheterocyclic compounds	Isoquinolines and derivatives	Isoquinolones and derivatives	-	1.3307	1.3053	2.0206	0.007113	0.01111	5.5444	5.5107	2.235	2.3838	4.0006	3.8709	1.9424	1.9323	1.958	1.9332	1.9422	1.9427	3.924	1.441	1.942	0.009257
neg_3110	Emivirine	metab_12129	yes	down	-	-	neg	-	339.111	6.08948	M+K-2H	C17H22N2O3	0	40.2	HMDB0251775	-	-	-	-	-	Organoheterocyclic compounds	Diazines	Pyrimidines and pyrimidine derivatives	-	1.3303	1.311	0.6886	3.42e-05	0.0001068	3.6128	3.898	4.9815	4.0752	3.7218	3.7173	5.476	6.2635	5.5645	6.0439	5.4095	6.1021	4.001	0.5073	5.81	0.3682
pos_2903	Leu Arg	metab_2931	yes	up	-	-	pos	-	288.202	3.20063	M+H	C12H25N5O3	73.7	0	-	-	-	-	-	-	-	-	-	-	1.3302	1.3363	2.2377	0.004326	0.007164	3.5612	3.982	5.114	4.7586	1.7264	2.382	1.6038	1.5937	1.6191	1.5947	1.6035	1.604	3.587	1.325	1.603	0.009131
neg_4028	Mycolactone	metab_13085	yes	down	-	C12151	neg	-	779.447	6.08167	M+K-2H	C44H70O9	0	59.1	HMDB0254969	-	-	map01052	Metabolism	Metabolism of terpenoids and polyketides	Lipids and lipid-like molecules	Prenol lipids	Terpene lactones	Type I polyketide structures	1.33	1.3205	0.7399	3.91e-07	2.32e-06	4.8841	4.9204	4.8163	4.7851	4.9932	4.9886	6.3406	7.0701	6.3655	6.83	6.2244	6.8924	4.898	0.08647	6.62	0.3522
neg_6022	2-Acetamido-2,6-dideoxygalactose	metab_15108	yes	up	-	-	neg	-	614.28	3.58007	3M-H	C8H15NO5	0	48.8	HMDB0259683	-	-	-	-	-	Organic oxygen compounds	Organooxygen compounds	Carbohydrates and carbohydrate conjugates	-	1.3291	1.3205	1.4209	2.58e-05	8.33e-05	6.1136	6.1424	5.4357	5.4499	6.8023	6.7988	4.362	4.3136	4.3162	4.2919	4.2948	4.2799	6.124	0.6073	4.31	0.02904
neg_4128	Bacoside A	metab_13191	yes	down	-	-	neg	-	803.431	5.98	M+Cl	C41H68O13	0	57.3	HMDB0248842	-	-	-	-	-	Lipids and lipid-like molecules	Prenol lipids	Triterpenoids	-	1.329	1.3199	0.7518	1.84e-05	6.19e-05	5.5425	5.4019	6.1654	6.0318	4.7056	4.9475	7.3547	7.1681	7.3002	7.2356	7.3396	7.2253	5.466	0.5773	7.271	0.07276
pos_10087	Val Met	metab_83	yes	up	-	-	pos	-	249.126	2.78483	M+H	C10H20N2O3S	44.8	0	-	-	-	-	-	-	-	-	-	-	1.329	1.3285	1.3615	5.77e-05	0.000149	6.512	6.363	5.7111	5.9051	6.8261	6.8748	4.7813	4.2001	5.1503	4.6663	5.0394	4.2106	6.365	0.4761	4.675	0.4028
pos_5602	LysoSM(d18:1)	metab_5596	yes	down	-	C03640	pos	1670-26-4	504.306	6.60683	M+K	C23H50N2O5P+	0	54.8	HMDB0006482	-	-	map00600	Metabolism	Lipid metabolism	Lipids and lipid-like molecules	Sphingolipids	Phosphosphingolipids	Sphingolipid metabolism	1.3287	1.3025	0.7566	0.0005414	0.001095	4.3993	4.3067	6.2724	6.1356	5.5302	5.6355	7.2263	7.0948	7.189	7.0666	7.0063	7.0818	5.38	0.8448	7.111	0.08176
neg_890	Phenylalanylleucine	metab_16154	yes	up	-	-	neg	-	277.156	4.91542	M-H, 2M-H	C15H22N2O3	0	46.2	HMDB0253025	-	-	-	-	-	Organic acids and derivatives	Carboxylic acids and derivatives	Amino acids, peptides, and analogues	-	1.3278	1.3112	1.2822	3.14e-07	1.95e-06	7.8297	7.7958	7.3815	7.34	8.1208	8.1299	6.1554	6.0861	6.0858	6.0036	5.9503	6.0587	7.766	0.3443	6.057	0.07154
neg_5363	PS(24:0/PGJ2)	metab_14471	yes	up	-	-	neg	-	946.573	4.34537	M+Na-2H	C50H88NO12P	0	36.7	HMDB0283636	-	-	-	-	-	Not Available	Not Available	Not Available	-	1.3272	1.3147	1.3457	7.3e-06	2.75e-05	6.9544	6.9133	6.274	6.2882	7.4267	7.4145	5.1639	5.1155	5.1181	5.0938	5.0967	5.0818	6.879	0.5116	5.112	0.02905
neg_2039	(Z)-7-[(1R,2R,3R,5S)-2-(1,2-Dihydroxy-3-oxooctyl)-3,5-dihydroxycyclopentyl]hept-5-enoic acid	metab_11024	yes	up	-	-	neg	-	431.23	4.42352	M+FA-H	C20H34O7	0	47.6	HMDB0244520	-	-	-	-	-	Lipids and lipid-like molecules	Fatty Acyls	Eicosanoids	-	1.3262	1.3148	1.3118	6.22e-13	6.34e-11	6.9441	6.8981	7.0089	6.9901	7.0181	7.0219	5.4308	5.2649	5.3836	5.2458	5.2695	5.334	6.98	0.04926	5.321	0.07429
pos_2974	S-(11-OH-9-deoxy-delta9,12-PGD2)-glutathione	metab_2991	yes	down	-	-	pos	-	344.647	3.34837	M+2Na	C30H49N3O10S	0	58.5	HMDB0013056	-	-	-	-	-	Organic acids and derivatives	Carboxylic acids and derivatives	Amino acids, peptides, and analogues	-	1.3259	1.3196	0.7642	3.41e-06	1.24e-05	5.1471	5.1592	5.2037	5.1787	5.1698	5.155	7.0789	5.9816	7.115	6.794	6.9828	6.6325	5.169	0.02035	6.764	0.4244
neg_1911	DG(18:3(9,11,15)-OH(13)/8:0/0:0)	metab_10893	yes	up	-	-	neg	-	539.356	4.18918	M+FA-H	C29H50O6	0	34.3	HMDB0297244	-	-	-	-	-	Not Available	Not Available	Not Available	-	1.3251	1.2906	1.5245	2.7e-06	1.18e-05	5.5046	5.4135	4.5226	4.7785	4.599	4.619	3.2702	3.2218	3.2245	3.2002	3.2031	3.1881	4.906	0.4372	3.218	0.02903
pos_4782	Avermectin	metab_4773	yes	down	-	-	pos	-	895.49	5.4188	M+Na	C48H72O14	0	86.3	HMDB0248739	-	-	-	-	-	Phenylpropanoids and polyketides	Macrolides and analogues	Not Available	-	1.3246	1.3195	0.7401	5.22e-05	0.0001361	4.6661	4.3389	4.9627	4.7349	5.4405	4.3348	6.5256	6.8506	6.108	5.7295	6.3943	6.8698	4.746	0.4173	6.413	0.4412
pos_8980	Akebia saponin D	metab_8977	yes	up	-	-	pos	-	487.242	3.85227	M+2Na	C47H76O18	0	36.1	HMDB0248083	-	-	-	-	-	Lipids and lipid-like molecules	Prenol lipids	Terpene glycosides	-	1.3242	1.3336	1.9069	0.02672	0.0366	6.1843	6.1533	2.3517	2.3267	6.206	6.2608	2.1932	2.183	2.2088	2.1839	4.4997	2.1934	4.914	1.995	2.577	0.942
pos_257	HMDB0240697	metab_2610	yes	down	-	-	pos	-	440.277	6.4002	M+H, M+K, M+Na	C20H42NO7P	0	64.5	-	-	-	-	-	-	-	-	-	-	1.3226	1.3136	0.7688	0.000449	0.0009272	5.344	5.0227	6.8712	6.8029	5.3916	5.2667	7.5248	7.6149	7.606	7.4622	7.3742	7.5501	5.783	0.8264	7.522	0.09153
neg_1601	1,7-Dimethyluric Acid	metab_10583	yes	down	-	C16356	neg	33868-03-0	195.052	3.72075	M-H	C7H8N4O3	97.1	0	HMDB0011103;PW_C006746	-	-	map01100;map01110;map00232	Metabolism;Metabolism;Metabolism	Global and overview maps;Global and overview maps;Biosynthesis of other secondary metabolites	Organoheterocyclic compounds	Imidazopyrimidines	Purines and purine derivatives	Metabolic pathways;Biosynthesis of secondary metabolites;Caffeine metabolism	1.3215	1.3142	0.7477	1.15e-06	5.79e-06	5.3293	5.2979	5.4449	5.4381	4.7551	4.6169	7.1033	6.6631	7.0952	6.8185	6.9205	6.7044	5.147	0.3644	6.884	0.1894
neg_1755	Ectoine	metab_10732	yes	up	-	C06231	neg	96702-03-3	283.141	3.9546	2M-H	C6H10N2O2	0	68.5	HMDB0240650;MJDBOTE0001351	-	-	map01100;map01120;map00260	Metabolism;Metabolism;Metabolism	Global and overview maps;Global and overview maps;Amino acid metabolism	Organic acids and derivatives	Carboxylic acids and derivatives	Amino acids, peptides, and analogues	Metabolic pathways;Microbial metabolism in diverse environments;Glycine, serine and threonine metabolism	1.3209	1.2958	1.4526	1.87e-06	8.66e-06	5.3845	5.9009	5.6677	4.7191	5.7156	5.2731	3.799	3.7506	3.7532	3.7289	3.7318	3.7169	5.443	0.4221	3.747	0.02904
neg_2996	Pyrvinium	metab_12008	yes	up	-	C07412	neg	7187-62-4	417.199	5.94072	M+Cl	C26H28N3+	0	55.2	HMDB0240273	-	-	-	-	-	Organoheterocyclic compounds	Pyrroles	Substituted pyrroles	-	1.3207	1.3116	1.3747	1.43e-08	1.58e-07	6.0824	6.0494	6.0419	6.0534	6.4041	6.4158	4.3881	4.5244	4.6829	4.3606	4.6976	4.2963	6.175	0.1829	4.492	0.171
neg_668	N-Acetyl-DL-Methionine	metab_15768	yes	up	-	-	neg	-	190.054	3.9546	M-H, 2M-H	C7H13NO3S	88.7	0	;MJDBOTE0000625	-	-	-	-	-	-	-	-	-	1.3205	1.3206	1.2971	1.46e-07	1.03e-06	7.2267	7.1711	7.6206	7.6652	7.5188	7.542	6.0126	5.3323	5.976	5.7197	5.8065	5.6464	7.457	0.2078	5.749	0.2487
pos_8511	Isepamicine	metab_8520	yes	up	-	-	pos	-	534.274	4.2169	M+H-2H2O	C22H43N5O12	0	70.1	HMDB0253048	-	-	-	-	-	Organic oxygen compounds	Organooxygen compounds	Carbohydrates and carbohydrate conjugates	-	1.3205	1.305	1.3543	4.33e-05	0.0001154	6.3719	6.4654	6.4655	6.5584	5.6637	5.6007	4.736	5.1556	4.4633	4.5951	4.0002	4.464	6.188	0.4347	4.569	0.3791
neg_4813	3-Indoleglyoxylic acid	metab_13905	yes	up	-	-	neg	-	188.035	5.09528	M-H	C10H7NO3	0	80.3	HMDB0242143	-	-	-	-	-	Organoheterocyclic compounds	Indoles and derivatives	Indolyl carboxylic acids and derivatives	-	1.3202	1.3092	1.486	1.86e-14	5.67e-12	4.9347	4.9989	5.0586	5.0081	5.0596	5.0851	3.4334	3.3851	3.3877	3.3634	3.3663	3.3514	5.024	0.05487	3.381	0.02903
neg_1993	Lansioside A	metab_10976	yes	up	-	-	neg	82537-86-8	696.394	4.33752	M+K-2H	C38H61NO8	0	79.7	HMDB0035101	-	-	-	-	-	Lipids and lipid-like molecules	Prenol lipids	Terpene glycosides	-	1.32	1.2989	1.3291	2.2e-06	9.96e-06	7.097	7.0634	6.7571	6.7678	6.8082	6.7939	5.3305	5.3848	4.3661	5.2234	5.3247	5.4341	6.881	0.1555	5.177	0.4036
neg_6049	Canescein	metab_15133	yes	up	-	-	neg	22333-73-9	601.246	3.54092	M+Cl	C29H42O11	0	49.3	HMDB0029313	-	-	-	-	-	Organoheterocyclic compounds	Isobenzofurans	Not Available	-	1.3199	1.3122	1.3958	6.52e-06	2.5e-05	6.2547	6.3229	6.4172	6.4309	5.3494	5.577	4.3283	4.2935	4.2825	4.2582	4.2611	4.6236	6.059	0.4713	4.341	0.1407
pos_10260	N-(2-ethylphenyl)-1-(2-methylpropyl)pyrrolo[2,3-b]pyridine-3-sulfonamide	metab_246	yes	up	-	-	pos	-	358.16	2.66073	M+H	C19H23N3O2S	46.7	0	-	-	-	-	-	-	-	-	-	-	1.3197	1.3025	1.3465	5.78e-06	1.97e-05	6.4537	6.4814	6.0948	6.0817	5.7514	5.6045	4.4895	4.9236	4.1191	4.617	4.4964	4.4392	6.078	0.3564	4.514	0.2611
neg_5117	CDP-DG(18:2(9Z,12Z)/16:1(9Z))	metab_14222	yes	up	-	C00269	neg	-	974.499	4.68105	M-H	C46H79N3O15P2	0	73.8	HMDB0115965;PW_C063108	-	-	map01100;map00564;map01110;map04070	Metabolism;Metabolism;Metabolism;Environmental Information Processing	Global and overview maps;Lipid metabolism;Global and overview maps;Signal transduction	Lipids and lipid-like molecules	Glycerophospholipids	CDP-glycerols	Metabolic pathways;Glycerophospholipid metabolism;Biosynthesis of secondary metabolites;Phosphatidylinositol signaling system	1.3196	1.2976	1.3362	3.69e-08	3.4e-07	6.801	6.7943	6.3278	6.3293	6.613	6.6193	4.7923	4.7439	5.174	4.8789	4.8709	5.0926	6.581	0.2116	4.925	0.1706
neg_3736	LysoPC(18:3(9Z,12Z,15Z)/0:0)	metab_12789	yes	down	-	-	neg	-	562.315	6.3865	M+FA-H	C26H48NO7P	0	62.5	HMDB0010388	-	-	-	-	-	Lipids and lipid-like molecules	Glycerophospholipids	Glycerophosphocholines	-	1.3196	1.3127	0.7148	3.35e-10	7.95e-09	4.1372	4.1734	4.0694	4.0382	4.2463	4.2417	5.9879	5.8566	5.924	5.6881	5.6086	5.7746	4.151	0.08647	5.807	0.1438
pos_1099	Ile Pro Ile	metab_939	yes	up	-	-	pos	-	342.238	4.51835	M+H, 2M+H	C17H31N3O4	95	0	-	-	-	-	-	-	-	-	-	-	1.3191	1.3094	1.2346	4.5e-09	7.52e-08	8.1279	8.121	7.7313	7.6788	7.959	7.9676	6.4118	6.4228	6.4132	6.3521	6.4094	6.5342	7.931	0.19	6.424	0.05969
pos_38	Asn Leu Ile	metab_3793	yes	up	-	-	pos	-	359.228	4.60633	M+H-H2O, M+H, M+K, M+Na	C16H30N4O5	92	0	-	-	-	-	-	-	-	-	-	-	1.318	1.314	1.2429	8.62e-11	3.17e-09	7.6966	7.678	7.8525	7.8169	7.5589	7.5469	6.2111	6.1918	6.2001	6.1295	6.1583	6.2405	7.692	0.1268	6.189	0.03939
neg_3715	PE(16:1/0:0)	metab_12769	yes	down	-	-	neg	-	450.262	6.44905	M-H	C21H42NO7P	95.9	0	-	-	-	-	-	-	-	-	-	-	1.3179	1.2864	0.7435	3.42e-06	1.47e-05	4.2378	4.4978	5.3519	5.2537	4.8695	5.0626	6.7046	6.4656	6.6585	6.4674	6.5006	6.5759	4.879	0.4369	6.562	0.1018
pos_6256	3-O-Demethylfortimicin A	metab_6296	yes	down	-	-	pos	-	821.454	6.16188	2M+K	C16H33N5O6	0	59.4	HMDB0245956	-	-	-	-	-	Organic oxygen compounds	Organooxygen compounds	Carbohydrates and carbohydrate conjugates	-	1.317	1.2989	0.7222	0.0009071	0.001747	3.9697	3.9817	4.0263	4.0013	5.7097	5.6606	5.8932	6.6306	6.1281	6.4897	6.1372	6.5876	4.558	0.8733	6.311	0.2996
neg_2037	2-Methoxyacetaminophen sulfate	metab_11022	yes	down	-	-	neg	53446-13-2	242.013	4.42352	M-H2O-H	C9H11NO6S	0	66.4	HMDB0062550	-	-	-	-	-	Organic acids and derivatives	Organic sulfuric acids and derivatives	Arylsulfates	-	1.3155	1.2976	0.7277	0.00505	0.007778	4.0943	4.1306	7.2318	7.1803	5.1354	5.1953	7.6376	7.5746	7.5913	7.5001	7.4562	7.544	5.495	1.407	7.551	0.06527
pos_8373	Eliglustat	metab_8382	yes	down	-	-	pos	-	427.254	4.3678	M+Na	C23H36N2O4	0	32.3	HMDB0251746	-	-	-	-	-	Organoheterocyclic compounds	Benzodioxanes	Benzo-1,4-dioxanes	-	1.3146	1.3155	0.7955	6.09e-12	3.46e-10	5.9778	5.9446	5.8446	5.7894	5.7915	5.7502	7.3961	7.3849	7.3695	7.3359	7.2766	7.36	5.85	0.09206	7.354	0.04317
neg_725	Calix[8]arene	metab_15978	yes	up	-	-	neg	-	847.333	3.72858	M-2H, M-H	C56H48O8	0	37.6	HMDB0249559	-	-	-	-	-	Benzenoids	Phenols	1-hydroxy-4-unsubstituted benzenoids	-	1.3146	1.2785	1.3832	4.51e-05	0.0001355	6.888	6.9339	6.1031	6.2143	5.477	5.6116	4.5378	4.4894	4.4921	4.4678	4.4707	4.4557	6.205	0.6149	4.486	0.02904
pos_5240	7-Epijasmonic acid	metab_5220	yes	up	-	C16317	pos	-	249.091	5.84915	M+K	C12H18O3	0	67.7	HMDB0303804	-	-	map01100;map00592;map01110	Metabolism;Metabolism;Metabolism	Global and overview maps;Lipid metabolism;Global and overview maps	Lipids and lipid-like molecules	Fatty Acyls	Lineolic acids and derivatives	Metabolic pathways;alpha-Linolenic acid metabolism;Biosynthesis of secondary metabolites	1.3139	1.3201	1.5097	0.001138	0.002145	5.502	5.4422	4.4254	4.0938	6.4637	6.4549	3.5754	3.5651	3.5911	3.5661	3.5751	3.5756	5.397	0.9912	3.575	0.00936
neg_6537	N-Acetyl-L-Glutamic Acid	metab_15631	yes	up	-	C00624	neg	1188-37-0	188.056	1.73572	M-H	C7H11NO5	95.1	0	HMDB0001138;MJDBOTE0000638	-	-	map01100;map01210;map00220;map01110;map01230	Metabolism;Metabolism;Metabolism;Metabolism;Metabolism	Global and overview maps;Global and overview maps;Amino acid metabolism;Global and overview maps;Global and overview maps	Organic acids and derivatives	Carboxylic acids and derivatives	Amino acids, peptides, and analogues	Metabolic pathways;2-Oxocarboxylic acid metabolism;Arginine biosynthesis;Biosynthesis of secondary metabolites;Biosynthesis of amino acids	1.3134	1.3014	1.3706	7.21e-11	2.31e-09	6.0354	5.9369	5.9318	5.9622	6.2616	6.1808	4.4668	4.4184	4.4211	4.3968	4.3997	4.3847	6.051	0.139	4.415	0.02904
neg_5503	Subaphylline	metab_14612	yes	up	-	C10497	neg	501-13-3	587.308	4.1735	2M+Hac-H	C14H20N2O3	0	56.4	HMDB0033463	-	-	map01100;map00330	Metabolism;Metabolism	Global and overview maps;Amino acid metabolism	Phenylpropanoids and polyketides	Cinnamic acids and derivatives	Hydroxycinnamic acids and derivatives	Metabolic pathways;Arginine and proline metabolism	1.3131	1.301	1.3468	7.93e-05	0.0002229	7.2349	7.1639	6.1699	6.0171	7.5454	7.5743	5.2129	5.1645	5.1671	5.1428	5.1457	5.1307	6.951	0.6856	5.161	0.02905
neg_801	(2S)-1-[2-[[(2S)-Pyrrolidine-2-carbonyl]amino]acetyl]pyrrolidine-2-carboxylic Acid	metab_16060	yes	up	-	-	neg	-	583.273	4.54052	M-H, 2M+FA-H	C12H19N3O4	0	47.6	HMDB0260136	-	-	-	-	-	Organic acids and derivatives	Carboxylic acids and derivatives	Amino acids, peptides, and analogues	-	1.3129	1.3015	1.3329	3.95e-07	2.34e-06	6.6565	6.643	6.4706	6.428	7.1817	7.1763	5.0691	5.2387	5.0415	4.9311	4.9856	5.1595	6.759	0.3375	5.071	0.1129
pos_3687	Furylacryloylalanyllysine	metab_3677	yes	up	-	-	pos	-	302.149	4.22485	M+H-2H2O	C16H23N3O5	0	76.3	HMDB0247373	-	-	-	-	-	Organic acids and derivatives	Carboxylic acids and derivatives	Amino acids, peptides, and analogues	-	1.3113	1.2926	1.3599	6.08e-05	0.0001561	6.6671	6.6634	5.6257	5.5079	5.932	5.9671	4.1836	4.8589	4.3461	4.3698	4.8537	4.1324	6.061	0.5002	4.457	0.3222
pos_2461	Ruberythric acid	metab_2510	yes	down	-	-	pos	-	573.097	2.38442	M+K	C25H26O13	0	83.5	HMDB0257353	-	-	-	-	-	Benzenoids	Anthracenes	Anthraquinones	-	1.3108	1.3069	0.772	3.06e-10	8.69e-09	5.0257	5.0377	5.0823	5.0573	5.0484	5.0336	6.6783	6.314	6.7163	6.5722	6.4771	6.4776	5.048	0.02035	6.539	0.1484
neg_918	Mirodenafil	metab_16185	yes	up	-	-	neg	-	552.231	5.05612	M+Na-2H, M+Cl	C26H37N5O5S	0	48.5	HMDB0254750	-	-	-	-	-	Benzenoids	Benzene and substituted derivatives	Benzenesulfonamides	-	1.3101	1.2807	1.3508	1.79e-07	1.21e-06	6.6591	6.6529	6.0212	6.1114	6.0089	6.072	4.6824	4.634	4.6367	4.6123	4.6153	4.6003	6.254	0.3134	4.63	0.02904
neg_6057	PC(2:0/6 keto-PGF1alpha)	metab_15142	yes	up	-	-	neg	-	632.326	3.5331	M-H2O-H	C30H54NO12P	0	43.6	HMDB0288830	-	-	-	-	-	Not Available	Not Available	Not Available	-	1.3086	1.2871	1.2984	1.93e-06	8.88e-06	7.5326	7.5518	6.7465	6.7322	7.5172	7.5378	5.4905	5.6268	5.6101	5.5622	5.5866	5.7191	7.27	0.411	5.599	0.07562
pos_3864	Dakh peptide	metab_3861	yes	up	-	-	pos	-	499.22	4.46262	M+H+Na	C47H62N10O13	0	35.9	HMDB0250831	-	-	-	-	-	Organic acids and derivatives	Peptidomimetics	Not Available	-	1.3085	1.3129	1.3466	1.12e-08	1.6e-07	5.534	5.7479	5.9589	6.0438	6.0346	6.0685	4.4738	4.3411	4.421	4.3421	4.3512	4.3516	5.898	0.2134	4.38	0.05488
neg_5720	L-Pipecolic acid	metab_14827	yes	up	-	C00408	neg	3105-95-1;535-75-1	386.23	3.91558	3M-H	C6H11NO2	0	41.3	HMDB0000070;HMDB0000716;PW_C000567	-	-	map01100;map00310;map01110;map00960;map01064;map01060	Metabolism;Metabolism;Metabolism;Metabolism;Metabolism;Metabolism	Global and overview maps;Amino acid metabolism;Global and overview maps;Biosynthesis of other secondary metabolites;Chemical structure transformation maps;Chemical structure transformation maps	Organic acids and derivatives	Carboxylic acids and derivatives	Amino acids, peptides, and analogues	Metabolic pathways;Lysine degradation;Biosynthesis of secondary metabolites;Tropane, piperidine and pyridine alkaloid biosynthesis;Biosynthesis of alkaloids derived from ornithine, lysine and nicotinic acid;Biosynthesis of plant secondary metabolites	1.3083	1.2979	1.4363	3.54e-06	1.5e-05	5.6303	5.5383	5.1088	5.1795	6.1583	6.1591	3.9712	3.9228	3.9255	3.9012	3.9041	3.8891	5.629	0.4565	3.919	0.02904
pos_979	Diphenylamine	metab_9743	yes	down	-	C11016	pos	122-39-4	187.123	4.16143	M+H, M+NH4	C12H11N	33.7	0	HMDB0032562	-	-	-	-	-	Benzenoids	Benzene and substituted derivatives	Aniline and substituted anilines	-	1.3076	1.3045	0.7218	0.0006933	0.00137	3.8579	4.3203	5.606	5.6441	3.8542	3.8395	6.4364	6.1886	6.3834	6.1685	6.2507	6.1418	4.52	0.8749	6.262	0.1215
neg_3706	LysoPE(0:0/18:0)	metab_12760	yes	down	-	-	neg	899443-67-5	526.314	6.46472	M+FA-H	C23H48NO7P	0	51.8	HMDB0011129	-	-	-	-	-	Lipids and lipid-like molecules	Glycerophospholipids	Glycerophosphoethanolamines	-	1.3073	1.2913	0.6945	0.0006425	0.001286	3.5015	3.5378	5.4537	5.3748	3.6106	3.8941	6.2325	6.0197	6.1718	6.0506	5.9899	6.0668	4.229	0.9289	6.089	0.09383
neg_48	DIPROTIN A	metab_13890	yes	up	-	-	neg	-	340.224	5.00128	M-H, M+Cl, 2M-H	C17H31N3O4	85.5	0	HMDB0251473	-	-	-	-	-	Organoheterocyclic compounds	Pyrroles	Substituted pyrroles	-	1.307	1.2834	1.2997	1.12e-08	1.31e-07	7.2531	7.2137	6.7433	6.7442	6.9927	6.9904	5.3927	5.2884	5.3343	5.331	5.4022	5.5192	6.99	0.2194	5.378	0.0811
pos_4962	PE(22:6(4Z,7Z,10Z,13Z,16Z,19Z)/20:5(5Z,8Z,11Z,14Z,17Z))	metab_4943	yes	down	-	C00350	pos	-	848.463	5.60157	M+K	C47H72NO8P	0	37.5	HMDB0009698;LMGP02011155;PW_C005746	Lipids	Phospholipids	map01100;map00564;map01110;map00563;map04136;map05167;map04138;map05130;map04723;map04140	Metabolism;Metabolism;Metabolism;Metabolism;Cellular Processes;Human Diseases;Cellular Processes;Human Diseases;Organismal Systems;Cellular Processes	Global and overview maps;Lipid metabolism;Global and overview maps;Glycan biosynthesis and metabolism;Transport and catabolism;Infectious disease: viral;Transport and catabolism;Infectious disease: bacterial;Nervous system;Transport and catabolism	Lipids and lipid-like molecules	Glycerophospholipids	Glycerophosphoethanolamines	Metabolic pathways;Glycerophospholipid metabolism;Biosynthesis of secondary metabolites;Glycosylphosphatidylinositol (GPI)-anchor biosynthesis;Autophagy - other;Kaposi sarcoma-associated herpesvirus infection;Autophagy - yeast;Pathogenic Escherichia coli infection;Retrograde endocannabinoid signaling;Autophagy - animal	1.307	1.2948	0.7595	3.43e-06	1.25e-05	4.561	4.5731	4.6176	4.5926	5.3294	5.3614	6.2535	6.418	6.3249	6.4822	6.2465	6.498	4.839	0.3927	6.371	0.1115
pos_9372	2-Furanmethanol	metab_9350	yes	up	-	C20441	pos	98-00-0	116.071	3.49795	M+NH4	C5H6O2	0	36	HMDB0013742	-	-	map01120;map00365	Metabolism;Metabolism	Global and overview maps;Xenobiotics biodegradation and metabolism	Organoheterocyclic compounds	Heteroaromatic compounds	Not Available	Microbial metabolism in diverse environments;Furfural degradation	1.3068	1.3037	1.2516	3.11e-07	1.54e-06	7.5962	7.5807	7.2441	7.2082	7.9119	7.919	6.1494	6.0479	6.0699	6.0136	6.0177	6.0258	7.577	0.3087	6.054	0.05127
pos_3896	PG(6 keto-PGF1alpha/20:3(8Z,11Z,14Z))	metab_3890	yes	down	-	-	pos	-	455.263	4.50232	M+H+Na	C46H79O14P	0	66.5	HMDB0269831	-	-	-	-	-	Not Available	Not Available	Not Available	-	1.3066	1.2965	0.7692	1.9e-06	7.45e-06	4.9673	4.6763	5.1236	4.7185	5.6374	5.3851	6.6275	6.6718	6.6253	6.5607	6.5306	6.6512	5.085	0.3773	6.611	0.0544
pos_4876	ERITORAN	metab_4856	yes	up	-	-	pos	-	679.406	5.52192	M+2Na	C66H126N2O19P2	0	59.9	HMDB0251922	-	-	-	-	-	Organic oxygen compounds	Organooxygen compounds	Carbohydrates and carbohydrate conjugates	-	1.3064	1.3062	1.2855	0.0002128	0.0004768	7.7022	7.6841	6.7425	6.6892	8.2838	8.3089	5.8455	6.1482	5.7534	5.9512	5.7467	5.8771	7.568	0.7136	5.887	0.1494
pos_1543	L-Proline	metab_1559	yes	up	-	C00148	pos	147-85-3	116.071	3.05832	M+H, 2M+Na	C5H9NO2	97.1	0	PW_C000106;HMDB0000162;HMDB0251528;MJDBOTE0000527	Peptides	Amino acids	map01100;map04978;map01110;map02010;map00470;map00330;map00332;map00333;map04974;map01230;map00970;map05230;map00401;map00404	Metabolism;Organismal Systems;Metabolism;Environmental Information Processing;Metabolism;Metabolism;Metabolism;Metabolism;Organismal Systems;Metabolism;Genetic Information Processing;Human Diseases;Metabolism;Metabolism	Global and overview maps;Digestive system;Global and overview maps;Membrane transport;Metabolism of other amino acids;Amino acid metabolism;Biosynthesis of other secondary metabolites;Biosynthesis of other secondary metabolites;Digestive system;Global and overview maps;Translation;Cancer: overview;Biosynthesis of other secondary metabolites;Biosynthesis of other secondary metabolites	Organic acids and derivatives	Carboxylic acids and derivatives	Amino acids, peptides, and analogues	Metabolic pathways;Mineral absorption;Biosynthesis of secondary metabolites;ABC transporters;D-Amino acid metabolism;Arginine and proline metabolism;Carbapenem biosynthesis;Prodigiosin biosynthesis;Protein digestion and absorption;Biosynthesis of amino acids;Aminoacyl-tRNA biosynthesis;Central carbon metabolism in cancer;Novobiocin biosynthesis;Staurosporine biosynthesis	1.306	1.2985	1.2451	4.69e-07	2.19e-06	7.8752	7.8612	7.2989	7.2716	7.9629	7.9096	6.2465	6.1336	6.1763	6.1182	6.1759	6.2433	7.697	0.3206	6.182	0.05367
pos_3972	1-Naphthylamine	metab_3966	yes	up	-	C14790	pos	134-32-7	144.081	4.57433	M+H	C10H9N	49.3	0	HMDB0243964	-	-	map00980	Metabolism	Xenobiotics biodegradation and metabolism	Benzenoids	Naphthalenes	Not Available	Metabolism of xenobiotics by cytochrome P450	1.3059	1.3076	1.3964	1.62e-05	4.85e-05	5.4602	5.5035	5.3313	5.1144	6.1961	6.1937	4.0222	4.3385	3.8025	3.777	4.0328	4.2316	5.633	0.4556	4.034	0.2243
neg_5741	Acolbifene	metab_14844	yes	up	-	-	neg	-	502.219	3.87668	M+FA-H	C29H31NO4	0	56	HMDB0247955	-	-	-	-	-	Phenylpropanoids and polyketides	Flavonoids	Hydroxyflavonoids	-	1.3054	1.3192	1.42	0.0001292	0.0003421	6.1893	6.1672	6.7925	6.7281	5.1708	5.1455	4.3003	4.2519	4.2546	4.2302	4.2332	4.2182	6.032	0.7258	4.248	0.02904
neg_1671	Ibuprofen	metab_10654	yes	up	-	C01588	neg	15687-27-1	227.103	3.82997	M+Na-2H	C13H18O2	0	40.8	HMDB0001925;PW_C001284;MJDBOTE0001402	-	-	-	-	-	Phenylpropanoids and polyketides	Phenylpropanoic acids	Not Available	-	1.3051	1.2963	1.3869	4.98e-05	0.0001481	6.3328	6.3394	5.6987	5.6512	7.0191	7.031	4.7959	4.357	4.7594	4.7065	4.2858	4.5483	6.345	0.604	4.575	0.2154
pos_10766	PA(22:6(4Z,7Z,11E,13Z,15E,19Z)-2OH(10S,17)/14:1(9Z))	metab_723	yes	up	-	-	pos	-	373.207	1.09162	M+H+Na	C39H63O10P	0	36.6	HMDB0263143	-	-	-	-	-	Not Available	Not Available	Not Available	-	1.3049	1.3009	1.3302	0.0001041	0.0002513	6.8519	6.8551	5.6658	5.8855	7.1511	7.136	4.9554	4.9452	4.9712	4.9461	4.9552	4.9556	6.591	0.6484	4.955	0.009363
neg_6011	Tilsuprost	metab_15099	yes	up	-	-	neg	-	428.215	3.59572	M+FA-H	C20H33NO4S	0	57	HMDB0259097	-	-	-	-	-	Lipids and lipid-like molecules	Fatty Acyls	Fatty acid esters	-	1.3049	1.3082	1.5637	0.001451	0.002626	5.8307	5.8714	3.8557	4.2066	6.3675	6.3422	3.5135	3.4651	3.4678	3.4435	3.4464	3.4314	5.412	1.099	3.461	0.02904
neg_4433	(S,E)-Zearalenone	metab_13512	yes	up	-	C09981	neg	17924-92-4	681.291	5.59667	2M+FA-H	C18H22O5	0	31.7	HMDB0031752	-	-	-	-	-	Phenylpropanoids and polyketides	Macrolides and analogues	Zearalenones	-	1.3045	1.3233	1.5631	0.003015	0.004968	5.2721	5.1493	6.5712	6.5791	5.6134	5.6548	4.5243	3.9391	4.7985	2.2684	4.5026	2.2564	5.807	0.626	3.715	1.159
neg_278	Valyltyrosine	metab_11783	yes	up	-	-	neg	3061-91-4	279.135	3.43187	M-H, M+FA-H	C14H20N2O4	0	35	HMDB0029139	-	-	-	-	-	Organic acids and derivatives	Carboxylic acids and derivatives	Amino acids, peptides, and analogues	-	1.3041	1.2795	1.3475	4.37e-06	1.78e-05	6.802	6.8196	5.8895	5.8511	6.6885	6.6588	4.8398	4.7914	4.7941	4.7698	4.7727	4.7577	6.452	0.4547	4.788	0.02905
pos_139	Pro Tyr	metab_1390	yes	up	-	-	pos	-	279.134	2.83913	2M+H, 2M+Na, M+H	C14H18N2O4	35.4	0	-	-	-	-	-	-	-	-	-	-	1.304	1.3005	1.2335	4.24e-07	2.01e-06	8.1261	7.9906	7.6158	7.6963	8.3788	8.3131	6.4789	6.5394	6.49	6.3924	6.5034	6.6064	8.02	0.3146	6.502	0.07072
pos_10884	2-[(2S)-2-Amino-3-carboxypropanoyl]oxybutanedioic acid	metab_837	yes	down	-	-	pos	-	263.06	0.78575	2M+3H2O+2H	C8H11NO8	0	33.6	HMDB0258136	-	-	-	-	-	Organic acids and derivatives	Carboxylic acids and derivatives	Amino acids, peptides, and analogues	-	1.3039	1.2949	0.7296	2.63e-07	1.34e-06	3.863	3.8751	4.1974	4.5912	3.8857	3.8709	5.4666	5.5672	5.4707	5.6028	5.5876	5.5898	4.047	0.2964	5.547	0.0621
pos_7611	Levonorgestrel	metab_9979	yes	up	-	C08149	pos	797-63-7	376.222	4.98825	M+ACN+Na	C21H28O2	0	36.9	HMDB0014511;MJDBOTE0001412	-	-	-	-	-	Lipids and lipid-like molecules	Steroids and steroid derivatives	Estrane steroids	-	1.3038	1.3007	1.2359	3.55e-07	1.73e-06	7.9636	7.9667	7.6216	7.5603	8.2874	8.2931	6.4592	6.4602	6.4353	6.4019	6.3665	6.4679	7.949	0.3136	6.432	0.04007
neg_6659	Serinyl-Gamma-glutamate	metab_15747	yes	up	-	-	neg	-	232.094	0.897	M-H	C8H15N3O5	0	68.7	HMDB0029053	-	-	-	-	-	Organic acids and derivatives	Carboxylic acids and derivatives	Amino acids, peptides, and analogues	-	1.303	1.3194	1.5675	0.00442	0.006922	6.2884	6.3167	3.7846	4.156	6.8921	6.8992	3.7029	3.6545	3.6572	3.6328	3.6358	3.6208	5.723	1.388	3.651	0.02904
pos_2063	PI(20:3(6,8,11)-OH(5)/22:2(13Z,16Z))	metab_2121	yes	up	-	-	pos	-	501.293	2.59025	M+2Na+H, M+2Na	C51H89O14P	0	37.9	HMDB0277790	-	-	-	-	-	Not Available	Not Available	Not Available	-	1.3028	1.3056	1.351	0.002025	0.003612	7.1358	7.1176	8.043	8.122	5.3991	6.1394	5.1277	5.3623	5.2595	4.9686	5.069	5.2689	6.993	1.066	5.176	0.1463
pos_2405	Zizybeoside I	metab_2457	yes	down	-	C17564	pos	76819-28-8	474.193	1.95812	M+ACN+H	C19H28O11	0	50.8	HMDB0034954	-	-	-	-	-	Organic oxygen compounds	Organooxygen compounds	Carbohydrates and carbohydrate conjugates	-	1.3027	1.3004	0.7299	5.33e-06	1.83e-05	4.1942	4.5083	4.3216	4.0845	4.0756	4.0609	5.0224	6.1141	5.6505	6.0031	5.8183	5.9822	4.208	0.1776	5.765	0.3983
pos_5608	Risbitin	metab_5602	yes	down	-	C09715	pos	-	508.339	6.64668	2M+ACN+Na	C14H22O2	0	70.8	HMDB0302980	-	-	-	-	-	Organic oxygen compounds	Organooxygen compounds	Alcohols and polyols	-	1.3025	1.2956	0.7748	1.14e-07	6.55e-07	5.0299	4.8648	5.4741	5.3953	5.0469	5.0571	6.7885	6.6731	6.7957	6.5753	6.4251	6.581	5.145	0.2367	6.64	0.1423
pos_9858	Ephedrine	metab_9809	yes	down	-	C01575	pos	299-42-3	148.112	2.98765	M+H-H2O	C10H15NO	42.4	0	HMDB0015451	-	-	map01100;map00996;map01110;map01063	Metabolism;Metabolism;Metabolism;Metabolism	Global and overview maps;Biosynthesis of other secondary metabolites;Global and overview maps;Chemical structure transformation maps	Benzenoids	Benzene and substituted derivatives	Phenylpropanes	Metabolic pathways;Biosynthesis of various alkaloids;Biosynthesis of secondary metabolites;Biosynthesis of alkaloids derived from shikimate pathway	1.3022	1.2941	0.7317	0.0001178	0.0002801	3.9948	4.0068	5.2726	5.2607	4.0174	4.0027	6.0705	6.1172	6.0487	6.0379	5.9576	6.065	4.426	0.6513	6.049	0.05262
neg_5060	3h-Indole-3-propanoic acid,a-amino-	metab_14164	yes	up	-	-	neg	-	249.088	4.75925	M+FA-H	C11H12N2O2	0	50.2	HMDB0246269	-	-	-	-	-	Organoheterocyclic compounds	Indoles and derivatives	Indolyl carboxylic acids and derivatives	-	1.3022	1.2928	1.4958	6.71e-05	0.000192	5.123	5.5688	5.04	4.2995	6.0867	5.9561	3.6266	3.5782	3.5808	3.5565	3.5594	3.5445	5.346	0.6647	3.574	0.02904
neg_1580	Angiotensin (1-7)	metab_10559	yes	down	-	C15850	neg	51833-78-4	943.464	3.69727	M+FA-H	C41H62N12O11	0	65.8	HMDB0248423	-	-	map05171;map04614	Human Diseases;Organismal Systems	Infectious disease: viral;Endocrine system	Organic acids and derivatives	Carboxylic acids and derivatives	Amino acids, peptides, and analogues	Coronavirus disease - COVID-19;Renin-angiotensin system	1.302	1.3094	0.7548	4.16e-07	2.45e-06	5.225	5.4245	4.7674	4.7362	5.6122	5.0468	6.8182	6.8012	6.8128	6.7736	6.7742	6.837	5.135	0.3526	6.803	0.02522
neg_1757	Cer(d17:1/20:4(7E,9E,11Z,13E)-3OH(5S,6R,15S))	metab_10734	yes	up	-	-	neg	-	640.451	3.9546	M+Na-2H	C37H65NO6	0	37.9	HMDB0289909	-	-	-	-	-	Not Available	Not Available	Not Available	-	1.301	1.3091	1.4001	9.1e-06	3.35e-05	5.9678	5.9229	6.4888	6.4735	5.3515	5.3642	4.2866	4.2382	4.2409	4.2166	4.2195	4.2045	5.928	0.5028	4.234	0.02904
pos_7093	[D-Lys3]-GHRP-6	metab_7139	yes	up	-	-	pos	-	943.51	5.45058	2M+3H2O+2H	C49H63N13O6	0	40.6	HMDB0243762	-	-	-	-	-	Organic acids and derivatives	Carboxylic acids and derivatives	Amino acids, peptides, and analogues	-	1.3008	1.3021	1.2643	3.63e-09	6.33e-08	6.9906	6.9592	7.2198	7.2324	7.1447	7.1338	5.5598	5.7198	5.4338	5.7931	5.482	5.7683	7.113	0.1147	5.626	0.1543
neg_5868	Momilactone A	metab_14960	yes	up	-	C18015	neg	51415-07-7	335.161	3.752	M+Na-2H	C20H26O3	0	51.2	LMPR0104080002;HMDB0036748	-	-	map01110;map00904	Metabolism;Metabolism	Global and overview maps;Metabolism of terpenoids and polyketides	Phenylpropanoids and polyketides	2-arylbenzofuran flavonoids	Not Available	Biosynthesis of secondary metabolites;Diterpenoid biosynthesis	1.3005	1.3018	1.4452	0.000145	0.0003788	5.7192	5.7158	5.1954	5.2541	6.8745	6.8629	4.1604	4.112	4.1147	4.0904	4.0933	4.0783	5.937	0.7548	4.108	0.02904
pos_3754	Leucyl-Threonine	metab_3747	yes	up	-	-	pos	-	197.128	4.3359	M+H-2H2O	C10H20N2O4	0	41.6	HMDB0028939	-	-	-	-	-	Organic acids and derivatives	Carboxylic acids and derivatives	Amino acids, peptides, and analogues	-	1.3001	1.3073	1.3959	6.34e-06	2.14e-05	5.2721	5.2404	5.3372	5.2453	6.1389	6.1475	3.9864	3.9762	4.0022	3.9771	3.9862	3.9867	5.564	0.4503	3.986	0.009362
pos_114	PE(18:1(9Z)/18:1(9Z)-O(12,13))	metab_1123	yes	up	-	-	pos	-	401.755	2.66872	M+2Na+H, M+2Na-H, M+2Na	C41H76NO9P	0	45.5	HMDB0261356	-	-	-	-	-	Not Available	Not Available	Not Available	-	1.2999	1.2775	1.6205	0.00716	0.01117	5.8852	6.018	5.8431	5.8036	3.2055	3.1908	3.0802	3.0699	3.0959	3.0709	3.08	3.0804	4.991	1.391	3.08	0.009355
neg_1110	Isoleucyl-Serine	metab_10099	yes	up	-	-	neg	-	217.119	1.61918	M-H	C9H18N2O4	0	51.7	HMDB0028916	-	-	-	-	-	Organic acids and derivatives	Carboxylic acids and derivatives	Amino acids, peptides, and analogues	-	1.2993	1.3172	1.4761	0.00455	0.007097	6.9461	6.8994	4.8899	4.4418	7.6265	7.6256	4.3912	4.3428	4.3455	4.3212	4.3241	4.3091	6.405	1.391	4.339	0.02904
pos_7569	Cucurbitacin I 2-glucoside	metab_7603	yes	up	-	-	pos	29803-94-9	659.339	5.02812	M+H-H2O	C36H52O12	0	58.7	HMDB0035701	-	-	-	-	-	Lipids and lipid-like molecules	Steroids and steroid derivatives	Steroidal glycosides	-	1.299	1.2839	1.2121	7.57e-08	5.09e-07	8.6749	8.6955	8.3203	8.2542	8.1369	8.1487	6.9694	6.9389	6.9622	6.8981	6.833	6.8389	8.372	0.2522	6.907	0.06025
pos_7047	Leu Pro Ile	metab_7096	yes	up	-	-	pos	-	342.238	5.49008	M+H	C17H31N3O4	43	0	-	-	-	-	-	-	-	-	-	-	1.2987	1.3144	1.4121	1.25e-05	3.87e-05	4.799	5.0039	5.6708	5.6717	5.9696	5.963	3.9049	3.8947	3.9207	3.8956	3.9047	3.9052	5.513	0.496	3.904	0.009362
pos_8031	PGP(6 keto-PGF1alpha/22:4(7Z,10Z,13Z,16Z))	metab_8056	yes	down	-	-	pos	-	508.248	4.63797	M+H+Na	C48H82O17P2	0	54.3	HMDB0273879	-	-	-	-	-	Not Available	Not Available	Not Available	-	1.2974	1.2715	0.7363	7.75e-05	0.0001936	3.6134	3.6254	4.6148	4.6387	4.7066	4.9938	6.0291	5.9334	5.9514	5.8731	5.8415	5.9367	4.365	0.5935	5.928	0.06539
neg_5397	Ingap (104-118)	metab_14505	yes	down	-	-	neg	-	749.362	4.30622	M-2H	C64H100N20O22	0	65	HMDB0259546	-	-	-	-	-	Organic Polymers	Polypeptides	Not Available	-	1.2972	1.2983	0.7405	1.1e-05	3.95e-05	5.029	5.5122	5.4885	4.4507	4.781	4.4697	6.5235	6.9735	6.3884	6.7175	6.6021	6.9389	4.955	0.4734	6.691	0.2322
pos_6524	Beta-Citraurinene	metab_6572	yes	down	-	-	pos	58947-97-0	463.291	5.88115	M+2Na-H	C30H42O	0	32.1	HMDB0035686	-	-	-	-	-	Lipids and lipid-like molecules	Prenol lipids	Triterpenoids	-	1.2968	1.2849	0.7846	2.37e-06	9.07e-06	5.1162	5.2579	5.3938	5.1549	5.9602	5.9367	6.9882	6.9914	6.9314	6.9335	6.9747	7.0141	5.47	0.383	6.972	0.03333
pos_9930	Pro Val Arg	metab_9878	yes	up	-	-	pos	-	371.24	2.93282	M+H	C16H30N6O4	62.2	0	-	-	-	-	-	-	-	-	-	-	1.2952	1.268	1.4577	0.000499	0.001021	5.959	5.8994	5.3979	5.1716	5.2072	3.7601	3.5908	3.5806	3.6066	3.5815	3.5906	3.5911	5.233	0.7965	3.59	0.00936
neg_1185	Valylvaline	metab_10161	yes	up	-	-	neg	3918-94-3	215.14	2.75367	M-H	C10H20N2O3	0	48.8	HMDB0029140	-	-	-	-	-	Organic acids and derivatives	Carboxylic acids and derivatives	Amino acids, peptides, and analogues	-	1.295	1.2875	1.3739	5.94e-05	0.0001727	6.4927	6.4592	5.679	5.6617	7.11	7.1126	4.7242	4.6758	4.6785	4.6542	4.6571	4.6421	6.419	0.646	4.672	0.02904
neg_2649	Dipfluzine	metab_11648	yes	up	-	-	neg	-	437.204	5.40845	M+Na-2H	C27H29FN2O	0	45.8	HMDB0251442	-	-	-	-	-	Benzenoids	Benzene and substituted derivatives	Diphenylmethanes	-	1.2948	1.2791	1.3219	9.2e-09	1.14e-07	6.5488	6.5554	6.3808	6.3517	6.7929	6.7975	5.0742	5.0796	4.9872	4.9866	4.7472	4.9519	6.571	0.1926	4.971	0.1211
neg_4133	Destruxin E	metab_13197	yes	down	-	-	neg	-	638.341	5.97213	M+FA-H	C29H47N5O8	0	97.1	HMDB0251067	-	-	-	-	-	Organic acids and derivatives	Peptidomimetics	Depsipeptides	-	1.2947	1.2878	0.6742	1.04e-07	7.88e-07	3.3449	3.3811	3.2771	3.2459	3.4539	3.4493	4.9375	5.4112	4.7138	4.8733	4.7187	5.2366	3.359	0.08644	4.982	0.2843
neg_5826	6beta-Hydroxydexamethasone	metab_14922	yes	down	-	-	neg	-	445.14	3.79887	M+K-2H	C22H29FO6	0	77.2	HMDB0247075	-	-	-	-	-	Lipids and lipid-like molecules	Steroids and steroid derivatives	Hydroxysteroids	-	1.2945	1.2876	0.7216	7.94e-09	1e-07	4.1459	4.1821	4.0781	4.0469	4.255	4.2504	5.807	6.0766	5.5714	5.6965	5.531	5.9044	4.16	0.08647	5.765	0.2075
pos_12	LysoPE(18:2(9Z,12Z)/0:0)	metab_1186	yes	down	-	-	pos	85046-18-0	478.292	6.64668	M+H, 2M+H, M+Na, M+K, M+2Na-H	C23H44NO7P	0	66.7	HMDB0011507	-	-	-	-	-	Lipids and lipid-like molecules	Glycerophospholipids	Glycerophosphoethanolamines	-	1.2937	1.2798	0.815	2.72e-07	1.38e-06	6.1127	6.1309	6.5823	6.4377	6.7012	6.7929	8.0143	7.9314	8.0158	7.8871	7.8446	7.8636	6.46	0.2875	7.926	0.07474
pos_2440	Arginine-glycine-aspartate-O-methyltyrosine amide	metab_2491	yes	up	-	-	pos	-	487.24	2.29725	M+H-2H2O	C22H34N8O7	0	54.4	HMDB0248584	-	-	-	-	-	Organic acids and derivatives	Peptidomimetics	Hybrid peptides	-	1.2937	1.2992	1.6849	0.00236	0.00414	4.8529	4.5371	3.6086	2.8004	5.5521	5.6026	2.6663	2.656	2.682	2.657	2.6661	2.6665	4.492	1.107	2.666	0.009343
pos_1111	PA(PGD2/a-13:0)	metab_1062	yes	up	-	-	pos	-	703.413	4.55035	M+2H, M+H	C36H63O11P	0	37.9	HMDB0266822	-	-	-	-	-	Not Available	Not Available	Not Available	-	1.2936	1.2999	1.3087	2.84e-05	7.99e-05	6.5622	6.5342	7.1425	7.1133	6.5467	6.5242	4.4051	5.5538	5.0008	5.3918	4.9826	5.5564	6.737	0.303	5.148	0.4454
neg_2009	18-Hydroxycorticosterone	metab_10993	yes	up	-	C01124	neg	561-65-9	407.205	4.36885	M+FA-H	C21H30O5	0	32.4	PW_C000223;LMST02030091;HMDB0000319	Hormones and transmitters	Steroid hormones	map01100;map00140;map04925	Metabolism;Metabolism;Organismal Systems	Global and overview maps;Lipid metabolism;Endocrine system	Lipids and lipid-like molecules	Steroids and steroid derivatives	Hydroxysteroids	Metabolic pathways;Steroid hormone biosynthesis;Aldosterone synthesis and secretion	1.2932	1.2743	1.4123	2.32e-06	1.04e-05	5.64	5.9647	5.1075	5.0987	5.9939	5.9002	4.0299	3.9815	3.9841	3.9598	3.9627	3.9478	5.618	0.4176	3.978	0.02904
neg_5967	Kukoamine C	metab_15056	yes	up	-	C17617	neg	-	575.304	3.65033	M+FA-H	C28H42N4O6	0	42.6	HMDB0060526	-	-	-	-	-	Benzenoids	Phenols	Benzenediols	-	1.2929	1.2942	1.2883	1.63e-07	1.13e-06	7.1577	7.1597	7.63	7.5727	6.9497	6.9183	5.6451	5.5946	5.6762	5.591	5.5098	5.6621	7.231	0.3044	5.613	0.06149
pos_7989	Fluocinolone	metab_8010	yes	up	-	C07006	pos	807-38-5	866.367	4.66193	2M+ACN+H	C21H26F2O6	0	44.5	HMDB0252347	-	-	-	-	-	Lipids and lipid-like molecules	Steroids and steroid derivatives	Hydroxysteroids	-	1.291	1.2964	1.4462	0.002293	0.004031	6.1519	5.9913	4.7037	4.549	6.9698	6.9526	3.9535	3.9433	4.6699	3.9442	3.9533	3.9537	5.886	1.056	4.07	0.2941
pos_3249	PS(18:3(9,11,15)-OH(13)/18:0)	metab_3259	yes	up	-	-	pos	-	401.762	3.74208	M+2H	C42H76NO11P	0	50.9	HMDB0281409	-	-	-	-	-	Not Available	Not Available	Not Available	-	1.2904	1.2853	1.3112	3.36e-09	5.94e-08	6.0709	6.2164	6.2674	6.2685	5.9271	5.8332	4.6504	4.6401	4.6662	4.6411	4.6502	4.6506	6.097	0.1854	4.65	0.009363
neg_2995	Primidone	metab_12007	yes	down	-	C07371	neg	125-33-7	255.054	5.94072	M+K-2H	C12H14N2O2	0	35.9	HMDB0014932	-	-	-	-	-	Organoheterocyclic compounds	Diazines	Pyrimidines and pyrimidine derivatives	-	1.2903	1.2735	0.6716	1.19e-06	5.99e-06	3.1534	3.3556	3.9166	3.0545	3.2625	3.2579	4.6799	5.1908	4.6488	5.1048	5.0063	5.1474	3.333	0.3038	4.963	0.2395
pos_6200	PS(15:0/18:3(9Z,12Z,15Z))	metab_6236	yes	down	-	C02737	pos	-	708.466	6.24947	M+H-2H2O	C39H70NO10P	0	37.5	HMDB0112325;PW_C060723;LMGP03010147	Lipids	Phospholipids	map01100;map00564;map01110;map05146;map05322;map00260;map05140	Metabolism;Metabolism;Metabolism;Human Diseases;Human Diseases;Metabolism;Human Diseases	Global and overview maps;Lipid metabolism;Global and overview maps;Infectious disease: parasitic;Immune disease;Amino acid metabolism;Infectious disease: parasitic	Lipids and lipid-like molecules	Glycerophospholipids	Glycerophosphoserines	Metabolic pathways;Glycerophospholipid metabolism;Biosynthesis of secondary metabolites;Amoebiasis;Systemic lupus erythematosus;Glycine, serine and threonine metabolism;Leishmaniasis	1.2902	1.2803	0.736	0.00243	0.004255	4.0918	4.1038	6.3434	6.2095	4.8627	4.0997	6.5772	6.9827	6.6001	6.7007	6.6225	6.8862	4.952	1.069	6.728	0.1679
pos_8357	PE(5-iso PGF2VI/22:2(13Z,16Z))	metab_8365	yes	down	-	-	pos	-	883.585	4.37563	M+ACN+H	C45H80NO11P	0	44.9	HMDB0283967	-	-	-	-	-	Not Available	Not Available	Not Available	-	1.2894	1.2871	0.7746	9.93e-12	5.29e-10	4.9293	4.9414	4.9859	4.9609	4.952	4.9372	6.477	6.4842	6.4307	6.3482	6.2156	6.3961	4.951	0.02035	6.392	0.1003
neg_5668	Tyramine glucuronide	metab_14775	yes	down	-	C03033	neg	27972-85-6	685.241	3.96242	2M+Hac-H	C14H19NO7	0	58.9	HMDB0010328	-	-	map01100;map00040;map04976;map00053;map01240	Metabolism;Metabolism;Organismal Systems;Metabolism;Metabolism	Global and overview maps;Carbohydrate metabolism;Digestive system;Carbohydrate metabolism;Global and overview maps	Organic oxygen compounds	Organooxygen compounds	Carbohydrates and carbohydrate conjugates	Metabolic pathways;Pentose and glucuronate interconversions;Bile secretion;Ascorbate and aldarate metabolism;Biosynthesis of cofactors	1.2884	1.2917	0.7567	6.68e-07	3.65e-06	4.8977	5.2869	4.7085	4.6773	5.4499	5.3232	6.6493	6.9078	6.6312	6.6643	6.5086	6.7369	5.057	0.3374	6.683	0.1327
neg_6162	Alpha-Hydroxy-N-desmethyltamoxifen	metab_15248	yes	up	-	C16549	neg	-	410.156	3.43187	M+K-2H	C25H27NO2	0	35.4	HMDB0060668	-	-	map00982	Metabolism	Xenobiotics biodegradation and metabolism	Phenylpropanoids and polyketides	Stilbenes	Not Available	Drug metabolism - cytochrome P450	1.2881	1.2798	1.4192	1.38e-05	4.8e-05	5.5944	5.7355	5.1314	5.2444	6.3321	6.3147	4.0312	3.9828	4.2729	4.0055	3.9641	3.9491	5.725	0.5132	4.034	0.1205
pos_4353	2,3-Dihydro-6-methyl-1H-pyrrolizine-5-carboxaldehyde	metab_4345	yes	down	-	-	pos	55041-87-7	191.118	4.96425	M+ACN+H	C9H11NO	0	43.5	HMDB0040047	-	-	-	-	-	Organoheterocyclic compounds	Pyrrolizines	Not Available	-	1.2862	1.2814	0.7348	1.94e-12	1.4e-10	3.8851	3.8972	4.0249	3.9167	3.9773	4.0051	5.4211	5.4448	5.3224	5.3054	5.3375	5.4338	3.951	0.05915	5.377	0.06233
pos_10555	Citrulline	metab_522	yes	up	-	C00327	pos	372-75-8	176.103	1.94255	M+H	C6H13N3O3	95.2	0	HMDB0000904;PW_C000723;MJDBOTE0000481	Peptides	Amino acids	map01100;map00220;map01110;map01230	Metabolism;Metabolism;Metabolism;Metabolism	Global and overview maps;Amino acid metabolism;Global and overview maps;Global and overview maps	Organic acids and derivatives	Carboxylic acids and derivatives	Amino acids, peptides, and analogues	Metabolic pathways;Arginine biosynthesis;Biosynthesis of secondary metabolites;Biosynthesis of amino acids	1.2859	1.2769	1.347	1.15e-06	4.82e-06	5.9271	5.9835	5.406	5.1696	5.967	5.9014	4.2517	4.2414	4.2674	4.2424	4.2514	4.2519	5.726	0.3486	4.251	0.009362
neg_2254	Protease-Activated Receptor-4	metab_11252	yes	up	-	-	neg	-	647.326	4.7984	M-H2O-H	C33H46N8O7	0	74.6	HMDB0256865	-	-	-	-	-	Organic acids and derivatives	Carboxylic acids and derivatives	Amino acids, peptides, and analogues	-	1.2856	1.2814	1.3824	1.68e-07	1.16e-06	5.6845	5.4946	5.9228	5.8563	6.1424	6.0815	4.2163	4.636	4.1706	4.1463	4.1492	4.1342	5.864	0.2437	4.242	0.1951
pos_2717	Ala Leu	metab_2752	yes	up	-	-	pos	-	203.139	2.9091	M+H	C9H18N2O3	61.8	0	-	-	-	-	-	-	-	-	-	-	1.2855	1.2706	1.2611	4.24e-08	4.73e-07	7.2123	7.1696	6.8409	6.7868	6.7817	6.681	5.5385	5.5795	5.5017	5.3904	5.3633	5.5138	6.912	0.2225	5.481	0.08552
pos_297	L-Isoleucine	metab_2989	yes	up	-	C00407	pos	1509-34-8;73-32-5	132.102	1.72203	M+H, M+Na, M+K	C6H13NO2	66.1	0	HMDB0000557;HMDB0000172;PW_C000112;MJDBOTE0001077	Peptides	Amino acids	map01100;map04978;map01110;map00280;map00290;map00460;map00960;map02010;map01230;map00966;map01210;map05131;map04974;map00970;map05230;map01064;map01060	Metabolism;Organismal Systems;Metabolism;Metabolism;Metabolism;Metabolism;Metabolism;Environmental Information Processing;Metabolism;Metabolism;Metabolism;Human Diseases;Organismal Systems;Genetic Information Processing;Human Diseases;Metabolism;Metabolism	Global and overview maps;Digestive system;Global and overview maps;Amino acid metabolism;Amino acid metabolism;Metabolism of other amino acids;Biosynthesis of other secondary metabolites;Membrane transport;Global and overview maps;Biosynthesis of other secondary metabolites;Global and overview maps;Infectious disease: bacterial;Digestive system;Translation;Cancer: overview;Chemical structure tran…	Organic acids and derivatives	Carboxylic acids and derivatives	Amino acids, peptides, and analogues	Metabolic pathways;Mineral absorption;Biosynthesis of secondary metabolites;Valine, leucine and isoleucine degradation;Valine, leucine and isoleucine biosynthesis;Cyanoamino acid metabolism;Tropane, piperidine and pyridine alkaloid biosynthesis;ABC transporters;Biosynthesis of amino acids;Glucosinolate biosynthesis;2-Oxocarboxylic acid metabolism;Shigellosis;Protein digestion and absorption;Amino…	1.2848	1.2778	1.1836	1.2e-09	2.57e-08	9.3178	9.3146	9.0339	8.9905	9.3208	9.333	7.8457	7.7827	7.804	7.748	7.7437	7.8048	9.218	0.1604	7.788	0.03862
neg_6313	N-Eicosapentaenoyl Tyrosine	metab_15402	yes	up	-	-	neg	-	502.234	3.29123	M+K-2H	C29H39NO4	0	36.8	HMDB0242082	-	-	-	-	-	Not Available	Not Available	Not Available	-	1.2841	1.28	1.449	0.0004276	0.0008953	5.7573	5.7674	5.2827	5.3167	6.7207	6.7228	4.4581	3.5148	4.8342	3.4931	4.5253	3.7177	5.928	0.6489	4.091	0.5839
pos_2664	Ile Pro Gln	metab_2700	yes	up	-	-	pos	-	357.213	2.80808	M+H	C16H28N4O5	90.4	0	-	-	-	-	-	-	-	-	-	-	1.2837	1.2758	1.2368	3.75e-08	4.27e-07	7.6918	7.6738	7.2382	7.2614	7.6422	7.6761	5.9869	6.218	6.0617	6.0138	6.0695	6.185	7.531	0.2182	6.089	0.09279
pos_5140	(2R,3R)-pinobanksin	metab_5120	yes	down	-	-	pos	-	254.058	5.77745	M+H-H2O	C15H11O5-	0	31.3	HMDB0303968	-	-	-	-	-	Phenylpropanoids and polyketides	Flavonoids	Flavans	-	1.2826	1.2706	0.7542	1.36e-05	4.17e-05	3.9223	4.7085	4.8621	5.3001	4.3952	4.5066	6.0483	6.1163	6.0853	6.1489	6.2224	6.1016	4.616	0.4645	6.12	0.06001
neg_4209	PS(20:2(11Z,14Z)/LTE4)	metab_13278	yes	up	-	-	neg	-	1015.53	5.87792	M+FA-H	C49H83N2O13PS	0	78.8	HMDB0282287	-	-	-	-	-	Not Available	Not Available	Not Available	-	1.2815	1.2784	1.4321	1.29e-06	6.35e-06	5.1582	5.0917	5.2733	5.455	5.9087	5.805	3.7786	4.2014	3.7329	3.7086	3.7115	3.6965	5.449	0.3409	3.805	0.1964
pos_3980	Enkephalinamide-Leu, Ala(2)-	metab_3975	yes	down	-	-	pos	-	632.313	4.58235	M+ACN+Na	C29H40N6O6	0	58.9	HMDB0244970	-	-	-	-	-	Organic acids and derivatives	Carboxylic acids and derivatives	Amino acids, peptides, and analogues	-	1.2812	1.2871	0.7823	1.4e-05	4.27e-05	5.8526	5.6443	5.8724	5.9802	5.2783	4.7192	7.1094	7.1653	7.1181	7.0791	7.0185	7.1367	5.558	0.4802	7.105	0.05094
pos_2626	Glu Lys Thr	metab_2663	yes	up	-	-	pos	-	377.202	2.76163	M+H	C15H28N4O7	33.6	0	-	-	-	-	-	-	-	-	-	-	1.2809	1.2901	1.3264	4.3e-06	1.52e-05	5.8501	5.9289	6.2144	6.2414	6.5216	6.5189	4.5262	4.6885	4.5419	5.2969	4.5259	4.5264	6.213	0.2836	4.684	0.3068
neg_1968	Difluprednate	metab_10950	yes	up	-	C12695	neg	23674-86-4	553.23	4.2984	M+FA-H	C27H34F2O7	0	42.2	HMDB0015676	-	-	-	-	-	Lipids and lipid-like molecules	Steroids and steroid derivatives	Pregnane steroids	-	1.2801	1.2623	1.3499	5.07e-12	2.84e-10	6.0445	5.9995	5.7879	5.8346	5.9534	5.9356	4.4425	4.3941	4.3967	4.3724	4.3753	4.3604	5.926	0.09768	4.39	0.02904
pos_7805	1-Pyrrolidinyloxy, 3-(aminocarbonyl)-2,2,5,5-tetramethyl-	metab_7828	yes	up	-	-	pos	-	169.133	4.80537	M+H-H2O	C9H18N2O2	0	36.2	HMDB0255776	-	-	-	-	-	Organoheterocyclic compounds	Pyrrolidines	Pyrrolidine carboxylic acids and derivatives	-	1.278	1.274	1.42	9.09e-06	2.93e-05	5.2382	5.1805	4.5727	4.4763	5.493	5.491	3.5742	3.5639	3.5899	3.5649	3.5739	3.5744	5.075	0.4464	3.574	0.00936
pos_10576	4-(7H-Purin-6-ylsulfanyl)but-3-en-2-one	metab_542	yes	down	-	-	pos	-	463.069	1.82405	2M+Na	C9H8N4OS	0	31.7	HMDB0246295	-	-	-	-	-	Organoheterocyclic compounds	Imidazopyrimidines	Purines and purine derivatives	-	1.2778	1.2672	0.7587	2.96e-05	8.27e-05	4.439	4.451	5.5545	5.1805	4.4616	4.4469	6.2185	6.0174	6.1969	6.4988	6.3601	6.3233	4.756	0.4886	6.269	0.1644
pos_1059	Ganglioside GD1b (d18:0/12:0)	metab_555	yes	down	-	-	pos	-	600.291	4.39952	M+2Na+H, M+2Na	C79H139N3O39	0	66.5	HMDB0011807	-	-	-	-	-	Lipids and lipid-like molecules	Sphingolipids	Glycosphingolipids	-	1.2777	1.2907	0.7861	0.0001992	0.0004501	6.5096	6.4545	6.5022	6.5417	5.4638	4.8903	7.7162	7.7295	7.7177	7.7003	7.6618	7.7279	6.06	0.7084	7.709	0.02535
pos_4847	AB-Chminaca	metab_4828	yes	up	-	-	pos	-	370.233	5.49008	2M+3H2O+2H	C20H28N4O2	0	55.3	HMDB0247738	-	-	-	-	-	Organic acids and derivatives	Carboxylic acids and derivatives	Amino acids, peptides, and analogues	-	1.2776	1.2961	1.4184	0.0001129	0.0002694	4.7245	4.9136	5.6792	5.4616	6.2622	6.279	3.916	3.9057	3.9318	3.9067	3.9158	3.9162	5.553	0.6557	3.915	0.009362
neg_5096	Methyl nomilinate 17-glucoside	metab_14198	yes	up	-	-	neg	-	761.276	4.71233	M+Cl	C35H50O16	0	59.4	HMDB0039887	-	-	-	-	-	Lipids and lipid-like molecules	Prenol lipids	Terpene glycosides	-	1.2775	1.2508	1.2772	4.51e-08	4e-07	7.4077	7.4088	6.8204	6.8875	7.0277	6.9964	5.6044	5.556	5.5587	5.5344	5.5373	5.5223	7.091	0.2565	5.552	0.02905
neg_831	PA(13:0/22:6(5Z,8E,10Z,13Z,15E,19Z)-2OH(7S, 17S))	metab_16091	yes	up	-	-	neg	-	731.394	4.66538	M-H, M+Na-2H	C38H63O10P	0	39.3	HMDB0262918	-	-	-	-	-	Not Available	Not Available	Not Available	-	1.2768	1.2689	1.236	3.61e-08	3.34e-07	8.2046	8.1891	8.3964	8.3841	7.8519	7.8358	6.6747	6.6065	6.6215	6.5215	6.53	6.5827	8.144	0.2479	6.589	0.05795
neg_6603	Malonic Acid	metab_16294	yes	up	-	C00383	neg	141-82-2	103.003	1.0842	M-H	C3H4O4	74.1	0	HMDB0000691;LMFA01170041;PW_C000543	Organic acids	Carboxylic acids	map00240;map01100;map01212;map00061;map00410	Metabolism;Metabolism;Metabolism;Metabolism;Metabolism	Nucleotide metabolism;Global and overview maps;Global and overview maps;Lipid metabolism;Metabolism of other amino acids	Organic acids and derivatives	Carboxylic acids and derivatives	Dicarboxylic acids and derivatives	Pyrimidine metabolism;Metabolic pathways;Fatty acid metabolism;Fatty acid biosynthesis;beta-Alanine metabolism	1.2764	1.2666	1.3311	3.28e-09	5.09e-08	6.2513	6.2697	6.3936	6.3193	6.0095	6.0246	4.7274	4.4444	4.7903	4.6781	4.7009	4.658	6.211	0.1584	4.666	0.1181
pos_234	Medicoside G	metab_2400	yes	down	-	-	pos	106074-96-8	414.224	3.4427	M+2H, M+CH3OH+H, M+H	C42H66O16	0	31.4	HMDB0038622	-	-	-	-	-	Lipids and lipid-like molecules	Prenol lipids	Terpene glycosides	-	1.2764	1.2741	0.8199	4.32e-05	0.0001153	6.8843	6.8554	7.6839	7.6722	6.3728	6.6109	8.6016	8.5585	8.5842	8.4941	8.51	8.5764	7.013	0.5473	8.554	0.04296
neg_5391	Rifabutin	metab_14500	yes	up	-	C07235	neg	72559-06-9	827.416	4.31405	M-H2O-H	C46H62N4O11	0	46.9	HMDB0014753	-	-	-	-	-	Phenylpropanoids and polyketides	Macrolactams	Not Available	-	1.2761	1.2523	1.3283	8.48e-09	1.06e-07	6.4734	6.4182	5.9355	6.0082	6.1818	6.1936	4.7212	4.6728	4.6755	4.6512	4.6541	4.6391	6.202	0.2142	4.669	0.02904
neg_3248	2-Hydroxy-6-pentadecylbenzoic acid	metab_12270	yes	up	-	C10759	neg	16611-84-0	369.239	6.2145	M+Na-2H	C22H36O3	0	45.2	LMPK15040002;HMDB0029683	-	-	-	-	-	Benzenoids	Benzene and substituted derivatives	Benzoic acids and derivatives	-	1.2761	1.2863	1.4413	5.49e-05	0.0001611	4.9823	4.9664	5.9689	5.885	6.2124	6.2553	4.3083	4.1004	4.1327	3.7216	3.6691	3.8452	5.712	0.5882	3.963	0.2551
pos_6222	Trans-4-Aminocyclohexanecarboxylic acid	metab_6259	yes	up	-	-	pos	-	309.178	6.21747	2M+Na	C7H13NO2	0	42.7	HMDB0246355	-	-	-	-	-	Organic acids and derivatives	Carboxylic acids and derivatives	Amino acids, peptides, and analogues	-	1.2751	1.2962	1.456	0.0002035	0.0004582	4.3083	4.6262	5.7511	5.7391	5.644	5.6926	3.418	4.1228	3.4337	3.5384	3.4177	3.8883	5.294	0.649	3.636	0.2988
neg_1108	Arginylleucine	metab_10096	yes	up	-	-	neg	1188-24-5	286.188	1.59602	M-H	C12H25N5O3	0	69.7	HMDB0028713	-	-	-	-	-	Organic acids and derivatives	Carboxylic acids and derivatives	Amino acids, peptides, and analogues	-	1.275	1.2567	1.3482	3.76e-06	1.58e-05	6.4277	6.3644	5.6944	5.6105	6.5514	6.5467	4.6498	4.6014	4.604	4.5797	4.5826	4.5677	6.199	0.4303	4.598	0.02904
pos_9856	MIDODRINE	metab_9807	yes	down	-	C07890	pos	133163-28-7;42794-76-3	255.134	2.98765	M+H	C12H18N2O4	39.3	0	HMDB0014356	-	-	-	-	-	Benzenoids	Benzene and substituted derivatives	Methoxybenzenes	-	1.2749	1.2685	0.7525	0.0004126	0.0008604	4.3877	4.4944	5.8947	5.8958	4.4103	4.3956	6.5458	6.6156	6.5411	6.5201	6.4328	6.5187	4.913	0.7617	6.529	0.05895
pos_5446	Phorbol 12-myristate 13-acetate	metab_5431	yes	up	-	C05151	pos	16561-29-8	658.428	6.07407	M+ACN+H	C36H56O8	0	57.9	HMDB0244744	-	-	map04613	Organismal Systems	Immune system	Lipids and lipid-like molecules	Prenol lipids	Diterpenoids	Neutrophil extracellular trap formation	1.2746	1.2151	1.856	0.03343	0.04502	6.9985	7.0463	4.4353	3.4851	2.5557	2.541	2.4307	2.4205	2.4464	2.4215	2.4305	2.431	4.51	2.068	2.43	0.009328
neg_2047	Ustiloxin D	metab_11033	yes	up	-	-	neg	158243-18-6	493.23	4.43918	M-H	C23H34N4O8	0	71.5	HMDB0041054	-	-	-	-	-	Organic acids and derivatives	Carboxylic acids and derivatives	Amino acids, peptides, and analogues	-	1.2744	1.2585	1.3344	4.84e-08	4.23e-07	6.1861	6.1686	6.1739	6.1745	6.256	6.2733	4.7786	4.9141	4.7313	4.6803	4.1599	4.6375	6.205	0.04654	4.65	0.2585
pos_5972	Dihomo-alpha-linolenic acid	metab_5995	yes	down	-	C16522	pos	17046-59-2	339.289	6.7662	M+CH3OH+H	C20H34O2	0	67.5	HMDB0060039	-	-	map01040	Metabolism	Lipid metabolism	Lipids and lipid-like molecules	Fatty Acyls	Fatty acids and conjugates	Biosynthesis of unsaturated fatty acids	1.2744	1.2594	0.7938	8.47e-07	3.68e-06	5.0718	5.1711	5.8322	5.795	5.593	5.6391	7.042	6.9387	7.0209	6.9095	6.9056	6.8818	5.517	0.321	6.95	0.06616
pos_10614	His Leu Ala	metab_578	yes	up	-	-	pos	-	340.196	1.78472	M+H	C15H25N5O4	62	0	-	-	-	-	-	-	-	-	-	-	1.2744	1.2714	1.3929	0.00146	0.002682	6.4537	6.5643	5.2312	4.4746	6.7512	6.7943	4.3402	4.33	4.356	4.3309	4.34	4.3405	6.045	0.9618	4.34	0.009362
pos_2818	Epothilone B	metab_2851	yes	up	-	C12154	pos	152044-54-7	525.302	3.08217	M+NH4	C27H41NO6S	0	61.7	HMDB0251874;LMPK04000041	-	-	-	-	-	Phenylpropanoids and polyketides	Macrolides and analogues	Epothilones and analogues	-	1.2743	1.2811	1.3211	0.0004674	0.000961	6.7491	6.7376	6.2429	6.0932	7.6726	7.6561	4.8876	5.7033	4.8548	5.108	5.7583	4.8387	6.859	0.6768	5.192	0.429
neg_6506	N-Acetyl-b-glucosaminylamine	metab_15601	yes	up	-	C01239	neg	-	201.088	1.88328	M-H2O-H	C8H16N2O5	0	42.6	HMDB0001104	-	-	-	-	-	Organic oxygen compounds	Organooxygen compounds	Carbohydrates and carbohydrate conjugates	-	1.2735	1.2645	1.4178	9.89e-11	2.97e-09	5.2002	5.1555	5.3957	5.2719	5.1551	4.9938	3.7162	3.6679	3.6705	3.6462	3.6491	3.6341	5.195	0.1341	3.664	0.02904
pos_8572	Noopept	metab_8576	yes	up	-	-	pos	-	360.191	4.1693	M+ACN+H	C17H22N2O4	0	60.4	HMDB0255714	-	-	-	-	-	Organic acids and derivatives	Carboxylic acids and derivatives	Amino acids, peptides, and analogues	-	1.2731	1.2746	1.2305	7.8e-05	0.0001944	8.3408	8.3289	7.6988	7.6581	9.0042	9.0048	6.9017	6.7175	6.8275	6.7177	6.7526	6.7438	8.339	0.5932	6.777	0.0733
neg_6367	PA(8:0/8:0)	metab_15456	yes	up	-	C00416	neg	-	445.194	3.2132	M+Na-2H	C19H37O8P	0	31.2	PW_C062186;HMDB0114771;LMGP10010021	Lipids	Phospholipids	map01100;map00564;map01110;map00561;map05212;map05200;map04975;map04024;map05231;map04072;map04912;map04070;map04666	Metabolism;Metabolism;Metabolism;Metabolism;Human Diseases;Human Diseases;Organismal Systems;Environmental Information Processing;Human Diseases;Environmental Information Processing;Organismal Systems;Environmental Information Processing;Organismal Systems	Global and overview maps;Lipid metabolism;Global and overview maps;Lipid metabolism;Cancer: specific types;Cancer: overview;Digestive system;Signal transduction;Cancer: overview;Signal transduction;Endocrine system;Signal transduction;Immune system	Lipids and lipid-like molecules	Glycerophospholipids	Glycerophosphates	Metabolic pathways;Glycerophospholipid metabolism;Biosynthesis of secondary metabolites;Glycerolipid metabolism;Pancreatic cancer;Pathways in cancer;Fat digestion and absorption;cAMP signaling pathway;Choline metabolism in cancer;Phospholipase D signaling pathway;GnRH signaling pathway;Phosphatidylinositol signaling system;Fc gamma R-mediated phagocytosis	1.2725	1.3217	2.0918	0.01315	0.01769	4.3261	4.5013	2.1594	2.1284	6.1627	6.1496	2.0782	2.0303	2.0329	2.0088	2.0117	1.9969	4.238	1.8	2.026	0.02878
neg_5851	1-Octen-3-yl glucoside	metab_14946	yes	up	-	-	neg	209863-00-3	639.363	3.76757	2M+Hac-H	C14H26O6	0	49	HMDB0032959	-	-	-	-	-	Lipids and lipid-like molecules	Fatty Acyls	Fatty acyl glycosides	-	1.2719	1.2664	1.3606	4.23e-08	3.8e-07	5.8999	5.8512	6.0616	6.1373	5.5174	5.5528	4.3422	4.2938	4.2965	4.2721	4.2751	4.2601	5.837	0.256	4.29	0.02904
neg_1658	Mercaptopurine	metab_16295	yes	down	-	C02380	neg	50-44-2	172.991	3.81442	M+Na-2H	C5H4N4S	0	51.9	PW_C009464;HMDB0015167	-	-	map04976;map00983	Organismal Systems;Metabolism	Digestive system;Xenobiotics biodegradation and metabolism	Organoheterocyclic compounds	Imidazopyrimidines	Purines and purine derivatives	Bile secretion;Drug metabolism - other enzymes	1.2703	1.2788	0.7075	0.003712	0.005965	3.9422	4.0164	6.3214	6.2692	3.7632	3.7586	6.7398	6.618	6.6687	6.5551	6.5103	6.5816	4.678	1.256	6.612	0.08258
neg_5260	Canesceol	metab_14363	yes	up	-	-	neg	82228-15-7	567.277	4.50918	M-H	C29H44O11	0	68.1	HMDB0034084	-	-	-	-	-	Lipids and lipid-like molecules	Steroids and steroid derivatives	Steroid lactones	-	1.2691	1.2561	1.3976	6.04e-05	0.0001751	6.1106	5.9516	5.4033	4.8375	6.3725	6.4175	4.2377	4.1893	4.192	4.1677	4.1706	4.1556	5.849	0.6161	4.185	0.02904
pos_5498	Sphingosine	metab_5485	yes	up	-	C00319	pos	123-78-4	338.243	6.21747	M+K	C18H37NO2	0	33	HMDB0000252;LMSP01010001;PW_C000172	-	-	map00600;map01100;map04071;map04210;map04217	Metabolism;Metabolism;Environmental Information Processing;Cellular Processes;Cellular Processes	Lipid metabolism;Global and overview maps;Signal transduction;Cell growth and death;Cell growth and death	Organic nitrogen compounds	Organonitrogen compounds	Amines	Sphingolipid metabolism;Metabolic pathways;Sphingolipid signaling pathway;Apoptosis;Necroptosis	1.269	1.2712	1.3932	7.56e-05	0.0001895	5.5276	5.4771	5.9427	5.8773	5.0407	5.0473	3.5649	3.5546	4.6171	4.1894	4.131	3.5651	5.485	0.3884	3.937	0.4443
pos_8376	Dihydrocapsaicin	metab_8385	yes	down	-	C16952	pos	19408-84-5	330.202	4.3678	M+Na	C18H29NO3	0	35.3	LMFA08020318;HMDB0038457;MJDBOTE0001228	-	-	-	-	-	Benzenoids	Phenols	Methoxyphenols	-	1.2688	1.2658	0.7654	9.72e-14	1.28e-11	4.5145	4.5265	4.5711	4.5461	4.5371	4.5224	5.9708	5.9781	5.9352	5.9199	5.8157	5.9383	4.536	0.02035	5.926	0.05857
pos_3989	PS(22:6(4Z,7Z,10Z,13Z,16Z,19Z)/20:4(6E,8Z,11Z,14Z)+=O(5))	metab_3983	yes	down	-	-	pos	-	457.731	4.59035	M+2Na	C48H72NO11P	0	35	HMDB0283546	-	-	-	-	-	Not Available	Not Available	Not Available	-	1.2686	1.2651	0.759	1.5e-09	3.06e-08	4.3933	4.4053	4.4499	4.4248	4.4159	4.4012	6.0213	5.5849	5.9873	5.8088	5.7806	5.7219	4.415	0.02035	5.817	0.1643
neg_4365	Dodeca-2,4,6-trienoylcarnitine	metab_13441	yes	up	-	-	neg	-	374.172	5.69048	M+K-2H	C19H31NO4	0	34.1	HMDB0241276	-	-	-	-	-	Lipids and lipid-like molecules	Fatty Acyls	Fatty acid esters	-	1.2685	1.2894	2.0112	0.003921	0.006248	4.1456	3.9272	2.8917	2.0641	5.3384	5.3077	2.014	1.9661	1.9687	1.9447	1.9476	1.9328	3.946	1.303	1.962	0.02874
neg_5203	Meproscillarin	metab_14306	yes	up	-	-	neg	-	565.284	4.57953	M+Na-2H	C31H44O8	0	63.8	HMDB0254457	-	-	-	-	-	Lipids and lipid-like molecules	Steroids and steroid derivatives	Steroid lactones	-	1.2683	1.2548	1.4053	2.39e-05	7.82e-05	5.8074	5.8706	5.6428	5.4325	5.7613	5.7262	3.6674	3.619	3.6217	4.5139	4.0951	4.8517	5.707	0.1547	4.061	0.5244
pos_2276	Ethamoxytriphetol	metab_2336	yes	up	-	C14596	pos	67-98-1	402.245	1.1073	M+H-H2O	C27H33NO3	0	44.8	HMDB0251999	-	-	-	-	-	Phenylpropanoids and polyketides	Stilbenes	Not Available	-	1.2679	1.2579	1.2376	1.9e-09	3.66e-08	7.409	7.4091	7.2193	7.241	7.0347	7.0353	5.8386	5.8283	5.8544	5.8293	5.8384	5.8388	7.225	0.1675	5.838	0.009363
neg_1803	Seryltryptophan	metab_10780	yes	up	-	-	neg	94421-70-2	290.115	4.04065	M-H	C14H17N3O4	0	70.2	HMDB0029050	-	-	-	-	-	Organic acids and derivatives	Carboxylic acids and derivatives	Amino acids, peptides, and analogues	-	1.2671	1.2465	1.3039	1.06e-05	3.83e-05	7.1633	7.1493	6.2496	6.2431	7.1311	7.1464	5.2676	5.0903	5.2656	5.1133	5.3539	5.4148	6.847	0.4655	5.251	0.1286
neg_6544	Lysylhydroxyproline	metab_15639	yes	up	-	-	neg	870233-57-1	258.146	1.65018	M-H	C11H21N3O4	0	62.9	HMDB0028952	-	-	-	-	-	Organic acids and derivatives	Carboxylic acids and derivatives	Amino acids, peptides, and analogues	-	1.2669	1.2874	1.4639	0.005744	0.008679	6.8997	6.8325	4.6562	4.4013	7.4745	7.4852	4.3507	4.3023	4.305	4.2807	4.2836	4.2686	6.292	1.395	4.298	0.02904
pos_2964	Valaciclovir	metab_2985	yes	up	-	C07184	pos	124832-27-5	649.318	3.33252	2M+H	C13H20N6O4	0	37.5	HMDB0014716	-	-	map04976	Organismal Systems	Digestive system	Organic acids and derivatives	Carboxylic acids and derivatives	Amino acids, peptides, and analogues	Bile secretion	1.2666	1.2599	1.254	7.26e-06	2.41e-05	7.3705	7.2944	7.5579	7.5733	6.8072	6.6417	5.6329	5.8826	5.637	5.8887	5.5486	5.8938	7.207	0.3927	5.747	0.1578
neg_6166	Dexamethasone acetate	metab_15251	yes	up	-	C15643	neg	1950-02-02	913.417	3.42403	2M+FA-H	C24H31FO6	0	81.2	HMDB0242728;HMDB0015364	-	-	-	-	-	Lipids and lipid-like molecules	Steroids and steroid derivatives	Pregnane steroids	-	1.266	1.2797	1.3362	1.82e-05	6.14e-05	6.4437	6.4709	7.073	7.0215	5.9006	5.9325	4.8203	4.752	4.6338	4.9208	4.9499	4.9946	6.474	0.5063	4.845	0.1364
pos_6054	Alpha-Spinasterol 3-glucoside	metab_6081	yes	up	-	-	pos	1745-36-4	616.462	6.52735	M+ACN+H	C35H58O6	0	56.8	HMDB0033775	-	-	-	-	-	Lipids and lipid-like molecules	Steroids and steroid derivatives	Stigmastanes and derivatives	-	1.2658	1.2594	1.3521	9.35e-05	0.0002283	5.8358	5.7089	6.4217	6.1399	5.5532	5.6843	5.135	4.627	3.9487	3.9237	3.9327	4.5779	5.891	0.3276	4.357	0.5023
neg_5806	Cynaratriol	metab_14903	yes	up	-	-	neg	70894-20-1	319.097	3.82223	M+K-2H	C15H22O5	0	39.9	HMDB0034983	-	-	-	-	-	Lipids and lipid-like molecules	Prenol lipids	Terpene lactones	-	1.2656	1.2514	1.4318	6.39e-05	0.0001844	5.479	5.4215	5.5411	5.5979	5.526	5.5403	4.5785	3.3666	4.6399	3.3449	3.8622	3.3329	5.518	0.0605	3.854	0.6182
pos_639	Gln Phe	metab_6438	yes	up	-	-	pos	-	294.144	3.09017	M+H-H2O, M+H	C14H19N3O4	82.7	0	-	-	-	-	-	-	-	-	-	-	1.2651	1.2608	1.2754	1.39e-05	4.24e-05	6.9651	6.9807	6.3294	6.2488	7.2922	7.286	5.4306	5.4267	5.3766	5.3041	5.2969	5.3895	6.85	0.4579	5.371	0.05829
pos_7916	Prolyl-Glutamine	metab_7942	yes	up	-	-	pos	-	285.155	4.718	M+ACN+H	C10H17N3O4	0	74.6	HMDB0029015	-	-	-	-	-	Organic acids and derivatives	Carboxylic acids and derivatives	Amino acids, peptides, and analogues	-	1.2643	1.2681	1.3297	3.15e-06	1.16e-05	5.8083	5.779	6.2341	6.2731	5.6904	5.6453	4.5787	4.4004	3.9953	4.7426	4.6285	4.3034	5.905	0.2766	4.441	0.2699
pos_9958	Methionyl-Valine	metab_9907	yes	up	-	-	pos	-	519.23	2.9091	2M+Na	C10H20N2O3S	0	37.2	HMDB0028986	-	-	-	-	-	Organic acids and derivatives	Carboxylic acids and derivatives	Amino acids, peptides, and analogues	-	1.2641	1.2701	1.267	1.43e-07	7.94e-07	6.5236	6.4935	6.9455	6.9687	7.0532	6.9336	5.4744	5.3528	5.4455	5.5105	5.1902	5.3245	6.82	0.2448	5.383	0.1183
neg_3257	PI(18:1(9Z)/0:0)	metab_12280	yes	down	-	-	neg	1114770-15-8	597.304	6.23017	M-H	C27H51O12P	0	77.6	HMDB0256522;HMDB0061693;LMGP06050005	-	-	-	-	-	Lipids and lipid-like molecules	Glycerophospholipids	Glycerophosphoinositols	-	1.2639	1.2475	0.7751	0.0001008	0.0002751	6.0979	5.5107	5.4591	6.4885	6.3685	4.8152	7.1886	7.5604	7.6249	7.5795	7.5264	7.3389	5.79	0.6411	7.47	0.1695
pos_6350	Dezocine	metab_6395	yes	up	-	C08010	pos	53648-55-8	268.165	6.03387	M+Na	C16H23NO	0	51.6	PW_C009622;HMDB0015340	-	-	-	-	-	Benzenoids	Tetralins	Not Available	-	1.2638	1.2632	1.4735	0.0008508	0.00165	5.0752	5.5028	4.8942	3.6083	6.066	5.7015	3.474	3.4638	3.5291	3.5194	3.4738	3.4742	5.141	0.862	3.489	0.02771
pos_42	PC(PGF1alpha/20:2(11Z,14Z))	metab_4195	yes	up	-	-	pos	-	454.799	3.03472	M+H+Na, M+Na, M+2H+Na, M+2Na	C48H88NO11P	0	65.6	HMDB0287237	-	-	-	-	-	Not Available	Not Available	Not Available	-	1.2637	1.2601	1.1917	2.14e-08	2.69e-07	8.6978	8.7019	8.9332	8.9181	8.4303	8.466	7.3143	7.2884	7.3161	7.2426	7.2593	7.3363	8.691	0.214	7.293	0.03621
pos_6891	Cyclosquamosin C	metab_6942	yes	down	-	-	pos	-	881.459	5.6176	2M+3H2O+2H	C39H65N9O11S	0	59.5	HMDB0303376	-	-	-	-	-	Organic acids and derivatives	Carboxylic acids and derivatives	Amino acids, peptides, and analogues	-	1.2624	1.2656	0.8066	2.16e-09	4.13e-08	6.1183	5.8819	5.7733	5.6259	5.8499	5.8367	7.2761	7.3215	7.2703	7.2414	7.1396	7.25	5.848	0.1608	7.25	0.06077
pos_7305	Valylphenylalanine	metab_7347	yes	up	-	-	pos	3918-92-1	546.328	5.26778	2M+NH4	C14H20N2O3	0	49.5	HMDB0255244;HMDB0029134	-	-	-	-	-	Organic acids and derivatives	Carboxylic acids and derivatives	Amino acids, peptides, and analogues	-	1.2616	1.2527	1.2746	5.61e-06	1.92e-05	6.8369	6.8743	7.0375	6.9937	6.1783	6.1811	5.3515	5.1825	5.2733	5.2379	5.1274	5.2933	6.684	0.3973	5.244	0.08031
neg_2155	6b-Hydroxy-8a-methoxy-7(11)-eremophilen-12,8-olide	metab_11147	yes	up	-	-	neg	58848-45-6	301.14	4.61073	M+Na-2H	C16H24O4	0	43.7	HMDB0036979	-	-	-	-	-	Lipids and lipid-like molecules	Prenol lipids	Terpene lactones	-	1.2606	1.256	1.4404	5.55e-06	2.18e-05	4.8553	5.1383	5.2368	4.7972	5.8531	5.7923	3.7168	3.6684	3.6711	3.6468	3.6497	3.6347	5.279	0.453	3.665	0.02904
neg_6520	Tetrahydro-2-methyl-3-furanol	metab_15614	yes	up	-	-	neg	29848-44-0	147.065	1.86002	M+FA-H	C5H10O2	0	31	HMDB0039799	-	-	-	-	-	Organoheterocyclic compounds	Tetrahydrofurans	Not Available	-	1.2602	1.2477	1.4378	0.0004841	0.001001	5.7626	5.7202	5.0316	4.9668	6.4078	6.434	4.9207	4.1865	4.056	3.4644	3.7951	3.4523	5.721	0.6365	3.979	0.5499
pos_8543	PGP(5-iso PGF2VI/18:3(6Z,9Z,12Z))	metab_8547	yes	up	-	-	pos	-	933.397	4.18495	M+K	C42H72O16P2	0	56.9	HMDB0273064	-	-	-	-	-	Not Available	Not Available	Not Available	-	1.2592	1.2551	1.2367	7.65e-08	5.09e-07	7.3139	7.3051	7.4591	7.4698	7.1612	7.0895	5.6916	5.9833	6.2328	5.9315	5.7598	5.8174	7.3	0.1536	5.903	0.1942
neg_1451	N-(2-Hydroxyethyl)nicotinamide	metab_10428	yes	up	-	-	neg	-	391.166	3.49412	2M+Hac-H	C8H10N2O2	0	47.4	HMDB0254988	-	-	-	-	-	Organoheterocyclic compounds	Pyridines and derivatives	Pyridinecarboxylic acids and derivatives	-	1.259	1.2521	1.3277	5.15e-12	2.86e-10	5.9952	5.9533	6.1468	6.158	6.1847	6.1269	4.6423	4.5939	4.5965	4.5722	4.5751	4.5602	6.094	0.09567	4.59	0.02904
neg_3757	7,10,13,16,19-Docosapentaenoic acid	metab_12811	yes	up	-	C16513	neg	24880-45-3	351.229	6.33175	M+Na-2H	C22H34O2	0	34	LMFA01030184;HMDB0006528;HMDB0247288;HMDB0246621	-	-	map01040	Metabolism	Lipid metabolism	Lipids and lipid-like molecules	Fatty Acyls	Fatty acids and conjugates	Biosynthesis of unsaturated fatty acids	1.2589	1.2653	1.4325	1.89e-07	1.27e-06	4.8093	4.8038	5.4446	5.3934	5.3332	5.3976	3.6801	3.6317	3.6344	3.61	3.613	3.598	5.197	0.3045	3.628	0.02904
pos_9731	CDP-DG(i-14:0/20:3(5Z,8Z,11Z)-O(14R,15S))	metab_9693	yes	down	-	-	pos	-	495.747	3.11417	M+2H	C46H77N3O16P2	0	49.5	HMDB0293463	-	-	-	-	-	Not Available	Not Available	Not Available	-	1.2588	1.2738	0.7763	1.26e-05	3.89e-05	5.7594	5.8168	5.3435	4.9028	4.8272	4.8125	6.775	6.7276	6.8204	6.7136	6.7331	6.761	5.244	0.4647	6.755	0.03913
pos_3057	Ser Trp	metab_3074	yes	up	-	-	pos	-	292.129	3.47422	M+H	C14H17N3O4	84.2	0	-	-	-	-	-	-	-	-	-	-	1.2587	1.2497	1.2398	6.69e-06	2.24e-05	7.7411	7.7086	6.9233	6.9128	7.6757	7.6732	6.0023	5.8945	6.0307	5.9038	6.0622	6.106	7.439	0.4044	6	0.08536
pos_9039	2-Hydroxyestrone	metab_9034	yes	up	-	C05298	pos	362-06-1	350.171	3.80538	M+ACN+Na	C18H22O3	0	37	LMST05020040;PW_C000244;HMDB0000343;LMST02010032	-	-	map00140	Metabolism	Lipid metabolism	Lipids and lipid-like molecules	Steroids and steroid derivatives	Estrane steroids	Steroid hormone biosynthesis	1.2585	1.2671	1.3208	1.91e-06	7.5e-06	5.5213	5.7593	6.0373	5.9482	6.5202	6.3276	4.558	4.5478	4.5738	4.5487	4.5578	4.5583	6.019	0.3652	4.557	0.009363
pos_3726	CDP-DG(i-24:0/18:2(9Z,11Z))	metab_3717	yes	down	-	C00269	pos	-	567.804	4.28047	M+2Na	C54H97N3O15P2	0	30.2	HMDB0116348;PW_C076684	-	-	map01100;map00564;map01110;map04070	Metabolism;Metabolism;Metabolism;Environmental Information Processing	Global and overview maps;Lipid metabolism;Global and overview maps;Signal transduction	Lipids and lipid-like molecules	Glycerophospholipids	CDP-glycerols	Metabolic pathways;Glycerophospholipid metabolism;Biosynthesis of secondary metabolites;Phosphatidylinositol signaling system	1.2572	1.284	0.7325	0.001352	0.002499	5.3788	5.2163	3.5334	3.5084	5.2494	5.2407	6.8146	5.8878	6.4428	6.4102	6.3178	6.5294	4.688	0.9057	6.4	0.3032
pos_1792	[(3R,4S)-1,1-Difluoro-3-(hexadecanoylamino)-4-hydroxy-4-phenylbutyl]phosphonic acid	metab_1832	yes	up	-	-	pos	-	561.324	2.85455	M+ACN+H, M+2Na-H	C26H44F2NO5P	0	41.4	HMDB0258345	-	-	-	-	-	Lipids and lipid-like molecules	Fatty Acyls	Fatty amides	-	1.2558	1.2559	1.3367	6.2e-06	2.1e-05	5.8864	5.3912	5.934	6.2164	5.9746	5.1159	4.3045	4.2942	4.3202	4.2952	4.3042	4.3047	5.753	0.4126	4.304	0.009362
pos_10501	Histidylprolineamide	metab_470	yes	up	-	-	pos	-	503.281	2.28938	2M+H	C11H17N5O2	0	41.1	HMDB0253186	-	-	-	-	-	Organic acids and derivatives	Carboxylic acids and derivatives	Amino acids, peptides, and analogues	-	1.2555	1.2762	1.3327	6.55e-05	0.0001669	5.5729	5.605	6.8511	6.9043	6.1177	6.1308	4.6503	4.64	4.666	4.641	4.65	4.6505	6.197	0.5794	4.65	0.009363
neg_6741	1-(4-Methyl-5-thiazolyl)-1-phenylmethylamine	metab_15830	yes	up	-	-	neg	-	239.04	0.764333	M+Cl	C11H12N2S	0	45.3	HMDB0258111	-	-	-	-	-	Organoheterocyclic compounds	Azoles	Thiazoles	-	1.2554	1.245	1.5111	6.22e-05	0.00018	4.9828	5.005	4.0889	4.0756	5.4256	5.3919	3.2474	3.1991	3.2017	3.1774	3.1803	3.1654	4.828	0.6071	3.195	0.02903
pos_1787	Gln Ile	metab_1826	yes	up	-	-	pos	-	260.16	2.87035	M+H-H2O, M+H	C11H21N3O4	84.1	0	-	-	-	-	-	-	-	-	-	-	1.2544	1.2439	1.215	1.48e-09	3.03e-08	7.8611	7.7945	7.6259	7.588	7.5635	7.5388	6.3292	6.4295	6.2175	6.3054	6.1948	6.3598	7.662	0.1333	6.306	0.08819
neg_4317	(-)-Huperzine A (HupA)	metab_13394	yes	up	-	-	neg	-	543.293	5.76075	2M+Hac-H	C15H18N2O	0	40.8	HMDB0242212	-	-	-	-	-	Organoheterocyclic compounds	Quinolines and derivatives	Quinolones and derivatives	-	1.2542	1.2504	1.405	1.37e-08	1.53e-07	5.1292	5.0295	5.2892	5.462	5.3369	5.3921	3.7199	4.0549	3.6742	3.6498	3.6528	3.7683	5.273	0.1639	3.753	0.1545
pos_10689	Histidinyl-Leucine	metab_651	yes	up	-	C05010	pos	7763-65-7	269.16	1.43135	M+H	C12H20N4O3	0	63.4	HMDB0253179;HMDB0028889	-	-	-	-	-	Organic acids and derivatives	Carboxylic acids and derivatives	Amino acids, peptides, and analogues	-	1.2542	1.2492	1.2252	3.02e-06	1.12e-05	7.9083	7.8796	7.2951	7.2717	8.0778	8.0901	6.3297	6.3195	6.3455	6.3204	6.3295	6.33	7.754	0.3743	6.329	0.009363
[truncated: 711 more rows]
