# Supplementary material for: Dynamic Interplay between Microbiota Shifts and Differential Metabolites during Dairy Processing and Storage
Source: Molecules. 2024 Jun 9;29(12):2745. doi: 10.3390/molecules29122745 (PMC11206652; doi:10.3390/molecules29122745)
Supplement: Supplementary file 1 [file molecules-29-02745-s001.zip › Table S13 Differences of GC metabolites between groups RAw-ref group and RAw-fro.xlsx]

## Sheet: Table S13 Differences of GC met
Metabolite	Metab ID	Significant	Regulate	KEGG Compound ID	Mode	CAS ID	Quant Mass	Retention time	RI	Library RI	Formula	Score	Library ID	KEGG Compound First Category	KEGG Compound Second Category	KEGG Pathway ID	KEGG Pathway First Category	KEGG Pathway Second Category	HMDB Superclass	HMDB Class	HMDB Subclass	KEGG Pathway Description	VIP_pred_OPLS-DA	VIP_PLS-DA	FC(Raw_ref/Raw_fro)	P_value	FDR	RAw_ref1	RAw_ref2	RAw_ref3	RAw_ref4	RAw_ref5	RAw_ref6	RAw_fro1	RAw_fro2	RAw_fro3	RAw_fro4	RAw_fro5	RAw_fro6	raw_ref_mean	raw_ref_SD	raw_fro_mean	raw_fro_SD
Citric Acid	metab_148	yes	down	C00158	pos	77-92-9	273.1	20.292	1808.14	1809.78	C6H8O7	97.2187	HMDB0000094	Organic acids	Carboxylic acids	map01110;map01240;map01200;map00250;map00020;map00630;map04922;map01066;map01065;map04742;map01063;map01062;map01061;map01060;map01100;map01120;map01210;map01230;map01064;map00720;map02020;map01053;map05230;map01070	Metabolism;Metabolism;Metabolism;Metabolism;Metabolism;Metabolism;Organismal Systems;Metabolism;Metabolism;Organismal Systems;Metabolism;Metabolism;Metabolism;Metabolism;Metabolism;Metabolism;Metabolism;Metabolism;Metabolism;Metabolism;Environmental Information Processing;Metabolism;Human Diseases;Metabolism	Global and overview maps;Global and overview maps;Global and overview maps;Amino acid metabolism;Carbohydrate metabolism;Carbohydrate metabolism;Endocrine system;Chemical structure transformation maps;Chemical structure transformation maps;Sensory system;Chemical structure transformation maps;Chemical structure transformation maps;Chemical structure transformation maps;Chemical structure transfor…	Organic acids and derivatives	Carboxylic acids and derivatives	Tricarboxylic acids and derivatives	Biosynthesis of secondary metabolites;Biosynthesis of cofactors;Carbon metabolism;Alanine, aspartate and glutamate metabolism;Citrate cycle (TCA cycle);Glyoxylate and dicarboxylate metabolism;Glucagon signaling pathway;Biosynthesis of alkaloids derived from terpenoid and polyketide;Biosynthesis of alkaloids derived from histidine and purine;Taste transduction;Biosynthesis of alkaloids derived fro…	2.889	2.8892	0.5441	3.87e-12	3.46e-10	4.6074	4.0432	4.152	4.0976	3.9979	4.1148	7.6152	7.6396	7.7026	7.622	7.7115	7.6811	4.169	0.2216	7.662	0.04186
9-Acetoxy-3-Isobutyl-5-Methylbicyclo(4.3.0)Non-2-Ene	metab_29	yes	up	-	pos	-	190	8.386	1058.62	1608.38	-	52.4196	-	-	-	-	-	-	-	-	-	-	2.4665	2.4683	1.534	6.31e-13	1.13e-10	7.3477	7.112	7.4294	7.3615	7.2316	7.4186	4.7071	4.7674	4.7956	4.7167	4.8755	4.7578	7.317	0.1226	4.77	0.06121
Glycerol 1-Phosphate	metab_140	yes	down	C03189	pos	-	357.2	19.507	1749.89	1751.78	-	98.6066	-	-	-	-	-	-	-	-	-	-	2.1088	2.1179	0.7235	8.98e-09	1.48e-07	4.9819	4.7143	4.8231	4.8397	5.3149	5.1628	6.8945	6.9667	7.044	6.7861	6.637	6.9161	4.973	0.2281	6.874	0.1439
2,3-Butanediol	metab_18	yes	up	-	pos	513-85-9	117.1	7.848	1027.55	1032.06	C4H10O2	99.0445	HMDB0003156	-	-	-	-	-	Organic oxygen compounds	Organooxygen compounds	Alcohols and polyols	-	2.005	2.0016	1.3028	1.35e-09	4.03e-08	7.1634	7.0529	7.4296	7.269	7.3232	7.388	5.7787	5.637	5.6203	5.4928	5.3748	5.5842	7.271	0.142	5.581	0.1372
Butane-2,3-diol	metab_21	yes	up	-	pos	513-85-9	117	8.018	1037.59	859	C4H10O2	96.0927	HMDB0003156	-	-	-	-	-	Organic oxygen compounds	Organooxygen compounds	Alcohols and polyols	-	1.9093	1.9078	1.2655	1.51e-10	5.39e-09	7.2651	7.1589	7.3985	7.2462	7.2896	7.3647	5.8744	5.8062	5.8423	5.68	5.5694	5.7774	7.287	0.08607	5.758	0.1141
1,1-diethoxy-2-methoxyethane	metab_4	yes	down	-	pos	-	75	6.45	935.604	881	-	61.8298	-	-	-	-	-	-	-	-	-	-	1.8652	1.8646	0.7831	2.21e-08	3.3e-07	5.657	5.2062	5.2414	5.4543	5.2779	5.2042	6.709	6.7042	6.7221	6.8539	7.0734	6.8513	5.34	0.1808	6.819	0.1426
Dl-Isoleucine	metab_49	yes	up	-	pos	443-79-8	86	10.503	1176.65	1172.69	-	78.239	-	-	-	-	-	-	-	-	-	-	1.8389	1.8398	1.3371	8.08e-08	9.04e-07	5.9992	5.5255	6.1142	5.6434	5.6275	5.5474	4.2245	4.2555	4.3085	4.2733	4.4118	4.2946	5.743	0.2499	4.295	0.06455
2-(thiophen-2-ylmethyl)thiophene	metab_159	yes	up	-	pos	-	179	21.258	1883.23	1468	-	60.8724	-	-	-	-	-	-	-	-	-	-	1.825	1.8267	1.3221	3.66e-07	2.52e-06	6.139	5.8904	5.4359	5.9623	6.0456	6.0384	4.347	4.3779	4.7917	4.3958	4.5343	4.4171	5.919	0.2509	4.477	0.1669
2-hydroxy-4-methylpentanoic acid	metab_53	yes	up	-	pos	498-36-2	159.1	11.399	1227.25	1149	C6H12O3	96.9852	HMDB0000665	-	-	-	-	-	Lipids and lipid-like molecules	Fatty Acyls	Fatty acids and conjugates	-	1.808	1.8034	1.2979	2.21e-09	5.64e-08	5.9222	5.8184	6.082	5.9475	6.0358	6.0846	4.6216	4.6972	4.7664	4.3919	4.5304	4.6441	5.982	0.1048	4.609	0.1321
2-amino-4-methylpentanoic acid	metab_43	yes	up	C16439	pos	-	86	10.109	1155.23	1108	C6H13NO2	95.6871	LMFA01100048	-	-	-	-	-	-	-	-	-	1.7642	1.7609	1.2759	4.41e-07	2.82e-06	6.463	5.9764	6.5414	6.149	6.0757	6.0006	4.8877	4.9945	5.0389	4.6251	4.7636	4.8503	6.201	0.2423	4.86	0.152
L-Serine	metab_74	yes	up	C00065	pos	56-45-1	204	13.541	1352.8	1344.68	C3H7NO3	98.7406	HMDB0000187	Peptides	Amino acids	map00997;map02010;map01502;map01240;map00270;map01200;map00998;map01110;map04071;map00630;map00920;map00470;map01060;map01100;map00564;map01120;map01230;map00680;map00260;map00261;map04978;map00460;map04974;map00600;map00970;map05230	Metabolism;Environmental Information Processing;Human Diseases;Metabolism;Metabolism;Metabolism;Metabolism;Metabolism;Environmental Information Processing;Metabolism;Metabolism;Metabolism;Metabolism;Metabolism;Metabolism;Metabolism;Metabolism;Metabolism;Metabolism;Metabolism;Organismal Systems;Metabolism;Organismal Systems;Metabolism;Genetic Information Processing;Human Diseases	Biosynthesis of other secondary metabolites;Membrane transport;Drug resistance: antimicrobial;Global and overview maps;Amino acid metabolism;Global and overview maps;Biosynthesis of other secondary metabolites;Global and overview maps;Signal transduction;Carbohydrate metabolism;Energy metabolism;Metabolism of other amino acids;Chemical structure transformation maps;Global and overview maps;Lipid …	Organic acids and derivatives	Carboxylic acids and derivatives	Amino acids, peptides, and analogues	Biosynthesis of various other secondary metabolites;ABC transporters;Vancomycin resistance;Biosynthesis of cofactors;Cysteine and methionine metabolism;Carbon metabolism;Biosynthesis of various antibiotics;Biosynthesis of secondary metabolites;Sphingolipid signaling pathway;Glyoxylate and dicarboxylate metabolism;Sulfur metabolism;D-Amino acid metabolism;Biosynthesis of plant secondary metabolite…	1.7551	1.7611	1.3692	0.001154	0.002684	6.1253	6.219	4.1095	6.1885	6.2166	6.2926	4.2088	4.2398	4.2929	4.2577	4.3962	4.279	5.859	0.8586	4.279	0.06455
2,5-dihydroxybenzoic acid	metab_99	yes	up	C00628	pos	490-79-9;7491-35-2	297.1	15.995	1504.53	1656	C7H6O4	79.1652	HMDB0000152	-	-	map00626;map00362;map01100;map01120;map00350	Metabolism;Metabolism;Metabolism;Metabolism;Metabolism	Xenobiotics biodegradation and metabolism;Xenobiotics biodegradation and metabolism;Global and overview maps;Global and overview maps;Amino acid metabolism	Benzenoids	Benzene and substituted derivatives	Benzoic acids and derivatives	Naphthalene degradation;Benzoate degradation;Metabolic pathways;Microbial metabolism in diverse environments;Tyrosine metabolism	1.7549	1.7569	1.2898	8.24e-12	4.92e-10	5.8299	5.6917	5.7141	5.8355	5.7157	5.7345	4.3909	4.4219	4.475	4.4398	4.5783	4.4611	5.754	0.06281	4.461	0.06455
Glycerol-3-Galactoside	metab_207	yes	up	-	pos	-	204.1	25.983	2292.94	2281.09	-	84.4887	-	-	-	-	-	-	-	-	-	-	1.7506	1.7528	1.2618	4.1e-11	1.84e-09	6.236	6.1366	6.3376	6.257	6.1225	6.1583	4.8496	4.8806	4.9336	4.8984	5.0369	4.9198	6.208	0.08351	4.92	0.06455
N-(formamidomethyl)formamide	metab_158	yes	up	-	pos	-	73	21.216	1880.03	1093	-	81.3448	-	-	-	-	-	-	-	-	-	-	1.6925	1.6937	1.193	3.62e-08	4.99e-07	7.5888	7.4899	7.8018	7.7051	7.3483	7.4307	6.2602	6.3331	6.4244	6.1796	6.3757	6.4562	7.561	0.1713	6.338	0.104
Butanoic acid	metab_45	yes	up	C00246	pos	107-92-6	145	10.178	1159.04	1008	C4H8O2	60.921	HMDB0000039;LMFA01010004	Organic acids;Lipids	Carboxylic acids;Fatty acids	map01100;map04973;map04974;map00650	Metabolism;Organismal Systems;Organismal Systems;Metabolism	Global and overview maps;Digestive system;Digestive system;Carbohydrate metabolism	Lipids and lipid-like molecules	Fatty Acyls	Fatty acids and conjugates	Metabolic pathways;Carbohydrate digestion and absorption;Protein digestion and absorption;Butanoate metabolism	1.6892	1.6855	1.2659	9.09e-09	1.48e-07	5.606	5.5024	5.8532	5.7259	5.8415	5.8861	4.4809	4.5783	4.628	4.4431	4.5816	4.4766	5.736	0.1542	4.531	0.07401
2,6-diaminohexanoic acid	metab_165	yes	up	C00047	pos	-	174.1	21.644	1913.77	1801	-	94.8457	-	Peptides	Amino acids	map01100;map00310;map00997;map00300;map01120;map01210;map00780;map00470;map01230;map04974;map01110;map02010;map00970;map00960;map01064;map01060	Metabolism;Metabolism;Metabolism;Metabolism;Metabolism;Metabolism;Metabolism;Metabolism;Metabolism;Organismal Systems;Metabolism;Environmental Information Processing;Genetic Information Processing;Metabolism;Metabolism;Metabolism	Global and overview maps;Amino acid metabolism;Biosynthesis of other secondary metabolites;Amino acid metabolism;Global and overview maps;Global and overview maps;Metabolism of cofactors and vitamins;Metabolism of other amino acids;Global and overview maps;Digestive system;Global and overview maps;Membrane transport;Translation;Biosynthesis of other secondary metabolites;Chemical structure transf…	-	-	-	Metabolic pathways;Lysine degradation;Biosynthesis of various other secondary metabolites;Lysine biosynthesis;Microbial metabolism in diverse environments;2-Oxocarboxylic acid metabolism;Biotin metabolism;D-Amino acid metabolism;Biosynthesis of amino acids;Protein digestion and absorption;Biosynthesis of secondary metabolites;ABC transporters;Aminoacyl-tRNA biosynthesis;Tropane, piperidine and py…	1.6793	1.6784	1.2842	6.82e-07	4.07e-06	5.4373	5.5047	5.133	5.437	5.7814	5.8673	4.2341	4.2651	4.3181	4.2829	4.4214	4.3043	5.527	0.2655	4.304	0.06455
2-(carboxyamino)pentanoic acid	metab_34	yes	up	-	pos	-	154.1	9.043	1093.98	1915	-	77.2646	-	-	-	-	-	-	-	-	-	-	1.6718	1.674	1.2733	2.41e-07	2.15e-06	5.7279	5.6699	5.1471	5.6919	5.7263	5.7474	4.3413	4.3723	4.4254	4.3902	4.5287	4.4115	5.618	0.2326	4.412	0.06455
D-Glucose	metab_263	yes	up	C00031	pos	50-99-7;492-61-5	319	21.523	1903.62	1914.42	C6H12O6	85.6484	HMDB0000122	Carbohydrates	Monosaccharides	map01110;map04113;map05415;map02010;map00901;map04922;map04742;map05111;map01100;map00521;map00520;map00524;map00052;map04068;map00010;map00500;map02060;map00030;map04066;map04978;map04973;map04976;map02020;map04930;map04910;map04911;map05230;map04931;map04932;map04933;map04152;map04917	Metabolism;Cellular Processes;Human Diseases;Environmental Information Processing;Metabolism;Organismal Systems;Organismal Systems;Cellular Processes;Metabolism;Metabolism;Metabolism;Metabolism;Metabolism;Environmental Information Processing;Metabolism;Metabolism;Environmental Information Processing;Metabolism;Environmental Information Processing;Organismal Systems;Organismal Systems;Organismal S…	Global and overview maps;Cell growth and death;Cardiovascular disease;Membrane transport;Biosynthesis of other secondary metabolites;Endocrine system;Sensory system;Cellular community - prokaryotes;Global and overview maps;Biosynthesis of other secondary metabolites;Carbohydrate metabolism;Biosynthesis of other secondary metabolites;Carbohydrate metabolism;Signal transduction;Carbohydrate metabol…	Organic oxygen compounds	Organooxygen compounds	Carbohydrates and carbohydrate conjugates	Biosynthesis of secondary metabolites;Meiosis - yeast;Diabetic cardiomyopathy;ABC transporters;Indole alkaloid biosynthesis;Glucagon signaling pathway;Taste transduction;Biofilm formation - Vibrio cholerae;Metabolic pathways;Streptomycin biosynthesis;Amino sugar and nucleotide sugar metabolism;Neomycin, kanamycin and gentamicin biosynthesis;Galactose metabolism;FoxO signaling pathway;Glycolysis /…	1.6505	1.654	1.1961	2.85e-07	2.15e-06	7.2665	7.1596	7.4791	7.391	6.9108	6.9729	5.9689	6.0315	6.1363	5.9154	5.9746	6.0781	7.197	0.2261	6.017	0.08075
D-(+)-Altrose	metab_162	yes	up	-	pos	-	319	21.488	1900.67	1897.34	-	96.5695	-	-	-	-	-	-	-	-	-	-	1.6504	1.6539	1.1959	2.85e-07	2.15e-06	7.2664	7.1596	7.4791	7.391	6.9108	6.9729	5.9689	6.0315	6.1363	5.9156	5.9753	6.0777	7.197	0.2261	6.018	0.08059
L-Methionine	metab_101	yes	up	C00073	pos	63-68-3	176.1	16.13	1513.86	1517.17	C5H11NO2S	95.9185	HMDB0000696	Peptides	Amino acids	map01100;map04978;map01110;map01240;map01210;map00270;map00470;map00999;map01230;map00966;map04974;map00970;map01523;map05230;map01070;map01060	Metabolism;Organismal Systems;Metabolism;Metabolism;Metabolism;Metabolism;Metabolism;Metabolism;Metabolism;Metabolism;Organismal Systems;Genetic Information Processing;Human Diseases;Human Diseases;Metabolism;Metabolism	Global and overview maps;Digestive system;Global and overview maps;Global and overview maps;Global and overview maps;Amino acid metabolism;Metabolism of other amino acids;Biosynthesis of other secondary metabolites;Global and overview maps;Biosynthesis of other secondary metabolites;Digestive system;Translation;Drug resistance: antineoplastic;Cancer: overview;Chemical structure transformation map…	Organic acids and derivatives	Carboxylic acids and derivatives	Amino acids, peptides, and analogues	Metabolic pathways;Mineral absorption;Biosynthesis of secondary metabolites;Biosynthesis of cofactors;2-Oxocarboxylic acid metabolism;Cysteine and methionine metabolism;D-Amino acid metabolism;Biosynthesis of various plant secondary metabolites;Biosynthesis of amino acids;Glucosinolate biosynthesis;Protein digestion and absorption;Aminoacyl-tRNA biosynthesis;Antifolate resistance;Central carbon m…	1.6163	1.6213	1.299	0.001885	0.003969	6.2178	6.231	4.3385	6.1844	6.3652	6.4239	4.5883	4.4688	4.5219	4.6257	4.6252	4.6968	5.96	0.7999	4.588	0.08151
2-hydroxyhexanoic acid	metab_54	yes	up	-	pos	6064-63-7	159.1	11.463	1231.05	1213	C6H12O3	77.1984	HMDB0001624	-	-	-	-	-	Lipids and lipid-like molecules	Fatty Acyls	Fatty acids and conjugates	-	1.6125	1.6007	1.2563	5.68e-06	2.75e-05	5.4712	5.3667	5.6956	5.5635	5.6524	5.6943	4.6213	4.6972	4.0855	4.0503	4.5223	4.6442	5.574	0.1335	4.437	0.2915
Tyramine	metab_164	yes	up	C00483	pos	51-67-2	174	21.6	1910.08	1907.89	C8H11NO	83.7582	HMDB0000306	Peptides	Amines	map01100;map00950;map01110;map01240;map04974;map00680;map04080;map00350;map01063;map01060	Metabolism;Metabolism;Metabolism;Metabolism;Organismal Systems;Metabolism;Environmental Information Processing;Metabolism;Metabolism;Metabolism	Global and overview maps;Biosynthesis of other secondary metabolites;Global and overview maps;Global and overview maps;Digestive system;Energy metabolism;Signaling molecules and interaction;Amino acid metabolism;Chemical structure transformation maps;Chemical structure transformation maps	Benzenoids	Benzene and substituted derivatives	Phenethylamines	Metabolic pathways;Isoquinoline alkaloid biosynthesis;Biosynthesis of secondary metabolites;Biosynthesis of cofactors;Protein digestion and absorption;Methane metabolism;Neuroactive ligand-receptor interaction;Tyrosine metabolism;Biosynthesis of alkaloids derived from shikimate pathway;Biosynthesis of plant secondary metabolites	1.6124	1.6117	1.2573	1.24e-06	7.17e-06	5.5253	5.5047	5.135	5.4288	5.7814	5.8689	4.3372	4.3682	4.4212	4.3861	4.5246	4.4074	5.541	0.2624	4.407	0.06455
Gamma-Aminobutyric Acid	metab_103	yes	up	C00334	pos	1956-12-02	174	16.294	1525.11	1508.83	C4H9NO2	92.4721	HMDB0000112	Peptides;Peptides;Hormones and transmitters	Amino acids;Amines;Neurotransmitters	map01100;map01120;map00760;map02024;map00650;map00330;map04915;map04024;map04929;map04080;map00250;map05032;map04727;map04742;map04723;map00410;map04721;map05033	Metabolism;Metabolism;Metabolism;Cellular Processes;Metabolism;Metabolism;Organismal Systems;Environmental Information Processing;Organismal Systems;Environmental Information Processing;Metabolism;Human Diseases;Organismal Systems;Organismal Systems;Organismal Systems;Metabolism;Organismal Systems;Human Diseases	Global and overview maps;Global and overview maps;Metabolism of cofactors and vitamins;Cellular community - prokaryotes;Carbohydrate metabolism;Amino acid metabolism;Endocrine system;Signal transduction;Endocrine system;Signaling molecules and interaction;Amino acid metabolism;Substance dependence;Nervous system;Sensory system;Nervous system;Metabolism of other amino acids;Nervous system;Substanc…	Organic acids and derivatives	Carboxylic acids and derivatives	Amino acids, peptides, and analogues	Metabolic pathways;Microbial metabolism in diverse environments;Nicotinate and nicotinamide metabolism;Quorum sensing;Butanoate metabolism;Arginine and proline metabolism;Estrogen signaling pathway;cAMP signaling pathway;GnRH secretion;Neuroactive ligand-receptor interaction;Alanine, aspartate and glutamate metabolism;Morphine addiction;GABAergic synapse;Taste transduction;Retrograde endocannabin…	1.6101	1.6151	1.2804	0.005855	0.01094	7.1537	7.0557	4.6112	7.0855	7.1059	7.1497	5.283	5.3147	5.4166	5.0981	5.0836	5.1747	6.694	1.021	5.228	0.1317
Butane-1,4-diamine	metab_136	yes	up	C00134	pos	110-60-1	174	19.278	1732.69	1350	C4H12N2	96.0196	HMDB0001414	Peptides	Amines	map01100;map00480;map01110;map02010;map00960;map00470;map00330;map04974;map01064;map01060	Metabolism;Metabolism;Metabolism;Environmental Information Processing;Metabolism;Metabolism;Metabolism;Organismal Systems;Metabolism;Metabolism	Global and overview maps;Metabolism of other amino acids;Global and overview maps;Membrane transport;Biosynthesis of other secondary metabolites;Metabolism of other amino acids;Amino acid metabolism;Digestive system;Chemical structure transformation maps;Chemical structure transformation maps	Organic nitrogen compounds	Organonitrogen compounds	Amines	Metabolic pathways;Glutathione metabolism;Biosynthesis of secondary metabolites;ABC transporters;Tropane, piperidine and pyridine alkaloid biosynthesis;D-Amino acid metabolism;Arginine and proline metabolism;Protein digestion and absorption;Biosynthesis of alkaloids derived from ornithine, lysine and nicotinic acid;Biosynthesis of plant secondary metabolites	1.5696	1.5745	1.2764	0.003467	0.006885	6.5346	6.4905	4.4387	6.5381	6.5638	6.6182	4.8128	4.8577	4.9339	4.7842	4.8473	4.8962	6.197	0.8626	4.855	0.05438
1-methyladamantane	metab_27	yes	up	-	pos	768-91-2	148	8.365	1057.45	2616	-	63.4953	-	-	-	-	-	-	-	-	-	-	1.5288	1.5262	1.156	1.46e-07	1.38e-06	7.4422	7.0802	7.565	7.4764	7.3983	7.4907	6.3984	6.4531	6.5429	6.3361	6.3101	6.4123	7.409	0.1702	6.409	0.0838
D-(+)-Trehalose	metab_250	yes	up	-	pos	-	73	30.677	2786.2	2737.08	-	88.6151	-	-	-	-	-	-	-	-	-	-	1.5247	1.5208	1.1976	0.000136	0.0004125	6.8461	6.687	6.9044	6.8555	6.6529	5.7337	5.452	5.483	5.5361	5.5009	5.6394	5.5222	6.613	0.4423	5.522	0.06455
2,5-dihydroxy-3-octadecylcyclohexa-2,5-diene-1,4-dione	metab_42	yes	up	-	pos	-	142.1	9.936	1145.56	3065	-	58.479	-	-	-	-	-	-	-	-	-	-	1.4961	1.4959	1.2218	3.39e-07	2.43e-06	5.2967	5.1599	5.6916	5.2088	5.2683	5.2977	4.2845	4.3155	4.3686	4.3334	4.4719	4.3547	5.321	0.1896	4.355	0.06455
Propyleneglycol	metab_14	yes	up	-	pos	-	117	7.312	994.393	1002.01	-	86.2779	-	-	-	-	-	-	-	-	-	-	1.4757	1.4762	1.1957	8.85e-09	1.48e-07	5.6141	5.5149	5.8319	5.6509	5.6034	5.6521	4.6443	4.6753	4.7283	4.6931	4.8697	4.7144	5.645	0.1045	4.721	0.07871
L-Proline	metab_64	yes	up	C00148	pos	147-85-3	142	12.571	1293.61	1296.33	C5H9NO2	96.544	HMDB0000162	Peptides	Amino acids	map01100;map04978;map01110;map02010;map00470;map00330;map00332;map00333;map04974;map01230;map00970;map05230;map00401;map00404	Metabolism;Organismal Systems;Metabolism;Environmental Information Processing;Metabolism;Metabolism;Metabolism;Metabolism;Organismal Systems;Metabolism;Genetic Information Processing;Human Diseases;Metabolism;Metabolism	Global and overview maps;Digestive system;Global and overview maps;Membrane transport;Metabolism of other amino acids;Amino acid metabolism;Biosynthesis of other secondary metabolites;Biosynthesis of other secondary metabolites;Digestive system;Global and overview maps;Translation;Cancer: overview;Biosynthesis of other secondary metabolites;Biosynthesis of other secondary metabolites	Organic acids and derivatives	Carboxylic acids and derivatives	Amino acids, peptides, and analogues	Metabolic pathways;Mineral absorption;Biosynthesis of secondary metabolites;ABC transporters;D-Amino acid metabolism;Arginine and proline metabolism;Carbapenem biosynthesis;Prodigiosin biosynthesis;Protein digestion and absorption;Biosynthesis of amino acids;Aminoacyl-tRNA biosynthesis;Central carbon metabolism in cancer;Novobiocin biosynthesis;Staurosporine biosynthesis	1.4556	1.4658	1.2493	0.006793	0.01216	6.2899	6.4842	4.4368	6.3861	6.5238	6.5901	4.5715	4.5671	4.807	5.1141	5.2622	5.0578	6.118	0.8306	4.897	0.293
1,3-diphenylpropan-2-amine	metab_188	yes	up	-	pos	-	120	23.942	2106.57	1844	-	67.9159	-	-	-	-	-	-	-	-	-	-	1.3922	1.3984	1.225	0.001754	0.00381	5.8963	5.7793	4.351	5.8022	5.7032	5.6949	4.4503	4.4813	4.5344	4.4992	4.6377	4.5205	5.538	0.5861	4.521	0.06455
3-Phenyllactic Acid	metab_114	yes	up	-	pos	-	193.1	17.107	1579.21	1596.61	-	89.9131	-	-	-	-	-	-	-	-	-	-	1.3861	1.3834	1.1659	1.2e-07	1.19e-06	5.6977	5.5856	5.7268	5.7455	5.9105	5.9543	4.8791	4.9101	4.9631	4.9279	5.0664	4.9492	5.77	0.1381	4.949	0.06455
3-(1,4-dioxo-2,3,6,7,8,8a-hexahydropyrrolo[1,2-a]pyrazin-3-yl)propanamide	metab_204	yes	up	-	pos	-	70	25.672	2264.22	2074	-	72.8443	-	-	-	-	-	-	-	-	-	-	1.3682	1.3679	1.1554	5.06e-07	3.12e-06	6.0446	5.9425	6.1525	6.0451	5.9672	5.993	5.2412	5.3643	5.3964	5.1712	4.9638	5.147	6.024	0.07511	5.214	0.1584
(6E)-6-methoxyiminohexane-1,2,3,4,5-pentol	metab_157	yes	up	-	pos	-	319.2	21.193	1878.28	2173	-	61.5795	-	-	-	-	-	-	-	-	-	-	1.3398	1.3423	1.1202	2.01e-06	1.09e-05	7.5398	7.3763	7.0267	7.4881	7.33	7.418	6.5315	6.605	6.7009	6.478	6.5161	6.6084	7.363	0.1813	6.573	0.08078
2-anilino-1-phenylpropan-1-ol	metab_203	yes	up	-	pos	-	120	25.65	2262.18	1962	-	51.3262	-	-	-	-	-	-	-	-	-	-	1.3342	1.3401	1.1992	0.001863	0.003969	5.9334	5.8731	4.5407	5.9067	5.8086	5.8231	4.6401	4.6711	4.7241	4.6889	4.8274	4.7103	5.648	0.5443	4.71	0.06455
2-phenyl-4,5-dihydro-1,3-oxazole	metab_26	yes	up	-	pos	-	147.1	8.347	1056.44	1272	-	59.8022	-	-	-	-	-	-	-	-	-	-	1.3023	1.3029	1.1	8.63e-09	1.48e-07	7.9323	7.8493	8.0116	7.918	7.8332	7.9241	7.1829	7.2333	7.318	7.1205	7.1013	7.195	7.911	0.06428	7.192	0.07876
Uridine 5'-Diphospho-N-Acetylglucosamine	metab_150	yes	down	-	pos	-	73	20.448	1820.5	1817.1	-	89.3121	-	-	-	-	-	-	-	-	-	-	1.294	1.2983	0.8936	5.24e-08	6.69e-07	6.0347	5.9161	6.1824	5.9625	6.0692	6.1298	6.7579	6.8105	6.8793	6.7003	6.6897	6.7755	6.049	0.1001	6.769	0.07078
3,4-dimethyl-2-(3-methylbutanoyl)benzoic acid	metab_28	yes	up	-	pos	-	191	8.371	1057.78	1869	-	65.8466	-	-	-	-	-	-	-	-	-	-	1.2835	1.2794	1.1169	5.2e-05	0.0001863	7.4018	7.3712	7.0678	6.7619	7.4463	7.1739	6.444	6.4969	6.5835	6.3757	6.3448	6.4527	7.204	0.261	6.45	0.08562
Diethyl-heptoxy-tridecoxysilane	metab_225	yes	down	-	pos	-	371	28.792	2577.1	2469	-	83.4576	-	-	-	-	-	-	-	-	-	-	1.2482	1.247	0.863	2.64e-07	2.15e-06	4.3198	4.2364	4.2512	4.2021	4.1019	4.214	4.8927	4.9527	5.0508	4.8374	4.7076	4.9048	4.221	0.07142	4.891	0.1149
(3S,8aS)-3-propan-2-yl-2,3,6,7,8,8a-hexahydropyrrolo[1,2-a]pyrazine-1,4-dione	metab_151	yes	up	-	pos	-	154	20.525	1826.57	1600	-	79.3284	-	-	-	-	-	-	-	-	-	-	1.2461	1.2428	1.1533	1.49e-05	6.18e-05	5.1779	5.0744	5.6014	5.1658	5.1546	5.1608	4.4986	4.6002	4.6726	4.4172	4.3957	4.5812	5.222	0.1893	4.528	0.1092
10,13-dimethyl-17-(6-methylheptan-2-yl)-2,3,4,7,8,9,11,12,14,15,16,17-dodecahydro-1H-cyclopenta[a]phenanthren-3-ol	metab_261	yes	down	-	pos	-	129	34.029	3156.89	2755.22	-	92.1006	-	-	-	-	-	-	-	-	-	-	1.2334	1.2332	0.8792	6.66e-08	7.94e-07	4.7477	4.6904	4.7992	4.7448	4.645	4.762	5.3959	5.4363	5.5127	5.3503	5.2143	5.3807	4.732	0.05499	5.382	0.09935
2-[(2-amino-3-methylbutanoyl)amino]-4-methylpentanoic acid	metab_143	yes	up	-	pos	-	72	19.943	1782.08	1877	-	69.8082	-	-	-	-	-	-	-	-	-	-	1.2323	1.2339	1.1319	9.33e-08	9.83e-07	5.7053	5.5454	5.4301	5.6747	5.6093	5.6148	4.8743	4.9053	4.9584	4.9232	5.0617	4.9445	5.597	0.09876	4.945	0.06455
1-[5-methoxy-2-(2,3,4-trimethoxy-5-methylphenyl)phenyl]-N-methylmethanamine	metab_61	yes	down	-	pos	-	300	12.104	1267.94	2648	-	57.7621	-	-	-	-	-	-	-	-	-	-	1.1915	1.1917	0.9185	4.14e-07	2.74e-06	6.9924	6.9576	6.9441	6.6755	6.9175	7.0174	7.4865	7.5206	7.5804	7.4858	7.5664	7.5487	6.917	0.1237	7.531	0.04032
Butanedioic acid	metab_68	yes	up	C00042	pos	110-15-6	147.1	12.82	1308.29	1170	C25H48O7;C4H6O4	98.5018	HMDB0000254;LMFA01170043;HMDB0303309	Organic acids	Carboxylic acids	map01220;map00310;map01110;map01200;map00250;map02020;map00350;map00020;map00630;map00920;map00650;map04922;map04727;map01066;map01065;map01064;map01063;map01062;map01061;map01060;map01100;map01120;map04024;map00361;map00360;map00640;map00760;map00190;map00720;map00620;map05230;map01070	Metabolism;Metabolism;Metabolism;Metabolism;Metabolism;Environmental Information Processing;Metabolism;Metabolism;Metabolism;Metabolism;Metabolism;Organismal Systems;Organismal Systems;Metabolism;Metabolism;Metabolism;Metabolism;Metabolism;Metabolism;Metabolism;Metabolism;Metabolism;Environmental Information Processing;Metabolism;Metabolism;Metabolism;Metabolism;Metabolism;Metabolism;Metabolism;H…	Global and overview maps;Amino acid metabolism;Global and overview maps;Global and overview maps;Amino acid metabolism;Signal transduction;Amino acid metabolism;Carbohydrate metabolism;Carbohydrate metabolism;Energy metabolism;Carbohydrate metabolism;Endocrine system;Nervous system;Chemical structure transformation maps;Chemical structure transformation maps;Chemical structure transformation maps…	Organic acids and derivatives	Carboxylic acids and derivatives	Dicarboxylic acids and derivatives	Degradation of aromatic compounds;Lysine degradation;Biosynthesis of secondary metabolites;Carbon metabolism;Alanine, aspartate and glutamate metabolism;Two-component system;Tyrosine metabolism;Citrate cycle (TCA cycle);Glyoxylate and dicarboxylate metabolism;Sulfur metabolism;Butanoate metabolism;Glucagon signaling pathway;GABAergic synapse;Biosynthesis of alkaloids derived from terpenoid and po…	1.1267	1.1277	1.0963	0.000196	0.0005481	6.9949	6.8919	7.1373	6.9964	6.6752	6.7144	6.1352	6.4995	6.5449	6.0959	6.2006	6.2981	6.902	0.1787	6.296	0.1889
2-methoxyphenanthrene	metab_160	yes	up	-	pos	13837-48-4	208	21.263	1883.61	1972	-	57.2059	-	-	-	-	-	-	-	-	-	-	1.1235	1.1182	1.1276	9.55e-05	0.0003107	5.3272	4.9445	5.1053	5.3493	5.1513	5.1286	4.6848	4.7246	4.786	4.3816	4.5201	4.4029	5.168	0.151	4.583	0.1724
Diethyl-pentoxy-undecoxysilane	metab_205	yes	down	-	pos	-	315.1	25.931	2288.16	2071	-	59.5494	-	-	-	-	-	-	-	-	-	-	1.1221	1.1223	0.8896	3.09e-06	1.58e-05	4.4787	4.4214	4.5302	4.4758	4.376	4.493	5.0016	5.1105	5.2152	4.9617	4.8169	4.9979	4.463	0.05499	5.017	0.1354
Ketohexose	metab_154	yes	up	-	pos	-	103	20.636	1835.28	1823.63	-	71.0676	-	-	-	-	-	-	-	-	-	-	1.1036	1.1029	1.0956	2.88e-07	2.15e-06	6.0395	5.9495	6.1287	6.0041	5.9666	6.0122	5.4475	5.5485	5.6247	5.4142	5.4052	5.5137	6.017	0.06367	5.492	0.08584
[(6E)-2,3,4,5-tetrahydroxy-6-methoxyiminohexyl]dihydrogen phosphate	metab_206	yes	down	-	pos	-	387.1	25.955	2290.37	0	-	62.5469	-	-	-	-	-	-	-	-	-	-	1.0928	1.0789	0.886	0.0003238	0.0008399	4.3907	4.3334	4.4422	4.3878	4.2881	4.4051	4.7571	4.8684	5.0057	5.4125	4.729	4.8557	4.375	0.05499	4.938	0.2521
N-[(4-chlorophenyl)methyl]-N-undecylundecan-1-amine	metab_134	yes	down	-	pos	-	308.1	19.174	1724.82	3210	-	56.214	-	-	-	-	-	-	-	-	-	-	1.0885	1.0815	0.8963	0.0002833	0.000757	4.8551	4.7343	4.8479	4.8025	4.6734	5.351	5.3528	5.3981	5.4597	5.407	5.5728	5.4584	4.877	0.2422	5.441	0.07587
2-Oxoglutaric Acid	metab_110	yes	down	-	pos	-	198	16.933	1567.85	1579.83	-	64.3972	-	-	-	-	-	-	-	-	-	-	1.0648	1.0592	0.8787	0.001353	0.003027	4.215	4.1167	4.2255	4.2576	4.0713	4.1883	5.1292	4.3559	4.4089	5.0057	4.7843	4.8492	4.179	0.07099	4.756	0.3136
(2-hydroxy-4-methoxyphenyl)-(2-hydroxyphenyl)methanone	metab_81	yes	down	-	pos	-	373	14.354	1400.27	2388	-	76.7692	-	-	-	-	-	-	-	-	-	-	1.0485	1.0515	0.9146	1.03e-05	4.66e-05	5.3309	5.2394	5.4447	5.2611	5.1829	5.2907	5.8616	5.9047	5.9068	5.6475	5.6657	5.7322	5.292	0.08995	5.786	0.1191
Orotic Acid	metab_137	yes	down	C00295	pos	65-86-1	254	19.322	1736.01	1724.64	C5H4N2O4	95.6854	HMDB0000226	-	-	map00240;map01100;map01240	Metabolism;Metabolism;Metabolism	Nucleotide metabolism;Global and overview maps;Global and overview maps	Organoheterocyclic compounds	Diazines	Pyrimidines and pyrimidine derivatives	Pyrimidine metabolism;Metabolic pathways;Biosynthesis of cofactors	1.0458	1.0426	0.923	1.07e-05	4.66e-05	5.8962	5.8393	5.677	5.8314	5.773	5.949	6.2322	6.3454	6.5276	6.2681	6.2817	6.2312	5.828	0.09514	6.314	0.1125
N-Acetyl Glucosamine	metab_186	yes	up	-	pos	-	73	23.704	2086.11	2065.2	-	87.0937	-	-	-	-	-	-	-	-	-	-	1.0374	1.0359	1.0773	2.68e-06	1.41e-05	6.6044	6.5122	6.6894	6.5792	6.528	6.5793	6.1263	6.1811	6.2554	6.0209	5.9662	6.1113	6.582	0.06299	6.11	0.1049
Piperidin-2-one	metab_15	yes	down	-	pos	675-20-7	156.1	7.466	1004.16	1149	C5H9NO	84.0136	HMDB0011749	-	-	-	-	-	Organoheterocyclic compounds	Piperidines	Piperidinones	-	1.0349	1.033	0.9121	0.001261	0.002864	5.2949	5.8325	5.3465	5.7202	5.7776	6.0137	6.0863	6.127	6.2023	6.2382	6.3744	6.2332	5.664	0.2842	6.21	0.1006
N-[dimethylamino(dimethyl)silyl]-N-methylmethanamine	metab_48	yes	down	-	pos	-	146	10.425	1172.47	626	-	53.328	-	-	-	-	-	-	-	-	-	-	1.0084	1.0083	0.9162	6.26e-06	2.95e-05	5.1014	4.8599	5.0492	4.9919	4.8081	4.8584	5.3858	5.4306	5.458	5.3174	5.4107	5.377	4.945	0.1192	5.397	0.04877
