# Supplementary material for: Dynamic Interplay between Microbiota Shifts and Differential Metabolites during Dairy Processing and Storage
Source: Molecules. 2024 Jun 9;29(12):2745. doi: 10.3390/molecules29122745 (PMC11206652; doi:10.3390/molecules29122745)
Supplement: Supplementary file 1 [file molecules-29-02745-s001.zip › Table S14 Differences of GC metabolites between groups RP-ref group and RAW-fro group.xlsx]

## Sheet: Table S14 Differences of GC met
Metabolite	Metab ID	Significant	Regulate	KEGG Compound ID	Mode	CAS ID	Quant Mass	Retention time	RI	Library RI	Formula	Score	Library ID	KEGG Compound First Category	KEGG Compound Second Category	KEGG Pathway ID	KEGG Pathway First Category	KEGG Pathway Second Category	HMDB Superclass	HMDB Class	HMDB Subclass	KEGG Pathway Description	VIP_pred_OPLS-DA	VIP_PLS-DA	FC(Pas_ref/Raw_fro)	P_value	FDR	RP_ref_1	RP_ref_2	RP_ref_3	RP_ref_4	RP_ref_5	RP_ref_6	RAw_fro1	RAw_fro2	RAw_fro3	RAw_fro4	RAw_fro5	RAw_fro6	pas_ref_mean	pas_ref_SD	raw_fro_mean	raw_fro_SD
9-Acetoxy-3-Isobutyl-5-Methylbicyclo(4.3.0)Non-2-Ene	metab_29	yes	up	-	pos	-	190	8.386	1058.62	1608.38	-	52.4196	-	-	-	-	-	-	-	-	-	-	2.6311	2.4817	1.4673	2.92e-11	5.23e-09	7.1641	7.1387	6.7935	6.7942	7.0318	7.0688	4.7071	4.7674	4.7956	4.7167	4.8755	4.7578	6.999	0.1655	4.77	0.06121
Dl-Isoleucine	metab_49	yes	up	-	pos	443-79-8	86	10.503	1176.65	1172.69	-	78.239	-	-	-	-	-	-	-	-	-	-	2.513	2.3553	1.4857	1.78e-07	5.12e-06	6.9284	6.7857	6.1073	6.0247	6.4159	6.0222	4.2245	4.2555	4.3085	4.2733	4.4118	4.2946	6.381	0.3988	4.295	0.06455
2-amino-4-methylpentanoic acid	metab_43	yes	up	C16439	pos	-	86	10.109	1155.23	1108	C6H13NO2	95.6871	LMFA01100048	-	-	-	-	-	-	-	-	-	2.2777	2.1518	1.3652	7.8e-06	0.0001073	7.3134	7.0905	6.4983	6.449	6.5321	5.929	4.8877	4.9945	5.0389	4.6251	4.7636	4.8503	6.635	0.496	4.86	0.152
D-Glucose	metab_263	yes	up	C00031	pos	50-99-7;492-61-5	319	21.523	1903.62	1914.42	C6H12O6	85.6484	HMDB0000122	Carbohydrates	Monosaccharides	map01110;map04113;map05415;map02010;map00901;map04922;map04742;map05111;map01100;map00521;map00520;map00524;map00052;map04068;map00010;map00500;map02060;map00030;map04066;map04978;map04973;map04976;map02020;map04930;map04910;map04911;map05230;map04931;map04932;map04933;map04152;map04917	Metabolism;Cellular Processes;Human Diseases;Environmental Information Processing;Metabolism;Organismal Systems;Organismal Systems;Cellular Processes;Metabolism;Metabolism;Metabolism;Metabolism;Metabolism;Environmental Information Processing;Metabolism;Metabolism;Environmental Information Processing;Metabolism;Environmental Information Processing;Organismal Systems;Organismal Systems;Organismal S…	Global and overview maps;Cell growth and death;Cardiovascular disease;Membrane transport;Biosynthesis of other secondary metabolites;Endocrine system;Sensory system;Cellular community - prokaryotes;Global and overview maps;Biosynthesis of other secondary metabolites;Carbohydrate metabolism;Biosynthesis of other secondary metabolites;Carbohydrate metabolism;Signal transduction;Carbohydrate metabol…	Organic oxygen compounds	Organooxygen compounds	Carbohydrates and carbohydrate conjugates	Biosynthesis of secondary metabolites;Meiosis - yeast;Diabetic cardiomyopathy;ABC transporters;Indole alkaloid biosynthesis;Glucagon signaling pathway;Taste transduction;Biofilm formation - Vibrio cholerae;Metabolic pathways;Streptomycin biosynthesis;Amino sugar and nucleotide sugar metabolism;Neomycin, kanamycin and gentamicin biosynthesis;Galactose metabolism;FoxO signaling pathway;Glycolysis /…	2.0015	1.8715	1.2199	1.49e-07	5.12e-06	7.2857	7.2571	7.1099	7.1252	7.6825	7.5789	5.9689	6.0315	6.1363	5.9154	5.9746	6.0781	7.34	0.238	6.017	0.08075
2-aminoethanol	metab_58	yes	down	-	pos	42012-85-1;7491-35-2;7499-52-7	174	12.012	1262.77	970	-	99.2855	-	-	-	-	-	-	-	-	-	-	1.933	1.9016	0.767	0.01247	0.03264	5.7144	4.8551	7.4388	7.3286	4.4056	4.4245	7.3463	7.3791	7.4313	7.3971	7.5511	7.4422	5.695	1.392	7.425	0.07116
2-(thiophen-2-ylmethyl)thiophene	metab_159	yes	up	-	pos	-	179	21.258	1883.23	1468	-	60.8724	-	-	-	-	-	-	-	-	-	-	1.9315	1.9039	1.3505	0.003751	0.01317	6.989	6.9159	6.1886	6.1522	5.8181	4.2115	4.347	4.3779	4.7917	4.3958	4.5343	4.4171	6.046	1.009	4.477	0.1669
Ethanamine	metab_6	yes	down	C00797	pos	1975-04-07	174.1	6.613	947.301	686	C2H7N	94.7904	HMDB0013231	-	-	-	-	-	Organic nitrogen compounds	Organonitrogen compounds	Amines	-	1.9081	1.8402	0.7758	0.005478	0.01818	4.8623	4.6608	6.8165	6.8067	4.6584	4.6773	6.9114	6.9303	7.0109	6.9552	7.0911	6.9769	5.414	1.086	6.979	0.06496
5-(cyclohepten-1-yl)-5-ethyl-1,3-dipentyl-1,3-diazinane-2,4,6-trione	metab_254	yes	up	-	pos	-	361.2	31.267	2855.28	3252	-	67.499	-	-	-	-	-	-	-	-	-	-	1.8947	1.7478	1.2675	0.0003637	0.002259	6.4405	6.4435	5.5884	5.6396	6.6439	7.1993	4.9205	4.9515	5.0045	4.9694	5.1078	4.9907	6.326	0.6174	4.991	0.06455
1,1-diethoxy-2-methoxyethane	metab_4	yes	down	-	pos	-	75	6.45	935.604	881	-	61.8298	-	-	-	-	-	-	-	-	-	-	1.8764	1.8691	0.8239	5.76e-06	8.81e-05	5.6769	5.6069	5.3734	5.3888	6.196	5.4645	6.709	6.7042	6.7221	6.8539	7.0734	6.8513	5.618	0.3078	6.819	0.1426
5-oxopyrrolidine-2-carboxylic acid	metab_98	yes	up	-	pos	-	84	15.906	1498.56	1199	-	80.4479	-	-	-	-	-	-	-	-	-	-	1.7933	1.6709	1.2413	0.001564	0.006361	6.5267	6.6257	5.7983	5.6692	7.2392	7.4377	5.2747	5.3243	5.3712	5.1924	5.2892	5.2015	6.549	0.7225	5.276	0.06943
2-methoxyphenanthrene	metab_160	yes	up	-	pos	13837-48-4	208	21.263	1883.61	1972	-	57.2059	-	-	-	-	-	-	-	-	-	-	1.7885	1.6447	1.2546	0.0002276	0.001567	6.2065	6.1085	5.2168	5.1081	5.7642	6.0972	4.6848	4.7246	4.786	4.3816	4.5201	4.4029	5.75	0.4804	4.583	0.1724
Hexose	metab_175	yes	up	C00738	pos	-	204	22.222	1961.48	1955.02	-	72.4534	-	-	-	-	-	-	-	-	-	-	1.7629	1.6662	1.2762	0.008174	0.02378	6.3928	5.8136	5.3813	5.3973	7.544	7.6438	5.0022	5.0253	5.0372	4.8861	4.8976	5.0613	6.362	1.023	4.985	0.07467
(6E)-6-methoxyiminohexane-1,2,3,4,5-pentol	metab_157	yes	up	-	pos	-	319.2	21.193	1878.28	2173	-	61.5795	-	-	-	-	-	-	-	-	-	-	1.7312	1.646	1.15	5.44e-08	3.25e-06	7.5044	7.4843	7.5515	7.4976	7.8551	7.462	6.5315	6.605	6.7009	6.478	6.5161	6.6084	7.559	0.148	6.573	0.08078
3-[(4E,7E)-nona-4,7-dienoyl]oxirane-2-carboxamide	metab_35	yes	down	-	pos	-	73	9.367	1112.52	2035	-	70.9674	-	-	-	-	-	-	-	-	-	-	1.7034	1.6989	0.7812	0.01465	0.03545	4.1492	4.137	6.4516	6.0775	4.1346	4.1535	6.0241	6.0086	5.9671	6.3427	6.6183	6.3016	4.851	1.102	6.21	0.2557
2,6-diaminohexanoic acid	metab_165	yes	up	C00047	pos	-	174.1	21.644	1913.77	1801	-	94.8457	-	Peptides	Amino acids	map01100;map00310;map00997;map00300;map01120;map01210;map00780;map00470;map01230;map04974;map01110;map02010;map00970;map00960;map01064;map01060	Metabolism;Metabolism;Metabolism;Metabolism;Metabolism;Metabolism;Metabolism;Metabolism;Metabolism;Organismal Systems;Metabolism;Environmental Information Processing;Genetic Information Processing;Metabolism;Metabolism;Metabolism	Global and overview maps;Amino acid metabolism;Biosynthesis of other secondary metabolites;Amino acid metabolism;Global and overview maps;Global and overview maps;Metabolism of cofactors and vitamins;Metabolism of other amino acids;Global and overview maps;Digestive system;Global and overview maps;Membrane transport;Translation;Biosynthesis of other secondary metabolites;Chemical structure transf…	-	-	-	Metabolic pathways;Lysine degradation;Biosynthesis of various other secondary metabolites;Lysine biosynthesis;Microbial metabolism in diverse environments;2-Oxocarboxylic acid metabolism;Biotin metabolism;D-Amino acid metabolism;Biosynthesis of amino acids;Protein digestion and absorption;Biosynthesis of secondary metabolites;ABC transporters;Aminoacyl-tRNA biosynthesis;Tropane, piperidine and py…	1.6886	1.9396	1.2612	0.001256	0.005767	5.0522	4.8441	6.1375	6.2821	5.0768	5.1759	4.2341	4.2651	4.3181	4.2829	4.4214	4.3043	5.428	0.6168	4.304	0.06455
(3S,8aS)-3-propan-2-yl-2,3,6,7,8,8a-hexahydropyrrolo[1,2-a]pyrazine-1,4-dione	metab_151	yes	up	-	pos	-	154	20.525	1826.57	1600	-	79.3284	-	-	-	-	-	-	-	-	-	-	1.6786	1.5644	1.2456	0.00141	0.006008	5.6305	5.7017	4.9496	4.9343	6.2565	6.3686	4.4986	4.6002	4.6726	4.4172	4.3957	4.5812	5.64	0.6147	4.528	0.1092
Harmaline	metab_93	yes	down	C06536	pos	304-21-2	174	15.197	1454.9	2819.1	C13H14N2O	71.6057	HMDB0030310	-	-	map01063;map00901	Metabolism;Metabolism	Chemical structure transformation maps;Biosynthesis of other secondary metabolites	Alkaloids and derivatives	Harmala alkaloids	Not Available	Biosynthesis of alkaloids derived from shikimate pathway;Indole alkaloid biosynthesis	1.6611	1.6521	0.7918	0.013	0.03291	4.4717	4.1155	6.2543	6.1459	4.113	4.1319	6.0607	6.1172	6.1749	6.1247	6.2745	6.1679	4.872	1.038	6.153	0.0722
Butanoic acid	metab_45	yes	up	C00246	pos	107-92-6	145	10.178	1159.04	1008	C4H8O2	60.921	HMDB0000039;LMFA01010004	Organic acids;Lipids	Carboxylic acids;Fatty acids	map01100;map04973;map04974;map00650	Metabolism;Organismal Systems;Organismal Systems;Metabolism	Global and overview maps;Digestive system;Digestive system;Carbohydrate metabolism	Lipids and lipid-like molecules	Fatty Acyls	Fatty acids and conjugates	Metabolic pathways;Carbohydrate digestion and absorption;Protein digestion and absorption;Butanoate metabolism	1.6228	1.5674	1.1872	3.9e-10	3.49e-08	5.3735	5.3273	5.4253	5.4438	5.3403	5.3662	4.4809	4.5783	4.628	4.4431	4.5816	4.4766	5.379	0.04628	4.531	0.07401
Gamma-Aminobutyric Acid	metab_103	yes	up	C00334	pos	1956-12-02	174	16.294	1525.11	1508.83	C4H9NO2	92.4721	HMDB0000112	Peptides;Peptides;Hormones and transmitters	Amino acids;Amines;Neurotransmitters	map01100;map01120;map00760;map02024;map00650;map00330;map04915;map04024;map04929;map04080;map00250;map05032;map04727;map04742;map04723;map00410;map04721;map05033	Metabolism;Metabolism;Metabolism;Cellular Processes;Metabolism;Metabolism;Organismal Systems;Environmental Information Processing;Organismal Systems;Environmental Information Processing;Metabolism;Human Diseases;Organismal Systems;Organismal Systems;Organismal Systems;Metabolism;Organismal Systems;Human Diseases	Global and overview maps;Global and overview maps;Metabolism of cofactors and vitamins;Cellular community - prokaryotes;Carbohydrate metabolism;Amino acid metabolism;Endocrine system;Signal transduction;Endocrine system;Signaling molecules and interaction;Amino acid metabolism;Substance dependence;Nervous system;Sensory system;Nervous system;Metabolism of other amino acids;Nervous system;Substanc…	Organic acids and derivatives	Carboxylic acids and derivatives	Amino acids, peptides, and analogues	Metabolic pathways;Microbial metabolism in diverse environments;Nicotinate and nicotinamide metabolism;Quorum sensing;Butanoate metabolism;Arginine and proline metabolism;Estrogen signaling pathway;cAMP signaling pathway;GnRH secretion;Neuroactive ligand-receptor interaction;Alanine, aspartate and glutamate metabolism;Morphine addiction;GABAergic synapse;Taste transduction;Retrograde endocannabin…	1.5961	1.489	1.1886	0.0008606	0.004279	6.8569	6.6374	5.9074	5.9353	6.3998	5.5487	5.283	5.3147	5.4166	5.0981	5.0836	5.1747	6.214	0.4983	5.228	0.1317
1-Octylsilatrane	metab_90	yes	down	-	pos	-	174	14.986	1441.52	1586.51	-	56.115	-	-	-	-	-	-	-	-	-	-	1.5931	1.4731	0.7956	0.0002851	0.00189	3.7447	3.4244	3.5715	4.4914	3.4219	3.4408	4.5083	4.5678	4.6494	4.6457	4.7811	4.6135	3.682	0.4156	4.628	0.09208
2-hydroxyhexanoic acid	metab_54	yes	up	-	pos	6064-63-7	159.1	11.463	1231.05	1213	C6H12O3	77.1984	HMDB0001624	-	-	-	-	-	Lipids and lipid-like molecules	Fatty Acyls	Fatty acids and conjugates	-	1.5905	1.4901	1.1997	3.53e-05	0.0003162	5.3536	5.3114	5.1961	5.2272	5.3851	5.4637	4.6213	4.6972	4.0855	4.0503	4.5223	4.6442	5.323	0.1	4.437	0.2915
Creatinine	metab_107	yes	down	C00791	pos	60-27-5	115	16.667	1550.26	1574	C4H7N3O	74.928	HMDB0000562	-	-	map01100;map00330	Metabolism;Metabolism	Global and overview maps;Amino acid metabolism	Organic acids and derivatives	Carboxylic acids and derivatives	Amino acids, peptides, and analogues	Metabolic pathways;Arginine and proline metabolism	1.5566	1.444	0.8424	0.0004459	0.002575	4.5825	4.5704	5.3703	5.463	4.7101	4.6282	5.6381	5.6973	5.7841	5.8824	6.025	5.7766	4.887	0.4139	5.801	0.1378
2-(carboxyamino)pentanoic acid	metab_34	yes	up	-	pos	-	154.1	9.043	1093.98	1915	-	77.2646	-	-	-	-	-	-	-	-	-	-	1.5563	1.4646	1.2174	0.001389	0.006008	5.9919	5.8902	5.106	5.1964	5.4809	4.5618	4.3413	4.3723	4.4254	4.3902	4.5287	4.4115	5.371	0.5334	4.412	0.06455
2-(dimethylamino)acetic acid	metab_13	yes	down	C01026	pos	1118-68-9	58	7.166	984.94	844	C4H9NO2	78.1959	HMDB0000092	-	-	map01100;map00260	Metabolism;Metabolism	Global and overview maps;Amino acid metabolism	Organic acids and derivatives	Carboxylic acids and derivatives	Amino acids, peptides, and analogues	Metabolic pathways;Glycine, serine and threonine metabolism	1.5362	1.4592	0.8633	3.47e-06	6.99e-05	5.163	5.1186	5.0785	5.1766	5.0678	4.7499	5.8874	6.0044	6.0309	5.775	5.65	5.8126	5.059	0.1576	5.86	0.1445
3-(1,4-dioxo-2,3,6,7,8,8a-hexahydropyrrolo[1,2-a]pyrazin-3-yl)propanamide	metab_204	yes	up	-	pos	-	70	25.672	2264.22	2074	-	72.8443	-	-	-	-	-	-	-	-	-	-	1.4967	1.4295	1.1456	4.18e-06	7.49e-05	6.1431	6.0744	5.9839	5.9676	5.7604	5.9101	5.2412	5.3643	5.3964	5.1712	4.9638	5.147	5.973	0.133	5.214	0.1584
Cadaverine	metab_153	yes	down	C01672	pos	462-94-2	174.1	20.597	1832.22	1856.9	C5H14N2	83.1031	HMDB0002322	-	-	map01100;map00310;map01110;map01120;map00960;map00470;map00480;map04974;map01064;map01060	Metabolism;Metabolism;Metabolism;Metabolism;Metabolism;Metabolism;Metabolism;Organismal Systems;Metabolism;Metabolism	Global and overview maps;Amino acid metabolism;Global and overview maps;Global and overview maps;Biosynthesis of other secondary metabolites;Metabolism of other amino acids;Metabolism of other amino acids;Digestive system;Chemical structure transformation maps;Chemical structure transformation maps	Organic nitrogen compounds	Organonitrogen compounds	Amines	Metabolic pathways;Lysine degradation;Biosynthesis of secondary metabolites;Microbial metabolism in diverse environments;Tropane, piperidine and pyridine alkaloid biosynthesis;D-Amino acid metabolism;Glutathione metabolism;Protein digestion and absorption;Biosynthesis of alkaloids derived from ornithine, lysine and nicotinic acid;Biosynthesis of plant secondary metabolites	1.4887	1.4171	0.8376	0.001546	0.006361	4.0914	4.0793	5.0293	4.3074	4.6458	5.2697	5.4082	5.4543	5.5348	5.3603	5.4489	5.5287	4.57	0.499	5.456	0.06781
1-hexadecyl-2,3-dihydro-1H-indene	metab_63	yes	up	-	pos	-	117.1	12.48	1288.68	2599	-	54.9191	-	-	-	-	-	-	-	-	-	-	1.471	1.4189	1.1881	0.006158	0.01934	6.3325	6.29	5.0655	5.0677	6.4837	6.233	4.9058	4.9368	4.9898	4.9547	5.0931	4.976	5.912	0.6602	4.976	0.06455
2-amino-4,4-dimethyl-6-sulfanyl-3H-pyridine-3,5-dicarbonitrile	metab_2	yes	down	-	pos	-	191	6.331	926.876	1876	-	56.1845	-	-	-	-	-	-	-	-	-	-	1.4313	1.4303	0.8592	0.03369	0.06431	7.1174	6.501	7.6508	7.5411	5.2892	5.3081	7.4446	7.6154	7.6405	7.7321	7.8505	7.5818	6.568	1.063	7.644	0.1378
Butanedioic acid	metab_68	yes	up	C00042	pos	110-15-6	147.1	12.82	1308.29	1170	C25H48O7;C4H6O4	98.5018	HMDB0000254;LMFA01170043;HMDB0303309	Organic acids	Carboxylic acids	map01220;map00310;map01110;map01200;map00250;map02020;map00350;map00020;map00630;map00920;map00650;map04922;map04727;map01066;map01065;map01064;map01063;map01062;map01061;map01060;map01100;map01120;map04024;map00361;map00360;map00640;map00760;map00190;map00720;map00620;map05230;map01070	Metabolism;Metabolism;Metabolism;Metabolism;Metabolism;Environmental Information Processing;Metabolism;Metabolism;Metabolism;Metabolism;Metabolism;Organismal Systems;Organismal Systems;Metabolism;Metabolism;Metabolism;Metabolism;Metabolism;Metabolism;Metabolism;Metabolism;Metabolism;Environmental Information Processing;Metabolism;Metabolism;Metabolism;Metabolism;Metabolism;Metabolism;Metabolism;H…	Global and overview maps;Amino acid metabolism;Global and overview maps;Global and overview maps;Amino acid metabolism;Signal transduction;Amino acid metabolism;Carbohydrate metabolism;Carbohydrate metabolism;Energy metabolism;Carbohydrate metabolism;Endocrine system;Nervous system;Chemical structure transformation maps;Chemical structure transformation maps;Chemical structure transformation maps…	Organic acids and derivatives	Carboxylic acids and derivatives	Dicarboxylic acids and derivatives	Degradation of aromatic compounds;Lysine degradation;Biosynthesis of secondary metabolites;Carbon metabolism;Alanine, aspartate and glutamate metabolism;Two-component system;Tyrosine metabolism;Citrate cycle (TCA cycle);Glyoxylate and dicarboxylate metabolism;Sulfur metabolism;Butanoate metabolism;Glucagon signaling pathway;GABAergic synapse;Biosynthesis of alkaloids derived from terpenoid and po…	1.4287	1.3476	1.1237	0.0007704	0.004056	6.7531	6.7175	6.9721	6.9887	7.4924	7.5243	6.1352	6.4995	6.5449	6.0959	6.2006	6.2981	7.075	0.3537	6.296	0.1889
L-Glutamic Acid	metab_102	yes	up	C00025	pos	56-86-0	156	16.182	1517.44	1520.99	C5H9NO4	98.6269	HMDB0000148	Peptides;Hormones and transmitters	Amino acids;Neurotransmitters	map00997;map02010;map01240;map01200;map00998;map00480;map00332;map04742;map00250;map05033;map04974;map04072;map04216;map00630;map00430;map04964;map00470;map00860;map04080;map05016;map05017;map05014;map04727;map01064;map04723;map05031;map04721;map01060;map01100;map00220;map04540;map01120;map01210;map00340;map00524;map01230;map04068;map05034;map01110;map00660;map05230;map04724;map05030;map00650;map…	Metabolism;Environmental Information Processing;Metabolism;Metabolism;Metabolism;Metabolism;Metabolism;Organismal Systems;Metabolism;Human Diseases;Organismal Systems;Environmental Information Processing;Cellular Processes;Metabolism;Metabolism;Organismal Systems;Metabolism;Metabolism;Environmental Information Processing;Human Diseases;Human Diseases;Human Diseases;Organismal Systems;Metabolism;O…	Biosynthesis of other secondary metabolites;Membrane transport;Global and overview maps;Global and overview maps;Biosynthesis of other secondary metabolites;Metabolism of other amino acids;Biosynthesis of other secondary metabolites;Sensory system;Amino acid metabolism;Substance dependence;Digestive system;Signal transduction;Cell growth and death;Carbohydrate metabolism;Metabolism of other amino…	Organic acids and derivatives	Carboxylic acids and derivatives	Amino acids, peptides, and analogues	Biosynthesis of various other secondary metabolites;ABC transporters;Biosynthesis of cofactors;Carbon metabolism;Biosynthesis of various antibiotics;Glutathione metabolism;Carbapenem biosynthesis;Taste transduction;Alanine, aspartate and glutamate metabolism;Nicotine addiction;Protein digestion and absorption;Phospholipase D signaling pathway;Ferroptosis;Glyoxylate and dicarboxylate metabolism;Ta…	1.4228	1.3224	1.1288	0.0009302	0.0045	7.2185	7.236	6.6594	6.6688	7.3636	6.3459	6.1148	6.1693	6.243	6.0602	6.0682	6.1011	6.915	0.4114	6.126	0.06925
Diethyl-heptoxy-tridecoxysilane	metab_225	yes	down	-	pos	-	371	28.792	2577.1	2469	-	83.4576	-	-	-	-	-	-	-	-	-	-	1.4068	1.3293	0.8661	2e-07	5.12e-06	4.2108	4.1987	4.3458	4.2515	4.1962	4.2151	4.8927	4.9527	5.0508	4.8374	4.7076	4.9048	4.236	0.05717	4.891	0.1149
Piperidin-2-one	metab_15	yes	down	-	pos	675-20-7	156.1	7.466	1004.16	1149	C5H9NO	84.0136	HMDB0011749	-	-	-	-	-	Organoheterocyclic compounds	Piperidines	Piperidinones	-	1.4024	1.2968	0.8839	0.000194	0.001389	5.306	5.2939	5.8858	5.8457	5.2914	5.3104	6.0863	6.127	6.2023	6.2382	6.3744	6.2332	5.489	0.2923	6.21	0.1006
3,4-dimethyl-2-(3-methylbutanoyl)benzoic acid	metab_28	yes	up	-	pos	-	191	8.371	1057.78	1869	-	65.8466	-	-	-	-	-	-	-	-	-	-	1.382	1.2745	1.1012	8.86e-06	0.0001132	7.2769	7.2494	6.8875	6.8886	7.1386	7.1791	6.444	6.4969	6.5835	6.3757	6.3448	6.4527	7.103	0.1738	6.45	0.08562
2-methoxy-1,3-dioxolane	metab_3	yes	down	-	pos	19693-75-5	73	6.345	927.911	715	-	71.8249	-	-	-	-	-	-	-	-	-	-	1.3759	1.3564	0.877	0.02381	0.04951	7.058	6.5287	7.711	7.4821	5.9473	5.5614	7.5428	7.5376	7.5569	7.7077	7.9189	7.6807	6.715	0.8547	7.657	0.1477
Urea	metab_55	yes	down	C00086	pos	57-13-6	147	11.701	1244.98	1240.54	CH4N2O	98.2127	HMDB0000294	-	-	map01100;map00220;map00230;map01120;map00780;map02010;map00330;map00240;map05120;map00791	Metabolism;Metabolism;Metabolism;Metabolism;Metabolism;Environmental Information Processing;Metabolism;Metabolism;Human Diseases;Metabolism	Global and overview maps;Amino acid metabolism;Nucleotide metabolism;Global and overview maps;Metabolism of cofactors and vitamins;Membrane transport;Amino acid metabolism;Nucleotide metabolism;Infectious disease: bacterial;Xenobiotics biodegradation and metabolism	Organic acids and derivatives	Organic carbonic acids and derivatives	Ureas	Metabolic pathways;Arginine biosynthesis;Purine metabolism;Microbial metabolism in diverse environments;Biotin metabolism;ABC transporters;Arginine and proline metabolism;Pyrimidine metabolism;Epithelial cell signaling in Helicobacter pylori infection;Atrazine degradation	1.3744	1.3551	0.8704	0.03377	0.06431	7.1175	6.8501	7.5164	7.5359	5.411	5.4299	7.6245	7.6775	7.7494	7.551	7.55	7.6369	6.643	0.9816	7.632	0.07641
1-methyladamantane	metab_27	yes	up	-	pos	768-91-2	148	8.365	1057.45	2616	-	63.4953	-	-	-	-	-	-	-	-	-	-	1.3603	1.2541	1.0991	1.11e-05	0.0001168	7.2213	7.1913	6.8257	6.8334	7.0762	7.1172	6.3984	6.4531	6.5429	6.3361	6.3101	6.4123	7.044	0.1741	6.409	0.0838
Galactonic Acid	metab_177	yes	down	C00880	pos	13382-27-9	73	22.476	1982.05	1994.54	C6H12O7	96.605	HMDB0000565	-	-	map01100;map01120;map00052	Metabolism;Metabolism;Metabolism	Global and overview maps;Global and overview maps;Carbohydrate metabolism	Organic acids and derivatives	Hydroxy acids and derivatives	Medium-chain hydroxy acids and derivatives	Metabolic pathways;Microbial metabolism in diverse environments;Galactose metabolism	1.3277	1.2224	0.8882	0.001211	0.005704	5.1311	5.119	5.8008	5.7715	5.8296	5.1354	6.1417	6.2168	6.2684	6.0449	6.0785	6.1695	5.465	0.3687	6.153	0.08367
Pentane-1,5-diamine	metab_85	yes	down	C01672	pos	462-94-2	174.1	14.599	1416.47	1391	C5H14N2	58.1561	HMDB0002322	-	-	map01100;map00310;map01110;map01120;map00960;map00470;map00480;map04974;map01064;map01060	Metabolism;Metabolism;Metabolism;Metabolism;Metabolism;Metabolism;Metabolism;Organismal Systems;Metabolism;Metabolism	Global and overview maps;Amino acid metabolism;Global and overview maps;Global and overview maps;Biosynthesis of other secondary metabolites;Metabolism of other amino acids;Metabolism of other amino acids;Digestive system;Chemical structure transformation maps;Chemical structure transformation maps	Organic nitrogen compounds	Organonitrogen compounds	Amines	Metabolic pathways;Lysine degradation;Biosynthesis of secondary metabolites;Microbial metabolism in diverse environments;Tropane, piperidine and pyridine alkaloid biosynthesis;D-Amino acid metabolism;Glutathione metabolism;Protein digestion and absorption;Biosynthesis of alkaloids derived from ornithine, lysine and nicotinic acid;Biosynthesis of plant secondary metabolites	1.289	1.2442	0.8659	0.005838	0.01866	4.4943	4.2916	5.3453	5.2378	4.2891	4.3081	5.2657	5.3375	5.3866	5.3556	5.5832	5.3694	4.661	0.4956	5.383	0.1066
N-[(4-chlorophenyl)methyl]-N-undecylundecan-1-amine	metab_134	yes	down	-	pos	-	308.1	19.174	1724.82	3210	-	56.214	-	-	-	-	-	-	-	-	-	-	1.2844	1.259	0.8995	9.31e-08	4.17e-06	5.0006	4.9194	4.8397	4.8242	4.878	4.9044	5.3528	5.3981	5.4597	5.407	5.5728	5.4584	4.894	0.06354	5.441	0.07587
Benzoic Acid	metab_262	yes	up	C00180	pos	65-85-0	179	11.783	1249.72	1240.14	C7H6O2	93.577	HMDB0001870	-	-	map01100;map01220;map00996;map01110;map01120;map00627;map00623;map00621;map00362;map01063	Metabolism;Metabolism;Metabolism;Metabolism;Metabolism;Metabolism;Metabolism;Metabolism;Metabolism;Metabolism	Global and overview maps;Global and overview maps;Biosynthesis of other secondary metabolites;Global and overview maps;Global and overview maps;Xenobiotics biodegradation and metabolism;Xenobiotics biodegradation and metabolism;Xenobiotics biodegradation and metabolism;Xenobiotics biodegradation and metabolism;Chemical structure transformation maps	Benzenoids	Benzene and substituted derivatives	Benzoic acids and derivatives	Metabolic pathways;Degradation of aromatic compounds;Biosynthesis of various alkaloids;Biosynthesis of secondary metabolites;Microbial metabolism in diverse environments;Aminobenzoate degradation;Toluene degradation;Dioxin degradation;Benzoate degradation;Biosynthesis of alkaloids derived from shikimate pathway	1.2703	1.1886	1.1233	1.05e-05	0.0001168	5.2451	5.2074	4.9238	4.9498	4.9178	4.936	4.3867	4.4481	4.5248	4.4718	4.5799	4.4569	5.03	0.1529	4.478	0.06675
Pipecolic Acid	metab_104	yes	up	C00408	pos	535-75-1	84	16.32	1526.88	1261.25	C6H11NO2	55.8973	HMDB0000070	-	-	map01100;map00310;map01110;map00960;map01064;map01060	Metabolism;Metabolism;Metabolism;Metabolism;Metabolism;Metabolism	Global and overview maps;Amino acid metabolism;Global and overview maps;Biosynthesis of other secondary metabolites;Chemical structure transformation maps;Chemical structure transformation maps	Organic acids and derivatives	Carboxylic acids and derivatives	Amino acids, peptides, and analogues	Metabolic pathways;Lysine degradation;Biosynthesis of secondary metabolites;Tropane, piperidine and pyridine alkaloid biosynthesis;Biosynthesis of alkaloids derived from ornithine, lysine and nicotinic acid;Biosynthesis of plant secondary metabolites	1.2702	1.2166	1.1546	0.02434	0.04951	6.8294	6.6206	5.8556	5.8897	6.4056	4.7745	5.307	5.3496	5.3818	5.1522	5.0973	5.2196	6.063	0.7415	5.251	0.1134
Hexadecanoic acid	metab_182	yes	down	C00249	pos	1957-10-03	313.1	23.183	2041.89	1987	C16H32O2	89.6943	HMDB0000220;LMFA01010001	Lipids	Fatty acids	map01100;map00062;map01212;map00073;map00061;map00071;map01040;map01060	Metabolism;Metabolism;Metabolism;Metabolism;Metabolism;Metabolism;Metabolism;Metabolism	Global and overview maps;Lipid metabolism;Global and overview maps;Lipid metabolism;Lipid metabolism;Lipid metabolism;Lipid metabolism;Chemical structure transformation maps	Lipids and lipid-like molecules	Fatty Acyls	Fatty acids and conjugates	Metabolic pathways;Fatty acid elongation;Fatty acid metabolism;Cutin, suberine and wax biosynthesis;Fatty acid biosynthesis;Fatty acid degradation;Biosynthesis of unsaturated fatty acids;Biosynthesis of plant secondary metabolites	1.2204	1.1308	0.9045	0.0001172	0.0009533	5.2098	5.0859	5.3813	5.2593	4.8746	4.8935	5.6228	5.691	5.7875	5.627	5.5746	5.6403	5.117	0.2041	5.657	0.07393
2-hydroxy-4-methylpentanoic acid	metab_53	yes	up	-	pos	498-36-2	159.1	11.399	1227.25	1149	C6H12O3	96.9852	HMDB0000665	-	-	-	-	-	Lipids and lipid-like molecules	Fatty Acyls	Fatty acids and conjugates	-	1.2203	1.1314	1.1265	0.001319	0.005903	5.2535	5.2155	4.824	4.8611	5.486	5.5125	4.6216	4.6972	4.7664	4.3919	4.5304	4.6441	5.192	0.2961	4.609	0.1321
Galactitol	metab_167	yes	down	C01697	pos	608-66-2	73	21.815	1928.01	1936.04	C6H14O6	93.9329	HMDB0000107	-	-	map01100;map02060;map00052	Metabolism;Environmental Information Processing;Metabolism	Global and overview maps;Membrane transport;Carbohydrate metabolism	Organic oxygen compounds	Organooxygen compounds	Carbohydrates and carbohydrate conjugates	Metabolic pathways;Phosphotransferase system (PTS);Galactose metabolism	1.1946	1.1434	0.8707	0.04134	0.0755	4.2362	4.818	5.7107	5.802	5.5433	4.2405	5.9565	6.0094	5.194	5.8834	5.8508	5.9601	5.058	0.7234	5.809	0.3067
2-phenylquinoline	metab_80	yes	down	-	pos	612-96-4	204	14.238	1393.63	1912	-	53.6069	-	-	-	-	-	-	-	-	-	-	1.1651	1.0797	0.9053	3.52e-06	6.99e-05	4.3471	4.335	4.4821	4.5924	4.3325	4.3514	4.8039	4.8396	4.9458	4.8042	4.8923	4.9223	4.407	0.1072	4.868	0.06095
2-(1-benzothiophen-3-yl)acetamide	metab_12	yes	up	-	pos	-	147.1	7.093	980.141	1768	-	81.7857	-	-	-	-	-	-	-	-	-	-	1.1586	1.0829	1.0942	0.0001454	0.001085	5.6921	5.6788	5.5199	5.486	5.4113	5.5095	4.8987	5.2575	5.2747	4.9475	5.086	4.9689	5.55	0.1119	5.072	0.1624
D-(+)-Trehalose	metab_250	yes	up	-	pos	-	73	30.677	2786.2	2737.08	-	88.6151	-	-	-	-	-	-	-	-	-	-	1.1516	1.0605	1.1114	0.01526	0.03561	6.4641	6.476	5.9294	5.9635	5.2976	6.6929	5.452	5.483	5.5361	5.5009	5.6394	5.5222	6.137	0.5116	5.522	0.06455
2-(1H-indol-3-yl)-N-methylethanamine	metab_79	yes	up	-	pos	-	131	14.107	1386.11	1661	-	60.0178	-	-	-	-	-	-	-	-	-	-	1.1498	1.1569	1.0904	5.9e-06	8.81e-05	5.4629	5.4212	5.514	5.5284	5.2795	5.2851	4.8953	4.9263	4.9794	4.9442	5.0827	4.9655	5.415	0.1097	4.966	0.06455
1-(2-(3-Cyclohexenyl)Ethyl)Silatrane	metab_82	yes	down	-	pos	-	174	14.441	1406.05	1573.25	-	68.653	-	-	-	-	-	-	-	-	-	-	1.128	1.0761	0.8943	0.003646	0.01305	4.3062	4.2941	5.0004	4.8949	4.2916	4.3105	4.9313	5.0074	5.0719	5.0468	5.1908	5.0514	4.516	0.3359	5.05	0.0851
Protocatechuic Acid	metab_149	yes	up	C00230	pos	99-50-3	86	20.356	1813.22	1831.91	C7H6O4	62.3615	HMDB0001856	-	-	map01100;map01220;map01110;map01120;map00362;map00627;map00624;map00623;map01053;map01061	Metabolism;Metabolism;Metabolism;Metabolism;Metabolism;Metabolism;Metabolism;Metabolism;Metabolism;Metabolism	Global and overview maps;Global and overview maps;Global and overview maps;Global and overview maps;Xenobiotics biodegradation and metabolism;Xenobiotics biodegradation and metabolism;Xenobiotics biodegradation and metabolism;Xenobiotics biodegradation and metabolism;Metabolism of terpenoids and polyketides;Chemical structure transformation maps	Benzenoids	Benzene and substituted derivatives	Benzoic acids and derivatives	Metabolic pathways;Degradation of aromatic compounds;Biosynthesis of secondary metabolites;Microbial metabolism in diverse environments;Benzoate degradation;Aminobenzoate degradation;Polycyclic aromatic hydrocarbon degradation;Toluene degradation;Biosynthesis of siderophore group nonribosomal peptides;Biosynthesis of phenylpropanoids	1.1236	1.1625	1.1391	0.03238	0.06301	5.5182	5.4576	4.5001	4.6178	6.0137	5.923	4.6553	4.6632	4.7363	4.6488	4.6922	4.7189	5.338	0.6428	4.686	0.03604
Galacturonic Acid	metab_166	yes	down	C08348	pos	14982-50-4	73	21.748	1922.45	1927.09	C6H10O7	89.8627	HMDB0002545	-	-	-	-	-	Organic oxygen compounds	Organooxygen compounds	Carbohydrates and carbohydrate conjugates	-	1.0887	1.0437	0.9143	0.005764	0.01866	5.2323	5.2202	5.8952	5.9034	5.2177	5.2366	5.9558	6.0097	6.1007	5.8835	5.8566	5.9685	5.451	0.3474	5.962	0.08815
2-(2-hydroxyethylamino)ethanol	metab_84	yes	down	-	pos	-	218	14.556	1413.65	1244	-	63.2721	-	-	-	-	-	-	-	-	-	-	1.0808	1.0424	0.8942	0.01532	0.03561	4.9454	4.7368	5.1231	5.1288	4.1215	4.1404	5.1679	5.2745	5.301	5.2442	5.3251	5.2199	4.699	0.4631	5.255	0.05717
2-phenyl-4,5-dihydro-1,3-oxazole	metab_26	yes	up	-	pos	-	147.1	8.347	1056.44	1272	-	59.8022	-	-	-	-	-	-	-	-	-	-	1.0761	0.9957	1.0551	9.81e-06	0.0001168	7.6949	7.6657	7.5114	7.4623	7.5845	7.612	7.1829	7.2333	7.318	7.1205	7.1013	7.195	7.588	0.08913	7.192	0.07876
Citric Acid	metab_148	yes	down	C00158	pos	77-92-9	273.1	20.292	1808.14	1809.78	C6H8O7	97.2187	HMDB0000094	Organic acids	Carboxylic acids	map01110;map01240;map01200;map00250;map00020;map00630;map04922;map01066;map01065;map04742;map01063;map01062;map01061;map01060;map01100;map01120;map01210;map01230;map01064;map00720;map02020;map01053;map05230;map01070	Metabolism;Metabolism;Metabolism;Metabolism;Metabolism;Metabolism;Organismal Systems;Metabolism;Metabolism;Organismal Systems;Metabolism;Metabolism;Metabolism;Metabolism;Metabolism;Metabolism;Metabolism;Metabolism;Metabolism;Metabolism;Environmental Information Processing;Metabolism;Human Diseases;Metabolism	Global and overview maps;Global and overview maps;Global and overview maps;Amino acid metabolism;Carbohydrate metabolism;Carbohydrate metabolism;Endocrine system;Chemical structure transformation maps;Chemical structure transformation maps;Sensory system;Chemical structure transformation maps;Chemical structure transformation maps;Chemical structure transformation maps;Chemical structure transfor…	Organic acids and derivatives	Carboxylic acids and derivatives	Tricarboxylic acids and derivatives	Biosynthesis of secondary metabolites;Biosynthesis of cofactors;Carbon metabolism;Alanine, aspartate and glutamate metabolism;Citrate cycle (TCA cycle);Glyoxylate and dicarboxylate metabolism;Glucagon signaling pathway;Biosynthesis of alkaloids derived from terpenoid and polyketide;Biosynthesis of alkaloids derived from histidine and purine;Taste transduction;Biosynthesis of alkaloids derived fro…	1.0584	1.0134	0.9236	0.03488	0.06572	7.4314	7.3315	7.4746	7.3996	6.8506	5.977	7.6152	7.6396	7.7026	7.622	7.7115	7.6811	7.077	0.5854	7.662	0.04186
3-benzyl-2,3,6,7,8,8a-hexahydropyrrolo[1,2-a]pyrazine-1,4-dione	metab_217	yes	up	-	pos	-	125	27.053	2397.4	2138	-	90.4596	-	-	-	-	-	-	-	-	-	-	1.005	1.0164	1.0906	0.02304	0.04852	6.1557	6.1352	5.4012	5.4142	6.3328	6.3935	5.406	5.437	5.49	5.4548	5.5933	5.4762	5.972	0.4484	5.476	0.06455
