# Supplementary material for: Dynamic Interplay between Microbiota Shifts and Differential Metabolites during Dairy Processing and Storage
Source: Molecules. 2024 Jun 9;29(12):2745. doi: 10.3390/molecules29122745 (PMC11206652; doi:10.3390/molecules29122745)
Supplement: Supplementary file 1 [file molecules-29-02745-s001.zip › Table S15 Unique differential metabolite set of refrigerated pasteurized milk.xlsx]

## Sheet: Table S15  Unique differential 
ID	Metabolite	Metab ID	level	KEGG Pathway ID	KEGG Pathway Description	Library ID	Adducts	Formula	Retention time	KEGG Compound ID	Mode	KEGG Compound First Category	KEGG Compound Second Category	KEGG Pathway First Category	KEGG Pathway Second Category	HMDB Superclass	HMDB Class	M/Z	RSD	Fragmentation Score	Theoretical Fragmentation Score	Mass Error	CAS ID	HMDB Subclass	RAw_fro1	RAw_fro2	RAw_fro3	RAw_fro4	RAw_fro5	RAw_fro6	RAw_ref1	RAw_ref2	RAw_ref3	RAw_ref4	RAw_ref5	RAw_ref6	RU_ref_1	RU_ref_2	RU_ref_3	RU_ref_4	RU_ref_5	RU_ref_6	RP_ref_1	RP_ref_2	RP_ref_3	RP_ref_4	RP_ref_5	RP_ref_6	QC01
pos_10010	Lys Val Leu	metab_13	-	-	-	-	M+H	C17H34N4O4	2.8704	-	pos	-	-	-	-	-	-	359.265	0.0376709	75	-	-1.874	-	-	4.7229	4.7127	4.7387	4.7136	4.7227	4.7232	4.7894	4.8085	4.7923	4.7919	4.8344	4.8533	4.7454	4.7553	4.5551	4.603	5.7015	5.6133	6.8917	6.7532	5.9435	5.9388	4.8483	5.0211	6.1669
pos_10024	(2s)-2-[[(2s)-2-Acetamido-5-[[n-(Methylcarbamoyl)carbamimidoyl]amino]pentanoyl]-Methyl-Amino]-3-Phenyl-Propanoic Acid	metab_24	-	-	-	HMDB0250026	M+CH3OH+H	C20H30N6O5	2.8546	-	pos	-	-	-	-	Organic acids and derivatives	Carboxylic acids and derivatives	467.26	0.0349893	-	39.3	-1.99119	-	Amino acids, peptides, and analogues	4.6507	5.8667	5.0426	5.066	5.2962	5.6433	4.7172	4.7363	4.7201	4.7197	4.7622	4.7811	4.6732	4.683	4.4829	4.5308	5.7887	5.7241	6.2576	6.1863	6.4313	6.9323	7.0724	7.0291	6.1988
pos_10028	Pectenotoxin 2	metab_25	-	-	-	HMDB0033491	M+2H	C47H70O14	2.8468	C20012	pos	-	-	-	-	Phenylpropanoids and polyketides	Macrolides and analogues	430.247	0.0977905	-	90.2	3.99247	97564-91-5	Pectenotoxins and derivatives	3.2058	4.7338	4.32	3.1965	3.2056	4.7738	4.6357	3.439	3.291	3.2747	4.7241	3.8258	7.0252	6.5573	3.0381	3.0859	4.9733	5.4369	6.1738	6.1233	5.8393	6.2553	6.1423	6.2811	5.477
pos_10039	4-Hydroxyvalproic acid	metab_37	-	map00982	Drug metabolism - cytochrome P450	PW_C008642;LMFA01050496;HMDB0013900	M+ACN+H	C8H16O3	2.8314	C16649	pos	-	-	Metabolism	Xenobiotics biodegradation and metabolism	Lipids and lipid-like molecules	Fatty Acyls	202.144	0.0113198	-	57.6	-1.1491	60113-82-8	Fatty acids and conjugates	4.9532	4.4583	4.7775	4.5578	3.3059	3.8639	4.0067	3.811	4.79	3.3751	4.2076	4.5032	4.3995	5.3415	5.1314	5.4555	3.269	3.239	6.5696	6.4941	7.0211	6.8038	6.9567	6.875	6.2614
pos_10078	Cinnamic acid	metab_73	-	-	-	HMDB0000930;HMDB0000567	M+H-H2O	C9H8O2	2.7927	C10438	pos	-	-	-	-	Phenylpropanoids and polyketides	Cinnamic acids and derivatives	131.049	0.0112883	-	52.2	-0.0110018	102-94-3;140-10-3;621-82-9	Cinnamic acids	5.5958	5.7507	5.594	5.5362	5.5649	5.6944	5.8028	5.776	5.8215	5.8033	5.9582	5.9411	6.5698	6.5297	5.408	5.4495	6.4525	6.4807	6.6479	6.6395	6.5868	6.5826	6.6683	6.7019	6.3439
pos_10079	Benzaldehyde	metab_74	-	map01100;map00627;map00623;map01120;map01220	Metabolic pathways;Aminobenzoate degradation;Toluene degradation;Microbial metabolism in diverse environments;Degradation of aromatic compounds	HMDB0006115	M+H	C7H6O	2.7927	C00261	pos	-	-	Metabolism;Metabolism;Metabolism;Metabolism;Metabolism	Global and overview maps;Xenobiotics biodegradation and metabolism;Xenobiotics biodegradation and metabolism;Global and overview maps;Global and overview maps	Benzenoids	Benzene and substituted derivatives	107.049	0.0208573	-	36.6	2.84291	100-52-7	Benzoyl derivatives	5.4847	5.5041	5.5263	5.4883	5.4947	5.5722	5.764	5.7388	5.7288	5.7682	5.8551	5.877	6.4344	6.394	5.2937	5.4142	6.3092	6.3334	6.5059	6.5066	6.4647	6.4448	6.5439	6.5837	6.2368
pos_10089	Anabaseine	metab_85	-	-	-	HMDB0248374	M+NH4	C10H12N2	2.7848	C16906	pos	-	-	-	-	Organoheterocyclic compounds	Pyridines and derivatives	178.134	0.0138021	-	49.9	-1.1037	3471-05-04	Hydropyridines	3.9977	3.9874	4.0134	3.9883	3.9974	3.9979	4.0641	4.0832	4.0671	4.0666	4.7186	4.5437	4.0201	4.03	3.8298	3.8777	3.9605	3.9305	6.4336	6.4067	5.5973	5.4965	6.677	6.6739	5.9476
pos_10153	Cytidine, 2'-deoxy-2',2'-difluoro-N-(1-oxo-2-propylpentyl)-	metab_145	-	-	-	HMDB0254250	M+ACN+H	C17H25F2N3O5	2.7462	-	pos	-	-	-	-	Organoheterocyclic compounds	Diazines	431.213	0.00528118	-	68.3	7.65736	-	Pyrimidines and pyrimidine derivatives	5.0148	5.0045	5.0306	5.0055	5.0146	5.015	5.8335	5.7402	5.6938	5.7254	5.7404	5.7432	6.3826	6.3326	4.847	4.8949	6.4451	6.4718	7.1241	7.1061	6.9656	6.9401	7.2117	7.2194	6.6297
pos_10191	7,8-Dihydrovomifoliol 9-[rhamnosyl-(1->6)-glucoside]	metab_178	-	-	-	HMDB0029770	M+Na	C25H42O12	2.723	-	pos	-	-	-	-	Lipids and lipid-like molecules	Fatty Acyls	557.255	0.00884527	-	56.8	-4.24362	177261-69-7	Fatty acyl glycosides	5.1625	5.125	4.9242	5.3745	5.7288	5.7443	6.2934	5.809	6.0786	6.1439	6.0333	5.9224	6.9523	6.8354	4.7406	4.7885	6.0117	6.0517	7.374	7.3492	6.9914	6.9955	7.4642	7.5086	7.07
pos_10199	(-)-Salsoline	metab_186	-	-	-	HMDB0012469;HMDB0003626	2M+Na	C11H15NO2	2.7151	C09640	pos	-	-	-	-	Organoheterocyclic compounds	Tetrahydroisoquinolines	409.208	0.0108285	-	37.6	-5.60733	53622-84-7;89-31-6	Not Available	4.8126	4.8023	4.8284	4.8033	4.8124	4.8128	4.8907	4.973	4.882	4.8839	4.9241	4.943	4.8351	4.8449	4.6448	4.6927	5.8779	5.788	7.009	6.9868	7.0987	7.0729	6.2364	6.096	6.1874
pos_10234	Ganoderic acid F	metab_219	-	-	-	HMDB0035988	M+K	C32H42O9	2.6841	-	pos	-	-	-	-	Lipids and lipid-like molecules	Prenol lipids	609.25	0.0250913	-	41.9	6.32091	98665-15-7	Triterpenoids	4.6414	4.6311	4.6571	4.6321	4.6411	4.6416	5.8661	5.2951	5.9525	5.7427	5.0584	4.7718	4.9881	5.2492	4.4735	4.5214	5.1437	4.5742	6.9852	6.9487	5.9893	5.8065	6.9979	7.0539	6.7949
pos_10240	Araliasaponin III	metab_226	-	-	-	HMDB0036477	M+3H	C53H86O23	2.6841	-	pos	-	-	-	-	Lipids and lipid-like molecules	Prenol lipids	364.524	0.0325779	-	53.7	-6.46369	289649-66-7	Terpene glycosides	1.6188	1.6087	1.6341	1.6097	1.6185	1.619	1.6837	1.7025	1.6866	1.6862	1.7279	1.7464	6.6969	6.5867	1.4558	1.5021	5.8864	5.7876	6.2582	6.2349	6.2116	6.3785	6.5249	6.3947	5.827
pos_10260	N-(2-ethylphenyl)-1-(2-methylpropyl)pyrrolo[2,3-b]pyridine-3-sulfonamide	metab_246	-	-	-	-	M+H	C19H23N3O2S	2.6607	-	pos	-	-	-	-	-	-	358.16	0.0313194	46.7	-	5.44497	-	-	4.4895	4.9236	4.1191	4.617	4.4964	4.4392	4.7857	4.7502	4.8218	4.6689	4.923	4.8386	4.1259	4.1357	4.4906	3.9835	4.0662	4.0363	6.4537	6.4814	6.0948	6.0817	5.7514	5.6045	5.7018
pos_10261	Neosaxitoxin	metab_247	-	-	-	HMDB0029369	M+NH4	C10H17N7O5	2.6607	C17208	pos	-	-	-	-	Phenylpropanoids and polyketides	Saxitoxins, gonyautoxins, and derivatives	333.165	0.14292	-	42.8	7.07308	64296-20-4	Not Available	4.417	4.4068	4.4328	4.4077	4.4168	4.4172	4.4835	4.5646	4.4864	4.486	4.5285	4.5474	4.4395	4.4494	4.2492	4.2971	4.6418	4.7087	6.2841	6.282	5.4276	4.7291	6.5911	6.5967	5.3398
pos_1029	Pyoverdin	metab_272	-	-	-	HMDB0256935	M+H+Na, M+2Na	C55H85N17O22	4.3043	-	pos	-	-	-	-	Organic acids and derivatives	Carboxylic acids and derivatives	679.806	0.00428442	-	38.1	8.04754	-	Amino acids, peptides, and analogues	5.1916	5.0052	5.4103	5.4454	5.201	5.3824	5.7837	5.54	4.8471	5.6474	5.4181	5.1579	8.044	8.0159	5.2425	5.2757	7.3205	7.3116	7.7119	7.72	8.0636	8.1132	7.5194	7.5248	7.2988
pos_10293	Skimmianine	metab_275	-	map00996;map01063	Biosynthesis of various alkaloids;Biosynthesis of alkaloids derived from shikimate pathway	HMDB0258333	M+NH4	C14H13NO4	2.606	C10740	pos	-	-	Metabolism;Metabolism	Biosynthesis of other secondary metabolites;Chemical structure transformation maps	Organoheterocyclic compounds	Quinolines and derivatives	277.118	0.0229743	33.5	-	-1.87042	83-95-4	Furanoquinolines	4.2317	4.2214	4.2474	4.2223	4.2314	4.2319	4.4691	4.3172	4.3011	4.3006	4.3432	4.362	4.2541	4.264	4.0638	4.1117	4.1945	4.1645	6.2436	6.1897	5.3646	5.063	6.5466	6.5397	5.6338
pos_10296	4-Hydroxystachydrine	metab_278	-	-	-	HMDB0029230;HMDB0029412	2M+ACN+H	C7H13NO3	2.5982	C08269	pos	-	-	-	-	Organic acids and derivatives	Carboxylic acids and derivatives	360.212	0.00560238	-	47.9	-2.64887	515-25-3	Amino acids, peptides, and analogues	4.9359	4.6784	4.3539	4.3288	4.3379	4.3542	5.7036	5.4027	5.4498	5.5872	5.5753	5.4957	4.3606	4.3705	4.1703	4.2182	4.3009	4.271	7.609	7.6	7.3107	7.2848	8.0108	8.0006	7.3507
pos_10308	3',5'-Cyclic AMP	metab_292	-	map05166;map04111;map05142;map04113;map04114;map00230;map04750;map04015;map04014;map04972;map04540;map04010;map04911;map05165;map04371;map04213;map04072;map04211;map05414;map05012;map05207;map05146;map04919;map05111;map05200;map04961;map04960;map04962;map04921;map04923;map04922;map04925;map04924;map04927;map04728;map04727;map04726;map04725;map04724;map04723;map05031;map05032;map04720;map01100;map…	Human T-cell leukemia virus 1 infection;Cell cycle - yeast;Chagas disease;Meiosis - yeast;Oocyte meiosis;Purine metabolism;Inflammatory mediator regulation of TRP channels;Rap1 signaling pathway;Ras signaling pathway;Pancreatic secretion;Gap junction;MAPK signaling pathway;Insulin secretion;Human papillomavirus infection;Apelin signaling pathway;Longevity regulating pathway - multiple species;Pho…	;MJDBOTE0000709	M+H	C10H12N5O6P	2.5903	C00575	pos	Nucleic acids	Cyclic nucleotides	Human Diseases;Cellular Processes;Human Diseases;Cellular Processes;Cellular Processes;Metabolism;Organismal Systems;Environmental Information Processing;Environmental Information Processing;Organismal Systems;Cellular Processes;Environmental Information Processing;Organismal Systems;Human Diseases;Environmental Information Processing;Organismal Systems;Environmental Information Processing;Organi…	Infectious disease: viral;Cell growth and death;Infectious disease: parasitic;Cell growth and death;Cell growth and death;Nucleotide metabolism;Sensory system;Signal transduction;Signal transduction;Digestive system;Cellular community - eukaryotes;Signal transduction;Endocrine system;Infectious disease: viral;Signal transduction;Aging;Signal transduction;Aging;Cardiovascular disease;Neurodegenera…	-	-	330.059	0.103922	92.7	-	-1.56077	60-92-4	-	5.4206	4.8803	5.5174	5.3407	5.7749	5.4633	4.3666	4.3857	4.3696	4.3691	4.4117	4.4305	4.663	4.3325	7.1043	7.1636	6.1125	6.2339	4.4029	4.4149	4.4595	4.4345	4.4256	4.4108	4.7459
pos_10362	Ecgonine Methyl Ester	metab_338	-	map01100;map00960;map01064;map01110	Metabolic pathways;Tropane, piperidine and pyridine alkaloid biosynthesis;Biosynthesis of alkaloids derived from ornithine, lysine and nicotinic acid;Biosynthesis of secondary metabolites	HMDB0062751;HMDB0006406	M+NH4	C10H17NO3	2.5189	C12448	pos	-	-	Metabolism;Metabolism;Metabolism;Metabolism	Global and overview maps;Biosynthesis of other secondary metabolites;Chemical structure transformation maps;Global and overview maps	Organic acids and derivatives	Carboxylic acids and derivatives	217.154	0.00217604	31.5	-	-1.10009	7143-09-01	Amino acids, peptides, and analogues	6.0617	6.1879	6.0482	6.0638	5.9499	6.0261	5.7001	5.4588	5.8267	5.7685	5.6063	5.4092	5.5357	5.4044	6.3301	6.3039	6.0016	6.0451	7.3529	7.3379	6.4631	6.4092	7.9491	7.9539	7.1278
pos_104	4-Imidazolone-5-propionic acid	metab_372	-	map01100;map00340	Metabolic pathways;Histidine metabolism	PW_C000802;HMDB0001014	M+H-H2O, M+CH3OH+H, M+H-2H2O	C6H8N2O3	1.0995	C03680	pos	-	-	Metabolism;Metabolism	Global and overview maps;Amino acid metabolism	Organoheterocyclic compounds	Azoles	139.05	0.00472092	-	49.4	-0.673997	17340-16-8	Imidazoles	5.0707	5.0498	4.881	4.9864	4.831	4.6498	4.8929	4.8479	4.8176	4.8576	4.9894	4.9502	4.672	4.6819	4.4817	4.5296	5.4278	5.6095	7.0276	6.997	7.1429	7.1058	7.0432	7.0398	6.4271
pos_10403	(S)-Nerolidol 3-O-[a-L-Rhamnopyranosyl-(1->4)-a-L-rhamnopyranosyl-(1->2)-b-D-glucopyranoside]	metab_377	-	-	-	HMDB0040845	M+2Na	C33H56O14	2.4636	-	pos	-	-	-	-	Organic oxygen compounds	Organooxygen compounds	361.171	0.0297464	-	48.3	-5.05823	-	Carbohydrates and carbohydrate conjugates	4.6162	4.6059	4.6319	4.6069	4.6159	4.6164	5.4697	5.3349	5.1249	5.5173	5.6884	5.822	4.6386	4.6485	4.4483	4.4962	4.579	4.549	6.7193	6.8598	4.7904	4.7505	6.6583	6.5881	6.305
pos_10546	Brivanib alaninate	metab_513	-	-	-	HMDB0249387	M+CH3OH+H	C22H24FN5O4	1.9896	-	pos	-	-	-	-	Organic acids and derivatives	Carboxylic acids and derivatives	474.217	0.00466214	-	34.1	5.74111	-	Amino acids, peptides, and analogues	8.1642	8.3587	8.212	8.288	8.2652	8.3098	8.933	8.8879	8.8981	8.8935	8.8918	8.8688	9.5105	9.4257	8.1661	7.9872	9.2573	9.2656	9.38	9.3774	9.31	9.3395	8.8448	8.8503	9.2078
pos_10558	Kaempferol 3-neohesperidoside-7-(2''-p-coumaryllaminaribioside)	metab_525	-	-	-	HMDB0041458;LMPK12111827	M+2H	C48H56O27	1.9265	-	pos	-	-	-	-	Phenylpropanoids and polyketides	Flavonoids	533.154	0.00954963	-	55.8	-6.22914	-	Flavonoid glycosides	8.1692	8.3361	8.2457	8.4069	8.493	8.3371	8.1011	8.1393	8.1177	8.1379	8.0161	7.9888	7.6653	7.4602	8.5928	8.48	7.5696	7.4465	6.9023	6.9606	7.5415	7.7057	6.9249	6.9102	7.8817
pos_10563	Diderroside	metab_531	-	-	-	-	M+NH4	C19H28O13	1.8952	-	pos	-	-	-	-	-	-	482.184	0.167911	44.3	-	-6.20703	-	-	5.5752	6.6759	6.0459	6.6524	5.9071	6.1785	5.9376	5.9174	5.827	5.7802	6.0839	5.9756	4.4151	4.425	4.2248	4.2727	4.3555	4.3255	4.4954	4.5074	4.552	4.5269	4.518	4.5033	4.5145
pos_1059	Ganglioside GD1b (d18:0/12:0)	metab_555	-	-	-	HMDB0011807	M+2Na+H, M+2Na	C79H139N3O39	4.3995	-	pos	-	-	-	-	Lipids and lipid-like molecules	Sphingolipids	600.291	0.0218436	-	66.5	-6.13364	-	Glycosphingolipids	7.7162	7.7295	7.7177	7.7003	7.6618	7.7279	6.6517	6.626	6.9983	7.0064	6.3968	6.3119	6.0423	6.1317	5.6733	5.4984	6.3139	6.4227	6.5096	6.4545	6.5022	6.5417	5.4638	4.8903	6.3937
pos_10631	N-alpha-Acetyl-L-citrulline	metab_596	-	map01100;map00220;map01230	Metabolic pathways;Arginine biosynthesis;Biosynthesis of amino acids	HMDB0000856	M+ACN+Na	C8H15N3O4	1.7771	C15532	pos	-	-	Metabolism;Metabolism;Metabolism	Global and overview maps;Amino acid metabolism;Global and overview maps	Organic acids and derivatives	Carboxylic acids and derivatives	281.124	0.0689391	-	36.5	8.82496	33965-42-3	Amino acids, peptides, and analogues	4.4927	4.4824	4.5084	4.4833	4.4924	4.4929	4.5591	4.5782	4.562	4.5616	4.6041	4.623	5.8725	5.4563	4.3248	4.3727	4.4555	4.4255	4.6803	5.9559	5.488	5.3892	5.9321	5.9383	5.0053
pos_10642	Norleucine	metab_606	-	-	-	HMDB0001645;HMDB0251526	2M+H	C6H13NO2	1.7377	C01933	pos	-	-	-	-	Organic acids and derivatives	Carboxylic acids and derivatives	263.196	0.0220433	32.4	-	-1.39261	327-57-1	Amino acids, peptides, and analogues	4.947	4.9367	4.9627	4.9376	4.9467	4.9472	5.9526	5.6053	5.7666	5.785	5.7308	5.7084	6.2353	6.2115	4.7791	4.827	5.652	5.9648	6.72	6.6493	5.4845	5.0813	6.937	6.9365	5.9433
pos_10644	Lys Ile Ala	metab_608	-	-	-	-	M+H	C15H30N4O4	1.722	-	pos	-	-	-	-	-	-	331.233	0.0127425	69.2	-	-1.73057	-	-	4.1115	4.1012	4.1272	4.1022	4.1112	4.1117	4.8468	4.2334	4.2315	4.1804	4.223	4.2418	4.1339	4.1438	3.9436	3.9915	4.0743	4.0443	6.5265	6.4667	5.4836	5.567	6.917	6.9547	5.8709
pos_10657	Undecylenic acid	metab_621	-	-	-	LMFA01030036;HMDB0033724	M+2Na-H	C11H20O2	1.6209	C13910	pos	-	-	-	-	Lipids and lipid-like molecules	Fatty Acyls	229.118	0.010446	-	44	2.94592	112-38-9	Fatty acids and conjugates	4.853	4.8427	4.8688	4.8437	4.8528	4.8532	5.884	5.7784	5.8758	5.8956	5.7403	5.678	4.8755	4.8853	4.6852	4.7331	4.8158	4.7859	6.3961	6.2713	5.1333	4.9873	6.6847	6.7771	5.9275
pos_10659	Hydroxysepiapterin	metab_622	-	-	-	HMDB0002109	2M+NH4	C9H11N5O4	1.605	-	pos	-	-	-	-	Organoheterocyclic compounds	Pteridines and derivatives	524.197	0.0126782	-	45	1.00663	75762-47-9	Pterins and derivatives	6.7299	7.0411	6.727	6.8943	6.8918	6.928	7.402	7.2248	7.3326	7.3098	7.2134	7.2029	8.3653	8.1494	6.4004	5.7999	8.081	8.1577	8.1806	8.1418	7.939	8.0024	7.9207	7.9446	7.8536
pos_10667	2-Methylbenzoic acid	metab_629	-	map01100;map01220;map00622;map01120	Metabolic pathways;Degradation of aromatic compounds;Xylene degradation;Microbial metabolism in diverse environments	HMDB0002340	M+H-H2O	C8H8O2	1.597	C07215	pos	-	-	Metabolism;Metabolism;Metabolism;Metabolism	Global and overview maps;Global and overview maps;Xenobiotics biodegradation and metabolism;Global and overview maps	Benzenoids	Benzene and substituted derivatives	119.049	0.00439391	-	48.5	1.23953	118-90-1	Benzoic acids and derivatives	4.0075	3.9972	4.0232	3.9981	4.0072	4.0077	4.9494	4.9735	5.2583	4.8594	4.9729	4.9325	5.4903	5.5895	3.8396	3.8875	5.6858	5.2151	5.4471	5.4511	5.4702	5.5645	5.7834	5.7355	5.3877
pos_10676	Arg Leu	metab_638	-	-	-	-	M+H	C12H25N5O3	1.5657	-	pos	-	-	-	-	-	-	288.203	0.00706239	81.2	-	-1.68937	-	-	6.8577	6.8474	6.8735	6.8484	6.8575	6.8579	7.1125	7.0278	6.9961	6.9804	7.0106	6.9881	7.8034	7.7995	6.6898	6.7377	7.3489	7.3824	8.2286	8.2056	7.9339	7.9237	8.3524	8.3489	7.7892
pos_10686	Hydroxyprolyl-Valine	metab_648	-	-	-	HMDB0028876	M+H-H2O	C10H18N2O4	1.5026	-	pos	-	-	-	-	Organic acids and derivatives	Carboxylic acids and derivatives	213.123	0.00443623	-	54.6	-0.981304	-	Amino acids, peptides, and analogues	5.1577	5.1068	5.0677	4.8054	4.8311	4.6297	6.0602	5.907	6.0006	6.0017	5.8048	5.6872	6.3473	6.2858	4.4616	4.5095	5.7932	5.9092	7.3529	7.3146	6.61	6.5906	8.7068	8.7166	7.7017
pos_10689	Histidinyl-Leucine	metab_651	-	-	-	HMDB0253179;HMDB0028889	M+H	C12H20N4O3	1.4313	C05010	pos	-	-	-	-	Organic acids and derivatives	Carboxylic acids and derivatives	269.16	0.00616215	-	63.4	-1.53896	7763-65-7	Amino acids, peptides, and analogues	6.3297	6.3195	6.3455	6.3204	6.3295	6.33	6.7024	6.6128	6.4849	6.4952	6.7171	6.7412	7.735	7.7128	6.1619	6.2098	6.2926	6.4287	7.9083	7.8796	7.2951	7.2717	8.0778	8.0901	7.4966
pos_10725	Thio-p-Toluamide	metab_685	-	-	-	-	M+H	C8H9NS	1.1232	-	pos	-	-	-	-	-	-	152.054	0.00768877	62.6	-	7.41929	-	-	4.524	4.5138	4.5398	4.5147	4.5238	4.5243	5.4933	5.4921	5.5052	5.41	5.4999	5.4305	5.7316	5.7391	4.3562	4.951	5.6155	5.5924	5.8419	5.712	5.3099	5.2952	6.5193	6.4571	5.6914
pos_10754	His Leu Gln	metab_710	-	-	-	-	M+H	C17H28N6O5	1.0995	-	pos	-	-	-	-	-	-	397.219	0.0142073	82.7	-	-1.13997	-	-	4.4846	4.4743	4.5003	4.4752	4.4843	4.4848	5.3981	4.5701	5.5168	5.5548	5.4208	5.1901	4.507	4.5169	4.3167	4.3646	4.4474	4.4174	7.7977	7.7833	7.2469	7.1943	8.2048	8.1958	7.4369
pos_10755	Pyroglutamyl-glutamyl-proline amide	metab_711	-	-	-	HMDB0247524	M+CH3OH+H	C15H22N4O6	1.0995	-	pos	-	-	-	-	Organic acids and derivatives	Carboxylic acids and derivatives	387.187	0.0241747	-	57.9	-1.6627	-	Amino acids, peptides, and analogues	3.9895	4.4025	4.3349	4.3086	3.9893	3.9897	4.3462	4.8377	4.3061	4.0585	5.0068	4.4756	4.4508	4.0218	4.5517	5.0557	4.3854	4.3685	6.2877	6.2557	6.9114	6.9573	6.7877	6.7527	5.9534
pos_10759	Threonylhydroxyproline	metab_715	-	-	-	HMDB0029062	M+H	C9H16N2O5	1.0995	-	pos	-	-	-	-	Organic acids and derivatives	Carboxylic acids and derivatives	233.113	0.00122902	-	61.1	-0.81742	844641-04-9	Amino acids, peptides, and analogues	5.1959	5.1857	5.2117	5.1866	5.1957	5.1962	5.8882	5.9761	6.0151	5.9	5.9434	5.9316	5.5056	5.2283	5.0281	5.076	6.1006	6.0821	6.6811	6.6417	5.5565	5.4874	7.0134	6.979	6.3538
pos_10766	PA(22:6(4Z,7Z,11E,13Z,15E,19Z)-2OH(10S,17)/14:1(9Z))	metab_723	-	-	-	HMDB0263143	M+H+Na	C39H63O10P	1.0916	-	pos	-	-	-	-	Not Available	Not Available	373.207	0.0081859	-	36.6	3.52131	-	Not Available	4.9554	4.9452	4.9712	4.9461	4.9552	4.9556	5.0219	5.041	5.0248	5.0244	5.0669	5.0858	4.9779	5.1082	4.7876	4.8355	5.5306	5.4242	6.8519	6.8551	5.6658	5.8855	7.1511	7.136	6.0399
pos_10776	(S)-Isowillardiine	metab_733	-	-	-	HMDB0030376	2M+H	C7H9N3O4	1.0836	C08289	pos	-	-	-	-	Organic acids and derivatives	Carboxylic acids and derivatives	399.127	0.0225879	-	31	2.82959	21381-33-9	Amino acids, peptides, and analogues	4.4095	4.3992	4.4252	4.4001	4.4092	4.4097	4.4759	4.4951	4.4789	4.4784	4.521	4.5399	4.4319	4.4418	4.2416	4.2895	4.3723	4.3423	5.9873	5.9554	4.5688	4.9163	6.561	6.5441	5.4066
pos_10777	Val Glu Asn	metab_734	-	-	-	-	M+H	C14H24N4O7	1.0836	-	pos	-	-	-	-	-	-	361.171	0.0100666	65.2	-	-1.77232	-	-	4.1905	4.1803	4.2063	4.1812	4.1903	4.1908	4.257	4.3136	4.2599	4.2595	4.3145	4.7112	4.213	4.2229	4.0227	4.0706	4.1533	4.1234	7.1114	7.061	5.6885	5.7478	7.3836	7.3433	6.3931
pos_10787	Glycylleucine	metab_745	-	-	-	HMDB0000759;HMDB0028929	M+Na	C8H16N2O3	1.0758	C02155	pos	-	-	-	-	Organic acids and derivatives	Carboxylic acids and derivatives	211.105	0.00506683	-	35.3	-1.33628	869-19-2	Amino acids, peptides, and analogues	3.9601	3.9498	3.9759	3.9508	3.9599	3.9603	4.0266	4.0457	4.0295	4.0291	4.0716	4.0905	3.9826	3.9924	3.7923	3.8402	3.9229	3.893	4.7605	5.0624	5.4649	5.3894	4.9909	4.9114	4.0844
pos_10817	Zalcitabine	metab_771	-	map04976	Bile secretion	HMDB0015078;HMDB0255802;HMDB0037019;PW_C009386	M+ACN+H	C9H13N3O3	1.0053	C07207	pos	-	-	Organismal Systems	Digestive system	Nucleosides, nucleotides, and analogues	Pyrimidine nucleosides	253.129	0.00372045	-	72.7	-1.71617	5718-77-4;7481-89-2	Pyrimidine 2'',3''-dideoxyribonucleosides	4.3518	4.3415	4.3676	4.3425	4.3516	4.352	4.8104	4.5845	4.4212	4.5684	6.0339	6.0267	7.5603	7.5821	4.184	4.2319	6.9697	6.9878	7.7364	7.7634	7.2697	7.2979	8.2205	8.2149	7.4354
pos_10865	8-Demethylthymonin	metab_818	-	-	-	HMDB0303024	2M+3H2O+2H	C17H16O8	0.8014	-	pos	-	-	-	-	Phenylpropanoids and polyketides	Flavonoids	362.097	0.00695174	-	32	1.65945	-	O-methylated flavonoids	6.8048	6.7846	6.8543	6.9716	7.1528	6.8734	6.9948	7.1274	7.0022	7.0097	7.0098	7.0677	6.3459	6.3341	7.235	7.294	6.4854	6.3349	5.5496	5.7645	5.9554	6.1366	3.8912	4.4937	6.8622
pos_10866	Uridine 2',3'-cyclic phosphate	metab_819	-	map00240;map01100	Pyrimidine metabolism;Metabolic pathways	HMDB0011640	M+K	C9H11N2O8P	0.8014	C02355	pos	Nucleic acids	Cyclic nucleotides	Metabolism;Metabolism	Nucleotide metabolism;Global and overview maps	Nucleosides, nucleotides, and analogues	Pyrimidine nucleotides	344.989	0.0104722	-	31.2	1.08784	40632-52-8	Cyclic pyrimidine nucleotides	4.9034	4.8066	5.2979	5.0225	5.3466	5.2156	5.5642	5.6418	5.5302	5.4883	5.5935	5.6243	4.0981	3.699	5.4746	5.5801	4.7539	4.5687	3.7694	3.7814	3.826	3.801	3.7921	3.7773	5.1176
pos_10876	2-Amino-4-oxo-6-(1',2'-dioxoprolyl)-7,8-dihydroxypteridine	metab_829	-	-	-	HMDB0001410	2M+3H2O+2H	C9H9N5O5	0.7937	C05255	pos	-	-	-	-	Organoheterocyclic compounds	Pteridines and derivatives	281.07	0.0395804	-	43.2	-6.80416	-	Pterins and derivatives	5.4384	5.1791	5.4977	5.4433	5.5346	5.2126	6.1055	6.2115	6.2912	6.2925	5.9289	5.9401	3.8419	3.8518	5.4092	5.3288	4.3129	3.9056	3.9222	3.9342	3.9788	4.4087	3.9448	3.9999	5.9569
pos_10884	2-[(2S)-2-Amino-3-carboxypropanoyl]oxybutanedioic acid	metab_837	-	-	-	HMDB0258136	2M+3H2O+2H	C8H11NO8	0.7857	-	pos	-	-	-	-	Organic acids and derivatives	Carboxylic acids and derivatives	263.06	0.0466137	-	33.6	-0.1453	-	Amino acids, peptides, and analogues	5.4666	5.5672	5.4707	5.6028	5.5876	5.5898	5.5742	5.6913	5.6263	5.6775	5.701	5.7436	5.0679	4.882	5.6991	5.8424	5.1422	4.9001	3.863	3.8751	4.1974	4.5912	3.8857	3.8709	5.5436
pos_10911	Arg Glu	metab_863	-	-	-	-	M+H	C11H21N5O5	0.7619	-	pos	-	-	-	-	-	-	304.161	0.00128746	72.9	-	-1.6583	-	-	4.1484	4.1382	4.1642	4.1391	4.1482	4.1487	4.8802	5.1536	4.8509	5.0551	5.2586	4.979	4.1709	4.1808	3.9806	4.0285	4.1113	4.0813	6.4392	6.5536	6.6958	6.7556	6.4863	6.517	5.9666
pos_10924	Pipecolic Acid	metab_874	-	map01100;map00310;map01110;map00960;map01064;map01060	Metabolic pathways;Lysine degradation;Biosynthesis of secondary metabolites;Tropane, piperidine and pyridine alkaloid biosynthesis;Biosynthesis of alkaloids derived from ornithine, lysine and nicotinic acid;Biosynthesis of plant secondary metabolites	HMDB0000070;HMDB0000716;MJDBOTE0000664	M+H	C6H11NO2	0.7539	C00408	pos	-	-	Metabolism;Metabolism;Metabolism;Metabolism;Metabolism;Metabolism	Global and overview maps;Amino acid metabolism;Global and overview maps;Biosynthesis of other secondary metabolites;Chemical structure transformation maps;Chemical structure transformation maps	Organic acids and derivatives	Carboxylic acids and derivatives	130.086	0.00678724	70.4	-	0.0588036	3105-95-1;535-75-1	Amino acids, peptides, and analogues	6.4564	6.4131	6.3699	6.3473	6.3882	6.3902	6.1932	6.2552	6.1388	6.1704	6.3511	6.3461	6.8638	6.8771	6.618	6.6944	6.6388	6.6271	7.3587	7.3936	7.0399	7.056	7.62	7.6182	6.9703
pos_10925	Pyrroline	metab_875	-	-	-	HMDB0035924;HMDB0245392	M+H	C4H7N	0.7539	C19907	pos	-	-	-	-	Organoheterocyclic compounds	Heteroaromatic compounds	70.0657	0.0453291	-	58.9	8.20979	109-97-7	Not Available	3.1024	3.0922	3.1182	3.0931	3.1022	3.1026	3.1688	3.1879	3.1718	3.1713	3.2138	3.2327	3.1249	3.6023	2.9347	2.9826	3.0653	3.0353	4.5119	4.5837	4.0238	3.9669	5.1378	5.1585	4.1431
pos_10934	Histidylserine	metab_884	-	-	-	HMDB0028894	M+H	C9H14N4O4	0.746	-	pos	-	-	-	-	Organic acids and derivatives	Carboxylic acids and derivatives	243.109	0.00293463	74.4	-	-1.06885	21438-60-8	Amino acids, peptides, and analogues	3.7536	4.2256	3.7694	3.7443	3.7534	3.7538	3.8201	3.8392	3.823	3.8226	3.8651	3.884	5.0635	5.0191	3.5858	3.6337	5.4051	5.4039	5.7402	5.7536	5.2137	5.1231	6.3809	6.3411	5.4149
pos_1094	Gln Leu Leu	metab_890	-	-	-	-	M+H-H2O, M+H	C17H32N4O5	4.5103	-	pos	-	-	-	-	-	-	373.244	0.00646474	88.9	-	-1.72935	-	-	6.8738	6.8962	6.8673	6.7991	6.7519	6.8538	5.9719	6.1238	5.7601	5.7798	6.521	6.5308	5.2159	5.0441	5.3496	5.1851	7.4159	7.4478	7.8403	7.8327	8.0153	7.9662	7.5316	7.5282	7.2554
pos_10946	Asn Lys	metab_895	-	-	-	-	M+H	C10H20N4O4	0.738	-	pos	-	-	-	-	-	-	261.155	0.0175136	40.3	-	-1.22955	-	-	1.6755	1.6654	1.6909	1.6663	1.6752	1.6757	2.9122	1.7594	1.7435	1.7431	3.9443	1.8034	6.5175	6.5624	1.5119	1.5584	5.554	5.5677	6.323	6.3678	5.8427	5.8457	6.5447	6.5436	6.0047
pos_1111	PA(PGD2/a-13:0)	metab_1062	-	-	-	HMDB0266822	M+2H, M+H	C36H63O11P	4.5503	-	pos	-	-	-	-	Not Available	Not Available	703.413	0.0275741	-	37.9	-7.39973	-	Not Available	4.4051	5.5538	5.0008	5.3918	4.9826	5.5564	5.0355	4.9835	5.5815	5.6999	4.5859	4.8752	6.4429	6.4462	4.2373	4.2852	5.9699	5.8682	6.5622	6.5342	7.1425	7.1133	6.5467	6.5242	6.1596
pos_11141	MJDBISSP00000009	metab_1092	-	-	-	;MJDBISSP00000009	M+H	C9H6D5NO2	2.7694	-	pos	-	-	-	-	-	-	171.117	0.00176635	98.9	-	-1.17461	-	-	8.5666	8.5638	8.5608	8.5676	8.6227	8.5624	7.2479	7.2759	7.2619	7.2872	7.2729	7.3197	7.7152	7.6544	8.7812	8.8236	7.4756	7.4165	7.4948	7.5564	7.9449	7.9675	7.3158	7.3434	7.5636
pos_1116	PI(TXB2/22:6(4Z,7Z,10Z,13Z,16Z,19Z))	metab_1097	-	-	-	HMDB0278352	M+2H, M+H	C51H81O17P	4.5663	-	pos	-	-	-	-	Not Available	Not Available	499.269	0.0158474	-	58.6	1.32164	-	Not Available	6.8507	6.9193	6.8428	6.7967	6.6744	6.8468	6.663	6.6457	6.4732	6.4979	6.6521	6.734	5.4046	5.4141	4.1679	4.2158	5.8462	6.2597	6.544	6.5007	5.0973	4.4701	4.4611	4.4464	6.0958
pos_1127	[Leu8,des-Arg9]bradykinin	metab_1109	-	-	-	HMDB0247446	M+2H, M+ACN+Na	C41H63N11O10	4.5903	-	pos	-	-	-	-	Organic acids and derivatives	Carboxylic acids and derivatives	933.488	0.0379755	-	64.6	-4.31383	-	Amino acids, peptides, and analogues	6.3541	6.7533	6.4451	6.6237	6.6087	6.7241	5.6527	5.878	5.8904	5.805	5.4642	5.6192	4.4709	4.4808	4.2806	4.3285	4.4113	4.3813	4.5512	4.6164	4.6078	4.5828	5.0254	4.7936	5.2847
pos_1150	Nitro-prednisolone	metab_1135	-	-	-	HMDB0255638	M+H, M+NH4	C21H27NO7	4.654	-	pos	-	-	-	-	Lipids and lipid-like molecules	Steroids and steroid derivatives	423.212	0.188875	-	40.5	-1.54941	-	Hydroxysteroids	2.7573	2.7471	2.7731	2.748	2.7571	2.7576	2.8237	2.8428	4.6427	4.6867	2.8687	2.8875	4.3518	2.7896	2.5898	2.6376	2.7202	2.6903	4.3998	2.8719	4.3539	2.8914	6.4195	6.4571	4.8037
pos_1180	PE(PGJ2/18:4(6Z,9Z,12Z,15Z))	metab_1167	-	-	-	HMDB0261747	M+2Na+H, M+2Na	C43H68NO10P	3.7501	-	pos	-	-	-	-	Not Available	Not Available	417.717	0.00990011	-	57.4	-3.30984	-	Not Available	3.7392	3.7289	3.7549	3.7298	3.7389	3.7394	3.8056	4.0337	3.8086	3.8081	5.0588	3.8695	6.4086	6.4518	4.3777	4.5954	3.702	3.672	7.5359	7.5009	5.8968	5.7573	7.0959	7.09	6.4477
pos_123	PC(PGD2/22:6(4Z,7Z,10Z,13Z,16Z,19Z))	metab_1219	-	-	-	HMDB0288517	M+2Na, M+2Na-H, M+2Na+H	C50H80NO11P	2.7462	-	pos	-	-	-	-	Not Available	Not Available	473.763	0.0229746	-	51.4	1.16703	-	Not Available	4.7497	6.5896	5.5342	5.8534	5.2	6.3514	6.1747	6.0937	6.1641	6.1302	6.3367	6.2459	7.5403	7.5145	4.5819	4.6298	6.1847	6.0957	7.7247	7.7398	8.1835	8.2312	7.1293	7.0195	7.1385
pos_1293	PC(22:5(7Z,10Z,13Z,16Z,19Z)/22:6(5Z,8E,10Z,13Z,15E,19Z)-2OH(7S, 17S))	metab_1286	-	-	-	HMDB0288454	M+2H, M+H	C52H82NO10P	5.0921	-	pos	-	-	-	-	Not Available	Not Available	456.791	0.0264608	-	34.6	0.405711	-	Not Available	4.2397	4.3117	4.2555	4.2304	4.2395	4.2399	4.3062	4.3253	4.3091	4.3087	4.3512	4.3701	7.2329	7.2584	5.2466	5.2685	6.0591	6.0629	5.7641	5.7078	7.4453	7.3977	4.4469	4.3504	6.3488
pos_1308	Anhydroerythromycin	metab_1302	-	-	-	HMDB0242637	M+H-2H2O, M+ACN+Na	C37H65NO12	5.1482	-	pos	-	-	-	-	Organic oxygen compounds	Organooxygen compounds	680.433	0.072677	-	62.1	-5.78854	-	Carbohydrates and carbohydrate conjugates	4.6142	1.1471	1.1714	1.148	1.1565	1.1569	1.2188	1.2368	4.7215	4.6667	1.8224	5.8082	6.6603	6.4093	1.0029	1.0463	5.3901	1.0946	6.1785	6.5475	6.4906	6.3948	7.2043	7.0416	6.1217
pos_1354	Tert-butyl (2-{7-[(2S)-3-(4-cyanophenoxy)-2-hydroxypropyl]-9-oxa-3,7-diazabicyclo[3.3.1]non-3-yl}ethyl)carbamate	metab_1352	-	-	-	HMDB0248771	M+H, M+Na	C23H34N4O5	5.2918	-	pos	-	-	-	-	Benzenoids	Phenol ethers	447.26	0.00611856	-	63.2	-1.53263	-	Not Available	6.351	6.3507	6.3417	6.3126	6.2104	6.2642	7.0945	7.0785	7.0889	7.1061	7.0514	7.0484	6.7274	6.7394	5.6886	5.7365	5.8192	5.9311	7.4322	7.4374	7.3689	7.3191	7.7581	7.7491	7.137
pos_1371	1-[6-(2-Carboxypyrrolidin-1-yl)-6-oxohexanoyl]pyrrolidine-2-carboxylic acid	metab_1370	-	-	-	HMDB0257669	M+H-2H2O, M+NH4	C16H24N2O6	5.3714	-	pos	-	-	-	-	Organic acids and derivatives	Carboxylic acids and derivatives	358.197	0.0532261	-	32	-1.64256	-	Amino acids, peptides, and analogues	3.3952	3.385	3.411	3.3859	3.395	3.3955	3.4617	3.4808	3.4646	3.4642	3.5067	3.5256	5.1651	5.2009	3.5965	3.2753	5.7497	5.7453	5.2168	5.2711	3.5545	3.5295	5.8866	5.8565	4.7171
pos_1373	Mabioside D	metab_1372	-	-	-	HMDB0040655	M+2H, M+H	C42H70O14	5.3714	-	pos	-	-	-	-	Lipids and lipid-like molecules	Prenol lipids	799.481	0.00533135	-	51.5	-3.37272	156980-55-1	Triterpenoids	6.196	6.0371	6.0843	5.9911	5.8003	5.9318	6.6854	6.671	6.6623	6.6844	6.5733	6.5397	6.6415	6.6517	6.1873	6.128	5.3785	5.4934	7.1208	7.1315	8.5478	8.513	8.1778	8.1585	7.4055
pos_1375	4,6-O-Ethylidene-alpha-D-glucose	metab_1374	-	-	-	HMDB0246614	M+ACN+H, 2M+ACN+H	C8H14O6	3.3954	-	pos	-	-	-	-	Organoheterocyclic compounds	Pyranodioxins	248.113	0.0392139	-	45.6	-1.21565	-	Not Available	4.2758	4.2655	4.2915	4.2664	4.2755	4.276	4.3422	4.3613	4.3452	4.3447	4.3873	4.4061	4.2982	4.3081	4.1079	4.1558	4.2386	4.2086	6.1489	6.1485	6.6997	6.6752	6.2025	6.2789	5.404
pos_144	Didemnin	metab_1444	-	-	-	HMDB0251218	M+2Na+H, M+2Na, M+3H	C57H89N7O15	2.9797	-	pos	-	-	-	-	Organic acids and derivatives	Peptidomimetics	578.808	0.0195021	-	80.7	-2.96051	-	Depsipeptides	5.0716	4.4189	4.2229	3.6455	4.3871	4.2491	5.1768	5.1563	5.2376	5.3411	5.3204	5.1271	7.3225	7.2643	3.78	3.535	6.8251	6.38	7.6167	7.6773	8.1447	8.1329	7.0884	6.901	7.0413
pos_1461	1-(1,2,3,4,5-Pentahydroxypent-1-yl)-1,2,3,4-tetrahydro-beta-carboline-3-carboxylate	metab_1468	-	-	-	HMDB0012492	M+H-H2O, M+H	C17H22N2O7	3.1531	-	pos	-	-	-	-	Organoheterocyclic compounds	Benzopyrans	367.149	0.0253726	-	38.3	-1.85867	-	1-benzopyrans	3.6828	3.7557	3.6986	3.6735	4.0818	3.683	3.7493	3.7684	3.7522	3.7518	3.7943	3.8132	3.7053	3.7151	4.4982	3.9024	3.6456	3.6157	4.6682	3.7976	5.5671	5.5279	7.2312	7.1761	6.1899
pos_1579	7,12-Dihydroxy-3,11,15,23-tetraoxolanost-8-en-26-oic acid	metab_1597	-	-	-	HMDB0033023	M+H, M+CH3OH+H	C30H42O8	2.9407	-	pos	-	-	-	-	Organic oxygen compounds	Organooxygen compounds	531.295	0.00730728	-	45.9	-0.117539	97653-94-6	Carbohydrates and carbohydrate conjugates	6.5039	6.8446	6.4861	6.589	6.5102	6.7305	7.2297	7.2592	7.2708	7.2386	7.2782	7.3391	6.0913	5.7089	5.0607	5.1086	7.0195	7.0198	5.6597	5.3433	5.9064	6.0706	5.561	5.3644	7.0003
pos_1611	LysoPC(18:3(6Z,9Z,12Z)/0:0)	metab_1634	-	map00564;map05231	Glycerophospholipid metabolism;Choline metabolism in cancer	HMDB0010387	M+H, M+Na	C26H48NO7P	6.5194	C04230	pos	Lipids	Phospholipids	Metabolism;Human Diseases	Lipid metabolism;Cancer: overview	Lipids and lipid-like molecules	Glycerophospholipids	518.323	0.0322076	-	79.8	-1.5277	-	Glycerophosphocholines	7.1649	7.0745	7.1755	6.948	6.8022	6.9718	5.1068	5.3106	5.5605	5.5811	6.8637	6.8247	4.7498	4.9089	6.6862	6.8117	4.5899	4.1074	4.1216	4.1336	5.0724	4.8682	4.1442	4.2902	6.3582
pos_1742	N-Dodecylsarcosinate	metab_1777	-	-	-	HMDB0255129	M+H-H2O, M+CH3OH+H	C15H31NO2	6.2015	-	pos	-	-	-	-	Organic acids and derivatives	Carboxylic acids and derivatives	290.269	0.0170059	-	42.5	-1.48595	-	Amino acids, peptides, and analogues	6.3944	6.1331	6.2088	6.1405	6.1213	6.0888	5.09	5.1519	5.053	5.1494	5.2883	5.2788	4.9665	5.0052	5.9919	6.0401	5.0128	4.9867	4.9479	4.9745	5.1837	5.2028	5.0161	5.0395	5.4567
pos_1754	Oxymesterone	metab_1790	-	-	-	HMDB0006027	M+H-H2O, M+2Na-H	C20H30O3	6.146	C14665	pos	-	-	-	-	Lipids and lipid-like molecules	Steroids and steroid derivatives	363.191	0.0646752	-	56.4	-0.413835	145-12-0	Androstane steroids	4.1923	4.1821	4.2081	4.183	4.1921	4.1926	5.0765	5.0975	5.0891	5.0709	5.0711	5.1119	4.2148	4.2247	4.0245	4.0724	4.1552	4.1252	5.0053	5.185	5.5337	5.4933	5.4194	5.3589	4.7348
pos_1781	Dynorphin B (10-13)	metab_1820	-	-	-	HMDB0012936	M+H-H2O, M+ACN+Na	C20H39N5O6	2.878	-	pos	-	-	-	-	Organic acids and derivatives	Carboxylic acids and derivatives	428.286	0.084608	-	54.3	-1.32663	-	Amino acids, peptides, and analogues	4.301	5.9478	4.3168	5.5439	4.3008	4.9473	4.7254	4.3866	4.3704	4.37	4.4125	4.4314	6.6497	6.5702	4.6271	4.1811	7.1614	7.1874	6.5657	6.3634	5.6997	5.6181	6.0828	5.8693	6.1053
pos_1786	Glucoconvallasaponin B	metab_1825	-	-	-	HMDB0034327	M+2H, M+H	C38H62O15	2.8704	-	pos	-	-	-	-	Lipids and lipid-like molecules	Steroids and steroid derivatives	380.21	0.0416962	-	34.6	-3.64764	16939-88-1	Steroidal glycosides	8.201	8.2273	8.2121	8.1593	8.155	8.2075	8.3306	8.4186	8.5894	8.3963	8.2906	8.4788	5.4152	4.2698	5.1868	5.2731	6.8104	6.8019	6.3442	6.2224	6.5517	6.252	6.1333	6.1714	8.1865
pos_1792	[(3R,4S)-1,1-Difluoro-3-(hexadecanoylamino)-4-hydroxy-4-phenylbutyl]phosphonic acid	metab_1832	-	-	-	HMDB0258345	M+ACN+H, M+2Na-H	C26H44F2NO5P	2.8546	-	pos	-	-	-	-	Lipids and lipid-like molecules	Fatty Acyls	561.324	0.042951	-	41.4	-4.94862	-	Fatty amides	4.3045	4.2942	4.3202	4.2952	4.3042	4.3047	4.9842	4.9432	5.2284	4.9719	4.9227	5.2055	7.8735	7.7195	4.1366	4.1845	8.0261	8.0692	5.8864	5.3912	5.934	6.2164	5.9746	5.1159	7.2613
pos_1803	5-(3-Pyridyl)-2-hydroxytetrahydrofuran	metab_1845	-	map05204;map00980	Chemical carcinogenesis - DNA adducts;Metabolism of xenobiotics by cytochrome P450	HMDB0062407	M+H-H2O, M+H	C9H11NO2	2.8081	C19578	pos	-	-	Human Diseases;Metabolism	Cancer: overview;Xenobiotics biodegradation and metabolism	Organoheterocyclic compounds	Pyridines and derivatives	166.086	0.00370958	-	56.5	-0.811966	53798-73-5	Not Available	7.521	7.5219	7.5273	7.4583	7.4909	7.6051	7.9416	7.923	7.9311	7.9314	8.033	8.0456	8.6138	8.5889	7.1615	7.1717	8.5052	8.519	8.6784	8.6924	8.638	8.6225	8.7275	8.7537	8.4245
pos_1811	6-Acetamido-6-deoxy-castanospermine	metab_1853	-	-	-	-	M+H, M+K	C10H18N2O4	2.7848	-	pos	-	-	-	-	-	-	231.134	0.0253889	41.5	-	-0.984243	-	-	4.4965	4.4862	4.5123	4.4872	4.4963	4.4967	4.563	4.5821	4.5659	4.5655	4.608	4.6269	4.519	4.5288	4.3287	4.3766	4.4593	4.4294	6.5255	6.4302	7.2058	7.1571	5.8446	5.742	5.7374
pos_1827	Leu Ile Glu Glu	metab_1868	-	-	-	-	M+2H, M+H	C22H38N4O9	2.7304	-	pos	-	-	-	-	-	-	503.271	0.0045317	56.8	-	0.469624	-	-	5.4384	5.0777	5.2015	5.3037	5.0423	5.2094	4.817	5.0681	4.6309	5.1828	5.6088	5.6362	7.4083	7.4511	4.8038	4.4416	4.9923	4.9917	6.5098	6.4917	5.9414	5.8272	6.71	6.6984	6.4152
pos_1830	His Ile Gln	metab_1872	-	-	-	-	M+H-H2O, M+H	C17H28N6O5	2.723	-	pos	-	-	-	-	-	-	397.219	0.0122723	34.1	-	-1.29751	-	-	6.1321	5.8859	6.1096	6.0917	6.046	5.9988	5.8553	5.6955	5.5169	5.8257	6.4681	6.3986	4.8145	5.115	5.3678	5.8858	5.7368	5.78	7.0077	7.0098	6.854	6.8792	7.3407	7.3499	6.5187
pos_1836	Capsicoside C2	metab_1878	-	-	-	HMDB0040959	M+2H, M+H	C44H72O17	2.7151	-	pos	-	-	-	-	Lipids and lipid-like molecules	Steroids and steroid derivatives	437.246	0.0222678	-	36.2	1.32009	125456-09-9	Steroidal glycosides	5.9675	4.9241	6.0203	5.6869	5.9949	5.4718	6.3313	6.2791	6.2359	6.2335	6.6147	6.5818	7.9137	7.8614	5.561	5.4202	6.9156	6.8851	7.3576	7.3687	8.0189	8.1043	6.8113	6.7894	6.9712
pos_1857	Caldiamide	metab_1900	-	-	-	HMDB0251634	M+H-H2O, M+Na	C16H29N5O8	1.1073	-	pos	-	-	-	-	Organic acids and derivatives	Carboxylic acids and derivatives	442.191	0.0283828	-	51.3	1.5338	-	Amino acids, peptides, and analogues	4.5529	4.5426	4.5686	4.5435	4.5526	4.5531	4.9898	4.947	4.6223	4.6392	5.1971	4.8529	5.7555	6.0189	4.385	4.4329	6.3564	6.3327	6.3391	6.0724	5.8781	5.8715	6.6854	6.6386	5.7588
pos_1873	Ifosfamide	metab_1918	-	map00982	Drug metabolism - cytochrome P450	PW_C009594;HMDB0015312	M+H-H2O, M+H	C7H15Cl2N2O2P	0.738	C07047	pos	-	-	Metabolism	Xenobiotics biodegradation and metabolism	Organoheterocyclic compounds	Oxazaphosphinanes	261.03	0.0389773	-	39.5	-7.08678	3778-73-2	Isofamides	7.0445	7.0593	7.1159	7.172	7.2151	7.2072	6.7321	6.6113	6.645	6.5917	6.5428	6.5153	6.666	6.6513	7.2766	7.3413	6.7019	6.6685	6.2958	6.3051	6.3271	6.4854	5.9503	5.8822	6.6156
pos_1876	P-Tolualdehyde	metab_1921	-	map01100;map01220;map00622;map01120	Metabolic pathways;Degradation of aromatic compounds;Xylene degradation;Microbial metabolism in diverse environments	HMDB0029638	M+H, M+NH4	C8H8O	1.5657	C06758	pos	-	-	Metabolism;Metabolism;Metabolism;Metabolism	Global and overview maps;Global and overview maps;Xenobiotics biodegradation and metabolism;Global and overview maps	Benzenoids	Benzene and substituted derivatives	121.065	0.00288478	70.3	-	1.2527	104-87-0	Benzoyl derivatives	6.0624	6.0437	6.0029	6.052	6.0348	5.9333	5.9518	5.848	5.813	5.8423	5.7352	5.7447	5.8679	5.6892	6.1101	6.232	5.7026	5.7192	7.8732	7.8425	5.9912	6.0181	8.3023	8.3037	7.4042
pos_191	Ascomycin	metab_1957	-	map01052	Type I polyketide structures	HMDB0248652	M+2Na, M+2Na-H, M+2Na+H	C43H69NO12	2.7616	C12102	pos	-	-	Metabolism	Metabolism of terpenoids and polyketides	Phenylpropanoids and polyketides	Macrolide lactams	418.729	0.0129582	-	84.8	-4.16121	104987-12-4	Not Available	6.8084	6.7743	6.7911	6.7688	6.7088	6.7316	6.8847	6.828	6.6575	6.6946	6.9305	6.9362	5.012	5.0749	2.4565	4.8284	2.5867	2.5569	2.7264	2.7384	5.5231	4.6537	4.9032	4.9372	6.3443
pos_1933	Ile Glu	metab_1981	-	-	-	-	M+H, M+K	C11H20N2O5	1.7847	-	pos	-	-	-	-	-	-	261.144	0.0340839	72.5	-	-1.36976	-	-	5.8672	5.8569	5.8829	5.8579	5.8669	5.8674	6.9212	6.6806	6.7677	6.7668	6.7365	6.664	5.8956	5.8995	5.6993	5.7472	6.7165	6.8421	7.888	7.8619	7.0245	6.9565	8.2741	8.3369	7.2926
pos_201	PI(PGD2/20:1(11Z))	metab_2065	-	-	-	HMDB0277094	M+H+Na, M+2Na, M+Na	C49H85O16P	5.6975	-	pos	-	-	-	-	Not Available	Not Available	983.555	0.0418013	-	47.3	8.3257	-	Not Available	8.3934	8.3701	8.339	8.3275	8.2579	8.3146	8.6395	8.6304	8.5394	8.5199	8.7613	8.7653	6.3035	6.191	6.1701	6.4026	5.4547	5.6069	6.5279	6.5278	6.2292	6.0667	8.0832	8.0785	8.3017
pos_2027	M-Coumaric acid	metab_2084	-	map01100;map01220;map00360;map01120	Metabolic pathways;Degradation of aromatic compounds;Phenylalanine metabolism;Microbial metabolism in diverse environments	HMDB0001713	M+H, M+NH4	C9H8O3	2.5189	C12621	pos	-	-	Metabolism;Metabolism;Metabolism;Metabolism	Global and overview maps;Global and overview maps;Amino acid metabolism;Global and overview maps	Phenylpropanoids and polyketides	Cinnamic acids and derivatives	182.081	0.00841591	62.8	-	-0.682318	14755-02-3	Hydroxycinnamic acids and derivatives	6.7997	6.7026	6.7724	6.7148	6.7691	6.7835	7.0714	7.1786	7.0493	7.0732	7.2654	7.2498	7.4791	7.6124	6.7697	6.8842	7.522	7.504	7.612	7.6599	7.5564	7.5096	7.7394	7.7316	7.5341
pos_2028	Benzofuran	metab_2085	-	-	-	HMDB0032929	M+H, M+NH4	C8H6O	2.5189	C14512	pos	-	-	-	-	Organoheterocyclic compounds	Benzofurans	136.076	0.0122679	-	31.3	-0.613264	271-89-6	Not Available	5.8511	5.7645	5.7921	5.7909	5.853	5.8531	6.3643	6.3773	6.3296	6.3099	6.4538	6.4714	6.7264	6.7874	5.8948	5.9059	6.7176	6.7529	6.8653	6.8991	6.7823	6.7108	6.9621	6.9563	6.7483
pos_2067	2-Hydroxycampholonic acid	metab_2125	-	-	-	HMDB0301821	M+2Na-H, 2M+Na	C10H16O4	2.606	-	pos	-	-	-	-	Lipids and lipid-like molecules	Prenol lipids	423.197	0.0047963	-	35.1	-4.82544	-	Monoterpenoids	4.0487	5.3591	4.3089	4.5265	5.0474	5.0253	4.3535	4.3903	5.0918	5.0094	5.3178	5.1023	5.8028	5.8526	3.8808	3.9287	4.6594	4.7773	6.6246	6.4963	6.1439	5.6283	8.0126	7.9884	7.1369
pos_2078	Pentasine	metab_2136	-	-	-	HMDB0029803	M+2H, M+H	C30H49N6O10+	2.6298	-	pos	-	-	-	-	Organic acids and derivatives	Carboxylic acids and derivatives	327.681	0.0556325	-	44.9	-4.65061	108133-63-7	Pentacarboxylic acids and derivatives	6.0781	6.0958	6.106	6.0841	6.0591	6.1112	6.0254	5.6182	5.4048	5.4732	5.5839	5.4564	7.1665	7.1121	2.605	2.6528	6.3253	6.3344	7.1512	7.1431	7.0798	7.1007	6.8864	7.0894	6.7575
pos_2197	(3R)-Sophorol	metab_2260	-	map00943	Isoflavonoid biosynthesis	LMPK12050461;HMDB0301810	M+H	C16H12O6	0.7539	C16228	pos	-	-	Metabolism	Biosynthesis of other secondary metabolites	Phenylpropanoids and polyketides	Isoflavonoids	301.073	0.117089	-	43.7	6.64016	133067-72-8	Isoflavans	1.4998	1.4899	1.5151	1.4908	1.4996	4.3006	1.5643	1.5829	1.5672	1.5668	1.6082	1.6266	5.5536	5.4493	4.9076	5.2129	5.1788	5.2882	5.8938	5.8971	5.5175	5.6169	5.7351	5.6398	5.3288
pos_2218	5',5''',8,8''-Tetrahydroxy-3',3''',4',4''',7',7''-hexamethoxy-5,5''-biflavan	metab_2280	-	-	-	HMDB0040318	M+2Na	C36H38O12	0.8014	-	pos	-	-	-	-	Phenylpropanoids and polyketides	Flavonoids	354.108	0.00584641	-	33.2	1.0439	-	O-methylated flavonoids	8.2213	8.2628	8.2867	8.3956	8.4737	8.3543	7.7093	7.8058	7.7433	7.7793	7.7167	7.713	7.6486	7.6293	8.5533	8.521	7.713	7.593	7.0098	7.1786	7.6016	7.7434	5.3973	5.3782	7.7024
pos_2236	3,4-Diferuloylquinic acid	metab_2297	-	-	-	HMDB0301725	M+ACN+H	C27H28O12	0.9738	-	pos	-	-	-	-	Organic oxygen compounds	Organooxygen compounds	586.195	0.0196275	-	45.7	5.22145	-	Alcohols and polyols	7.0337	6.9632	7.0429	7.032	7.0135	6.977	6.5083	6.6117	6.537	6.4691	6.594	6.6071	6.0372	6.127	7.1542	7.2611	5.7739	5.9285	6.0813	5.9811	6.3143	6.2935	6.0339	5.9533	6.5354
pos_2248	Arginylhydroxyproline	metab_2310	-	-	-	HMDB0028710	M+ACN+H	C11H21N5O4	1.0601	-	pos	-	-	-	-	Organic acids and derivatives	Carboxylic acids and derivatives	329.192	0.00241026	-	71.4	-2.69172	182002-02-4	Amino acids, peptides, and analogues	3.6408	3.6305	3.6565	3.6315	3.6405	3.641	3.8004	3.7263	3.7102	3.7097	3.7523	3.7711	3.6632	3.6731	3.473	3.5209	4.93	4.7873	6.4804	6.5198	5.6822	5.7288	7.3466	7.3164	6.2371
pos_2252	2-Amino-2-methyl-1-propanol	metab_2314	-	-	-	HMDB0244974	M+H-H2O	C4H11NO	1.0836	-	pos	-	-	-	-	Organic nitrogen compounds	Organonitrogen compounds	72.0813	0.0122983	-	74.8	6.08861	-	Amines	6.2091	6.1008	6.1537	6.086	6.1116	6.1202	6.4917	6.4833	6.4834	6.4805	6.5654	6.5754	6.7001	6.6947	6.141	6.2339	6.7017	6.7238	6.9989	6.9794	6.9628	6.947	7.2342	7.2335	6.7958
pos_2264	Lys Ile Ser	metab_2325	-	-	-	-	M+H	C15H30N4O5	1.0995	-	pos	-	-	-	-	-	-	347.228	0.00348673	63.6	-	-1.68626	-	-	4.347	4.3367	4.3628	4.3377	4.3468	4.3472	5.0364	4.7952	4.7773	4.416	5.1639	5.1377	4.3695	4.3793	4.1792	4.2271	4.3098	4.2799	6.3595	6.3587	5.5083	5.5376	6.7225	6.6813	5.74
pos_2276	Ethamoxytriphetol	metab_2336	-	-	-	HMDB0251999	M+H-H2O	C27H33NO3	1.1073	C14596	pos	-	-	-	-	Phenylpropanoids and polyketides	Stilbenes	402.245	0.00998052	-	44.8	6.2242	67-98-1	Not Available	5.8386	5.8283	5.8544	5.8293	5.8384	5.8388	6.2494	5.9682	6.2527	6.1933	5.9794	5.969	5.8611	5.8709	5.6708	5.7187	6.4788	6.5742	7.409	7.4091	7.2193	7.241	7.0347	7.0353	6.7355
pos_2284	Propionic acid	metab_2344	-	map01100;map01220;map00640;map00642;map01120;map00760;map04973;map04974	Metabolic pathways;Degradation of aromatic compounds;Propanoate metabolism;Ethylbenzene degradation;Microbial metabolism in diverse environments;Nicotinate and nicotinamide metabolism;Carbohydrate digestion and absorption;Protein digestion and absorption	HMDB0000237;LMFA01010003;PW_C000159	M+ACN+H	C3H6O2	1.1308	C00163	pos	Organic acids	Carboxylic acids	Metabolism;Metabolism;Metabolism;Metabolism;Metabolism;Metabolism;Organismal Systems;Organismal Systems	Global and overview maps;Global and overview maps;Carbohydrate metabolism;Xenobiotics biodegradation and metabolism;Global and overview maps;Metabolism of cofactors and vitamins;Digestive system;Digestive system	Organic acids and derivatives	Carboxylic acids and derivatives	116.071	0.00427383	-	55.2	2.51	1979-09-04	Carboxylic acids	6.5611	6.4063	6.5246	6.4481	6.5352	6.5098	7.0724	7.1114	6.9864	6.9968	7.1127	7.1129	7.4004	7.4285	6.8254	6.9215	5.6581	5.7126	7.6807	7.6632	7.388	7.3882	8.1352	8.1352	7.5155
pos_2299	Histidylproline	metab_2357	-	-	-	HMDB0304781;HMDB0028893	M+H-H2O	C11H16N4O3	1.249	-	pos	-	-	-	-	Organic acids and derivatives	Carboxylic acids and derivatives	235.119	0.00643849	-	60.3	-1.26432	20930-58-9	Amino acids, peptides, and analogues	1.4025	1.3926	1.4176	1.3935	1.4022	1.4027	1.4665	1.4849	1.4693	1.4689	4.2348	4.3801	6.5694	6.5754	1.2426	1.2879	6.1254	6.0849	6.6517	6.5628	6.0264	6.0187	7.0568	7.0523	6.1952
pos_2332	3-Hydroxybenzaldehyde	metab_2392	-	map01220;map00623;map01120	Degradation of aromatic compounds;Toluene degradation;Microbial metabolism in diverse environments	-	M+H	C7H6O2	1.597	C03067	pos	-	-	Metabolism;Metabolism;Metabolism	Global and overview maps;Xenobiotics biodegradation and metabolism;Global and overview maps	-	-	123.044	0.0109369	80.8	-	0.926182	100-83-4	-	5.5508	5.4063	5.3771	5.452	5.6191	5.4469	5.9937	5.8681	5.9167	5.9584	5.9214	5.8542	6.5921	6.4942	5.6066	5.6612	6.397	6.4779	6.5689	6.5387	6.323	6.3683	6.5854	6.6577	6.322
pos_234	Medicoside G	metab_2400	-	-	-	HMDB0038622	M+2H, M+CH3OH+H, M+H	C42H66O16	3.4427	-	pos	-	-	-	-	Lipids and lipid-like molecules	Prenol lipids	414.224	0.00141803	-	31.4	-2.53291	106074-96-8	Terpene glycosides	8.6016	8.5585	8.5842	8.4941	8.51	8.5764	8.8341	8.8706	8.861	8.8557	8.7879	8.8017	7.041	7.1373	6.167	6.1514	6.0838	6.0656	6.8843	6.8554	7.6839	7.6722	6.3728	6.6109	8.6018
pos_2344	Piperidine	metab_2404	-	map00960;map04974	Tropane, piperidine and pyridine alkaloid biosynthesis;Protein digestion and absorption	HMDB0034301	M+H	C5H11N	1.7067	C01746	pos	-	-	Metabolism;Organismal Systems	Biosynthesis of other secondary metabolites;Digestive system	Organoheterocyclic compounds	Piperidines	86.0969	0.013076	64.9	-	5.65114	110-89-4	Not Available	7.2321	7.0856	7.1925	7.077	7.1116	7.1209	8.0996	8.0466	8.0512	8.0575	8.1092	8.1007	8.3071	8.3085	7.2354	7.2785	8.1098	8.1373	8.4786	8.4784	8.2158	8.1742	8.5225	8.5273	8.2212
pos_2358	Piperdial	metab_2414	-	-	-	HMDB0035798	M+ACN+Na	C15H22O3	1.7693	C09711	pos	-	-	-	-	Organic oxygen compounds	Organooxygen compounds	314.17	0.0152252	-	41.8	-9.25681	100288-36-6	Alcohols and polyols	3.4769	3.4666	3.4927	3.4676	3.4767	3.4771	4.3047	3.5625	3.864	4.0701	3.9013	3.9808	3.4994	3.5092	3.3091	3.357	5.5941	5.8002	5.7614	5.8554	4.9791	5.094	7.4464	7.5062	6.5718
pos_2396	Pro His	metab_2447	-	-	-	-	M+H	C11H16N4O3	1.9187	-	pos	-	-	-	-	-	-	253.129	0.0210971	81.7	-	-1.47177	-	-	4.3028	4.2925	4.3185	4.2934	4.3025	4.303	4.3692	4.5646	4.8555	4.6117	6.0852	6.0459	7.2243	7.3348	4.1349	4.1828	6.7244	6.7097	7.4505	7.4987	7.1487	7.1352	7.8705	7.9074	7.2449
pos_2398	Alpha-(1,2-Dihydroxyethyl)-1,2,3,4-tetrahydro-7-hydroxy-9-methoxy-3,4-dioxocyclopenta[c][1]benzopyran-6-acetaldehyde	metab_2449	-	map00980	Metabolism of xenobiotics by cytochrome P450	HMDB0062442	2M+3H2O+2H	C17H16O8	1.9265	C19592	pos	-	-	Metabolism	Xenobiotics biodegradation and metabolism	Phenylpropanoids and polyketides	Coumarins and derivatives	362.096	0.00117138	-	47.8	1.10713	-	Not Available	8.0052	8.0502	8.0385	8.1306	8.2132	8.0734	7.9213	7.9817	7.9383	7.9662	7.8757	7.8799	7.3671	7.2302	8.3119	8.3096	7.3379	7.214	6.6853	6.7804	7.3397	7.4419	4.9218	5.3716	7.6913
pos_2440	Arginine-glycine-aspartate-O-methyltyrosine amide	metab_2491	-	-	-	HMDB0248584	M+H-2H2O	C22H34N8O7	2.2973	-	pos	-	-	-	-	Organic acids and derivatives	Peptidomimetics	487.24	0.11289	-	54.4	-1.56093	-	Hybrid peptides	2.6663	2.656	2.682	2.657	2.6661	2.6665	3.3021	4.3717	2.7356	3.6266	4.475	2.7964	6.261	6.4776	2.4989	2.5466	6.881	6.9066	4.8529	4.5371	3.6086	2.8004	5.5521	5.6026	5.0665
pos_2443	Tyr Val Arg	metab_2494	-	-	-	-	M+H	C20H32N6O5	2.3131	-	pos	-	-	-	-	-	-	437.25	0.0110831	70.3	-	-1.34725	-	-	2.7326	2.7223	2.7483	2.7232	2.7323	2.7328	5.0861	2.9003	4.499	2.9366	4.4298	2.8723	2.755	2.7648	2.5651	2.6129	4.9271	4.8533	6.7802	6.6942	2.8917	4.8942	5.3016	5.1746	5.5184
pos_2444	Fructosyl valine	metab_2495	-	-	-	HMDB0252496	M+H	C11H21NO7	2.3211	-	pos	-	-	-	-	Organic acids and derivatives	Carboxylic acids and derivatives	280.139	0.00573643	-	70.8	-1.74133	-	Amino acids, peptides, and analogues	1.6074	1.5974	1.6228	1.5983	1.6072	1.6076	1.6723	1.6911	4.3595	4.0867	1.7165	1.735	1.6293	1.639	1.4446	1.4908	1.5712	1.542	4.3648	4.3741	5.56	1.7389	7.1252	7.0879	6.3884
pos_2467	Cyclo(his-pro)	metab_2515	-	-	-	HMDB0250630;HMDB0002053	M+H	C11H14N4O2	2.4001	-	pos	-	-	-	-	Organic acids and derivatives	Carboxylic acids and derivatives	235.119	0.0275017	-	60.3	-1.24427	53109-32-3	Amino acids, peptides, and analogues	2.3899	2.3797	2.4056	2.3806	2.3897	2.3901	2.4561	2.4752	2.459	2.4586	4.4913	2.5198	6.3301	6.417	4.3434	2.2705	6.0232	6.0098	5.9727	6.1111	5.9273	5.8745	6.2378	6.3153	5.8808
pos_2478	His Leu	metab_2523	-	-	-	-	M+H	C12H20N4O3	2.4399	-	pos	-	-	-	-	-	-	269.16	0.00137177	83.4	-	-1.57219	-	-	6.2093	6.199	6.2251	6.2	6.2091	6.2095	6.4944	6.5454	6.3041	6.2783	6.6355	6.616	7.7173	7.7025	6.0415	6.0894	6.3692	6.4211	7.5407	7.5631	7.1705	7.1733	7.5956	7.5999	7.1546
pos_2499	Levobunolol	metab_2543	-	-	-	HMDB0015341;PW_C009623	M+Na	C17H25NO3	2.5031	C07914	pos	-	-	-	-	Benzenoids	Tetralins	314.17	0.0279422	-	44.8	-7.60555	47141-42-4	Not Available	4.1822	2.6807	4.312	2.6817	2.6907	2.6912	4.4094	3.699	4.9251	4.7202	4.3565	4.1212	2.7134	2.7232	2.5235	2.5713	5.4769	5.4601	5.3744	5.5052	4.6382	5.018	6.8683	6.8295	6.3698
pos_2580	Prupaside	metab_2622	-	-	-	HMDB0038951	M+CH3OH+H	C27H36O12	2.692	-	pos	-	-	-	-	Lignans, neolignans and related compounds	Lignan glycosides	585.249	0.0232406	-	79.4	-8.70089	126882-52-8	Not Available	3.7775	3.7673	3.7933	3.7682	3.7773	3.7778	4.1917	3.8631	3.8638	3.8465	3.889	3.9079	3.8844	3.8099	3.6097	3.6576	5.5518	5.2004	6.8697	6.7568	6.3226	6.1187	6.9994	7.0073	6.2706
pos_2620	Doisynoestrol	metab_2659	-	-	-	HMDB0252206	2M+ACN+H	C19H22O3	2.7538	C15453	pos	-	-	-	-	Lipids and lipid-like molecules	Steroids and steroid derivatives	638.35	0.0603442	-	37.5	3.75939	15372-34-6	Steroid acids	4.7402	4.7299	4.7559	4.7308	4.7399	4.7404	4.8066	4.8258	4.8096	4.8091	4.8517	4.8706	4.7626	4.8934	4.5723	4.6202	6.0087	6.0306	6.343	6.3705	6.7775	6.7744	6.4146	6.3687	5.7492
pos_2639	Bioside	metab_2676	-	-	-	HMDB0302324	M+2Na	C38H62O15	2.7773	-	pos	-	-	-	-	Lipids and lipid-like molecules	Steroids and steroid derivatives	402.192	0.01155	-	62.6	-3.55657	-	Steroidal glycosides	4.9728	4.6703	4.6963	4.861	4.9686	4.6807	4.8956	4.7661	5.1776	4.7495	4.792	4.8109	6.5687	6.5063	4.5127	4.5606	5.5052	5.2322	6.3267	6.4889	5.6085	5.7964	5.8471	5.9822	5.8815
pos_2645	(S)-Reticuline	metab_2682	-	map00950;map01100;map01110;map01063	Isoquinoline alkaloid biosynthesis;Metabolic pathways;Biosynthesis of secondary metabolites;Biosynthesis of alkaloids derived from shikimate pathway	HMDB0003601	2M+Na	C19H23NO4	2.7773	C02105	pos	-	-	Metabolism;Metabolism;Metabolism;Metabolism	Biosynthesis of other secondary metabolites;Global and overview maps;Global and overview maps;Chemical structure transformation maps	Organoheterocyclic compounds	Isoquinolines and derivatives	681.319	0.026592	-	45.1	6.65025	485-19-8	Benzylisoquinolines	4.0802	4.8698	5.0111	5.1748	5.0026	4.9679	6.0083	6.0006	6.1227	5.991	5.7346	5.7238	7.6619	7.6291	5.1185	3.9602	7.8453	7.848	6.9238	6.9331	7.0988	7.0744	5.2747	5.5881	7.0284
pos_2646	Annomuricatin B	metab_2683	-	-	-	HMDB0303182	M+ACN+Na	C35H49N9O9	2.7773	-	pos	-	-	-	-	Organic acids and derivatives	Carboxylic acids and derivatives	803.377	0.0360185	-	45.6	-5.01181	-	Amino acids, peptides, and analogues	5.5429	5.5326	5.5587	5.5336	5.5427	5.5431	5.6094	5.6285	5.6123	5.6119	5.6544	5.6733	7.2178	7.1135	5.3751	5.423	5.8365	5.4758	7.124	7.1487	6.2934	6.5292	7.0222	6.9926	6.4748
pos_2647	Aminocaproic acid	metab_2684	-	map01100;map00930;map01120	Metabolic pathways;Caprolactam degradation;Microbial metabolism in diverse environments	HMDB0001901;PW_C001268	M+ACN+H	C6H13NO2	2.7848	C02378	pos	-	-	Metabolism;Metabolism;Metabolism	Global and overview maps;Xenobiotics biodegradation and metabolism;Global and overview maps	Lipids and lipid-like molecules	Fatty Acyls	173.128	0.0100188	-	43.7	-1.84626	60-32-2	Fatty acids and conjugates	4.2983	4.0807	3.7831	3.9523	4.6798	3.7676	4.408	5.1711	5.2257	5.1928	5.2608	5.2455	5.3596	5.2668	5.0291	4.3079	4.2134	3.8113	5.8343	5.4126	5.9374	6.1178	5.7524	5.8281	5.3081
pos_2659	Benzene	metab_2694	-	map01100;map01220;map01120;map05208;map00362;map00361	Metabolic pathways;Degradation of aromatic compounds;Microbial metabolism in diverse environments;Chemical carcinogenesis - reactive oxygen species;Benzoate degradation;Chlorocyclohexane and chlorobenzene degradation	HMDB0001505	M+H	C6H6	2.8005	C01407	pos	-	-	Metabolism;Metabolism;Metabolism;Human Diseases;Metabolism;Metabolism	Global and overview maps;Global and overview maps;Global and overview maps;Cancer: overview;Xenobiotics biodegradation and metabolism;Xenobiotics biodegradation and metabolism	Benzenoids	Benzene and substituted derivatives	79.0547	0.0137832	-	50.8	6.22273	71-43-2	Not Available	3.2436	3.2333	3.2593	3.2343	3.378	4.2363	3.8185	4.034	4.2488	4.3845	4.2682	4.5419	5.2594	5.1972	3.0759	3.1237	5.1384	5.1675	5.3245	5.3245	5.3028	5.2828	5.3371	5.3856	5.083
pos_2675	Dopamine	metab_2711	-	map01100;map04024;map01110;map04976;map04540;map00965;map00950;map04080;map05012;map05030;map00350;map04728;map05034;map05032;map04917;map01063;map05031;map04721;map01060	Metabolic pathways;cAMP signaling pathway;Biosynthesis of secondary metabolites;Bile secretion;Gap junction;Betalain biosynthesis;Isoquinoline alkaloid biosynthesis;Neuroactive ligand-receptor interaction;Parkinson disease;Cocaine addiction;Tyrosine metabolism;Dopaminergic synapse;Alcoholism;Morphine addiction;Prolactin signaling pathway;Biosynthesis of alkaloids derived from shikimate pathway;Am…	PW_C000052;HMDB0000073;MJDBSJD0000070	M+H-H2O	C8H11NO2	2.8391	C03758	pos	Peptides;Hormones and transmitters;Hormones and transmitters	Amines;Other hormones;Neurotransmitters	Metabolism;Environmental Information Processing;Metabolism;Organismal Systems;Cellular Processes;Metabolism;Metabolism;Environmental Information Processing;Human Diseases;Human Diseases;Metabolism;Organismal Systems;Human Diseases;Human Diseases;Organismal Systems;Metabolism;Human Diseases;Organismal Systems;Metabolism	Global and overview maps;Signal transduction;Global and overview maps;Digestive system;Cellular community - eukaryotes;Biosynthesis of other secondary metabolites;Biosynthesis of other secondary metabolites;Signaling molecules and interaction;Neurodegenerative disease;Substance dependence;Amino acid metabolism;Nervous system;Substance dependence;Substance dependence;Endocrine system;Chemical stru…	Benzenoids	Phenols	136.076	0.0192097	80	-	-0.752401	51-61-6;62-31-7	Benzenediols	5.555	5.6151	5.451	5.4422	5.4354	5.4935	6.2812	6.3267	6.3901	6.2992	6.3622	6.4826	6.0978	5.9633	5.5378	5.6158	5.7682	5.7138	6.6252	6.518	6.1588	6.2526	6.8121	6.7731	6.5139
pos_2676	PE(TXB2/14:0)	metab_2712	-	-	-	HMDB0260609	M+H+Na	C39H72NO12P	2.8391	-	pos	-	-	-	-	Not Available	Not Available	400.738	0.09279	-	39.9	0.43009	-	Not Available	5.5922	6.4816	5.7664	6.0011	5.8692	6.2883	6.188	6.2421	6.4035	6.3722	6.2631	6.6449	4.583	4.5928	4.3927	4.4406	4.5233	4.4934	4.6633	4.6753	4.7199	4.818	4.6859	4.849	5.9162
pos_2678	6-Hydroxy-5,7-dimethyl-2-methylamino-4-(3-pyridylmethyl)benzothiazole	metab_2713	-	-	-	HMDB0251659	M+NH4	C16H17N3OS	2.8468	C11593	pos	-	-	-	-	Organoheterocyclic compounds	Benzothiazoles	317.145	0.26349	-	42.3	6.38466	-	Not Available	3.9409	3.9306	4.2825	3.993	3.9406	3.9411	4.0073	4.0264	4.0102	4.0098	4.0523	4.0712	6.0749	5.8923	3.773	3.8209	3.9037	3.8737	5.4381	5.694	4.1002	5.5717	5.7297	5.4022	4.8327
pos_2680	5-Hydroxy-L-tryptophan	metab_2716	-	map01100;map04726;map01063;map00380;map04361	Metabolic pathways;Serotonergic synapse;Biosynthesis of alkaloids derived from shikimate pathway;Tryptophan metabolism;Axon regeneration	HMDB0000472;PW_C000358	M+H	C11H12N2O3	2.8546	C00643	pos	-	-	Metabolism;Organismal Systems;Metabolism;Metabolism;Organismal Systems	Global and overview maps;Nervous system;Chemical structure transformation maps;Amino acid metabolism;Development and regeneration	Organoheterocyclic compounds	Indoles and derivatives	221.092	0.165879	-	85.5	-1.0043	4350-09-08	Tryptamines and derivatives	3.8364	5.2037	4.005	4.6194	3.8362	4.8623	4.5033	3.9315	3.9058	3.9054	4.5306	4.2969	5.8777	5.6886	3.6686	3.7165	5.4048	4.0856	5.5968	5.8648	5.795	5.6818	5.7087	5.4955	5.1301
pos_2700	Glycyl-prolyl-arginyl-valyl-valyl-glutamic acid	metab_2737	-	-	-	HMDB0252831	M+2Na-H	C28H49N9O9	2.878	-	pos	-	-	-	-	Organic acids and derivatives	Carboxylic acids and derivatives	700.34	0.032768	-	50.1	5.20759	-	Amino acids, peptides, and analogues	3.5769	5.5404	5.7084	5.5547	5.6639	5.391	3.6433	5.3092	6.0001	5.4314	5.496	5.8006	4.1968	3.6092	3.4091	3.4569	3.5397	3.5097	6.4872	6.3095	7.7901	7.79	5.8772	5.6439	6.3899
pos_2713	PC(PGF2alpha/18:2(9Z,12Z))	metab_2750	-	-	-	HMDB0286549	M+2Na	C46H82NO11P	2.9012	-	pos	-	-	-	-	Not Available	Not Available	450.768	0.0109389	-	54.4	-5.38119	-	Not Available	3.7444	3.7341	3.7601	3.7351	3.7441	3.7446	4.2981	4.7822	4.7584	4.5231	3.8559	5.0086	5.6916	5.6334	3.5766	3.6245	6.0371	5.981	6.3828	6.2534	5.24	5.446	3.8698	3.855	5.496
pos_2722	PS(18:1(9Z)/15:0)	metab_2757	-	map01100;map00564;map01110;map05146;map05322;map00260;map05140	Metabolic pathways;Glycerophospholipid metabolism;Biosynthesis of secondary metabolites;Amoebiasis;Systemic lupus erythematosus;Glycine, serine and threonine metabolism;Leishmaniasis	LMGP03010325;PW_C060810;HMDB0112409	M+2Na	C39H74NO10P	2.9091	C02737	pos	Lipids	Phospholipids	Metabolism;Metabolism;Metabolism;Human Diseases;Human Diseases;Metabolism;Human Diseases	Global and overview maps;Lipid metabolism;Global and overview maps;Infectious disease: parasitic;Immune disease;Amino acid metabolism;Infectious disease: parasitic	Lipids and lipid-like molecules	Glycerophospholipids	396.74	0.00725812	-	67.2	-5.78582	-	Glycerophosphoserines	4.2735	4.3654	4.3521	4.2642	4.2732	4.2737	4.34	4.3591	4.3429	4.3425	4.7109	4.5554	7.1017	7.0684	4.1057	4.1536	7.1639	7.1853	6.6528	6.5793	5.7673	5.9173	6.6777	6.352	6.6165
pos_2752	Cryptophycin 52	metab_2786	-	-	-	HMDB0250550	M+H-2H2O	C36H45ClN2O8	2.956	-	pos	-	-	-	-	Organic acids and derivatives	Peptidomimetics	633.272	0.0556435	-	52.6	-1.23407	-	Hybrid peptides	6.5382	6.5945	6.5627	6.5154	6.4476	6.5721	6.373	6.3927	6.409	6.3947	6.4756	6.5947	4.4374	4.4473	4.2471	4.295	4.3778	4.3478	4.5177	4.5297	4.5743	5.2565	4.5403	5.0176	6.2146
pos_2776	Hypoglycin B	metab_2810	-	-	-	HMDB0029428	M+ACN+Na	C12H18N2O5	3.0035	C08280	pos	-	-	-	-	Organic acids and derivatives	Carboxylic acids and derivatives	334.139	0.0393569	-	68.7	6.59517	502-37-4	Amino acids, peptides, and analogues	4.2051	4.1948	4.2208	4.1957	4.2048	4.2053	4.2715	4.2906	4.2744	4.274	4.3165	4.3354	4.2275	4.2374	4.2951	4.4672	4.1679	4.1379	6.0471	5.9973	5.4279	5.3659	6.4558	6.4273	5.5827
pos_2778	APGPR Enterostatin	metab_2812	-	-	-	HMDB0006117	M+Na	C21H36N8O6	3.0035	-	pos	-	-	-	-	Benzenoids	Benzene and substituted derivatives	519.266	0.0924181	-	59.7	2.25202	117830-79-2	Benzoyl derivatives	2.892	2.8818	2.9078	2.8827	2.8918	2.8923	2.9584	2.9775	2.9613	4.6541	3.0034	3.0223	2.9145	2.9243	2.7245	2.7723	4.6111	4.4994	4.6788	4.6205	5.1136	4.2324	6.5877	6.5101	5.3353
pos_2788	Alpha-[3-[(Hydroxymethyl)nitrosoamino]propyl]-3-pyridinemethanol	metab_2822	-	map05204;map00980	Chemical carcinogenesis - DNA adducts;Metabolism of xenobiotics by cytochrome P450	HMDB0062444	2M+ACN+H	C10H15N3O3	3.0189	C19580	pos	-	-	Human Diseases;Metabolism	Cancer: overview;Xenobiotics biodegradation and metabolism	Organoheterocyclic compounds	Pyridines and derivatives	492.255	0.0247693	-	57.2	-3.96822	-	Not Available	4.2246	4.2143	4.2403	4.2152	4.2243	4.2248	4.291	4.6056	4.294	4.3757	4.3361	4.3549	4.6129	4.2569	4.0567	4.1046	4.1874	4.1574	5.6957	5.0325	6.194	5.7568	6.9081	6.8689	5.9417
pos_2793	Pro Gln Lys	metab_2827	-	-	-	-	M+H	C16H29N5O5	3.0347	-	pos	-	-	-	-	-	-	372.223	0.0351424	81.8	-	-2.26903	-	-	2.0271	2.017	2.0427	2.0179	2.0269	2.0274	2.093	2.112	2.0959	2.0955	2.1377	3.0796	5.0818	5.6544	1.8612	1.9085	6.1359	6.1663	5.6472	5.7021	5.7483	5.5075	5.0687	5.084	5.5539
pos_2817	1-(beta-D-Glucopyranosyloxy)-3-octanone	metab_2850	-	-	-	HMDB0031315	M+CH3OH+H	C14H26O7	3.0822	-	pos	-	-	-	-	Lipids and lipid-like molecules	Fatty Acyls	339.202	0.0416471	-	32.7	2.65368	194919-40-9	Fatty acyl glycosides	4.2078	4.1975	4.2235	4.1985	4.2075	4.208	4.2743	4.2934	4.2772	4.2768	4.3193	4.3382	4.2303	4.2401	4.04	4.0879	4.1706	4.1406	5.5307	5.6725	6.2399	6.4785	6.66	6.6642	5.8041
pos_2818	Epothilone B	metab_2851	-	-	-	HMDB0251874;LMPK04000041	M+NH4	C27H41NO6S	3.0822	C12154	pos	-	-	-	-	Phenylpropanoids and polyketides	Macrolides and analogues	525.302	0.0156739	-	61.7	6.32052	152044-54-7	Epothilones and analogues	4.8876	5.7033	4.8548	5.108	5.7583	4.8387	5.7819	5.842	5.7209	5.7201	4.9509	5.5812	6.9135	6.9307	4.6706	4.7185	6.7028	6.5932	6.7491	6.7376	6.2429	6.0932	7.6726	7.6561	6.9657
pos_2885	Leucyl-Glycine	metab_2913	-	-	-	HMDB0028929	2M+ACN+Na	C8H16N2O3	3.1688	-	pos	-	-	-	-	Organic acids and derivatives	Carboxylic acids and derivatives	440.25	0.018623	-	41.2	4.45714	-	Amino acids, peptides, and analogues	5.6355	5.624	5.7044	5.6388	5.4931	5.5378	5.5218	5.7201	5.6256	5.7792	5.4362	5.7452	2.7931	4.3655	5.6262	5.5464	4.4492	4.8959	7.083	7.0923	7.2578	7.2367	7.1889	7.171	6.6129
pos_2892	Quinaprilat	metab_2920	-	-	-	PW_C022737;HMDB0042005	2M+ACN+H	C23H26N2O5	3.1768	C21540	pos	-	-	-	-	Organic acids and derivatives	Carboxylic acids and derivatives	862.397	0.00434311	-	52	-6.90891	82768-85-2;85441-60-7	Amino acids, peptides, and analogues	5.1992	5.5205	5.1524	4.9739	5.1972	5.6861	5.0497	5.0688	5.0526	5.0522	5.0947	5.1136	6.7592	6.7047	4.8154	4.8633	6.5277	5.9248	6.633	6.9228	7.5897	7.0348	6.3867	5.8553	6.2543
pos_2897	Glucosyl (E)-2,6-Dimethyl-2,5-heptadienoate	metab_2924	-	-	-	HMDB0035136	2M+H	C15H24O7	3.1848	-	pos	-	-	-	-	Organic oxygen compounds	Organooxygen compounds	633.308	0.00708861	-	45.1	-5.83189	261949-43-3	Carbohydrates and carbohydrate conjugates	5.502	4.908	5.3338	4.909	5.4804	4.9185	5.853	5.7609	4.9891	5.6227	5.3199	5.7742	4.9408	4.9506	4.7505	4.7984	4.8811	4.8512	6.6202	6.659	6.2957	6.268	6.6839	6.6586	5.9879
pos_292	Balagyptin	metab_2946	-	-	-	HMDB0041332	M+2H, M+H-2H2O, M+H	C39H64O16	3.5137	-	pos	-	-	-	-	Lipids and lipid-like molecules	Steroids and steroid derivatives	789.434	0.0120682	-	33.5	8.99737	172046-43-4	Steroidal glycosides	6.1941	6.2549	6.259	6.2374	6.2146	6.2832	5.5963	5.1136	6.1351	6.1969	5.7346	5.7913	3.5207	3.9352	4.5652	2.5075	5.3062	5.296	7.3768	7.3847	6.9887	7.0988	7.8009	7.7742	7.0314
pos_2921	(-)-erythro-Anethole glycol 2-glucoside	metab_2948	-	-	-	HMDB0033067	M+CH3OH+H	C16H24O8	3.2235	-	pos	-	-	-	-	Organic oxygen compounds	Organooxygen compounds	377.181	0.16568	-	32.2	1.21943	217973-39-2	Carbohydrates and carbohydrate conjugates	4.5265	4.5162	4.5422	4.5171	4.5262	4.5267	4.5929	4.6121	4.5959	4.5954	4.638	4.6569	4.5489	4.5588	4.3586	4.4065	4.4893	4.4593	6.0702	6.0688	5.3622	4.6608	6.4233	6.322	4.6484
pos_2922	Penitrem A	metab_2949	-	-	-	HMDB0242736	2M+3H2O+2H	C37H44ClNO6	3.2235	C20070	pos	-	-	-	-	Organoheterocyclic compounds	Naphthopyrans	647.303	0.0797521	-	49.6	9.46841	12627-35-9	Not Available	4.0734	4.7691	4.0892	4.0641	4.0732	4.0737	4.1399	4.159	4.1428	4.1424	4.1849	4.2038	5.3992	5.7441	3.9056	3.9535	6.2683	6.3951	7.2597	7.2543	7.0783	7.1906	6.6911	6.2972	5.9398
pos_2945	Phenmetrazine	metab_2971	-	-	-	HMDB0014968	M+ACN+H	C11H15NO	3.2778	C07432	pos	-	-	-	-	Organoheterocyclic compounds	Oxazinanes	219.149	0.0484065	-	43.6	-1.30263	134-49-6	Morpholines	3.2176	3.2074	3.2334	3.2083	3.2174	3.2178	4.7856	4.5425	3.287	3.2866	5.2169	5.1849	3.2401	3.2499	3.2222	3.0978	3.1805	3.1505	6.2939	6.2758	6.3625	6.3145	6.3731	6.3717	5.5539
pos_2954	Hovenidulcioside B2	metab_2978	-	-	-	HMDB0041549	M+H+Na	C38H60O12	3.3246	-	pos	-	-	-	-	Lipids and lipid-like molecules	Prenol lipids	366.202	0.0244072	-	40.1	-0.444668	174902-17-1	Terpene glycosides	3.6271	3.6168	3.6428	3.6178	3.6268	3.6273	4.9395	3.8869	4.8346	4.0029	5.2975	5.5308	5.9832	5.7178	3.4593	3.5072	5.4159	5.4028	7.4807	7.3958	6.8433	6.8193	7.7585	7.6583	6.9383
pos_2964	Valaciclovir	metab_2985	-	map04976	Bile secretion	HMDB0014716	2M+H	C13H20N6O4	3.3325	C07184	pos	-	-	Organismal Systems	Digestive system	Organic acids and derivatives	Carboxylic acids and derivatives	649.318	0.0207612	-	37.5	2.7255	124832-27-5	Amino acids, peptides, and analogues	5.6329	5.8826	5.637	5.8887	5.5486	5.8938	6.3487	6.2321	6.662	6.6401	6.441	6.492	6.2823	6.3596	5.381	5.4289	7.7614	7.7456	7.3705	7.2944	7.5579	7.5733	6.8072	6.6417	7.1409
pos_2967	11-Maleimidoundecanoic acid	metab_2987	-	-	-	HMDB0244365	M+NH4	C15H23NO4	3.3404	-	pos	-	-	-	-	Lipids and lipid-like molecules	Fatty Acyls	299.196	0.0453447	-	41.2	-1.81991	-	Fatty acids and conjugates	1.1636	1.1541	1.1783	1.1549	1.1634	1.1638	1.2258	1.2438	1.2286	1.2282	1.2683	1.2862	1.7643	1.1938	1.0096	1.053	1.1291	1.1014	6.5608	6.5242	6.3551	6.1816	7.0303	6.9903	5.9934
pos_2969	PA(PGD2/18:2(9Z,12Z))	metab_2988	-	-	-	HMDB0264020	M+H+Na	C41H69O11P	3.3404	-	pos	-	-	-	-	Not Available	Not Available	396.229	0.0793064	-	38	5.87214	-	Not Available	4.5646	4.5543	4.5803	4.5552	4.5643	4.5648	4.631	4.6501	4.634	4.6335	4.6761	4.6949	4.587	4.5969	4.3967	4.4446	4.5274	4.4974	6.3332	6.3605	5.8249	5.8578	4.7987	4.7726	4.6865
pos_2974	S-(11-OH-9-deoxy-delta9,12-PGD2)-glutathione	metab_2991	-	-	-	HMDB0013056	M+2Na	C30H49N3O10S	3.3484	-	pos	-	-	-	-	Organic acids and derivatives	Carboxylic acids and derivatives	344.647	0.029795	-	58.5	1.35884	-	Amino acids, peptides, and analogues	7.0789	5.9816	7.115	6.794	6.9828	6.6325	6.8455	6.8596	6.8897	6.7774	6.8605	6.8696	5.2776	5.0767	4.8765	4.9244	5.0072	4.9772	5.1471	5.1592	5.2037	5.1787	5.1698	5.155	6.6909
pos_3008	Etimicin	metab_3025	-	-	-	HMDB0252101	M+H-2H2O	C21H43N5O7	3.3875	-	pos	-	-	-	-	Organic oxygen compounds	Organooxygen compounds	442.302	0.0268791	-	71.9	-1.53293	-	Carbohydrates and carbohydrate conjugates	4.5529	4.5426	4.5686	4.5435	4.5526	4.5531	5.4513	5.3851	5.1222	4.6218	5.7055	5.703	4.5753	4.5997	5.4659	4.9489	4.5157	4.4857	6.9601	6.9362	6.7998	6.7865	5.8584	5.5501	6.0303
pos_3020	20-COOH-leukotriene E4	metab_3039	-	-	-	LMFA03020060;HMDB0012634	M+H-H2O	C23H35NO7S	3.4113	-	pos	-	-	-	-	Organic acids and derivatives	Carboxylic acids and derivatives	452.212	0.0414532	-	58.5	4.68666	-	Amino acids, peptides, and analogues	6.4329	6.5716	6.4055	6.422	6.368	6.474	6.4746	6.5733	6.4731	6.476	6.4586	6.5272	2.4111	2.4209	2.2217	3.7542	2.3517	2.3218	3.1063	2.6768	5.9123	5.3748	4.8602	2.499	6.278
pos_3036	Beta,beta-Dimethylacrylshikonin	metab_3053	-	-	-	HMDB0245673	M+CH3OH+H	C21H22O6	3.4506	C17415	pos	-	-	-	-	Benzenoids	Naphthalenes	403.175	0.0329248	-	40.8	0.41904	24502-79-2	Naphthoquinones	3.9543	3.9441	3.9701	3.945	3.9541	3.9546	4.6107	4.7246	4.7437	4.8628	4.6462	5.0879	7.2321	7.2055	4.6262	3.8344	6.0078	6.0628	5.5756	5.5604	5.5092	5.2	4.4032	5.3052	6.2311
pos_3057	Ser Trp	metab_3074	-	-	-	-	M+H	C14H17N3O4	3.4742	-	pos	-	-	-	-	-	-	292.129	0.00854148	84.2	-	-1.85842	-	-	6.0023	5.8945	6.0307	5.9038	6.0622	6.106	6.5588	6.5485	6.5066	6.5015	6.8929	6.8964	5.4895	5.526	5.2992	5.3471	6.347	6.3371	7.7411	7.7086	6.9233	6.9128	7.6757	7.6732	7.1234
pos_310	Ile Glu Gln	metab_3119	-	-	-	-	M+H, M+2Na-H, M+K	C16H28N4O7	1.7925	-	pos	-	-	-	-	-	-	389.202	0.0298108	55.1	-	-1.5856	-	-	3.5093	3.499	3.5251	3.5	3.5091	3.5095	4.7832	3.5949	3.6327	4.4158	5.2936	5.3022	3.5318	5.2163	3.3415	3.3894	6.3558	6.4841	6.2363	6.182	5.1812	3.6436	6.3611	6.51	5.5109
pos_3120	PG(PGE2/i-24:0)	metab_3134	-	-	-	HMDB0272216	M+2Na	C50H91O13P	3.5767	-	pos	-	-	-	-	Not Available	Not Available	488.302	0.00845784	-	38.3	6.311	-	Not Available	5.9156	5.8183	5.9493	5.9269	6.0316	5.8983	6.9473	6.9573	6.943	6.9473	6.8161	6.8336	6.5889	6.567	5.9108	5.8661	5.5918	5.6459	6.7932	6.7371	7.4082	7.3662	6.6822	6.5663	6.7722
pos_3140	PS(20:3(8Z,11Z,14Z)-2OH(5,6)/14:0)	metab_3153	-	-	-	HMDB0280842	M+2Na	C40H72NO12P	3.6005	-	pos	-	-	-	-	Not Available	Not Available	417.726	0.0293562	-	42.4	-5.92599	-	Not Available	4.4871	4.4768	4.5028	4.4778	4.4868	4.4873	4.5536	4.5727	4.5565	4.5561	4.5986	4.6175	5.3787	4.9391	4.3193	4.3672	4.4499	4.4199	6.0294	5.9191	5.8683	5.7679	7.2494	7.109	6.4127
pos_3146	1-[5-(morpholine-4-carbonyl)-2,3-dihydroindol-1-yl]ethanone	metab_3158	-	-	-	-	M+H	C15H18N2O3	3.6084	-	pos	-	-	-	-	-	-	275.139	0.0856042	66.8	-	-1.56321	-	-	4.9409	4.9306	4.9567	4.9316	4.9407	4.9411	5.0074	5.0265	5.0103	5.0099	5.0524	5.0713	4.9634	4.9732	4.7731	4.821	4.9037	4.8738	5.6762	5.7155	6.1043	5.9337	6.1989	6.1539	5.1549
pos_3171	Pro Trp	metab_3184	-	-	-	-	M+H	C16H19N3O3	3.632	-	pos	-	-	-	-	-	-	302.15	0.00596842	81.1	-	-1.37137	-	-	4.421	3.9519	4.3407	4.1236	4.5103	3.9624	4.3764	4.0478	4.7075	4.4296	4.0737	4.435	3.9847	3.9945	3.7944	3.8423	4.7206	5.0462	5.6226	5.5576	4.9914	4.9716	6.6856	6.7052	5.5043
pos_3174	19-Hydroxycinnzeylanol 19-glucoside	metab_3187	-	-	-	HMDB0036856	M+ACN+H	C26H42O13	3.632	-	pos	-	-	-	-	Lipids and lipid-like molecules	Prenol lipids	604.297	0.014687	-	71.5	1.29276	-	Terpene glycosides	7.018	6.5681	7.217	7.4212	7.1715	7.1355	7.8835	7.9168	7.8203	7.7924	8.0361	8.0171	7.8337	7.8492	5.2867	4.9368	7.4805	7.517	8.3965	8.4209	7.823	7.7808	8.8303	8.8617	8.2598
pos_3200	Isolimonic acid	metab_3211	-	-	-	HMDB0038170	M+CH3OH+H	C26H34O10	3.6715	-	pos	-	-	-	-	Organoheterocyclic compounds	Naphthofurans	539.251	0.0163454	-	40.6	3.892	-	Not Available	4.8361	3.6724	5.2111	4.7864	5.072	4.5759	4.2524	4.7885	4.353	4.502	3.7941	4.861	6.2738	6.3528	4.5924	3.5627	6.878	6.9618	5.7631	6.253	5.7262	5.0968	6.4603	5.7185	5.842
pos_3220	4,5-Dihydro-4-hydroxy-5-S-glutathionyl-benzo[a]pyrene	metab_3231	-	map05204;map00980	Chemical carcinogenesis - DNA adducts;Metabolism of xenobiotics by cytochrome P450	HMDB0060391	M+H-H2O	C30H29N3O7S	3.6951	C14855	pos	-	-	Human Diseases;Metabolism	Cancer: overview;Xenobiotics biodegradation and metabolism	Organic acids and derivatives	Carboxylic acids and derivatives	558.168	0.021407	-	47.1	-1.95576	-	Amino acids, peptides, and analogues	4.6125	4.6022	4.6282	4.6032	4.6122	4.6127	4.7875	5.1787	5.2155	5.4202	4.724	5.1512	6.4915	6.476	4.4446	4.9604	6.5563	6.6207	7.6087	7.6087	7.3388	7.3367	7.5816	7.5959	6.8582
pos_3240	L-Threo-3-Phenylserine	metab_3251	-	-	-	HMDB0002184	M+ACN+H	C9H11NO3	3.7261	C03290	pos	-	-	-	-	Organic acids and derivatives	Carboxylic acids and derivatives	223.107	0.0732266	-	40.5	-1.28774	6254-48-4	Amino acids, peptides, and analogues	4.07	4.0597	4.0857	4.0606	4.0697	4.0702	4.1364	4.1555	4.1394	4.1389	4.4666	4.2003	4.0924	4.1023	3.9181	3.95	4.0328	4.0028	5.608	5.6701	5.8256	5.771	4.72	4.1806	4.5432
pos_3248	(2R)-2-Amino-6-[[(3S,4R,5R)-3,4,5,6-tetrahydroxy-2-oxohexyl]amino]hexanoic acid	metab_3258	-	-	-	HMDB0242138	M+ACN+Na	C12H24N2O7	3.7421	-	pos	-	-	-	-	Organic acids and derivatives	Carboxylic acids and derivatives	372.176	0.0123655	-	30.2	5.82639	-	Amino acids, peptides, and analogues	4.274	4.2637	4.2898	4.2647	4.2738	4.5317	4.3405	5.2502	5.2131	5.1753	4.3855	5.3361	5.3481	5.1608	4.1062	4.1541	4.2368	4.2069	6.1671	6.1068	6.205	6.1617	6.7603	6.7677	5.8488
pos_3249	PS(18:3(9,11,15)-OH(13)/18:0)	metab_3259	-	-	-	HMDB0281409	M+2H	C42H76NO11P	3.7421	-	pos	-	-	-	-	Not Available	Not Available	401.762	0.0292011	-	50.9	-6.58784	-	Not Available	4.6504	4.6401	4.6662	4.6411	4.6502	4.6506	4.7169	4.736	4.8721	4.7194	5.2335	5.4967	4.6729	4.6827	4.4826	4.5305	6.5269	6.5847	6.0709	6.2164	6.2674	6.2685	5.9271	5.8332	5.8432
pos_3257	Withaperuvin E	metab_3266	-	-	-	HMDB0030127	M+CH3OH+H	C28H36O8	3.7578	-	pos	-	-	-	-	Lipids and lipid-like molecules	Prenol lipids	533.274	0.0781291	-	37.6	-0.209822	-	Terpene lactones	4.3906	4.3803	4.4064	4.3813	4.3904	4.3908	4.7515	4.4762	4.46	4.4596	4.6325	4.521	5.3097	5.5672	4.2228	4.2707	4.3534	4.3235	5.6788	5.771	4.55	4.8992	6.4909	6.5115	5.1875
pos_3263	31-Hydroxy rifabutin	metab_3273	-	-	-	HMDB0060754	M+H+Na	C46H62N4O12	3.7657	-	pos	-	-	-	-	Organoheterocyclic compounds	Naphthofurans	443.217	0.0113355	-	75.4	2.30467	-	Not Available	5.994	4.6637	5.5723	4.9431	5.2779	4.3555	5.0231	4.4408	5.0689	4.567	5.385	5.2569	6.594	6.5969	5.001	5.2054	5.977	5.6482	8.0614	8.0503	8.1919	8.2333	8.2892	8.3015	7.5444
pos_3272	Lysylvaline	metab_3279	-	-	-	HMDB0028964	M+Na	C11H23N3O3	3.7816	-	pos	-	-	-	-	Organic acids and derivatives	Carboxylic acids and derivatives	268.165	0.0486043	-	59.9	6.90821	20556-11-0	Amino acids, peptides, and analogues	4.2347	4.2244	4.2505	4.2254	4.2345	4.2349	4.3012	4.3203	4.3041	4.3037	4.3462	4.3651	4.2572	4.267	4.0669	4.1148	4.1975	4.1676	5.863	5.851	4.6434	4.369	6.2451	6.1701	4.8733
pos_3284	PS(20:5(5Z,8Z,11Z,14Z,16E)-OH(18R)/18:0)	metab_3292	-	-	-	HMDB0281379	M+H+Na	C44H76NO11P	3.7975	-	pos	-	-	-	-	Not Available	Not Available	424.753	0.00200915	-	33.3	-8.45278	-	Not Available	7.2527	7.2394	7.2481	7.2068	7.1506	7.2393	7.8577	7.8699	7.7959	7.8102	7.8805	7.8603	5.1603	5.2593	5.2486	4.9231	5.0316	4.9223	5.4173	5.6236	5.3843	5.4958	5.8026	5.7276	7.6314
pos_3287	11,13-Dihydrotaraxinic acid glucosyl ester	metab_3294	-	-	-	HMDB0035867	2M+NH4	C21H30O9	3.7975	-	pos	-	-	-	-	Lipids and lipid-like molecules	Saccharolipids	870.413	0.0498728	-	51.1	1.5211	75911-16-9	Not Available	5.8251	5.0244	5.7829	5.1323	5.024	5.4195	5.0907	5.1098	5.0936	5.0932	5.1357	5.1546	5.0467	5.0566	4.8564	4.9043	4.9871	4.9571	6.8258	6.7804	6.4316	6.3944	6.7643	6.6677	5.4261
pos_3293	Cholylaspartic acid	metab_3300	-	-	-	HMDB0242381	M+NH4	C28H45NO8	3.8054	-	pos	-	-	-	-	Lipids and lipid-like molecules	Steroids and steroid derivatives	541.345	0.00388706	-	52.5	-6.58229	-	Bile acids, alcohols and derivatives	6.7004	6.7252	6.6896	6.6876	6.6352	6.7054	7.273	7.2654	7.1921	7.2337	7.2916	7.2663	4.6236	4.066	4.6416	3.0345	5.9609	5.9702	3.7501	4.0255	3.3136	3.5111	5.1639	4.9096	7.0215
pos_3296	3-trans-p-Coumaroylrotundic acid	metab_3302	-	-	-	HMDB0040667	M+ACN+Na	C39H54O7	3.8054	-	pos	-	-	-	-	Lipids and lipid-like molecules	Prenol lipids	698.407	0.0119018	-	69.5	7.20935	144624-03-3	Triterpenoids	6.5004	6.4153	6.545	6.334	6.3291	6.4326	6.2334	6.2082	6.0328	6.0636	6.8566	6.8606	6.8815	6.9278	6.2167	6.1187	8.3001	8.3377	7.7858	7.7613	7.5784	7.5399	7.4885	7.4837	7.5711
pos_3299	Pegvaliase-Pqpz	metab_3305	-	-	-	HMDB0304893	M+H-H2O	C15H30N2O5	3.8132	-	pos	-	-	-	-	Organic acids and derivatives	Carboxylic acids and derivatives	301.212	0.00913968	-	69.9	-1.93864	-	Amino acids, peptides, and analogues	4.4554	4.4451	4.4712	4.4461	4.4552	4.4556	4.5219	4.541	4.5842	4.5244	4.5669	4.5858	4.4779	4.4877	4.2876	4.3355	4.4182	4.3883	5.9569	5.917	6.0029	5.9129	6.8736	6.9078	5.614
pos_3305	Menthol-glucoronide	metab_3313	-	-	-	HMDB0060004	2M+ACN+H	C16H28O6	3.8132	-	pos	-	-	-	-	Lipids and lipid-like molecules	Prenol lipids	674.407	0.00597313	-	54.2	-7.00913	-	Terpene glycosides	5.1402	4.8846	5.1778	5.0228	4.9713	4.9476	5.9607	5.9727	5.9833	6.0349	5.7591	5.9644	7.7524	7.7735	6.321	6.3693	8.66	8.7055	7.3738	7.3574	6.9603	6.9612	7.1408	7.1615	7.9005
pos_3308	Uracil analogue	metab_3316	-	-	-	HMDB0259710	M+H-2H2O	C12H16N2O4	3.8212	-	pos	-	-	-	-	Nucleosides, nucleotides, and analogues	Nucleoside and nucleotide analogues	217.097	0.0247318	-	50.3	-0.901965	-	Cyclopentyl nucleosides	4.9917	5.7555	5.1354	5.3073	5.2498	5.5981	5.7721	5.9225	6.0004	6.2227	6.5441	6.7352	6.0089	6.1859	5.4126	5.7136	4.9943	4.8355	6.4088	6.5436	7.0445	5.8379	7.1359	6.8875	6.6097
pos_3329	Dehydrosoyasaponin I	metab_3337	-	-	-	HMDB0039331	M+H-2H2O	C48H76O18	3.8368	C13837	pos	-	-	-	-	Lipids and lipid-like molecules	Prenol lipids	905.493	0.0161287	-	48.4	3.66814	117210-14-7	Terpene glycosides	8.0258	8.014	8.0227	8.0474	8.0717	8.0789	7.5042	7.5382	7.385	7.4029	7.5628	7.5524	6.117	6.1966	7.2511	7.2953	5.3901	5.0421	5.8053	5.4775	6.7948	6.7817	5.2347	5.2199	7.3001
pos_3331	PC(22:6(4Z,7Z,11E,13Z,15E,19Z)-2OH(10S,17)/DiMe(11,5))	metab_3340	-	-	-	HMDB0289094	M+2Na	C52H86NO11P	3.8446	-	pos	-	-	-	-	Not Available	Not Available	488.782	0.00415576	-	49.9	-9.16528	-	Not Available	6.7178	6.7634	6.731	6.7102	6.677	6.7105	6.4135	6.3584	6.3126	6.4377	6.3618	6.3731	4.6888	4.8344	4.4985	4.5464	6.0023	5.2313	5.8511	5.932	4.8257	4.8006	5.9586	5.7717	6.0598
pos_3338	Leu Thr Val	metab_3344	-	-	-	-	M+H	C15H29N3O5	3.8523	-	pos	-	-	-	-	-	-	332.217	0.0390204	89.9	-	-1.91546	-	-	4.3402	4.3299	4.3559	4.3308	4.3399	4.3404	5.2389	5.2336	4.4732	4.4091	5.6386	5.6658	4.3626	4.3725	4.1723	4.2202	4.303	4.273	6.5527	6.5601	6.0311	5.9788	6.8016	6.8012	5.888
pos_3344	Glycosides	metab_3350	-	map04976	Bile secretion	HMDB0031448	M+NH4	C29H44O12	3.8523	C01443	pos	Steroids	23-Carbon atoms	Organismal Systems	Digestive system	Lipids and lipid-like molecules	Steroids and steroid derivatives	602.313	0.0178744	-	38.8	-6.30537	-	Steroid lactones	4.8332	4.5925	4.4184	3.7477	3.744	3.8563	5.2502	5.0456	5.1846	5.1227	5.1098	5.0242	6.6348	6.6798	3.5765	3.6244	6.2293	6.2986	6.8091	6.8131	6.4386	6.3912	3.8697	3.8549	5.9514
pos_3437	3-Hydroxydodeca-7,10-dienoylcarnitine	metab_3438	-	-	-	HMDB0241249	M+ACN+Na	C19H33NO5	3.9712	-	pos	-	-	-	-	Lipids and lipid-like molecules	Fatty Acyls	419.249	0.00722541	-	51.7	-6.32308	-	Fatty acid esters	7.056	7.0616	7.007	6.9788	6.9903	7.0841	7.0029	6.9666	6.9893	7.0056	6.9323	6.909	6.516	6.5557	4.4275	4.4754	4.5581	4.5282	5.5108	5.7036	6.7898	6.726	4.7207	4.706	6.7297
pos_3447	Congmunoside XII	metab_3448	-	-	-	HMDB0039417	M+2H	C65H106O32	3.9712	-	pos	-	-	-	-	Lipids and lipid-like molecules	Prenol lipids	700.338	0.0062587	-	40.1	-3.91093	329969-11-1	Terpene glycosides	8.0815	8.068	8.0701	8.0617	7.9808	8.0664	7.1396	7.097	7.0216	7.0053	7.3871	7.3363	6.0951	6.2629	4.7796	4.8275	6.8667	6.7554	6.5939	6.5755	6.7091	6.6953	6.9681	6.8989	7.1651
pos_3487	(Z)-[(4-hydroxyphenyl)acetaldehyde oxime]	metab_3487	-	-	-	HMDB0304004	M+ACN+H	C8H9NO2	4.0186	C04353	pos	-	-	-	-	Benzenoids	Phenols	193.097	0.0159761	-	41.6	-0.799594	-	1-hydroxy-2-unsubstituted benzenoids	4.7108	4.9112	4.4818	4.5488	4.7238	4.7702	4.6537	4.6308	4.4894	4.2724	4.859	4.7948	4.2259	4.2358	4.4464	4.3315	4.6189	4.7687	5.8363	5.8465	5.9839	5.9529	6.2982	6.2832	5.5394
pos_3493	(2E,8E)-10-hydroxydeca-2,8-dien-4-ynoylcarnitine	metab_3491	-	-	-	HMDB0241109	M+ACN+H	C17H25NO5	4.0264	-	pos	-	-	-	-	Lipids and lipid-like molecules	Fatty Acyls	365.206	0.0430334	-	35.8	-2.07891	-	Fatty acid esters	3.7503	3.7401	3.7661	3.741	3.7501	3.7505	3.8168	3.8359	4.4274	4.4157	3.8618	3.8807	3.7728	3.7827	3.5825	3.6304	3.7131	3.6832	5.5935	5.5853	6.1885	6.1731	6.7698	6.742	5.4793
pos_3498	Asparaginyl-Valine	metab_3494	-	-	-	HMDB0028744	2M+NH4	C9H17N3O4	4.0344	-	pos	-	-	-	-	Organic acids and derivatives	Carboxylic acids and derivatives	480.282	0.126581	-	42.6	8.37398	-	Amino acids, peptides, and analogues	3.5038	3.4935	3.5195	3.4945	3.5035	3.504	3.9079	4.5556	4.8716	4.9875	3.6153	3.6341	6.0035	5.984	3.336	3.3839	4.3274	3.4367	6.3904	6.3589	5.5112	5.3222	6.5373	6.5644	5.2022
pos_3511	1,5-Naphthalenediamine	metab_3509	-	-	-	HMDB0244231	M+H	C10H10N2	4.0503	C19463	pos	-	-	-	-	Benzenoids	Naphthalenes	159.092	0.0149909	60.6	-	-1.08238	2243-62-1	Not Available	3.7296	3.7193	3.7453	3.7202	3.7293	3.7298	4.6555	4.873	4.4699	3.8982	4.51	4.4229	3.752	3.7619	3.5618	3.6096	3.6924	4.0584	5.882	5.8749	5.4139	5.4592	5.6484	5.7151	5.1072
pos_3525	Linagliptin	metab_3524	-	-	-	HMDB0254095	M+ACN+H	C25H28N8O2	4.0583	-	pos	-	-	-	-	Organoheterocyclic compounds	Imidazopyrimidines	514.265	0.0105251	-	51.2	-4.21165	-	Purines and purine derivatives	3.8245	3.8142	3.8402	4.6318	3.8242	3.8247	3.8909	4.5082	3.8939	3.8934	3.936	4.6694	5.088	5.0707	3.6567	3.7046	5.0944	4.9024	6.537	6.5313	5.6885	5.8649	7.1435	7.1518	6.0865
pos_3559	Theasapogenol E	metab_3557	-	-	-	HMDB0034518	M+CH3OH+H	C30H48O6	4.0899	-	pos	-	-	-	-	Lipids and lipid-like molecules	Prenol lipids	537.375	0.0394568	-	76.2	-6.55628	15399-41-4	Triterpenoids	4.8017	4.7915	4.8175	4.7924	4.8015	4.802	5.3996	5.4246	5.3305	5.2416	5.6475	5.0849	6.9076	6.9613	4.6339	4.6818	4.9347	4.7346	6.8218	6.8353	6.6313	6.5888	7.7468	7.7558	6.7941
pos_3571	Isoleucyl-Glutamate	metab_3569	-	-	-	HMDB0028906	M+H-H2O	C11H20N2O5	4.1139	-	pos	-	-	-	-	Organic acids and derivatives	Carboxylic acids and derivatives	243.134	0.01245	-	36.6	-0.933948	-	Amino acids, peptides, and analogues	4.1403	2.3187	3.9975	2.3196	2.3287	2.3291	4.5238	4.8914	2.398	4.0506	4.9775	5.0209	4.8302	5.1107	2.4516	3.4356	4.2635	4.0036	5.461	5.5785	5.0805	5.058	6.4942	6.502	5.6811
pos_3588	PC(22:2(13Z,16Z)/PGE2)	metab_3585	-	-	-	HMDB0287995	M+H+Na	C50H88NO11P	4.1298	-	pos	-	-	-	-	Not Available	Not Available	466.799	0.07164	-	64.2	-7.78696	-	Not Available	0.0483	0.0473	0.05	0.0474	0.0483	2.6881	0.0558	0.0582	0.0562	0.0561	0.0615	0.0641	5.927	5.8528	0.0334	0.0372	0.0446	1.1028	5.6615	5.5674	0.0682	4.4822	6.8295	6.8195	5.7562
pos_3621	Pro Gln Ile	metab_3617	-	-	-	-	M+H	C16H28N4O5	4.1614	-	pos	-	-	-	-	-	-	357.212	0.0146823	86.9	-	-2.19158	-	-	6.1338	6.1173	6.1288	6.0331	5.9659	6.091	6.2167	6.1696	6.0608	6.063	6.1875	6.231	4.0303	4.7446	4.9267	4.867	3.9706	4.4253	4.1106	4.1786	4.1672	4.4087	4.8155	4.1185	5.897
pos_3650	CDP-DG(i-12:0/PGF1alpha)	metab_3644	-	-	-	HMDB0293355	M+2Na	C44H77N3O18P2	4.1849	-	pos	-	-	-	-	Not Available	Not Available	521.72	0.00962639	-	62.8	-6.60263	-	Not Available	5.817	5.9376	5.8759	5.8048	5.6882	5.9042	6.5999	6.6575	6.5243	6.5386	6.6933	6.7017	4.6369	3.8752	3.675	3.7229	3.8057	3.7757	3.9456	3.9576	4.0022	4.5939	5.0789	4.8414	6.4412
pos_3669	Linalool 3,7-oxide beta-primeveroside	metab_3661	-	-	-	HMDB0036571	2M+3H2O+2H	C21H36O11	4.2089	-	pos	-	-	-	-	Organic oxygen compounds	Organooxygen compounds	478.238	0.0839828	-	62	2.17125	-	Carbohydrates and carbohydrate conjugates	4.4694	2.4102	2.4361	2.4111	2.4202	3.963	3.9464	2.5057	3.9426	2.4891	2.5316	2.5504	2.4428	2.4526	2.2534	2.301	4.2987	2.3536	5.0579	5.2876	6.2025	6.7384	6.8516	6.8668	5.0883
pos_3717	Acetyljujuboside B	metab_3709	-	-	-	HMDB0032781	M+H+Na	C54H86O22	4.2645	-	pos	-	-	-	-	Lipids and lipid-like molecules	Prenol lipids	555.279	0.0123434	-	64.1	0.124647	194737-13-8	Triterpenoids	5.4163	5.6612	5.3705	5.6845	5.7262	5.4514	5.4212	5.4403	5.4242	5.4237	5.4663	5.4851	5.5031	5.4673	5.1869	5.2348	6.5602	6.5233	6.795	6.7483	6.454	6.4093	6.9714	6.9426	6.1164
pos_3734	(S)-2-Methyl-1-butanol O-beta-D-Glucopyranoside	metab_3726	-	-	-	HMDB0303770	M+NH4	C11H22O6	4.2963	-	pos	-	-	-	-	Lipids and lipid-like molecules	Fatty Acyls	268.175	0.1527	-	46.5	-1.53175	-	Fatty acyl glycosides	3.9203	3.91	3.936	3.9109	3.92	3.9205	3.9867	4.0058	3.9896	3.9892	4.0318	4.0506	4.1429	3.9526	3.7524	3.8003	3.8831	3.8531	5.7265	5.6948	4.5222	4.0546	5.0288	5.2052	4.841
pos_3754	Leucyl-Threonine	metab_3747	-	-	-	HMDB0028939	M+H-2H2O	C10H20N2O4	4.3359	-	pos	-	-	-	-	Organic acids and derivatives	Carboxylic acids and derivatives	197.128	0.0208464	-	41.6	-0.70106	-	Amino acids, peptides, and analogues	3.9864	3.9762	4.0022	3.9771	3.9862	3.9867	4.0529	4.072	4.0558	4.0554	4.0979	4.1168	4.0089	4.0188	5.0726	5.0839	3.9493	3.9193	5.2721	5.2404	5.3372	5.2453	6.1389	6.1475	5.1267
pos_3773	PGP(TXB2/i-24:0)	metab_3765	-	-	-	HMDB0275965	M+2Na	C50H94O17P2	4.3598	-	pos	-	-	-	-	Not Available	Not Available	537.287	0.00496743	-	71.3	-1.79928	-	Not Available	5.7178	4.9752	5.5623	4.7474	5.2951	5.1531	5.7488	5.7568	5.7795	5.7594	5.8511	5.7216	6.5048	6.5179	5.1809	5.0567	5.9059	6.0762	8.3455	8.3016	7.6629	7.7066	7.9086	7.9067	7.481
pos_3778	(2b,3b)-Dihydroxy-30-nor-12,20(29)-oleanadiene-28-glucopyranosyloxy-23-oic acid 3-glucuronide	metab_3770	-	-	-	HMDB0034875	M+H-2H2O	C41H60O17	4.3598	-	pos	-	-	-	-	Lipids and lipid-like molecules	Steroids and steroid derivatives	789.377	0.0787182	-	53.9	9.93758	214840-34-3	Steroidal glycosides	4.9317	4.7413	3.0412	3.0161	3.0252	4.1656	4.3037	4.3548	4.2623	4.3106	4.0226	3.9271	5.1125	5.5488	2.8578	2.9056	5.7007	5.8065	6.8009	6.7488	7.0121	6.9792	7.1563	7.1514	5.5966
pos_3792	PG(20:5(5Z,8Z,10E,14Z,17Z)-OH(12)/i-13:0)	metab_3785	-	-	-	HMDB0271218	M+2Na	C39H67O11P	4.3756	-	pos	-	-	-	-	Not Available	Not Available	394.214	0.0685182	-	40.4	9.55513	-	Not Available	5.5628	5.5981	5.5356	5.4941	5.5464	5.482	5.5948	5.0948	4.4895	5.2201	5.3119	5.1446	4.7171	4.2112	4.011	4.0589	6.1863	6.3176	4.2816	4.2936	4.341	4.3296	4.9157	5.0237	5.5218
pos_3794	Baccatin III	metab_3787	-	map01100;map00904;map01110	Metabolic pathways;Diterpenoid biosynthesis;Biosynthesis of secondary metabolites	HMDB0248838	M+H-2H2O	C31H38O11	4.3756	C11900	pos	-	-	Metabolism;Metabolism;Metabolism	Global and overview maps;Metabolism of terpenoids and polyketides;Global and overview maps	Lipids and lipid-like molecules	Prenol lipids	551.227	0.00974814	-	73	-0.699177	27548-93-2	Diterpenoids	7.0699	5.8348	7.0045	6.6976	6.8643	6.4793	6.1073	6.149	5.9536	6.0889	6.3266	6.206	4.5839	4.2372	4.037	4.0849	4.1677	4.1377	4.3076	4.3196	5.143	5.5455	4.3302	4.3155	6.0502
pos_3798	CDP-DG(PGF1alpha/i-12:0)	metab_3791	-	-	-	HMDB0293356	M+2Na	C44H77N3O18P2	4.3837	-	pos	-	-	-	-	Not Available	Not Available	521.72	0.0327698	-	45.5	-6.25098	-	Not Available	4.3131	4.7917	4.3288	4.3037	4.3128	4.4301	4.3795	4.3986	4.3824	4.382	4.4246	4.4434	5.5401	5.4287	4.1452	4.1931	4.2759	4.2459	6.7334	6.7646	6.8627	6.9219	5.9558	5.9449	5.5186
pos_38	Asn Leu Ile	metab_3793	-	-	-	-	M+H-H2O, M+H, M+K, M+Na	C16H30N4O5	4.6063	-	pos	-	-	-	-	-	-	359.228	0.00497433	92	-	-1.86265	-	-	6.2111	6.1918	6.2001	6.1295	6.1583	6.2405	7.0651	7.0317	6.9553	6.9259	7.152	7.1527	5.3671	5.4594	5.7059	5.255	7.6414	7.6619	7.6966	7.678	7.8525	7.8169	7.5589	7.5469	7.3298
pos_3811	Ganglioside GM3 (d18:1/18:0)	metab_3806	-	map00604	Glycosphingolipid biosynthesis - ganglio series	HMDB0004845	M+H+Na	C59H108N2O21	4.3995	C04730	pos	Lipids	Glycolipids	Metabolism	Glycan biosynthesis and metabolism	Lipids and lipid-like molecules	Sphingolipids	602.376	0.0663199	-	54.2	9.45385	-	Glycosphingolipids	3.8636	3.8533	3.8793	3.8542	3.8633	3.8638	3.93	3.9491	3.9329	3.9325	3.975	4.008	6.5941	6.2665	3.6957	3.7436	3.8264	3.7964	5.8604	6.467	5.9378	5.7667	7.1157	6.9175	5.7163
pos_3840	Simonin II	metab_3837	-	-	-	HMDB0029975	M+2Na	C63H110O25	4.439	-	pos	-	-	-	-	Organic oxygen compounds	Organooxygen compounds	656.356	0.00243165	-	42.8	-0.789905	151310-51-9	Carbohydrates and carbohydrate conjugates	7.077	6.6775	7.0801	6.9125	7.1762	6.9576	7.6948	7.6713	7.6156	7.5873	7.8605	7.8176	7.6447	7.6482	5.7304	5.3112	6.5281	6.5305	8.4251	8.4263	7.4106	7.4057	8.6023	8.5727	7.89
pos_3851	Ser Leu Ile	metab_3849	-	-	-	-	M+H	C15H29N3O5	4.4548	-	pos	-	-	-	-	-	-	332.218	0.0173316	96	-	-1.35697	-	-	4.0252	4.015	4.041	4.0159	4.025	4.0254	4.0917	4.1108	4.2293	4.2678	4.4292	4.1556	4.0477	4.0576	3.8574	3.9053	6.6829	6.7128	6.2466	6.244	6.1768	6.0993	6.7925	6.7726	6.0337
pos_3864	Dakh peptide	metab_3861	-	-	-	HMDB0250831	M+H+Na	C47H62N10O13	4.4626	-	pos	-	-	-	-	Organic acids and derivatives	Peptidomimetics	499.22	0.027283	-	35.9	-6.65841	-	Not Available	4.4738	4.3411	4.421	4.3421	4.3512	4.3516	4.4179	4.437	4.4208	4.4204	4.4629	4.4818	6.0305	5.9307	4.1836	4.2315	6.3541	6.3588	5.534	5.7479	5.9589	6.0438	6.0346	6.0685	5.6963
pos_3896	PG(6 keto-PGF1alpha/20:3(8Z,11Z,14Z))	metab_3890	-	-	-	HMDB0269831	M+H+Na	C46H79O14P	4.5023	-	pos	-	-	-	-	Not Available	Not Available	455.263	0.0599678	-	66.5	9.11112	-	Not Available	6.6275	6.6718	6.6253	6.5607	6.5306	6.6512	5.8598	5.9457	5.7643	5.7808	6.4462	6.4789	6.2673	6.2636	5.8939	5.8434	6.0597	6.1033	4.9673	4.6763	5.1236	4.7185	5.6374	5.3851	6.0206
pos_3905	Fasoracetam	metab_3900	-	-	-	HMDB0252174	M+NH4	C10H16N2O2	4.5103	C13311	pos	-	-	-	-	Organic acids and derivatives	Carboxylic acids and derivatives	214.155	0.0983927	-	56.4	-1.32996	110958-19-5	Amino acids, peptides, and analogues	4.1615	4.2098	2.8125	4.146	2.7965	3.7773	2.8632	2.8822	2.8661	2.8656	2.9081	2.927	2.8192	2.8291	2.6293	2.6771	5.0696	5.1328	5.6162	5.5713	5.8372	5.7688	5.2048	5.2645	4.7881
pos_3951	Ampicilloyl	metab_3946	-	-	-	HMDB0248360	M+H-H2O	C17H23N3O4S	4.5503	-	pos	-	-	-	-	Organic acids and derivatives	Carboxylic acids and derivatives	348.137	0.0574279	-	48.2	-1.25443	-	Amino acids, peptides, and analogues	4.1438	4.1335	4.1595	4.1344	4.1435	4.144	4.2102	4.9555	4.8047	5.3474	5.4289	5.5847	4.1662	4.1761	3.9759	4.0238	4.1066	4.0766	5.639	5.7463	6.0524	4.2781	6.2853	6.194	5.1784
pos_3980	Enkephalinamide-Leu, Ala(2)-	metab_3975	-	-	-	HMDB0244970	M+ACN+Na	C29H40N6O6	4.5823	-	pos	-	-	-	-	Organic acids and derivatives	Carboxylic acids and derivatives	632.313	0.0056034	-	58.9	-6.30952	-	Amino acids, peptides, and analogues	7.1094	7.1653	7.1181	7.0791	7.0185	7.1367	7.1229	7.0955	7.1985	7.2035	7.0463	7.0529	6.3931	6.3492	1.5029	4.0565	6.0433	6.1516	5.8526	5.6443	5.8724	5.9802	5.2783	4.7192	6.7439
pos_4000	PG(18:2(9Z,12Z)/18:1(11Z))	metab_3998	-	map01100;map00564;map00552	Metabolic pathways;Glycerophospholipid metabolism;Teichoic acid biosynthesis	HMDB0010648;PW_C006656	M+2Na	C42H77O10P	4.5983	C00344	pos	Lipids	Phospholipids	Metabolism;Metabolism;Metabolism	Global and overview maps;Lipid metabolism;Glycan biosynthesis and metabolism	Lipids and lipid-like molecules	Glycerophospholipids	409.25	0.0647052	-	35.2	-5.36079	-	Glycerophosphoglycerols	5.405	6.0177	5.4892	5.8275	5.0103	5.0375	6.4669	6.3773	6.4725	6.5066	6.2894	6.2741	2.9592	2.9691	2.7692	2.817	2.8996	2.8697	3.0394	3.0514	3.096	3.071	4.6519	4.7196	5.8453
pos_4026	Levofloxacin	metab_4024	-	map04976	Bile secretion	HMDB0001929;MJDBOTE0001687	M+CH3OH+H	C18H20FN3O4	4.6221	C07660	pos	-	-	Organismal Systems	Digestive system	Organoheterocyclic compounds	Quinolines and derivatives	394.179	0.0160188	-	41.5	4.7988	100986-85-4	Quinoline carboxylic acids	4.1035	4.0932	4.1192	4.0941	4.1032	4.1037	5.3921	5.367	4.3327	4.6825	5.9791	5.9562	4.1259	4.1358	3.9356	3.9835	5.3532	5.5227	6.1851	6.1191	5.0911	5.0754	6.3579	6.379	5.6449
pos_4038	Beta-Cortol	metab_4037	-	map01100;map00052	Metabolic pathways;Galactose metabolism	LMST02030229;HMDB0005821	M+CH3OH+H	C21H36O5	4.63	C01235	pos	-	-	Metabolism;Metabolism	Global and overview maps;Carbohydrate metabolism	Lipids and lipid-like molecules	Steroids and steroid derivatives	401.287	0.00163493	-	37.3	-8.5812	667-65-2	Hydroxysteroids	4.7866	4.7763	4.8023	4.7773	4.7863	4.7868	5.8052	5.7201	5.6469	5.6689	5.677	5.5823	4.809	5.1134	4.6187	4.6666	6.1599	6.1594	6.2583	6.1943	6.1993	6.1168	5.9298	5.9258	5.8508
pos_4073	Lanatoside	metab_4072	-	-	-	HMDB0253965	M+Na	C49H76O19	4.6619	-	pos	-	-	-	-	Lipids and lipid-like molecules	Steroids and steroid derivatives	991.493	0.0372696	-	78.6	5.54364	-	Steroid lactones	5.9601	5.795	5.7049	5.6081	5.8921	5.5581	6.6582	6.8128	6.7941	6.8471	6.5648	6.7021	6.8159	6.8391	4.9451	4.993	5.7774	6.075	6.8264	6.8277	7.0085	7.1179	6.7614	6.728	6.8427
pos_4092	2,3-Dimethoxy-5-methyl-6-(9'-carboxynonyl)-1,4-benzoquinone	metab_4093	-	-	-	HMDB0258087	2M+NH4	C19H28O6	4.6779	-	pos	-	-	-	-	Lipids and lipid-like molecules	Prenol lipids	722.407	0.148715	-	30.2	-5.47684	-	Quinone and hydroquinone lipids	1.7647	1.7546	1.7802	1.7556	1.7645	1.7649	1.8301	1.849	1.833	4.6969	1.8745	1.8932	6.2179	6.2438	1.6004	1.6471	5.6155	5.8207	4.6853	4.9994	1.9218	4.6119	5.6135	5.7945	5.1489
pos_4189	Chymostatin	metab_4185	-	-	-	HMDB0242696	M+CH3OH+H	C31H41N7O6	4.7657	C11308	pos	-	-	-	-	Lipids and lipid-like molecules	Steroids and steroid derivatives	640.344	0.0144897	-	45.5	-1.5313	9076-44-2	Vitamin D and derivatives	4.9196	5.9137	5.2241	5.5944	5.1555	5.4232	4.6049	4.6241	4.6079	5.134	4.65	4.6689	4.8233	4.5708	5.0281	4.4185	5.8582	5.9717	7.2272	7.1841	7.5621	7.5916	6.454	6.573	6.3687
pos_42	PC(PGF1alpha/20:2(11Z,14Z))	metab_4195	-	-	-	HMDB0287237	M+H+Na, M+Na, M+2H+Na, M+2Na	C48H88NO11P	3.0347	-	pos	-	-	-	-	Not Available	Not Available	454.799	0.0171476	-	65.6	-8.14974	-	Not Available	7.3143	7.2884	7.3161	7.2426	7.2593	7.3363	7.2234	7.2163	7.2765	7.2315	7.3083	7.3287	8.5785	8.5817	5.951	5.4366	9.4111	9.4026	8.6978	8.7019	8.9332	8.9181	8.4303	8.466	8.6892
pos_4208	(S)-3-Hydroxy-N-methylcoclaurine	metab_4205	-	map00950;map01100;map01110;map01063	Isoquinoline alkaloid biosynthesis;Metabolic pathways;Biosynthesis of secondary metabolites;Biosynthesis of alkaloids derived from shikimate pathway	HMDB0006921	2M+Na	C18H21NO4	4.7815	C05202	pos	-	-	Metabolism;Metabolism;Metabolism;Metabolism	Biosynthesis of other secondary metabolites;Global and overview maps;Global and overview maps;Chemical structure transformation maps	Organoheterocyclic compounds	Isoquinolines and derivatives	653.284	0.0155047	-	56.2	0.896518	-	Benzylisoquinolines	2.8994	0.1075	3.9556	3.5158	0.1098	0.1099	2.5729	0.1304	0.1263	0.1262	0.1373	0.1425	3.6389	3.334	2.8833	1.3211	1.7109	4.0876	5.2293	5.3949	5.2939	4.8607	7.4002	7.3678	5.2569
pos_4224	Loquatifolin A	metab_4219	-	-	-	HMDB0030434	M+ACN+Na	C39H66O18	4.8054	-	pos	-	-	-	-	Organic oxygen compounds	Organooxygen compounds	886.435	0.0392894	-	61.7	-6.99278	116174-69-7	Carbohydrates and carbohydrate conjugates	5.0789	4.9313	4.8939	4.3531	4.3426	3.986	4.767	5.0604	5.2629	4.8953	4.0972	4.6292	7.2106	7.2422	3.8179	3.8658	7.0864	7.1155	6.1283	6.0247	6.741	6.7556	6.4246	6.4354	6.5658
pos_4282	PS(18:4(6Z,9Z,12Z,15Z)/PGF1alpha)	metab_4277	-	-	-	HMDB0282037	M+2Na	C44H74NO13P	4.8691	-	pos	-	-	-	-	Not Available	Not Available	450.731	0.0254422	-	45.5	-7.17704	-	Not Available	3.1641	2.0396	2.0654	2.0405	2.0495	2.4618	2.1157	2.1347	4.4882	2.1182	2.1604	2.1792	6.6648	6.5812	2.5928	1.9311	6.9519	6.9719	7.0903	7.1634	6.6723	6.7636	5.1997	5.337	6.0944
pos_429	L-Lysine	metab_4284	-	map01100;map00310;map00997;map00300;map01120;map01210;map00780;map00470;map01230;map04974;map01110;map02010;map00970;map00960;map01064;map01060	Metabolic pathways;Lysine degradation;Biosynthesis of various other secondary metabolites;Lysine biosynthesis;Microbial metabolism in diverse environments;2-Oxocarboxylic acid metabolism;Biotin metabolism;D-Amino acid metabolism;Biosynthesis of amino acids;Protein digestion and absorption;Biosynthesis of secondary metabolites;ABC transporters;Aminoacyl-tRNA biosynthesis;Tropane, piperidine and py…	PW_C000118;HMDB0301757;HMDB0000182;MJDBOTE0000528	M+H-H2O, M+H	C6H14N2O2	0.746	C00047	pos	Peptides	Amino acids	Metabolism;Metabolism;Metabolism;Metabolism;Metabolism;Metabolism;Metabolism;Metabolism;Metabolism;Organismal Systems;Metabolism;Environmental Information Processing;Genetic Information Processing;Metabolism;Metabolism;Metabolism	Global and overview maps;Amino acid metabolism;Biosynthesis of other secondary metabolites;Amino acid metabolism;Global and overview maps;Global and overview maps;Metabolism of cofactors and vitamins;Metabolism of other amino acids;Global and overview maps;Digestive system;Global and overview maps;Membrane transport;Translation;Biosynthesis of other secondary metabolites;Chemical structure transf…	Organic acids and derivatives	Carboxylic acids and derivatives	147.113	0.0108103	77.8	-	-0.926871	56-87-1;10098-89-2	Amino acids, peptides, and analogues	6.2058	6.0671	6.2315	6.0834	6.213	6.2069	6.7473	6.8004	6.665	6.6803	6.9773	6.9478	7.409	7.457	5.8482	5.951	7.2046	7.1588	7.9609	7.9976	7.6377	7.6511	8.227	8.2398	7.5977
pos_4294	MG(0:0/LTE4/0:0)	metab_4289	-	-	-	HMDB0260532	M+H-H2O	C26H43NO7S	4.877	-	pos	-	-	-	-	Not Available	Not Available	496.276	0.136784	-	73.8	5.87119	-	Not Available	4.1553	4.145	4.171	5.2321	4.155	4.4497	4.2217	4.2408	4.2246	4.2242	4.2667	4.2856	4.9375	4.367	3.9874	4.0353	4.1181	4.0881	5.9103	5.88	5.376	4.9361	6.3836	6.3889	4.9642
pos_432	D-Ornithine	metab_4316	-	map01100;map00470;map00997;map01110	Metabolic pathways;D-Amino acid metabolism;Biosynthesis of various other secondary metabolites;Biosynthesis of secondary metabolites	PW_C001864;HMDB0003374	M+H-H2O, M+H	C5H12N2O2	0.7539	C00515	pos	-	-	Metabolism;Metabolism;Metabolism;Metabolism	Global and overview maps;Metabolism of other amino acids;Biosynthesis of other secondary metabolites;Global and overview maps	Organic acids and derivatives	Carboxylic acids and derivatives	133.097	0.00308676	84.1	-	-0.124234	348-66-3	Amino acids, peptides, and analogues	5.0331	4.9808	4.9319	4.9087	4.9744	5.0069	4.9374	5.0134	4.8321	4.7762	5.139	5.1159	4.6091	4.6644	3.1557	3.2036	3.2863	3.2563	6.3578	6.3685	5.8431	5.8933	6.9592	6.9505	5.9007
pos_4345	Coutaric acid	metab_4338	-	map04742;map04974	Taste transduction;Protein digestion and absorption	HMDB0029225	M+H	C18H27N3O4	4.9562	C01327	pos	-	-	Organismal Systems;Organismal Systems	Sensory system;Digestive system	Benzenoids	Benzene and substituted derivatives	350.207	0.0055621	-	51	-1.96063	-	Benzoic acids and derivatives	7.2944	7.3122	7.2748	7.2135	7.2171	7.3169	7.5576	7.5507	7.5731	7.5653	7.4702	7.4686	4.7099	4.7197	4.5196	4.5675	4.6502	4.6203	6.2533	6.2614	6.1024	6.0638	6.4635	6.4648	7.3111
pos_4353	2,3-Dihydro-6-methyl-1H-pyrrolizine-5-carboxaldehyde	metab_4345	-	-	-	HMDB0040047	M+ACN+H	C9H11NO	4.9642	-	pos	-	-	-	-	Organoheterocyclic compounds	Pyrrolizines	191.118	0.00464853	-	43.5	-1.89093	55041-87-7	Not Available	5.4211	5.4448	5.3224	5.3054	5.3375	5.4338	5.7641	5.7443	5.7465	5.7864	5.6696	5.6249	3.8049	3.8147	3.6146	3.6625	3.7452	3.7153	3.8851	3.8972	4.0249	3.9167	3.9773	4.0051	5.4949
pos_4370	PL	metab_4362	-	-	-	HMDB0302594	M+2Na-H	C28H46O10	4.9803	C18210	pos	-	-	-	-	Phenylpropanoids and polyketides	Macrolides and analogues	587.285	0.13687	-	82.9	9.44881	-	Not Available	6.2059	5.9756	6.3594	6.3588	6.373	6.3314	5.3907	5.3641	5.4227	5.558	5.3957	5.5194	5.8108	5.6477	4.8897	4.9376	5.0204	4.9904	5.1603	5.1723	5.2169	5.1919	5.3474	5.1682	5.2872
pos_4405	Atenolol	metab_4394	-	-	-	HMDB0001924;PW_C001283;MJDBOTE0001699	M+ACN+Na	C14H22N2O3	5.0201	C13235	pos	-	-	-	-	Benzenoids	Benzene and substituted derivatives	330.181	0.00278992	-	46.1	7.51518	29122-68-7	Phenylacetamides	4.5183	4.5081	4.5341	4.509	4.5181	4.5186	4.5848	4.6039	4.5877	4.5873	4.6298	4.6487	4.5408	4.5507	4.3505	4.3984	4.4812	4.4512	5.3253	5.5225	5.6496	4.6527	6.3937	6.1702	4.9141
pos_4427	N-Lauroyl Tyrosine	metab_4416	-	-	-	HMDB0242043	M+ACN+Na	C21H33NO4	5.0441	-	pos	-	-	-	-	Organic acids and derivatives	Carboxylic acids and derivatives	427.255	0.0108826	-	39	-6.06539	-	Amino acids, peptides, and analogues	6.801	6.8091	6.808	6.716	6.7544	6.7262	7.4286	7.3922	7.4841	7.4946	7.2852	7.3054	4.2441	4.254	4.0538	4.1017	4.1845	4.1545	4.3244	4.3364	5.4914	5.5941	6.1744	6.2006	7.0994
pos_4447	Delta5-Demissine	metab_4437	-	-	-	HMDB0033029	M+2H	C50H81NO20	5.06	-	pos	-	-	-	-	Lipids and lipid-like molecules	Steroids and steroid derivatives	508.77	0.00934114	-	72.8	-9.1621	195433-57-9	Steroidal glycosides	6.6593	6.6022	6.6897	6.5826	6.6155	6.5348	6.1589	6.29	6.1244	6.2441	6.1873	6.2638	3.9645	3.9744	3.7743	3.8222	3.9049	3.8749	4.0448	4.0568	4.9801	4.7774	4.0675	4.0527	6.0763
pos_4452	3,4-Dimethyl-5-propyl-2-furantridecanoic acid	metab_4441	-	-	-	HMDB0112078	M+ACN+Na	C22H38O3	5.068	-	pos	-	-	-	-	Lipids and lipid-like molecules	Fatty Acyls	414.296	0.0629491	-	54.7	-6.33525	116627-43-1	Fatty acids and conjugates	1.1352	1.1256	1.1498	1.1265	1.1349	1.1354	1.1971	3.9194	2.9567	3.0539	1.2394	1.2572	1.156	1.1652	5.8773	6.2789	1.1008	1.0733	5.5862	5.559	6.1921	6.1514	6.8378	6.8228	5.328
pos_4453	Brevetoxin B4a	metab_4442	-	-	-	HMDB0039967	M+2H	C67H105NO18S	5.068	-	pos	-	-	-	-	Phenylpropanoids and polyketides	Brevetoxins and derivatives	622.865	0.00492283	-	83.2	8.75898	260270-43-7	Not Available	4.3323	5.1344	4.153	4.71	3.9661	4.8629	5.5997	5.6461	5.7	5.7917	5.4384	5.4572	3.9888	3.9986	4.4561	3.8464	4.3673	4.7177	7.2513	7.2748	6.0726	6.1324	8.0558	8.0591	6.9718
pos_4555	Blumenol C O-[apiosyl-(1->6)-glucoside]	metab_4544	-	-	-	HMDB0031936	M+H	C24H40O11	5.1723	-	pos	-	-	-	-	Lipids and lipid-like molecules	Fatty Acyls	505.266	0.00771406	-	53.3	2.48865	177261-68-6	Fatty acyl glycosides	4.4693	3.4325	3.4585	3.7943	3.4425	3.443	4.9827	3.5283	4.8408	4.951	5.2705	5.0984	7.1565	7.1705	3.275	4.5331	7.4907	7.4957	6.5597	6.6305	6.5646	6.5971	6.2821	6.2624	6.807
pos_4576	Ethyl4-ethoxy-6-methylnicotinate	metab_4566	-	-	-	HMDB0258441	M+2H	C53H76N14O12	5.1883	-	pos	-	-	-	-	Organic acids and derivatives	Carboxylic acids and derivatives	551.297	0.0626084	-	67.1	3.002	-	Amino acids, peptides, and analogues	6.3952	6.3074	6.4589	6.3405	6.3242	6.3592	5.2422	5.6816	5.6698	5.5523	5.136	5.3376	3.9266	3.9365	3.7363	3.7842	5.3438	5.249	5.1419	5.3601	4.0635	4.0384	5.5358	5.6257	5.3438
pos_4604	Gly-Pro-Gly-Arg-Ala-Phe	metab_4593	-	-	-	HMDB0252833	M+H-2H2O	C27H41N9O7	5.2199	-	pos	-	-	-	-	Organic acids and derivatives	Carboxylic acids and derivatives	568.297	0.00650294	-	45.6	-2.81664	-	Amino acids, peptides, and analogues	5.4251	5.2331	5.0944	4.9496	5.0884	5.2794	6.2047	6.1965	5.9489	5.9607	6.4689	6.4604	7.1291	7.0948	4.9652	4.839	5.0492	4.9039	7.1316	7.1237	6.7424	6.6977	7.1749	7.1783	6.7758
pos_463	Canagliflozin	metab_4617	-	-	-	HMDB0249580	M+Na, M+K	C24H25FO5S	0.8014	-	pos	-	-	-	-	Organic oxygen compounds	Organooxygen compounds	483.101	0.0128334	-	58.4	-6.31189	-	Carbohydrates and carbohydrate conjugates	5.6681	5.9012	5.6101	6.0213	6.265	5.957	6.0159	6.1153	5.9538	6.0297	6.0802	6.1084	5.4898	5.2119	6.3531	6.2792	5.5552	5.3784	4.5545	4.5665	4.6111	4.7923	4.5771	4.5624	5.8367
pos_4677	Salmefamol	metab_4665	-	-	-	HMDB0257468	M+NH4	C19H25NO4	5.3075	C11771	pos	-	-	-	-	Benzenoids	Benzene and substituted derivatives	349.212	0.00512164	-	49	-2.00676	18910-65-1	Phenethylamines	3.7419	3.7316	3.7577	3.7326	3.7417	3.7421	4.8973	4.8039	3.8113	4.3473	4.4881	4.0232	3.7644	3.7742	3.5741	3.622	3.7047	3.6748	6.1337	6.1409	6.4222	6.4521	6.928	6.9396	5.6824
pos_4691	Luteone 7-glucoside	metab_4680	-	-	-	HMDB0039316	M+NH4	C26H28O11	5.3234	-	pos	-	-	-	-	Phenylpropanoids and polyketides	Isoflavonoids	534.201	0.0504154	-	62.7	7.7009	137351-15-6	Isoflavonoid O-glycosides	6.3665	4.6269	6.3003	5.9303	6.1414	5.696	6.2418	6.246	5.9983	5.96	6.4153	6.3127	4.2469	4.2567	4.0566	4.1045	4.1872	4.6689	4.3272	4.3392	4.8825	4.9889	4.3498	4.3351	5.924
pos_4699	Blood group A antigen type 2	metab_4688	-	-	-	HMDB0247718	M+2H	C28H48N2O20	5.3314	-	pos	-	-	-	-	Organic oxygen compounds	Organooxygen compounds	367.147	0.217295	-	43.6	-1.88369	-	Carbohydrates and carbohydrate conjugates	3.8814	3.8711	3.8972	3.8721	3.8812	3.8816	3.9479	3.967	3.9508	3.9504	3.9929	4.0118	3.9039	3.9137	3.7136	3.7615	3.8442	3.8143	5.3775	5.4895	6.1312	6.1759	5.1147	5.0238	4.0051
pos_4700	Phe Phe Val	metab_4690	-	-	-	-	M+H	C23H29N3O4	5.3314	-	pos	-	-	-	-	-	-	412.223	0.0352139	88.3	-	-1.04925	-	-	4.7563	4.1171	4.3177	4.3595	4.1271	4.3135	4.9644	4.6931	4.8332	5.083	5.0918	5.164	4.1498	4.1597	3.9595	4.0074	4.0902	4.0602	5.7702	5.7485	6.0463	5.9934	5.3361	5.2148	5.142
pos_4702	Deoxycholylglutamine	metab_4692	-	-	-	HMDB0242440	M+ACN+Na	C29H48N2O6	5.3314	-	pos	-	-	-	-	Not Available	Not Available	584.365	0.0572707	-	49.2	-3.93451	-	Not Available	4.9381	4.531	5.3035	4.3276	5.0509	5.3844	5.3611	5.1623	4.5099	4.5432	5.1727	5.0244	4.3594	4.3693	4.1691	4.217	4.2997	4.2698	6.3433	6.3122	6.7465	6.7243	5.335	5.5708	5.5375
pos_4731	PS(18:4(6Z,9Z,12Z,15Z)/14:1(9Z))	metab_4724	-	map01100;map00564;map01110;map05146;map05322;map00260;map05140	Metabolic pathways;Glycerophospholipid metabolism;Biosynthesis of secondary metabolites;Amoebiasis;Systemic lupus erythematosus;Glycine, serine and threonine metabolism;Leishmaniasis	HMDB0112486;PW_C060893;LMGP03010428	M+ACN+H	C38H64NO10P	5.3635	C02737	pos	Lipids	Phospholipids	Metabolism;Metabolism;Metabolism;Human Diseases;Human Diseases;Metabolism;Human Diseases	Global and overview maps;Lipid metabolism;Global and overview maps;Infectious disease: parasitic;Immune disease;Amino acid metabolism;Infectious disease: parasitic	Lipids and lipid-like molecules	Glycerophospholipids	767.464	0.0206527	-	43.4	5.30333	-	Glycerophosphoserines	5.2475	5.652	5.3007	5.37	5.3732	5.583	4.935	5.0686	4.839	4.8958	5.0203	5.0104	2.85	2.8599	2.66	2.7078	2.7905	2.7605	7.2776	7.2359	7.0874	7.1127	7.189	7.1992	6.3621
pos_4753	Gramicidin S	metab_4745	-	map01054	Nonribosomal peptide structures	HMDB0252932	M+2Na	C60H92N12O10	5.3872	C11218	pos	-	-	Metabolism	Metabolism of terpenoids and polyketides	Organic acids and derivatives	Carboxylic acids and derivatives	593.347	0.0130777	-	89.1	8.09569	113-73-5	Amino acids, peptides, and analogues	4.2033	4.193	4.2191	4.194	4.3399	4.2035	4.2698	4.2889	4.4876	4.2723	4.3148	4.3337	6.3071	6.2691	4.0355	4.0834	5.3847	5.2455	6.5641	6.575	5.9897	6.1649	7.5827	7.5738	6.4115
pos_476	4'-O-Galloylsucrose	metab_4752	-	-	-	HMDB0039284	M+NH4, M+CH3OH+H	C19H26O15	0.9503	-	pos	-	-	-	-	Benzenoids	Benzene and substituted derivatives	527.157	0.0061544	-	75.2	-6.44361	115713-44-5	Benzoic acids and derivatives	5.9328	6.1948	6.1567	6.2912	6.0755	6.1731	5.4749	5.58	5.6317	5.6517	5.6107	5.734	6.1354	6.2133	6.3306	6.3985	5.8535	5.8564	7.799	7.8245	7.6392	7.6226	8.0819	8.0804	7.3139
pos_4782	Avermectin	metab_4773	-	-	-	HMDB0248739	M+Na	C48H72O14	5.4188	-	pos	-	-	-	-	Phenylpropanoids and polyketides	Macrolides and analogues	895.49	0.0702448	-	86.3	9.70005	-	Not Available	6.5256	6.8506	6.108	5.7295	6.3943	6.8698	5.7794	5.8248	6.249	6.0661	5.3923	5.5337	6.1311	5.9862	5.1996	4.8656	6.7911	6.8718	4.6661	4.3389	4.9627	4.7349	5.4405	4.3348	5.7171
pos_4823	DG(a-15:0/PGJ2/0:0)	metab_4810	-	-	-	HMDB0297543	M+K	C38H64O7	5.4663	-	pos	-	-	-	-	Not Available	Not Available	671.423	0.0252449	-	43.5	-8.48176	-	Not Available	3.4533	3.443	3.469	3.444	3.453	3.4535	3.5197	3.5388	3.5226	3.7519	3.5647	3.5836	6.2272	6.2589	4.6922	4.7545	3.4161	3.7411	6.3535	6.3364	6.8813	6.8309	6.6724	6.6999	5.8563
pos_4825	PS(18:4(6Z,9Z,12Z,15Z)/18:0)	metab_4811	-	map01100;map00564;map01110;map05146;map05322;map00260;map05140	Metabolic pathways;Glycerophospholipid metabolism;Biosynthesis of secondary metabolites;Amoebiasis;Systemic lupus erythematosus;Glycine, serine and threonine metabolism;Leishmaniasis	HMDB0112490;PW_C060897;LMGP03010436	M+H	C42H74NO10P	5.4663	C02737	pos	Lipids	Phospholipids	Metabolism;Metabolism;Metabolism;Human Diseases;Human Diseases;Metabolism;Human Diseases	Global and overview maps;Lipid metabolism;Global and overview maps;Infectious disease: parasitic;Immune disease;Amino acid metabolism;Infectious disease: parasitic	Lipids and lipid-like molecules	Glycerophospholipids	784.507	0.0190483	-	54.2	-6.39205	-	Glycerophosphoserines	4.482	4.4717	4.4977	4.4726	4.4817	4.4822	4.8667	4.5675	4.6002	4.5691	4.721	4.6123	6.2607	6.3516	4.3141	4.362	4.4448	4.4148	6.4842	6.4248	6.9852	6.941	6.8198	6.8351	6.0344
pos_4831	H-D-Val-Leu-Lys-pNA	metab_4818	-	-	-	HMDB0257385	M+H-H2O	C23H38N6O5	5.4741	-	pos	-	-	-	-	Organic acids and derivatives	Carboxylic acids and derivatives	461.286	0.066078	-	30.1	-2.13098	-	Amino acids, peptides, and analogues	2.6111	2.6009	2.6268	2.6018	2.6109	2.6113	4.2864	4.1403	2.6804	2.6799	2.7224	2.7412	6.059	6.057	2.4438	3.3023	5.6827	5.7218	6.1912	6.1677	6.6122	6.5389	6.3602	6.3599	5.652
pos_4847	AB-Chminaca	metab_4828	-	-	-	HMDB0247738	2M+3H2O+2H	C20H28N4O2	5.4901	-	pos	-	-	-	-	Organic acids and derivatives	Carboxylic acids and derivatives	370.233	0.0778778	-	55.3	0.742367	-	Amino acids, peptides, and analogues	3.916	3.9057	3.9318	3.9067	3.9158	3.9162	4.2007	4.0016	3.9854	3.985	4.0275	4.0464	3.9385	3.9483	3.7482	3.7961	3.8788	3.8489	4.7245	4.9136	5.6792	5.4616	6.2622	6.279	5.1204
pos_4853	PA(16:0/22:5(4Z,7Z,10Z,13Z,16Z))	metab_4834	-	map01100;map00564;map01110;map00561;map05212;map05200;map04975;map04024;map05231;map04072;map04912;map04070;map04666	Metabolic pathways;Glycerophospholipid metabolism;Biosynthesis of secondary metabolites;Glycerolipid metabolism;Pancreatic cancer;Pathways in cancer;Fat digestion and absorption;cAMP signaling pathway;Choline metabolism in cancer;Phospholipase D signaling pathway;GnRH signaling pathway;Phosphatidylinositol signaling system;Fc gamma R-mediated phagocytosis	HMDB0114847;PW_C062265	M+2Na	C41H71O8P	5.498	C00416	pos	Lipids	Phospholipids	Metabolism;Metabolism;Metabolism;Metabolism;Human Diseases;Human Diseases;Organismal Systems;Environmental Information Processing;Human Diseases;Environmental Information Processing;Organismal Systems;Environmental Information Processing;Organismal Systems	Global and overview maps;Lipid metabolism;Global and overview maps;Lipid metabolism;Cancer: specific types;Cancer: overview;Digestive system;Signal transduction;Cancer: overview;Signal transduction;Endocrine system;Signal transduction;Immune system	Lipids and lipid-like molecules	Glycerophospholipids	384.231	0.00604152	-	36.5	-6.87963	-	Glycerophosphates	1.704	1.6939	2.1059	1.6948	1.7037	2.1689	4.4224	1.788	4.4401	1.7717	1.8135	1.8321	1.726	1.7357	1.5402	1.7679	4.2774	1.6383	5.4805	5.2949	6.2165	6.2402	6.5121	6.5629	5.4358
pos_487	Histidylvaline	metab_4850	-	-	-	HMDB0028898	M+H, M+NH4	C11H18N4O3	1.0289	-	pos	-	-	-	-	Organic acids and derivatives	Carboxylic acids and derivatives	272.171	0.00651063	-	52.3	-1.72583	76019-15-3	Amino acids, peptides, and analogues	4.735	4.7247	4.7507	4.7257	4.7347	4.7352	4.8015	4.8206	4.8044	4.804	4.8465	4.8654	6.1389	6.1209	4.5671	4.615	4.6978	5.1451	6.7193	6.735	5.6428	5.8026	7.0259	6.9912	5.9895
pos_4976	PC(PGD1/22:3(10Z,13Z,16Z))	metab_4957	-	-	-	HMDB0288169	M+2Na	C51H90NO11P	5.6176	-	pos	-	-	-	-	Not Available	Not Available	484.799	0.0583721	-	50.7	-5.15386	-	Not Available	3.1301	3.134	2.6827	3.3197	2.6668	2.8971	2.7334	2.7524	2.7363	2.7359	2.7783	2.7972	2.6894	2.6993	2.4996	4.1112	2.6299	2.6	2.7696	2.7816	6.3843	6.3993	6.2136	6.1226	4.6322
pos_498	Arg Ile Lys	metab_4960	-	-	-	-	M+2H, M+H	C18H37N7O4	1.0525	-	pos	-	-	-	-	-	-	416.297	0.00818869	61.8	-	-2.08076	-	-	3.7394	3.7292	3.7552	3.7301	3.7392	3.7397	3.8059	3.9798	3.8088	3.8724	3.8509	3.8698	3.7619	3.9347	3.5716	3.6195	6.2621	6.1626	6.6434	6.671	6.2049	6.2365	6.5087	6.4943	5.9776
pos_4984	Beta-Phenylethanol beta-D-rutinoside	metab_4964	-	-	-	HMDB0303058	2M+3H2O+2H	C20H30O10	5.6256	-	pos	-	-	-	-	Organic oxygen compounds	Organooxygen compounds	444.197	0.0181244	-	55.4	3.71034	-	Carbohydrates and carbohydrate conjugates	3.3132	3.3029	3.329	3.3039	3.313	3.3134	3.3797	3.3988	3.3826	3.3821	3.4888	3.4435	3.3357	3.3455	3.1455	3.1933	3.276	3.2461	5.817	5.8275	6.4011	6.3969	5.8479	5.8505	5.2831
pos_4989	Trp-Lys-Tyr-Met-Val-D-Met	metab_4969	-	-	-	HMDB0247832	M+2Na	C41H60N8O8S2	5.6335	-	pos	-	-	-	-	Organic acids and derivatives	Carboxylic acids and derivatives	451.191	0.0101224	-	33.8	7.83906	-	Amino acids, peptides, and analogues	4.3744	4.7187	4.7253	4.5348	4.1818	4.6365	4.2485	4.2676	4.2514	4.251	4.2935	4.3124	5.0029	5.0542	5.3054	5.298	4.1448	4.1149	6.3609	6.337	6.7962	6.826	6.3024	6.3289	5.9054
pos_5021	24(28)-Dehydromakisterone	metab_5004	-	-	-	HMDB0302988	2M+3H2O+2H	C28H44O7	5.6736	-	pos	-	-	-	-	Lipids and lipid-like molecules	Steroids and steroid derivatives	506.32	0.115757	-	37.7	-0.67034	-	Bile acids, alcohols and derivatives	1.6079	2.8565	1.6233	1.7418	2.9881	1.9475	3.0685	3.6686	1.8047	2.5094	3.2779	3.0083	4.8037	4.7848	1.4451	1.4913	2.4794	2.6255	3.8151	2.0299	5.1191	5.1259	6.1102	6.1425	4.3108
pos_5050	Majoroside F6	metab_5031	-	-	-	HMDB0030886	M+2Na	C48H82O19	5.6975	C00303	pos	-	-	-	-	Organic acids and derivatives	Carboxylic acids and derivatives	504.259	0.0440354	-	73.7	-4.8902	125310-00-1	Amino acids, peptides, and analogues	6.4635	6.4534	6.4135	6.4417	6.3779	6.3784	5.9608	6.1002	5.8032	5.8879	6.2451	6.2161	2.8748	2.8847	2.6848	2.7326	2.8153	4.5762	2.955	2.967	3.0116	2.9865	5.746	5.702	5.6904
pos_5082	Pro Ile Leu	metab_5063	-	-	-	-	M+H	C17H31N3O4	5.7295	-	pos	-	-	-	-	-	-	342.238	0.0588299	85.9	-	-1.65825	-	-	5.1622	5.1467	5.1886	5.1376	5.1731	5.2056	5.6541	5.6608	5.817	5.8279	5.5403	5.4845	5.1052	5.148	3.9221	3.97	4.0527	4.0228	5.9833	6.068	6.0437	5.9587	6.2964	6.3154	5.6223
pos_5240	7-Epijasmonic acid	metab_5220	-	map01100;map00592;map01110	Metabolic pathways;alpha-Linolenic acid metabolism;Biosynthesis of secondary metabolites	HMDB0303804	M+K	C12H18O3	5.8491	C16317	pos	-	-	Metabolism;Metabolism;Metabolism	Global and overview maps;Lipid metabolism;Global and overview maps	Lipids and lipid-like molecules	Fatty Acyls	249.091	0.0198877	-	67.7	9.29697	-	Lineolic acids and derivatives	3.5754	3.5651	3.5911	3.5661	3.5751	3.5756	3.6418	3.6609	3.6448	3.6443	3.6869	3.7057	3.5978	3.6077	3.4076	3.4555	3.5382	3.5083	5.502	5.4422	4.4254	4.0938	6.4637	6.4549	5.0505
pos_5253	PI(PGE2/20:2(11Z,14Z))	metab_5232	-	-	-	HMDB0277196	M+H-2H2O	C49H83O16P	5.8572	-	pos	-	-	-	-	Not Available	Not Available	923.528	0.00839059	-	56.5	0.0326502	-	Not Available	5.982	6.0054	5.8164	5.9512	5.7592	5.8138	5.73	5.7066	5.5265	5.4321	5.8423	5.7328	7.2858	7.3059	6.6084	6.3958	6.326	6.2766	7.4112	7.4577	7.6416	7.5825	7.7193	7.7515	7.2012
pos_5372	PGP(i-18:0/20:4(5Z,8Z,11Z,14Z)-OH(19S))	metab_5356	-	-	-	HMDB0275416	2M+3H2O+2H	C44H80O14P2	5.9452	-	pos	-	-	-	-	Not Available	Not Available	908.514	0.01277	-	30.1	-0.37606	-	Not Available	7.0501	7.3611	7.0543	7.1551	7.0791	7.2757	7.5318	7.5088	7.474	7.4653	7.4133	7.4046	6.9635	6.9767	5.6925	5.6901	5.2363	4.6562	5.901	5.9476	6.3714	6.0953	5.8901	5.802	6.8914
pos_5424	Bactenecin	metab_5409	-	-	-	HMDB0248843	M+2Na	C63H118N24O13S2	6.0178	-	pos	-	-	-	-	Organic Polymers	Polypeptides	764.431	0.0381475	-	64.6	5.63578	-	Not Available	7.5149	7.4437	7.5329	7.5135	7.6422	7.5195	6.6221	6.6846	6.4306	6.4593	6.8126	6.8231	6.1577	6.1818	6.6949	6.7613	5.7405	5.8382	5.443	5.6989	6.3356	6.3302	6.7087	6.6935	6.1173
pos_5446	Phorbol 12-myristate 13-acetate	metab_5431	-	map04613	Neutrophil extracellular trap formation	HMDB0244744	M+ACN+H	C36H56O8	6.0741	C05151	pos	-	-	Organismal Systems	Immune system	Lipids and lipid-like molecules	Prenol lipids	658.428	0.00420367	-	57.9	-5.65275	16561-29-8	Diterpenoids	2.4307	2.4205	2.4464	2.4215	2.4305	2.431	2.497	2.516	2.9099	2.4995	2.5419	2.5607	2.4531	2.463	4.2671	2.3113	2.3937	2.3639	6.9985	7.0463	4.4353	3.4851	2.5557	2.541	6.0529
pos_5609	N-Lauroyl Arginine	metab_5603	-	-	-	HMDB0242027	2M+ACN+Na	C18H36N4O3	6.6467	-	pos	-	-	-	-	Organic acids and derivatives	Carboxylic acids and derivatives	776.572	0.0626669	-	53.2	-2.03179	-	Amino acids, peptides, and analogues	6.7977	6.2365	6.5966	6.3674	6.388	6.3644	5.2811	5.6413	5.5581	5.519	5.9298	5.9316	4.2537	4.3297	4.9298	5.2803	4.1941	4.1641	4.334	4.3461	4.3906	4.3656	4.3567	4.3419	5.5176
pos_5612	DG(PGJ2/16:0/0:0)	metab_5607	-	-	-	HMDB0295464	M+ACN+H	C39H66O7	6.6625	-	pos	-	-	-	-	Not Available	Not Available	688.519	0.0438925	-	33.9	7.14747	-	Not Available	7.0603	6.5734	6.8869	6.6634	6.6754	6.5947	5.6502	5.8675	5.7984	5.7398	6.1484	6.0812	4.3947	5.0232	5.6592	6.2841	5.0218	4.7938	4.581	4.843	4.9755	5.1395	5.1101	4.7146	5.9401
pos_5624	Heptaethylene glycol monododecyl ether	metab_5620	-	-	-	HMDB0251574	M+NH4	C26H54O8	6.7342	-	pos	-	-	-	-	Organic oxygen compounds	Organooxygen compounds	512.415	0.00372879	-	54.7	-1.9378	-	Ethers	6.8549	6.4529	6.6574	6.4602	6.5228	6.4716	5.6298	5.7142	5.6635	5.6291	5.8933	5.865	5.4809	5.654	6.1065	6.5176	5.4075	5.3778	5.4973	5.4025	5.6264	5.7089	5.4892	5.6163	5.8551
pos_5862	Peonidin 3-rutinoside	metab_5880	-	-	-	LMPK12010237;HMDB0303649	M+H	C28H33O15+	7.6555	-	pos	-	-	-	-	Phenylpropanoids and polyketides	Flavonoids	610.183	0.0381181	-	31.4	-9.79756	-	Flavonoid glycosides	5.0636	5.0743	4.9849	5.0515	5.2098	5.2274	4.9759	4.6556	4.4587	4.8826	4.7097	4.9785	4.4316	3.918	5.2949	5.561	4.8913	4.8132	4.0419	4.0071	4.4562	4.405	4.011	3.9963	7.2691
pos_5985	Octaethyleneglycol monododecyl ether	metab_6008	-	-	-	HMDB0246126	M+NH4	C28H58O9	6.7104	-	pos	-	-	-	-	Organic oxygen compounds	Organooxygen compounds	556.441	0.0036157	-	56	-1.62211	-	Ethers	6.9845	6.5387	6.7599	6.5489	6.6182	6.5286	5.4602	5.6875	5.6057	5.6133	5.9265	5.895	5.3275	5.5505	6.0585	6.4849	5.4521	5.1593	5.2659	5.3244	5.5802	5.5899	5.4077	5.4016	5.8525
pos_5991	PC(2:0/18:2(9Z,11E)+=O(13))	metab_6015	-	-	-	HMDB0288854	M+H	C28H50NO9P	6.6785	-	pos	-	-	-	-	Not Available	Not Available	576.331	0.027021	-	52.5	3.25871	-	Not Available	4.8832	4.6488	4.6749	4.6498	4.6589	4.6593	4.9729	4.8383	5.1452	5.1378	5.4035	5.4103	5.7469	5.7132	6.4476	6.6408	5.6165	5.5806	5.6378	5.4171	5.834	5.8257	5.621	5.6444	4.9181
pos_6048	Alpha-Tocopherol succinate	metab_6074	-	-	-	HMDB0034227;HMDB0039463;HMDB0033685	M+ACN+H	C33H54O5	6.5433	-	pos	-	-	-	-	Lipids and lipid-like molecules	Prenol lipids	572.436	0.045727	-	62.4	9.63826	58-95-7;4345-03-3;378795-16-5	Quinone and hydroquinone lipids	5.2088	3.8536	4.7702	3.8545	3.8636	4.5816	3.9303	3.9494	3.9332	3.9328	3.9753	4.0715	5.3717	5.7353	6.57	6.9017	5.8583	5.5749	5.7608	5.6082	6.3277	6.0531	5.4645	5.4984	5.2715
pos_6054	Alpha-Spinasterol 3-glucoside	metab_6081	-	-	-	HMDB0033775	M+ACN+H	C35H58O6	6.5274	-	pos	-	-	-	-	Lipids and lipid-like molecules	Steroids and steroid derivatives	616.462	0.0232462	-	56.8	8.67632	1745-36-4	Stigmastanes and derivatives	5.135	4.627	3.9487	3.9237	3.9327	4.5779	3.9994	4.0185	4.0024	4.0019	4.0445	4.0633	5.5095	5.9182	6.6599	6.9447	5.9486	5.6399	5.8358	5.7089	6.4217	6.1399	5.5532	5.6843	5.2913
pos_6065	Trodusquemine	metab_6092	-	-	-	HMDB0259290	M+ACN+Na	C37H72N4O5S	6.5035	-	pos	-	-	-	-	Lipids and lipid-like molecules	Steroids and steroid derivatives	748.541	0.0163511	-	35.8	3.77506	-	Bile acids, alcohols and derivatives	4.4416	4.4313	4.4573	4.4322	4.4413	4.4418	4.508	4.5271	4.5109	4.5105	4.553	4.5719	5.3537	5.7132	6.4748	6.7198	5.6327	5.3644	5.5537	5.3014	6.1216	5.877	5.2761	5.3158	4.5744
pos_6076	Acetaminophen cystein	metab_6104	-	-	-	PW_C040628;HMDB0060559	M+H-2H2O	C11H14N2O3S	6.4798	-	pos	-	-	-	-	Organic acids and derivatives	Carboxylic acids and derivatives	219.057	0.105987	-	54	-7.86378	-	Amino acids, peptides, and analogues	5.4661	4.9628	5.2119	5.0119	5.3062	5.0405	3.3927	4.2809	4.1759	4.0942	4.5937	4.6419	4.0862	4.3318	5.3997	5.7407	4.6209	4.1132	3.6393	3.4037	4.8357	4.4261	3.8989	3.9036	4.1374
pos_6078	Lucidenic acid C	metab_6106	-	-	-	HMDB0037609	M+2Na-H	C27H40O7	6.4718	-	pos	-	-	-	-	Lipids and lipid-like molecules	Prenol lipids	521.245	0.0108868	-	59.4	-8.45205	95311-96-9	Triterpenoids	6.3516	5.7118	6.1181	5.7859	6.1013	5.8391	3.9631	4.8144	4.8234	4.5262	5.2752	5.4835	4.609	5.0256	6.1196	6.6263	5.4596	4.8362	4.0384	4.4269	5.6524	5.2007	4.0891	4.7705	5.0391
pos_6092	Linolenic Acid	metab_6121	-	map01100;map01110;map00592;map01040;map01070;map01060	Metabolic pathways;Biosynthesis of secondary metabolites;alpha-Linolenic acid metabolism;Biosynthesis of unsaturated fatty acids;Biosynthesis of plant hormones;Biosynthesis of plant secondary metabolites	HMDB0001388	M+H	C18H30O2	6.4398	C06427	pos	Lipids	Fatty acids	Metabolism;Metabolism;Metabolism;Metabolism;Metabolism;Metabolism	Global and overview maps;Global and overview maps;Lipid metabolism;Lipid metabolism;Chemical structure transformation maps;Chemical structure transformation maps	Lipids and lipid-like molecules	Fatty Acyls	279.231	0.0143808	33.8	-	-1.72122	463-40-1	Lineolic acids and derivatives	6.032	5.8307	6.0078	5.8288	5.7859	5.7985	4.8882	4.9306	4.9158	4.8516	5.1152	5.1798	4.5889	4.6568	5.5493	5.7294	5.1453	5.0884	4.6728	4.6734	5.1702	5.1342	4.77	4.6813	4.9776
pos_611	PI(18:3(9Z,12Z,15Z)/PGD2)	metab_6139	-	-	-	HMDB0276885	M+2H, M+H	C47H77O16P	2.9718	-	pos	-	-	-	-	Not Available	Not Available	465.256	0.0090106	-	44.1	1.95276	-	Not Available	2.2119	2.2017	2.2275	2.2026	2.2116	2.2121	2.278	2.3501	2.3262	2.2804	2.3228	2.3415	7.0599	7.0404	2.0453	2.0928	6.8463	6.8147	6.7023	6.7059	5.9349	5.9539	7.1085	7.0717	6.6362
pos_6148	4-Hydroxydodecanedioylcarnitine	metab_6179	-	-	-	HMDB0241286	M+H-H2O	C19H35NO7	6.3211	-	pos	-	-	-	-	Lipids and lipid-like molecules	Fatty Acyls	372.237	0.148446	-	42.9	-1.89635	-	Fatty acid esters	0.2173	0.2133	1.6675	0.2137	0.2172	0.2174	0.2447	0.2531	1.3571	0.6597	0.2647	0.2734	0.2263	3.6474	3.5546	0.174	3.6	0.1921	5.2455	5.1098	6.3097	6.2117	5.4932	5.475	4.44
pos_6149	Nitrolinoleic acid	metab_6180	-	-	-	HMDB0005049;HMDB0255653	M+NH4	C18H31NO4	6.3211	C13800	pos	-	-	-	-	Lipids and lipid-like molecules	Fatty Acyls	343.259	0.00767569	-	54.2	-1.63653	774603-04-2	Lineolic acids and derivatives	0.2108	0.2069	0.2169	0.2072	0.2107	0.2109	2.2797	0.2457	0.2388	0.2386	0.2571	0.2656	0.2195	0.2235	0.1536	0.1685	0.1968	0.1862	5.4502	5.3676	6.6794	6.579	4.8277	4.7386	4.8947
pos_6221	19(S)-HETE	metab_6258	-	map00590;map01100	Arachidonic acid metabolism;Metabolic pathways	PW_C006775;HMDB0011136	M+Na	C20H32O3	6.2175	C14749	pos	-	-	Metabolism;Metabolism	Lipid metabolism;Global and overview maps	Lipids and lipid-like molecules	Fatty Acyls	343.222	0.0637801	-	31.8	-8.38845	79551-85-2	Eicosanoids	4.6185	4.7135	4.5591	4.5273	4.5009	4.7422	3.939	4.0164	4.2141	4.472	4.0232	4.0769	4.0564	4.3175	4.7349	4.8351	3.9883	3.7006	5.2716	5.1596	6.1055	6.0545	5.9584	5.9981	4.9976
pos_6222	Trans-4-Aminocyclohexanecarboxylic acid	metab_6259	-	-	-	HMDB0246355	2M+Na	C7H13NO2	6.2175	-	pos	-	-	-	-	Organic acids and derivatives	Carboxylic acids and derivatives	309.178	0.0234081	-	42.7	-1.72958	-	Amino acids, peptides, and analogues	3.418	4.1228	3.4337	3.5384	3.4177	3.8883	3.4844	3.5035	3.4873	3.4869	3.5294	3.5483	3.4404	3.4503	3.2502	3.2981	3.3808	3.3508	4.3083	4.6262	5.7511	5.7391	5.644	5.6926	4.6674
pos_623	PGP(i-12:0/20:5(7Z,9Z,11E,13E,17Z)-3OH(5,6,15))	metab_6267	-	-	-	HMDB0274855	M+H-H2O, M+NH4	C38H66O16P2	3.0268	-	pos	-	-	-	-	Not Available	Not Available	858.42	0.01201	-	45.7	3.94307	-	Not Available	6.3809	6.2232	6.4039	6.2516	5.9911	6.3139	5.9478	5.9669	5.9507	5.9503	5.9928	6.0117	7.6268	7.6314	5.8193	5.7614	6.8437	6.856	7.3274	7.3291	7.0627	6.9958	7.8467	7.8419	7.2538
pos_6258	D-GLUTAMIC ACID	metab_6297	-	map01100;map00470	Metabolic pathways;D-Amino acid metabolism	HMDB0003339	M+H	C5H9NO4	6.1698	C00217	pos	Peptides	Amino acids	Metabolism;Metabolism	Global and overview maps;Metabolism of other amino acids	Organic acids and derivatives	Carboxylic acids and derivatives	148.06	0.00332938	70.2	-	-0.964355	6893-26-1	Amino acids, peptides, and analogues	3.468	2.92	3.5855	3.5708	2.9301	2.9305	3.4754	3.8288	2.9996	3.7847	4.0014	3.9181	2.9527	2.9626	4.1669	3.9761	2.8932	3.0369	5.1961	5.222	6.0171	6.0058	5.3162	5.299	4.9693
pos_6275	N-OCTANOYL-L-HOMOSERINE LACTONE	metab_6316	-	map02024	Quorum sensing	HMDB0255213	M+Na	C12H21NO3	6.146	C21199	pos	-	-	Cellular Processes	Cellular community - prokaryotes	Organic acids and derivatives	Carboxylic acids and derivatives	250.143	0.00573182	-	42.1	9.36308	147852-84-4	Amino acids, peptides, and analogues	3.6324	3.3197	3.3457	3.3207	3.3297	3.3302	3.5936	3.7806	3.6784	4.025	4.7742	4.8003	3.3524	3.3623	3.1622	3.2101	6.2433	6.3073	4.7761	4.8061	3.4893	3.4665	5.9518	5.9752	5.3644
pos_6299	PG(TXB2/i-22:0)	metab_6341	-	-	-	HMDB0272126	M+Na	C48H89O14P	6.114	-	pos	-	-	-	-	Not Available	Not Available	943.596	0.0178422	-	50	8.03237	-	Not Available	5.9457	6.3403	6.1093	6.0365	6.1927	6.3299	5.2338	4.9681	5.539	5.8403	4.4871	5.4987	6.3068	6.0059	3.7681	3.816	3.8987	3.8688	4.0387	4.0507	5.5983	5.4482	4.833	4.0466	5.5778
pos_63	2-[(2-Amino-2-oxoethyl)-[(2S)-2-[(2-amino-2-oxoethyl)-(carboxymethyl)amino]propyl]amino]acetic acid	metab_6342	-	-	-	HMDB0247365	2M+H, 2M+K, 2M+Na, M+CH3OH+H	C11H20N4O6	3.4351	-	pos	-	-	-	-	Organic acids and derivatives	Carboxylic acids and derivatives	609.287	0.0160045	-	41.4	5.48898	-	Amino acids, peptides, and analogues	5.8481	6.2339	5.7726	6.1517	5.6524	6.081	5.0236	5.2012	5.0265	5.0261	5.0686	5.0875	8.0786	8.062	4.7893	4.8372	6.8533	6.8455	8.1848	8.1698	8.0956	8.0832	7.6609	7.6907	7.53
pos_6332	Moupinamide	metab_6377	-	-	-	HMDB0029365	M+ACN+H	C18H19NO4	6.0741	C02717	pos	-	-	-	-	Benzenoids	Phenols	355.164	0.0496993	-	65.2	-2.85451	66648-43-9	Methoxyphenols	2.6012	2.227	2.6592	2.561	2.6902	2.2374	2.3033	2.3223	2.3062	2.3058	3.6167	3.7816	2.2595	2.2693	4.5321	3.5453	4.0548	4.1788	4.3492	4.4781	4.5395	4.2002	5.6474	5.6907	4.4755
pos_6346	Ecgonine	metab_6390	-	map00960	Tropane, piperidine and pyridine alkaloid biosynthesis	HMDB0006548	M+ACN+H	C9H15NO3	6.0419	C10858	pos	-	-	Metabolism	Biosynthesis of other secondary metabolites	Alkaloids and derivatives	Tropane alkaloids	227.139	0.0334994	-	49.6	-1.55896	481-37-8	Not Available	3.9098	3.8995	3.9255	3.9004	3.9095	3.91	3.9762	3.9953	3.9791	3.9787	4.0213	4.0401	3.9322	3.9421	3.7419	3.7898	3.8726	3.8426	4.86	5.1564	4.7312	4.7561	5.3434	5.4329	4.4878
pos_6350	Dezocine	metab_6395	-	-	-	PW_C009622;HMDB0015340	M+Na	C16H23NO	6.0339	C08010	pos	-	-	-	-	Benzenoids	Tetralins	268.165	0.0216859	-	51.6	-8.17778	53648-55-8	Not Available	3.474	3.4638	3.5291	3.5194	3.4738	3.4742	3.5405	3.5596	3.5434	3.543	3.5855	3.6328	5.8449	5.6404	3.7034	4.314	4.9507	4.3692	5.0752	5.5028	4.8942	3.6083	6.066	5.7015	5.1623
pos_6356	DG(15:0/22:6(4Z,7Z,10Z,13Z,16Z,19Z)/0:0)	metab_6401	-	map05214;map05167;map04650;map05163;map04750;map05235;map04015;map04014;map04659;map04540;map04010;map04012;map05022;map04370;map04371;map04072;map04071;map04975;map05143;map05012;map05231;map05146;map04919;map05200;map04961;map04745;map04921;map04920;map04923;map04925;map05017;map04625;map04929;map04726;map04725;map04724;map04723;map04722;map05223;map04720;map04666;map05170;map04664;map04658;map…	Glioma;Kaposi sarcoma-associated herpesvirus infection;Natural killer cell mediated cytotoxicity;Human cytomegalovirus infection;Inflammatory mediator regulation of TRP channels;PD-L1 expression and PD-1 checkpoint pathway in cancer;Rap1 signaling pathway;Ras signaling pathway;Th17 cell differentiation;Gap junction;MAPK signaling pathway;ErbB signaling pathway;Pathways of neurodegeneration - mult…	PW_C003143;HMDB0007092	M+K	C40H66O5	6.0258	C00165	pos	-	-	Human Diseases;Human Diseases;Organismal Systems;Human Diseases;Organismal Systems;Human Diseases;Environmental Information Processing;Environmental Information Processing;Organismal Systems;Cellular Processes;Environmental Information Processing;Environmental Information Processing;Human Diseases;Environmental Information Processing;Environmental Information Processing;Environmental Information …	Cancer: specific types;Infectious disease: viral;Immune system;Infectious disease: viral;Sensory system;Cancer: overview;Signal transduction;Signal transduction;Immune system;Cellular community - eukaryotes;Signal transduction;Signal transduction;Neurodegenerative disease;Signal transduction;Signal transduction;Signal transduction;Signal transduction;Digestive system;Infectious disease: parasitic…	Lipids and lipid-like molecules	Glycerolipids	665.459	0.00439593	-	43	7.0877	-	Diradylglycerols	8.8773	8.845	8.8617	8.8017	8.8642	8.8753	8.1087	8.1089	8.2582	8.2592	8.0107	8.0045	7.4375	7.4338	5.5294	5.3372	3.7866	3.7566	7.169	7.1154	8.4313	8.4376	7.7933	7.8123	7.9978
pos_6407	Ganglioside GD2 (d18:1/23:0)	metab_6457	-	-	-	HMDB0011855	M+2Na	C84H149N3O34	5.9532	-	pos	-	-	-	-	Lipids and lipid-like molecules	Sphingolipids	894.984	0.0222234	-	31.3	-6.83152	-	Glycosphingolipids	7.8983	7.8697	7.8994	7.8271	7.8718	7.8647	6.9459	6.9606	6.9203	6.8797	7.2269	7.23	6.6706	6.8169	6.6771	6.5677	6.4909	6.4197	6.5662	6.5006	6.8807	7.0539	6.2347	6.1137	6.8885
pos_6524	Beta-Citraurinene	metab_6572	-	-	-	HMDB0035686	M+2Na-H	C30H42O	5.8811	-	pos	-	-	-	-	Lipids and lipid-like molecules	Prenol lipids	463.291	0.0102081	-	32.1	-9.43962	58947-97-0	Triterpenoids	6.9882	6.9914	6.9314	6.9335	6.9747	7.0141	6.9534	6.9557	7.2003	7.1985	6.912	6.905	5.7266	5.7451	4.8456	4.8935	4.9763	4.9463	5.1162	5.2579	5.3938	5.1549	5.9602	5.9367	6.6346
pos_6546	PE(20:5(6E,8Z,11Z,14Z,17Z)-OH(5)/22:1(13Z))	metab_6594	-	-	-	HMDB0283885	M+2Na	C47H82NO9P	5.8652	-	pos	-	-	-	-	Not Available	Not Available	440.778	0.0154877	-	34.6	6.16882	-	Not Available	2.6919	4.3725	2.7076	3.5375	3.8181	3.9391	3.1835	3.5954	2.7612	2.7607	2.8032	3.2363	5.0961	5.2226	2.5245	2.5722	2.6548	2.6249	6.2475	6.2228	6.354	6.3598	6.5358	6.5251	5.813
pos_6585	3a,6b,7a,12a-Tetrahydroxy-5b-cholanoic acid	metab_6636	-	map01100;map00400;map00051;map02060;map01120	Metabolic pathways;Phenylalanine, tyrosine and tryptophan biosynthesis;Fructose and mannose metabolism;Phosphotransferase system (PTS);Microbial metabolism in diverse environments	HMDB0000399	2M+ACN+Na	C24H40O6	5.8333	C01094	pos	-	-	Metabolism;Metabolism;Metabolism;Environmental Information Processing;Metabolism	Global and overview maps;Amino acid metabolism;Carbohydrate metabolism;Membrane transport;Global and overview maps	Organic oxygen compounds	Organooxygen compounds	912.575	0.113156	-	47.6	-7.02815	80875-93-0	Carbohydrates and carbohydrate conjugates	5.7824	5.7922	5.6871	5.6728	5.4323	5.6167	5.574	5.3868	5.1884	5.5164	4.6571	5.2683	6.2477	6.2664	5.1474	5.2075	2.5866	2.5567	2.7262	2.7382	4.77	4.561	2.7488	2.7341	5.3003
pos_6783	PS(22:5(7Z,10Z,13Z,16Z,19Z)/LTE4)	metab_6832	-	-	-	HMDB0283430	2M+3H2O+2H	C51H81N2O13PS	5.7055	-	pos	-	-	-	-	Not Available	Not Available	1006.54	0.0960515	-	30.4	9.20082	-	Not Available	6.7835	7.0221	6.6789	6.7591	6.644	6.8419	6.4511	6.4905	6.1465	5.8585	6.4035	6.3678	4.818	4.7038	5.4646	5.6352	4.6343	4.6044	5.5671	5.6625	4.8309	4.8058	6.4126	6.3373	5.7919
pos_680	Tryptophyl-Proline	metab_6848	-	-	-	HMDB0029091	M+CH3OH+H, 2M+Na	C16H19N3O3	3.2161	-	pos	-	-	-	-	Organic acids and derivatives	Carboxylic acids and derivatives	334.175	0.0226288	-	39.8	-2.18387	-	Amino acids, peptides, and analogues	3.216	3.2057	3.2317	3.2066	3.2157	3.2162	3.2824	3.3015	3.3541	3.2849	3.3274	4.5243	6.3596	6.3918	3.0482	3.0961	3.1788	3.1489	6.4461	6.4201	6.0334	6.148	4.7852	3.3266	5.1413
pos_6808	(3b,16a,20R)-3,16,20,22,25-Pentahydroxy-5-cucurbiten-11-one 3-[rhamnosyl-(1->4)-[glucosyl-(1->6)]-glucoside]	metab_6857	-	-	-	HMDB0035344	M+2Na	C48H80O20	5.6975	-	pos	-	-	-	-	Lipids and lipid-like molecules	Steroids and steroid derivatives	511.255	0.0182095	-	78.6	6.80088	251102-63-3	Steroidal glycosides	6.6568	6.6413	6.6406	6.6123	6.541	6.5847	6.1648	6.2641	6.0005	6.0886	6.3958	6.4444	3.3385	3.3484	3.1483	3.1962	3.2789	3.249	3.4188	3.4308	3.4754	3.4504	5.8911	5.982	5.9935
pos_6853	Cyclosquamosin F	metab_6901	-	-	-	HMDB0303371	2M+3H2O+2H	C36H54N8O11	5.6575	-	pos	-	-	-	-	Organic acids and derivatives	Carboxylic acids and derivatives	788.403	0.00495437	-	84.2	0.292249	-	Amino acids, peptides, and analogues	5.4326	5.6403	5.4149	5.5648	5.1006	5.3629	4.5014	4.5205	4.5043	5.0613	4.5464	4.5653	5.0649	5.2524	5.1043	5.2591	6.5832	6.5169	6.7531	6.8092	6.2351	6.2139	7.0768	7.0711	6.2034
pos_6882	Colforsin daropate	metab_6932	-	-	-	HMDB0250404	2M+3H2O+2H	C27H43NO8	5.6335	-	pos	-	-	-	-	Lipids and lipid-like molecules	Prenol lipids	523.305	0.149494	-	58.1	-9.9295	-	Triterpenoids	4.1906	4.1803	4.2064	4.1813	4.1904	4.1908	4.2571	4.2762	4.26	4.2596	4.3021	4.321	4.2131	4.223	4.0228	4.0707	4.1534	4.1235	5.9527	5.937	4.35	4.3249	6.1886	6.1036	4.7117
pos_6891	Cyclosquamosin C	metab_6942	-	-	-	HMDB0303376	2M+3H2O+2H	C39H65N9O11S	5.6176	-	pos	-	-	-	-	Organic acids and derivatives	Carboxylic acids and derivatives	881.459	0.0935668	-	59.5	-5.42749	-	Amino acids, peptides, and analogues	7.2761	7.3215	7.2703	7.2414	7.1396	7.25	6.7772	6.7649	6.5527	6.597	6.6706	6.7154	5.9127	5.9294	6.3538	6.2255	5.7514	5.7487	6.1183	5.8819	5.7733	5.6259	5.8499	5.8367	6.0299
pos_6896	Amphibine H	metab_6946	-	-	-	HMDB0029333	M+CH3OH+H	C33H43N5O6	5.6176	-	pos	-	-	-	-	Organic acids and derivatives	Carboxylic acids and derivatives	638.353	0.0327861	-	49.1	-2.47129	52659-55-9	Amino acids, peptides, and analogues	5.364	4.7265	5.2395	4.3805	5.0977	2.1264	5.7254	5.5398	5.3649	5.265	5.5657	5.7031	6.1197	6.1344	5.4249	4.6389	5.5204	5.4603	5.8376	5.7356	5.9801	5.9049	7.2231	7.2445	5.9759
pos_6926	PE(DiMe(11,5)/20:4(6E,8Z,11Z,14Z)-OH(5S))	metab_6975	-	-	-	HMDB0284760	M+2Na-H	C47H80NO10P	5.5857	-	pos	-	-	-	-	Not Available	Not Available	894.528	0.02501	-	81.3	5.59067	-	Not Available	3.3968	3.3866	4.8468	3.3875	4.8779	3.397	3.4633	3.4824	3.4662	3.4658	3.5083	3.5272	6.5894	6.6361	3.2291	3.9508	5.7948	5.6612	6.3283	6.2823	4.9931	5.3342	6.9773	7.0202	6.0263
pos_6956	Yucalexin P15	metab_7004	-	-	-	HMDB0036753	M+NH4	C20H26O4	5.5698	-	pos	-	-	-	-	Lipids and lipid-like molecules	Prenol lipids	348.215	0.013687	-	45.6	-5.85237	119626-52-7	Diterpenoids	6.7425	6.699	6.6692	6.6193	6.4945	6.6163	5.741	5.6022	5.6018	5.6318	5.7804	5.7105	3.8823	3.8922	4.1995	3.7399	4.8509	4.7119	3.9626	3.9746	6.0189	5.9497	5.0612	5.2509	5.7945
pos_7000	4-Phenylbutanoylcarnitine	metab_7049	-	-	-	HMDB0241867	M+ACN+H	C17H25NO4	5.5378	-	pos	-	-	-	-	Lipids and lipid-like molecules	Fatty Acyls	349.212	0.00638631	-	54.2	-2.01239	-	Fatty acid esters	5.4914	5.395	5.3433	5.3144	5.1013	5.3791	5.5012	5.494	5.232	5.0631	5.3292	5.3824	4.5713	4.5812	4.381	4.4289	4.5363	4.4817	6.3927	6.3687	6.3609	6.3512	7.137	7.1483	6.0471
pos_7047	Leu Pro Ile	metab_7096	-	-	-	-	M+H	C17H31N3O4	5.4901	-	pos	-	-	-	-	-	-	342.238	0.0557598	43	-	-1.53298	-	-	3.9049	3.8947	3.9207	3.8956	3.9047	3.9052	4.4666	3.9905	4.153	3.9739	4.0164	4.0353	4.0775	4.0487	3.7371	3.785	3.8678	3.8378	4.799	5.0039	5.6708	5.6717	5.9696	5.963	4.9772
pos_7066	Methoxamine	metab_7115	-	-	-	HMDB0014861	M+Na	C11H17NO3	5.4741	C07513	pos	-	-	-	-	Benzenoids	Benzene and substituted derivatives	234.108	0.0916078	-	56.6	-9.30302	390-28-3	Methoxybenzenes	3.7305	3.7202	3.7462	3.7211	3.7302	3.7307	3.7969	3.816	3.7998	3.7994	3.8419	3.8608	5.0208	5.0143	3.5626	3.6105	3.6933	3.6633	5.0017	5.1197	5.6823	5.69	5.2091	5.303	3.9202
pos_7080	PS(16:1(9Z)/18:0)	metab_7130	-	map01100;map00564;map01110;map05146;map05322;map00260;map05140	Metabolic pathways;Glycerophospholipid metabolism;Biosynthesis of secondary metabolites;Amoebiasis;Systemic lupus erythematosus;Glycine, serine and threonine metabolism;Leishmaniasis	HMDB0012367;PW_C007896;LMGP03010211	M+H+Na	C40H76NO10P	5.4663	C02737	pos	Lipids	Phospholipids	Metabolism;Metabolism;Metabolism;Human Diseases;Human Diseases;Metabolism;Human Diseases	Global and overview maps;Lipid metabolism;Global and overview maps;Infectious disease: parasitic;Immune disease;Amino acid metabolism;Infectious disease: parasitic	Lipids and lipid-like molecules	Glycerophospholipids	392.757	0.133015	-	57.3	-3.92772	-	Glycerophosphoserines	4.7863	4.776	4.802	4.777	4.786	4.7865	4.8528	4.8719	4.8557	4.8553	4.8978	4.9167	5.5703	5.558	4.6184	4.6663	4.7491	4.7191	5.2574	5.5996	6.0072	6.0798	5.7557	5.7716	4.9082
pos_709	Ganglioside GD1b (d18:0/25:0)	metab_7136	-	-	-	HMDB0011819	M+2Na+H, M+2Na	C92H165N3O39	3.3484	-	pos	-	-	-	-	Lipids and lipid-like molecules	Sphingolipids	661.025	0.048561	-	43.6	-7.33415	-	Glycosphingolipids	5.9273	5.3028	3.7481	3.8783	3.6456	3.8505	4.0206	4.7292	4.1682	4.1405	3.9557	4.7807	8.4958	8.3103	7.7217	7.1847	6.8131	6.7405	6.4304	6.0892	6.2511	6.359	4.1118	5.4694	7.2287
pos_7093	[D-Lys3]-GHRP-6	metab_7139	-	-	-	HMDB0243762	2M+3H2O+2H	C49H63N13O6	5.4506	-	pos	-	-	-	-	Organic acids and derivatives	Carboxylic acids and derivatives	943.51	0.0339796	-	40.6	-3.96925	-	Amino acids, peptides, and analogues	5.5598	5.7198	5.4338	5.7931	5.482	5.7683	5.9629	6.077	6.2091	6.222	5.6102	5.6369	6.2174	6.1592	5.5979	5.6079	6.7435	6.3272	6.9906	6.9592	7.2198	7.2324	7.1447	7.1338	6.6213
pos_7109	PS(22:6(4Z,7Z,10Z,13Z,16Z,19Z)/22:2(13Z,16Z))	metab_7154	-	map01100;map00564;map01110;map05146;map05322;map00260;map05140	Metabolic pathways;Glycerophospholipid metabolism;Biosynthesis of secondary metabolites;Amoebiasis;Systemic lupus erythematosus;Glycine, serine and threonine metabolism;Leishmaniasis	LMGP03010844;HMDB0112875;PW_C061317	M+2Na-H	C50H82NO10P	5.4346	C02737	pos	Lipids	Phospholipids	Metabolism;Metabolism;Metabolism;Human Diseases;Human Diseases;Metabolism;Human Diseases	Global and overview maps;Lipid metabolism;Global and overview maps;Infectious disease: parasitic;Immune disease;Amino acid metabolism;Infectious disease: parasitic	Lipids and lipid-like molecules	Glycerophospholipids	932.543	0.0667048	-	40.9	5.29342	-	Glycerophosphoserines	4.1538	5.1959	2.8576	4.5602	2.8416	5.1544	5.4874	4.8567	5.3514	5.5226	5.4158	5.2585	7.0007	7.026	3.7013	3.7684	6.1293	6.2195	6.245	6.1559	6.6492	6.6876	6.9349	6.9347	6.377
pos_7137	(+)-Isofebrifugine	metab_7181	-	-	-	HMDB0242253	M+H	C16H19N3O3	5.4188	-	pos	-	-	-	-	Organoheterocyclic compounds	Diazanaphthalenes	302.149	0.0245069	-	50	-1.68942	-	Benzodiazines	3.844	5.179	3.8612	4.8014	3.8437	5.2061	5.6546	5.6049	5.6688	5.6353	5.661	5.6371	4.5286	3.8763	3.6761	3.724	3.8067	3.7768	5.7272	6.2278	6.1039	5.3747	6.3078	5.9048	5.6203
pos_7162	Glycylprolylarginine	metab_7202	-	-	-	HMDB0252828	2M+ACN+H	C13H24N6O4	5.3872	-	pos	-	-	-	-	Organic acids and derivatives	Carboxylic acids and derivatives	698.407	0.0580673	-	67.9	2.46381	-	Amino acids, peptides, and analogues	2.9769	4.3402	2.9926	2.9675	4.0422	3.928	5.3126	4.6966	3.0462	3.0457	3.0882	3.1071	5.9827	5.9036	4.2153	4.2651	2.9397	2.9098	6.7316	6.7399	7.0872	7.0689	6.9326	6.9204	6.1392
pos_7261	Pro-leu	metab_7304	-	-	-	HMDB0253028	2M+ACN+H	C11H20N2O3	5.3155	-	pos	-	-	-	-	Organic acids and derivatives	Carboxylic acids and derivatives	498.328	0.0105451	-	44.8	-1.38683	-	Amino acids, peptides, and analogues	4.6395	4.6293	4.7497	4.6302	4.6393	4.6398	4.7549	5.0993	5.3625	5.2378	4.751	4.7699	4.9513	5.3706	4.9702	4.9384	5.12	5.2497	7.42	7.4348	6.4758	6.4116	7.7819	7.7689	6.826
pos_7278	(2Z,4E)-Deca-2,4-dienedioylcarnitine	metab_7320	-	-	-	HMDB0241115	2M+ACN+H	C17H27NO6	5.2918	-	pos	-	-	-	-	Lipids and lipid-like molecules	Fatty Acyls	724.402	0.0164005	-	68.4	0.841227	-	Fatty acid esters	5.0124	5.1704	5.2938	5.3968	5.0196	5.2706	5.5026	5.1362	4.7192	5.2505	5.1925	4.6628	5.9788	5.644	4.3423	4.3202	5.5342	5.1637	7.281	7.2544	6.5917	6.5774	7.7003	7.7016	6.5702
pos_7305	Valylphenylalanine	metab_7347	-	-	-	HMDB0255244;HMDB0029134	2M+NH4	C14H20N2O3	5.2678	-	pos	-	-	-	-	Organic acids and derivatives	Carboxylic acids and derivatives	546.328	0.00620988	-	49.5	-1.56379	3918-92-1	Amino acids, peptides, and analogues	5.3515	5.1825	5.2733	5.2379	5.1274	5.2933	5.8904	5.7556	5.5925	5.5275	5.7751	5.6916	7.4113	7.4425	4.8496	4.9255	7.5526	7.5665	6.8369	6.8743	7.0375	6.9937	6.1783	6.1811	6.9477
pos_733	Beta-D-Glucosyloxydestruxin B	metab_7370	-	-	-	HMDB0040136	M+2H, M+H	C36H61N5O13	3.4271	-	pos	-	-	-	-	Phenylpropanoids and polyketides	Flavonoids	386.721	0.0213968	-	39.4	0.491533	-	Flavonoid glycosides	2.2651	5.0583	2.2808	4.8813	2.2649	4.726	4.426	2.9998	3.0349	2.3338	3.1024	3.9029	6.7665	6.742	2.0984	2.1459	6.14	6.2159	7.4787	7.4651	6.5834	6.6164	7.344	7.3705	6.7131
pos_7413	Febarbamate	metab_7453	-	-	-	HMDB0252183	M+H	C20H27N3O6	5.1643	-	pos	-	-	-	-	Organoheterocyclic compounds	Diazines	406.197	0.0147778	-	48.7	-1.20652	-	Pyrimidines and pyrimidine derivatives	4.7774	4.2653	4.7887	3.9294	4.6077	3.939	4.0052	4.3835	4.0081	4.2312	4.0503	4.0691	3.9612	3.9711	5.5638	5.5071	5.5115	5.4635	6.0353	6.0757	6.6129	6.6128	6.2511	6.2219	5.5429
pos_745	N-hydroxyl-tryptamine	metab_7487	-	map01100;map00380	Metabolic pathways;Tryptophan metabolism	HMDB0255154	M+H-H2O, 2M+Na	C10H12N2O	3.4664	C17203	pos	-	-	Metabolism;Metabolism	Global and overview maps;Amino acid metabolism	Organoheterocyclic compounds	Indoles and derivatives	375.18	0.239663	-	34.5	3.7323	-	Indoles	3.6544	3.6441	3.6701	3.645	3.6803	3.6546	4.0772	3.7399	3.7237	3.8029	3.8675	4.739	5.8752	5.8662	3.4865	3.5344	3.6507	3.7035	5.2614	5.3377	4.7855	4.4078	5.2541	5.2095	4.4837
pos_7457	Floratheasaponin I	metab_7493	-	-	-	HMDB0302067	M+2H	C60H94O26	5.1242	-	pos	-	-	-	-	Hydrocarbons	Saturated hydrocarbons	616.303	0.0216203	-	70.8	-9.16268	-	Alkanes	7.0656	6.9642	7.0066	6.9443	6.9334	6.9124	6.3421	6.4917	6.4757	6.4921	6.2756	6.3909	5.1995	5.5103	1.9469	1.9943	5.9682	5.887	4.7175	5.0278	4.554	4.7984	5.2387	5.3989	6.0344
pos_7482	Monensin	metab_7517	-	-	-	HMDB0242687	M+2Na-H	C36H62O11	5.1001	C06693	pos	Antibiotics	Polyketides and nonribosomal peptides	-	-	Lipids and lipid-like molecules	Fatty Acyls	715.397	0.00636018	-	55.9	-5.08399	17090-79-8	Fatty acids and conjugates	5.8917	5.9534	6.0078	5.8285	5.8058	5.8196	6.3143	6.3712	6.3319	6.4523	6.3282	6.3756	7.0192	7.0207	5.7274	5.6395	6.8464	6.8214	7.1467	7.1681	7.8239	7.7671	6.3045	6.2818	6.7888
pos_749	Selanc	metab_7525	-	-	-	HMDB0258212	M+H, M+NH4	C33H57N11O9	3.4742	-	pos	-	-	-	-	Organic acids and derivatives	Carboxylic acids and derivatives	752.44	0.0885128	-	49.5	-1.17738	-	Amino acids, peptides, and analogues	5.0146	5.0043	5.0303	5.0053	5.0143	5.0148	5.0811	5.1002	5.084	5.0836	5.1261	5.145	5.7463	5.9045	4.8467	4.8946	6.7024	6.7118	6.2548	6.3095	6.7484	6.7551	5.8027	6.088	5.8009
pos_7490	(3b,6a,12b,17a,20S)-Dammar-24-ene-3,6,12,17,20-pentol 20-[glucosyl-(1->2)-[rhamnosyl-(1->6)]-glucoside] 6-xyloside	metab_7526	-	-	-	HMDB0035347	M+2H	C53H90O23	5.1001	-	pos	-	-	-	-	Lipids and lipid-like molecules	Prenol lipids	548.306	0.0470647	-	63.6	9.71555	251101-56-1	Triterpenoids	3.0179	3.6644	3.1804	0.8822	1.7482	1.8025	4.4592	4.7468	0.9514	4.5056	0.989	1.0059	6.29	6.377	3.3436	3.8013	5.3598	5.2398	5.5251	5.2677	3.1882	4.9379	5.4824	5.4748	5.0396
pos_7535	Vertilmicin	metab_7569	-	-	-	HMDB0242753	M+H-H2O	C22H43N5O7	5.06	-	pos	-	-	-	-	Organic oxygen compounds	Organooxygen compounds	472.312	0.0127635	-	86.7	-1.26859	-	Carbohydrates and carbohydrate conjugates	4.4214	4.4111	4.4372	4.4121	4.4212	4.4216	4.4879	4.507	4.5593	4.6457	4.592	4.9181	5.2271	5.286	4.2536	4.3015	4.3842	4.3543	6.8262	6.8284	6.4273	6.388	6.7573	6.7602	5.976
pos_7554	CDP-DG(20:5(5Z,8Z,10E,14Z,17Z)-OH(12)/i-17:0)	metab_7588	-	-	-	HMDB0293843	M+2H	C49H81N3O16P2	5.0441	-	pos	-	-	-	-	Not Available	Not Available	515.765	0.00200147	-	41.3	6.87838	-	Not Available	6.7627	6.76	6.7685	6.6913	6.7101	6.6314	6.4157	6.4365	6.3938	6.4505	6.3643	6.3678	0.3382	0.3436	0.2457	0.267	0.307	0.2921	4.9832	5.191	5.7286	2.7113	0.3969	0.3882	6.2677
pos_7569	Cucurbitacin I 2-glucoside	metab_7603	-	-	-	HMDB0035701	M+H-H2O	C36H52O12	5.0281	-	pos	-	-	-	-	Lipids and lipid-like molecules	Steroids and steroid derivatives	659.339	0.00336888	-	58.7	-5.53122	29803-94-9	Steroidal glycosides	6.9694	6.9389	6.9622	6.8981	6.833	6.8389	6.7374	6.7417	6.6827	6.7032	6.715	6.7161	7.3361	7.3729	7.1195	7.0732	6.9877	6.9923	8.6749	8.6955	8.3203	8.2542	8.1369	8.1487	7.8383
pos_7635	2'-O-Methylcajanone	metab_7668	-	-	-	LMPK12050497;HMDB0033806	2M+ACN+H	C26H28O6	4.9562	-	pos	-	-	-	-	Phenylpropanoids and polyketides	Isoflavonoids	914.404	0.0504572	-	30.4	-8.46385	71765-79-2	Isoflavans	4.8672	4.6384	5.0228	4.8438	4.3828	5.0192	4.4495	4.4686	4.4524	4.452	4.4945	4.5134	4.4055	4.7762	5.3201	5.8463	7.1155	7.1382	5.6697	5.5936	5.9898	6.2353	5.9572	5.9059	5.7231
pos_7687	PG(22:6(4Z,7Z,10Z,13Z,16Z,19Z)/PGD2)	metab_7713	-	-	-	HMDB0270452	M+H+Na	C48H75O13P	4.9165	-	pos	-	-	-	-	Not Available	Not Available	457.242	0.0470845	-	52.4	-7.92494	-	Not Available	6.5932	6.5409	6.6022	6.5558	6.4567	6.4872	6.0892	6.024	5.7553	5.7754	5.8602	5.9594	1.8242	1.8339	1.6375	1.6843	1.7655	1.7361	1.9034	1.9153	5.8449	5.8445	1.9258	1.9112	5.6523
pos_7723	Bovilene	metab_7750	-	-	-	HMDB0249354	2M+K	C23H30O6	4.8691	-	pos	-	-	-	-	Benzenoids	Phenol ethers	843.367	0.127172	-	46.6	-5.67023	-	Not Available	6.5797	7.4954	6.0995	7.2883	5.4225	7.0654	4.7909	5.7334	5.5976	5.8512	5.1109	5.9871	1.1383	1.1475	0.965	1.008	6.9199	7.0485	1.2132	1.2245	4.8505	4.7348	4.917	1.2207	5.9627
pos_7729	Mepenzolate	metab_7755	-	-	-	HMDB0015591	2M+H	C21H26NO3+	4.8691	C07818	pos	-	-	-	-	Benzenoids	Benzene and substituted derivatives	681.392	0.00696091	-	45.2	2.87859	25990-43-6	Diphenylmethanes	7.1209	7.0192	7.034	7.0211	7.0087	7.0935	7.4231	7.424	7.3416	7.3286	7.703	7.6992	5.6088	5.9287	4.4048	4.1492	4.5764	4.202	5.1257	5.3773	4.4285	4.4035	7.0424	7.0048	7.2738
pos_7733	4-Ketoretinoic acid glucuronide	metab_7760	-	-	-	HMDB0061689	M+CH3OH+H	C26H34O9	4.8691	-	pos	-	-	-	-	Lipids and lipid-like molecules	Prenol lipids	523.254	0.00714565	-	45.6	1.26069	-	Terpene glycosides	6.7408	6.7086	6.7352	6.6629	6.5929	6.6672	5.9335	5.8956	6.0384	6	6.4489	6.4671	5.7893	5.8126	5.5682	5.5335	6.0891	6.1678	7.7413	7.7402	7.3916	7.3415	8.6319	8.6332	7.542
pos_7811	CDP-DG(18:2(9Z,11Z)/i-20:0)	metab_7835	-	map01100;map00564;map01110;map04070	Metabolic pathways;Glycerophospholipid metabolism;Biosynthesis of secondary metabolites;Phosphatidylinositol signaling system	PW_C076396;HMDB0116060	M+H+Na	C50H89N3O15P2	4.7975	C00269	pos	-	-	Metabolism;Metabolism;Metabolism;Environmental Information Processing	Global and overview maps;Lipid metabolism;Global and overview maps;Signal transduction	Lipids and lipid-like molecules	Glycerophospholipids	528.782	0.153372	-	31.4	-9.2303	-	CDP-glycerols	4.6843	4.3374	4.3635	4.3384	4.3475	4.3479	4.4142	4.4333	4.4171	4.4167	4.4592	4.4781	4.4361	4.7971	4.1799	4.2278	4.3105	4.2806	6.2941	6.4182	6.2373	6.1491	6.8405	6.7566	5.3756
pos_7819	Brevetoxin B4b	metab_7843	-	-	-	HMDB0039968	M+H+Na	C69H109NO18S	4.7895	-	pos	-	-	-	-	Phenylpropanoids and polyketides	Brevetoxins and derivatives	647.871	0.0621572	-	55.7	7.42984	260270-44-8	Not Available	4.4338	4.4235	4.4495	4.4244	4.4335	4.434	4.5002	4.5194	4.5032	4.5027	4.5453	4.5641	7.208	7.2563	4.2659	4.3138	4.3966	4.3666	4.6626	5.4287	5.7415	6.0112	5.4352	5.5017	6.2524
pos_7834	Nona-5,7-dienoylcarnitine	metab_7859	-	-	-	HMDB0241761	M+NH4	C16H27NO4	4.7735	-	pos	-	-	-	-	Lipids and lipid-like molecules	Fatty Acyls	315.227	0.00657903	-	50.7	-1.85369	-	Fatty acid esters	4.1322	4.122	4.148	4.1229	4.132	4.1324	4.1987	4.2178	4.2016	4.2012	4.2437	4.2626	4.1547	4.1646	3.9644	4.0123	4.1081	4.0651	6.4273	6.4027	6.517	6.4949	7.3883	7.4086	6.0614
pos_7896	Saikosaponin K	metab_7921	-	-	-	HMDB0257453;HMDB0242746;HMDB0257448	M+2H	C54H88O22	4.7257	-	pos	-	-	-	-	Lipids and lipid-like molecules	Prenol lipids	545.293	0.180604	-	31.4	-5.57607	-	Terpene glycosides	4.1363	4.1261	4.1521	4.127	4.1361	4.1365	4.6678	4.9123	5.1659	4.7688	4.2478	4.8915	5.8871	5.9241	3.9685	4.0164	5.4065	5.4556	5.7282	5.7125	6.2465	6.2216	5.7091	5.6996	5.0574
pos_7910	Soyasaponin aa	metab_7936	-	-	-	HMDB0040505	M+H+Na	C53H82O21	4.718	-	pos	-	-	-	-	Phenylpropanoids and polyketides	Flavonoids	539.266	0.0152094	-	75	0.898245	157263-01-9	Flavonoid glycosides	5.4736	5.4864	5.5596	5.5502	5.1313	5.2626	4.2698	5.0363	4.2728	4.9997	4.6787	4.3338	6.2146	6.2364	4.0355	4.0834	4.8467	4.1362	6.3858	6.3832	7.1706	7.1841	6.6695	6.627	6.1958
pos_7911	Avenacoside A	metab_7937	-	-	-	HMDB0033815	M+2H	C51H82O23	4.718	C08887	pos	-	-	-	-	Lipids and lipid-like molecules	Prenol lipids	532.271	0.0422579	-	80.5	1.85786	24915-65-9	Monoterpenoids	4.7871	4.6249	4.8219	4.5699	4.317	4.3175	4.3837	4.4028	4.3867	4.3862	4.4288	4.4476	5.874	5.7614	4.1494	4.1973	5.9771	5.9008	6.0628	6.1354	6.9559	7.0087	6.2611	6.2316	5.7547
pos_7913	PI(6 keto-PGF1alpha/22:3(10Z,13Z,16Z))	metab_7939	-	-	-	HMDB0277824	M+H+Na	C52H89O17P	4.718	-	pos	-	-	-	-	Not Available	Not Available	520.292	0.0147561	-	74.9	4.11278	-	Not Available	6.8457	6.8329	6.8711	6.8208	6.7429	6.8024	7.562	7.5887	7.7991	7.7978	7.5465	7.5566	7.8641	7.8555	5.4555	5.3386	7.726	7.7841	8.1551	8.14	8.2393	8.2476	7.7902	7.7498	7.8113
pos_7916	Prolyl-Glutamine	metab_7942	-	-	-	HMDB0029015	M+ACN+H	C10H17N3O4	4.718	-	pos	-	-	-	-	Organic acids and derivatives	Carboxylic acids and derivatives	285.155	0.0424893	-	74.6	-2.09723	-	Amino acids, peptides, and analogues	4.5787	4.4004	3.9953	4.7426	4.6285	4.3034	4.046	4.0651	4.0489	4.0485	4.091	4.1099	5.8581	5.856	4.6699	5.2365	3.9423	3.9124	5.8083	5.779	6.2341	6.2731	5.6904	5.6453	5.3029
pos_7918	Melilotin	metab_7943	-	map00624;map00999;map01120	Polycyclic aromatic hydrocarbon degradation;Biosynthesis of various plant secondary metabolites;Microbial metabolism in diverse environments	HMDB0034527;HMDB0036626	M+H-2H2O	C54H90O21	4.71	C02274	pos	-	-	Metabolism;Metabolism;Metabolism	Xenobiotics biodegradation and metabolism;Biosynthesis of other secondary metabolites;Global and overview maps	Lipids and lipid-like molecules	Prenol lipids	1039.58	0.120215	-	63.5	-6.06646	86264-32-6;119-84-6	Terpene glycosides	6.0044	6.0218	5.8845	5.6419	5.2794	5.6988	4.8863	4.9055	4.8893	4.8888	4.9314	4.9503	6.8025	6.8462	4.652	4.6999	4.7827	4.7527	6.8317	6.8545	7.6581	7.662	6.7389	6.7735	6.5835
pos_7946	Nystatin A3	metab_7970	-	-	-	HMDB0242303;HMDB0242564;LMPK06000005	M+2Na	C53H85NO20	4.694	C12156	pos	-	-	-	-	Organic oxygen compounds	Organooxygen compounds	550.776	0.023434	-	94.5	5.96305	62997-67-5	Carbohydrates and carbohydrate conjugates	1.7556	1.7455	1.7711	1.7464	1.7553	1.7558	1.821	2.2347	1.8239	1.8234	1.8654	1.884	1.7777	4.2869	1.5913	1.6381	1.7191	1.6897	6.7585	6.725	5.6334	5.7369	7.2735	7.2506	5.9044
pos_8031	PGP(6 keto-PGF1alpha/22:4(7Z,10Z,13Z,16Z))	metab_8056	-	-	-	HMDB0273879	M+H+Na	C48H82O17P2	4.638	-	pos	-	-	-	-	Not Available	Not Available	508.248	0.0477734	-	54.3	-3.96214	-	Not Available	6.0291	5.9334	5.9514	5.8731	5.8415	5.9367	5.9718	6.1198	6.0027	5.9337	5.8602	6.025	3.5331	4.9307	3.3429	3.3907	3.4735	3.4435	3.6134	3.6254	4.6148	4.6387	4.7066	4.9938	5.7445
pos_8041	5-Methylhexanoylcarnitine	metab_8067	-	-	-	HMDB0241037	M+ACN+H	C14H27NO4	4.63	-	pos	-	-	-	-	Lipids and lipid-like molecules	Fatty Acyls	315.227	0.00989565	-	36.3	-1.90989	-	Fatty acid esters	3.267	3.2567	3.2828	3.2577	3.2668	3.2672	4.7794	4.2406	4.929	4.9887	3.3785	3.5062	3.2895	3.2993	3.0993	3.1471	3.2298	3.1999	6.5271	6.4617	6.2763	6.268	7.3374	7.3287	6.1638
pos_8055	PS(20:5(6E,8Z,11Z,14Z,17Z)-OH(5)/14:1(9Z))	metab_8079	-	-	-	HMDB0280969	M+2Na	C40H66NO11P	4.6221	-	pos	-	-	-	-	Not Available	Not Available	406.707	0.0374032	-	40.8	-1.43544	-	Not Available	0.5982	1.623	0.61	0.5913	0.598	0.5984	0.6489	2.5607	0.6511	0.6508	4.1696	0.6992	6.7875	6.7838	0.4792	0.5118	4.1831	5.1378	0.6773	4.3301	1.6616	0.7024	5.3349	5.2314	5.899
pos_8057	Exo-2-Methyl-3-methylenebicyclo[2.2.1]heptan-2-ol	metab_8081	-	-	-	HMDB0036092	M+NH4	C9H14O	4.6221	-	pos	-	-	-	-	Lipids and lipid-like molecules	Prenol lipids	156.138	0.0506531	-	32.2	-0.712303	59300-40-2	Monoterpenoids	3.5501	3.5398	3.5658	3.5407	3.5498	3.5503	3.6165	3.6356	3.6194	3.6339	3.6615	3.6804	5.1888	5.2593	3.6423	3.7551	4.5566	4.8448	4.6432	5.0813	4.5764	3.9664	5.7	5.6649	4.4617
pos_8060	PA(18:4(6Z,9Z,12Z,15Z)/22:4(7Z,10Z,13Z,16Z))	metab_8085	-	map01100;map00564;map01110;map00561;map05212;map05200;map04975;map04024;map05231;map04072;map04912;map04070;map04666	Metabolic pathways;Glycerophospholipid metabolism;Biosynthesis of secondary metabolites;Glycerolipid metabolism;Pancreatic cancer;Pathways in cancer;Fat digestion and absorption;cAMP signaling pathway;Choline metabolism in cancer;Phospholipase D signaling pathway;GnRH signaling pathway;Phosphatidylinositol signaling system;Fc gamma R-mediated phagocytosis	HMDB0115048;LMGP10010452;PW_C062466	M+ACN+Na	C43H69O8P	4.6143	C00416	pos	Lipids	Phospholipids	Metabolism;Metabolism;Metabolism;Metabolism;Human Diseases;Human Diseases;Organismal Systems;Environmental Information Processing;Human Diseases;Environmental Information Processing;Organismal Systems;Environmental Information Processing;Organismal Systems	Global and overview maps;Lipid metabolism;Global and overview maps;Lipid metabolism;Cancer: specific types;Cancer: overview;Digestive system;Signal transduction;Cancer: overview;Signal transduction;Endocrine system;Signal transduction;Immune system	Lipids and lipid-like molecules	Glycerophospholipids	808.49	0.110405	-	39	1.64154	-	Glycerophosphates	4.5744	5.1458	4.5901	4.6221	4.7515	5.2972	4.6408	4.6599	4.6437	4.6433	4.6858	4.7047	6.3965	6.0423	4.4065	4.4544	6.4564	5.742	5.7241	6.3867	6.3213	5.9429	6.1045	5.7567	5.3374
pos_8088	Tyr Pro Phe	metab_8114	-	-	-	-	M+H	C23H27N3O5	4.5983	-	pos	-	-	-	-	-	-	426.202	0.0432448	62.2	-	-1.25974	-	-	4.7144	4.7041	4.7302	4.7051	4.7142	4.7146	4.7809	4.8	4.7838	4.7834	4.9877	5.2246	4.7369	4.7467	4.5466	4.5945	4.7637	4.6473	6.217	6.0916	5.2149	5.123	6.9048	6.9085	5.7691
pos_8121	Morphinone	metab_8146	-	map00950;map01100;map01110	Isoquinoline alkaloid biosynthesis;Metabolic pathways;Biosynthesis of secondary metabolites	HMDB0003563	M+NH4	C17H17NO3	4.5743	C01735	pos	-	-	Metabolism;Metabolism;Metabolism	Biosynthesis of other secondary metabolites;Global and overview maps;Global and overview maps	Alkaloids and derivatives	Morphinans	301.154	0.00798211	-	34.7	-2.26976	467-02-7	Not Available	4.543	4.3429	4.5244	3.9948	3.8209	3.8214	4.2893	4.3254	3.9159	3.8901	4.4864	4.3435	3.8436	3.8535	3.6533	3.7012	3.784	3.754	6.6411	6.6054	6.0408	6.0204	6.9918	7.0129	6.0635
pos_8133	Saikosaponin B1	metab_8157	-	-	-	HMDB0242746;HMDB0257448	M+H+Na	C42H68O13	4.5663	-	pos	-	-	-	-	Lipids and lipid-like molecules	Prenol lipids	402.227	0.022024	-	54	-9.80174	-	Terpene glycosides	6.6978	5.39	6.6956	6.4312	6.5008	6.2323	6.7044	6.6925	6.7129	6.6389	6.7526	6.6967	5.1401	5.2824	4.5299	4.5778	6.0717	6.2347	4.8005	4.8126	4.8571	4.8321	5.1936	4.9884	6.2823
pos_8200	Heptanoylcarnitine	metab_8223	-	-	-	LMFA07070068;HMDB0013238	M+ACN+H	C14H27NO4	4.5183	-	pos	-	-	-	-	Lipids and lipid-like molecules	Fatty Acyls	315.227	0.00963309	-	55	-1.46029	-	Fatty acid esters	4.0364	4.0261	4.0521	4.027	4.0361	4.0366	4.1028	4.1219	4.1057	4.1053	4.1479	4.1667	4.0588	4.0687	3.8685	3.9164	3.9992	3.9692	6.163	6.1571	6.3648	6.3121	7.1814	7.1859	6.0542
pos_8244	(2a,3b,5a,6a,22R,25R)-Furostane-22-methoxy-2,3,6,26-tetrol 3-[glucosyl-(1->2)-[xylosyl-(1->3)]-glucosyl-(1->4)-galactoside] 26-glucoside	metab_8264	-	-	-	HMDB0035437	M+H+Na	C57H96O30	4.4866	-	pos	-	-	-	-	Lipids and lipid-like molecules	Steroids and steroid derivatives	642.294	0.0414737	-	46.5	-6.17369	256650-98-3	Steroidal glycosides	6.3182	6.5165	6.3689	6.4251	6.2779	6.562	5.6665	5.8869	5.6329	5.8332	5.9208	5.636	7.1163	7.127	7.7291	7.4967	7.1658	7.1847	7.4224	7.4276	7.3505	7.3032	7.5163	7.4671	6.9105
pos_8260	(3b,6a,12b,17a,20S)-Dammar-24-ene-3,6,12,17,20-pentol 20-[glucosyl-(1->2)-[rhamnosyl-(1->6)]-glucoside] 3-[glucosyl-(1->6)-glucoside] 6-xyloside	metab_8278	-	-	-	HMDB0035350	M+H+Na	C65H110O33	4.4626	-	pos	-	-	-	-	Lipids and lipid-like molecules	Prenol lipids	721.35	0.00683391	-	60.9	8.12566	251101-59-4	Triterpenoids	7.6759	7.7659	7.6568	7.6452	7.5979	7.6996	7.6612	7.6455	7.8354	7.8535	7.4403	7.4282	7.1075	7.1572	4.9823	5.0221	6.0999	5.8838	5.7508	5.6472	6.5103	6.4552	5.4196	5.1601	7.3362
pos_8265	PIP(PGE2/16:2(9Z,12Z))	metab_8282	-	-	-	HMDB0278648	M+2H	C45H76O19P2	4.4626	-	pos	-	-	-	-	Not Available	Not Available	492.23	0.0363159	-	55.3	0.276182	-	Not Available	4.7789	4.7687	4.7947	4.7696	4.7787	4.7792	4.8454	4.8645	4.8483	4.8479	4.8904	4.9093	6.0378	6.0601	4.6111	4.659	6.3343	6.2996	5.4248	5.39	5.9019	5.9736	6.6332	6.6156	5.4029
pos_8266	PI(PGJ2/18:1(11Z))	metab_8283	-	-	-	HMDB0276477	M+2Na	C47H79O15P	4.4626	-	pos	-	-	-	-	Not Available	Not Available	480.247	0.0168208	-	69.1	-0.963478	-	Not Available	6.0869	6.0483	6.0971	5.9288	6.0107	6.0597	6.2222	6.1478	6.3519	6.3883	5.7551	5.8075	7.2312	7.2759	4.9437	5.0181	7.7447	7.7526	7.0274	7.0361	6.7095	6.6905	7.3886	7.3364	6.9329
pos_827	Ppack	metab_8287	-	-	-	HMDB0250787	M+H, 2M+H	C21H31ClN6O3	3.7261	-	pos	-	-	-	-	Organic acids and derivatives	Carboxylic acids and derivatives	451.218	0.00270266	-	41.3	-8.52207	-	Amino acids, peptides, and analogues	6.5902	6.584	6.5854	6.5244	6.466	6.5294	7.062	7.0503	6.9423	6.975	7.1176	7.1195	6.6076	6.6066	5.9958	6.0203	6.1031	6.0731	7.9449	7.9389	8.1205	8.1023	7.2795	7.2621	7.2878
pos_8300	L-Hypoglycin A	metab_8316	-	-	-	HMDB0029427	2M+NH4	C7H11NO2	4.4312	C08287	pos	-	-	-	-	Organic acids and derivatives	Carboxylic acids and derivatives	300.191	0.0530785	-	42.5	-2.2503	156-56-9	Amino acids, peptides, and analogues	5.3106	5.3242	5.0697	5.1246	5.0953	5.2664	5.8153	5.7526	5.8649	5.88	5.7799	5.7918	5.5884	5.5388	2.7661	2.8139	2.8966	2.8667	3.0364	3.0484	4.72	4.664	3.059	3.0443	5.6048
pos_8328	Estramustine	metab_8338	-	-	-	HMDB0015327;LMST02010038;HMDB0242296	2M+NH4	C23H31Cl2NO3	4.3995	C11228	pos	-	-	-	-	Lipids and lipid-like molecules	Steroids and steroid derivatives	896.371	0.0536018	-	48.6	1.58131	2998-57-4	Estrane steroids	7.0959	6.0963	7.0196	6.7893	6.8731	6.6085	6.3754	6.2135	5.8698	5.7248	6.2537	6.2746	6.492	6.4348	5.4755	5.5234	6.538	6.448	5.7461	5.7581	5.8027	5.7777	5.7688	5.754	5.8059
pos_8333	CDP-DG(i-22:0/22:6(4Z,7Z,10Z,12E,16Z,19Z)-OH(14))	metab_8344	-	-	-	HMDB0294377	M+2Na	C56H93N3O16P2	4.3995	-	pos	-	-	-	-	Not Available	Not Available	585.791	0.0743293	-	57.9	0.769364	-	Not Available	5.4067	5.2929	5.4851	5.6236	5.3701	5.1189	4.5288	4.5479	4.5317	4.5313	4.5738	4.5927	4.4848	4.4947	6.6904	6.7841	4.9571	5.1763	6.3589	6.3893	6.7649	6.8812	6.3232	6.1515	5.039
pos_834	PC(22:6(4Z,7Z,10Z,13E,15E,19Z)-OH(17)/2:0)	metab_8350	-	-	-	HMDB0288885	M+NH4, M+CH3OH+H	C32H52NO9P	3.7501	-	pos	-	-	-	-	Not Available	Not Available	658.376	0.0644934	-	34.9	7.41565	-	Not Available	4.6852	3.1027	3.4429	3.1037	3.1128	3.1132	3.1794	3.1985	3.1824	3.1819	3.2244	3.2433	7.1989	7.2477	2.9453	2.9932	6.0916	6.2747	6.7858	6.7273	7.2493	7.2348	6.6878	6.631	6.3754
pos_8357	PE(5-iso PGF2VI/22:2(13Z,16Z))	metab_8365	-	-	-	HMDB0283967	M+ACN+H	C45H80NO11P	4.3756	-	pos	-	-	-	-	Not Available	Not Available	883.585	0.0240494	-	44.9	5.42085	-	Not Available	6.477	6.4842	6.4307	6.3482	6.2156	6.3961	6.6299	6.6036	6.6593	6.7003	6.5594	6.5922	4.849	4.8589	4.6587	4.7066	4.7894	4.8611	4.9293	4.9414	4.9859	4.9609	4.952	4.9372	6.9655
pos_8361	Trigoneoside XIIIa	metab_8370	-	-	-	HMDB0038313	M+2Na	C57H94O28	4.3756	-	pos	-	-	-	-	Lipids and lipid-like molecules	Steroids and steroid derivatives	636.29	0.0129845	-	37.7	6.87465	290348-13-9	Steroidal glycosides	5.9677	6.8338	6.0137	6.3275	5.8805	6.4688	5.6972	5.7446	5.7792	5.8056	5.6147	5.3169	5.8184	5.8896	6.0687	5.8957	5.6477	5.739	7.3594	7.3303	7.0867	7.1213	7.905	7.8729	6.8648
pos_8370	CDP-DG(6 keto-PGF1alpha/a-25:0)	metab_8379	-	-	-	HMDB0293184	M+2Na	C57H101N3O19P2	4.3678	-	pos	-	-	-	-	Not Available	Not Available	619.813	0.0295537	-	33.7	-3.20266	-	Not Available	3.1902	4.2438	3.206	3.1809	4.2449	3.9517	3.2566	3.2757	3.2596	3.2591	3.3017	3.3205	4.5782	3.2225	5.4701	5.1165	7.1259	7.1415	6.4712	6.4001	5.9569	6.1804	3.3155	4.5684	6.0278
pos_8373	Eliglustat	metab_8382	-	-	-	HMDB0251746	M+Na	C23H36N2O4	4.3678	-	pos	-	-	-	-	Organoheterocyclic compounds	Benzodioxanes	427.254	0.00900824	-	32.3	-5.64103	-	Benzo-1,4-dioxanes	7.3961	7.3849	7.3695	7.3359	7.2766	7.36	7.9653	7.9299	7.9383	7.9329	7.8946	7.8855	5.5992	5.6965	5.1916	5.2395	5.3406	5.2923	5.9778	5.9446	5.8446	5.7894	5.7915	5.7502	7.6312
pos_8374	PG(i-14:0/TXB2)	metab_8383	-	-	-	HMDB0271295	M+2H	C40H73O14P	4.3678	-	pos	-	-	-	-	Not Available	Not Available	405.247	0.0102907	-	54.3	6.80545	-	Not Available	5.7282	5.7717	5.8038	5.6018	5.6469	5.7267	6.4664	6.4655	6.3771	6.3656	6.8387	6.8222	4.4803	4.4166	4.2164	4.2643	5.2942	5.2097	4.487	4.499	4.5436	4.5186	4.5097	4.4949	6.3836
pos_8376	Dihydrocapsaicin	metab_8385	-	-	-	LMFA08020318;HMDB0038457;MJDBOTE0001228	M+Na	C18H29NO3	4.3678	C16952	pos	-	-	-	-	Benzenoids	Phenols	330.202	0.0110299	-	35.3	-7.85535	19408-84-5	Methoxyphenols	5.9708	5.9781	5.9352	5.9199	5.8157	5.9383	6.5888	6.5821	6.5627	6.5584	6.4972	6.4849	4.4342	4.4441	4.2439	4.2918	4.3746	4.3446	4.5145	4.5265	4.5711	4.5461	4.5371	4.5224	6.2136
pos_8387	PE(TXB2/22:4(7Z,10Z,13Z,16Z))	metab_8395	-	-	-	HMDB0284065	M+H+Na	C47H80NO12P	4.3598	-	pos	-	-	-	-	Not Available	Not Available	452.771	0.125505	-	55.7	4.98687	-	Not Available	2.766	4.4454	2.7818	4.3829	2.7658	4.8564	2.8324	2.8515	2.8353	2.8349	2.8774	2.8962	5.2449	5.2727	4.2005	3.1042	4.1097	2.699	4.7005	2.8806	7.2626	7.2284	6.5072	6.4833	5.5432
pos_8396	5-(8-Amino-1,2,3,4-tetrahydro-2-methyl-4-isoquinolinyl)-2-methoxyphenol	metab_8404	-	-	-	HMDB0246723	2M+ACN+H	C17H20N2O2	4.3439	-	pos	-	-	-	-	Organoheterocyclic compounds	Tetrahydroisoquinolines	610.337	0.112823	-	31.2	-2.38775	-	4-phenyltetrahydroisoquinolines	4.6485	4.6382	4.6642	4.6391	4.6482	4.6487	4.7149	4.734	4.7179	4.7174	4.76	4.7788	6.8507	6.8745	4.4806	4.5285	5.7924	5.4611	6.0477	5.963	6.926	7.0113	4.7739	4.7591	5.6471
pos_8400	Azepexole	metab_8410	-	-	-	HMDB0248794	M+ACN+H	C9H15N3O	4.3439	-	pos	-	-	-	-	Organoheterocyclic compounds	Azepines	223.155	0.137094	-	49.7	-1.21631	-	Not Available	3.2979	3.328	3.3514	3.2553	3.507	3.4793	4.3995	4.1788	4.281	4.6183	4.5014	3.999	3.9816	4.4146	3.7677	3.9466	4.7409	5.004	5.5723	5.5134	4.8029	4.891	3.9736	4.2423	4.3952
pos_8459	PI(18:0/20:3(5Z,8Z,11Z))	metab_8467	-	-	-	HMDB0009813	M+2Na	C47H85O13P	4.2645	-	pos	-	-	-	-	Lipids and lipid-like molecules	Glycerophospholipids	467.273	0.00603466	-	50.4	-5.11007	-	Glycerophosphoinositols	4.8218	4.9876	5.1333	4.7868	4.8185	4.865	4.5959	4.615	4.5988	4.5984	4.6409	4.6598	6.5141	6.5155	4.7315	4.6535	7.2947	7.3243	6.8475	6.8663	7.7847	7.771	5.8364	5.8945	6.7576
pos_8467	CDP-DG(22:5(4Z,7Z,10Z,13Z,16Z)/PGF1alpha)	metab_8476	-	-	-	HMDB0292523	M+2H	C54H87N3O18P2	4.2566	-	pos	-	-	-	-	Not Available	Not Available	564.777	0.0160484	-	32.1	-6.14888	-	Not Available	5.333	5.3514	5.4113	5.3766	5.3784	5.5986	4.6641	4.6832	4.758	4.6666	4.7091	4.728	4.6201	4.6299	4.4297	4.4776	4.5604	4.9997	6.8063	6.7495	6.9774	6.9276	7.3529	7.3365	6.2659
pos_8470	PG(i-19:0/18:1(12Z)-2OH(9,10))	metab_8480	-	-	-	HMDB0271830	M+2Na	C43H83O12P	4.2566	-	pos	-	-	-	-	Not Available	Not Available	434.268	0.00400005	-	43	-5.45484	-	Not Available	7.5796	7.5756	7.5776	7.5308	7.5253	7.5925	8.413	8.4242	8.414	8.4342	8.4622	8.4628	5.3194	5.1463	5.1356	5.2978	5.0203	5.2026	3.749	3.7611	3.9162	3.7806	5.5	5.5642	8.1978
pos_8511	Isepamicine	metab_8520	-	-	-	HMDB0253048	M+H-2H2O	C22H43N5O12	4.2169	-	pos	-	-	-	-	Organic oxygen compounds	Organooxygen compounds	534.274	0.0189239	-	70.1	-4.58036	-	Carbohydrates and carbohydrate conjugates	4.736	5.1556	4.4633	4.5951	4.0002	4.464	5.0227	4.7342	4.0698	5.1236	5.4038	4.1308	7.0143	7.0379	3.8326	4.6943	6.5182	6.5257	6.3719	6.4654	6.4655	6.5584	5.6637	5.6007	6.2925
pos_8532	PI(20:4(5Z,8Z,11Z,14Z)-OH(17)/18:0)	metab_8537	-	-	-	HMDB0276353	M+2H	C47H83O14P	4.201	-	pos	-	-	-	-	Not Available	Not Available	452.286	0.0101092	-	31.9	6.33281	-	Not Available	4.5317	4.5215	4.5475	4.5224	4.5315	4.532	4.5982	4.6173	4.6011	4.6007	4.6432	4.6621	7.7769	7.7802	5.7231	4.9342	7.243	7.239	6.6762	6.6641	6.7467	6.7037	5.486	5.3198	6.9825
pos_8554	Phe Gly Ile	metab_8559	-	-	-	-	M+H	C17H25N3O4	4.1849	-	pos	-	-	-	-	-	-	336.191	0.0250205	48.1	-	-2.329	-	-	5.2553	5.245	5.2711	5.246	5.2551	5.2555	5.3218	5.3409	5.3247	5.3243	5.3668	5.3857	5.2778	5.2876	5.0875	5.1354	5.3913	5.367	6.3287	6.3066	6.0108	5.9118	6.2589	6.1976	5.3946
pos_8558	PA(12:0/20:4(6E,8Z,11Z,13E)-2OH(5S,15S))	metab_8563	-	-	-	HMDB0262818	M+2Na-H	C35H61O10P	4.1773	-	pos	-	-	-	-	Not Available	Not Available	717.366	0.00834151	-	42.5	-7.66722	-	Not Available	5.636	4.7247	5.4832	5.3736	5.0644	4.7352	5.2881	5.5833	5.9392	5.736	5.4518	5.644	6.4652	6.4735	4.5671	4.8385	7.4928	7.5228	6.4794	6.4974	5.6217	5.6711	6.5616	6.4752	6.7372
pos_8571	DG(LTE4/2:0/0:0)	metab_8575	-	-	-	HMDB0296924	M+H-2H2O	C28H45NO8S	4.1693	-	pos	-	-	-	-	Not Available	Not Available	520.276	0.0380155	-	36.9	5.8123	-	Not Available	3.2384	3.2281	4.6853	3.2291	3.2381	3.2386	3.3048	3.3239	3.4036	5.201	4.5675	4.53	6.5895	6.6308	3.0707	3.1185	6.3196	6.3145	5.8038	5.794	6.6407	6.6963	5.2463	5.4868	5.8243
pos_8572	Noopept	metab_8576	-	-	-	HMDB0255714	M+ACN+H	C17H22N2O4	4.1693	-	pos	-	-	-	-	Organic acids and derivatives	Carboxylic acids and derivatives	360.191	0.00275842	-	60.4	-1.33731	-	Amino acids, peptides, and analogues	6.9017	6.7175	6.8275	6.7177	6.7526	6.7438	7.7456	7.7289	7.6223	7.6148	8.021	8.0111	6.796	6.7915	5.9755	6.0641	7.0865	7.105	8.3408	8.3289	7.6988	7.6581	9.0042	9.0048	8.198
pos_8573	2-Phenyl-4,4,5,5-tetramethylimidazoline-1-oxyl 3-oxide	metab_8577	-	-	-	HMDB0244813	M+H-H2O	C13H18N2O2	4.1693	-	pos	-	-	-	-	Benzenoids	Benzene and substituted derivatives	217.133	0.055005	-	45.7	-1.03774	-	Not Available	2.9855	2.7977	2.6529	2.0848	2.0938	2.1306	2.16	2.179	2.1629	2.1625	4.3506	4.2459	2.1163	2.1261	3.3849	4.4636	2.0571	2.0275	5.9371	5.9116	4.2561	3.9119	6.5937	6.6248	5.4629
pos_8579	Cyclopamine	metab_8582	-	-	-	HMDB0250664	M+2Na-H	C27H41NO2	4.1614	C10798	pos	-	-	-	-	Lipids and lipid-like molecules	Steroids and steroid derivatives	456.281	0.00207802	-	31.4	-9.51601	4449-51-8	Steroidal alkaloids	8.2414	8.2312	8.2069	8.1653	8.1146	8.1795	8.3008	8.2846	8.1406	8.1374	8.2827	8.275	7.1688	7.1865	5.3165	4.9778	6.9355	6.9462	6.65	6.617	6.6601	6.621	7.1871	7.1863	7.9936
pos_8623	Oligomycin	metab_8629	-	-	-	HMDB0255952	M+2Na	C45H74O11	4.1298	-	pos	-	-	-	-	Phenylpropanoids and polyketides	Macrolides and analogues	418.255	0.00975421	-	86.7	9.86102	-	Not Available	4.2371	4.2268	4.2529	4.2278	4.2369	4.2373	4.3455	4.3227	4.383	4.3061	5.0387	5.0413	6.2092	6.2034	4.0693	4.1172	4.1999	4.17	6.0216	5.8908	6.064	5.9827	7.0859	7.0879	6.1562
pos_8640	PS(15:0/22:6(4Z,7Z,11E,13Z,15E,19Z)-2OH(10S,17))	metab_8646	-	-	-	HMDB0281090	M+K	C43H72NO12P	4.1139	-	pos	-	-	-	-	Not Available	Not Available	864.445	0.0288762	-	81.5	2.64754	-	Not Available	6.5759	6.2654	6.3076	6.1322	5.6849	6.3302	7.1422	7.0887	7.1142	7.18	7.1456	7.0581	4.5037	4.5136	4.3134	4.3613	4.4441	4.4141	4.584	4.596	4.6406	4.6156	4.6067	4.5919	6.7208
pos_868	PS(14:1(9Z)/20:5(5Z,8Z,11Z,14Z,16E)-OH(18))	metab_8686	-	-	-	HMDB0280964	M+H, M+ACN+H	C40H66NO11P	3.8291	-	pos	-	-	-	-	Not Available	Not Available	809.469	0.0177157	-	38.4	-2.6364	-	Not Available	4.1316	4.1213	4.1474	4.1223	4.1314	4.1318	4.3328	4.2172	4.4187	4.3888	4.7227	4.9787	7.0227	6.9626	3.9638	4.0117	7.2228	7.2028	5.8167	5.794	5.5141	5.3572	6.2574	6.2481	6.2649
pos_8705	CDP-DG(i-22:0/PGF2alpha)	metab_8713	-	-	-	HMDB0294327	M+H+Na	C54H95N3O18P2	4.0662	-	pos	-	-	-	-	Not Available	Not Available	579.803	0.0275117	-	43	0.82857	-	Not Available	7.5921	7.6969	7.5731	7.6327	7.506	7.6447	7.4616	7.4415	7.4162	7.4682	7.5507	7.4945	4.4193	5.2033	4.0861	4.134	4.2167	4.1868	5.2747	5.2608	5.1251	4.9942	4.3793	4.9998	7.0772
pos_8718	PS(20:5(5Z,8Z,11Z,14Z,17Z)/16:0)	metab_8725	-	map01100;map00564;map01110;map05146;map05322;map00260;map05140	Metabolic pathways;Glycerophospholipid metabolism;Biosynthesis of secondary metabolites;Amoebiasis;Systemic lupus erythematosus;Glycine, serine and threonine metabolism;Leishmaniasis	HMDB0112682;LMGP03010654;PW_C061105	M+2Na	C42H72NO10P	4.0583	C02737	pos	Lipids	Phospholipids	Metabolism;Metabolism;Metabolism;Human Diseases;Human Diseases;Metabolism;Human Diseases	Global and overview maps;Lipid metabolism;Global and overview maps;Infectious disease: parasitic;Immune disease;Amino acid metabolism;Infectious disease: parasitic	Lipids and lipid-like molecules	Glycerophospholipids	413.732	0.0100258	-	77.1	-5.87369	-	Glycerophosphoserines	6.4895	6.5158	6.4506	6.4834	6.3628	6.4162	6.9833	6.9659	6.9754	6.9981	6.9837	6.9562	7.6956	7.7038	6.7337	6.6812	6.9329	6.9743	8.2002	8.2178	7.2377	7.2184	7.7031	7.7134	7.5537
pos_8722	Ethinamate	metab_8730	-	-	-	HMDB0015165	M+H-2H2O	C9H13NO2	4.0583	C07832	pos	-	-	-	-	Organic oxygen compounds	Organooxygen compounds	132.081	0.294117	-	32.4	-0.0897851	126-52-3	Carbonyl compounds	0.5961	0.5884	0.6079	0.5891	2.222	0.5963	0.6466	0.6615	0.6489	0.6486	0.6819	0.6969	0.613	0.6204	0.4773	0.5098	0.5686	0.547	5.4039	5.3896	4.5928	4.5495	5.1771	5.1494	4.3896
pos_8744	Pegvaliase	metab_8752	-	-	-	HMDB0256204	M+H-H2O	C15H30N2O5	4.0422	-	pos	-	-	-	-	Organic acids and derivatives	Carboxylic acids and derivatives	301.212	0.00814833	-	65	-1.87124	-	Amino acids, peptides, and analogues	4.0684	4.0582	4.0842	4.0591	4.0682	4.0687	4.1349	4.7215	4.1757	4.1374	4.2349	4.5127	4.0909	4.1008	3.9006	3.9485	5.5952	5.2108	5.9198	5.9604	6.0398	5.9976	7.161	7.1608	6.0803
pos_8747	Benzoic acid,2-[[[(4S)-4-carboxy-4-[[4-[[(2,4-diamino-6-pteridinyl)methyl]amino]benzoyl]amino]butyl]amino]carbonyl]-	metab_8755	-	-	-	HMDB0249916	M+NH4	C27H27N9O6	4.0344	-	pos	-	-	-	-	Benzenoids	Benzene and substituted derivatives	591.24	0.00422684	-	54.5	-4.65496	-	Benzoic acids and derivatives	4.7279	4.7177	4.7437	4.7186	4.7277	4.7282	4.7944	4.8135	4.7973	4.7969	4.8394	4.8583	4.7504	4.7603	4.5601	4.608	4.6908	4.6608	6.509	6.4829	4.8873	5.2635	6.47	6.5045	5.8898
pos_877	Gln Tyr Leu	metab_8776	-	-	-	-	M+H-H2O, M+H	C20H30N4O6	3.8843	-	pos	-	-	-	-	-	-	423.223	0.00918854	78.7	-	-1.25332	-	-	5.7967	5.8224	5.7083	5.7344	5.7242	5.7612	5.1363	5.351	5.2035	5.2612	5.4184	5.2348	5.0923	5.1021	5.4112	5.3925	6.5545	6.5587	7.1963	7.1927	7.6542	7.6177	6.7013	6.6669	6.486
pos_8832	Nebularine	metab_8830	-	-	-	HMDB0029956	M+CH3OH+H	C10H12N4O4	3.979	C01736	pos	-	-	-	-	Nucleosides, nucleotides, and analogues	Purine nucleosides	285.12	0.0208581	-	33.3	4.13724	550-33-4	Not Available	4.0191	4.0089	4.0349	4.0098	4.0189	4.0194	4.0856	4.1047	4.0885	4.0881	4.1306	4.699	4.0416	4.0988	3.8513	3.8992	3.982	3.952	5.5614	5.7653	5.5624	5.4165	5.9733	5.8723	5.2886
pos_8842	H-Tyr-Phe-Leu-Phe-Arg-Pro-Arg-Asn-NH2	metab_8839	-	-	-	HMDB0249979	M+2H	C54H78N16O10	3.9712	-	pos	-	-	-	-	Organic acids and derivatives	Carboxylic acids and derivatives	556.309	0.0524948	-	67.3	-5.46347	-	Amino acids, peptides, and analogues	6.5584	6.5678	6.5503	6.3646	6.2497	6.4859	5.6241	5.4693	5.6063	5.4761	4.8893	5.5107	5.6734	5.3372	4.2046	4.2525	5.4122	5.4339	5.5084	5.9344	5.2693	5.5403	5.0748	4.4831	5.6892
pos_8905	7-Amino-4-methylcoumarin	metab_8905	-	-	-	HMDB0247230	2M+NH4	C10H9NO2	3.9314	C01386	pos	-	-	-	-	Phenylpropanoids and polyketides	Coumarins and derivatives	368.16	0.016177	-	70.8	-1.61162	26093-31-2	Not Available	4.1418	4.1315	4.6685	4.1324	4.2082	4.142	4.2082	4.2273	4.2111	4.2107	5.4048	5.4213	5.0997	5.0749	3.9739	4.0218	5.6248	5.6812	5.9044	5.8202	4.9954	4.9168	6.6724	6.6987	5.9185
pos_8906	Harmalol	metab_8906	-	-	-	HMDB0029838	M+CH3OH+H	C12H12N2O	3.9314	C06537	pos	-	-	-	-	Alkaloids and derivatives	Harmala alkaloids	233.128	0.0174818	-	50.2	-1.4936	525-57-5	Not Available	5.7072	5.6742	5.6567	5.5526	5.5167	5.5784	6.1776	6.1648	6.1621	6.1349	6.1695	6.1747	5.8372	5.89	5.6882	5.5692	3.9663	3.8997	4.4737	4.755	4.2608	4.5042	4.6696	4.0775	5.8908
pos_8944	Erythromycin propionate	metab_8942	-	-	-	HMDB0251938	M+2H	C40H71NO14	3.8843	-	pos	-	-	-	-	Organic oxygen compounds	Organooxygen compounds	395.75	0.0146603	-	88.4	-2.87653	-	Carbohydrates and carbohydrate conjugates	4.3116	4.5075	4.5272	4.503	3.9869	3.0878	3.154	4.2785	3.1569	3.1565	4.168	3.2179	6.2285	6.2357	2.9199	2.9678	3.6269	3.0205	6.3037	6.2378	7.4793	7.4333	6.6906	6.6997	6.1042
pos_8967	6-Hydroxy-4-methoxy-3-(3-methyl-2-butenyl)-2-(2-phenylethenyl)benzoic acid	metab_8963	-	-	-	HMDB0039439	2M+ACN+H	C21H22O4	3.8602	C10264	pos	-	-	-	-	Phenylpropanoids and polyketides	Stilbenes	718.344	0.0457822	-	34.2	9.23629	87402-83-3	Not Available	3.565	5.6034	3.6274	2.922	2.931	4.7104	2.9977	3.0168	3.0006	3.0002	3.0427	3.0615	6.166	6.3892	2.7637	2.8115	6.8624	6.8856	6.6741	6.6016	6.2439	6.3619	6.0739	6.0712	5.7432
pos_8971	Ginsenoside Rc	metab_8968	-	-	-	HMDB0034995	M+H+Na	C53H90O22	3.8602	-	pos	-	-	-	-	Lipids and lipid-like molecules	Prenol lipids	551.297	0.0194169	-	68.8	4.8187	11021-14-0	Triterpenoids	6.3499	6.8507	6.2774	6.6404	6.5575	6.871	6.237	6.1888	6.3959	6.6653	6.4794	6.4996	5.6032	5.6068	4.7831	4.831	6.0058	6.105	5.4821	5.4028	5.6587	5.0852	5.7034	5.6569	6.023
pos_8979	CDP-DG(20:4(5Z,8Z,11Z,14Z)-OH(20)/i-16:0)	metab_8975	-	-	-	HMDB0293679	M+2H	C48H81N3O16P2	3.8523	-	pos	-	-	-	-	Not Available	Not Available	509.766	0.0651381	-	68.4	7.61485	-	Not Available	6.9034	6.8892	6.8833	6.8991	6.9115	6.8684	6.1501	5.9396	6.1667	6.3367	5.6953	5.1918	4.6088	4.6187	4.4185	4.4664	5.6116	5.0926	4.6891	4.7012	5.5686	5.86	4.7118	4.697	5.5551
pos_8980	Akebia saponin D	metab_8977	-	-	-	HMDB0248083	M+2Na	C47H76O18	3.8523	-	pos	-	-	-	-	Lipids and lipid-like molecules	Prenol lipids	487.242	0.00448014	-	36.1	3.21429	-	Terpene glycosides	2.1932	2.183	2.2088	2.1839	4.4997	2.1934	2.2592	2.2782	2.2621	2.2617	2.304	2.3228	6.1525	6.1975	6.0705	4.5277	7.5606	7.5593	6.1843	6.1533	2.3517	2.3267	6.206	6.2608	6.6822
pos_9012	Majonoside R2	metab_9007	-	-	-	HMDB0040418	M+H+Na	C41H70O14	3.8291	-	pos	-	-	-	-	Lipids and lipid-like molecules	Prenol lipids	405.238	0.00558775	-	49.5	3.92633	81534-63-6	Terpene glycosides	4.3085	4.185	3.3604	4.0371	3.8945	3.9518	2.7288	2.9789	2.7317	2.7313	3.0514	3.3041	7.4178	7.4308	5.5168	4.4274	7.5991	7.63	6.6894	6.6392	6.3978	6.3372	6.0872	6.2117	6.9372
pos_9039	2-Hydroxyestrone	metab_9034	-	map00140	Steroid hormone biosynthesis	LMST05020040;PW_C000244;HMDB0000343;LMST02010032	M+ACN+Na	C18H22O3	3.8054	C05298	pos	-	-	Metabolism	Lipid metabolism	Lipids and lipid-like molecules	Steroids and steroid derivatives	350.171	0.242243	-	37	-6.1616	362-06-1	Estrane steroids	4.558	4.5478	4.5738	4.5487	4.5578	4.5583	4.6245	4.8516	5.319	5.0623	5.1586	5.6667	5.5776	5.5192	4.3902	4.4381	4.5208	4.5789	5.5213	5.7593	6.0373	5.9482	6.5202	6.3276	5.0377
pos_9055	Isoforskolin	metab_9049	-	-	-	HMDB0253641	M+NH4	C22H34O7	3.7895	-	pos	-	-	-	-	Lipids and lipid-like molecules	Prenol lipids	428.26	0.00863679	-	48.1	-9.43436	-	Triterpenoids	7.0026	6.1843	6.6917	6.8784	5.903	6.9556	7.5074	7.5053	7.3569	7.4341	7.4501	7.4756	5.9891	5.9872	4.8559	4.9038	5.5995	5.8186	5.6221	5.4918	5.1831	5.1581	5.1492	5.9418	7.2225
pos_9056	6-Keto-prostaglandin F1a	metab_9050	-	map00590;map01100	Arachidonic acid metabolism;Metabolic pathways	HMDB0002886;PW_C001726	M+H	C20H34O6	3.7895	C05961	pos	-	-	Metabolism;Metabolism	Lipid metabolism;Global and overview maps	Lipids and lipid-like molecules	Fatty Acyls	371.239	0.0056981	-	42.5	-9.16878	58962-34-8	Eicosanoids	5.8678	5.8882	5.8969	5.7798	5.7488	5.8208	6.4932	6.5021	6.445	6.4391	6.5155	6.5205	3.6075	3.6173	3.4172	3.5544	3.5478	3.5179	3.6877	3.6998	4.3526	4.4861	3.7104	3.6956	6.2442
pos_9064	3-Amino-2,3-dihydrobenzoic acid	metab_9058	-	-	-	HMDB0251519	2M+ACN+H	C7H9NO2	3.7816	C12110	pos	-	-	-	-	Organic acids and derivatives	Carboxylic acids and derivatives	320.16	0.0270194	-	53.2	-1.74344	87980-11-8	Amino acids, peptides, and analogues	4.3254	4.3151	4.3411	4.316	4.3251	4.3256	4.7262	5.1963	4.4093	4.3943	5.6307	5.722	6.4087	6.3924	4.1575	4.2054	5.6312	5.8185	6.601	6.5686	4.4847	4.4597	6.3541	6.2981	5.8827
pos_9099	Tanabalin	metab_9088	-	-	-	HMDB0041330	M+CH3OH+H	C22H28O5	3.7421	C20205	pos	-	-	-	-	Lipids and lipid-like molecules	Prenol lipids	405.224	0.0271469	-	33.7	-9.10744	172548-61-7;179094-52-1	Terpene lactones	4.4871	5.691	3.6889	5.3471	4.5971	5.2318	5.4114	5.3992	5.6098	5.2441	5.0355	4.9296	5.9245	6.0103	3.9461	3.5533	6.2295	6.5651	5.872	6.1175	6.9862	6.2341	5.8227	5.9425	5.9141
pos_9125	6-Hydroxysandoricin	metab_9111	-	-	-	HMDB0037556	M+H-H2O	C31H40O12	3.7105	C01536	pos	-	-	-	-	Organic acids and derivatives	Carboxylic acids and derivatives	587.244	0.0265912	-	35.4	-6.97418	133585-56-5	Amino acids, peptides, and analogues	2.8301	2.8199	2.8458	2.8208	2.8299	2.8303	2.8965	2.9156	2.8994	2.899	2.9415	2.9603	2.8525	2.8624	2.6626	2.7104	2.793	2.7631	6.531	6.3877	5.7241	4.7328	7.3953	7.4498	6.1422
pos_913	PA(20:5(5Z,8Z,11Z,14Z,16E)-OH(18R)/2:0)	metab_9116	-	-	-	HMDB0266546	M+H, M+ACN+Na	C25H39O9P	3.987	-	pos	-	-	-	-	Not Available	Not Available	578.248	0.00944459	-	30.4	-1.05838	-	Not Available	2.6664	4.47	2.7449	2.2212	2.3921	4.4911	2.2966	2.3156	2.2995	2.2991	2.3414	2.3602	6.2005	6.2956	2.0639	2.1114	5.0555	5.1432	6.0497	6.207	6.4991	6.3871	7.4213	7.4149	6.5441
pos_9146	Tyrosylhydroxyproline	metab_9132	-	-	-	HMDB0029106	M+H	C14H18N2O5	3.6871	-	pos	-	-	-	-	Organic acids and derivatives	Carboxylic acids and derivatives	295.129	0.00657889	-	60.1	-1.10776	936346-34-8	Amino acids, peptides, and analogues	4.8675	4.8573	4.8833	4.8582	4.8673	4.8677	4.934	4.9531	4.9369	4.9365	4.979	4.9979	5.5145	5.4917	4.6997	4.7476	5.8395	5.8291	6.2219	6.2384	5.2014	5.0018	6.8554	6.8784	5.9114
pos_9163	PG(PGE1/18:3(9Z,12Z,15Z))	metab_9150	-	-	-	HMDB0269480	M+2Na	C44H75O13P	3.6715	-	pos	-	-	-	-	Not Available	Not Available	444.235	0.0816925	-	70.4	-2.64235	-	Not Available	3.2451	3.2348	3.2609	3.2358	3.2449	3.2453	3.3115	3.3306	3.3145	3.314	3.3565	3.5285	6.4849	6.4389	3.0774	3.1252	5.2931	5.3409	6.6663	6.6586	5.8559	5.8886	6.1505	6.2704	5.8039
pos_9170	Ulipristal	metab_9157	-	-	-	HMDB0259398	2M+3H2O+2H	C28H35NO3	3.6636	-	pos	-	-	-	-	Lipids and lipid-like molecules	Steroids and steroid derivatives	447.276	0.00305166	-	46.1	5.7762	-	Oxosteroids	4.2873	4.277	4.3982	4.278	4.287	4.2875	4.3538	4.3729	4.3567	4.3563	4.3988	4.4177	6.5177	6.5095	5.2768	5.4851	4.2501	4.2201	7.5678	7.5589	6.8644	6.8637	7.0939	7.0912	6.7321
pos_9199	Lyciumoside IV	metab_9183	-	-	-	HMDB0033499	M+2Na-H	C38H64O16	3.632	-	pos	-	-	-	-	Lipids and lipid-like molecules	Prenol lipids	821.386	0.237355	-	55.3	-5.39674	212773-31-4	Terpene glycosides	3.2117	3.2014	3.2274	3.2024	3.2114	3.2119	3.2781	3.2972	5.0664	5.2689	3.3231	5.28	3.2341	3.244	3.044	3.0918	6.7943	6.4027	4.7224	5.4754	3.371	3.4328	4.9622	4.7847	4.9753
pos_9252	PS(14:0/18:3(10,12,15)-OH(9))	metab_9232	-	-	-	HMDB0280887	M+H+Na	C38H68NO11P	3.6005	-	pos	-	-	-	-	Not Available	Not Available	384.723	0.291813	-	59.1	-4.26707	-	Not Available	4.7617	4.7514	4.7774	4.7524	4.7614	4.7619	4.8281	4.8473	4.8311	4.8306	4.8732	4.8921	4.7841	4.794	4.5938	4.6417	4.7245	4.6945	5.968	5.7702	6.4676	6.5284	5.749	5.3146	5.131
pos_9283	3,5-Dimethyl-3'-isopropyl-L-thyronine	metab_9264	-	-	-	HMDB0246061	M+Na	C20H25NO4	3.5767	-	pos	-	-	-	-	Organic acids and derivatives	Carboxylic acids and derivatives	366.166	0.179231	-	50.1	-5.28555	-	Amino acids, peptides, and analogues	2.3952	2.385	2.4109	2.3859	2.395	2.3954	2.4614	2.4805	2.4644	2.4639	2.5063	2.5251	4.0105	2.4274	2.2282	2.2758	4.402	4.3299	5.1359	5.3745	4.6897	4.6827	6.4023	5.8332	4.7282
pos_9294	PE(18:2(9Z,12Z)/22:6(4Z,7Z,10Z,13Z,16Z,19Z))	metab_9272	-	map01100;map00564;map01110;map00563;map04136;map05167;map04138;map05130;map04723;map04140	Metabolic pathways;Glycerophospholipid metabolism;Biosynthesis of secondary metabolites;Glycosylphosphatidylinositol (GPI)-anchor biosynthesis;Autophagy - other;Kaposi sarcoma-associated herpesvirus infection;Autophagy - yeast;Pathogenic Escherichia coli infection;Retrograde endocannabinoid signaling;Autophagy - animal	HMDB0009111;LMGP02011191;PW_C005159	M+ACN+Na	C45H74NO8P	3.5609	C00350	pos	Lipids	Phospholipids	Metabolism;Metabolism;Metabolism;Metabolism;Cellular Processes;Human Diseases;Cellular Processes;Human Diseases;Organismal Systems;Cellular Processes	Global and overview maps;Lipid metabolism;Global and overview maps;Glycan biosynthesis and metabolism;Transport and catabolism;Infectious disease: viral;Transport and catabolism;Infectious disease: bacterial;Nervous system;Transport and catabolism	Lipids and lipid-like molecules	Glycerophospholipids	851.534	0.011505	-	53.2	3.92285	-	Glycerophosphoethanolamines	7.9926	7.9578	7.9955	7.9317	7.887	7.9301	8.3869	8.4105	8.3268	8.3897	8.3712	8.3897	7.2035	7.18	5.2383	4.9094	4.9921	4.9768	7.1645	7.0829	7.0586	7.0467	6.8184	6.7566	8.1428
pos_9300	Phenacyl 5-[(3aR,4S,5R,6aR)-5-hydroxy-4-[(3R,4S)-3-hydroxy-4-methyloct-1-en-6-ynyl]-3,3a,4,5,6,6a-hexahydro-1H-pentalen-2-ylidene]pentanoate	metab_9280	-	-	-	HMDB0260402	M+H-2H2O	C30H38O5	3.5609	-	pos	-	-	-	-	Lipids and lipid-like molecules	Fatty Acyls	443.261	0.0164787	-	50.7	5.14238	-	Eicosanoids	6.2246	6.0339	6.1856	6.0112	6.0672	6.0253	6.8555	6.8407	6.8315	6.8548	6.8305	6.8142	4.6022	4.8915	4.4119	4.4598	5.0614	5.1267	4.6825	4.6945	4.7679	4.9448	4.7051	4.6904	6.4443
pos_9322	Cyclopentylamine	metab_9299	-	-	-	HMDB0250671	M+H	C5H11N	3.5372	-	pos	-	-	-	-	Organic nitrogen compounds	Organonitrogen compounds	86.0969	0.0141397	-	33.5	5.34797	-	Amines	6.0374	5.8844	5.9249	5.8815	5.8625	5.803	6.4036	6.4291	6.4157	6.4269	6.4471	6.4471	6.1705	6.2412	6.3891	6.36	6.0565	6.0701	7.1248	7.1155	6.6765	6.661	7.2744	7.2735	6.756
pos_9347	PIP(PGD1/20:2(11Z,14Z))	metab_9324	-	-	-	HMDB0279755	M+2H	C49H86O19P2	3.5137	-	pos	-	-	-	-	Not Available	Not Available	521.271	0.0147205	-	64.4	3.62873	-	Not Available	6.6793	6.4488	6.6496	6.5044	6.5012	6.4791	7.3147	7.3295	7.2246	7.2174	7.3217	7.3296	4.6771	4.947	4.4868	4.5347	5.4149	5.0066	4.7574	4.7695	4.814	4.789	4.7801	5.1522	6.9151
pos_9372	2-Furanmethanol	metab_9350	-	map01120;map00365	Microbial metabolism in diverse environments;Furfural degradation	HMDB0013742	M+NH4	C5H6O2	3.4979	C20441	pos	-	-	Metabolism;Metabolism	Global and overview maps;Xenobiotics biodegradation and metabolism	Organoheterocyclic compounds	Heteroaromatic compounds	116.071	0.0177022	-	36	1.90274	98-00-0	Not Available	6.1494	6.0479	6.0699	6.0136	6.0177	6.0258	6.7761	6.7736	6.7205	6.7172	6.8684	6.8768	6.2297	6.2433	6.2077	6.1751	6.3386	6.3701	7.5962	7.5807	7.2441	7.2082	7.9119	7.919	7.2345
pos_9411	4-((6-Methoxyquinolin-8-yl)amino)pentanoic acid	metab_9388	-	-	-	HMDB0247386	M+ACN+Na	C15H18N2O3	3.4584	-	pos	-	-	-	-	Organic acids and derivatives	Carboxylic acids and derivatives	338.147	0.0150567	-	30.5	-1.93508	-	Amino acids, peptides, and analogues	2.451	2.4407	2.4666	2.4417	2.4507	4.2484	4.9503	5.1915	2.5201	5.087	2.5621	4.7705	2.4733	2.4832	2.2838	2.3315	2.4139	2.3841	5.4733	5.7894	6.3102	6.2309	4.5766	2.5613	5.5256
pos_9421	Gln Leu Val	metab_9398	-	-	-	-	M+H	C16H30N4O5	3.4506	-	pos	-	-	-	-	-	-	359.228	0.0251326	89.4	-	-1.80636	-	-	4.9797	4.9694	4.9954	4.9703	4.9794	4.9799	5.4352	5.1727	5.049	5.1971	5.707	5.5821	5.0021	5.012	4.8118	4.8597	4.9425	4.9125	6.3641	6.3645	5.7121	5.6928	5.9867	6.0021	5.582
pos_9461	Asparaginyl-Lysine	metab_9436	-	-	-	HMDB0028736	2M+H	C10H20N4O4	3.4034	-	pos	-	-	-	-	Organic acids and derivatives	Carboxylic acids and derivatives	521.308	0.0403298	-	62.5	6.74593	-	Amino acids, peptides, and analogues	3.3318	3.2182	3.6164	3.5327	3.4546	3.5054	3.4581	3.912	3.8957	3.6393	3.3399	3.3705	6.2875	6.1905	5.6853	3.1086	3.1913	3.1614	5.5658	5.4774	7.1488	7.1529	3.3538	3.3391	5.5952
pos_9462	PE(20:3(8Z,11Z,14Z)-2OH(5,6)/20:0)	metab_9437	-	-	-	HMDB0261861	M+2Na	C45H84NO10P	3.4034	-	pos	-	-	-	-	Not Available	Not Available	437.778	0.0232186	-	35.2	-5.73831	-	Not Available	4.5248	4.5145	4.6345	4.5154	4.5245	4.5386	4.6587	4.6103	5.0783	5.1434	4.6596	4.6551	5.8586	5.6928	4.3569	4.4048	4.4876	4.4576	6.8243	6.7824	7.092	7.0638	7.3476	7.3342	6.549
pos_9472	(+/-)-2-Methylthiazolidine	metab_9448	-	-	-	HMDB0031682	M+H	C4H9NS	3.3954	-	pos	-	-	-	-	Organoheterocyclic compounds	Azolidines	104.053	0.153817	-	34.2	3.07371	-	Thiazolidines	3.9858	3.9755	4.0016	3.9765	3.9856	3.986	4.0523	4.0714	4.0552	4.0548	4.0973	4.1162	4.0083	4.0181	3.818	3.8659	3.9486	3.9187	4.8789	4.69	5.6413	5.6866	4.8785	5.0216	4.2279
pos_9476	Rescinnamine	metab_9451	-	-	-	HMDB0015311;PW_C009593	M+H	C35H42N2O9	3.3875	C06540	pos	-	-	-	-	Alkaloids and derivatives	Yohimbine alkaloids	635.303	0.0119308	-	49.2	9.81006	24815-24-5	Not Available	5.8073	5.824	5.6554	5.4741	5.9103	5.6434	5.9494	5.942	5.9903	5.9827	6.0887	5.8818	6.2185	6.2423	5.3156	5.3635	5.7267	5.7951	7.1844	7.1621	7.2136	7.2012	6.8639	6.8665	6.5353
pos_948	Gly Tyr Leu	metab_9454	-	-	-	-	M+H, M+Na	C17H25N3O5	4.0186	-	pos	-	-	-	-	-	-	352.186	0.00840333	92.5	-	-1.9122	-	-	6.5123	6.5338	6.4923	6.456	6.4325	6.4943	6.6225	6.5992	6.5164	6.4953	6.6527	6.6455	5.8017	5.8116	5.8502	5.6593	6.5501	6.5921	7.4653	7.4739	7.5408	7.4999	7.8404	7.8342	7.1638
pos_9482	DG(TXB2/0:0/i-12:0)	metab_9455	-	-	-	HMDB0298389	M+2Na	C35H62O9	3.3875	-	pos	-	-	-	-	Not Available	Not Available	336.207	0.00743279	-	39.6	-5.09153	-	Not Available	7.2116	7.1912	7.225	7.1612	7.1831	7.2038	7.0006	7.0495	7.0745	7.0087	7.0676	7.1626	0.7215	0.5342	0.4026	0.4322	6.4381	6.4376	4.9401	0.5941	0.6278	0.6088	0.602	0.591	6.9019
pos_9505	PIP(22:2(13Z,16Z)/PGD1)	metab_9478	-	-	-	HMDB0280273	M+H+Na	C51H90O19P2	3.3641	-	pos	-	-	-	-	Not Available	Not Available	546.276	0.0223815	-	55	1.2594	-	Not Available	4.7872	4.777	4.803	4.7779	4.787	4.7874	5.474	5.2068	5.1298	5.4026	5.9073	6.0783	4.8097	4.8196	4.6194	4.6673	6.3356	6.2834	6.9818	6.9328	6.217	6.2278	6.5583	6.6046	6.2046
pos_9579	Nefiracetam	metab_9542	-	-	-	HMDB0255503	M+H	C14H18N2O2	3.2778	-	pos	-	-	-	-	Organic acids and derivatives	Carboxylic acids and derivatives	247.144	0.0299115	-	56.8	-1.68307	-	Amino acids, peptides, and analogues	5.3048	5.2946	5.3206	5.2955	5.3046	5.305	5.3713	5.3904	5.3742	5.3738	5.4163	5.4352	5.3273	5.3372	5.137	5.1849	5.2676	5.2377	6.2745	6.2324	6.3374	6.2786	6.3486	6.3304	5.4267
pos_9580	Leurocristine	metab_9544	-	map01110;map00901	Biosynthesis of secondary metabolites;Indole alkaloid biosynthesis	HMDB0014681;HMDB0259473	M+H-2H2O	C46H56N4O10	3.2701	C07204	pos	-	-	Metabolism;Metabolism	Global and overview maps;Biosynthesis of other secondary metabolites	Organic acids and derivatives	Carboxylic acids and derivatives	789.381	0.0703714	-	60.2	-6.37479	57-22-7	Amino acids, peptides, and analogues	7.1848	7.9464	7.2553	7.5227	7.1609	7.7363	6.8423	6.8483	6.7729	6.8796	6.8024	6.9364	6.21	6.184	5.172	5.2199	7.106	6.8619	5.7155	6.101	5.4992	5.4742	6.8998	6.6124	6.7524
pos_9611	Delimotecan	metab_9576	-	-	-	HMDB0250970	M+CH3OH+H	C31H36N6O8	3.2235	-	pos	-	-	-	-	Alkaloids and derivatives	Camptothecins	653.292	0.0613044	-	34.5	-2.0692	-	Not Available	5.4499	5.4396	5.4656	5.4405	5.4496	5.4501	5.5163	5.5354	5.5193	5.5188	5.5614	5.5803	6.7391	7.0983	5.282	5.3299	6.4816	6.6806	6.8381	6.8966	6.5113	6.4169	6.4729	6.5453	5.5718
pos_9616	Gly Val Leu	metab_9581	-	-	-	-	M+H	C13H25N3O4	3.2235	-	pos	-	-	-	-	-	-	288.191	0.0641976	51.5	-	-1.84496	-	-	2.5007	2.4904	2.5164	2.4914	2.5004	2.5009	4.4717	2.586	2.6161	4.4948	3.53	2.6307	5.7716	5.5439	2.3334	2.3811	2.4636	2.4337	5.7647	6.2431	6.2323	5.9417	5.198	5.0089	4.5733
pos_9629	Virginiamycin m1	metab_9593	-	-	-	HMDB0259836	M+NH4	C28H35N3O7	3.2084	C11299	pos	-	-	-	-	Phenylpropanoids and polyketides	Macrolide lactams	543.277	0.00538797	-	60	-9.1459	21411-53-0	Not Available	6.2823	5.8199	6.0237	6.1591	5.9866	6.0079	6.4736	6.4182	6.3872	6.4014	6.5973	6.5887	6.8091	6.839	5.8894	5.8286	6.4928	6.3881	8.1284	8.1607	6.884	6.7955	6.5634	6.511	7.1984
pos_9639	PGP(i-14:0/PGJ2)	metab_9601	-	-	-	HMDB0275025	M+2H	C40H70O15P2	3.2006	-	pos	-	-	-	-	Not Available	Not Available	427.218	0.00590027	-	30.8	3.14593	-	Not Available	5.0988	5.0885	5.1145	5.0895	5.0985	5.099	5.1653	5.1844	5.1682	5.1678	5.2103	5.2292	5.1213	5.5775	4.9309	4.9788	5.0616	5.0316	6.4963	6.6118	6.4127	6.2005	5.8186	5.7679	5.6986
pos_9653	Garcinol	metab_9616	-	-	-	HMDB0039154;HMDB0252641	M+2Na-H	C38H50O6	3.1848	C09929	pos	-	-	-	-	Lipids and lipid-like molecules	Prenol lipids	647.332	0.0405706	-	32.7	-0.0944367	78824-30-3	Monoterpenoids	4.6815	4.6712	4.6972	4.6721	4.6812	4.6817	4.7479	4.767	4.7509	4.7504	4.793	4.8118	6.8077	6.8252	4.5136	4.5615	6.6998	6.7261	6.9922	7.0291	6.9016	6.8837	7.164	7.1627	6.3984
pos_9657	Met Tyr Ala	metab_9619	-	-	-	-	M+H	C17H25N3O5S	3.1848	-	pos	-	-	-	-	-	-	384.158	0.0123874	36.7	-	-1.67275	-	-	6.9243	7.3333	6.7921	7.0438	6.8055	7.1387	6.3985	6.4042	6.3508	6.5164	6.4565	6.6446	4.7797	4.9129	4.1689	3.3604	4.5985	4.6007	3.583	3.595	3.6396	3.6146	3.6057	3.5909	6.3771
pos_9661	Serotonin	metab_9624	-	map01100;map05207;map01110;map07211;map04750;map04540;map04976;map04024;map04080;map04361;map04726;map04742;map01063;map00380;map04721	Metabolic pathways;Chemical carcinogenesis - receptor activation;Biosynthesis of secondary metabolites;Serotonin receptor agonists/antagonists;Inflammatory mediator regulation of TRP channels;Gap junction;Bile secretion;cAMP signaling pathway;Neuroactive ligand-receptor interaction;Axon regeneration;Serotonergic synapse;Taste transduction;Biosynthesis of alkaloids derived from shikimate pathway;T…	HMDB0000259;PW_C000178;MJDBSJD0000073	M+H-H2O	C10H12N2O	3.1848	C00780	pos	Peptides;Hormones and transmitters	Amines;Neurotransmitters	Metabolism;Human Diseases;Metabolism;Drug Development;Organismal Systems;Cellular Processes;Organismal Systems;Environmental Information Processing;Environmental Information Processing;Organismal Systems;Organismal Systems;Organismal Systems;Metabolism;Metabolism;Organismal Systems	Global and overview maps;Cancer: overview;Global and overview maps;Target-based classification: G protein-coupled receptors;Sensory system;Cellular community - eukaryotes;Digestive system;Signal transduction;Signaling molecules and interaction;Development and regeneration;Nervous system;Sensory system;Chemical structure transformation maps;Amino acid metabolism;Nervous system	Organoheterocyclic compounds	Indoles and derivatives	159.092	0.00707411	-	72.4	-0.696304	50-67-9	Tryptamines and derivatives	5.5824	5.5726	5.5823	5.5368	5.4979	5.5956	5.2711	5.0707	4.8348	5.1493	5.4127	5.2714	7.0194	7.0204	5.6371	5.618	6.6976	6.76	6.8164	6.7967	6.4982	6.4929	6.9201	6.9007	6.4792
pos_9677	Fusaric Acid	metab_9640	-	-	-	HMDB0252556	M+H-2H2O	C10H13NO2	3.1688	C10146	pos	-	-	-	-	Organoheterocyclic compounds	Pyridines and derivatives	144.081	0.0138189	54.5	-	-0.446063	536-69-6	Pyridinecarboxylic acids and derivatives	5.7012	5.7304	5.7361	5.6799	5.684	5.7165	5.4782	5.4268	5.353	5.3712	5.581	5.4938	7.1781	7.1861	5.5018	5.482	6.8546	6.9054	6.9776	6.9817	6.6978	6.6937	7.0861	7.0901	6.6555
pos_9690	(3beta,4alpha,22beta)-22-[[2-O-(6-Deoxy-alpha-L-mannopyranosyl)-beta-D-glucopyranosyl]oxy]-23-hydroxyolean-12-en-3-yl O-6-deoxy-alpha-L-mannopyranosyl-(1->2)-O-beta-D-galactopyranosyl-(1->2)-beta-D-glucopyranosiduronic acid	metab_9651	-	-	-	HMDB0302017	M+2H	C60H98O27	3.1457	-	pos	-	-	-	-	Lipids and lipid-like molecules	Prenol lipids	626.323	0.0240918	-	41	1.38815	-	Terpene glycosides	4.7947	4.7844	4.8104	4.7854	4.7944	4.7949	5.9544	5.6003	5.5394	4.8637	5.8253	5.875	4.9154	4.827	6.4856	6.3845	7.5444	7.5549	6.5387	6.5479	7.2576	7.5939	6.6831	6.7306	6.4384
pos_9708	3alpha-Androstanediol glucuronide	metab_9668	-	map01100;map00040;map04976;map00053;map01240	Metabolic pathways;Pentose and glucuronate interconversions;Bile secretion;Ascorbate and aldarate metabolism;Biosynthesis of cofactors	LMST05010004;HMDB0246252	M+H-H2O	C25H40O8	3.13	C03033	pos	-	-	Metabolism;Metabolism;Organismal Systems;Metabolism;Metabolism	Global and overview maps;Carbohydrate metabolism;Digestive system;Carbohydrate metabolism;Global and overview maps	Lipids and lipid-like molecules	Steroids and steroid derivatives	451.266	0.0110069	-	45.9	-7.16155	-	Steroidal glycosides	5.5829	5.4455	5.5733	5.4682	5.6327	5.7161	5.9306	5.8411	5.8916	5.8169	5.7685	5.783	5.1476	5.5082	5.9507	6.0984	7.7014	7.698	7.4299	7.4397	7.8403	7.8204	7.0713	7.029	7.2094
pos_9710	PA(14:1(9Z)/PGD2)	metab_9671	-	-	-	HMDB0263084	M+2Na	C37H63O11P	3.13	-	pos	-	-	-	-	Not Available	Not Available	380.194	0.0328079	-	40.7	-1.39457	-	Not Available	4.5382	2.1551	4.4678	3.7506	2.6822	3.8116	4.2302	4.1617	4.6584	5.052	3.8408	4.1454	7.625	7.6773	2.3609	2.0463	6.5415	6.5305	5.9494	6.0833	2.3237	4.4993	6.5994	6.4703	6.6879
pos_9715	Glycyrrhizin	metab_9676	-	-	-	LMPR0106150013;HMDB0029843	M+Na	C42H62O16	3.122	C02284	pos	-	-	-	-	Lipids and lipid-like molecules	Prenol lipids	845.399	0.0163806	-	37.6	7.65391	1405-86-3;1405-86-3;103000-77-7	Terpene glycosides	4.7797	4.7694	5.2869	5.0082	5.1807	5.1914	4.8461	4.8652	4.8491	4.8486	4.8912	4.91	7.6135	7.6038	4.6118	4.6597	6.0548	6.1246	7.0617	7.1315	6.8493	6.8051	7.6356	7.6037	7.1149
pos_9716	Norerythromycin	metab_9677	-	-	-	HMDB0061026	M+H-H2O	C35H63NO13	3.122	-	pos	-	-	-	-	Lipids and lipid-like molecules	Steroids and steroid derivatives	688.422	0.0164316	-	39.6	-6.62584	-	Estrane steroids	1.9127	1.9025	1.9283	1.9035	1.9124	1.9129	1.9784	5.2097	1.9813	1.9809	4.1303	3.8715	1.9349	5.5029	1.7473	1.7944	6.7399	6.7069	7.2597	7.2992	6.1834	6.0812	6.2662	6.1303	6.5736
pos_9718	Tyr-Gly-Gly-Phe-Gly-OH	metab_9679	-	-	-	HMDB0259341	M+CH3OH+H	C24H29N5O7	3.122	-	pos	-	-	-	-	Organic acids and derivatives	Carboxylic acids and derivatives	532.243	0.00489975	-	57.8	5.7341	-	Amino acids, peptides, and analogues	2.9281	2.9178	4.4041	2.9188	2.9279	2.9283	2.9945	3.0136	2.9974	2.997	3.0395	3.0584	7.1762	7.1714	2.7605	2.8083	7.2334	7.2775	7.3669	7.3468	5.5645	5.5002	4.9807	3.0387	6.7086
pos_9721	PA(TXB2/18:2(9Z,12Z))	metab_9683	-	-	-	HMDB0264032	M+2Na	C41H71O12P	3.122	-	pos	-	-	-	-	Not Available	Not Available	416.221	0.038684	-	57.6	-6.4127	-	Not Available	6.2625	6.5802	6.3208	6.2992	6.2479	6.3271	6.8998	7.0051	6.9643	7.0637	6.621	6.8274	4.6568	4.6666	4.5562	4.5144	4.5971	4.7823	4.7371	4.7491	4.7937	4.7686	4.7597	4.745	6.5593
pos_9731	CDP-DG(i-14:0/20:3(5Z,8Z,11Z)-O(14R,15S))	metab_9693	-	-	-	HMDB0293463	M+2H	C46H77N3O16P2	3.1142	-	pos	-	-	-	-	Not Available	Not Available	495.747	0.00715738	-	49.5	2.44974	-	Not Available	6.775	6.7276	6.8204	6.7136	6.7331	6.761	6.023	6.1375	6.2523	6.2298	6.4545	6.5407	4.7722	5.2717	6.0424	6.0576	5.2892	4.6347	5.7594	5.8168	5.3435	4.9028	4.8272	4.8125	5.9432
pos_9792	Ala Lys Leu Asp	metab_9746	-	-	-	-	M+H	C19H35N5O7	3.0663	-	pos	-	-	-	-	-	-	446.26	0.00317827	46.4	-	-1.33813	-	-	6.6577	6.7336	6.6498	6.5884	6.5382	6.6487	6.8926	6.876	6.7266	6.7422	6.8957	6.861	3.2703	2.8405	1.3783	1.4243	5.1329	5.4842	1.6404	1.6522	5.523	4.8811	4.8155	5.5388	6.4661
pos_980	Withaperuvin C	metab_9751	-	-	-	HMDB0034077;LMST01160033	M+H-H2O, M+NH4	C28H38O7	4.1614	-	pos	-	-	-	-	Lipids and lipid-like molecules	Steroids and steroid derivatives	469.255	0.00293979	-	59.5	-6.59006	81644-34-0	Steroid lactones	5.72	5.9164	5.5546	5.5363	5.6752	6.1308	6.4821	6.4795	6.4902	6.5101	6.3714	6.3574	5.5132	5.626	5.4358	4.4572	7.5416	7.5438	7.2525	7.2389	7.1656	7.1338	6.9285	6.9124	7.0216
pos_9801	PG(20:4(5Z,8Z,10E,14Z)-OH(12S)/18:1(11Z))	metab_9753	-	-	-	HMDB0268886	M+H+Na	C44H77O11P	3.0583	-	pos	-	-	-	-	Not Available	Not Available	418.255	0.0155669	-	34.7	-8.91551	-	Not Available	4.3494	3.7604	3.7864	3.8875	3.7704	3.7709	4.0117	3.9433	5.0162	5.0751	4.6202	5.0056	3.7931	3.803	3.6029	3.6508	3.7335	3.7035	7.0433	7.0206	6.9478	6.9879	6.8804	6.9202	6.4358
pos_9806	Phytolaccoside E	metab_9758	-	-	-	HMDB0034637	M+Na	C42H66O16	3.0503	-	pos	-	-	-	-	Lipids and lipid-like molecules	Prenol lipids	849.43	0.0102307	-	59	7.06535	65497-07-6	Triterpenoids	3.8707	3.8604	3.8864	3.8614	3.8704	3.8709	3.9371	3.9562	3.9401	3.9396	3.9822	4.001	4.2207	3.903	3.7029	3.7507	5.3788	3.8035	6.4336	6.5387	6.2405	6.2811	6.1444	6.1406	5.533
pos_9814	Leu Thr Gln Gln Leu	metab_9767	-	-	-	-	M+H	C26H47N7O9	3.0426	-	pos	-	-	-	-	-	-	602.351	0.0141011	32.6	-	0.227911	-	-	6.446	6.3691	6.4632	6.3536	6.3182	6.2316	5.9817	5.9202	6.1222	6.1465	5.7433	5.7926	7.6456	7.6425	6.7538	6.7398	5.8897	5.8236	5.2022	5.6172	5.2291	4.9249	5.2659	5.3716	6.3528
pos_9820	PA(PGD1/16:1(9Z))	metab_9773	-	-	-	HMDB0263464	M+2Na-H	C39H69O11P	3.0347	-	pos	-	-	-	-	Not Available	Not Available	789.426	0.0195885	-	35.8	-3.94698	-	Not Available	3.7088	3.6985	3.7246	4.175	3.7086	4.762	3.7753	3.7944	3.7782	3.7778	7.0347	7.0559	6.4828	6.5154	4.6421	3.5889	5.8035	6.0181	5.7925	6.0216	6.3839	6.3443	7.2353	7.2549	6.6567
pos_9829	Cinncassiol A	metab_9780	-	-	-	HMDB0035164	M+NH4	C20H30O7	3.0268	C17645	pos	-	-	-	-	Lipids and lipid-like molecules	Prenol lipids	400.23	0.00967209	-	52.4	-9.09002	73599-11-8	Terpene lactones	6.6078	6.6684	6.6044	6.5776	6.5576	6.6686	7.1432	7.1524	7.2344	7.1848	7.0894	7.0925	5.5714	5.6254	5.0682	5.1161	5.5222	5.4424	5.6583	5.6239	5.3954	5.5322	6.0174	5.8965	6.8181
pos_9842	Midecamycin	metab_9792	-	-	-	HMDB0254710	M+2Na	C41H67NO15	3.0111	-	pos	-	-	-	-	Organic oxygen compounds	Organooxygen compounds	429.713	0.0298835	-	42.6	-3.26074	-	Carbohydrates and carbohydrate conjugates	3.3799	3.3696	3.3956	3.3706	3.3796	3.3801	4.0299	3.4654	3.5073	3.6835	4.6756	4.2516	6.0466	6.2959	3.2121	3.26	5.0665	5.5331	5.7177	5.5213	5.3452	5.5785	6.4239	6.2618	5.6689
pos_9890	His Pro Phe	metab_9840	-	-	-	-	M+H	C20H25N5O4	2.9639	-	pos	-	-	-	-	-	-	400.197	0.0105875	87.3	-	-1.20292	-	-	5.4057	5.1261	5.2533	4.778	4.9183	5.2595	5.806	5.7002	5.541	5.3503	7.0371	7.051	6.1721	6.1755	4.6195	4.6674	5.3607	5.0683	7.5348	7.5229	7.2826	7.2551	6.9743	6.8526	6.9005
pos_9892	Lisinopril, epsilon-biotinamidocaproyl-	metab_9842	-	-	-	HMDB0244524	M+2H	C37H56N6O8S	2.9639	-	pos	-	-	-	-	Organic acids and derivatives	Carboxylic acids and derivatives	373.198	0.00562348	-	53.5	-8.05634	-	Amino acids, peptides, and analogues	5.8829	4.4356	5.8781	5.446	5.6061	5.1451	4.5124	4.5315	4.5153	4.5149	4.5574	4.5763	7.9226	7.8727	5.4286	4.9372	4.4087	4.3787	6.9082	6.8971	8.2303	8.3146	7.1013	7.1046	7.1018
pos_9931	Penicillin G	metab_9879	-	map04976	Bile secretion	HMDB0015186;HMDB0037849	M+NH4	C16H18N2O4S	2.9328	C05551	pos	Antibiotics	beta-Lactams	Organismal Systems	Digestive system	Organic acids and derivatives	Carboxylic acids and derivatives	352.132	0.000985772	-	41.4	-1.78918	61-33-6;2349-07-7	Amino acids, peptides, and analogues	4.7825	5.582	4.7763	5.1112	4.7603	5.3519	5.3569	5.4666	5.361	5.4444	5.4417	5.7051	4.783	4.7929	4.5927	4.6406	4.7234	4.6934	6.5069	6.6602	6.4984	5.9965	6.0672	5.9053	5.9652
pos_9932	Val-pro-pro	metab_9880	-	-	-	HMDB0253034	M+H	C15H25N3O4	2.9328	-	pos	-	-	-	-	Organic acids and derivatives	Carboxylic acids and derivatives	312.191	0.0107665	-	62.5	-1.83469	-	Amino acids, peptides, and analogues	4.611	4.1965	1.8343	1.8096	1.8185	4.4445	1.8843	1.9032	1.8872	1.8868	1.9288	4.3205	4.9818	4.2305	1.654	1.7009	1.7822	1.7527	7.1501	7.1128	6.1811	6.1325	7.3641	7.3404	6.7129
pos_9939	PA(14:1(9Z)/20:5(7Z,9Z,11E,13E,17Z)-3OH(5,6,15))	metab_9887	-	-	-	HMDB0263128	M+2Na	C37H61O11P	2.925	-	pos	-	-	-	-	Not Available	Not Available	379.186	0.110349	-	31	-0.888863	-	Not Available	2.7582	2.748	2.7739	2.7489	2.758	2.7584	3.9924	2.8437	4.1137	2.8271	5.0979	4.4012	6.6173	6.5156	2.5907	2.6385	4.8993	4.5196	2.8608	2.8728	5.0238	4.6783	5.7058	5.4216	4.7902
pos_9946	Nipradilol	metab_9894	-	-	-	HMDB0255620	2M+Na	C15H22N2O6	2.917	-	pos	-	-	-	-	Organoheterocyclic compounds	Benzopyrans	675.282	0.00804059	-	41.1	-3.61261	-	1-benzopyrans	5.5622	5.5971	5.6545	5.6032	5.4244	5.5778	4.8896	4.9087	5.0185	4.8921	5.2392	4.9535	6.1321	5.9303	4.6553	5.0771	4.7859	4.756	6.7513	6.7604	6.3792	6.4286	7.1273	7.0549	6.562
pos_997	AcF-(OPdChaWR)AcF-(OPdChaWR)AcF-(OP(D-Cha)WR)	metab_9920	-	-	-	-	M+2H, M+H	C47H65N11O7	3.9949	-	pos	-	-	-	-	-	-	448.763	0.0160297	-	66.2	5.23623	-	-	8.2722	8.2725	8.2782	8.2289	8.1717	8.2481	8.2169	8.1924	8.2242	8.2079	8.1561	8.1276	5.5216	5.5585	2.9617	3.0096	4.6297	3.514	6.3626	6.3195	5.469	5.4404	5.3683	5.1063	7.9115
pos_1878	2-Hydroxycinnamic acid	metab_9951	-	map01100;map01110;map01120;map00999;map00360	Metabolic pathways;Biosynthesis of secondary metabolites;Microbial metabolism in diverse environments;Biosynthesis of various plant secondary metabolites;Phenylalanine metabolism	HMDB0002641;HMDB0041592	M+H, M+NH4	C9H8O3	1.5812	C05838;C01772	pos	-	-	Metabolism;Metabolism;Metabolism;Metabolism;Metabolism	Global and overview maps;Global and overview maps;Global and overview maps;Biosynthesis of other secondary metabolites;Amino acid metabolism	Phenylpropanoids and polyketides	Cinnamic acids and derivatives	182.081	0.00498525	79.7	-	-0.786615	495-79-4;614-60-8	Hydroxycinnamic acids and derivatives	6.741	6.7908	6.6733	6.7072	6.7049	6.7235	7.5177	7.3388	7.4459	7.447	7.4623	7.4147	7.9525	7.8725	6.5832	6.6818	7.7406	7.8063	8.0534	8.013	7.7436	7.7031	8.2768	8.287	7.7617
pos_6096	9,10-Epoxyoctadecanoic acid	metab_9953	-	map00073	Cutin, suberine and wax biosynthesis	LMFA02000326;HMDB0061650;HMDB0247617	M+H-H2O	C18H34O4	6.4319	C19418	pos	-	-	Metabolism	Lipid metabolism	Lipids and lipid-like molecules	Fatty Acyls	297.242	0.0207329	-	69.9	-1.76015	154966-80-0	Fatty acids and conjugates	6.2234	5.9786	6.1668	5.9921	5.9656	5.9984	5.0977	5.2644	5.2066	5.1177	5.551	5.5376	4.1068	4.0425	5.5548	5.7727	5.3765	5.352	4.1658	3.7716	5.1643	5.0289	5.0211	5.1982	5.1019
pos_9602	APC	metab_9954	-	map00983	Drug metabolism - other enzymes	HMDB0060661;PW_C040679	M+ACN+H	C33H38N4O8	3.239	C16542	pos	-	-	Metabolism	Xenobiotics biodegradation and metabolism	Organic oxygen compounds	Organooxygen compounds	660.301	0.0126975	-	53.5	-2.66152	-	Carbonyl compounds	6.3325	5.6657	6.3854	6.0036	5.6757	5.7121	6.8784	6.8095	7.0144	7.0028	7.2081	7.1386	6.9685	6.9601	5.5081	5.556	7.7189	7.7827	7.909	7.8906	7.5315	7.6106	7.9612	7.9581	7.4283
pos_2188	Alpha-Aminobutyric acid	metab_9956	-	map01100;map00270	Metabolic pathways;Cysteine and methionine metabolism	HMDB0000452;HMDB0000650;HMDB0245013	2M+ACN+H	C4H9NO2	0.746	C02356	pos	-	-	Metabolism;Metabolism	Global and overview maps;Amino acid metabolism	Organic acids and derivatives	Carboxylic acids and derivatives	248.16	0.00465063	-	30.4	-1.30797	2623-91-8;1492-24-6	Amino acids, peptides, and analogues	1.4878	1.4779	1.5031	1.4788	1.4876	1.488	1.5523	1.5709	1.5551	1.5547	3.9495	1.6145	5.7701	5.835	1.3266	1.3723	5.4892	5.4495	6.4918	6.5235	5.9829	6.0179	6.8831	6.8865	6.0095
pos_2899	Cortisone	metab_9960	-	-	-	LMST02030090;PW_C001708;HMDB0015459;HMDB0243633;HMDB0002802;MJDBOTE0001112	M+ACN+Na	C21H28O5	3.1928	C08173	pos	-	-	-	-	Lipids and lipid-like molecules	Steroids and steroid derivatives	424.207	0.00334242	-	32.5	-6.46173	50-04-4;53-06-5	Pregnane steroids	5.8077	5.6967	5.8113	5.6893	5.5836	5.6724	6.3825	6.3527	6.0358	6.168	6.2212	6.3086	5.6063	5.6162	5.416	5.4639	6.0981	6.1645	7.1886	7.1969	6.9522	6.9157	6.5687	6.524	6.5273
pos_6965	Enalaprilat	metab_9964	-	-	-	HMDB0041886;HMDB0014722;PW_C022647;MJDBOTE0000315	M+H-2H2O	C18H24N2O5	5.5618	C11720	pos	-	-	-	-	Organic acids and derivatives	Carboxylic acids and derivatives	313.154	0.213128	-	41.4	-1.29283	75847-73-3;76420-72-9	Amino acids, peptides, and analogues	4.2023	4.192	4.2181	4.193	4.2021	4.2025	4.6552	4.2879	4.5765	4.2713	4.3138	4.5553	4.2248	4.2347	4.0345	4.0824	5.5715	5.5651	5.4548	5.4177	4.4983	4.7564	5.6826	5.5731	4.3242
pos_9206	Hexadecanedioic acid	metab_9968	-	map01100;map00073	Metabolic pathways;Cutin, suberine and wax biosynthesis	HMDB0000672;LMFA01170022;HMDB0000712;HMDB0304377	M+2Na-H	C16H30O4	3.632	C19615	pos	-	-	Metabolism;Metabolism	Global and overview maps;Lipid metabolism	Lipids and lipid-like molecules	Fatty Acyls	331.186	0.0426793	-	63.2	0.537712	42150-38-9;505-54-4	Fatty acids and conjugates	4.1251	4.2892	4.1409	4.1158	4.1249	4.1253	4.1916	4.2107	5.0726	4.1941	4.2366	4.2555	4.1476	4.1575	3.9573	4.0052	4.0879	4.058	5.9979	6.0189	6.1215	6.117	6.7872	6.8192	5.8999
pos_4344	Hexobarbital	metab_9969	-	-	-	HMDB0253154;HMDB0015444	M+H-H2O	C12H16N2O3	4.9562	C11723	pos	-	-	-	-	Organic oxygen compounds	Organooxygen compounds	219.113	0.0160759	-	36.2	-1.10575	56-29-1	Carbonyl compounds	5.3413	5.3316	5.2514	5.3438	5.3475	5.3343	5.5776	5.4914	5.6276	5.6311	5.5374	5.4775	3.8854	3.8953	5.192	5.2417	3.8258	3.7958	3.9657	3.9777	4.0223	3.9973	3.9884	3.9736	5.2835
pos_2880	Indole-3-Carboxaldehyde	metab_9971	-	-	-	HMDB0000195;HMDB0029737;HMDB0000197;MJDBSJD0000088	M+H	C9H7NO	3.1688	C08493	pos	-	-	-	-	Nucleosides, nucleotides, and analogues	Purine nucleosides	146.06	0.0263697	96.8	-	-0.908029	58-63-9;87-51-4;487-89-8	Not Available	6.0637	6.092	6.0843	6.0973	6.0188	6.0799	5.6373	5.6099	5.6423	5.6396	5.7527	5.7194	7.3407	7.3328	6.165	6.159	7.0002	7.0531	7.1238	7.1406	6.8786	6.865	7.2427	7.2238	6.8163
pos_7611	Levonorgestrel	metab_9979	-	-	-	HMDB0014511;MJDBOTE0001412	M+ACN+Na	C21H28O2	4.9882	C08149	pos	-	-	-	-	Lipids and lipid-like molecules	Steroids and steroid derivatives	376.222	0.00240032	-	36.9	-7.48688	797-63-7	Estrane steroids	6.4592	6.4602	6.4353	6.4019	6.3665	6.4679	6.6233	6.6124	6.6008	6.5999	6.6916	6.6659	6.5126	6.5367	5.8112	5.8591	5.9419	5.9594	7.9636	7.9667	7.6216	7.5603	8.2874	8.2931	7.4072
pos_4284	Urobilinogen	metab_9991	-	map01100;map01110;map00860	Metabolic pathways;Biosynthesis of secondary metabolites;Porphyrin metabolism	HMDB0001898;HMDB0004158	M+H-2H2O	C33H42N4O6	4.8691	C05791	pos	-	-	Metabolism;Metabolism;Metabolism	Global and overview maps;Global and overview maps;Metabolism of cofactors and vitamins	Organoheterocyclic compounds	Tetrapyrroles and derivatives	555.293	0.17419	-	70.3	-6.18398	17208-65-0;14684-37-8	Bilirubins	1.688	1.6779	3.8415	1.6789	1.6877	3.4674	4.6713	1.772	1.7561	1.7556	1.7975	1.8161	5.6786	5.2471	1.5243	1.5709	3.6695	2.8281	5.9703	6.2115	7.161	6.5747	6.6821	6.3902	5.5237
neg_1081	Glutamylaspartic acid	metab_10070	-	-	-	HMDB0028815	M-H2O-H	C9H14N2O7	1.1231	-	neg	-	-	-	-	Organic acids and derivatives	Peptidomimetics	243.062	0.0298965	-	39.4	0.453841	3918-84-1	Hybrid peptides	4.4731	4.0165	4.0192	4.1069	3.9978	4.1566	5.0298	4.8711	5.069	4.9892	5.0967	5.1007	4.0526	4.0431	4.2889	4.4113	3.9762	3.9581	5.7373	5.6941	4.2368	4.1155	6.5703	6.5831	5.358
neg_1092	Retinoyl-AZT	metab_10082	-	-	-	HMDB0257175	M+K-2H	C30H39N5O5	1.1927	-	neg	-	-	-	-	Lipids and lipid-like molecules	Prenol lipids	586.246	0.0398801	-	32.5	4.35487	-	Retinoids	4.82	4.7716	4.7743	4.75	4.7529	4.7379	5.7498	5.3477	5.7071	5.2572	5.3389	4.8239	4.8077	4.7982	5.044	5.1664	4.7313	4.7132	6.5071	6.3983	4.9018	4.8706	6.7415	6.7709	5.3726
neg_1108	Arginylleucine	metab_10096	-	-	-	HMDB0028713	M-H	C12H25N5O3	1.596	-	neg	-	-	-	-	Organic acids and derivatives	Carboxylic acids and derivatives	286.188	0.0255647	-	69.7	-0.508123	1188-24-5	Amino acids, peptides, and analogues	4.6498	4.6014	4.604	4.5797	4.5826	4.5677	4.6017	4.6197	4.6189	4.6142	4.6408	4.6537	5.7682	5.6775	4.8738	4.9962	4.5611	4.543	6.4277	6.3644	5.6944	5.6105	6.5514	6.5467	5.5483
neg_1143	2-Keto-6-acetamidocaproate	metab_10127	-	map01100;map00310	Metabolic pathways;Lysine degradation	HMDB0012150	M-H	C8H13NO4	1.8833	C05548	neg	-	-	Metabolism;Metabolism	Global and overview maps;Amino acid metabolism	Organic acids and derivatives	Keto acids and derivatives	186.077	0.0447685	-	73.7	-2.99162	-	Medium-chain keto acids and derivatives	4.3403	3.5291	4.3531	3.5074	3.5104	3.4954	3.5295	3.5474	3.5466	3.5419	3.5686	3.5814	3.9797	3.7341	3.8014	3.9238	3.4888	3.4707	4.9346	4.6511	5.186	5.3744	5.0507	5.2319	4.2316
neg_1168	Gamma-L-Glutamyl-S-(2-carboxy-1-propyl)cysteinylglycine	metab_10147	-	-	-	HMDB0029394	M-H	C14H23N3O8S	2.4663	-	neg	-	-	-	-	Organic acids and derivatives	Carboxylic acids and derivatives	392.113	0.0407582	-	51.9	-0.448424	6710-22-1	Amino acids, peptides, and analogues	4.1952	4.1468	4.1495	4.1252	4.1281	4.1131	4.5033	4.4153	4.5219	4.1597	4.9492	4.6506	4.1829	4.1734	4.4192	4.5416	4.1065	4.0884	5.7281	5.6318	4.277	4.2458	7.0148	7.0234	5.6506
neg_1170	N6-Methyl-2'-deoxyadenosine	metab_10149	-	-	-	HMDB0255300	2M+FA-H	C11H15N5O3	2.5051	C03795	neg	-	-	-	-	Nucleosides, nucleotides, and analogues	Purine nucleosides	575.232	0.00601926	-	59.2	-2.54165	2002-35-9	Purine 2''-deoxyribonucleosides	5.6003	5.5519	5.5546	5.5302	5.5331	5.5182	6.1432	5.5702	6.0308	5.882	5.8976	5.7087	6.7459	6.5773	5.8243	5.9467	6.8501	6.9317	7.726	7.6898	6.9208	6.9795	7.0756	7.0767	6.7604
neg_1185	Valylvaline	metab_10161	-	-	-	HMDB0029140	M-H	C10H20N2O3	2.7537	-	neg	-	-	-	-	Organic acids and derivatives	Carboxylic acids and derivatives	215.14	0.00811031	-	48.8	-2.16411	3918-94-3	Amino acids, peptides, and analogues	4.7242	4.6758	4.6785	4.6542	4.6571	4.6421	5.1214	5.0619	4.9393	4.9551	5.139	5.0698	4.7118	4.7024	4.9482	5.0706	4.6746	4.6174	6.4927	6.4592	5.679	5.6617	7.11	7.1126	6.1478
neg_1220	Melledonol	metab_10199	-	-	-	HMDB0035884	M+K-2H	C23H30O8	3.0887	-	neg	-	-	-	-	Lipids and lipid-like molecules	Prenol lipids	471.139	0.0103295	-	60.9	-8.46179	103847-14-9	Sesquiterpenoids	4.8582	4.7519	4.9313	4.5388	4.812	5.006	4.1678	4.1525	4.0885	4.5388	4.5864	4.4923	4.514	4.6338	4.3434	4.4658	4.6375	5.6348	6.9159	6.886	6.2595	6.2019	6.5599	6.5392	5.9668
neg_1221	Hydroxymelphalan	metab_10200	-	-	-	HMDB0253275	2M+FA-H	C13H19ClN2O3	3.0887	-	neg	-	-	-	-	Organic acids and derivatives	Carboxylic acids and derivatives	617.209	0.00449197	-	68.6	-9.76361	-	Amino acids, peptides, and analogues	1.6175	1.5704	1.573	2.0377	1.5521	2.2278	1.5707	1.5882	1.5874	1.5829	1.6088	1.6214	7.6593	7.7702	1.8373	1.9582	6.1198	6.3265	6.4058	6.3471	6.3271	6.264	2.6718	2.0058	6.0901
neg_1246	9-Hydroxy-7-megastigmen-3-one glucoside	metab_10226	-	-	-	HMDB0040701	M+Na-2H	C19H32O7	3.1899	-	neg	-	-	-	-	Lipids and lipid-like molecules	Fatty Acyls	393.188	0.00703597	-	86.6	-4.30987	-	Fatty acyl glycosides	3.9185	3.8701	3.8727	3.8484	3.8513	3.8363	4.8856	4.3899	5.1663	4.9825	4.5325	5.1297	3.9061	3.8966	4.1424	4.2648	3.8298	3.8117	5.9375	5.7825	4.0002	3.9732	7.5383	7.5017	6.5676
neg_1251	Harmaline	metab_10232	-	map01063;map00901	Biosynthesis of alkaloids derived from shikimate pathway;Indole alkaloid biosynthesis	HMDB0030310;MJDBOTE0001002	3M-H	C13H14N2O	3.1976	C06536	neg	-	-	Metabolism;Metabolism	Chemical structure transformation maps;Biosynthesis of other secondary metabolites	Alkaloids and derivatives	Harmala alkaloids	641.32	0.0324682	-	70.3	-7.16724	304-21-2	Not Available	3.7047	3.6563	3.659	3.6346	3.6376	3.6226	3.6567	3.6746	3.6738	3.6691	3.6958	3.7086	5.6847	5.4783	3.9287	4.051	5.4044	5.49	6.3861	6.3121	6.1081	6.2741	3.9633	4.6498	5.3769
neg_1253	Lymecycline	metab_10234	-	-	-	PW_C008798;HMDB0014401	M-H2O-H	C29H38N4O10	3.2054	-	neg	-	-	-	-	Phenylpropanoids and polyketides	Tetracyclines	583.236	0.0103993	-	64.9	-8.74692	992-21-2	Not Available	4.6887	4.6403	4.6429	4.6186	4.6215	4.6065	4.6406	4.6586	4.6578	4.7693	5.1024	4.6926	5.8192	5.3991	4.9127	5.0351	5.5469	5.3722	6.8141	6.7224	6.1886	5.8422	6.9611	6.9553	6.1218
neg_1254	2,3-dihydroxy-3-methylvalerate	metab_10235	-	-	-	HMDB0304038	M-H	C6H12O4	3.2132	C04104	neg	-	-	-	-	Lipids and lipid-like molecules	Fatty Acyls	147.065	0.00695082	-	30.6	-5.46841	-	Fatty acids and conjugates	5.9166	5.7141	5.7557	5.5746	5.543	5.4646	6.5279	6.5333	6.4779	6.4758	6.5815	6.5561	6.0239	5.9864	5.6745	5.8702	6.1641	6.2177	7.1096	7.0841	6.8076	6.7257	7.1323	7.1242	6.5651
neg_1262	LysoPE(0:0/14:1(9Z))	metab_10243	-	-	-	HMDB0011471	M+Na-2H	C19H38NO7P	3.221	-	neg	-	-	-	-	Lipids and lipid-like molecules	Glycerophospholipids	444.211	0.0322608	-	40.2	-6.4076	-	Glycerophosphoethanolamines	0.6336	0.5969	0.5989	0.5808	0.583	0.572	0.5972	0.6107	0.6101	0.6065	0.6267	0.6366	5.8986	5.8068	4.6094	0.9206	6.1216	6.2247	4.9796	4.9006	3.8189	3.8211	6.3882	6.4136	5.4948
neg_1272	PG(5-iso PGF2VI/i-12:0)	metab_10253	-	-	-	HMDB0271094	M+K-2H	C36H65O13P	3.2445	-	neg	-	-	-	-	Not Available	Not Available	773.359	0.0435487	-	67.4	-7.96005	-	Not Available	3.7387	3.6903	3.693	3.6687	3.6716	3.6566	3.6907	3.7087	3.7079	3.7032	3.7298	3.7426	7.4768	7.4276	3.9627	4.0851	6.8005	6.8499	6.7692	6.7388	6.964	6.9676	6.3726	6.374	6.5059
neg_1278	15-Keto-prostaglandin E2	metab_10258	-	-	-	LMFA03010030;HMDB0003175;HMDB0303977	M+FA-H	C20H30O5	3.2601	C04707	neg	-	-	-	-	Lipids and lipid-like molecules	Fatty Acyls	395.205	0.015994	-	58.6	-8.30075	26441-05-4	Eicosanoids	4.7295	4.7814	4.9294	4.4428	4.6968	4.7349	5.1087	4.952	5.0187	5.0608	5.8698	5.8801	4.5005	4.4911	4.7369	4.8593	4.4242	4.4061	6.1511	6.1239	6.0391	6.0417	5.9356	6.0084	5.7708
neg_1289	1-Oleoyl-2-{6-[(7-nitro-2-1,3-benzoxadiazol-4-yl)amino]hexanoyl}-sn-glycero-3-phospho-L-serine	metab_10269	-	-	-	HMDB0255478	M-H2O-H	C36H58N5O13P	3.2835	-	neg	-	-	-	-	Not Available	Not Available	780.365	0.00701937	-	70.2	7.35648	-	Not Available	4.1117	4.0634	4.066	4.0417	4.0446	4.0296	4.0637	4.0817	4.0809	4.0762	4.1028	4.1157	6.0474	5.9518	4.3357	4.4581	4.023	4.8152	7.0203	7.0405	6.9067	6.915	7.1872	7.1428	6.4997
neg_1291	N(6)-6(R,S)-lipoyl-L-lysine	metab_10272	-	-	-	HMDB0255285	M-H2O-H	C14H26N2O3S2	3.2912	-	neg	-	-	-	-	Organoheterocyclic compounds	Dithiolanes	315.12	0.0267926	-	73.2	-2.68759	-	Lipoamides	4.8232	4.7748	4.7775	4.7532	4.7561	4.7411	4.7752	4.7932	4.7924	4.7877	4.8143	4.8271	4.8109	4.8014	5.0472	5.1696	4.7345	4.7164	5.7646	5.762	5.9784	5.9135	5.634	5.678	4.9115
neg_1320	Withaperuvin F	metab_10301	-	-	-	HMDB0034400	M+Cl	C28H38O8	3.3226	-	neg	-	-	-	-	Lipids and lipid-like molecules	Steroids and steroid derivatives	537.229	0.0118891	-	64.1	6.73635	-	Bile acids, alcohols and derivatives	4.1256	4.5668	4.2868	4.0555	4.6734	4.0435	5.0971	5.2041	5.2591	5.3324	5.3891	5.5124	5.688	5.9699	4.3496	4.472	5.8	5.9676	6.626	6.5554	6.1375	5.9773	7.1876	7.1922	6.2786
neg_1321	Thienorphine	metab_10302	-	-	-	HMDB0258989	M+Cl	C31H39NO4S	3.3226	-	neg	-	-	-	-	Benzenoids	Phenanthrenes and derivatives	556.228	0.119182	-	53	-3.13818	-	Not Available	2.5436	2.4954	2.498	2.4738	2.4767	2.4617	2.4957	3.6109	2.5128	2.8293	3.8102	3.3731	4.8514	4.5513	2.7671	2.8893	2.4552	3.5327	5.0826	5.1305	4.7583	5.0381	6.5908	6.6205	5.3046
neg_1354	Leu Glu Gln Asp	metab_10335	-	-	-	-	M-H	C20H33N5O10	3.3617	-	neg	-	-	-	-	-	-	502.215	0.0139968	61.4	-	-0.0731746	-	-	6.0145	6.0218	6.1247	5.8572	6.008	6.1324	6.8076	6.7806	6.7815	6.7811	6.8231	6.8153	4.4082	3.9883	4.2341	4.3565	4.454	4.7749	7.3208	7.3069	7.16	7.0975	7.2076	7.1615	6.9084
neg_136	Threonyllysine	metab_10341	-	-	-	HMDB0029066	M-H, M+Cl	C10H21N3O4	0.7565	-	neg	-	-	-	-	Organic acids and derivatives	Carboxylic acids and derivatives	246.146	0.0118092	-	39.5	-0.964967	23161-31-1	Amino acids, peptides, and analogues	3.4382	3.3898	3.3925	3.3682	3.3711	3.3561	4.1257	3.4081	3.4073	3.4026	3.5167	3.4421	4.6834	4.8159	3.6621	3.7845	4.0437	3.8463	5.9092	5.9469	5.0613	4.9713	6.5816	6.5502	5.245
neg_1373	PIP(20:5(5Z,8Z,11Z,14Z,16E)-OH(18R)/16:2(9Z,12Z))	metab_10355	-	-	-	HMDB0278684	M-H2O-H	C45H74O17P2	3.3851	-	neg	-	-	-	-	Not Available	Not Available	929.422	0.153296	-	95.1	-0.319192	-	Not Available	4.3803	4.3319	4.3346	4.3102	4.3132	4.2982	4.3323	4.3502	4.3494	4.3447	4.3714	4.3842	6.5932	6.579	4.6043	4.7267	5.6816	5.6215	6.4731	6.5746	5.9998	6.1519	6.2192	6.2462	5.7439
neg_1440	Dodeca-7,10-dienedioylcarnitine	metab_10420	-	-	-	HMDB0241261	M+K-2H	C19H31NO6	3.4786	-	neg	-	-	-	-	Lipids and lipid-like molecules	Fatty Acyls	406.162	0.00966125	-	39.2	-4.90766	-	Fatty acid esters	5.3087	5.2603	5.263	5.2386	5.2415	5.2266	5.5326	5.5583	5.2998	5.2731	6.0563	6.1121	6.5806	6.5634	5.5327	5.6551	7.1685	7.1808	6.5606	6.5612	6.3043	6.2367	6.4956	6.4687	6.3662
neg_1451	N-(2-Hydroxyethyl)nicotinamide	metab_10428	-	-	-	HMDB0254988	2M+Hac-H	C8H10N2O2	3.4941	-	neg	-	-	-	-	Organoheterocyclic compounds	Pyridines and derivatives	391.166	0.00888345	-	47.4	9.98314	-	Pyridinecarboxylic acids and derivatives	4.6423	4.5939	4.5965	4.5722	4.5751	4.5602	4.5943	4.6122	4.6114	4.6067	4.6334	4.6462	4.6299	4.6592	4.8663	4.9887	6.1581	6.2042	5.9952	5.9533	6.1468	6.158	6.1847	6.1269	5.5541
neg_1455	10H-Pyrido(3,2-b)(1,4)benzothiazine, 10-(2-morpholinoethyl)-	metab_10430	-	-	-	HMDB0250728	2M-H	C17H19N3OS	3.4941	-	neg	-	-	-	-	Organic nitrogen compounds	Organonitrogen compounds	625.248	0.00608846	-	37.9	8.6308	-	Amines	4.0235	3.9751	3.9778	4.498	3.9564	4.4892	4.5428	4.5038	4.0084	4.0763	4.0146	4.6642	6.1511	6.2071	4.2475	4.3699	4.0559	4.1846	6.5114	6.5446	6.3422	6.342	6.8038	6.767	6.0108
neg_1469	Tryptophyl-Aspartate	metab_10445	-	-	-	HMDB0029079	M-H	C15H17N3O5	3.5176	-	neg	-	-	-	-	Organic acids and derivatives	Carboxylic acids and derivatives	318.109	0.00291217	-	67	-0.741995	-	Amino acids, peptides, and analogues	4.0125	3.9641	3.9667	3.9424	3.9453	3.9304	3.9644	4.4452	3.9816	3.9769	4.0035	4.0164	4.0001	3.9907	4.2365	4.3589	3.9238	3.9057	6.4776	6.4897	4.8252	4.8234	7.0267	7.0199	6.1622
neg_148	Prolyl-Alanine	metab_10454	-	-	-	HMDB0029010	M+FA-H, 2M-H	C8H14N2O3	1.0842	-	neg	-	-	-	-	Organic acids and derivatives	Carboxylic acids and derivatives	231.098	0.0114491	-	55.9	-1.95273	-	Amino acids, peptides, and analogues	0.3885	0.3605	0.362	0.3484	0.35	0.3418	1.2134	1.3299	0.3705	1.3985	0.8251	1.7299	0.3812	0.3757	0.5343	0.6243	1.6997	0.3285	5.9924	5.9789	5.4068	5.3811	6.8738	6.8788	5.3795
neg_1491	5-Megastigmen-7-yne-3,9-diol 9-glucoside	metab_10467	-	-	-	HMDB0032841	M+K-2H	C19H30O7	3.5566	-	neg	-	-	-	-	Lipids and lipid-like molecules	Fatty Acyls	407.149	0.0128038	-	77.5	4.635	62512-26-9	Fatty acyl glycosides	3.425	3.3766	3.3793	3.355	3.3579	3.3429	4.5099	4.2148	5.4387	5.3941	3.6105	3.4289	4.363	4.3923	3.6489	3.7713	5.1379	5.1853	4.7036	4.5364	3.9488	3.9248	7.2363	7.2039	6.1842
neg_1500	S-(PGA1)-glutathione	metab_10478	-	-	-	HMDB0013061	M+FA-H	C30H49N3O10S	3.5644	C11304	neg	-	-	-	-	Organic acids and derivatives	Carboxylic acids and derivatives	688.316	0.00450058	-	83.9	5.98774	-	Amino acids, peptides, and analogues	6.5839	6.5355	6.5382	6.5138	6.5167	6.5018	6.6561	6.6614	6.5858	6.5483	6.7243	6.674	7.636	7.6587	6.8079	6.9303	7.5403	7.5406	7.9255	7.9691	7.6657	7.6819	7.3083	7.3366	7.367
neg_1526	Undeca-4,6,8-trienedioylcarnitine	metab_10505	-	-	-	HMDB0241203	M+FA-H	C18H27NO6	3.6035	-	neg	-	-	-	-	Lipids and lipid-like molecules	Fatty Acyls	398.183	0.0202455	-	33.5	3.34179	-	Fatty acid esters	2.3118	2.732	2.4809	1.9913	1.9942	2.191	2.0131	2.1063	2.4915	2.5896	5.5139	5.5283	2.076	3.8091	2.2832	2.4051	1.9729	1.955	6.2726	6.3244	5.9076	5.8659	5.2878	5.2491	5.473
neg_1530	Alliospiroside A	metab_10510	-	-	-	HMDB0303122	M+Cl	C38H60O12	3.6035	-	neg	-	-	-	-	Lipids and lipid-like molecules	Steroids and steroid derivatives	743.377	0.0092238	-	56.3	-1.36148	-	Steroidal glycosides	4.7341	4.6857	4.6884	4.6641	4.667	4.652	4.6861	4.7041	4.7032	4.6986	4.7252	4.738	7.4913	7.4723	4.9581	5.0805	4.6454	4.6273	6.4638	6.4563	7.7019	7.7879	6.2612	6.3229	6.5917
neg_1538	Hemiasterlin	metab_10517	-	-	-	HMDB0253082	M+FA-H	C30H46N4O4	3.6113	-	neg	-	-	-	-	Organic acids and derivatives	Carboxylic acids and derivatives	571.346	0.00695029	-	54.7	-7.80072	-	Amino acids, peptides, and analogues	4.1534	4.105	4.1077	4.0834	4.0863	4.0713	4.1054	4.1233	4.1225	4.1179	4.1445	4.5273	6.7943	6.748	4.3774	4.4998	6.3284	6.327	6.1247	6.1708	5.8807	5.9328	4.9942	4.4075	5.7992
neg_1543	Pelubiprofen	metab_10523	-	-	-	HMDB0256212	2M-H	C16H18O3	3.627	-	neg	-	-	-	-	Phenylpropanoids and polyketides	Phenylpropanoic acids	515.247	0.0208349	-	49	5.53713	-	Not Available	3.3357	3.2874	3.29	3.2657	3.2686	3.2537	4.6034	3.3057	3.3049	3.3002	3.3268	4.4159	5.5394	5.5454	3.5597	3.682	4.506	3.6281	6.0663	6.1275	5.1764	5.08	6.8047	6.8348	6.0394
neg_1558	PE(18:3(9Z,12Z,15Z)/20:5(7Z,9Z,11E,13E,17Z)-3OH(5,6,15))	metab_10535	-	-	-	HMDB0261680	M+Na-2H	C43H70NO11P	3.6582	-	neg	-	-	-	-	Not Available	Not Available	828.438	0.00352215	-	42	-6.80076	-	Not Available	7.3168	7.2955	7.299	7.2388	7.2384	7.2978	7.6133	7.658	7.7172	7.7009	7.537	7.5586	4.3081	4.2986	4.5444	4.6668	6.1937	6.1846	4.47	4.5334	4.4194	4.371	4.5791	4.5745	7.4727
neg_1565	Ala Gly Leu Val Ser	metab_10543	-	-	-	-	M-H	C19H35N5O7	3.6816	-	neg	-	-	-	-	-	-	444.246	0.013992	73	-	-0.358939	-	-	5.9959	6.033	6.0878	5.9727	5.891	5.9781	6.5273	6.5042	6.3979	6.3811	6.5146	6.5258	3.9639	3.9544	4.2002	4.3226	4.8751	5.1098	4.8905	4.7696	4.058	4.0268	5.5029	5.4062	6.1604
neg_1601	1,7-Dimethyluric Acid	metab_10583	-	map01100;map01110;map00232	Metabolic pathways;Biosynthesis of secondary metabolites;Caffeine metabolism	HMDB0011103;PW_C006746	M-H	C7H8N4O3	3.7207	C16356	neg	-	-	Metabolism;Metabolism;Metabolism	Global and overview maps;Global and overview maps;Biosynthesis of other secondary metabolites	Organoheterocyclic compounds	Imidazopyrimidines	195.052	0.00721723	97.1	-	-3.61421	33868-03-0	Purines and purine derivatives	7.1033	6.6631	7.0952	6.8185	6.9205	6.7044	6.4386	6.4185	6.526	6.4817	6.4252	6.3865	5.2443	5.2017	5.5962	5.7393	5.1935	5.1413	5.3293	5.2979	5.4449	5.4381	4.7551	4.6169	6.1767
neg_1614	(S)-alpha-Amino-4-carboxy-3-furanpropanoic acid	metab_10596	-	-	-	HMDB0029414	M-H2O-H	C8H9NO5	3.7364	-	neg	-	-	-	-	Organic acids and derivatives	Carboxylic acids and derivatives	180.028	0.0514945	-	38.3	-9.98132	54836-90-7	Amino acids, peptides, and analogues	5.1995	4.6872	5.2487	4.9011	5.0135	4.7573	4.5008	4.3001	4.6263	4.4972	4.4721	4.3544	1.7141	1.7049	1.947	2.0681	1.6394	1.6217	1.8734	1.9092	1.8066	1.7759	1.9813	1.9767	4.0718
neg_1621	Taxine	metab_10604	-	-	-	HMDB0258749	M+Na-2H	C35H47NO10	3.752	-	neg	-	-	-	-	Organic acids and derivatives	Carboxylic acids and derivatives	662.3	0.00988072	-	70.3	8.75628	-	Tricarboxylic acids and derivatives	4.2634	4.215	4.2176	4.1933	4.1962	4.1812	5.0135	5.4079	5.2544	4.9449	4.2544	4.2673	6.6308	6.6308	4.4874	4.6098	5.7968	5.8683	6.581	6.6045	6.4446	6.472	4.522	4.5174	5.8834
neg_1654	(5E)-7-[3,5-Dihydroxy-2-(3-hydroxyoctyl)cyclopentyl]hept-5-enoylcarnitine	metab_10637	-	-	-	HMDB0241879	M-H	C27H49NO7	3.8066	-	neg	-	-	-	-	Lipids and lipid-like molecules	Fatty Acyls	498.341	0.012024	-	47.9	-5.74272	-	Eicosanoids	6.563	6.4521	6.5253	6.4295	6.4659	6.5234	6.5596	6.5771	6.6656	6.6554	6.5803	6.6181	5.2265	5.217	5.4628	5.5852	5.3017	5.1842	5.5471	5.6646	5.3206	5.2933	5.4975	5.4929	6.5156
neg_1657	(+/-)-2-Hydroxy-4-(methylthio)butanoic acid	metab_10640	-	-	-	HMDB0037115	M-H	C5H10O3S	3.8144	-	neg	-	-	-	-	Lipids and lipid-like molecules	Fatty Acyls	149.027	0.0290534	59.6	-	-5.70838	120-91-2	Fatty acids and conjugates	6.2047	5.12	6.156	5.7809	5.9208	5.5925	6.7326	6.7033	6.8214	6.7675	7.2026	7.1073	5.6509	5.6056	5.0874	5.1401	5.5945	5.6383	7.0664	7.0249	7.5366	7.5961	6.6402	6.6602	6.865
neg_1672	2,5-Dimethoxy-4-propylthiophenethylamine	metab_10655	-	-	-	HMDB0245756	M+Cl	C13H21NO2S	3.83	-	neg	-	-	-	-	Benzenoids	Benzene and substituted derivatives	290.099	0.0218329	-	42.4	1.29617	-	Methoxybenzenes	1.0456	1.0018	2.1615	0.9824	0.985	1.6646	1.0022	1.0184	1.0176	1.0134	1.0375	3.9132	5.9789	5.9765	4.0319	1.5701	4.8235	4.9726	5.2156	5.2428	4.6209	4.593	5.7414	5.7776	5.3269
neg_1691	Beta-Casomorphin-5	metab_10671	-	-	-	HMDB0249107	M-H2O-H	C30H37N5O7	3.8456	-	neg	-	-	-	-	Organic acids and derivatives	Carboxylic acids and derivatives	560.256	0.000864562	-	62.8	8.22984	-	Amino acids, peptides, and analogues	5.7569	6.2391	5.7491	5.9706	5.6865	6.1526	5.0879	4.8882	5.1193	4.6478	5.2179	5.4063	5.8927	5.827	4.9073	5.0297	5.214	5.2707	7.2018	7.2249	6.9142	6.9272	7.5611	7.5621	6.7445
neg_1711	Saponin H	metab_10692	-	-	-	HMDB0035607	M+Na-2H	C36H58O10	3.8689	-	neg	-	-	-	-	Lipids and lipid-like molecules	Prenol lipids	671.373	0.0360034	-	62.6	-7.0658	85202-26-2	Terpene glycosides	4.1444	4.5242	4.2696	4.3708	3.5034	4.6172	5.3597	5.2249	5.3274	5.2663	5.0752	5.1046	6.7606	6.7042	3.7945	3.9169	6.6236	6.5158	5.1552	5.2827	5.8033	5.9098	5.4215	4.9597	5.7041
neg_1728	1,3,7-Trimethyluric Acid	metab_10706	-	map01120;map00232	Microbial metabolism in diverse environments;Caffeine metabolism	HMDB0002123;PW_C001428	M-H	C8H10N4O3	3.9156	C16361	neg	-	-	Metabolism;Metabolism	Global and overview maps;Biosynthesis of other secondary metabolites	Organoheterocyclic compounds	Imidazopyrimidines	209.067	0.0472315	94.7	-	-5.59325	5415-44-1	Purines and purine derivatives	6.046	5.5982	5.97	5.7294	5.7662	5.6672	4.7842	4.8973	4.8608	5.0537	4.8335	4.5249	4.9835	4.7314	5.1118	5.2421	4.7489	4.6829	4.6764	4.8078	4.7318	4.847	4.679	4.8343	5.0286
neg_1729	Benzoic acid, 2-[[3-(3,4-dimethoxyphenyl)-1-oxo-2-propenyl]amino]-	metab_10707	-	-	-	HMDB0249020	M+FA-H	C18H17NO5	3.9156	-	neg	-	-	-	-	Phenylpropanoids and polyketides	Cinnamic acids and derivatives	372.112	0.020052	-	38	9.53862	-	Cinnamic acid amides	4.7085	4.6601	4.6627	4.6384	4.6413	4.6264	4.9395	4.6784	4.9059	4.892	5.1273	5.0468	4.6961	4.6867	4.9325	5.0549	4.6198	4.6017	5.6938	5.6154	6.3248	6.3136	5.3285	5.4665	4.993
neg_1746	Cis-Zeatin O-glucoside	metab_10725	-	map01110;map00908	Biosynthesis of secondary metabolites;Zeatin biosynthesis	HMDB0012203	M+FA-H	C16H23N5O6	3.939	C15546	neg	-	-	Metabolism;Metabolism	Global and overview maps;Metabolism of terpenoids and polyketides	Lipids and lipid-like molecules	Fatty Acyls	426.163	0.0738767	-	60.6	0.216169	71866-93-8	Fatty acyl glycosides	2.7788	2.7304	2.7331	2.7088	2.7117	2.6968	3.2994	3.2135	2.9653	2.7433	3.1666	2.8607	2.7664	2.757	3.0025	3.1248	6.3477	6.2591	4.3077	4.3305	3.1252	3.2701	4.0155	3.7401	5.2502
neg_1753	11-Deoxycortisol-3-carboxymethyloxime	metab_10730	-	-	-	HMDB0244352	M+Cl	C23H33NO6	3.9468	-	neg	-	-	-	-	Lipids and lipid-like molecules	Steroids and steroid derivatives	454.202	0.00243021	-	37.6	5.22947	-	Hydroxysteroids	4.0267	3.9784	3.981	3.9567	3.9596	3.9446	3.9787	3.9967	5.0476	4.9879	4.275	4.0307	4.0144	4.0049	4.2507	4.3731	3.938	3.92	6.3778	6.2857	5.4804	5.5035	6.9452	6.9794	5.9749
neg_1755	Ectoine	metab_10732	-	map01100;map01120;map00260	Metabolic pathways;Microbial metabolism in diverse environments;Glycine, serine and threonine metabolism	HMDB0240650;MJDBOTE0001351	2M-H	C6H10N2O2	3.9546	C06231	neg	-	-	Metabolism;Metabolism;Metabolism	Global and overview maps;Global and overview maps;Amino acid metabolism	Organic acids and derivatives	Carboxylic acids and derivatives	283.141	0.114237	-	68.5	-0.536058	96702-03-3	Amino acids, peptides, and analogues	3.799	3.7506	3.7532	3.7289	3.7318	3.7169	3.7509	3.7689	3.7681	4.4266	3.79	4.793	3.7866	3.7771	4.0229	4.1453	4.68	3.6922	5.3845	5.9009	5.6677	4.7191	5.7156	5.2731	4.9953
neg_1757	Cer(d17:1/20:4(7E,9E,11Z,13E)-3OH(5S,6R,15S))	metab_10734	-	-	-	HMDB0289909	M+Na-2H	C37H65NO6	3.9546	-	neg	-	-	-	-	Not Available	Not Available	640.451	0.01908	-	37.9	-7.16207	-	Not Available	4.2866	4.2382	4.2409	4.2166	4.2195	4.2045	4.2386	4.2566	4.2557	4.2511	4.2777	4.2905	4.2743	4.2648	4.5106	4.633	4.1979	4.1798	5.9678	5.9229	6.4888	6.4735	5.3515	5.3642	5.2129
neg_1758	((2R,3S)-3-Amino-2-hydroxy-2-(1H-imidazol-4-ylmethyl)-5-methyl)-5-methylhexanoic Acid	metab_10735	-	-	-	HMDB0242228	M+FA-H	C11H19N3O3	3.9624	-	neg	-	-	-	-	Organic acids and derivatives	Carboxylic acids and derivatives	286.141	0.0691677	-	65.3	-0.477185	-	Amino acids, peptides, and analogues	3.9553	3.4957	3.7781	3.6914	3.4769	3.9694	3.496	3.514	3.5132	3.5085	3.5351	3.548	3.5317	3.5223	3.768	3.8904	4.0959	3.696	5.2922	5.6512	5.1815	5.1101	5.9442	5.8898	5.031
neg_1765	Phaseic acid	metab_10741	-	map00906	Carotenoid biosynthesis	HMDB0302844	2M+FA-H	C15H20O5	3.9703	C09707	neg	-	-	Metabolism	Metabolism of terpenoids and polyketides	Lipids and lipid-like molecules	Prenol lipids	605.256	0.0320952	-	49.4	-7.06971	24394-14-7	Sesquiterpenoids	3.3804	3.332	3.3347	3.3104	3.3133	3.2983	3.3324	3.3504	3.3496	3.3449	3.3715	3.3843	3.368	3.3586	3.6043	3.7267	3.375	3.2737	6.3861	6.4239	6.211	6.2384	5.5403	5.4729	5.7786
neg_1802	8'-hydroxyabscisate	metab_10779	-	map00906;map01110	Carotenoid biosynthesis;Biosynthesis of secondary metabolites	HMDB0304246	M-H2O-H	C15H19O5-	4.0407	C15514	neg	-	-	Metabolism;Metabolism	Metabolism of terpenoids and polyketides;Global and overview maps	Lipids and lipid-like molecules	Prenol lipids	260.104	0.068894	-	68.5	-5.00235	-	Sesquiterpenoids	3.6804	3.632	3.6347	3.6104	3.6133	3.5983	3.6324	3.6504	3.6495	3.6449	3.6715	3.6843	3.668	3.6586	3.9044	4.0268	3.9264	3.5736	5.5579	5.4825	4.325	4.2987	5.4846	5.4713	4.6181
neg_1803	Seryltryptophan	metab_10780	-	-	-	HMDB0029050	M-H	C14H17N3O4	4.0407	-	neg	-	-	-	-	Organic acids and derivatives	Carboxylic acids and derivatives	290.115	0.000657362	-	70.2	-0.368355	94421-70-2	Amino acids, peptides, and analogues	5.2676	5.0903	5.2656	5.1133	5.3539	5.4148	5.9313	5.9131	5.9358	5.9034	6.2404	6.2314	4.8816	4.9054	5.118	5.2404	5.8288	5.8108	7.1633	7.1493	6.2496	6.2431	7.1311	7.1464	6.5161
neg_1846	1,4,10,13-Tetraoxa-7,16-diazacyclooctadecane	metab_10824	-	-	-	HMDB0244223	M+Cl	C12H26N2O4	4.111	-	neg	-	-	-	-	Organic nitrogen compounds	Organonitrogen compounds	297.157	0.0316464	-	52.1	-7.69651	-	Amines	3.8636	3.8152	3.8179	3.7935	3.7964	3.7815	3.8156	4.2182	4.6591	4.927	3.9738	5.0716	3.8512	3.8418	4.0876	4.21	4.1337	3.7568	5.1599	5.728	5.1456	4.1427	5.9129	5.5123	5.2122
neg_1855	PS(LTE4/20:3(5Z,8Z,11Z))	metab_10833	-	-	-	HMDB0282392	M+FA-H	C49H81N2O13PS	4.1188	-	neg	-	-	-	-	Not Available	Not Available	1013.51	0.0365405	-	84.5	-8.46836	-	Not Available	4.5433	4.4949	4.4975	4.4732	4.4761	4.4611	4.4952	4.5132	4.5124	4.5077	4.5343	4.5472	4.5309	4.7824	4.7673	4.8897	5.2062	5.322	6.4946	6.4832	6.5907	6.6944	6.4757	6.536	5.8277
neg_1856	(R)-Laudanidine	metab_10834	-	map00950;map01110	Isoquinoline alkaloid biosynthesis;Biosynthesis of secondary metabolites	HMDB0030211	M+Na-2H	C20H25NO4	4.1266	C17592	neg	-	-	Metabolism;Metabolism	Biosynthesis of other secondary metabolites;Global and overview maps	Organoheterocyclic compounds	Isoquinolines and derivatives	364.151	0.00213303	-	38.7	-4.95003	301-21-3	Benzylisoquinolines	3.7923	3.744	3.7466	3.7223	3.7252	3.7102	5.0478	4.9433	4.8406	4.9249	3.9738	4.4996	3.78	3.7705	4.0163	4.1387	3.7037	3.6856	5.8117	5.6967	3.8741	4.0842	6.3235	6.3752	5.5146
neg_1861	N-(3-acetamidopropyl)pyrrolidin-2-one	metab_10839	-	-	-	HMDB0061384	M+FA-H	C9H16N2O2	4.1345	-	neg	-	-	-	-	Organoheterocyclic compounds	Pyrrolidines	229.119	0.00985882	-	42	-1.74657	106692-36-8	N-alkylpyrrolidines	3.7276	5.2998	4.1195	4.7369	3.6605	4.9168	3.9651	3.6976	4.0033	4.514	3.7187	3.7316	4.0721	4.0294	3.9516	4.074	3.6389	3.6209	5.2814	5.7694	6.6092	5.9346	6.0026	5.8031	5.6017
neg_1864	Curdione	metab_10842	-	-	-	HMDB0034714	M+Na-2H	C15H24O2	4.1423	C17493	neg	-	-	-	-	Lipids and lipid-like molecules	Prenol lipids	257.151	0.0562248	-	41.7	-7.28043	13657-68-6	Sesquiterpenoids	2.01	1.9621	1.9647	1.9407	1.9436	1.9288	1.9625	1.9802	1.9794	2.0351	2.0012	2.0139	1.9978	1.9884	2.2323	2.3541	1.9223	1.9044	5.4212	5.287	5.7812	5.7153	5.3499	5.3699	4.5878
neg_1879	Isoleucyl-prolyl-proline	metab_10858	-	-	-	HMDB0253021	M-H	C16H27N3O4	4.1579	-	neg	-	-	-	-	Organic acids and derivatives	Carboxylic acids and derivatives	324.193	0.00627972	-	71.1	-0.260757	-	Amino acids, peptides, and analogues	3.7766	3.7283	3.7309	3.7066	3.7266	3.6945	3.7286	3.7466	3.7458	3.7411	3.7677	3.7806	4.7095	4.1236	4.0006	4.123	5.6457	5.7071	6.3248	6.2635	5.4186	5.2654	6.0049	5.9896	5.5001
neg_1902	Anthramycin methyl ether	metab_10883	-	-	-	HMDB0248465	2M-H	C17H19N3O4	4.1813	-	neg	-	-	-	-	Organoheterocyclic compounds	Benzodiazepines	657.264	0.016208	-	59.5	-6.26655	-	1,4-benzodiazepines	4.0845	4.0361	4.2	4.0145	4.0174	4.0024	4.0365	4.0545	4.0536	4.049	4.0756	4.0884	4.2136	4.6959	4.3085	4.4309	4.7396	4.2834	6.3589	6.3448	5.365	5.3026	6.4761	6.4954	5.7793
neg_1911	DG(18:3(9,11,15)-OH(13)/8:0/0:0)	metab_10893	-	-	-	HMDB0297244	M+FA-H	C29H50O6	4.1892	-	neg	-	-	-	-	Not Available	Not Available	539.356	0.0174773	-	34.3	-6.60456	-	Not Available	3.2702	3.2218	3.2245	3.2002	3.2031	3.1881	3.2222	3.2402	3.3544	3.3825	3.2613	3.2741	5.9296	5.9582	3.4941	3.6165	6.8799	6.8915	5.5046	5.4135	4.5226	4.7785	4.599	4.619	5.6773
neg_1925	Perphenazine decanoate	metab_10908	-	-	-	HMDB0256350	M+FA-H	C31H44ClN3O2S	4.2048	-	neg	-	-	-	-	Organoheterocyclic compounds	Benzothiazines	602.283	0.0027187	-	34.1	1.29518	-	Phenothiazines	6.6839	4.6238	6.7258	6.3368	5.9967	6.2887	7.2223	7.2776	7.2173	7.2364	7.4609	7.4665	7.2933	7.3133	4.8962	5.0186	6.972	6.9882	7.8665	7.8318	7.1341	7.0978	8.2544	8.2688	7.7108
neg_1942	Murnac-tripeptide	metab_10926	-	-	-	HMDB0254953	M-H2O-H	C26H44N6O14	4.2438	-	neg	-	-	-	-	Organic acids and derivatives	Carboxylic acids and derivatives	645.274	0.0863805	-	63.2	0.777068	-	Amino acids, peptides, and analogues	3.6762	4.4149	3.9298	4.0093	3.9212	4.1675	4.4542	4.843	3.9658	3.4498	4.7058	4.9576	2.872	3.4461	3.1081	3.2304	2.7957	2.7777	5.7386	5.6193	5.6393	5.6931	6.447	6.4347	5.3237
neg_1944	L-gamma-Glutamyl-beta-phenyl-beta-L-alanine	metab_10928	-	-	-	HMDB0038514	M-H	C14H18N2O5	4.2516	-	neg	-	-	-	-	Organic acids and derivatives	Carboxylic acids and derivatives	293.114	0.0227623	-	56.2	0.111958	10275-84-0	Amino acids, peptides, and analogues	1.5525	1.5055	1.5081	1.4846	1.734	1.4729	1.5059	1.5233	1.5225	1.518	1.5438	1.5563	5.2633	5.2137	1.7716	1.8922	5.5282	5.5041	5.8696	5.827	4.5983	4.8772	6.4991	6.4899	5.5119
neg_1947	Astragaloside III	metab_10931	-	-	-	HMDB0248674	M+Cl	C41H68O14	4.2516	C08924	neg	-	-	-	-	Lipids and lipid-like molecules	Steroids and steroid derivatives	819.43	0.0111462	-	59.8	-0.936903	84687-42-3	Steroidal glycosides	3.8586	3.8102	3.8128	3.7885	3.7914	3.7765	4.7587	4.8836	5.0027	4.9294	3.8496	4.4697	7.4361	7.4294	4.6276	4.2049	6.3201	5.8759	5.4127	5.4026	6.6287	6.2083	6.0094	5.976	6.3064
neg_1950	N-{(2R)-2-Hydroxy-2-[(8S,11S)-8-isopropyl-6,9-dioxo-2-oxa-7,10-diazabicyclo[11.2.2]heptadeca-1(15),13,16-trien-11-YL]ethyl}-N-isopentylbenzenesulfonamide	metab_10935	-	-	-	HMDB0249962	M+Cl	C30H43N3O6S	4.2594	-	neg	-	-	-	-	Phenylpropanoids and polyketides	Macrolactams	608.258	0.0126584	-	36.3	1.98483	-	Not Available	4.2478	4.1994	4.476	4.1778	4.1807	4.1657	4.1998	4.9417	4.217	4.7671	4.3948	4.5619	6.9567	6.9283	4.4718	4.5942	4.2541	4.1411	7.289	7.2591	7.5051	7.5089	6.0727	6.0811	6.4529
neg_1968	Difluprednate	metab_10950	-	-	-	HMDB0015676	M+FA-H	C27H34F2O7	4.2984	C12695	neg	-	-	-	-	Lipids and lipid-like molecules	Steroids and steroid derivatives	553.23	0.00853913	-	42.2	9.3767	23674-86-4	Pregnane steroids	4.4425	4.3941	4.3967	4.3724	4.3753	4.3604	4.3945	4.4124	4.4116	4.4069	4.4336	4.4464	6.3701	6.3779	4.6665	4.7889	7.1627	7.1949	6.0445	5.9995	5.7879	5.8346	5.9534	5.9356	6.2718
neg_1980	PI(22:5(4Z,7Z,10Z,13Z,16Z)/PGF2alpha)	metab_10964	-	-	-	HMDB0278135	M+Cl	C51H83O16P	4.3219	-	neg	-	-	-	-	Not Available	Not Available	1017.51	0.0491229	-	91	3.552	-	Not Available	4.599	4.5506	4.5532	4.5289	4.5318	4.5169	4.5509	4.5689	4.5681	4.5634	4.59	4.6029	4.997	4.7562	4.823	4.9454	7.0451	7.12	6.2744	6.2955	6.6585	6.7917	6.1806	6.0475	5.7355
neg_1981	Lysylglutamic acid	metab_10965	-	-	-	HMDB0028950	M-H	C11H21N3O5	4.3297	-	neg	-	-	-	-	Organic acids and derivatives	Carboxylic acids and derivatives	274.141	0.0353707	-	51.2	-0.25497	45234-02-4	Amino acids, peptides, and analogues	3.5145	3.4661	3.4688	3.4445	3.4474	3.4324	3.4665	3.4844	3.4836	3.4789	3.5056	3.5184	3.5021	3.4927	3.7384	3.8608	3.4258	3.4077	4.883	5.3186	3.5962	3.5651	5.7547	5.6785	4.731
neg_1984	7,11-Bisdeacetylvaltrate 7-(3-methylpentanoate) 11-(3-hydroxy-3-methylbutanoate)	metab_10968	-	-	-	HMDB0033655	M+Na-2H	C26H38O9	4.3297	-	neg	-	-	-	-	Lipids and lipid-like molecules	Prenol lipids	515.226	0.0518084	-	79.4	-1.49938	137088-15-4	Monoterpenoids	3.2932	3.2449	3.2475	3.2232	3.2261	3.2112	3.2452	3.2632	3.2624	3.2577	3.2843	3.2971	6.1676	6.2203	3.5171	3.6395	5.9529	6.0471	4.9735	4.8333	5.3278	5.3831	5.856	5.9008	5.1923
neg_1990	N-(3-Oxohexanoyl)homoserine Lactone	metab_10973	-	-	-	LMFA08030003	M+FA-H	C10H15NO4	4.3375	C11839	neg	-	-	-	-	-	-	258.098	0.0181677	56.5	-	-0.638172	76924-95-3	-	4.95	4.9016	4.9042	4.8799	4.8828	4.8678	4.9019	4.9199	4.9191	4.9144	4.941	4.9539	4.9376	4.9281	5.174	5.2964	4.8612	5.0171	6.0096	5.9851	5.9427	5.9167	6.0891	6.0995	5.3018
neg_1993	Lansioside A	metab_10976	-	-	-	HMDB0035101	M+K-2H	C38H61NO8	4.3375	-	neg	-	-	-	-	Lipids and lipid-like molecules	Prenol lipids	696.394	0.00692125	-	79.7	7.94953	82537-86-8	Terpene glycosides	5.3305	5.3848	4.3661	5.2234	5.3247	5.4341	5.719	5.5977	5.484	5.4961	6.2395	6.2667	6.5498	6.5804	4.6358	4.7582	7.8037	7.8585	7.097	7.0634	6.7571	6.7678	6.8082	6.7939	6.9337
neg_2	Ala Leu Gly Ile Ser	metab_10982	-	-	-	-	M-H, M+Cl, 2M-H, M-H2O-H	C20H37N5O7	3.752	-	neg	-	-	-	-	-	-	458.262	0.000605447	64.4	-	-0.459672	-	-	6.0281	5.9797	5.9824	5.9581	5.961	5.946	6.4517	6.4469	6.6294	6.6414	6.3532	6.3207	7.225	7.2195	6.3333	6.3745	8.1721	8.2065	7.9857	7.9729	7.2204	7.2136	6.681	6.6934	7.5148
neg_2009	18-Hydroxycorticosterone	metab_10993	-	map01100;map00140;map04925	Metabolic pathways;Steroid hormone biosynthesis;Aldosterone synthesis and secretion	PW_C000223;LMST02030091;HMDB0000319	M+FA-H	C21H30O5	4.3689	C01124	neg	Hormones and transmitters	Steroid hormones	Metabolism;Metabolism;Organismal Systems	Global and overview maps;Lipid metabolism;Endocrine system	Lipids and lipid-like molecules	Steroids and steroid derivatives	407.205	0.0640094	-	32.4	-8.14822	561-65-9	Hydroxysteroids	4.0299	3.9815	3.9841	3.9598	3.9627	3.9478	4.6962	3.9998	4.0729	4.4601	4.3486	4.0557	4.0175	4.0081	4.2538	4.3762	3.9412	3.9231	5.64	5.9647	5.1075	5.0987	5.9939	5.9002	5.1925
neg_2013	Chlorophyll b	metab_10998	-	map01100;map01110;map00860	Metabolic pathways;Biosynthesis of secondary metabolites;Porphyrin metabolism	HMDB0031146	M+Na-2H	C55H70MgN4O6	4.3689	C05307	neg	-	-	Metabolism;Metabolism;Metabolism	Global and overview maps;Global and overview maps;Metabolism of cofactors and vitamins	Organoheterocyclic compounds	Tetrapyrroles and derivatives	927.49	0.010066	-	84.6	1.33958	519-62-0	Chlorins	6.4638	6.4108	6.4271	6.4016	6.3584	6.4504	6.292	6.4081	6.2495	6.3332	6.2323	6.2594	5.3437	5.5106	4.4393	4.5617	4.1266	4.1086	4.8411	4.4243	4.2971	4.2659	4.474	4.4694	6.4384
neg_2019	D-Alanyl-l-alanine	metab_11003	-	map01100;map00470;map00550;map01502	Metabolic pathways;D-Amino acid metabolism;Peptidoglycan biosynthesis;Vancomycin resistance	HMDB0244385;HMDB0028680;HMDB0003459	3M-H	C6H12N2O3	4.3845	C00993	neg	Peptides	Peptides	Metabolism;Metabolism;Metabolism;Human Diseases	Global and overview maps;Metabolism of other amino acids;Glycan biosynthesis and metabolism;Drug resistance: antimicrobial	Organic acids and derivatives	Carboxylic acids and derivatives	479.251	0.0127909	-	34.6	7.75588	1948-31-8;923-16-0	Amino acids, peptides, and analogues	4.1271	4.0787	4.0814	4.0571	4.06	4.045	4.0791	4.0971	4.0963	4.0916	4.1182	4.131	4.9947	5.0304	4.3511	4.4735	5.5061	5.5566	6.4481	6.4122	6.2282	6.2536	6.5563	6.54	5.6729
neg_2022	Mericitabine	metab_11007	-	-	-	HMDB0254469	2M+FA-H	C18H26FN3O6	4.3845	-	neg	-	-	-	-	Nucleosides, nucleotides, and analogues	Pyrimidine nucleosides	843.356	0.0149979	-	56.5	-3.58986	-	Pyrimidine 2''-deoxyribonucleosides	4.285	3.2736	4.257	3.7265	4.0808	4.2944	3.274	3.292	3.2911	3.2865	3.3131	3.3259	6.0253	6.0917	3.5459	3.6683	6.2833	5.924	6.1624	6.3985	7.0205	6.4558	5.7236	5.3529	5.6664
neg_2024	(R-(R*,S*))-3-(3-Cyclohexyl-3-hydroxypropyl)-2,5-dioxoimidazolidine-4-heptanoic acid	metab_11009	-	-	-	HMDB0249486	M+Cl	C19H32N2O5	4.3922	-	neg	-	-	-	-	Organoheterocyclic compounds	Azoles	403.202	0.0166683	-	43.3	3.75928	-	Imidazoles	4.3987	4.3503	4.353	4.3287	4.3316	4.3166	4.7027	5.1026	5.057	5.5144	4.8896	5.1284	4.3863	4.3769	4.6227	4.7451	5.0902	5.1869	5.809	5.7057	5.3916	5.462	5.1878	5.2164	5.3426
neg_2036	Glycylalanylprolylmethionylphenylalanylvalinamide	metab_11021	-	-	-	HMDB0033241	M-H2O-H	C29H45N7O6S	4.4157	-	neg	-	-	-	-	Organic acids and derivatives	Carboxylic acids and derivatives	600.3	0.00495225	-	61.7	3.92934	115525-99-0	Amino acids, peptides, and analogues	4.5235	4.4751	4.4778	4.4534	4.4564	4.4414	4.4755	4.4934	4.4926	4.4879	4.5146	4.5274	6.5491	6.5708	4.7475	4.8699	5.9515	5.9747	6.5723	6.5205	6.033	6.0164	4.7822	4.8798	5.5926
neg_2060	Trimetrexate	metab_11048	-	-	-	HMDB0015288	M+FA-H	C19H23N5O3	4.4625	C11154	neg	-	-	-	-	Organoheterocyclic compounds	Diazanaphthalenes	414.178	0.0756268	-	51.9	-0.895963	52128-35-5	Benzodiazines	1.8061	1.7585	1.7611	1.7372	1.7401	1.7254	1.7589	2.5328	2.6482	2.7084	2.8418	2.6302	1.7939	1.7847	2.0274	2.1488	5.1442	5.2437	5.6892	5.6074	4.7572	4.6775	5.8145	5.7948	4.7071
neg_2078	Tryptophyl-Tyrosine	metab_11066	-	-	-	HMDB0029095	M-H	C20H21N3O4	4.4937	-	neg	-	-	-	-	Organic acids and derivatives	Carboxylic acids and derivatives	366.146	0.0165644	-	75.7	-0.896921	-	Amino acids, peptides, and analogues	1.7443	1.6968	3.1247	1.6756	1.8505	2.1584	3.9066	1.7148	4.3734	1.7094	3.9726	3.9364	4.1238	4.1067	1.9651	2.0864	4.8338	4.9373	5.3415	5.2672	4.5135	1.794	6.1135	6.1336	5.141
neg_2098	DIPROTIN B	metab_11085	-	-	-	-	M-H	C16H29N3O4	4.5327	-	neg	-	-	-	-	-	-	326.208	0.0180544	58.5	-	-0.430824	-	-	3.7572	3.7088	3.7114	3.6871	3.69	3.6751	4.5106	4.6056	3.7263	3.9118	3.8787	3.8303	3.7448	3.7354	3.9811	4.1035	5.0808	5.1785	6.7675	6.7531	5.1487	5.2859	5.9466	5.9045	5.7574
neg_2109	Epiroprim	metab_11098	-	-	-	HMDB0251860	M+Cl	C19H23N5O2	4.5484	-	neg	-	-	-	-	Organoheterocyclic compounds	Pyrroles	388.155	0.0481407	-	34.2	1.21796	-	Substituted pyrroles	3.2131	3.1647	3.1674	3.1431	3.146	3.131	4.2493	4.1699	3.1822	3.1776	3.2042	3.217	3.2007	3.1913	3.437	3.5594	4.9481	5.1869	4.8902	5.0123	5.9888	6.0571	5.7913	5.7785	4.9197
neg_2129	Pentosidine	metab_11119	-	-	-	HMDB0003933	M+Cl	C17H26N6O4	4.5717	-	neg	-	-	-	-	Organic acids and derivatives	Carboxylic acids and derivatives	413.168	0.0110271	-	55.6	-8.78631	124505-87-9	Amino acids, peptides, and analogues	5.372	5.175	5.3121	5.1675	5.2063	5.2096	4.8524	4.9008	4.7707	4.7245	4.9207	4.716	5.4748	5.4599	4.9361	5.0585	5.2603	5.3584	6.0635	6.0329	6.3371	6.3332	6.3314	6.3281	5.7831
neg_2138	Satratoxin G	metab_11129	-	-	-	HMDB0257507	M+FA-H	C29H36O10	4.5874	-	neg	-	-	-	-	Lipids and lipid-like molecules	Prenol lipids	589.225	0.0230444	-	38	-6.81768	-	Sesquiterpenoids	3.8437	3.7953	3.7979	3.7736	3.7765	3.7616	4.2444	3.8136	3.8128	3.8081	3.8347	3.8476	4.6535	4.4866	4.0676	4.19	3.987	3.7369	6.4678	6.4729	5.7889	5.8124	6.36	6.3739	5.8758
neg_2155	6b-Hydroxy-8a-methoxy-7(11)-eremophilen-12,8-olide	metab_11147	-	-	-	HMDB0036979	M+Na-2H	C16H24O4	4.6107	-	neg	-	-	-	-	Lipids and lipid-like molecules	Prenol lipids	301.14	0.00589675	-	43.7	-6.20778	58848-45-6	Terpene lactones	3.7168	3.6684	3.6711	3.6468	3.6497	3.6347	4.1773	4.7939	4.4282	4.2712	4.5965	4.7065	3.7045	3.695	3.9408	4.0632	3.6281	3.6101	4.8553	5.1383	5.2368	4.7972	5.8531	5.7923	5.126
neg_2163	PA(16:1(9Z)/18:4(6Z,9Z,12Z,15Z))	metab_11156	-	map01100;map00564;map01110;map00561;map05212;map05200;map04975;map04024;map05231;map04072;map04912;map04070;map04666	Metabolic pathways;Glycerophospholipid metabolism;Biosynthesis of secondary metabolites;Glycerolipid metabolism;Pancreatic cancer;Pathways in cancer;Fat digestion and absorption;cAMP signaling pathway;Choline metabolism in cancer;Phospholipase D signaling pathway;GnRH signaling pathway;Phosphatidylinositol signaling system;Fc gamma R-mediated phagocytosis	HMDB0114859;PW_C062277;LMGP10010901	M+Cl	C37H63O8P	4.6263	C00416	neg	Lipids	Phospholipids	Metabolism;Metabolism;Metabolism;Metabolism;Human Diseases;Human Diseases;Organismal Systems;Environmental Information Processing;Human Diseases;Environmental Information Processing;Organismal Systems;Environmental Information Processing;Organismal Systems	Global and overview maps;Lipid metabolism;Global and overview maps;Lipid metabolism;Cancer: specific types;Cancer: overview;Digestive system;Signal transduction;Cancer: overview;Signal transduction;Endocrine system;Signal transduction;Immune system	Lipids and lipid-like molecules	Glycerophospholipids	701.399	0.0116857	-	38.7	5.69898	-	Glycerophosphates	4.403	4.3546	4.3573	4.333	4.3359	4.3209	4.6306	4.373	4.5835	5.1921	4.3941	4.4069	6.0155	6.0883	4.627	4.7494	5.7278	5.976	6.7836	6.7813	6.2857	6.359	6.12	6.0728	5.8229
neg_2173	Arenaine	metab_11166	-	-	-	HMDB0030354	M+FA-H	C11H17N3O	4.6575	C09912	neg	-	-	-	-	Organoheterocyclic compounds	Diazines	252.135	0.0215059	-	66.3	-0.850934	35471-10-4	Pyrimidines and pyrimidine derivatives	3.4007	4.6765	3.355	4.2357	3.3336	4.8211	3.3527	3.3706	3.3698	3.3651	3.3918	3.4046	5.1404	5.0198	3.6246	3.747	3.312	3.2939	5.0503	5.6137	5.7593	4.9002	5.9297	5.4589	5.005
neg_2177	Hymenoxon	metab_11170	-	-	-	HMDB0253305	2M+FA-H	C15H22O5	4.6575	C09482	neg	-	-	-	-	Organoheterocyclic compounds	Oxanes	609.289	0.0259894	-	60.4	-4.00637	57377-32-9	Not Available	5.9524	5.7794	5.8669	5.8237	5.8584	5.8423	5.687	5.6669	5.4952	5.3035	6.0985	6.1663	6.1954	6.2513	1.0084	1.1202	0.7384	3.6795	0.9419	0.9741	0.8824	0.8554	1.0398	1.0356	5.3195
neg_2191	Mescaline	metab_11186	-	map00950;map01063	Isoquinoline alkaloid biosynthesis;Biosynthesis of alkaloids derived from shikimate pathway	HMDB0254474	2M+FA-H	C11H17NO3	4.681	C06546	neg	-	-	Metabolism;Metabolism	Biosynthesis of other secondary metabolites;Chemical structure transformation maps	Benzenoids	Benzene and substituted derivatives	467.241	0.0152358	-	40.2	2.16805	1954-04-06	Phenethylamines	4.0466	3.9982	4.0009	3.9766	3.9795	3.9645	3.9986	4.0165	4.0157	4.0111	4.0377	4.0505	4.0342	4.0248	4.2706	4.393	6.1635	6.2269	6.0169	6.0406	6.0579	6.029	5.454	5.3998	5.4899
neg_2219	(1S,22S,23S,25R,26R,28S,31S,33S)-22-Hydroxy-1,10,10,12,12,30,30,36-octamethyl-28-(2-methylprop-1-enyl)-11,24,27,29,32-pentaoxa-3-azadecacyclo[17.17.0.02,17.04,16.07,15.09,13.022,36.023,25.023,33.026,31]hexatriaconta-2(17),4(16),5,7(15)-tetraen-8-one	metab_11215	-	-	-	HMDB0242426	M-H2O-H	C42H55NO7	4.7358	-	neg	-	-	-	-	Lipids and lipid-like molecules	Prenol lipids	666.383	0.0113672	-	65.2	4.66023	-	Diterpenoids	1.7251	1.6776	1.6802	1.6564	1.6593	1.6447	4.3006	3.2634	1.6948	1.8534	1.7163	2.0851	1.7129	1.7037	3.8818	3.6725	3.2033	2.9095	6.7149	6.6985	6.1335	6.155	6.9185	6.9086	5.8138
neg_2236	Pralsetinib	metab_11234	-	-	-	HMDB0304855	M-H2O-H	C27H32FN9O2	4.7592	-	neg	-	-	-	-	Not Available	Not Available	514.252	0.0316393	-	50.2	5.84988	-	Not Available	4.5584	4.5865	4.1074	4.123	4.1924	4.0404	5.1199	5.0733	5.0535	4.744	5.5757	5.1013	5.7269	5.8253	4.3465	4.4689	6.4836	6.5749	6.4978	6.4633	6.3625	6.1036	6.8163	6.7763	5.9401
neg_2237	Licoricesaponin E2	metab_11235	-	-	-	HMDB0038719	M+Cl	C42H60O16	4.7592	-	neg	-	-	-	-	Lipids and lipid-like molecules	Prenol lipids	855.351	0.0013737	-	71.3	-7.72313	119418-01-8	Terpene glycosides	4.4556	4.4072	4.4099	4.3856	4.3885	4.3735	5.4143	4.9594	4.4248	4.5653	5.5887	5.5888	4.4433	4.4338	4.6796	4.802	4.5741	4.3924	7.2748	7.2606	6.6615	6.6861	7.2954	7.251	6.537
neg_2241	PG(20:4(8Z,11Z,14Z,17Z)/20:3(5Z,8Z,11Z))	metab_11239	-	map01100;map00564;map00552	Metabolic pathways;Glycerophospholipid metabolism;Teichoic acid biosynthesis	HMDB0116594;PW_C063048	M+FA-H	C46H77O10P	4.7671	C00344	neg	Lipids	Phospholipids	Metabolism;Metabolism;Metabolism	Global and overview maps;Lipid metabolism;Glycan biosynthesis and metabolism	Lipids and lipid-like molecules	Glycerophospholipids	865.515	0.00893451	-	68	-9.99129	-	Glycerophosphoglycerols	6.6986	6.6926	6.7066	6.6402	6.6467	6.7351	7.5324	7.5417	7.5526	7.5431	7.5546	7.5743	3.6252	3.322	4.3264	4.1907	5.5479	5.5406	4.1995	4.4108	5.5406	5.6349	6.2162	6.23	7.3867
neg_2250	Formyllysine	metab_11249	-	-	-	HMDB0252452	M-H	C7H14N2O3	4.7984	-	neg	-	-	-	-	Organic acids and derivatives	Carboxylic acids and derivatives	173.092	0.0863764	-	55	-3.9323	-	Amino acids, peptides, and analogues	3.6447	3.5963	3.599	3.581	3.5776	3.6531	3.5967	3.6146	3.6138	3.6091	3.6358	3.6486	5.2891	5.2171	3.8686	3.991	4.8697	4.3938	4.5982	4.9532	4.8898	4.7655	4.8724	4.7308	4.2133
neg_2261	N-Cyclohexylformamide	metab_11259	-	map00930;map01120	Caprolactam degradation;Microbial metabolism in diverse environments	HMDB0031314;HMDB0255105	2M+Hac-H	C7H13NO	4.814	C11519	neg	-	-	Metabolism;Metabolism	Xenobiotics biodegradation and metabolism;Global and overview maps	Benzenoids	Benzene and substituted derivatives	313.213	0.104628	-	35.7	-0.391798	766-93-8;766-92-7	Not Available	4.3543	4.306	4.3086	4.2843	4.2872	4.2722	4.3063	4.3243	4.3235	4.3188	4.3454	4.3583	4.342	4.3325	4.5783	4.7007	4.2656	4.2476	5.2672	5.2396	5.0584	4.9921	5.9712	5.9075	4.4245
neg_2262	Pinometostat	metab_11260	-	-	-	HMDB0256563	M+Na-2H	C30H42N8O3	4.814	-	neg	-	-	-	-	Nucleosides, nucleotides, and analogues	5''-deoxyribonucleosides	583.31	0.0291005	-	47.1	-5.33302	-	Not Available	6.5288	6.4776	6.5139	6.4305	6.4402	6.5302	6.0971	6.0408	6.0537	6.0486	6.2667	6.3241	8.2095	8.2329	4.9183	5.0407	6.7092	6.6895	7.9816	7.9632	7.2996	7.2751	7.7817	7.755	7.3964
neg_2283	3-(4-Methylbenzylidene)camphor	metab_11279	-	-	-	HMDB0246209	2M+FA-H	C18H22O	4.8454	-	neg	-	-	-	-	Lipids and lipid-like molecules	Prenol lipids	553.336	0.0486562	-	34	6.42601	-	Monoterpenoids	3.6451	3.5967	3.5993	3.575	3.578	3.563	4.8765	3.615	4.6453	4.0858	4.2586	4.4888	4.8675	4.9591	3.869	3.9914	3.5564	3.5383	6.2558	6.2408	3.7268	3.6957	5.9986	6.0186	5.076
neg_2288	Dihydrokainic acid	metab_11283	-	-	-	HMDB0251319	M+FA-H	C10H17NO4	4.8532	-	neg	-	-	-	-	Organic acids and derivatives	Carboxylic acids and derivatives	260.114	0.0341393	-	47.6	-0.672532	-	Amino acids, peptides, and analogues	2.375	2.3269	2.3295	2.3053	2.3082	2.2933	2.3272	2.3451	2.3443	2.3396	2.3661	2.3789	2.3627	2.3533	2.5983	2.7204	2.2867	2.2687	5.9458	5.9388	6.1322	6.0959	5.7679	5.7436	4.9906
neg_2304	Erythrogran	metab_11298	-	-	-	HMDB0251932	M+K-2H	C37H67NO13	4.8688	-	neg	-	-	-	-	Organic oxygen compounds	Organooxygen compounds	770.405	0.0343325	-	42.1	-6.31331	-	Carbohydrates and carbohydrate conjugates	4.5775	4.5509	4.6111	4.581	4.6296	4.6325	5.4402	5.4152	5.3257	5.1088	5.5398	5.6553	5.0734	5.2892	4.8015	4.9239	6.077	6.1119	5.9686	5.8873	6.1453	6.1583	5.48	5.4798	5.8402
neg_2310	N-(1-Carboxy-3-carboxanilidopropyl)alanylproline	metab_11304	-	-	-	HMDB0257086	M-H	C19H25N3O6	4.8843	-	neg	-	-	-	-	Organic acids and derivatives	Carboxylic acids and derivatives	390.167	0.00764823	-	51.9	1.05044	-	Amino acids, peptides, and analogues	4.0808	4.0324	4.0351	4.0107	4.0136	3.9987	4.2216	4.1152	4.0499	4.1151	4.0719	4.1396	4.0684	4.059	4.3048	4.4272	4.8031	4.7774	5.5835	5.6166	5.0009	4.9982	6.0561	5.9914	4.7725
neg_2314	Hydroxyrepaglinide	metab_11308	-	-	-	HMDB0060979	2M-H	C27H36N2O5	4.8843	-	neg	-	-	-	-	Organoheterocyclic compounds	Piperidines	935.521	0.014939	-	78.3	3.36762	-	Phenylpiperidines	3.7543	4.7214	3.8068	4.1917	3.6871	4.251	4.8073	4.8819	3.7234	4.7642	4.8991	4.6485	3.7419	3.7325	3.9782	4.1006	5.4534	5.4376	6.0531	5.9943	3.836	3.8048	7.3652	7.3633	6.1091
neg_232	Miproxifene phosphate	metab_11314	-	-	-	HMDB0254746	M-H2O-H, M+Na-2H	C29H36NO5P	3.2445	-	neg	-	-	-	-	Phenylpropanoids and polyketides	Stilbenes	490.215	0.192335	-	34.3	0.184706	-	Not Available	3.1586	3.1103	3.1129	3.0886	3.0916	3.0766	3.2467	3.403	3.1278	3.7465	3.5598	3.8219	6.4469	6.3806	3.3825	3.5049	5.9448	6.0124	6.0999	6	6.3623	6.349	3.4172	3.4126	5.1391
neg_235	L-Phenylalanine	metab_11345	-	map00996;map00997;map02010;map00999;map01110;map00960;map00470;map00966;map00940;map01064;map01063;map01061;map01060;map01100;map01210;map01230;map00360;map00400;map04978;map00460;map04974;map00970;map05230;map01070	Biosynthesis of various alkaloids;Biosynthesis of various other secondary metabolites;ABC transporters;Biosynthesis of various plant secondary metabolites;Biosynthesis of secondary metabolites;Tropane, piperidine and pyridine alkaloid biosynthesis;D-Amino acid metabolism;Glucosinolate biosynthesis;Phenylpropanoid biosynthesis;Biosynthesis of alkaloids derived from ornithine, lysine and nicotinic …	HMDB0000159;HMDB0250791;PW_C000104;MJDBAA00000196	M-H, M+FA-H	C9H11NO2	3.2523	C00079	neg	Peptides	Amino acids	Metabolism;Metabolism;Environmental Information Processing;Metabolism;Metabolism;Metabolism;Metabolism;Metabolism;Metabolism;Metabolism;Metabolism;Metabolism;Metabolism;Metabolism;Metabolism;Metabolism;Metabolism;Metabolism;Organismal Systems;Metabolism;Organismal Systems;Genetic Information Processing;Human Diseases;Metabolism	Biosynthesis of other secondary metabolites;Biosynthesis of other secondary metabolites;Membrane transport;Biosynthesis of other secondary metabolites;Global and overview maps;Biosynthesis of other secondary metabolites;Metabolism of other amino acids;Biosynthesis of other secondary metabolites;Biosynthesis of other secondary metabolites;Chemical structure transformation maps;Chemical structure t…	Organic acids and derivatives	Carboxylic acids and derivatives	164.071	0.0146417	98.8	-	-4.46522	63-91-2	Amino acids, peptides, and analogues	5.8254	5.5914	5.7141	5.5132	5.6077	5.6518	6.5085	6.4264	6.4878	6.417	6.4853	6.4774	7.1601	7.2072	5.4461	5.537	7.2401	7.3406	7.4358	7.4122	7.0457	6.994	7.7637	7.7572	7.0203
neg_2359	N6-[2-(4-Aminophenyl)ethyl]adenosine	metab_11355	-	-	-	HMDB0248518	2M+Hac-H	C18H22N6O4	4.9778	-	neg	-	-	-	-	Nucleosides, nucleotides, and analogues	Purine nucleosides	831.353	0.0568645	-	76.6	-1.58467	-	Not Available	3.7192	3.6708	3.6735	3.6492	3.6521	3.6371	4.1925	4.6572	4.1934	4.0892	3.7103	4.2478	6.3759	6.3982	3.9432	4.0656	4.2872	3.6124	5.9286	5.8731	5.2356	5.2274	3.9779	3.9733	5.2281
neg_2361	Butenoylcarnitine	metab_11357	-	-	-	HMDB0249460	M+Na-2H	C11H19NO4	4.9856	-	neg	-	-	-	-	Organic acids and derivatives	Keto acids and derivatives	250.108	0.0540651	-	57.3	9.46539	-	Medium-chain keto acids and derivatives	3.6935	3.6451	3.6478	3.6235	3.6264	3.6114	3.6455	3.6635	3.6627	3.658	3.98	3.6974	3.6812	3.6717	3.9175	4.0399	3.6048	3.5868	4.7609	4.7258	5.5738	5.4817	4.459	4.6868	4.0411
neg_2389	PG(PGJ2/i-13:0)	metab_11385	-	-	-	HMDB0271186	M+FA-H	C39H67O12P	5.0169	-	neg	-	-	-	-	Not Available	Not Available	803.434	0.00737582	-	52.3	-1.26721	-	Not Available	4.9275	4.0334	4.4084	4.4611	4.628	4.2694	5.2973	5.1544	5.1433	5.1361	4.6055	4.0857	8.3106	8.3225	5.0439	4.4282	7.8302	7.8393	7.0743	7.0334	7.4902	7.5512	6.721	6.7372	7.6255
neg_2398	1-Acetylproline	metab_11394	-	-	-	HMDB0242126	2M+FA-H	C7H11NO3	5.0326	-	neg	-	-	-	-	Organic acids and derivatives	Carboxylic acids and derivatives	359.146	0.0343771	-	35.1	-0.27074	-	Amino acids, peptides, and analogues	4.9752	4.9268	4.9295	4.9052	4.9081	4.8931	4.9272	4.9451	4.9443	4.9396	4.9663	4.9791	4.9628	4.9534	5.1992	5.3216	4.8865	4.8684	5.9103	5.8724	5.8191	5.7959	5.9075	5.8878	5.0454
neg_2429	PE(LTE4/14:1(9Z))	metab_11427	-	-	-	HMDB0260709	M+Cl	C42H73N2O11PS	5.0718	-	neg	-	-	-	-	Not Available	Not Available	879.43	0.0180062	-	88.3	-8.12064	-	Not Available	6.1407	6.4985	6.0964	6.2969	6.1116	6.4588	6.3745	6.7687	6.481	6.6649	6.8413	7.04	5.8998	5.8713	4.5539	4.6763	4.2412	4.3022	5.0051	5.1962	5.2834	5.441	5.2485	4.7719	6.6079
neg_2450	FP-biotin	metab_11450	-	-	-	HMDB0252476	M-H2O-H	C27H50FN4O5PS	5.1109	-	neg	-	-	-	-	Organoheterocyclic compounds	Biotin and derivatives	573.304	0.005168	-	47.1	-0.485058	-	Not Available	2.9128	4.5125	4.4385	4.0653	2.9341	2.3755	4.4621	4.3954	4.517	4.6103	2.4484	3.9363	6.4212	6.6072	2.6807	2.8029	6.5005	6.5507	7.1471	7.1093	6.7466	6.7723	7.1066	7.1179	6.5518
neg_2469	Esmolol	metab_11468	-	-	-	PW_C008734;HMDB0014333	M+K-2H	C16H25NO4	5.1344	C06980	neg	-	-	-	-	Benzenoids	Phenol ethers	332.125	0.0162538	-	48.7	-6.34497	103598-03-4	Not Available	2.3463	3.6752	3.7883	2.6742	2.2795	2.2646	2.2985	2.3164	2.3156	2.3109	2.3374	2.3502	2.334	2.3246	2.5695	2.6916	2.258	2.24	5.8687	5.8425	5.7484	5.7678	6.2334	6.2554	5.2151
neg_2471	Enterodiol	metab_11471	-	-	-	HMDB0005056	2M-H	C18H22O4	5.1344	C18166	neg	-	-	-	-	Lignans, neolignans and related compounds	Dibenzylbutane lignans	603.3	0.0153226	-	59.1	5.79298	80226-00-2	Dibenzylbutanediol lignans	3.2677	2.527	3.1556	2.5054	2.5083	2.4934	4.4599	2.5453	4.2662	4.1907	3.1696	2.7275	6.1382	6.1696	2.7988	2.921	7.2426	7.2961	6.5064	6.4779	5.7835	5.7657	5.9298	5.91	6.3273
neg_2479	Prodiamine	metab_11478	-	-	-	HMDB0256792	M+FA-H	C13H17F3N4O4	5.1501	C18884	neg	-	-	-	-	Benzenoids	Benzene and substituted derivatives	395.121	0.209089	-	37.3	6.37982	29091-21-2	Aniline and substituted anilines	4.5952	4.5468	4.5494	4.5251	4.528	4.5131	4.5472	4.5651	4.5643	4.5596	4.5863	4.5991	4.5828	4.5734	4.8192	4.9416	4.5065	4.4884	5.5864	5.5311	5.5275	5.5431	5.895	5.9151	4.8306
neg_2487	Aziridyl benzoquinone	metab_11484	-	-	-	HMDB0248810	M-H	C16H22N2O6	5.1658	C19333	neg	-	-	-	-	Organic oxygen compounds	Organooxygen compounds	337.14	0.00281834	-	47.1	-0.210613	800-24-8	Carbonyl compounds	4.1962	4.1478	4.1505	4.1261	4.1291	4.1141	5.155	5.252	5.0561	4.8976	5.1208	5.1348	4.1838	4.1744	4.4202	4.5426	4.1075	4.0894	5.6942	5.6536	4.278	4.2468	6.7934	6.8031	5.7248
neg_2512	12-Hydroxyjasmonic acid glucoside	metab_11512	-	-	-	HMDB0301837	2M+Hac-H	C18H28O9	5.1971	C08558	neg	-	-	-	-	Lipids and lipid-like molecules	Fatty Acyls	835.367	0.0291724	-	42.7	8.38948	-	Fatty acyl glycosides	6.4102	6.8778	6.2351	6.5034	6.281	6.7449	5.9471	6.0253	6.2804	6.4888	6.1769	6.4077	6.2315	6.3162	5.0315	5.3031	4.1509	4.1328	4.3891	4.9264	5.2798	4.2901	5.7285	5.4953	6.1637
neg_2518	Fumonisin AK1	metab_11515	-	-	-	HMDB0033397	M+Cl	C30H53NO11	5.2049	-	neg	-	-	-	-	Organic acids and derivatives	Carboxylic acids and derivatives	638.331	0.00670169	-	37.6	-0.836554	170591-49-8	Tricarboxylic acids and derivatives	3.8656	3.8172	3.8199	3.7956	3.7985	3.7835	3.8176	3.8355	3.8347	3.83	3.8567	3.8695	3.8532	4.3502	4.0896	4.212	3.7769	3.7588	6.3301	6.2971	6.7057	6.7436	5.5202	5.5003	5.1753
neg_2564	Threoninyl-Tryptophan	metab_11560	-	-	-	HMDB0029072;HMDB0304790	M-H	C15H19N3O4	5.2831	-	neg	-	-	-	-	Organic acids and derivatives	Carboxylic acids and derivatives	304.13	0.0210445	-	48.1	-0.557871	186761-42-2	Amino acids, peptides, and analogues	3.9293	3.8809	3.8836	3.8593	3.8622	3.8472	4.6045	4.1969	4.7392	5.1095	3.9204	5.2758	3.9169	3.9075	4.1533	4.2757	3.8406	3.8225	5.0032	5.6432	5.4086	4.6886	6.2154	5.8346	5.3859
neg_2573	Acarviosin	metab_11570	-	-	-	HMDB0247888	M+Cl	C14H25NO8	5.2909	-	neg	-	-	-	-	Organic oxygen compounds	Organooxygen compounds	370.125	0.0363939	-	50.1	-6.06948	-	Carbohydrates and carbohydrate conjugates	3.8982	3.8498	3.8525	3.8282	3.8311	3.8161	4.98	5.0371	4.7639	4.7411	4.8607	4.6833	3.8858	3.8764	4.1222	4.2446	3.8095	3.7914	5.265	5.2758	3.98	4.112	6.1908	6.1657	5.3306
neg_2581	Tryptophyl-Leucine	metab_11577	-	-	-	HMDB0029087	M-H	C17H23N3O3	5.3066	-	neg	-	-	-	-	Organic acids and derivatives	Carboxylic acids and derivatives	316.166	0.0568256	-	57.5	-0.7875	-	Amino acids, peptides, and analogues	3.7004	3.652	3.6547	3.6303	3.6333	3.6183	3.6524	3.6703	3.6695	3.6648	3.6915	3.7043	3.688	3.6786	3.9244	4.0468	4.2684	3.5936	5.5488	5.5258	5.2107	5.227	5.9813	6.0092	4.9347
neg_2585	Glycylphenylalanylleucylglycine	metab_11580	-	-	-	HMDB0252827	M-H	C19H28N4O5	5.3144	-	neg	-	-	-	-	Organic acids and derivatives	Carboxylic acids and derivatives	391.199	0.00514101	-	50.1	-0.293191	-	Amino acids, peptides, and analogues	2.3467	2.2985	2.3012	2.277	2.2799	2.265	2.2989	2.3168	2.316	2.3113	2.3378	4.019	6.4224	6.4242	2.5699	2.692	6.14	6.1397	6.4243	6.3996	6.9456	6.944	6.4413	6.4745	6.0403
neg_2586	2-({4-[5-(3,4-Diethoxyphenyl)-1,2,4-oxadiazol-3-yl]-2,3-dihydro-1H-inden-1-yl}amino)ethan-1-ol	metab_11581	-	-	-	HMDB0244335	M+FA-H	C23H27N3O4	5.3144	-	neg	-	-	-	-	Organoheterocyclic compounds	Azoles	454.195	0.0318379	-	55.6	-7.51693	-	Oxadiazoles	4.0342	3.9858	3.9885	3.9642	3.9671	4.1089	3.9862	4.0042	4.0034	3.9987	4.0253	4.0381	5.8803	5.8259	4.2582	4.3806	5.3711	5.4254	5.6015	5.5519	6.3436	6.376	5.7803	5.7606	5.1988
neg_2626	PS(14:0/20:5(5Z,8Z,11Z,14Z,17Z))	metab_11623	-	map01100;map00564;map01110;map05146;map05322;map00260;map05140	Metabolic pathways;Glycerophospholipid metabolism;Biosynthesis of secondary metabolites;Amoebiasis;Systemic lupus erythematosus;Glycine, serine and threonine metabolism;Leishmaniasis	PW_C060697;LMGP03010922;HMDB0112299	M+Na-2H	C40H68NO10P	5.3693	C02737	neg	Lipids	Phospholipids	Metabolism;Metabolism;Metabolism;Human Diseases;Human Diseases;Metabolism;Human Diseases	Global and overview maps;Lipid metabolism;Global and overview maps;Infectious disease: parasitic;Immune disease;Amino acid metabolism;Infectious disease: parasitic	Lipids and lipid-like molecules	Glycerophospholipids	774.428	0.124106	-	43.7	-6.71265	-	Glycerophosphoserines	4.2932	2.7684	2.771	2.7468	2.7497	2.7347	2.7688	3.2549	3.5442	3.5431	3.2396	2.9999	5.1847	5.0458	3.0404	3.1628	3.5379	3.7153	2.9661	3.9911	6.8852	6.8834	5.3464	5.0714	5.2233
neg_2637	Vignatic acid B	metab_11635	-	-	-	HMDB0033617	M+Na-2H	C27H41N3O7	5.3849	-	neg	-	-	-	-	Organic acids and derivatives	Carboxylic acids and derivatives	540.271	0.13781	-	77.8	4.23223	181485-20-1	Amino acids, peptides, and analogues	4.2043	4.1559	4.1586	4.1342	4.1372	4.1222	4.1563	4.1742	4.1734	4.1687	4.1954	4.2082	4.1919	4.1825	4.4283	4.5507	4.1156	4.0975	5.8284	5.6739	4.5143	4.2549	5.8648	5.8887	4.7099
neg_2653	Phenylalanyl-Alanine	metab_11653	-	-	-	HMDB0304787;HMDB0028988	3M-H	C12H16N2O3	5.4085	-	neg	-	-	-	-	Organic acids and derivatives	Carboxylic acids and derivatives	707.337	0.0338236	-	45.9	-6.05963	3918-87-4	Amino acids, peptides, and analogues	4.0135	3.9651	3.9678	3.9434	3.9464	3.9314	4.4042	4.2993	3.9826	3.9779	4.2096	4.5173	6.684	6.803	4.2375	4.3599	6.5132	6.4994	5.7081	5.5661	5.7299	5.7759	4.2722	4.2815	5.5594
neg_2663	4-O-Deacetylvinflunine	metab_11664	-	-	-	HMDB0246553	M-H2O-H	C43H52F2N4O7	5.4241	-	neg	-	-	-	-	Alkaloids and derivatives	Vinca alkaloids	755.362	0.0207035	-	46.5	-0.335004	-	Not Available	6.5158	6.4863	6.4777	6.4221	6.3246	6.4934	6.4975	6.4727	6.3173	6.2875	6.4884	6.4657	6.177	6.2189	4.8743	4.9967	6.1141	6.0949	5.2485	5.2677	5.7729	5.8575	4.909	5.257	6.339
neg_2678	(R)-5-(2-(5,6-Diethyl-2,3-dihydro-1H-inden-2-ylamino)-1-hydroxyethyl)-8-hydroxyquinolin-2(1H)-one	metab_11677	-	-	-	HMDB0246714	M+Cl	C24H28N2O3	5.4555	-	neg	-	-	-	-	Organoheterocyclic compounds	Quinolines and derivatives	427.183	0.0320974	-	30.6	9.85113	-	Quinolones and derivatives	4.0284	3.98	3.9827	3.9584	3.9613	3.9463	3.9804	4.186	4.2421	3.9928	4.3709	4.7225	4.016	4.0066	4.2524	4.3748	3.9397	3.9216	5.6599	5.6484	4.9282	4.9347	5.9251	5.9279	5.0672
neg_2700	Tranexamic Acid	metab_11700	-	-	-	PW_C008836;HMDB0014447;MJDBOTE0000780	M+FA-H	C8H15NO2	5.4869	C12535	neg	-	-	-	-	Organic acids and derivatives	Carboxylic acids and derivatives	202.108	0.00161653	-	67.8	-3.13298	1197-18-8	Amino acids, peptides, and analogues	5.2223	5.192	5.2393	5.168	5.0609	5.1765	5.9355	5.9367	5.8954	5.9256	6.2071	6.1809	3.1555	3.146	3.3917	3.5141	4.1194	4.2301	6.5573	6.5438	6.19	6.1328	6.8064	6.8094	6.0903
neg_2703	PGP(i-12:0/a-15:0)	metab_11703	-	map01100;map00564	Metabolic pathways;Glycerophospholipid metabolism	PW_C076337;HMDB0116532	M-H2O-H	C33H66O13P2	5.4869	C03892	neg	-	-	Metabolism;Metabolism	Global and overview maps;Lipid metabolism	Lipids and lipid-like molecules	Glycerophospholipids	713.384	0.01608	-	35.1	5.60854	-	Glycerophosphoglycerophosphates	4.2843	4.3246	4.1433	4.5767	4.1219	4.3655	5.0126	4.9378	4.6285	4.8858	4.1801	4.1929	6.8168	6.8415	4.6686	4.7305	6.7343	6.7352	6.9244	6.9173	7.5354	7.4828	6.0052	6.0146	6.4607
neg_271	E-10-Hydroxydesmethylnortriptyline	metab_11710	-	-	-	HMDB0014257	2M+FA-H, 2M+Hac-H	C18H19NO	3.3382	-	neg	-	-	-	-	Benzenoids	Dibenzocycloheptenes	575.287	0.0143307	-	35.5	-8.9497	-	Not Available	5.4455	4.6129	5.5067	5.1264	5.165	4.5792	5.5526	5.389	5.6703	5.6727	5.5463	5.292	5.9142	5.7983	4.8853	5.0077	6.2999	6.3678	7.1999	7.195	7.7368	7.8295	6.8043	6.8617	6.7051
neg_272	Nivacortol	metab_11720	-	-	-	HMDB0255670	M-H, M+K-2H	C28H31FN2O	3.4086	-	neg	-	-	-	-	Lipids and lipid-like molecules	Steroids and steroid derivatives	429.235	0.0142444	-	35.7	0.875002	-	Estrane steroids	4.0635	4.0151	4.0178	3.9935	3.9964	4.06	4.0155	4.0335	4.0327	4.028	4.6175	4.6747	4.0512	4.0417	4.2875	4.4468	6.0371	6.1349	6.3968	6.3922	6.0304	6.0053	6.6033	6.6151	5.7248
neg_2722	Valyltryptophan	metab_11723	-	-	-	HMDB0029138	M+FA-H	C16H21N3O3	5.5261	-	neg	-	-	-	-	Organic acids and derivatives	Carboxylic acids and derivatives	348.156	0.029266	-	38.2	-0.637635	24587-37-9	Amino acids, peptides, and analogues	3.3186	3.2702	3.2729	3.2485	3.2515	3.2365	3.2706	3.2885	3.2877	3.283	3.3096	3.3225	3.3062	3.2968	3.5425	3.6649	3.2299	3.2118	5.4193	5.8909	6.2913	6.0392	6.0801	5.941	5.0361
neg_2739	PA(a-15:0/LTE4)	metab_11739	-	-	-	HMDB0266933	M+Na-2H	C41H72NO11PS	5.5418	-	neg	-	-	-	-	Not Available	Not Available	838.433	0.241851	-	52.2	1.88516	-	Not Available	3.4169	4.1248	4.1371	3.3468	4.469	3.3348	4.8029	4.5737	4.7668	4.6632	4.0428	4.2735	3.4045	4.5498	3.6408	3.7632	3.3282	3.3101	5.7493	5.5902	3.4986	4.4352	6.5037	6.4663	4.5997
neg_2741	DG(20:5(6E,8Z,11Z,14Z,17Z)-OH(5)/0:0/10:0)	metab_11741	-	-	-	HMDB0294540	M+Cl	C33H54O6	5.5496	-	neg	-	-	-	-	Not Available	Not Available	581.367	0.0257794	-	47.6	9.68233	-	Not Available	4.9628	4.8932	5.1993	5.1421	4.8337	5.3355	5.6803	5.6493	5.476	5.2359	5.4547	5.6006	5.5687	5.6525	5.1249	5.2473	4.8122	4.7941	6.6194	6.6075	6.8969	6.8499	7.0186	7.0137	6.2456
neg_2748	Collagen	metab_11748	-	-	-	HMDB0303213	M-H2O-H	C36H60N10O11	5.5653	C00211	neg	-	-	-	-	Organic acids and derivatives	Carboxylic acids and derivatives	789.427	0.00630676	-	62.4	0.60802	9064-67-9	Amino acids, peptides, and analogues	6.6502	6.5902	6.6592	6.4992	6.4605	6.5972	6.8775	6.8737	6.72	6.6867	6.9869	7.0124	5.0914	5.3001	4.5207	4.6431	4.208	4.1899	4.4463	4.4826	5.0951	5.2545	4.5554	4.718	6.6247
neg_2750	Ultram	metab_11751	-	-	-	HMDB0014339;HMDB0259401	M+Na-2H	C16H25NO2	5.5731	C07153	neg	-	-	-	-	Benzenoids	Phenol ethers	284.161	0.00484343	-	33.8	-6.66678	27203-92-5	Anisoles	3.1665	3.1182	3.1208	3.0965	3.4074	3.0845	4.4917	3.7993	4.2151	4.5657	3.1576	3.695	4.631	3.5697	3.3904	3.5128	4.227	3.0598	5.6537	5.9476	4.3212	4.6123	5.9933	5.9938	5.1476
neg_2757	CDP-DG(20:4(5Z,7E,11Z,14Z)-OH(9)/i-13:0)	metab_11758	-	-	-	HMDB0293386	M-H2O-H	C45H75N3O16P2	5.5809	-	neg	-	-	-	-	Not Available	Not Available	956.452	0.0217649	-	45	7.96966	-	Not Available	4.4216	4.3732	4.3759	4.3516	4.3545	4.3395	4.3736	4.3916	4.3908	4.3861	4.4127	4.4255	6.0764	6.033	4.6456	4.768	5.5312	5.5597	5.5236	5.5252	5.8431	5.8611	6.3735	6.3293	5.1982
neg_2758	(2S,3As,6aS)-1-[(2R)-2-carboxy-2-[[(2S)-1-ethoxy-1-oxo-4-phenylbutan-2-yl]amino]acetyl]-3,3a,4,5,6,6a-hexahydro-2H-cyclopenta[b]pyrrole-2-carboxylic acid	metab_11759	-	-	-	HMDB0257995	M+Na-2H	C23H30N2O7	5.5888	-	neg	-	-	-	-	Organic acids and derivatives	Carboxylic acids and derivatives	467.178	0.0289599	-	69	-3.99238	-	Amino acids, peptides, and analogues	4.801	4.5515	4.6718	4.7347	4.6129	4.5962	4.2531	4.4773	3.9137	3.909	3.9356	3.9485	4.2735	4.3381	5.1168	5.0656	5.7273	5.6563	6.2278	6.185	6.6874	6.6994	6.2372	6.2446	5.658
neg_2760	THYMOPENTIN	metab_11762	-	-	-	HMDB0259057	M-H	C30H49N9O9	5.5888	-	neg	-	-	-	-	Organic acids and derivatives	Carboxylic acids and derivatives	678.358	0.00501576	-	73.3	-0.740228	-	Amino acids, peptides, and analogues	6.0363	5.8975	6.1336	5.9322	5.808	6.0926	4.9753	4.813	4.9201	4.9584	5.1887	5.0019	4.6979	4.4846	2.2963	2.4182	5.8467	5.8363	2.2223	2.6563	3.2994	3.2491	2.3308	2.373	4.9423
neg_2792	Leucyl-Tryptophan	metab_11796	-	-	-	HMDB0028940	M+FA-H	C17H23N3O3	5.6436	-	neg	-	-	-	-	Organic acids and derivatives	Carboxylic acids and derivatives	362.172	0.05345	-	65.4	-0.3276	-	Amino acids, peptides, and analogues	3.5827	3.5343	3.537	3.5126	3.5156	3.5006	3.5347	3.5526	3.5518	3.5471	3.8639	3.8111	3.5703	3.5609	3.8066	3.929	4.1075	4.2416	3.7322	4.668	5.4024	4.9893	5.6438	5.6661	4.3258
neg_2795	NLc6Cer	metab_11799	-	-	-	HMDB0062507	M-2H	C60H105N3O33	5.6436	-	neg	-	-	-	-	Lipids and lipid-like molecules	Sphingolipids	696.821	0.0346467	-	56.1	-5.17646	-	Glycosphingolipids	5.1435	5.0512	4.9086	4.1807	5.1218	5.0236	4.1911	4.2091	4.2083	4.2036	4.2302	4.2431	4.2268	4.2173	4.4632	4.6459	4.1505	4.3854	6.266	6.297	6.6746	6.6855	5.9216	5.9607	5.4166
neg_2813	17-O-deacetylvindoline	metab_11818	-	map01110;map00901	Biosynthesis of secondary metabolites;Indole alkaloid biosynthesis	HMDB0304032	2M+FA-H	C23H31N2O5+	5.667	C01091	neg	-	-	Metabolism;Metabolism	Global and overview maps;Biosynthesis of other secondary metabolites	Alkaloids and derivatives	Plumeran-type alkaloids	875.447	0.00800904	-	88.4	2.94551	-	Not Available	3.4058	3.3722	3.3601	3.3358	3.3387	3.3237	4.2547	4.1717	4.3413	4.3196	3.3969	3.4097	5.9445	5.9717	3.6297	3.7521	6.5517	6.529	5.9867	5.9226	6.2972	6.3531	5.4997	5.5625	5.7515
neg_2819	Physagulin C	metab_11823	-	-	-	HMDB0038535	M+FA-H	C30H38O9	5.6826	-	neg	-	-	-	-	Lipids and lipid-like molecules	Steroids and steroid derivatives	587.246	0.0300281	-	55.5	-7.7158	136997-67-6	Steroid lactones	3.7694	3.721	3.7236	3.6993	3.7022	3.6873	3.7213	3.7393	3.7385	3.7338	3.7604	3.7733	3.757	3.8872	3.9933	4.1157	3.6807	3.6626	6.377	6.3424	6.078	6.0797	5.8819	5.9226	4.9336
neg_2822	9,10-DiHODE	metab_11827	-	-	-	HMDB0010221	M+Cl	C18H32O4	5.6905	-	neg	-	-	-	-	Lipids and lipid-like molecules	Fatty Acyls	347.197	0.0157746	-	57.5	-6.55126	-	Lineolic acids and derivatives	3.2125	3.1641	3.1668	3.1666	3.1454	3.1304	3.6264	3.2434	3.4244	3.1769	3.2036	3.2164	3.2001	3.1907	3.4364	3.5588	3.1238	3.1058	5.2114	5.1318	5.4478	5.5188	6.0238	6.0688	4.6602
neg_2847	Avenestergenin A2	metab_11852	-	-	-	HMDB0035262	M+Na-2H	C37H52O7	5.7374	-	neg	-	-	-	-	Lipids and lipid-like molecules	Prenol lipids	629.352	0.0400822	-	81	9.40729	90578-34-0	Triterpenoids	3.2931	3.2447	3.2473	3.223	3.226	3.211	3.6133	3.5499	3.6387	3.7079	3.2841	3.3878	6.6578	6.6978	3.517	3.6393	3.2044	3.1863	3.4426	4.0992	5.2324	5.2692	5.4527	5.4682	5.6147
neg_2850	4-Oxo-13-cis-retinoate	metab_11856	-	-	-	HMDB0012789	M+Na-2H	C20H26O3	5.7451	-	neg	-	-	-	-	Lipids and lipid-like molecules	Prenol lipids	335.161	0.11269	-	30.1	-5.15631	-	Retinoids	3.6198	3.5714	3.5741	3.5498	3.5527	3.5377	3.5718	3.5898	3.589	3.5843	3.6109	3.6237	3.6075	3.598	3.8438	3.9662	4.34	3.5131	4.34	4.7238	4.6899	4.497	5.6001	5.5332	4.3004
neg_2858	4-[(2,4-Dihydroxy-3,3-dimethylbutanoyl)amino]butanoic acid	metab_11863	-	-	-	HMDB0246316	M-H2O-H	C10H19NO5	5.7607	-	neg	-	-	-	-	Organic acids and derivatives	Carboxylic acids and derivatives	214.108	0.160646	-	72.9	-1.90604	-	Amino acids, peptides, and analogues	4.1156	4.0924	3.732	3.7277	3.8315	4.2055	3.0392	3.0571	3.0563	3.0516	3.0783	3.0911	3.5899	3.7678	3.8331	3.4334	3.7309	2.9805	5.2218	5.2765	4.8329	4.6274	5.066	5.0838	4.4107
neg_2899	Isofebrifugine	metab_11904	-	-	-	HMDB0242253;HMDB0253633	M-H	C16H19N3O3	5.8232	C10698	neg	-	-	-	-	Organoheterocyclic compounds	Diazanaphthalenes	300.135	0.0259176	-	49	-0.448356	32434-44-9	Benzodiazines	3.2318	3.5663	3.1861	3.1618	3.1647	4.0821	3.1838	3.2018	3.201	3.1963	3.2229	3.9339	3.2195	3.21	3.4557	3.5781	3.1432	3.1251	5.0055	5.4943	5.3873	4.4754	5.7537	5.3436	4.6736
neg_2914	Methyltrienolone	metab_11921	-	-	-	HMDB0254669	2M+Hac-H	C19H24O2	5.8388	C14257	neg	-	-	-	-	Lipids and lipid-like molecules	Steroids and steroid derivatives	627.372	0.0800987	-	43.5	5.86578	965-93-5	Estrane steroids	3.0626	3.0143	3.0169	2.9926	2.9956	2.9806	3.0146	4.0453	3.3893	3.4356	4.1675	3.0665	4.7665	4.8763	3.2865	3.4088	2.974	3.8336	5.4416	5.4136	5.8063	5.7373	3.3212	3.3166	4.8019
neg_2942	(S)-Nerolidol 3-O-[a-L-rhamnopyranosyl-(1->4)-a-L-rhamnopyranosyl-(1->6)-b-D-glucopyranoside]	metab_11950	-	-	-	HMDB0040846	M-H2O-H	C33H56O14	5.8779	-	neg	-	-	-	-	Organic oxygen compounds	Organooxygen compounds	657.347	0.00829725	-	83.6	-3.70348	130466-33-0	Carbohydrates and carbohydrate conjugates	3.5689	3.5205	3.5232	3.4988	3.5018	3.4868	3.7678	3.8501	4.389	3.5333	3.9258	4.3309	4.8591	4.9314	3.7928	3.9152	3.4802	3.4621	6.2512	6.227	5.5226	5.5227	6.053	6.0635	5.3252
neg_2956	Epothilone D	metab_11965	-	-	-	LMPK04000001;HMDB0251876	2M-H	C27H41NO5S	5.8858	C12039	neg	-	-	-	-	Phenylpropanoids and polyketides	Macrolides and analogues	981.542	0.0107954	-	79.4	8.20102	189453-10-9	Epothilones and analogues	7.3146	7.229	7.2784	7.1707	7.2334	7.2418	7.5751	7.6038	7.5363	7.5712	7.7492	7.7418	4.4514	4.4398	3.557	3.6867	3.2444	3.993	5.0625	5.0771	4.5461	4.5087	6.9874	6.9679	7.0209
neg_2983	Dihydroergocryptine	metab_11994	-	-	-	HMDB0251310	M-H2O-H	C32H43N5O5	5.925	-	neg	-	-	-	-	Lipids and lipid-like molecules	Steroids and steroid derivatives	558.314	0.0391815	-	46.8	9.96425	-	Steroid lactones	6.0074	6.3034	5.9613	6.0609	6.0548	6.2477	6.3713	6.324	6.3075	6.3129	6.3782	6.3923	5.9304	5.7436	4.1681	4.2905	4.7537	4.7069	4.0937	4.231	4.7484	4.5084	4.2028	4.1982	5.7831
neg_2996	Pyrvinium	metab_12008	-	-	-	HMDB0240273	M+Cl	C26H28N3+	5.9407	C07412	neg	-	-	-	-	Organoheterocyclic compounds	Pyrroles	417.199	0.00766291	-	55.2	4.38194	7187-62-4	Substituted pyrroles	4.3881	4.5244	4.6829	4.3606	4.6976	4.2963	5.5195	5.5735	5.0883	5.0492	5.6881	5.6901	3.3779	3.455	5.4041	5.5573	5.4725	5.4658	6.0824	6.0494	6.0419	6.0534	6.4041	6.4158	5.6941
neg_2999	(3b,16a,20R)-25-Acetoxy-3,16,20,22-tetrahydroxy-5-cucurbiten-11-one 3-glucoside	metab_12011	-	-	-	HMDB0035346	M-H	C38H62O12	5.9407	-	neg	-	-	-	-	Lipids and lipid-like molecules	Steroids and steroid derivatives	709.414	0.145986	-	80.7	-3.69218	178062-95-8	Steroidal glycosides	3.801	3.7526	3.7552	3.7309	3.7338	3.7189	3.753	3.7709	3.7701	3.7654	3.792	3.8049	3.7886	3.7792	4.025	4.1473	5.091	4.6926	5.5402	5.4691	5.3298	5.1337	6.0544	6.0634	3.9753
neg_3011	Taurodeoxycholic acid	metab_12027	-	-	-	LMST05040013;PW_C000715;HMDB0000896	M+FA-H	C26H45NO6S	5.9564	C05463	neg	-	-	-	-	Lipids and lipid-like molecules	Steroids and steroid derivatives	544.299	0.029907	-	71.4	7.17266	516-50-7	Bile acids, alcohols and derivatives	6.4869	6.771	6.4842	6.5513	6.5687	6.7036	6.2264	6.0743	6.2302	6.2733	6.1251	6.2665	6.1068	5.9104	4.1697	4.6692	3.2811	2.9768	3.233	4.2324	5.2878	5.0807	3.342	3.6275	5.8197
neg_3026	Cholylhistidine	metab_12043	-	-	-	HMDB0242389	M+Na-2H	C30H47N3O6	5.9877	-	neg	-	-	-	-	Lipids and lipid-like molecules	Steroids and steroid derivatives	566.32	0.00560651	-	66.9	-2.97203	-	Bile acids, alcohols and derivatives	6.4174	6.7129	6.43	6.5361	6.5392	6.6517	5.9956	5.8312	5.9427	5.9724	5.7385	5.9391	4.2257	4.2058	0.4818	0.5675	0.2987	0.2898	0.4334	2.9094	2.9944	0.3735	3.713	3.9768	5.6163
neg_3030	Zapoterin	metab_12048	-	-	-	HMDB0035984	M-H2O-H	C26H30O8	5.9956	C08788	neg	-	-	-	-	Lipids and lipid-like molecules	Prenol lipids	451.172	0.0172188	-	57.8	-9.79852	23885-43-0;35796-71-5	Triterpenoids	4.0992	4.0508	4.0535	4.0292	4.0321	4.0171	4.8665	4.9823	4.6174	4.5958	4.9032	4.8505	4.0869	4.0774	4.3232	4.4456	4.0107	3.9924	5.4084	5.5049	4.8407	4.7775	6.185	6.1947	5.4038
neg_3040	(2-Naphthyl)methanol	metab_12058	-	map00626;map01220;map01120	Naphthalene degradation;Degradation of aromatic compounds;Microbial metabolism in diverse environments	HMDB0060303	2M+Hac-H	C11H10O	6.0112	C02909	neg	-	-	Metabolism;Metabolism;Metabolism	Xenobiotics biodegradation and metabolism;Global and overview maps;Global and overview maps	Benzenoids	Naphthalenes	375.159	0.239544	-	47	-3.13139	1592-38-7	Not Available	3.2243	3.1759	3.1786	3.1543	3.1572	3.1422	3.4377	3.1942	3.1934	3.1887	3.2154	3.2282	3.2119	3.2025	3.4482	3.5706	3.1356	3.1176	4.6031	4.4311	5.4821	5.5376	3.4829	3.4783	3.7262
neg_3052	(S)-4-[(S)-2-((S)-1-Formyl-4-guanidino-butylcarbamoyl)-pyrrolidin-1-yl]-4-oxo-3-(2-propyl-pentanoylamino)-butyric acid methyl ester	metab_12070	-	-	-	HMDB0250600	M+FA-H	C24H42N6O6	6.0268	-	neg	-	-	-	-	Organic acids and derivatives	Carboxylic acids and derivatives	555.315	0.00247793	-	77.2	-0.437168	-	Amino acids, peptides, and analogues	6.4954	7.1876	6.4723	6.9403	6.4319	7.046	5.9171	5.8477	6.1679	6.3901	6.0996	6.5027	6.6516	6.5466	3.1716	3.294	2.8592	2.8412	3.675	4.601	6.0646	5.3209	3.2063	3.2152	6.2183
neg_3068	Zolmitriptan N-Oxide	metab_12086	-	-	-	HMDB0259433	M-H	C16H21N3O3	6.0503	-	neg	-	-	-	-	Organoheterocyclic compounds	Indoles and derivatives	302.151	0.0699181	-	80.7	0.0092306	-	Indoles	1.6217	3.5593	1.5771	1.5535	1.5563	3.5459	1.5749	1.5924	1.5916	3.3943	1.613	4.3076	1.6096	1.6004	2.0815	1.9624	1.5353	1.5178	4.9474	5.4417	5.3347	4.5751	5.3978	4.9887	4.6086
neg_3076	Ketoprofen	metab_12092	-	-	-	HMDB0015144;PW_C009442	M-H	C16H14O3	6.0582	C01716	neg	-	-	-	-	Benzenoids	Benzene and substituted derivatives	253.087	0.010596	78.1	-	0.429997	22071-15-4	Benzophenones	4.8243	4.4736	4.615	4.6624	4.5489	4.4102	4.5058	4.6409	4.6752	4.8159	4.863	4.8759	4.6732	4.6437	4.9517	5.075	4.4322	4.3534	5.8686	5.8341	5.9468	5.9567	5.1732	5.2344	5.0667
neg_3088	Xi-8-Hydroxyhexadecanedioic acid	metab_12104	-	-	-	HMDB0037831	M+FA-H	C16H30O5	6.066	-	neg	-	-	-	-	Lipids and lipid-like molecules	Fatty Acyls	347.207	0.0463724	-	77.4	-0.464864	-	Fatty acids and conjugates	3.4565	3.4081	3.4108	3.3865	3.3894	3.3744	3.4085	3.4265	3.4256	3.421	3.4476	3.4604	3.4441	3.4347	3.6805	3.8028	3.8236	3.3498	6.1866	6.1483	3.5383	3.9464	4.1695	4.7986	4.9612
neg_309	Gibberellin A19	metab_12106	-	map01100;map00904;map01110	Metabolic pathways;Diterpenoid biosynthesis;Biosynthesis of secondary metabolites	LMPR0104170039;HMDB0036896	M-H, M+Na-2H	C20H26O6	3.5019	C02034	neg	-	-	Metabolism;Metabolism;Metabolism	Global and overview maps;Metabolism of terpenoids and polyketides;Global and overview maps	Lipids and lipid-like molecules	Prenol lipids	383.146	0.0151228	-	45.5	-4.53615	6980-44-5	Diterpenoids	4.693	3.9815	4.8894	3.9598	4.3191	3.9478	3.9818	3.9998	3.999	3.9943	4.0209	4.0338	6.037	5.8829	5.2185	4.7195	6.1135	5.8035	5.5512	5.7807	6.041	6.2023	6.8539	6.8197	5.7788
neg_3094	Cyclohexanone oxime	metab_12111	-	-	-	HMDB0250654	2M+FA-H	C6H11NO	6.0738	-	neg	-	-	-	-	Organic nitrogen compounds	Organonitrogen compounds	271.166	0.00207807	-	39.2	-0.580673	-	Oximes	5.501	5.4891	5.4162	5.3727	5.3694	5.4621	5.7968	5.7547	5.7354	5.734	5.8101	5.8416	5.3436	5.4378	5.4503	5.4192	5.4312	5.432	6.3554	6.5366	6.929	6.9434	7.0237	7	6.2483
neg_3166	LysoPI(18:1(9Z)/0:0)	metab_12185	-	-	-	HMDB0061693	M+FA-H	C27H51O12P	6.1286	-	neg	-	-	-	-	Lipids and lipid-like molecules	Glycerophospholipids	643.31	0.0943382	-	74.9	0.046888	1114770-15-8	Glycerophosphoinositols	5.1922	5.4206	5.2376	5.1574	5.3337	5.2019	5.0074	4.9465	4.7708	4.4685	4.8308	4.899	6.5637	6.592	4.244	4.3664	5.4125	5.548	4.1695	4.2876	4.1017	4.0705	4.2786	4.274	5.1718
neg_3174	Stearidonic acid	metab_12193	-	map00592;map01110	alpha-Linolenic acid metabolism;Biosynthesis of secondary metabolites	PW_C002804;LMFA01030357;HMDB0006547	M+Na-2H	C18H28O2	6.1443	C16300	neg	-	-	Metabolism;Metabolism	Lipid metabolism;Global and overview maps	Lipids and lipid-like molecules	Fatty Acyls	297.182	0.0128257	-	35	-6.68569	20290-75-9	Lineolic acids and derivatives	4.7332	4.5123	4.4164	4.4105	4.2489	4.5309	4.8453	4.8031	4.7302	4.7929	4.9108	4.8321	3.4463	1.0776	1.3074	1.4245	4.1654	4.445	5.6266	5.5282	6.3339	6.2869	6.0966	6.1131	5.4188
neg_3177	Pindolol	metab_12196	-	-	-	HMDB0015095;PW_C009401;MJDBOTE0000319	2M+FA-H	C14H20N2O2	6.1443	C07445	neg	-	-	-	-	Organoheterocyclic compounds	Indoles and derivatives	541.299	0.0328976	-	75.2	-8.28492	13523-86-9	Indoles	2.9768	3.9917	2.9311	2.9068	2.9098	2.8948	3.7778	3.8463	3.8488	3.6792	2.9679	2.9807	6.0299	5.8309	3.2006	3.323	4.4962	3.7467	4.6664	5.0576	5.1792	4.1109	5.934	5.6108	4.9584
neg_3180	15-Hydroxy-5,8,11,13-eicosatetraenoic acid	metab_12200	-	map00590;map04750	Arachidonic acid metabolism;Inflammatory mediator regulation of TRP channels	HMDB0003876;HMDB0244669	M+Na-2H	C20H32O3	6.1521	C04742	neg	-	-	Metabolism;Organismal Systems	Lipid metabolism;Sensory system	Lipids and lipid-like molecules	Fatty Acyls	341.208	0.002387	-	35.2	-6.53917	54845-95-3	Eicosanoids	4.3003	3.961	4.4711	3.9438	3.885	4.1764	3.7006	3.5989	3.6554	3.5773	3.6039	3.6168	4.507	4.4993	3.8368	4.2332	4.4268	3.9906	5.3262	5.2519	5.859	5.8251	5.7921	5.8381	4.9805
neg_3206	O-Demethylmetoprolol	metab_12226	-	-	-	HMDB0255850	M+FA-H	C14H23NO3	6.1834	-	neg	-	-	-	-	Benzenoids	Phenols	298.166	0.00150337	-	54.3	-0.896906	-	Tyrosols and derivatives	4.8742	4.88	4.8554	4.7349	4.5091	4.8319	4.2182	3.8976	3.9072	3.816	4.4743	4.4092	3.8392	3.8298	4.1296	4.2493	3.7629	3.7903	6.6284	6.605	7.3874	7.3302	6.2588	6.2525	6.214
neg_3209	(2Z)-dec-2-enedioylcarnitine	metab_12229	-	-	-	HMDB0241084	M-H	C17H29NO6	6.1834	-	neg	-	-	-	-	Lipids and lipid-like molecules	Fatty Acyls	342.192	0.0180907	-	36.5	0.0100532	-	Fatty acid esters	3.0553	3.0069	3.0096	2.9853	2.9882	2.9733	3.29	3.0257	3.4314	3.2487	3.5011	3.6577	3.0429	3.0335	3.2791	3.4015	2.9667	2.9486	5.8787	5.8379	6.6434	6.5772	5.8126	5.8206	5.4246
neg_3248	2-Hydroxy-6-pentadecylbenzoic acid	metab_12270	-	-	-	LMPK15040002;HMDB0029683	M+Na-2H	C22H36O3	6.2145	C10759	neg	-	-	-	-	Benzenoids	Benzene and substituted derivatives	369.239	0.115711	-	45.2	-5.77177	16611-84-0	Benzoic acids and derivatives	4.3083	4.1004	4.1327	3.7216	3.6691	3.8452	3.0674	3.0853	3.0845	3.18	3.1064	3.1193	4.055	3.46	3.8166	4.073	3.543	3.5255	4.9823	4.9664	5.9689	5.885	6.2124	6.2553	5.0263
neg_3262	7-Hydroxytrideca-9,11-dienoylcarnitine	metab_12285	-	-	-	HMDB0241335	M+FA-H	C20H35NO5	6.238	-	neg	-	-	-	-	Lipids and lipid-like molecules	Fatty Acyls	414.25	0.0496126	-	51.8	-0.221987	-	Fatty acid esters	4.2011	2.8111	2.8138	2.7895	2.7924	2.7775	2.8115	2.8294	2.8286	2.8239	2.8505	2.8634	2.8471	2.8377	3.8614	4.648	4.4597	4.5299	4.9699	5.0267	5.7382	5.6777	5.2404	5.2946	4.3009
neg_3267	N-Myristoyl Asparagine	metab_12289	-	-	-	HMDB0242047	M+FA-H	C18H34N2O4	6.2458	-	neg	-	-	-	-	Organic acids and derivatives	Carboxylic acids and derivatives	387.25	0.0307478	-	41.5	-0.342435	-	Amino acids, peptides, and analogues	4.0392	0.666	3.7549	1.3596	0.6514	1.1473	0.6663	0.6804	0.6798	0.6761	1.8473	0.7075	3.621	3.7331	3.9274	3.9024	3.7397	4.1933	3.8188	3.9651	3.9485	4.1364	5.9201	5.9136	4.4638
neg_3274	3-Icosa-5,8,11,14-tetraen-2-yloxypropane-1,2-diol	metab_12297	-	-	-	HMDB0260248	M+Na-2H	C23H40O3	6.2615	-	neg	-	-	-	-	Lipids and lipid-like molecules	Glycerolipids	385.27	0.0970246	-	38.7	-5.37677	-	Glycerol ethers	3.9177	3.8693	3.872	3.8476	3.8506	3.8356	3.8697	3.8876	3.8868	3.8821	3.9088	3.9216	3.9053	3.8959	4.1417	4.2641	3.829	3.8109	5.0328	4.9582	5.4318	5.3182	4.937	4.8236	3.995
neg_3278	N-Jasmonoylisoleucine	metab_12301	-	map04075	Plant hormone signal transduction	HMDB0029391	M+FA-H	C18H29NO4	6.2693	C18699	neg	-	-	Environmental Information Processing	Signal transduction	Organic acids and derivatives	Carboxylic acids and derivatives	368.207	0.0933828	-	46.1	-1.18529	120330-93-0	Amino acids, peptides, and analogues	4.3477	4.2993	4.3019	4.2776	4.2805	4.2655	4.2996	4.3176	4.3168	4.3121	4.3387	4.3516	4.3353	4.3258	4.5717	4.6941	4.259	4.2409	5.3045	5.2687	6.0006	5.9144	5.3844	5.274	4.4201
neg_3286	5-Decenoylcarnitine	metab_12308	-	-	-	HMDB0241071	M+Na-2H	C17H31NO4	6.2849	-	neg	-	-	-	-	Lipids and lipid-like molecules	Fatty Acyls	334.202	0.033389	-	52.2	7.20859	-	Fatty acid esters	3.4699	3.4215	3.4241	3.3998	3.4028	3.3878	3.4219	3.4398	3.439	3.4343	3.4609	3.6716	3.4575	3.4481	3.6938	3.8162	3.6591	4.21	4.8925	4.9074	5.625	5.5327	3.9931	3.7239	4.1332
neg_3293	Nitro-oleic acid	metab_12315	-	-	-	HMDB0255637;HMDB0247556	M+FA-H	C18H33NO4	6.3006	-	neg	-	-	-	-	Lipids and lipid-like molecules	Fatty Acyls	372.239	0.0154311	-	42.5	-0.227622	-	Fatty acids and conjugates	3.3675	3.3192	3.3218	3.2975	3.3004	3.2854	4.0858	3.3375	4.3452	4.0049	3.3586	3.3714	3.3552	3.3457	3.5915	3.7138	4.3216	3.7864	5.8069	5.8374	6.5759	6.4899	5.3189	5.2764	5.217
neg_3317	Lacto-N-biose I	metab_12338	-	-	-	HMDB0006575;HMDB0252594	M+FA-H	C14H25NO11	6.3708	C06372	neg	Carbohydrates	Oligosaccharides	-	-	Organic oxygen compounds	Organooxygen compounds	428.138	0.217355	-	57.1	-7.81765	50787-09-2	Carbohydrates and carbohydrate conjugates	2.4891	2.8525	3.0108	3.0472	2.9695	3.0994	2.6496	2.3561	2.3191	2.3144	2.5545	2.7477	2.4421	2.9231	3.1604	2.6951	2.8186	2.868	4.895	4.9219	5.3779	5.2701	3.4203	3.4636	3.1164
neg_3331	(2R)-2-{[(9Z)-Hexadec-9-enoyl]oxy}-3-hydroxypropyl 2-(trimethylazaniumyl)ethyl phosphate	metab_12354	-	-	-	HMDB0245288	M+FA-H	C24H48NO7P	6.4256	-	neg	-	-	-	-	Lipids and lipid-like molecules	Glycerophospholipids	538.315	0.0112904	-	77.2	-0.514732	-	Glycerophosphocholines	6.3712	6.1822	6.2995	6.1241	6.0366	6.2031	5.3898	5.3395	5.1583	5.3997	5.0958	5.1359	3.8106	3.8012	5.7368	5.9744	3.7343	3.7162	3.9726	4.0088	4.6357	4.8683	4.0817	4.0771	5.5687
neg_344	PIP(18:2(9Z,12Z)/20:5(5Z,8Z,11Z,14Z,16E)-OH(18R))	metab_12471	-	-	-	HMDB0279201	M-H, M+Na-2H	C47H78O17P2	5.0483	-	neg	-	-	-	-	Not Available	Not Available	975.474	0.00580135	-	36.3	9.70222	-	Not Available	6.0982	5.6563	6.1902	5.7963	6.1153	5.8453	6.4894	6.5319	6.4758	6.445	6.4001	6.4081	7.9277	7.9416	4.4691	4.8692	6.8706	6.8575	7.3079	7.3047	7.3741	7.3936	6.8278	6.854	7.2201
neg_369	DG(a-15:0/20:5(7Z,9Z,11E,13E,17Z)-3OH(5,6,15)/0:0)	metab_12742	-	-	-	HMDB0297619	M+Cl, M+K-2H	C38H64O8	5.2909	-	neg	-	-	-	-	Not Available	Not Available	683.435	0.0694556	-	42.6	8.14289	-	Not Available	3.0466	2.9982	3.0009	2.9766	2.9795	2.9645	2.9986	3.0165	3.0157	3.0111	3.0377	3.0505	3.0342	3.0248	3.2704	3.3928	2.958	2.9399	5.8865	5.8114	3.1283	3.4488	6.5614	6.4654	4.6046
neg_3720	9(S)-HODE	metab_12774	-	map00591;map03320	Linoleic acid metabolism;PPAR signaling pathway	HMDB0004670	M-H	C18H32O3	6.4334	C14767	neg	-	-	Metabolism;Organismal Systems	Lipid metabolism;Endocrine system	Lipids and lipid-like molecules	Fatty Acyls	295.228	0.0840136	62.4	-	-0.970981	73543-67-6	Lineolic acids and derivatives	6.2396	5.7903	6.0042	5.7903	5.8118	5.8096	4.8587	5.2382	5.4203	5.1016	5.3162	5.4353	3.4704	3.8936	5.0963	5.4524	5.024	4.8934	3.6324	3.6686	4.2695	3.5449	3.7414	3.7368	4.5616
neg_3728	Pinane thromboxane A2	metab_12782	-	-	-	HMDB0256907	M+Na-2H	C24H40O3	6.41	-	neg	-	-	-	-	Lipids and lipid-like molecules	Fatty Acyls	397.271	0.0822517	-	41.5	-4.93842	-	Fatty acids and conjugates	3.469	3.4206	3.4233	3.399	3.4019	3.3869	3.421	3.439	3.4381	3.4335	3.4601	3.4729	3.4566	3.4472	3.693	3.8153	3.3803	3.3623	5.6599	5.5933	5.8176	5.7768	5.3856	5.4018	4.6227
neg_3736	LysoPC(18:3(9Z,12Z,15Z)/0:0)	metab_12789	-	-	-	HMDB0010388	M+FA-H	C26H48NO7P	6.3865	-	neg	-	-	-	-	Lipids and lipid-like molecules	Glycerophospholipids	562.315	0.0135117	-	62.5	-0.576586	-	Glycerophosphocholines	5.9879	5.8566	5.924	5.6881	5.6086	5.7746	3.9396	3.9575	3.9567	3.952	5.6557	5.776	3.9752	3.9658	5.3131	5.5998	3.8989	3.8808	4.1372	4.1734	4.0694	4.0382	4.2463	4.2417	5.2143
neg_3738	N-Lauroyl Serine	metab_12791	-	-	-	HMDB0242040	M-H	C15H29NO4	6.3787	-	neg	-	-	-	-	Organic acids and derivatives	Carboxylic acids and derivatives	286.202	0.0543924	-	47.3	0.360068	-	Amino acids, peptides, and analogues	3.8925	3.3621	3.7573	3.553	2.876	3.5155	2.8951	2.9131	2.9122	2.9076	2.9342	2.947	3.4071	3.4892	3.1669	3.2892	2.9876	3.1319	5.2372	5.2223	5.8636	5.7746	3.4752	3.4653	4.3665
neg_3748	Betaxolol	metab_12802	-	-	-	HMDB0014341;PW_C008742;MJDBOTE0000884	M+FA-H	C18H29NO3	6.3474	C06849	neg	-	-	-	-	Benzenoids	Phenols	352.213	0.0285619	-	58.5	-0.661396	63659-18-7	Tyrosols and derivatives	2.5524	2.5042	2.5068	2.4826	2.4855	3.7265	2.5045	2.5224	2.5216	2.517	2.5435	2.5563	2.5401	2.5307	2.7759	2.8982	2.464	2.8355	5.0914	5.123	5.9793	5.945	4.8176	4.7448	4.232
neg_3757	7,10,13,16,19-Docosapentaenoic acid	metab_12811	-	map01040	Biosynthesis of unsaturated fatty acids	LMFA01030184;HMDB0006528;HMDB0247288;HMDB0246621	M+Na-2H	C22H34O2	6.3318	C16513	neg	-	-	Metabolism	Lipid metabolism	Lipids and lipid-like molecules	Fatty Acyls	351.229	0.069759	-	34	-5.57247	24880-45-3	Fatty acids and conjugates	3.6801	3.6317	3.6344	3.61	3.613	3.598	3.6321	3.65	3.6492	3.6445	3.6712	3.684	3.6677	3.6583	3.904	4.0264	4.1286	4.5892	4.8093	4.8038	5.4446	5.3934	5.3332	5.3976	3.9012
neg_3810	Dda-tetracycline	metab_12861	-	-	-	HMDB0250895	M-H	C20H19NO8	6.2536	-	neg	-	-	-	-	Phenylpropanoids and polyketides	Tetracyclines	400.107	0.0355227	-	31.4	7.42695	-	Not Available	2.0851	2.0371	2.0398	2.0157	2.0186	2.0037	2.0375	2.0553	2.0545	2.0499	2.0763	2.089	2.0728	2.0635	2.3077	2.4296	1.9972	1.9793	5.5588	5.5234	5.8812	5.8409	4.4998	4.53	4.8574
neg_3821	1-Hydroxy-2,12,15-heneicosatrien-4-one	metab_12872	-	-	-	HMDB0036741;LMFA05000600	M+Na-2H	C21H36O2	6.238	-	neg	-	-	-	-	Lipids and lipid-like molecules	Fatty Acyls	341.244	0.0115697	-	31.4	-6.06802	-	Fatty alcohols	2.7791	4.3705	2.615	4.1444	2.5936	3.8758	2.6127	2.6306	2.6298	2.6251	2.6517	2.6645	2.7243	2.6389	2.9678	3.0065	4.1489	4.0841	5.5997	5.6407	6.6521	6.5887	5.3263	5.3533	5.409
neg_3948	Thymol Sulfate	metab_13001	-	-	-	HMDB0062720	M-H	C10H14O4S	6.1364	-	neg	-	-	-	-	Organic acids and derivatives	Organic sulfuric acids and derivatives	229.054	0.00698375	-	53.8	-1.54607	-	Arylsulfates	6.8827	6.6609	6.8013	6.5972	6.5633	6.6386	6.1125	6.1034	6.1382	6.1004	6.1442	6.1301	4.0544	4.0456	4.1738	4.5412	3.9157	3.7242	3.5942	3.6305	3.9409	3.4952	3.7033	3.7556	6.1301
neg_3977	Resiquimod	metab_13030	-	-	-	HMDB0257161	M+Na-2H	C17H22N4O2	6.113	-	neg	-	-	-	-	Organoheterocyclic compounds	Quinolines and derivatives	335.146	0.0470466	-	58	-9.84814	-	Imidazoquinolines	3.595	3.5467	3.5493	3.525	3.5279	3.5129	3.547	3.565	3.5642	3.5595	3.5861	3.5989	3.5827	3.5732	3.819	3.9414	3.5063	3.4883	5.2082	5.0268	6.0327	6.066	5.1538	5.1642	5.0994
neg_3984	Benzocaine	metab_13038	-	-	-	HMDB0004992;PW_C002349	M-H	C9H11NO2	6.113	C07527	neg	-	-	-	-	Benzenoids	Benzene and substituted derivatives	164.071	0.0277802	-	71.1	-4.29037	1994-09-07	Benzoic acids and derivatives	4.164	3.3175	3.7129	3.6858	3.7405	3.4945	3.9942	3.6017	3.6288	3.2355	3.9965	3.7113	4.4925	4.5178	4.1678	4.0793	5.0453	5.1906	4.8498	4.8084	4.6026	4.4681	5.0704	5.1389	4.5573
neg_3985	Stercobilinogen	metab_13039	-	map00860	Porphyrin metabolism	HMDB0004157	M+K-2H	C33H48N4O6	6.1051	C05789	neg	-	-	Metabolism	Metabolism of cofactors and vitamins	Organoheterocyclic compounds	Tetrapyrroles and derivatives	633.31	0.121142	-	97.9	6.94607	17095-63-5	Bilirubins	2.0526	2.0046	2.0073	1.9832	1.9861	1.9712	2.005	2.0228	2.022	2.0173	4.2601	4.0703	5.4146	5.4701	2.275	2.3969	3.6926	4.1177	4.8296	3.8824	2.1337	2.1027	4.283	4.238	4.0049
neg_3998	CR 2249	metab_13051	-	-	-	-	M-H	C13H24N2O3	6.1051	-	neg	-	-	-	-	-	-	255.171	0.00875518	54.9	-	-0.817827	-	-	5.215	5.2663	5.06	5.1555	5.1085	5.1489	5.8142	5.7311	5.9322	6.0371	5.8027	6.0485	5.6652	5.7382	5.2567	5.2887	5.7837	5.6697	6.4752	6.7391	6.1868	5.7634	6.7037	6.5009	6.0745
neg_4040	Alpha-dihydrotetrabenazine	metab_13098	-	-	-	HMDB0061098	M+Na-2H	C19H29NO3	6.0738	-	neg	-	-	-	-	Organoheterocyclic compounds	Tetrahydroisoquinolines	340.187	0.12667	-	52.9	-6.47682	-	Not Available	1.9322	1.8844	1.887	1.8631	1.8659	1.8512	3.2984	1.9025	1.9017	1.8971	1.9234	1.9361	1.92	1.9107	2.1542	2.2758	1.8447	3.64	4.6271	4.9289	2.4003	1.9823	5.1686	5.241	3.892
neg_4051	2-[4-[4-(4-Carbamimidoylphenyl)piperazin-1-yl]piperidin-1-yl]acetic acid	metab_13110	-	-	-	HMDB0252929	M-H	C18H27N5O2	6.066	-	neg	-	-	-	-	Organoheterocyclic compounds	Diazinanes	344.208	0.134099	-	61.5	-4.49463	-	Piperazines	3.2571	2.8403	2.843	2.8187	3.4589	2.8067	2.8407	2.8586	2.8578	2.8532	2.8798	2.8926	2.8763	3.2957	3.1125	3.2348	2.8001	2.782	5.9016	5.852	4.489	4.5904	3.7451	3.1425	4.552
neg_4053	Prenalterol	metab_13111	-	-	-	HMDB0256762;HMDB0243809	M+FA-H	C12H19NO3	6.066	C07533	neg	-	-	-	-	Benzenoids	Phenols	270.135	0.00530346	-	34.5	-0.135147	57526-81-5	4-alkoxyphenols	3.0587	3.0104	3.013	2.9887	2.9916	2.9767	3.0107	3.0287	3.0279	3.0232	3.0498	3.0626	3.0463	3.0369	3.2826	3.4049	2.9701	3.1817	5.1564	5.119	5.853	5.8859	5.7009	5.7104	4.9132
neg_4059	LysoPA(0:0/18:1(9Z))	metab_13117	-	-	-	HMDB0007851	M+Na-2H	C21H41O7P	6.0582	-	neg	-	-	-	-	Lipids and lipid-like molecules	Glycerophospholipids	457.23	0.0405925	-	34.3	-7.98208	-	Glycerophosphates	3.5206	3.4722	3.4749	3.4505	3.4535	3.4385	3.4726	3.4905	3.4897	3.485	3.5117	3.5245	5.5455	5.673	3.787	3.8669	5.9027	6.0058	5.7435	5.7436	4.9917	5.1032	4.1919	3.7746	5.1046
neg_4061	Neobyakangelicol	metab_13120	-	-	-	HMDB0302539	M-H2O-H	C17H16O6	6.0582	C17126	neg	-	-	-	-	Phenylpropanoids and polyketides	Coumarins and derivatives	297.076	0.00808774	-	31.8	-1.40897	-	Furanocoumarins	4.1352	3.8173	3.5167	4.0642	4.0124	3.4944	4.4816	4.5821	4.5925	4.6857	4.8272	4.7752	4.4104	3.9588	4.4601	4.5033	3.8844	3.4556	6.1356	6.0997	6.1915	6.2116	5.4235	5.433	5.2202
neg_4074	Heliotron	metab_13133	-	-	-	HMDB0253072	M+FA-H	C16H27NO5	6.0503	-	neg	-	-	-	-	Alkaloids and derivatives	Not Available	358.187	0.00418142	-	67.4	0.00469441	-	Not Available	3.2927	3.2443	3.247	3.2227	3.2256	3.2106	3.9876	3.495	3.5936	3.543	3.7481	3.4717	3.2803	3.2709	3.5166	3.639	3.6	3.3687	6.5544	6.5383	4.9457	5.0309	4.8953	4.9202	5.3864
neg_4086	PGP(i-16:0/PGJ2)	metab_13146	-	-	-	HMDB0275232	M+Na-2H	C42H74O15P2	6.0347	-	neg	-	-	-	-	Not Available	Not Available	901.418	0.0142119	-	92	-8.13819	-	Not Available	2.5396	2.4913	2.494	2.4698	2.4727	2.4577	2.4917	2.5096	2.5088	2.5041	2.5307	2.5435	5.7534	5.8796	2.7631	2.8853	2.4512	2.4331	5.4677	5.2751	5.6316	5.1385	4.198	4.2633	4.4705
neg_4101	Formacidine	metab_13164	-	-	-	HMDB0252438	M+K-2H	C43H74N2O14	6.019	-	neg	-	-	-	-	Organic oxygen compounds	Organooxygen compounds	879.463	0.0698387	-	30.4	1.02341	-	Carbohydrates and carbohydrate conjugates	5.28	5.6261	5.3637	5.3935	5.0707	5.5456	5.57	5.5398	5.5003	5.2982	5.3054	5.3506	3.9629	3.9534	4.1992	4.3216	3.8865	3.8685	4.1248	4.1611	4.057	4.0258	4.2339	4.2293	5.0658
neg_4111	5	metab_13173	-	-	-	HMDB0302501	M+K-2H	C34H52O5	6.0112	-	neg	-	-	-	-	Lipids and lipid-like molecules	Prenol lipids	577.335	0.000857819	-	46.4	9.93499	-	Terpene lactones	6.3497	7.113	6.3916	6.8957	6.3791	6.9852	5.599	5.5739	5.7417	5.9993	5.7585	6.2405	5.0406	4.9656	4.01	4.1324	3.6973	3.6792	3.9356	4.1594	3.8678	3.8366	4.6512	4.1809	5.8706
neg_4129	Ganoderic acid W	metab_13192	-	-	-	HMDB0033078	M+Cl	C34H52O7	5.98	-	neg	-	-	-	-	Lipids and lipid-like molecules	Prenol lipids	607.346	0.00573437	-	42.6	9.60027	86377-49-3	Sesterterpenoids	3.9347	4.1032	3.889	3.8647	3.8676	4.4095	4.8523	4.4476	4.5859	4.6872	4.2913	4.158	4.6813	4.5248	4.5556	4.2811	4.3394	4.4516	6.4395	6.3971	5.5024	5.4271	7.0821	7.08	6.0173
neg_4133	Destruxin E	metab_13197	-	-	-	HMDB0251067	M+FA-H	C29H47N5O8	5.9721	-	neg	-	-	-	-	Organic acids and derivatives	Peptidomimetics	638.341	0.0349562	-	97.1	0.363123	-	Depsipeptides	4.9375	5.4112	4.7138	4.8733	4.7187	5.2366	5.5091	5.2821	5.3284	5.3669	4.9592	5.0409	3.183	3.1736	3.4193	3.5416	3.1067	3.0886	3.3449	3.3811	3.2771	3.2459	3.4539	3.4493	4.9239
neg_4140	PS(22:6(4Z,7Z,10Z,13Z,16Z,19Z)/22:5(4Z,7Z,10Z,13Z,19Z)-O(16,17))	metab_13205	-	-	-	HMDB0283586	M+K-2H	C50H74NO11P	5.9564	-	neg	-	-	-	-	Not Available	Not Available	932.456	0.0075989	-	51.5	8.83728	-	Not Available	6.6365	5.9127	6.6057	6.406	6.4848	6.325	6.0073	5.9965	6.022	5.8886	5.9491	5.8727	5.5836	5.6402	4.0137	4.1361	3.701	3.7963	4.8926	4.787	5.7937	5.6988	4.4949	4.0438	5.6815
neg_4148	DG(LTE4/0:0/10:0)	metab_13213	-	-	-	HMDB0294476	M+K-2H	C36H61NO8S	5.9486	-	neg	-	-	-	-	Not Available	Not Available	704.363	0.00770232	-	70.6	3.17889	-	Not Available	6.4267	6.2976	6.4236	6.3429	6.4622	6.3512	6.1701	6.226	6.2352	6.1911	6.1714	6.1488	4.4876	4.7766	4.319	4.4414	4.0181	4.1051	4.7425	4.4823	5.9908	6.0386	4.5784	4.3491	5.7399
neg_4172	Methyl 4-[(propionyl)phenylamino]piperidine-4-carboxylate	metab_13240	-	-	-	HMDB0255725	M+FA-H	C16H22N2O3	5.925	-	neg	-	-	-	-	Organic acids and derivatives	Carboxylic acids and derivatives	335.161	0.027826	-	34.4	0.021293	-	Amino acids, peptides, and analogues	3.4473	3.399	3.4016	3.3773	3.3802	3.3652	3.4637	3.7007	3.4165	3.4118	3.4384	3.4512	3.435	3.4255	3.6713	3.7937	3.3587	3.3406	5.3549	5.335	4.0948	3.6695	5.8788	5.8687	4.652
neg_4190	Physangulide	metab_13257	-	-	-	HMDB0037381	M+FA-H	C28H42O9	5.9015	-	neg	-	-	-	-	Lipids and lipid-like molecules	Steroids and steroid derivatives	567.277	0.00141322	-	43.4	-7.8006	131749-58-1	Steroid lactones	3.4079	4.4238	3.3622	3.3379	3.3408	4.0877	3.7303	3.7049	3.3771	3.828	3.399	3.4118	4.2199	4.3638	3.6319	3.7543	5.4475	5.5064	6.1784	6.1538	5.1545	5.2217	5.6828	5.6467	4.8972
neg_4265	Phenylbutyrylglutamine	metab_13340	-	-	-	HMDB0011687	M-H	C15H20N2O4	5.8232	-	neg	-	-	-	-	Organic acids and derivatives	Carboxylic acids and derivatives	291.135	0.0222817	-	30.2	-0.278425	-	Amino acids, peptides, and analogues	3.613	3.5646	3.5673	3.543	3.5459	3.5309	4.109	3.583	3.8802	3.5775	3.6041	3.6169	3.6007	3.5912	3.837	3.9594	3.5243	3.5063	4.9794	5.3378	4.6825	4.5621	5.6929	5.5776	4.5212
neg_4270	PGP(20:1(11Z)/18:1(12Z)-2OH(9,10))	metab_13346	-	-	-	HMDB0273281	M+FA-H	C44H84O15P2	5.8076	-	neg	-	-	-	-	Not Available	Not Available	959.532	0.0528068	-	80.4	5.97648	-	Not Available	4.1533	4.1049	4.1075	4.0832	4.0861	4.0711	4.1052	4.1232	4.7707	4.1177	4.1443	4.1572	4.1409	4.1314	4.3772	4.4996	4.0958	4.2804	5.2743	4.7561	5.9126	5.8227	6.5506	6.5486	5.1321
neg_4318	2-Naphthylaminomethyl-gamma-aminobutyric acid	metab_13395	-	-	-	HMDB0246654	M+FA-H	C15H18N2O2	5.7607	-	neg	-	-	-	-	Organic acids and derivatives	Carboxylic acids and derivatives	303.136	0.0324681	-	35.8	2.08217	-	Amino acids, peptides, and analogues	4.143	3.4238	3.8893	3.4021	3.405	3.3901	3.4506	3.4421	3.4493	3.4366	3.4632	3.4761	3.4598	3.8846	3.6961	3.8185	3.3835	3.6665	5.4098	5.4165	5.0126	4.8817	5.93	5.906	4.6746
neg_4319	Phenazopyridine	metab_13396	-	-	-	HMDB0015506;HMDB0256397	M+FA-H	C11H11N5	5.7607	C07429	neg	-	-	-	-	Organoheterocyclic compounds	Pyridines and derivatives	258.098	0.0157792	-	34.2	-6.96855	94-78-0	Aminopyridines and derivatives	3.3929	3.3445	3.3472	3.3229	3.3258	3.3108	3.5964	3.3628	3.362	3.3574	3.384	3.3968	4.2368	4.4779	3.6168	3.7392	3.3042	3.2862	6.054	6.0507	5.3622	5.2281	5.5872	5.4939	5.1434
neg_4325	Phoenicoxanthin	metab_13403	-	map00906;map01110	Carotenoid biosynthesis;Biosynthesis of secondary metabolites	HMDB0248021	M+K-2H	C40H52O3	5.7451	C15967	neg	-	-	Metabolism;Metabolism	Metabolism of terpenoids and polyketides;Global and overview maps	Lipids and lipid-like molecules	Prenol lipids	617.342	0.0109859	-	39.6	2.52273	-	Tetraterpenoids	4.6559	4.6075	4.6102	4.5859	4.5888	4.5738	5.0077	4.7801	4.6251	4.9819	4.695	5.2748	5.7591	5.486	4.8799	5.0023	5.9492	5.4675	6.1729	6.4164	5.7557	5.8371	5.5457	5.4529	5.7288
neg_4326	Undeca-3,6,9-trienedioylcarnitine	metab_13404	-	-	-	HMDB0241205	M+Na-2H	C18H27NO6	5.7451	-	neg	-	-	-	-	Lipids and lipid-like molecules	Fatty Acyls	374.157	0.0239915	-	79.3	-4.94859	-	Fatty acid esters	3.0308	2.9824	2.9851	2.9608	2.9637	2.9487	3.5281	3.2253	3.9212	3.0744	3.0218	4.0654	3.0184	3.009	3.2546	3.377	2.9421	2.9241	5.2061	5.2321	4.9706	4.8952	6.3839	6.4192	5.2108
neg_4327	Practolol	metab_13405	-	-	-	PW_C009686;HMDB0015411	M+FA-H	C14H22N2O3	5.7451	C11696	neg	-	-	-	-	Benzenoids	Benzene and substituted derivatives	311.161	0.00450261	-	38.6	-0.588614	6673-35-4	Anilides	4.4225	4.3741	4.3767	4.3524	4.3553	4.3403	4.7043	4.3924	4.6587	4.5605	4.5844	4.6959	4.4101	4.4006	4.6465	4.7689	4.3337	4.3157	5.5017	5.458	5.1815	5.0873	6.6003	6.6112	5.4189
neg_4330	PA(PGF1alpha/14:0)	metab_13409	-	-	-	HMDB0263051	M+FA-H	C37H69O11P	5.7374	-	neg	-	-	-	-	Not Available	Not Available	765.451	0.0358156	-	42	-6.83296	-	Not Available	3.9078	3.8594	3.862	3.8377	3.8406	3.8256	4.6991	3.9155	4.1156	4.1841	3.8988	4.1764	3.8954	3.8859	4.1317	4.2541	3.8191	3.801	6.7163	6.6606	6.4562	6.4453	6.4844	6.5255	5.566
neg_4345	PC(20:3(6,8,11)-OH(5)/2:0)	metab_13422	-	-	-	HMDB0288901	M+K-2H	C30H54NO9P	5.714	-	neg	-	-	-	-	Not Available	Not Available	640.299	0.0154768	-	35.6	-6.07481	-	Not Available	6.2644	6.2233	6.1662	6.152	6.0958	6.203	5.9461	5.9664	5.7359	5.7094	6.1922	6.2204	1.8468	3.9603	4.6114	2.2021	3.9574	1.7538	4.9605	4.0962	5.1479	5.0615	4.8212	4.9314	5.7605
neg_4377	PE(20:5(7Z,9Z,11E,13E,17Z)-3OH(5,6,15)/20:5(5Z,8Z,11Z,14Z,17Z))	metab_13451	-	-	-	HMDB0262617	M-H2O-H	C45H70NO11P	5.667	-	neg	-	-	-	-	Not Available	Not Available	812.453	0.0012875	-	46.8	2.12204	-	Not Available	5.8051	5.8178	5.6494	5.7309	5.7929	5.9345	6.3861	6.4553	6.7343	6.6783	6.408	6.4288	7.4562	7.4995	5.2733	5.288	8.2017	8.2114	7.6485	7.6548	7.8337	7.8204	7.371	7.3963	7.4909
neg_4383	(1R,4R,5S)-1-[(1S)-1-Hydroxy-2-methylpropyl]-4-propyl-6-oxa-2-azabicyclo[3.2.0]heptane-3,7-dione	metab_13457	-	-	-	HMDB0242338	3M-H	C12H19NO4	5.6592	-	neg	-	-	-	-	Organic acids and derivatives	Carboxylic acids and derivatives	722.389	0.00968989	-	42.8	2.35006	-	Amino acids, peptides, and analogues	1.8656	1.818	2.251	1.7966	1.7995	2.0703	1.8183	1.836	1.8352	1.8306	1.8568	1.8695	2.252	2.5793	2.0873	2.2088	1.7783	1.7605	6.1901	6.1809	5.0951	5.203	6.6626	6.6545	5.1643
neg_4387	MG(5-iso PGF2VI/0:0/0:0)	metab_13461	-	-	-	HMDB0260485	M+FA-H	C21H36O7	5.6592	-	neg	-	-	-	-	Not Available	Not Available	445.245	0.0109767	-	40.4	2.76945	-	Not Available	6.0357	6.0858	5.9327	5.9285	5.8655	6.0381	6.5972	6.6173	6.6786	6.6549	6.5742	6.5649	6.3358	6.377	5.7256	5.848	5.4129	5.4055	7.014	7.0147	6.9157	6.908	7.3015	7.3316	6.7149
neg_4393	(3R,4S)-2-[6-(Cyclohexylamino)purin-9-yl]-5-(hydroxymethyl)oxolane-3,4-diol	metab_13467	-	-	-	HMDB0243620	M+Cl	C16H23N5O4	5.6514	-	neg	-	-	-	-	Nucleosides, nucleotides, and analogues	Purine nucleosides	384.141	0.169691	-	53.7	-9.35276	-	Not Available	3.4546	3.6844	3.4089	3.7878	3.3875	3.3725	3.4066	3.4245	3.4237	3.419	3.4457	3.4585	3.4422	3.4328	4.2924	3.8009	3.3659	3.3478	4.5134	5.1276	4.9511	4.7391	5.5319	5.3903	3.8984
neg_4398	Chemistry 2	metab_13472	-	-	-	HMDB0250071	M+Cl	C34H44N4O4	5.6436	-	neg	-	-	-	-	Organic acids and derivatives	Carboxylic acids and derivatives	607.31	0.00211923	-	62.3	6.91396	-	Amino acids, peptides, and analogues	3.5523	3.5039	3.5066	3.4822	3.4852	3.4702	3.5043	4.0046	3.7167	3.7369	4.6751	4.482	6.1858	6.1926	3.7762	3.8986	6.3896	6.302	5.5434	5.541	5.7841	5.8389	6.0877	6.0517	5.6552
neg_4424	PG(a-13:0/6 keto-PGF1alpha)	metab_13502	-	-	-	HMDB0270558	M+K-2H	C39H71O14P	5.6123	-	neg	-	-	-	-	Not Available	Not Available	831.411	0.0162459	-	71.5	5.76004	-	Not Available	4.8947	4.8463	4.849	4.8247	4.8276	4.8126	4.8467	4.8647	4.8639	4.8592	4.8858	4.8986	5.0154	5.2309	5.1187	5.2411	4.806	5.2974	6.263	6.2203	6.1634	6.2202	5.4008	5.4526	5.2485
neg_4433	(S,E)-Zearalenone	metab_13512	-	-	-	HMDB0031752	2M+FA-H	C18H22O5	5.5967	C09981	neg	-	-	-	-	Phenylpropanoids and polyketides	Macrolides and analogues	681.291	0.053844	-	31.7	-0.418563	17924-92-4	Zearalenones	4.5243	3.9391	4.7985	2.2684	4.5026	2.2564	3.5348	3.5017	2.3073	3.044	2.4418	3.2913	4.896	5.0473	4.0383	2.6834	4.1761	3.9076	5.2721	5.1493	6.5712	6.5791	5.6134	5.6548	4.6226
neg_4478	Pyroglutamyl-3-methylhistidyl-prolinamide	metab_13560	-	-	-	HMDB0245915	M+Cl	C17H24N6O4	5.5339	-	neg	-	-	-	-	Organic acids and derivatives	Carboxylic acids and derivatives	411.152	0.0724404	-	67.3	-8.83201	-	Amino acids, peptides, and analogues	4.678	4.6296	4.6322	4.6079	4.6108	4.5958	4.6299	4.6479	4.6471	4.6424	4.669	4.6819	4.6656	4.6561	4.902	5.0244	4.5892	4.5712	5.2027	5.6527	6.1998	5.9924	5.8511	5.7225	4.7481
neg_4496	Brivaracetam	metab_13579	-	-	-	HMDB0249388	M+FA-H	C11H20N2O2	5.5104	-	neg	-	-	-	-	Organic acids and derivatives	Carboxylic acids and derivatives	257.151	0.00128873	-	57.8	-0.759428	-	Amino acids, peptides, and analogues	4.2734	5.1396	4.3071	4.7574	4.1989	4.9082	4.0188	3.5146	3.5138	3.5091	3.5357	3.7362	3.7362	3.5228	3.7686	3.891	5.0904	4.657	5.6383	6.0249	5.5898	5.3273	6.6259	6.5073	5.4766
neg_4519	Urea, N'-(2,4-difluorophenyl)-N-((4-(2,2-dimethylpropyl)phenyl)methyl)-N-heptyl-	metab_13604	-	-	-	HMDB0250309	M+FA-H	C26H36F2N2O	5.479	-	neg	-	-	-	-	Benzenoids	Benzene and substituted derivatives	475.277	0.156628	-	76	-1.88629	-	N-phenylureas	3.7197	3.6713	3.674	3.6497	3.6526	3.6376	3.6717	3.6897	3.6889	3.6842	3.7108	3.7236	3.7074	3.6979	3.9726	4.5448	3.631	3.613	4.302	4.3564	5.2078	5.2308	5.626	5.6118	3.9015
neg_4533	Imazamox	metab_13619	-	-	-	HMDB0253404	M-H	C15H19N3O4	5.4555	C18598	neg	-	-	-	-	Organic acids and derivatives	Carboxylic acids and derivatives	304.13	0.117469	-	77.4	-0.428924	114311-32-9	Amino acids, peptides, and analogues	2.167	2.1189	2.1216	2.0974	2.1003	2.0855	2.1193	2.1371	2.1363	2.1317	2.1581	2.1709	3.9223	3.4868	2.3898	2.5117	2.0789	2.061	5.4708	5.8072	5.2448	5.1259	5.9286	5.8327	4.8467
neg_4545	Indolapril	metab_13631	-	-	-	HMDB0253467	M-H2O-H	C24H34N2O5	5.4398	-	neg	-	-	-	-	Organic acids and derivatives	Carboxylic acids and derivatives	411.225	0.0435316	-	31.8	-9.7793	-	Amino acids, peptides, and analogues	4.0742	4.2985	4.0285	4.0042	4.0071	4.1885	4.0262	4.0441	4.0433	4.0386	4.0653	4.0781	5.4841	5.4722	4.2982	4.4206	5.457	5.1276	5.6802	6.0437	6.1036	5.8905	6.0998	5.9699	5.2194
neg_4555	Cucurbitacin D	metab_13641	-	map00996;map01110	Biosynthesis of various alkaloids;Biosynthesis of secondary metabolites	HMDB0034695;LMST01010106	M+K-2H	C30H44O7	5.4241	C08796	neg	-	-	Metabolism;Metabolism	Biosynthesis of other secondary metabolites;Global and overview maps	Lipids and lipid-like molecules	Steroids and steroid derivatives	553.262	0.0493944	-	40.1	8.26368	3877-86-9	Cucurbitacins	2.04	1.9921	1.9947	1.9706	1.9735	1.9587	1.9924	4.0273	2.3914	2.0048	2.0311	2.0439	3.797	4.2053	2.2624	2.3842	6.3521	6.3557	6.3806	6.3778	5.5042	5.5477	6.2928	6.2894	5.2461
neg_4573	CDP-DG(18:1(12Z)-2OH(9,10)/18:0)	metab_13658	-	-	-	HMDB0291026	M-H	C48H87N3O17P2	5.3928	-	neg	-	-	-	-	Not Available	Not Available	1038.55	0.0240795	-	74.8	4.49484	-	Not Available	4.3099	3.9172	4.1791	3.9764	3.6768	4.086	3.6959	3.7139	3.713	3.7084	3.735	3.7478	6.6342	6.6265	3.9679	4.0903	3.6552	3.6371	6.6926	6.6845	6.9422	6.8903	5.9023	5.7696	5.8955
neg_4582	(S)-Isocorydine	metab_13667	-	-	-	HMDB0030184	2M-H	C20H23NO4	5.3849	C09549	neg	-	-	-	-	Alkaloids and derivatives	Aporphines	681.32	0.00876597	-	40.1	2.71924	475-67-2	Not Available	4.706	4.6682	4.215	4.4873	4.1666	4.1516	4.1857	4.2037	4.2028	4.1982	4.2248	4.2376	5.8725	5.9465	4.4577	4.5801	6.848	6.8135	6.3113	6.3181	6.455	6.5296	4.958	4.8876	5.0622
neg_4627	PGP(22:5(7Z,10Z,13Z,16Z,19Z)/18:0)	metab_13716	-	map01100;map00564	Metabolic pathways;Glycerophospholipid metabolism	HMDB0116497;PW_C063012	M+Na-2H	C46H82O13P2	5.3379	C03892	neg	-	-	Metabolism;Metabolism	Global and overview maps;Lipid metabolism	Lipids and lipid-like molecules	Glycerophospholipids	925.5	0.00738129	-	76.9	2.76095	-	Glycerophosphoglycerophosphates	0.6517	0.6146	0.6166	0.5983	0.6005	0.5893	0.6149	0.6285	0.6279	0.6243	0.6448	0.6548	7.6453	7.6629	0.8348	0.9414	7.1413	7.1688	6.3907	6.3694	6.3399	6.3481	5.0028	4.599	6.7209
neg_4658	Tributyrylglycerol	metab_13749	-	-	-	HMDB0259168;HMDB0031094	2M-H	C15H26O6	5.2987	C13870	neg	-	-	-	-	Lipids and lipid-like molecules	Fatty Acyls	603.336	0.00711072	-	35.5	-4.16276	1960-01-05	Fatty alcohols	7.1489	7.1264	7.1198	7.0096	6.9486	7.1058	6.5828	6.5146	6.6947	6.6715	6.7321	6.7415	8.0193	8.0364	4.5901	4.7125	5.0509	5.2085	4.8601	4.5519	6.3456	6.3397	5.6411	5.6504	7.1322
neg_4659	Arginyl-prolyl-proline	metab_13750	-	-	-	HMDB0249363	M+Cl	C16H28N6O4	5.2987	-	neg	-	-	-	-	Organic acids and derivatives	Carboxylic acids and derivatives	403.183	0.0110092	-	72.7	-8.43239	-	Amino acids, peptides, and analogues	3.7101	3.6617	3.6643	3.64	3.6429	3.628	4.0588	4.066	3.6792	3.6745	4.6836	4.156	3.6977	3.6883	3.934	4.0564	3.6214	3.6033	5.9897	5.9566	5.3746	5.3188	6.4157	6.3937	5.5088
neg_4686	PS(PGJ2/20:5(5Z,8Z,11Z,14Z,17Z))	metab_13778	-	-	-	HMDB0282806	M+Cl	C46H70NO12P	5.2753	-	neg	-	-	-	-	Not Available	Not Available	894.435	0.0307793	-	63.4	2.062	-	Not Available	4.3971	4.3487	4.3514	4.3271	4.33	4.315	4.3491	4.3671	4.3663	4.3616	4.3882	4.4011	4.8344	4.8157	4.6211	4.7435	4.3084	4.2904	6.619	6.5957	6.0967	6.196	6.2779	6.2444	5.5742
neg_4694	N-(2,3,4-Trihydroxybutyl)-L-valine	metab_13787	-	-	-	HMDB0254995	M-H2O-H	C9H19NO5	5.2596	-	neg	-	-	-	-	Organic acids and derivatives	Carboxylic acids and derivatives	202.108	0.0296753	-	59.5	-2.28359	-	Amino acids, peptides, and analogues	4.2736	3.8163	4.0802	3.4415	3.9129	3.5261	4.3681	4.1763	4.4658	4.4359	5.2777	5.1993	3.3154	3.306	3.5517	3.6741	3.2391	3.221	5.1121	5.0659	6.3439	6.3138	4.4505	4.4052	5.0414
neg_4698	Naftopidil	metab_13791	-	-	-	HMDB0255427	M+Cl	C24H28N2O3	5.2518	-	neg	-	-	-	-	Organoheterocyclic compounds	Diazinanes	427.182	0.00580331	-	47.1	6.98139	-	Piperazines	3.8485	3.8001	3.8027	3.7784	3.7813	3.7664	3.8004	4.1613	3.8176	3.8129	3.8395	3.8524	3.8361	3.8947	4.0724	4.1948	3.7598	3.7417	5.8916	5.8837	5.1849	5.2979	5.4281	5.3302	5.0746
neg_4755	PGP(16:1(9Z)/20:4(5Z,8Z,11Z,14Z))	metab_13846	-	map01100;map00564	Metabolic pathways;Glycerophospholipid metabolism	HMDB0013497;PW_C008413	M+Cl	C42H74O13P2	5.1658	C03892	neg	-	-	Metabolism;Metabolism	Global and overview maps;Lipid metabolism	Lipids and lipid-like molecules	Glycerophospholipids	883.422	0.0100601	-	53.5	-8.78385	-	Glycerophosphoglycerophosphates	5.0845	4.3434	5.1063	4.5742	4.7074	4.5109	5.2452	5.2555	5.1803	5.1071	4.863	5.0867	7.4425	7.4747	4.6158	4.7382	6.9645	6.9785	6.5143	6.4846	6.5076	6.5124	6.4711	6.5331	6.7887
neg_4767	Janthitrem F	metab_13858	-	-	-	HMDB0030530	M-H2O-H	C39H51NO7	5.1501	-	neg	-	-	-	-	Organoheterocyclic compounds	Naphthopyrans	626.352	0.00815815	-	57.5	4.70105	90986-52-0	Not Available	6.7213	6.6478	6.6506	6.562	6.5369	6.6692	7.2047	7.2448	7.1103	7.1309	7.2638	7.2508	5.9666	5.9921	4.0956	4.218	5.7605	5.8182	4.5007	4.0574	4.2009	4.4976	5.2665	5.3544	6.9225
neg_480	9,10-DHOME	metab_13891	-	map00591	Linoleic acid metabolism	HMDB0004704	M-H, M+Cl	C18H34O4	6.3318	C14828	neg	-	-	Metabolism	Lipid metabolism	Lipids and lipid-like molecules	Fatty Acyls	313.238	0.00823802	-	69.4	-0.338564	125356-86-7	Fatty acids and conjugates	7.1321	6.8736	7.0182	6.8694	6.8005	6.8639	5.9265	6.0753	6.104	5.9752	6.1603	6.139	5.5637	5.6615	6.2788	6.4992	6.4123	6.4234	5.7434	5.7573	5.9555	5.8448	5.4616	5.5396	6.0088
neg_4803	Hydroxyprolyl-Leucine	metab_13895	-	-	-	HMDB0028867	M-H	C11H20N2O4	5.1109	-	neg	-	-	-	-	Organic acids and derivatives	Carboxylic acids and derivatives	243.135	0.0062162	-	50.7	-0.76702	-	Amino acids, peptides, and analogues	4.8466	5.1841	4.8341	4.9032	4.6937	5.0007	5.3124	5.2138	5.2611	5.4012	4.9329	5.2777	4.5195	4.4771	3.6075	3.7298	4.3166	4.4467	5.8399	6.161	6.8367	6.4568	6.5385	6.4343	5.9703
neg_4813	3-Indoleglyoxylic acid	metab_13905	-	-	-	HMDB0242143	M-H	C10H7NO3	5.0953	-	neg	-	-	-	-	Organoheterocyclic compounds	Indoles and derivatives	188.035	0.09564	-	80.3	-3.09046	-	Indolyl carboxylic acids and derivatives	3.4334	3.3851	3.3877	3.3634	3.3663	3.3514	3.3854	3.4034	3.4026	3.3979	3.4245	3.4374	5.4613	5.5002	3.6574	3.7798	3.3448	3.3267	4.9347	4.9989	5.0586	5.0081	5.0596	5.0851	4.6002
neg_4827	N-Arachidonoyl Glycine	metab_13919	-	-	-	HMDB0241918;LMFA08020003;HMDB0005096	M-H2O-H	C15H19NO9	5.0796	-	neg	-	-	-	-	Organic acids and derivatives	Carboxylic acids and derivatives	338.089	0.0273878	-	40.5	1.20447	179113-91-8	Amino acids, peptides, and analogues	3.9911	3.9427	3.9453	3.921	3.9239	4.4796	4.848	5.0772	4.9291	4.9677	4.9257	5.0237	5.9742	5.8297	4.215	4.3374	5.6887	5.2025	5.0867	5.3966	4.8484	4.7753	5.6487	5.6374	5.2275
neg_4831	Glycyl-l-histidyl-l-lysine	metab_13924	-	-	-	HMDB0252882	2M-H	C14H24N6O4	5.0718	-	neg	-	-	-	-	Organic acids and derivatives	Carboxylic acids and derivatives	679.361	0.0231379	-	50.2	-5.69934	-	Amino acids, peptides, and analogues	2.5605	2.5122	2.5149	2.4906	2.4935	2.4786	3.51	3.4318	3.1728	4.2061	2.5516	3.0107	7.1923	7.2095	2.784	2.9062	6.814	6.8358	6.4233	6.3975	6.0997	6.2038	5.7453	5.8022	6.5064
neg_4849	17-AAG	metab_13942	-	-	-	HMDB0244762	M+FA-H	C31H43N3O8	5.0483	-	neg	-	-	-	-	Phenylpropanoids and polyketides	Macrolactams	630.299	0.00324842	-	77	-6.97604	-	Not Available	6.8725	6.8161	6.8535	6.8036	6.7362	6.8337	7.1378	7.1092	7.2014	7.2189	7.0329	6.9879	6.5711	6.601	3.3528	3.3498	4.961	4.6955	6.1359	6.1022	5.2215	5.2799	5.6627	5.4458	6.7657
neg_4862	1-[Fluoro(methoxy)phosphoryl]oxyicosa-5,8,11,14-tetraene	metab_13957	-	-	-	HMDB0260245	M+Na-2H	C21H36FO3P	5.0326	-	neg	-	-	-	-	Organic acids and derivatives	Organic phosphoric acids and derivatives	407.211	0.00851328	-	32	-5.3978	-	Phosphate esters	4.3714	3.8726	3.8752	3.8509	3.8538	4.3902	4.9951	5.1988	4.9823	4.9536	5.0911	5.0205	3.9086	3.8991	4.1449	4.2673	4.7258	4.877	5.6817	5.6499	5.9407	5.9599	6.0641	6.0609	5.2329
neg_4881	3'-Deoxythymidine	metab_13977	-	-	-	HMDB0246094	M-H2O-H	C10H14N2O4	5.0169	-	neg	-	-	-	-	Nucleosides, nucleotides, and analogues	Pyrimidine nucleosides	207.077	0.01021	-	35.2	-2.37831	-	Pyrimidine 2'',3''-dideoxyribonucleosides	3.5289	4.0942	3.4832	3.4589	3.4618	3.9847	3.4809	3.4989	3.4981	3.4934	3.52	3.5328	5.31	5.1908	3.7529	3.8753	5.4288	4.9064	4.838	5.1411	5.1479	5.039	5.2058	5.1546	4.6937
neg_4898	Lysocellin	metab_13995	-	-	-	HMDB0254269	M+Na-2H	C34H60O10	4.9935	-	neg	-	-	-	-	Lipids and lipid-like molecules	Prenol lipids	649.393	0.0338778	-	78.3	-0.468596	-	Sesterterpenoids	2.9847	2.9363	2.939	2.9147	2.9176	2.9027	2.9367	2.9546	2.9538	2.9492	2.9758	2.9886	2.9723	3.3601	3.2085	3.3308	2.8961	4.117	6.0097	5.9337	5.5456	5.4447	5.5999	5.655	4.8342
neg_4905	N-(2,3-Dihydroxypropyl)valine	metab_14002	-	-	-	HMDB0254994	M-H2O-H	C8H17NO4	4.9935	-	neg	-	-	-	-	Organic acids and derivatives	Carboxylic acids and derivatives	172.097	0.00634308	-	73.9	-3.53161	-	Amino acids, peptides, and analogues	5.4692	5.3872	5.4509	5.3702	5.4077	5.356	5.0661	5.103	5.1123	5.0642	5.2985	5.3331	5.0339	4.9983	5.2363	5.3491	4.995	4.9758	6.3117	6.2923	6.811	6.7717	6.4631	6.4902	5.9086
neg_4934	Abacavir	metab_14033	-	-	-	PW_C009479;HMDB0251820;HMDB0015182	M+Na-2H	C14H18N6O	4.9466	C07624	neg	-	-	-	-	Nucleosides, nucleotides, and analogues	Nucleoside and nucleotide analogues	307.13	0.0238791	-	50.8	3.06184	136470-78-5	Cyclopentyl nucleosides	3.7007	3.6523	3.6549	3.6306	3.6335	3.6186	3.6527	3.6706	4.2149	4.1752	3.6917	3.7046	3.6883	3.6789	3.9246	4.047	3.612	3.5939	5.0722	5.2316	4.4944	4.3061	6.2881	6.2251	4.8848
neg_4948	Lestaurtinib	metab_14047	-	-	-	HMDB0254022	M+FA-H	C26H21N3O4	4.9154	-	neg	-	-	-	-	Organoheterocyclic compounds	Indoles and derivatives	484.15	0.061259	-	65.2	-2.28786	-	Carbazoles	4.4738	3.9165	3.9192	3.8948	4.0834	3.8828	4.9651	4.8298	4.7166	4.3293	3.956	3.9688	3.9525	3.9431	4.1889	4.3113	3.8762	3.8581	6.2471	6.2259	5.7791	5.938	4.4977	4.219	5.3947
neg_4968	Lappaol B	metab_14067	-	-	-	HMDB0302315	M-H	C31H34O9	4.8843	C17685	neg	-	-	-	-	Phenylpropanoids and polyketides	2-arylbenzofuran flavonoids	549.214	0.00698995	-	67.5	1.00061	-	Not Available	6.4601	4.7118	6.4118	6.0407	6.2228	5.8554	5.5403	5.433	5.463	5.4178	5.4555	5.4359	4.1396	4.2224	4.376	4.4984	4.0633	4.0928	4.3016	4.3378	4.9252	5.0273	4.4107	4.4061	5.5024
neg_4986	Ciramadol	metab_14086	-	-	-	HMDB0250272	M+Na-2H	C15H23NO2	4.861	-	neg	-	-	-	-	Organic oxygen compounds	Organooxygen compounds	270.146	0.0161211	-	37.3	-6.69992	-	Alcohols and polyols	3.1663	3.118	3.1377	3.0963	3.0992	3.0843	3.1183	3.1363	3.94	4.3945	3.8275	4.8428	5.7737	5.616	3.3902	3.5126	4.9082	3.9722	6.0877	6.5601	6.4143	5.6871	6.7973	6.425	5.7943
neg_4998	Isocolumbin	metab_14097	-	-	-	HMDB0036837	2M-H	C20H22O6	4.8454	C17508	neg	-	-	-	-	Organoheterocyclic compounds	Naphthopyrans	715.279	0.0999896	-	80.9	4.11043	471-54-5	Not Available	3.8624	3.8141	3.8167	3.7924	3.7953	3.7803	3.8144	3.8324	3.8316	3.8269	3.8535	3.8664	5.0704	4.964	4.0864	4.2088	3.7737	3.9561	6.3528	6.3797	5.7705	5.6404	6.2186	6.1536	5.2297
neg_5000	Leu-Arg-Asn-Arg	metab_14102	-	-	-	HMDB0304803	M-H2O-H	C22H43N11O6	4.8454	-	neg	-	-	-	-	Organic acids and derivatives	Carboxylic acids and derivatives	538.324	0.0107713	-	66.8	4.49754	-	Amino acids, peptides, and analogues	8.3576	8.2901	8.3138	8.2425	8.2039	8.3015	8.8355	8.8181	8.8387	8.8214	8.763	8.7842	6.0685	6.0952	5.6681	5.5924	3.9252	3.9072	5.9038	5.8352	5.1355	5.1957	6.6956	6.6911	8.5832
neg_5008	N-[(3a,5b,7a,12a)-3,12-dihydroxy-24-oxo-7-(sulfooxy)cholan-24-yl]-Glycine	metab_14109	-	-	-	HMDB0002640	M-H	C26H43NO9S	4.8376	-	neg	-	-	-	-	Lipids and lipid-like molecules	Steroids and steroid derivatives	544.262	0.00259499	-	79.6	6.3189	71977-73-6	Bile acids, alcohols and derivatives	3.0154	3.0874	3.6825	2.9454	2.9483	3.8453	4.2758	2.9853	2.9845	2.9798	3.0064	3.9625	6.4332	6.4722	3.2392	3.3615	2.9267	4.4436	6.4833	6.4587	7.2694	7.2573	4.2526	4.3307	5.8811
neg_5010	3'-Hydroxyamobarbital	metab_14112	-	-	-	HMDB0246097	M+FA-H	C11H18N2O4	4.8376	-	neg	-	-	-	-	Organoheterocyclic compounds	Diazines	287.125	0.0546508	-	53.1	-0.498296	-	Pyrimidines and pyrimidine derivatives	3.8065	4.2153	3.7608	3.7365	3.7394	4.4118	3.9567	3.7765	3.7756	4.3199	3.7976	3.9173	3.7941	3.7847	4.0305	4.1529	3.7178	3.6997	4.9298	5.415	5.1524	5.0098	5.7816	5.7111	4.7531
neg_5015	4-[(S)-((2R,5S)-4-Allyl-2,5-dimethyl-piperazin-1-yl)-(3-methoxy-phenyl)-methyl]-N,N-diethyl-benzamide	metab_14116	-	-	-	HMDB0250048	M+FA-H	C28H39N3O2	4.8297	-	neg	-	-	-	-	Benzenoids	Benzene and substituted derivatives	494.298	0.00931377	-	39.7	-9.4282	-	Diphenylmethanes	6.6704	6.6039	6.6004	6.543	6.4775	6.5963	7.3365	7.3132	7.3253	7.308	7.236	7.2788	3.6108	3.6013	3.8471	3.9695	3.5345	3.5164	3.7727	3.809	3.7049	3.6737	4.3276	3.8772	6.998
neg_5017	Cis-3-Hexenyl b-primeveroside	metab_14118	-	-	-	HMDB0031690	2M-H	C17H30O10	4.8219	-	neg	-	-	-	-	Lipids and lipid-like molecules	Fatty Acyls	787.364	0.0278794	-	46.9	3.85167	132278-37-6	Fatty acyl glycosides	4.3774	4.329	4.4321	4.3074	4.3103	4.2953	4.8793	5.2812	4.8444	5.017	5.209	5.1741	5.2993	5.3637	4.6014	4.7238	5.8722	5.9635	6.2334	6.198	6.3147	6.319	6.49	6.4655	5.5373
neg_5030	PI(20:5(5Z,8Z,11Z,14Z,17Z)/0:0)	metab_14133	-	-	-	LMGP06050026;HMDB0256524	M-H	C29H47O12P	4.8062	-	neg	-	-	-	-	Lipids and lipid-like molecules	Glycerophospholipids	617.276	0.0193422	-	46.5	5.15371	-	Glycerophosphoinositols	1.5001	1.4533	1.4559	1.4324	1.4352	1.4208	1.4536	2.8289	1.4702	1.5719	2.6876	1.5455	3.3221	3.8916	1.7185	1.8389	6.466	6.5051	5.0804	5.0639	4.6218	4.4449	5.8848	5.8405	5.1634
neg_5037	LF	metab_14140	-	-	-	HMDB0013243;HMDB0302841	2M+FA-H	C15H22N2O3	4.7984	-	neg	-	-	-	-	Organic acids and derivatives	Carboxylic acids and derivatives	601.32	0.00587546	-	45.2	-7.1882	3063-05-06	Amino acids, peptides, and analogues	7.4987	7.4073	7.4561	7.3745	7.352	7.4336	7.5789	7.6322	7.5996	7.6033	7.5526	7.5926	6.035	5.8617	5.1769	5.2993	6.2175	5.8308	5.1405	5.1387	5.788	5.1883	6.2236	6.1799	7.4968
neg_5054	Grossamide	metab_14158	-	-	-	HMDB0040370	M+FA-H	C36H36N2O8	4.7671	-	neg	-	-	-	-	Phenylpropanoids and polyketides	2-arylbenzofuran flavonoids	669.242	0.00300665	-	37.9	-5.27002	80510-06-1	Not Available	6.9974	6.0761	6.9461	6.7059	6.7453	6.5818	7.7037	7.6927	7.646	7.5731	7.6527	7.6357	7.2445	7.2869	4.7612	4.5649	7.1465	7.2265	7.9513	7.914	7.5041	7.4768	7.7679	7.7472	7.619
neg_5060	3h-Indole-3-propanoic acid,a-amino-	metab_14164	-	-	-	HMDB0246269	M+FA-H	C11H12N2O2	4.7592	-	neg	-	-	-	-	Organoheterocyclic compounds	Indoles and derivatives	249.088	0.138955	-	50.2	-1.1304	-	Indolyl carboxylic acids and derivatives	3.6266	3.5782	3.5808	3.5565	3.5594	3.5445	3.5785	3.5965	3.5957	3.591	3.6176	3.6305	3.6142	3.6048	3.8505	3.9729	3.5379	3.5198	5.123	5.5688	5.04	4.2995	6.0867	5.9561	4.6721
neg_5070	2-Hydroxy-6-pentadeca-8,11,14-trienyl benzoic acid	metab_14174	-	-	-	HMDB0247824	M+Na-2H	C22H30O3	4.7436	-	neg	-	-	-	-	Benzenoids	Benzene and substituted derivatives	363.192	0.167692	-	59.1	-4.97835	-	Benzoic acids and derivatives	4.147	4.0986	4.1012	4.0769	4.0798	4.0648	4.0989	4.1169	4.1161	4.1114	4.138	4.1509	4.1346	4.1252	4.371	4.4934	4.0583	4.0402	4.9244	4.907	5.4562	5.3695	6.1012	6.0679	4.2171
neg_5081	Tripeptide	metab_14185	-	-	-	HMDB0259261	M+FA-H	C24H35N7O8	4.7358	-	neg	-	-	-	-	Organic acids and derivatives	Peptidomimetics	594.253	0.0102989	-	54.8	0.26579	-	Hybrid peptides	3.216	3.1676	3.1703	3.146	3.1489	3.1339	3.9272	4.0088	3.4772	3.1804	3.9894	3.975	6.3222	6.334	3.4399	3.5622	5.8537	5.7639	5.3218	5.3148	5.6729	5.7753	3.4746	3.47	5.3151
neg_5096	Methyl nomilinate 17-glucoside	metab_14198	-	-	-	HMDB0039887	M+Cl	C35H50O16	4.7123	-	neg	-	-	-	-	Lipids and lipid-like molecules	Prenol lipids	761.276	0.00567258	-	59.4	-4.01897	-	Terpene glycosides	5.6044	5.556	5.5587	5.5344	5.5373	5.5223	5.5564	5.5744	5.5735	5.5689	5.5955	5.6083	5.5989	5.5826	5.8284	5.9508	5.5157	5.4976	7.4077	7.4088	6.8204	6.8875	7.0277	6.9964	6.4712
neg_5109	Rotundifoline	metab_14213	-	-	-	HMDB0302761	M+Na-2H	C22H28N2O5	4.6967	-	neg	-	-	-	-	Organoheterocyclic compounds	Indolizidines	421.173	0.0256976	-	31.8	-2.69289	-	Not Available	4.3592	4.3108	4.3135	4.2892	4.2921	4.2771	4.8846	4.6956	4.5726	4.3326	5.0813	5.1111	4.8753	4.7967	4.5832	4.7056	4.3472	4.2524	5.9034	5.9169	5.7247	5.748	6.4905	6.487	5.6437
neg_5111	Nodulisporic acid	metab_14216	-	-	-	HMDB0255694	M+Cl	C43H53NO6	4.6889	-	neg	-	-	-	-	Lipids and lipid-like molecules	Prenol lipids	714.35	0.00682273	-	72.5	-9.24865	-	Diterpenoids	5.861	4.4248	5.8822	5.4351	5.5535	5.0782	6.4194	6.4069	6.3945	6.3615	6.3512	6.3311	6.7447	6.7495	4.6972	4.8196	7.6504	7.7139	6.7783	6.7353	6.0364	6.0935	6.8474	6.846	6.8304
neg_5118	PZ-Peptide	metab_14223	-	-	-	HMDB0257011	M+Cl	C38H52N10O8	4.681	-	neg	-	-	-	-	Organic acids and derivatives	Carboxylic acids and derivatives	811.364	0.0678657	-	39.4	-3.4818	-	Amino acids, peptides, and analogues	3.7457	3.6973	3.6999	3.6756	3.6785	3.6636	3.6976	3.7156	3.7148	3.7101	3.7367	3.7496	4.7387	4.9252	3.9696	4.092	4.3799	4.4012	5.5382	5.5211	6.1615	6.2025	5.7901	5.8186	3.8186
neg_5157	PS(18:3(9Z,12Z,15Z)/20:3(8Z,11Z,14Z)-2OH(5,6))	metab_14261	-	-	-	HMDB0281879	M+Cl	C44H74NO12P	4.6263	-	neg	-	-	-	-	Not Available	Not Available	874.468	0.0109906	-	73	4.57071	-	Not Available	5.3945	5.3736	5.5586	5.3621	5.5369	5.307	4.8307	4.4401	4.4393	4.4346	4.4612	4.4741	6.1958	6.1742	4.6941	4.8165	6.5108	6.5799	6.4728	6.4597	6.9278	6.9281	7.086	7.0566	6.3493
neg_5163	Kainic acid	metab_14267	-	-	-	HMDB0253757	M+FA-H	C10H15NO4	4.6263	C12819	neg	-	-	-	-	Organic acids and derivatives	Carboxylic acids and derivatives	258.098	0.00638399	-	57.4	-0.574449	487-79-6	Amino acids, peptides, and analogues	4.0493	3.9682	4.1886	3.9466	3.9495	4.0113	3.9686	3.9866	3.9858	3.9811	4.0077	4.0205	4.0043	3.9948	4.2406	4.363	5.0979	5.3593	6.7334	6.6687	6.8081	6.8023	6.8189	6.8015	6.1356
neg_5167	Bisacurone B	metab_14270	-	-	-	HMDB0038502	M+Na-2H	C15H24O3	4.6185	-	neg	-	-	-	-	Lipids and lipid-like molecules	Prenol lipids	273.146	0.0224029	-	40.9	-6.59743	127214-85-1	Sesquiterpenoids	3.6784	3.6301	3.6327	3.6084	3.6113	3.5963	3.7258	3.6484	3.6476	3.6429	3.6695	3.6824	3.6661	3.6566	3.9024	4.0248	3.5897	3.5717	5.3984	5.4709	4.6092	3.9821	6.3906	6.3648	5.379
neg_5194	3,4-Dihydroxy-2-methoxy-4-methyl-3-[2-methyl-3-(3-methyl-but-2-enyl)-oxiranyl]-cyclohexanone	metab_14295	-	-	-	HMDB0246031	2M-H	C16H26O5	4.5874	-	neg	-	-	-	-	Organic oxygen compounds	Organooxygen compounds	595.347	0.000717001	-	62.8	-3.61009	-	Alcohols and polyols	4.2262	4.1778	4.1804	4.1561	4.159	4.1441	4.2728	4.1961	4.1953	4.1906	5.0703	5.0105	6.9581	6.9774	4.4502	4.5726	5.4314	5.5111	7.457	7.439	5.6879	5.6064	7.0927	7.0686	6.6585
neg_5208	PS(18:4(6Z,9Z,12Z,15Z)/20:4(5Z,8Z,11Z,14Z))	metab_14311	-	map01100;map00564;map01110;map05146;map05322;map00260;map05140	Metabolic pathways;Glycerophospholipid metabolism;Biosynthesis of secondary metabolites;Amoebiasis;Systemic lupus erythematosus;Glycine, serine and threonine metabolism;Leishmaniasis	LMGP03010448;PW_C060909;HMDB0112501	M+Na-2H	C44H70NO10P	4.5717	C02737	neg	Lipids	Phospholipids	Metabolism;Metabolism;Metabolism;Human Diseases;Human Diseases;Metabolism;Human Diseases	Global and overview maps;Lipid metabolism;Global and overview maps;Infectious disease: parasitic;Immune disease;Amino acid metabolism;Infectious disease: parasitic	Lipids and lipid-like molecules	Glycerophospholipids	824.443	0.0208436	-	46.6	-6.49159	-	Glycerophosphoserines	4.4444	4.396	4.3986	4.3875	4.3772	4.3622	5.0737	5.1785	4.6983	4.8667	4.8707	4.5443	6.5683	6.5699	4.6684	4.7908	4.8672	4.5825	6.9112	6.8915	5.68	5.6443	6.4227	6.406	6.0424
neg_5215	CDP-DG(18:2(9Z,11Z)/i-16:0)	metab_14319	-	map01100;map00564;map01110;map04070	Metabolic pathways;Glycerophospholipid metabolism;Biosynthesis of secondary metabolites;Phosphatidylinositol signaling system	HMDB0116056;PW_C076392	M+K-2H	C46H81N3O15P2	4.564	C00269	neg	-	-	Metabolism;Metabolism;Metabolism;Environmental Information Processing	Global and overview maps;Lipid metabolism;Global and overview maps;Signal transduction	Lipids and lipid-like molecules	Glycerophospholipids	1014.46	0.00453851	-	53.5	-5.70584	-	CDP-glycerols	4.6015	4.5531	4.5558	4.5315	4.5344	4.5194	4.5535	4.5715	4.5706	4.566	4.6859	4.6054	5.0089	5.2143	4.8255	4.9479	6.4524	6.5226	6.1549	6.1312	6.1029	6.1938	6.9304	6.8918	6.0869
neg_5233	Lucidenolactone	metab_14333	-	-	-	HMDB0030897	M+FA-H	C27H36O6	4.5484	-	neg	-	-	-	-	Lipids and lipid-like molecules	Prenol lipids	501.247	0.00818585	-	33.3	-6.20026	-	Triterpenoids	4.1082	3.9804	3.711	3.6866	3.6896	3.6746	4.373	3.8735	3.7363	3.7211	4.5916	4.5551	6.8688	6.8952	3.9807	4.103	4.9787	5.0651	4.6123	4.9349	4.6519	4.4484	5.4804	5.488	5.6166
neg_5237	PC(PGJ2/20:4(5Z,8Z,11Z,14Z))	metab_14337	-	-	-	HMDB0287484	M+Cl	C48H78NO10P	4.5405	-	neg	-	-	-	-	Not Available	Not Available	894.506	0.00423589	-	57.2	0.0512821	-	Not Available	7.4052	7.3365	7.377	7.2455	7.2513	7.3252	7.2245	7.2102	7.2951	7.2855	7.1373	7.1504	3.0218	3.0123	3.258	3.3803	2.9455	3.696	5.1027	5.1397	5.0083	4.9415	3.2926	3.4971	7.0062
neg_5263	Proline betaine	metab_14366	-	-	-	HMDB0004827	M+FA-H	C7H13NO2	4.5092	C10172	neg	-	-	-	-	Organic acids and derivatives	Carboxylic acids and derivatives	188.092	0.00646017	-	64.8	-4.17697	471-87-4	Amino acids, peptides, and analogues	4.9142	4.8118	4.8937	4.8302	4.6819	4.855	5.3814	5.4404	5.5236	5.5592	5.8271	5.816	3.2755	3.2661	3.5118	3.6342	3.1993	3.1812	6.2006	6.1895	6.2526	6.1939	6.1978	6.1852	5.6858
neg_5265	PE(20:5(7Z,9Z,11E,13E,17Z)-3OH(5,6,15)/14:1(9Z))	metab_14368	-	-	-	HMDB0260745	M+K-2H	C39H66NO11P	4.5015	-	neg	-	-	-	-	Not Available	Not Available	792.39	0.00522644	-	58.1	5.68631	-	Not Available	4.8892	5.0454	4.8534	4.792	4.8262	4.9209	4.4573	4.4753	4.4745	4.5045	4.4964	4.5092	6.5664	6.538	4.7293	4.8517	5.2013	5.3445	6.6225	6.6103	6.4858	6.4485	5.1727	5.2312	5.8819
neg_5266	Beta-D-Galactopyranosyl-(1->4)-2-amino-2-deoxy-beta-D-glucopyranosyl-(1->6)-D-mannose	metab_14369	-	-	-	HMDB0041224	M+FA-H	C18H33NO15	4.5015	-	neg	-	-	-	-	Organic oxygen compounds	Organooxygen compounds	548.182	0.0616705	-	56.6	-2.40663	-	Carbohydrates and carbohydrate conjugates	5.9972	6.4043	5.8788	6.0854	5.8554	6.2331	5.1673	5.4523	5.1703	5.5986	5.6542	5.9921	3.7947	3.7852	4.031	4.1534	3.7183	3.7003	3.9566	3.9929	4.6483	3.8576	4.0657	4.0611	5.5599
neg_5270	(2S)-2-(4,6-Dimethylpyrimidin-2-yl)oxy-3,3-diphenylbutanoic acid	metab_14374	-	-	-	HMDB0254190	2M-H	C22H22N2O3	4.4937	-	neg	-	-	-	-	Benzenoids	Benzene and substituted derivatives	723.321	0.0492028	-	55.7	3.09531	-	Diphenylmethanes	1.7616	1.7141	1.7167	1.6929	1.6957	1.681	1.7144	4.208	4.4551	1.7267	1.7528	1.7654	6.2106	6.1966	1.9826	2.1039	6.1802	6.2751	5.8756	5.7401	4.9964	5.1597	4.7072	4.5164	5.4214
neg_5279	(5Z,7S,8E,10Z,13Z,15E,17S,19Z)-7,17-Dihydroxydocosa-5,8,10,13,15,19-hexaenoylcarnitine	metab_14383	-	-	-	HMDB0241613	M+K-2H	C29H45NO6	4.4859	-	neg	-	-	-	-	Lipids and lipid-like molecules	Fatty Acyls	540.278	0.0218992	-	61	9.95922	-	Fatty acid esters	4.0674	4.019	4.0216	3.9973	4.0002	3.9853	4.9936	4.998	4.2844	4.0318	5.9803	6.0109	5.4424	5.4478	4.2914	4.4138	5.6282	5.7063	5.8157	5.7484	5.6924	5.7037	4.3261	4.5214	5.5341
neg_5309	Presqualene diphosphate	metab_14415	-	map01100;map00906;map01110;map00909;map00100	Metabolic pathways;Carotenoid biosynthesis;Biosynthesis of secondary metabolites;Sesquiterpenoid and triterpenoid biosynthesis;Steroid biosynthesis	LMPR0106010003;HMDB0001278	M+Cl	C30H52O7P2	4.4469	C03428	neg	-	-	Metabolism;Metabolism;Metabolism;Metabolism;Metabolism	Global and overview maps;Metabolism of terpenoids and polyketides;Global and overview maps;Metabolism of terpenoids and polyketides;Lipid metabolism	Lipids and lipid-like molecules	Prenol lipids	621.289	0.0760384	-	49.4	0.934677	29849-75-0	Triterpenoids	3.7005	3.6521	4.0367	3.6305	3.8399	3.7588	4.3217	4.3301	4.3141	4.7137	4.2142	4.2161	6.5364	6.5423	3.9245	4.0469	4.9126	5.1438	5.8683	5.8004	5.428	5.1274	3.9592	3.9546	5.0856
neg_5323	Bms-275183	metab_14429	-	-	-	HMDB0249316	M-H2O-H	C43H59NO16	4.4157	-	neg	-	-	-	-	Lipids and lipid-like molecules	Prenol lipids	826.359	0.0175309	-	76.5	-7.21142	-	Diterpenoids	6.2196	6.1712	6.1738	6.1495	6.1524	6.1374	6.1715	6.1895	6.1887	6.184	6.2106	6.2235	7.1482	7.1896	6.4436	6.566	6.1309	6.2147	7.3112	7.2769	6.9352	6.9405	7.5751	7.5693	6.7601
neg_5324	13-Demethyl tacrolimus	metab_14430	-	map04976;map00983	Bile secretion;Drug metabolism - other enzymes	HMDB0060706	M+Na-2H	C43H67NO12	4.4157	C07649	neg	-	-	Organismal Systems;Metabolism	Digestive system;Xenobiotics biodegradation and metabolism	Organoheterocyclic compounds	Diazines	810.437	0.002309	-	95.6	-4.94413	-	Pyrimidines and pyrimidine derivatives	6.2482	6.2258	6.2633	6.1469	6.1006	6.2032	6.588	6.53	6.4791	6.4731	6.7649	6.7542	7.7121	7.7299	6.0875	6.0787	7.7975	7.843	8.0876	8.0436	7.7161	7.6929	7.8536	7.8642	7.4965
neg_5359	Neopine	metab_14466	-	-	-	HMDB0030248	3M-H	C18H21NO3	4.3532	C09594	neg	-	-	-	-	Benzenoids	Phenanthrenes and derivatives	896.456	0.0169475	-	62.6	8.06144	467-14-1	Not Available	7.2217	7.697	7.1349	7.4183	7.1831	7.5512	6.7989	6.7704	6.6715	6.9269	6.8422	7.0459	3.7169	3.7074	3.9532	4.0756	4.4523	3.6225	3.8788	3.9151	3.811	3.7798	3.9879	4.3093	6.6386
neg_5363	PS(24:0/PGJ2)	metab_14471	-	-	-	HMDB0283636	M+Na-2H	C50H88NO12P	4.3454	-	neg	-	-	-	-	Not Available	Not Available	946.573	0.0121812	-	36.7	-6.35762	-	Not Available	5.1639	5.1155	5.1181	5.0938	5.0967	5.0818	5.1158	5.1338	5.133	5.1283	5.1549	5.1678	6.1173	6.1168	5.3879	5.5103	5.0752	5.0571	6.9544	6.9133	6.274	6.2882	7.4267	7.4145	6.3995
neg_5376	2-Isopropylmalic Acid	metab_14483	-	map01100;map01110;map00290;map01210;map01230;map00620	Metabolic pathways;Biosynthesis of secondary metabolites;Valine, leucine and isoleucine biosynthesis;2-Oxocarboxylic acid metabolism;Biosynthesis of amino acids;Pyruvate metabolism	HMDB0000402	M-H	C7H12O5	4.3375	C02504	neg	-	-	Metabolism;Metabolism;Metabolism;Metabolism;Metabolism;Metabolism	Global and overview maps;Global and overview maps;Amino acid metabolism;Global and overview maps;Global and overview maps;Carbohydrate metabolism	Lipids and lipid-like molecules	Fatty Acyls	175.061	0.012792	97.8	-	-3.69677	49601-06-1	Fatty acids and conjugates	6.3707	6.4164	6.3385	6.2876	6.1367	6.3057	7.0027	6.9455	7.0138	6.9956	6.8716	6.8356	6.6333	6.6391	5.549	5.5848	5.9711	6.0554	7.7283	7.7147	7.8367	7.7952	7.1838	7.1966	7.2334
neg_5377	Paraldehyde	metab_14484	-	-	-	HMDB0032456	M-H2O-H	C6H12O3	4.3375	C07834	neg	-	-	-	-	Organoheterocyclic compounds	Trioxanes	113.06	0.0488953	-	30.1	-7.035	123-63-7	Not Available	3.7735	4.0342	3.7931	3.828	3.5229	3.2807	4.6913	4.627	4.7363	4.6683	4.3438	4.4579	4.4229	4.3786	3.5904	3.6297	3.1948	3.1767	5.6425	5.6305	5.6349	5.5573	5.5181	5.526	5.0929
neg_5378	PE(20:3(8Z,11Z,14Z)/22:6(5Z,7Z,10Z,13Z,16Z,19Z)-OH(4))	metab_14485	-	-	-	HMDB0262310	M+Cl	C47H76NO9P	4.3297	-	neg	-	-	-	-	Not Available	Not Available	864.495	0.000635781	-	39.3	0.0439996	-	Not Available	7.7497	7.7019	7.7314	7.6473	7.6151	7.6958	8.1965	8.206	8.1631	8.1854	8.1637	8.1764	6.88	6.851	5.4811	5.4586	5.0235	5.0054	6.7247	6.7029	5.8218	5.8973	6.5804	6.5702	8.087
neg_5391	Rifabutin	metab_14500	-	-	-	HMDB0014753	M-H2O-H	C46H62N4O11	4.314	C07235	neg	-	-	-	-	Phenylpropanoids and polyketides	Macrolactams	827.416	0.0495091	-	46.9	-9.0982	72559-06-9	Not Available	4.7212	4.6728	4.6755	4.6512	4.6541	4.6391	4.9513	4.6912	4.6904	5.0352	4.7123	4.7252	6.4096	6.4921	4.9452	5.0676	5.2866	4.8337	6.4734	6.4182	5.9355	6.0082	6.1818	6.1936	5.649
neg_5424	Lithocholic acid glucuronide	metab_14532	-	map01100;map00040;map04976;map00053;map01240	Metabolic pathways;Pentose and glucuronate interconversions;Bile secretion;Ascorbate and aldarate metabolism;Biosynthesis of cofactors	HMDB0254126;HMDB0002513	M-H	C30H48O9	4.2594	C03033	neg	-	-	Metabolism;Metabolism;Organismal Systems;Metabolism;Metabolism	Global and overview maps;Carbohydrate metabolism;Digestive system;Carbohydrate metabolism;Global and overview maps	Lipids and lipid-like molecules	Steroids and steroid derivatives	551.32	0.00949091	-	41.2	-4.78133	75239-91-7	Steroidal glycosides	4.3026	4.9635	4.8236	4.6834	5.1316	5.2079	4.5283	4.9631	4.5972	4.7659	5.695	5.6832	6.6253	6.6334	4.5266	4.649	6.2298	6.2367	7.0046	6.9676	6.8771	6.8672	6.4679	6.4441	6.2263
neg_5428	PG(18:3(6Z,9Z,12Z)/5-iso PGF2VI)	metab_14536	-	-	-	HMDB0269327	M+K-2H	C42H71O13P	4.2516	-	neg	-	-	-	-	Not Available	Not Available	851.416	0.0297698	-	73.6	5.02533	-	Not Available	4.4401	4.3917	4.3944	4.3701	4.373	4.358	4.9607	4.4101	4.4093	4.4046	4.4312	4.4441	6.9053	6.9053	4.6641	4.7865	4.3514	4.3498	6.1109	6.0868	5.4957	5.4786	5.7632	5.6953	5.6685
neg_5441	Kinetensin 4-8	metab_14548	-	-	-	HMDB0012987	M-H2O-H	C35H46N10O7	4.2361	-	neg	-	-	-	-	Organic acids and derivatives	Carboxylic acids and derivatives	699.332	0.0250307	-	77.4	-7.66913	138482-58-3	Amino acids, peptides, and analogues	3.3749	3.3266	3.841	3.3049	3.3078	3.798	3.3269	3.3449	3.3441	3.3394	3.366	3.3788	6.1219	6.1451	3.5989	3.7212	6.4273	6.4355	6.637	6.6123	6.443	6.3414	5.9323	5.8369	5.8239
neg_5452	N-(8-Amino-1-carboxyoctyl)-alanyl-proline	metab_14559	-	-	-	HMDB0247737	M+Cl	C17H31N3O5	4.2282	-	neg	-	-	-	-	Nucleosides, nucleotides, and analogues	Purine nucleosides	392.194	0.0520391	-	62.5	-4.96978	-	Not Available	4.0981	4.8609	4.0008	4.5615	4.3191	4.4969	3.2467	3.3201	4.1563	3.2591	3.2857	4.0408	3.2823	3.2729	3.5186	3.641	3.206	3.1879	5.4331	5.9221	6.297	6.087	5.1654	5.2533	4.7247
neg_5458	Thaumatin b, recombinant	metab_14565	-	-	-	HMDB0032529	M-H2O-H	C19H29N3O3S	4.2204	-	neg	-	-	-	-	Benzenoids	Benzene and substituted derivatives	360.177	0.0101485	-	34.3	6.19908	53850-34-3	Benzenesulfonamides	4.1217	4.0733	4.076	4.0517	4.0546	4.0396	4.0737	4.4178	4.4168	4.0989	4.1128	4.8543	4.1094	4.0999	4.3457	4.4681	4.033	4.0149	5.4788	5.7868	5.5541	5.3688	5.3024	5.2311	5.0277
neg_5459	Glutamyllysine	metab_14566	-	-	-	HMDB0004207	M-H2O-H	C11H21N3O5	4.2204	-	neg	-	-	-	-	Organic acids and derivatives	Carboxylic acids and derivatives	256.13	0.00846644	-	54.1	-0.578715	5891-53-2	Amino acids, peptides, and analogues	3.6205	4.3893	3.5748	3.6555	3.5534	3.5384	4.6131	4.253	4.8302	5.1431	4.5209	5.3429	4.8944	4.7301	3.8445	3.9669	5.1536	4.1927	5.58	6.0606	5.4161	4.3681	6.3409	5.9704	5.6567
neg_5470	(S)-1-(Sec-Butyl)-N-((4,6-dimethyl-2-oxo-1,2-dihydropyridin-3-yl)methyl)-3-methyl-6-(6-(piperazin-1-yl)pyridin-3-yl)-1H-indole-4-carboxamide	metab_14576	-	-	-	HMDB0252950	M+FA-H	C31H38N6O2	4.2048	-	neg	-	-	-	-	Organoheterocyclic compounds	Diazinanes	571.3	0.0213933	-	52.6	-7.31246	-	Piperazines	4.0472	3.9988	4.0015	3.9772	3.9801	3.9651	3.9992	4.0172	4.0164	4.0117	4.6041	4.0511	5.0382	4.9361	4.2712	4.3936	4.1343	3.9405	7.0916	7.0651	5.5683	5.6568	6.4975	6.5218	6.0273
neg_5488	3-[2-[[(1S,2R,3S)-3-[4-(Pentylcarbamoyl)-1,3-oxazol-2-yl]-7-oxabicyclo[2.2.1]heptan-2-yl]methyl]phenyl]propanoic acid	metab_14595	-	-	-	HMDB0247885	M-H2O-H	C25H32N2O5	4.1892	-	neg	-	-	-	-	Phenylpropanoids and polyketides	Phenylpropanoic acids	421.209	0.0191519	-	34.1	-9.58694	-	Not Available	5.2708	5.2676	5.2751	5.0528	4.9639	5.1657	5.6501	5.6944	5.645	5.6846	5.8886	5.8706	3.9991	3.9897	4.2355	4.3579	6.1271	6.1073	6.9429	6.9106	5.8355	5.8086	6.4005	6.4379	6.2329
neg_5498	Agar	metab_14605	-	-	-	HMDB0248056	M-H2O-H	C14H24O9	4.1813	C08815	neg	-	-	-	-	Organic oxygen compounds	Organooxygen compounds	317.125	0.145078	-	35.1	3.5917	9002-18-0	Carbohydrates and carbohydrate conjugates	3.0422	2.9939	2.9965	2.9722	2.9751	2.9602	4.0526	3.0122	3.1173	3.4944	4.3566	4.4792	3.0299	3.0204	3.2661	3.3884	4.7798	4.8352	5.7266	5.6281	4.2455	4.3872	4.4987	4.8214	4.4157
neg_5503	Subaphylline	metab_14612	-	map01100;map00330	Metabolic pathways;Arginine and proline metabolism	HMDB0033463	2M+Hac-H	C14H20N2O3	4.1735	C10497	neg	-	-	Metabolism;Metabolism	Global and overview maps;Amino acid metabolism	Phenylpropanoids and polyketides	Cinnamic acids and derivatives	587.308	0.00612571	-	56.4	-0.785544	501-13-3	Hydroxycinnamic acids and derivatives	5.2129	5.1645	5.1671	5.1428	5.1457	5.1307	6.2118	6.2071	6.1399	6.1546	6.0961	6.0147	5.2005	5.3497	5.4369	5.5593	5.471	5.6495	7.2349	7.1639	6.1699	6.0171	7.5454	7.5743	6.6177
neg_5517	Casein	metab_14626	-	-	-	HMDB0303209	M-2H	C81H125N22O39P	4.1579	C00367	neg	-	-	-	-	Organic acids and derivatives	Peptidomimetics	1029.4	0.0883167	-	82.1	0.238291	9000-71-9	Hybrid peptides	4.662	4.706	4.6162	4.5919	4.9187	4.6833	4.6139	4.6319	4.6311	4.6264	4.653	4.6659	5.6027	5.3746	5.2576	5.6521	5.783	4.798	6.8187	6.9033	6.6962	6.8877	4.9206	4.916	5.4432
neg_555	Furo[3,2-c]pyran-4-one	metab_14660	-	-	-	HMDB0252541	M+Cl, 2M-H	C7H4O3	6.2145	-	neg	-	-	-	-	Organoheterocyclic compounds	Furopyrans	170.985	0.00693218	-	67.2	-5.32395	-	Not Available	4.9832	4.8355	4.9521	4.8044	4.8543	4.9037	5.9875	5.9215	5.6257	5.5917	6.0663	6.0882	6.1582	6.2056	6.424	6.5175	5.8102	5.8399	5.9614	5.9078	6.1497	6.1231	5.7527	5.779	5.8934
neg_5555	3-Hydroxynona-4,7-dienoylcarnitine	metab_14664	-	-	-	HMDB0241769	2M+FA-H	C16H27NO5	4.111	-	neg	-	-	-	-	Lipids and lipid-like molecules	Fatty Acyls	671.373	0.0102662	-	59.5	-4.84637	-	Fatty acid esters	3.8018	5.0083	3.4834	3.9488	3.9174	5.0359	4.3349	4.3542	4.0779	4.1157	5.2051	5.348	7.7298	7.6825	3.7531	3.8754	7.1835	7.1467	5.5003	5.4229	6.4416	6.4251	4.9027	5.0569	6.7096
neg_5556	22-Angeloyltheasapogenol A	metab_14665	-	-	-	HMDB0032831	M+K-2H	C35H56O7	4.111	-	neg	-	-	-	-	Lipids and lipid-like molecules	Prenol lipids	625.357	0.00706333	-	75.8	9.18233	200492-44-0	Triterpenoids	6.0161	5.95	5.9866	5.8584	5.7782	5.9568	6.362	6.3676	6.3206	6.3212	6.4812	6.4865	5.2855	5.2558	5.1531	5.277	7.1577	7.2076	7.5962	7.5574	7.1675	7.1438	7.3804	7.3901	6.9556
neg_5598	Olopatadine n-oxide	metab_14708	-	-	-	HMDB0060595	M+Na-2H	C21H23NO4	4.0563	-	neg	-	-	-	-	Organic acids and derivatives	Organic sulfuric acids and derivatives	374.139	0.0269812	-	39.4	4.82775	-	Arylsulfates	3.7764	3.728	3.7307	3.7064	3.7093	3.6943	3.7284	3.7464	3.7456	3.7409	3.7675	3.7803	3.7641	3.7546	4.0004	4.1228	3.6877	3.6696	5.7265	5.6695	3.8582	4.5227	6.5178	6.5198	5.4031
neg_5609	Kievitone	metab_14720	-	-	-	LMPK12050479;HMDB0034213	M+Na-2H	C20H20O6	4.0407	C01590	neg	-	-	-	-	Phenylpropanoids and polyketides	Isoflavonoids	377.102	0.123558	-	57.8	3.53162	40105-60-0	Isoflavans	0.0008	1.0687	0.0007	1.0025	2.2266	1.5376	0.0007	0.0008	0.0007	0.0007	0.0008	0.0008	1.7488	0.1395	1.4677	1.141	2.1424	1.1734	6.1435	6.1203	6.4079	6.4799	5.484	5.5497	4.9683
neg_5620	Digoxin	metab_14729	-	map04976	Bile secretion	LMST01120023;HMDB0001917;HMDB0250399	M+FA-H	C41H64O14	4.025	C06956	neg	Steroids	23-Carbon atoms	Organismal Systems	Digestive system	Lipids and lipid-like molecules	Steroids and steroid derivatives	825.427	0.0076056	-	47.8	-0.997835	20830-75-5	Steroid lactones	7.5535	7.4655	7.5581	7.44	7.4279	7.5259	7.9669	8.0056	8.0286	8.0432	7.9013	7.9002	6.191	6.0655	1.8023	1.6095	5.167	5.1913	5.6994	5.6976	6.6825	6.6475	5.0319	5.3533	7.6937
neg_5652	Hetastarch	metab_14758	-	-	-	HMDB0253113	M+K-2H	C29H52O21	3.9781	-	neg	-	-	-	-	Organic oxygen compounds	Organooxygen compounds	773.243	0.0363375	-	79.5	-7.24697	-	Carbohydrates and carbohydrate conjugates	5.3572	5.3088	5.3114	5.2871	5.29	5.275	5.3091	5.3271	5.3263	5.3216	5.3482	5.3611	5.3609	5.3353	5.5812	5.7036	5.2684	5.2504	7.0713	7.0644	6.0694	6.2496	6.0919	6.0417	5.8674
neg_5662	PG(a-13:0/i-12:0)	metab_14769	-	map01100;map00564;map00552	Metabolic pathways;Glycerophospholipid metabolism;Teichoic acid biosynthesis	HMDB0116642;PW_C076260	M+FA-H	C31H61O10P	3.9703	C00344	neg	Lipids	Phospholipids	Metabolism;Metabolism;Metabolism	Global and overview maps;Lipid metabolism;Glycan biosynthesis and metabolism	Lipids and lipid-like molecules	Glycerophospholipids	669.394	0.00993861	-	52.4	-7.20684	-	Glycerophosphoglycerols	6.7497	6.672	6.756	6.6499	6.6271	6.7122	6.7909	6.8239	6.7487	6.7432	6.8145	6.8439	5.0789	5.0949	3.6327	3.7551	6.1928	6.1368	3.5583	4.0697	4.3643	4.7274	4.1462	3.6628	6.6239
neg_5664	Glu Tyr Leu Arg	metab_14771	-	-	-	-	M-H	C26H41N7O8	3.9703	-	neg	-	-	-	-	-	-	578.294	0.0258803	50.5	-	0.00342426	-	-	6.034	5.9307	6.0163	5.9179	5.8396	5.951	6.1711	6.2123	6.0319	6.0353	6.3918	6.3987	4.2213	4.6122	4.4576	4.58	4.9976	4.9809	4.6259	4.5287	4.8246	5.1151	4.7155	4.7922	6.0315
neg_5668	Tyramine glucuronide	metab_14775	-	map01100;map00040;map04976;map00053;map01240	Metabolic pathways;Pentose and glucuronate interconversions;Bile secretion;Ascorbate and aldarate metabolism;Biosynthesis of cofactors	HMDB0010328	2M+Hac-H	C14H19NO7	3.9624	C03033	neg	-	-	Metabolism;Metabolism;Organismal Systems;Metabolism;Metabolism	Global and overview maps;Carbohydrate metabolism;Digestive system;Carbohydrate metabolism;Global and overview maps	Organic oxygen compounds	Organooxygen compounds	685.241	0.00622633	-	58.9	-8.18757	27972-85-6	Carbohydrates and carbohydrate conjugates	6.6493	6.9078	6.6312	6.6643	6.5086	6.7369	6.6064	6.7161	6.7013	6.8851	6.8641	7.0535	4.8082	4.9263	4.8507	4.9731	4.538	4.5199	4.8977	5.2869	4.7085	4.6773	5.4499	5.3232	6.6928
neg_5670	Lubiprostone	metab_14778	-	-	-	HMDB0015180	M+Cl	C20H32F2O5	3.9624	C13707	neg	-	-	-	-	Lipids and lipid-like molecules	Fatty Acyls	425.193	0.00716481	-	68.8	4.89678	136790-76-6;333963-40-9	Eicosanoids	2.8285	2.7802	2.7829	2.7586	2.7615	2.7465	2.7806	2.7985	2.7977	4.1588	2.8196	2.8324	2.8162	2.8067	3.0523	3.1746	2.74	2.7219	5.177	4.9127	3.4559	3.4182	6.7774	6.7664	5.5523
neg_5684	1,4-Dihydroxynaphthalene	metab_14792	-	map00980	Metabolism of xenobiotics by cytochrome P450	HMDB0255445	2M-H	C10H8O2	3.9468	C14785	neg	-	-	Metabolism	Xenobiotics biodegradation and metabolism	Benzenoids	Naphthalenes	319.097	0.00764103	-	46.7	-2.72405	571-60-8	Naphthols and derivatives	2.9146	2.8662	2.8689	2.8446	2.8475	2.8326	3.7764	3.7999	4.1525	2.8791	2.9057	2.9185	2.9022	2.8928	4.4082	4.6521	6.3335	6.313	5.9273	5.9083	6.1568	6.2244	5.3816	5.3694	5.5122
neg_5702	N-Acetyl-L-Tyrosine	metab_14810	-	-	-	HMDB0000866;HMDB0244966;MJDBOTE0000672	M-H	C11H13NO4	3.9312	C01657	neg	-	-	-	-	Organic acids and derivatives	Carboxylic acids and derivatives	222.077	0.0040565	98.3	-	-1.90194	537-55-3	Amino acids, peptides, and analogues	5.2718	5.1503	5.3039	5.1449	5.1647	5.1811	4.5001	4.38	4.6475	4.4861	4.6988	4.7471	4.6058	4.662	4.2753	4.4728	5.8068	5.7365	6.048	6.0356	6.8682	6.8303	6.1399	6.1282	5.7918
neg_5713	CDP-DG(18:2(9Z,11Z)/a-17:0)	metab_14820	-	map01100;map00564;map01110;map04070	Metabolic pathways;Glycerophospholipid metabolism;Biosynthesis of secondary metabolites;Phosphatidylinositol signaling system	PW_C076385;HMDB0116049	M+Cl	C47H83N3O15P2	3.9156	C00269	neg	-	-	Metabolism;Metabolism;Metabolism;Environmental Information Processing	Global and overview maps;Lipid metabolism;Global and overview maps;Signal transduction	Lipids and lipid-like molecules	Glycerophospholipids	1026.5	0.0582291	-	75.5	1.99085	-	CDP-glycerols	4.1941	4.1457	4.1484	4.1241	4.127	4.112	4.1461	4.1641	4.1632	4.1586	4.1852	4.198	6.1923	6.1352	4.4181	4.5405	4.1054	4.0873	6.4647	6.436	6.9078	6.9266	5.9713	5.9491	5.7736
neg_5717	D-Name	metab_14823	-	-	-	HMDB0250778	2M+FA-H	C7H15N5O4	3.9156	-	neg	-	-	-	-	Organic acids and derivatives	Carboxylic acids and derivatives	511.223	0.107138	-	53.5	-0.73201	-	Amino acids, peptides, and analogues	4.0791	4.0307	4.0334	4.0864	4.012	4.1735	4.0311	4.049	4.0482	4.0435	4.0702	4.083	4.936	4.9583	4.3031	4.4255	4.16	3.9723	5.6395	5.5663	6.3599	6.3651	4.6342	4.9185	4.2479
neg_5720	L-Pipecolic acid	metab_14827	-	map01100;map00310;map01110;map00960;map01064;map01060	Metabolic pathways;Lysine degradation;Biosynthesis of secondary metabolites;Tropane, piperidine and pyridine alkaloid biosynthesis;Biosynthesis of alkaloids derived from ornithine, lysine and nicotinic acid;Biosynthesis of plant secondary metabolites	HMDB0000070;HMDB0000716;PW_C000567	3M-H	C6H11NO2	3.9156	C00408	neg	-	-	Metabolism;Metabolism;Metabolism;Metabolism;Metabolism;Metabolism	Global and overview maps;Amino acid metabolism;Global and overview maps;Biosynthesis of other secondary metabolites;Chemical structure transformation maps;Chemical structure transformation maps	Organic acids and derivatives	Carboxylic acids and derivatives	386.23	0.080461	-	41.3	-0.294484	3105-95-1;535-75-1	Amino acids, peptides, and analogues	3.9712	3.9228	3.9255	3.9012	3.9041	3.8891	5.047	4.7429	4.8914	4.0684	4.419	4.4268	3.9589	3.9494	4.1952	4.3176	3.8825	3.8644	5.6303	5.5383	5.1088	5.1795	6.1583	6.1591	5.1571
neg_5741	Acolbifene	metab_14844	-	-	-	HMDB0247955	M+FA-H	C29H31NO4	3.8767	-	neg	-	-	-	-	Phenylpropanoids and polyketides	Flavonoids	502.219	0.0311741	-	56	-9.90469	-	Hydroxyflavonoids	4.3003	4.2519	4.2546	4.2302	4.2332	4.2182	4.8744	4.2702	4.5769	4.7266	4.6696	4.3042	4.2879	4.2785	4.5243	4.6467	4.2116	4.1935	6.1893	6.1672	6.7925	6.7281	5.1708	5.1455	5.5201
neg_5749	(1R,3R)-5-[(2E)-2-[(3As,7aS)-7a-methyl-1-[(Z,2R)-7,7,7-trifluoro-6-hydroxy-6-(trifluoromethyl)hept-4-en-2-yl]-3a,5,6,7-tetrahydro-3H-inden-4-ylidene]ethylidene]cyclohexane-1,3-diol	metab_14851	-	-	-	HMDB0260072	M-H2O-H	C26H34F6O3	3.8689	-	neg	-	-	-	-	Lipids and lipid-like molecules	Steroids and steroid derivatives	489.221	0.173952	-	52.5	-4.20712	-	Vitamin D and derivatives	4.3579	4.3095	4.3122	4.2879	4.2908	4.2758	5.1512	4.9973	4.9166	5.0607	5.3142	5.376	4.3456	4.4321	4.5819	4.7043	4.2692	4.7261	5.5744	5.5856	5.1435	5.2467	6.824	6.7974	4.6105
neg_5793	2-[(3S)-3-[[(2S)-1-(Carboxymethoxy)-1-oxo-4-phenylbutan-2-yl]amino]-2-oxo-4,5-dihydro-3H-1-benzazepin-1-yl]acetic acid	metab_14892	-	-	-	HMDB0257679	M+FA-H	C24H26N2O7	3.83	-	neg	-	-	-	-	Organic acids and derivatives	Peptidomimetics	499.169	0.0157311	-	37.8	-7.40022	-	Depsipeptides	2.2149	2.1668	2.1694	2.1453	2.1482	2.1333	2.1672	2.185	2.1842	2.1795	2.206	2.2188	2.2026	2.1932	2.4378	2.5598	4.049	4.4112	6.5972	6.6113	4.1491	4.113	6.6099	6.6254	5.9412
neg_5799	Isoleucyl-Alanine	metab_14896	-	-	-	HMDB0028900	M-H2O-H	C9H18N2O3	3.83	-	neg	-	-	-	-	Organic acids and derivatives	Carboxylic acids and derivatives	183.113	0.0310157	-	32.5	-3.3047	-	Amino acids, peptides, and analogues	3.5049	3.4566	3.4592	3.4349	3.4378	3.4228	3.9351	3.5259	3.4741	3.4694	3.496	4.1143	5.4132	5.3912	3.7289	3.8513	4.529	4.53	5.026	4.9434	3.616	3.5555	5.7626	5.7936	5.006
neg_5806	Cynaratriol	metab_14903	-	-	-	HMDB0034983	M+K-2H	C15H22O5	3.8222	-	neg	-	-	-	-	Lipids and lipid-like molecules	Prenol lipids	319.097	0.00975022	-	39.9	4.99087	70894-20-1	Terpene lactones	4.5785	3.3666	4.6399	3.3449	3.8622	3.3329	3.367	3.3849	3.3841	3.3794	3.9909	3.4189	3.4026	3.3932	3.9473	3.9932	4.1852	4.4027	5.479	5.4215	5.5411	5.5979	5.526	5.5403	4.9442
neg_5813	Implitapide	metab_14911	-	-	-	HMDB0259646	M+K-2H	C35H37N3O2	3.8144	-	neg	-	-	-	-	Organoheterocyclic compounds	Indoles and derivatives	568.236	0.0460083	-	43.9	-2.92286	-	Pyridoindoles	4.3786	4.3302	4.3329	4.3086	4.3115	4.2965	4.9646	4.842	5.0606	4.434	4.3697	4.3825	5.1803	5.3639	4.6026	4.725	5.8926	5.8667	6.2107	6.1983	5.799	5.8634	5.005	5.1475	5.4478
neg_582	6-(2-Hydroxyethoxy)-6-oxohexanoylcarnitine	metab_14917	-	-	-	HMDB0241809	M-H2O-H, M+Cl	C15H27NO7	6.0425	-	neg	-	-	-	-	Lipids and lipid-like molecules	Fatty Acyls	368.146	0.00748998	-	30.8	-6.30497	-	Fatty acid esters	4.1422	4.6979	4.4937	4.4493	4.4772	4.6333	5.372	5.2789	5.291	5.3726	5.1918	5.4314	3.1211	3.3454	3.3574	3.4797	4.3719	3.7892	5.694	5.8722	5.822	5.8087	5.8624	5.7932	5.3537
neg_5826	6beta-Hydroxydexamethasone	metab_14922	-	-	-	HMDB0247075	M+K-2H	C22H29FO6	3.7989	-	neg	-	-	-	-	Lipids and lipid-like molecules	Steroids and steroid derivatives	445.14	0.0569942	-	77.2	-9.16937	-	Hydroxysteroids	5.807	6.0766	5.5714	5.6965	5.531	5.9044	4.9732	4.9687	4.9859	5.1661	5.0359	5.2648	5.0128	5.1356	4.2203	4.3427	3.9076	3.8895	4.1459	4.1821	4.0781	4.0469	4.255	4.2504	4.8567
neg_5829	N7-(2-((Hydroxyethyl)thio)ethyl)guanine	metab_14925	-	-	-	HMDB0255306	M+Na-2H	C9H13N5O2S	3.7989	-	neg	-	-	-	-	Organoheterocyclic compounds	Imidazopyrimidines	276.055	0.00643814	-	53.4	3.34472	-	Purines and purine derivatives	3.84	3.7557	3.7584	3.7341	3.737	3.722	3.7561	3.7741	3.7732	3.7686	3.7952	3.808	3.7917	3.7823	4.0281	4.1505	5.1171	5.2466	6.5999	6.5439	6.8173	6.8618	6.5384	6.5426	5.9939
neg_5840	PS(PGE2/20:4(5Z,8Z,11Z,14Z))	metab_14934	-	-	-	HMDB0282590	M+Cl	C46H74NO13P	3.7832	-	neg	-	-	-	-	Not Available	Not Available	914.459	0.00807215	-	80.8	0.120002	-	Not Available	2.7716	2.7233	2.7259	2.7017	2.7046	2.6896	2.7236	2.7416	2.7408	2.7361	2.7627	2.7755	7.7276	7.7352	2.9953	3.1176	7.3464	7.325	6.1623	6.2051	6.7267	6.6822	3.1632	3.0254	6.698
neg_5844	10,11-Dihydro-12R-hydroxy-leukotriene E4	metab_14938	-	-	-	LMFA03020042;HMDB0012501	M-H2O-H	C23H39NO6S	3.7832	-	neg	-	-	-	-	Lipids and lipid-like molecules	Fatty Acyls	438.236	0.0178309	-	42.4	7.991	-	Eicosanoids	4.1851	4.1367	4.1393	4.115	4.1179	4.103	4.7176	4.1637	4.3989	4.1984	4.1761	5.1231	4.1727	4.1633	4.4091	4.5315	4.0964	4.0783	6.1115	6.084	6.2214	6.2118	6.2945	6.3086	5.6607
neg_5851	1-Octen-3-yl glucoside	metab_14946	-	-	-	HMDB0032959	2M+Hac-H	C14H26O6	3.7676	-	neg	-	-	-	-	Lipids and lipid-like molecules	Fatty Acyls	639.363	0.00887506	-	49	4.98411	209863-00-3	Fatty acyl glycosides	4.3422	4.2938	4.2965	4.2721	4.2751	4.2601	4.2942	4.4058	4.3743	4.3066	4.3333	4.521	4.3749	4.3204	4.5662	4.6886	4.2535	4.2354	5.8999	5.8512	6.0616	6.1373	5.5174	5.5528	5.1024
neg_5863	Betamethasone 17 Valerate	metab_14955	-	-	-	HMDB0249157	M+FA-H	C27H37FO6	3.752	-	neg	-	-	-	-	Lipids and lipid-like molecules	Steroids and steroid derivatives	521.257	0.00157486	-	67.5	3.61153	-	Hydroxysteroids	4.8915	4.8431	4.8458	4.8215	4.8244	4.8094	5.0823	5.0276	5.3689	5.2808	5.0248	4.8954	6.273	6.234	5.2681	5.2862	7.2369	7.2577	6.9167	6.9328	6.3104	6.3037	5.4898	5.2674	6.5544
neg_5865	Tyr-pro-leu-gly-NH2	metab_14957	-	-	-	HMDB0259345	M+Cl	C22H33N5O5	3.752	-	neg	-	-	-	-	Organic acids and derivatives	Carboxylic acids and derivatives	482.214	0.023525	-	69.1	-7.81138	-	Amino acids, peptides, and analogues	4.2618	4.2135	4.2161	4.1918	4.1947	4.1797	4.2138	4.2318	4.231	4.2263	4.2529	4.2658	4.2495	4.24	4.4858	4.6082	4.1731	4.1551	5.5277	5.4258	5.3598	4.7658	6.9111	6.9024	5.8257
neg_5866	3-alpha-Androstanediol glucuronide	metab_14958	-	-	-	HMDB0010339;HMDB0010321;LMST05010039	M-H2O-H	C25H40O8	3.752	-	neg	-	-	-	-	Alkaloids and derivatives	Morphinans	449.252	0.00576112	-	31.9	-6.0714	-	Not Available	4.2483	4.1999	4.2026	4.1783	4.1812	4.3201	4.2003	4.2183	4.2175	4.2128	4.2394	4.2522	4.6019	4.2265	4.4723	4.5947	6.6271	6.5936	6.4035	6.3993	6.7473	6.769	5.9838	6.0014	6.0746
neg_5868	Momilactone A	metab_14960	-	map01110;map00904	Biosynthesis of secondary metabolites;Diterpenoid biosynthesis	LMPR0104080002;HMDB0036748	M+Na-2H	C20H26O3	3.752	C18015	neg	-	-	Metabolism;Metabolism	Global and overview maps;Metabolism of terpenoids and polyketides	Phenylpropanoids and polyketides	2-arylbenzofuran flavonoids	335.161	0.00541141	-	51.2	-5.35186	51415-07-7	Not Available	4.1604	4.112	4.1147	4.0904	4.0933	4.0783	4.5759	4.2895	4.1613	4.1249	4.3885	4.5219	4.148	4.1386	4.3844	4.5068	4.0717	4.0536	5.7192	5.7158	5.1954	5.2541	6.8745	6.8629	5.8085
neg_5870	Rifampicin	metab_14963	-	map04976	Bile secretion	HMDB0257225	M+Na-2H	C43H58N4O12	3.7442	C06688	neg	Antibiotics	Polyketides and nonribosomal peptides	Organismal Systems	Digestive system	Phenylpropanoids and polyketides	Macrolactams	843.386	0.010046	-	64.2	7.44546	13292-46-1	Not Available	4.4844	4.436	4.442	4.4143	4.4172	4.5316	4.4363	4.4543	4.4535	4.4488	4.4754	4.4883	7.4522	7.4451	4.7084	4.8308	6.0869	6.0871	7.027	7.0174	6.4546	6.5311	7.5585	7.5737	6.9021
neg_5905	N-Palmitoyl Aspartic acid	metab_14995	-	-	-	HMDB0241922	M-H	C26H43NO10S2	3.7129	-	neg	-	-	-	-	Lipids and lipid-like molecules	Steroids and steroid derivatives	592.229	0.00942827	-	53.4	6.44598	-	Bile acids, alcohols and derivatives	4.7591	4.7107	4.7134	4.689	4.692	4.677	4.7111	4.729	4.7282	4.7235	4.7502	4.763	6.4787	6.5221	4.9831	5.1055	4.8323	4.6523	6.0391	6.0542	6.3166	6.3817	5.6001	5.5581	5.4806
neg_5926	Glutaminylproline	metab_15016	-	-	-	HMDB0028805	3M-H	C10H17N3O4	3.6973	-	neg	-	-	-	-	Organic acids and derivatives	Carboxylic acids and derivatives	728.359	0.00746176	-	52.6	0.303644	139370-58-4	Amino acids, peptides, and analogues	4.2053	4.1569	4.1596	4.1352	4.1382	4.1232	4.5611	4.2192	4.1744	4.1697	4.8016	4.6112	6.4293	6.4861	4.4293	4.5517	7.2719	7.2779	6.5263	6.5533	6.1503	6.0601	6.7713	6.7893	6.5555
neg_5929	N-(3-(3-Hydroxy-4-methoxyphenyl)propyl)-L-alpha-aspartyl-L-phenylalanine	metab_15019	-	-	-	HMDB0259626	M-H	C23H28N2O7	3.6973	-	neg	-	-	-	-	Organic acids and derivatives	Carboxylic acids and derivatives	443.178	0.00448742	-	51.9	-9.18617	-	Amino acids, peptides, and analogues	5.4294	5.236	5.3755	5.1582	5.0546	5.1645	5.2601	5.3271	5.1822	5.2845	5.3521	5.4611	4.0347	4.0252	4.271	4.3934	3.9583	3.9402	6.4383	6.4357	6.4816	6.4898	6.1532	6.1392	5.9584
neg_5952	3-Formyl Rifamycin	metab_15041	-	-	-	HMDB0245874	M+Na-2H	C38H47NO13	3.666	-	neg	-	-	-	-	Organic acids and derivatives	Carboxylic acids and derivatives	746.285	0.111056	-	89.8	7.81409	-	Amino acids, peptides, and analogues	4.6109	4.5625	4.5652	4.5408	4.5438	4.5288	4.5629	4.5808	4.58	4.5753	4.602	4.6148	4.5985	4.5891	4.8349	4.9573	4.5222	4.5041	6.3212	6.3183	5.6736	5.7508	5.1197	4.865	4.7816
neg_5953	PA(6 keto-PGF1alpha/10:0)	metab_15042	-	-	-	HMDB0262672	M+K-2H	C33H59O12P	3.666	-	neg	-	-	-	-	Not Available	Not Available	715.327	0.0139537	-	64.2	5.32125	-	Not Available	4.7343	4.6859	4.6886	4.6643	4.6672	4.6522	4.8968	4.7043	4.8918	4.8454	4.8385	4.7505	6.6397	6.6104	5.8392	5.7512	5.3328	5.0764	6.9124	6.912	6.5717	6.5665	7.2292	7.1938	6.4694
neg_5955	(R)-Ruxolitinib	metab_15044	-	-	-	HMDB0243698	2M+FA-H	C17H18N6	3.666	-	neg	-	-	-	-	Organoheterocyclic compounds	Pyrrolopyrimidines	657.321	0.0125822	-	37.4	7.17264	-	Pyrrolo[2,3-d]pyrimidines	3.4248	3.3764	3.379	3.3547	3.3576	3.3427	3.3768	4.7576	3.3939	4.5064	5.4948	5.5417	5.8099	5.7212	3.6487	3.7711	7.7814	7.7927	6.2536	6.2996	6.2134	6.1489	6.4213	6.367	6.8544
neg_5962	PE-NMe2(22:6(4Z,7Z,10Z,13Z,16Z,19Z)/22:2(13Z,16Z))	metab_15051	-	map01100;map00564;map01110	Metabolic pathways;Glycerophospholipid metabolism;Biosynthesis of secondary metabolites	PW_C060625;HMDB0114597	M+Cl	C51H86NO8P	3.6503	C04308	neg	-	-	Metabolism;Metabolism;Metabolism	Global and overview maps;Lipid metabolism;Global and overview maps	Lipids and lipid-like molecules	Glycerophospholipids	906.578	0.00255933	-	61	-0.0344626	-	Glycerophosphoethanolamines	5.1274	5.2518	5.4167	5.0801	5.3803	5.519	4.5407	4.5587	4.5578	4.6171	4.5798	4.5929	7.1405	7.0923	4.8127	4.9351	7.8667	7.8265	7.3052	7.3337	7.4241	7.4032	6.9619	6.9846	7.1479
neg_5963	Dihydrozeatin-O-glucoside	metab_15052	-	map01110;map00908	Biosynthesis of secondary metabolites;Zeatin biosynthesis	HMDB0012214	2M+Hac-H	C16H25N5O6	3.6503	C16448	neg	-	-	Metabolism;Metabolism	Global and overview maps;Metabolism of terpenoids and polyketides	Lipids and lipid-like molecules	Fatty Acyls	825.375	0.0101462	-	74.1	0.637555	62512-96-3	Fatty acyl glycosides	6.746	6.7185	6.7533	6.6715	6.6827	6.7542	6.7478	6.7839	6.7049	6.7268	6.7305	6.7301	4.4488	1.9099	2.1534	2.2751	6.815	6.8113	5.6397	5.6868	2.0124	1.9815	2.1879	2.1833	6.6218
neg_5972	N-[(3s)-2-Oxotetrahydrofuran-3-Yl]butanamide	metab_15061	-	-	-	HMDB0247190	M+FA-H	C8H13NO3	3.6426	-	neg	-	-	-	-	Organic acids and derivatives	Carboxylic acids and derivatives	216.087	0.00453943	-	68.4	-2.42147	-	Amino acids, peptides, and analogues	5.0351	4.8738	5.0101	4.6957	4.8805	4.8858	4.9715	4.9578	5.0947	5.0199	5.2372	5.1107	4.5167	4.6765	4.7951	4.7386	5.0811	5.1746	6.4385	6.3961	6.6012	6.543	5.8115	5.838	5.7068
neg_5974	Ichangic acid 17-beta-D-glucopyranoside	metab_15063	-	-	-	HMDB0037590	M+K-2H	C32H44O15	3.6348	-	neg	-	-	-	-	Lipids and lipid-like molecules	Prenol lipids	705.214	0.00468607	-	75.3	-4.3519	-	Terpene glycosides	4.0396	4.6026	4.19	4.9661	5.1777	4.9507	3.7338	3.7517	3.7509	3.7462	3.7729	3.7857	3.7694	3.76	5.2236	4.1282	3.6931	3.675	7.2094	7.2625	6.6005	6.6759	6.8787	6.838	6.2856
neg_5986	N-(N-(3-Amino-3-carboxypropyl)-3-amino-3-carboxypropyl)azetidine-2-carboxylic acid	metab_15072	-	-	-	HMDB0255025	M-H2O-H	C12H21N3O6	3.6192	-	neg	-	-	-	-	Organic acids and derivatives	Carboxylic acids and derivatives	284.125	0.0169589	-	40.1	-0.039978	-	Amino acids, peptides, and analogues	3.8365	3.7881	3.7908	3.7665	3.7694	3.7544	3.7885	3.8065	3.8057	3.801	3.8276	3.8404	3.8242	3.8147	4.0605	4.1829	3.7478	3.7297	5.5567	5.5502	4.4874	4.2612	6.5047	6.5156	5.4738
neg_6000	Asn-Arg-Ala-Ile	metab_15087	-	-	-	HMDB0304797	M+K-2H	C19H36N8O6	3.6035	-	neg	-	-	-	-	Organic acids and derivatives	Carboxylic acids and derivatives	509.225	0.0117908	-	61.9	0.817878	-	Amino acids, peptides, and analogues	4.2189	4.1705	4.1731	4.1488	4.1517	4.1368	4.1709	4.6057	4.188	4.1833	4.21	4.2228	4.2065	4.1971	4.4429	4.5653	4.1302	4.1121	5.967	5.9242	7.0157	7.0011	4.7944	4.8051	5.6305
neg_6006	(2S)-3-Hydroxy-1-[(2S)-pyrrolidine-2-carbonyl]pyrrolidine-2-carboxylic acid	metab_15093	-	-	-	HMDB0257791	M+FA-H	C10H16N2O4	3.6035	-	neg	-	-	-	-	Organic acids and derivatives	Carboxylic acids and derivatives	273.109	0.00798967	-	49.7	-0.243008	-	Amino acids, peptides, and analogues	3.8631	4.6258	4.57	4.4327	4.2836	4.5067	4.9554	4.9189	4.925	4.9884	4.967	5.0137	4.6773	4.8268	4.3485	4.2811	4.7816	4.8157	6.1765	6.2407	4.9115	4.6704	5.9698	5.8687	5.3708
neg_6022	2-Acetamido-2,6-dideoxygalactose	metab_15108	-	-	-	HMDB0259683	3M-H	C8H15NO5	3.5801	-	neg	-	-	-	-	Organic oxygen compounds	Organooxygen compounds	614.28	0.00791775	-	48.8	3.27416	-	Carbohydrates and carbohydrate conjugates	4.362	4.3136	4.3162	4.2919	4.2948	4.2799	4.3139	4.3319	4.3311	4.3264	4.353	4.3659	5.5849	5.3772	4.586	4.7084	5.6465	5.1353	6.1136	6.1424	5.4357	5.4499	6.8023	6.7988	5.9985
neg_6025	Ac-Pro-Gly-Pro-OH	metab_15111	-	-	-	HMDB0245745	M-H	C14H21N3O5	3.5801	-	neg	-	-	-	-	Organic acids and derivatives	Carboxylic acids and derivatives	310.141	0.0291407	-	50.9	-0.136092	-	Amino acids, peptides, and analogues	3.8223	3.7739	3.7766	3.7522	3.7552	3.7402	3.7856	3.941	3.7914	3.7867	3.9312	3.8262	3.8099	3.8005	4.0463	4.1687	3.7336	3.7155	5.1413	5.0181	4.3024	4.6222	5.8157	5.8229	4.9008
neg_6034	Resiniferatoxin	metab_15119	-	map04750	Inflammatory mediator regulation of TRP channels	HMDB0242596	M+FA-H	C37H40O9	3.5644	C09179	neg	-	-	Organismal Systems	Sensory system	Lipids and lipid-like molecules	Prenol lipids	673.263	0.00832839	-	64.4	-3.79068	57444-62-9	Diterpenoids	5.1412	5.9068	5.2752	5.5762	4.9633	5.6259	5.2703	5.2743	4.5549	4.8196	5.1527	5.3131	6.9731	7.1099	4.8098	4.9322	7.227	7.2778	6.7636	6.8036	6.4141	6.3998	7.1714	7.1755	6.5012
neg_6038	Tryptophyl-Threonine	metab_15123	-	-	-	HMDB0029093	M+FA-H	C15H19N3O4	3.5644	-	neg	-	-	-	-	Organic acids and derivatives	Carboxylic acids and derivatives	350.135	0.00415871	-	52.6	-1.02082	-	Amino acids, peptides, and analogues	4.7532	4.7048	4.7075	4.6832	4.6861	4.6711	5.4426	5.4599	5.2552	5.3132	5.5982	5.5432	4.7408	4.7314	4.9772	5.0996	4.6645	4.7754	6.1317	6.1233	5.3371	5.3699	6.0165	6.0508	5.5861
neg_6059	Aspartyl-Arginine	metab_15144	-	-	-	HMDB0028747	2M-H	C10H19N5O5	3.5331	-	neg	-	-	-	-	Organic acids and derivatives	Carboxylic acids and derivatives	577.266	0.0150565	-	36.5	-6.1316	-	Amino acids, peptides, and analogues	3.489	3.4406	3.4433	3.419	3.4219	3.4069	3.441	3.459	3.4581	3.4535	3.4801	3.4929	7.0746	7.0947	3.713	3.8353	6.4137	6.5159	6.0476	6.0397	6.7001	6.7791	3.7476	4.4252	6.0502
neg_6075	Nonylurea	metab_15159	-	-	-	HMDB0255713	M-H	C10H22N2O	3.5176	-	neg	-	-	-	-	Organic acids and derivatives	Organic carbonic acids and derivatives	185.165	0.00802962	-	34.5	-3.54343	-	Ureas	3.7104	3.6621	3.6647	3.6404	3.6433	3.6283	4.1146	3.6804	3.6796	3.6749	3.8024	4.0317	3.6981	3.6886	3.9344	4.0568	4.7452	4.9063	5.387	5.3899	4.5151	4.4472	6.1193	6.1353	5.1959
neg_6086	4-Coumaroylputrescine	metab_15171	-	-	-	HMDB0033461	2M+Hac-H	C13H18N2O2	3.5019	-	neg	-	-	-	-	Phenylpropanoids and polyketides	Cinnamic acids and derivatives	527.283	0.018601	-	41.5	-9.01781	34136-53-3	Hydroxycinnamic acids and derivatives	1.629	1.5818	1.5844	1.5608	1.5636	1.549	1.5822	1.5997	1.5989	1.5943	1.6203	1.6329	6.7694	6.7774	1.8489	1.9698	1.5426	1.5251	5.9483	5.8881	1.7091	1.6785	6.5169	6.4542	5.893
neg_6101	Salinazid	metab_15188	-	-	-	HMDB0257464	M+Cl	C13H11N3O2	3.4941	-	neg	-	-	-	-	Organoheterocyclic compounds	Pyridines and derivatives	276.055	0.00477747	-	30.3	1.33058	-	Pyridinecarboxylic acids and derivatives	5.377	5.1601	5.265	5.2252	5.0188	5.1801	4.5421	4.56	4.5592	4.5545	4.5812	4.594	4.5777	4.5683	5.3989	5.5267	4.5014	4.9608	6.3494	6.2682	6.5812	6.6342	6.17	6.2017	5.6489
neg_6144	Enkephalin L	metab_15230	-	-	-	HMDB0001045	M+FA-H	C28H37N5O7	3.4475	-	neg	-	-	-	-	Organic acids and derivatives	Carboxylic acids and derivatives	600.262	0.00988609	-	49.6	-9.22693	14-18-6	Amino acids, peptides, and analogues	4.6575	4.6091	4.6117	4.5874	4.5903	4.5753	5.3074	5.3723	5.3426	5.175	5.2578	5.1375	5.7147	5.4404	4.8815	5.0039	4.5745	4.6166	6.1703	6.2705	6.5166	6.4957	4.9362	4.9115	5.9043
neg_6148	(3S)-4-[[(1S)-1-Carboxy-2-phenylethyl]amino]-3-[8-(diaminomethylideneamino)octanoylamino]-4-oxobutanoic acid	metab_15233	-	-	-	HMDB0257534	M+FA-H	C22H33N5O6	3.4475	-	neg	-	-	-	-	Organic acids and derivatives	Carboxylic acids and derivatives	508.241	0.0183776	-	71	-1.21816	-	Amino acids, peptides, and analogues	5.621	5.5952	5.6795	5.4854	5.4202	5.6557	5.709	5.7112	5.8273	5.8201	5.6753	5.7839	4.5564	4.5469	4.7927	4.9151	5.2368	5.4126	6.6309	6.6235	7.3086	7.264	6.647	6.6433	6.2758
neg_6166	Dexamethasone acetate	metab_15251	-	-	-	HMDB0242728;HMDB0015364	2M+FA-H	C24H31FO6	3.424	C15643	neg	-	-	-	-	Lipids and lipid-like molecules	Steroids and steroid derivatives	913.417	0.0795934	-	81.2	-1.96074	1950-02-02	Pregnane steroids	4.8203	4.752	4.6338	4.9208	4.9499	4.9946	4.255	4.273	4.2722	4.2675	4.2941	4.307	5.9329	5.9763	4.5271	4.6495	4.2144	4.2379	6.4437	6.4709	7.073	7.0215	5.9006	5.9325	5.4814
neg_6171	4-(Methylnitrosamino)-1-(3-pyridyl)-1-butanol glucuronide	metab_15257	-	map05204;map00980	Chemical carcinogenesis - DNA adducts;Metabolism of xenobiotics by cytochrome P450	HMDB0060383	M-H2O-H	C16H23N3O8	3.424	C19605	neg	-	-	Human Diseases;Metabolism	Cancer: overview;Xenobiotics biodegradation and metabolism	Lipids and lipid-like molecules	Fatty Acyls	366.13	0.0346256	-	62.2	-0.592307	131119-04-5	Fatty acyl glycosides	3.911	3.8626	3.8652	3.8409	3.8438	3.8289	3.8629	3.8809	3.8801	3.8754	3.902	3.9149	3.8986	3.8892	4.1349	4.2573	5.7706	5.8844	6.2616	6.2613	5.4384	5.3778	6.2898	6.2381	5.5356
neg_6181	Asn Ile Thr Glu	metab_15267	-	-	-	-	M-H	C19H33N5O9	3.4086	-	neg	-	-	-	-	-	-	474.22	0.0199799	52.3	-	-0.555906	-	-	4.1142	4.0658	4.0685	4.0442	4.0471	4.0321	5.0516	4.7495	4.7694	4.8146	5.1886	5.0184	4.1974	4.0924	4.3382	4.4606	4.0255	4.0074	5.5613	5.4668	4.7547	4.7294	6.3469	6.3402	5.522
neg_6201	Pimozide	metab_15289	-	-	-	HMDB0015232	M+FA-H	C28H29F2N3O	3.393	C07566	neg	-	-	-	-	Benzenoids	Benzene and substituted derivatives	506.228	0.0596793	-	38.1	4.81354	2062-78-4	Diphenylmethanes	4.4715	4.4231	4.4258	4.4014	4.4044	4.3894	4.4235	4.4414	4.4406	4.4359	4.4626	4.4754	6.0072	6.0873	4.6955	4.8179	6.2171	6.0141	5.2538	5.5255	6.3794	5.8105	6.5607	6.5421	5.7611
neg_6207	Dermorphin	metab_15295	-	-	-	HMDB0251025	M-H	C40H50N8O10	3.3851	C20030	neg	-	-	-	-	Organic acids and derivatives	Carboxylic acids and derivatives	801.364	0.00510037	-	72	7.72418	77614-16-5	Amino acids, peptides, and analogues	4.1353	4.0869	4.0895	4.0652	4.0681	4.0531	4.0872	4.1052	4.1044	4.0997	4.1263	4.1392	7.1641	7.133	4.3592	4.4816	6.172	6.2308	7.1005	7.1682	6.4739	6.5592	7.1173	7.078	6.5519
neg_621	Lyciumin D	metab_15298	-	-	-	HMDB0040695	M-H2O-H, M+K-2H	C45H57N9O11	3.7597	-	neg	-	-	-	-	Organic acids and derivatives	Carboxylic acids and derivatives	936.373	0.0129822	-	47.3	6.85327	150415-40-0	Amino acids, peptides, and analogues	5.7039	5.7691	5.4826	5.7434	5.5577	5.7561	5.4803	5.4983	5.4975	5.4928	5.5194	5.5323	6.8683	6.8665	5.7524	5.8748	6.5208	6.5311	7.749	7.7636	7.0779	7.1119	7.9787	8.0067	7.2838
neg_6210	Dodec-2-enedioylcarnitine	metab_15299	-	-	-	HMDB0241227	M+K-2H	C19H33NO6	3.3851	-	neg	-	-	-	-	Lipids and lipid-like molecules	Fatty Acyls	408.177	0.0207502	-	39.8	-7.5661	-	Fatty acid esters	3.9457	3.8973	3.9	3.8757	3.8786	3.8636	5.083	4.6703	3.9148	3.9102	5.4633	5.3162	3.9333	3.9239	4.1697	4.2921	5.2534	5.5401	5.9476	5.9479	6.538	6.4936	5.6172	5.6759	5.3902
neg_6213	Sanfetrinem	metab_15302	-	-	-	HMDB0257478	M+FA-H	C14H19NO5	3.3851	-	neg	-	-	-	-	Organoheterocyclic compounds	Lactams	326.124	0.00108369	-	52.1	-0.484224	-	Beta lactams	3.5704	3.522	3.5247	3.5004	3.5033	3.4883	3.7773	3.8841	4.7701	4.2715	3.6764	3.5743	3.5581	4.4478	3.7944	3.9168	3.8748	3.8284	5.8986	5.7391	5.709	5.0281	7.3542	7.2985	6.3979
neg_6215	Salsoline-1-carboxylate	metab_15303	-	-	-	HMDB0013067	M-H	C12H15NO4	3.3851	-	neg	-	-	-	-	Organoheterocyclic compounds	Tetrahydroisoquinolines	236.093	0.0384186	-	47.8	-1.22791	31758-50-6	Not Available	3.7285	2.7459	3.7022	2.7243	2.7272	3.2417	2.7463	2.7642	2.7634	2.7587	2.7853	3.8344	2.7819	2.7724	3.0179	3.1402	2.7057	2.6876	4.0454	4.0339	4.7075	3.9278	6.2555	6.2319	5.2761
neg_6228	2-Pyrrolidinone	metab_15316	-	-	-	HMDB0002039	2M+Hac-H	C4H7NO	3.3695	C11118	neg	-	-	-	-	Organoheterocyclic compounds	Pyrrolidines	229.119	0.0191512	-	47.4	-1.98678	616-45-5	Pyrrolidones	3.8404	3.792	3.7946	3.7703	3.7732	3.7583	3.7923	3.8103	3.8095	3.8048	3.8314	3.8443	4.2456	4.3502	4.0643	4.1867	5.2748	5.3473	6.9372	6.9254	7.3442	7.2773	6.6333	6.6212	6.2676
neg_6235	Ala Ile Asn Glu	metab_15323	-	-	-	-	M-H	C18H31N5O8	3.3617	-	neg	-	-	-	-	-	-	444.21	0.0155269	81.1	-	-0.977054	-	-	3.2733	3.2249	3.2276	3.2033	3.2062	3.1912	3.4213	3.4359	3.2424	3.3298	3.8496	3.8596	4.1229	4.5713	3.4972	4.6324	5.9744	6.0514	6.5614	6.5569	5.602	5.5654	5.9894	5.9953	5.6847
neg_6247	Perindopril	metab_15335	-	-	-	HMDB0014928;PW_C009254;MJDBOTE0001391	M+K-2H	C19H32N2O5	3.3538	C07706	neg	-	-	-	-	Organic acids and derivatives	Carboxylic acids and derivatives	405.178	0.0071676	-	40.9	-5.65304	82834-16-0;107133-36-8	Amino acids, peptides, and analogues	4.1411	4.3575	4.0837	3.9986	4.0318	3.9866	4.6744	4.4964	4.0378	4.211	5.3728	5.5173	6.2779	6.2377	4.2927	4.4151	6.4807	6.5368	6.1671	6.1636	5.4116	5.3281	6.6494	6.6536	6.0695
neg_6257	Draflazine	metab_15345	-	-	-	HMDB0251618	M-H	C30H33Cl2F2N5O2	3.3382	-	neg	-	-	-	-	Benzenoids	Benzene and substituted derivatives	602.195	0.0224213	-	58.4	7.56714	-	Diphenylmethanes	4.221	4.1726	4.1753	4.1509	4.1538	4.1389	4.173	4.1909	4.9766	4.3409	4.7902	4.5346	4.3087	4.6388	4.445	4.5674	4.1323	4.1142	7.114	7.1454	6.3629	6.3929	7.2204	7.211	6.5683
neg_6299	PA(6 keto-PGF1alpha/8:0)	metab_15386	-	-	-	HMDB0266616	M+K-2H	C31H55O12P	3.3069	-	neg	-	-	-	-	Not Available	Not Available	687.294	0.022685	-	58.5	3.37131	-	Not Available	3.2973	3.249	3.2516	3.2273	3.2302	3.2153	3.2493	4.0624	4.0648	4.87	3.2884	4.4919	3.3646	3.2755	3.5213	3.6436	6.3314	6.3127	6.142	6.1969	5.5752	5.0658	5.6582	5.6624	5.9371
neg_6324	Pentostatin	metab_15413	-	-	-	HMDB0245535;HMDB0014692	2M-H	C11H16N4O4	3.2757	C02267	neg	-	-	-	-	Organoheterocyclic compounds	Imidazodiazepines	535.225	0.0312913	-	56.6	-3.31994	53910-25-1	Not Available	1.7921	1.7445	1.7471	1.7232	1.7261	1.7114	1.7449	1.7625	1.7617	1.7571	1.7833	1.7959	3.5107	3.6842	2.0132	2.1346	1.7049	3.3871	6.0232	5.938	5.3106	4.1517	7.3155	7.3131	6.2558
neg_6335	Miglitol	metab_15424	-	-	-	HMDB0014634;MJDBOTE0000907	M-H2O-H	C8H17NO5	3.2601	C07708	neg	-	-	-	-	Organoheterocyclic compounds	Piperidines	188.092	0.00824119	-	52.4	-2.85906	72432-03-2	Not Available	3.6722	4.0625	4.348	3.9388	3.6051	4.0601	4.8236	4.5094	4.9541	4.8908	5.2395	5.2149	4.718	4.4179	4.3185	4.2629	4.2379	4.357	6.7468	6.7062	6.8763	6.8022	6.3434	6.3484	5.9638
neg_6368	L-beta-aspartyl-L-phenylalanine	metab_15457	-	-	-	HMDB0011167	M-H	C13H16N2O5	3.2132	-	neg	-	-	-	-	Organic acids and derivatives	Peptidomimetics	279.098	0.00318279	-	64.1	-0.579142	-	Hybrid peptides	4.8868	4.8384	4.841	4.8167	4.8196	4.8047	5.1395	4.8567	5.2972	5.0804	5.2548	5.1097	5.9864	5.8781	5.1108	5.2332	5.7577	5.9227	6.9403	6.8872	6.1408	6.1058	6.818	6.8138	6.1344
neg_6378	O-6-deoxy-a-L-galactopyranosyl-(1->2)-O-b-D-galactopyranosyl-(1->4)-2-(acetylamino)-1,5-anhydro-2-deoxy-D-arabino-Hex-1-enitol	metab_15468	-	-	-	HMDB0002276	M-H2O-H	C20H33NO14	3.1899	-	neg	-	-	-	-	Organic oxygen compounds	Organooxygen compounds	492.177	0.0403999	-	72.8	8.85407	868264-22-6	Carbohydrates and carbohydrate conjugates	4.5765	4.5282	4.5308	4.5065	4.5094	4.4944	4.8851	4.5465	5.2337	4.7177	5.199	5.0337	4.5642	4.5547	4.8006	4.923	4.4878	4.4698	6.2457	6.1455	6.2782	6.3302	4.8352	4.8306	5.0586
neg_6381	N6-Acetyl-L-lysine	metab_15472	-	map01100;map00310	Metabolic pathways;Lysine degradation	HMDB0000206	M-H	C8H16N2O3	3.1899	C02727	neg	-	-	Metabolism;Metabolism	Global and overview maps;Amino acid metabolism	Organic acids and derivatives	Carboxylic acids and derivatives	187.108	0.0066632	-	70.2	-3.08195	692-04-6	Amino acids, peptides, and analogues	4.5711	4.5228	4.5254	4.5011	4.504	4.489	5.4386	5.4305	5.4961	5.499	5.5177	5.5131	4.5588	4.6386	4.7951	4.9176	5.2987	5.34	6.1974	6.1937	5.3323	5.1936	7.0505	7.0464	6.0036
neg_6387	Neuromedin N	metab_15478	-	-	-	HMDB0013022	M+Cl	C32H51N5O7	3.1744	C15868	neg	-	-	-	-	Organic acids and derivatives	Carboxylic acids and derivatives	652.342	0.0228036	-	81.8	-9.59819	102577-25-3	Amino acids, peptides, and analogues	4.5299	4.4815	4.4841	4.4598	4.4627	4.4477	4.4818	4.4998	4.499	4.4943	4.5209	4.5338	6.3459	6.2097	4.7539	4.8763	4.6675	4.8446	6.28	6.2749	6.0683	6.1139	4.7886	5.0571	5.7009
neg_6414	Coumaryl acetate	metab_15507	-	map01110;map00940	Biosynthesis of secondary metabolites;Phenylpropanoid biosynthesis	HMDB0304297	3M-H	C11H12O3	3.0809	C20465	neg	-	-	Metabolism;Metabolism	Global and overview maps;Biosynthesis of other secondary metabolites	Benzenoids	Benzene and substituted derivatives	575.232	0.0173681	-	43.4	5.2916	-	Styrenes	4.9363	4.8879	4.8906	4.8662	4.8692	4.8542	5.4669	5.5635	4.9218	4.9007	5.7055	5.6083	6.5073	6.5078	5.1603	5.2827	6.8334	6.8673	7.2348	7.2817	6.7881	6.7103	6.4786	6.4617	6.4398
neg_6430	Beta-N-Acetylglucosamine	metab_15525	-	-	-	HMDB0000803	M-H2O-H	C8H15NO6	2.9873	C03878	neg	-	-	-	-	Organic oxygen compounds	Organooxygen compounds	202.072	0.0541551	-	59.8	-2.18337	14131-68-1	Carbohydrates and carbohydrate conjugates	3.7493	3.74	3.5404	4.1693	3.762	3.504	3.5381	3.556	3.5552	3.5505	3.5772	3.8171	3.5737	3.5643	3.81	4.2581	5.9865	6.2068	5.4636	5.3994	4.7611	4.4825	5.5534	5.533	5.114
neg_6453	(3R-(3alpha,4alpha(2R*,3R*),5beta,6beta))-5-Methoxy-4-(2-methyl-3-(3-methyl-2-butenyl)oxiranyl)-1-oxaspiro(2.5)octan-6-ol carbamate	metab_15549	-	-	-	HMDB0260151	M+Na-2H	C17H27NO5	2.7537	-	neg	-	-	-	-	Organic acids and derivatives	Carboxylic acids and derivatives	346.162	0.0120832	-	36.7	-5.7404	-	Amino acids, peptides, and analogues	4.4496	4.4013	4.4039	4.3796	4.3825	4.3675	5.417	5.1434	5.1406	4.4141	5.4017	5.5312	4.4373	4.4278	4.6736	4.796	4.3609	4.3429	5.6955	5.7201	4.5314	4.9977	7.344	7.3501	5.9073
neg_6456	N-[(2S)-1-[[(2S)-1-Amino-1-oxopropan-2-yl]amino]-3-naphthalen-2-yl-1-oxopropan-2-yl]-N'-hydroxy-2-(2-methylpropyl)butanediamide	metab_15552	-	-	-	HMDB0258718	M+FA-H	C24H32N4O5	2.7229	-	neg	-	-	-	-	Organic acids and derivatives	Carboxylic acids and derivatives	501.231	0.183422	-	59.6	-9.50295	-	Amino acids, peptides, and analogues	4.1993	4.1509	4.1536	4.1293	4.1322	4.1172	4.4948	4.5941	4.4694	4.1637	4.4688	4.44	4.1869	4.1775	4.4233	4.5457	4.1106	4.0925	5.6478	5.6971	4.2811	4.2499	6.4422	6.4514	4.5686
neg_6474	(5Z)-7-[(1R,2R,5S)-5-Hydroxy-2-[(1E,3S,5Z)-3-hydroxyocta-1,5-dien-1-yl]-3-oxocyclopentyl]hept-5-enoylcarnitine	metab_15571	-	-	-	HMDB0241876	M-H	C27H43NO7	2.4585	-	neg	-	-	-	-	Lipids and lipid-like molecules	Fatty Acyls	492.294	0.0188705	-	50.1	-5.77411	-	Eicosanoids	4.3202	4.2718	4.2745	4.2502	4.2531	4.2381	5.0426	4.2902	4.6422	4.3894	4.3113	4.5783	4.3079	4.2984	4.5442	4.6666	4.2315	4.2134	6.8201	6.8092	5.8589	5.9856	6.4405	6.4284	6.0245
neg_6477	3-Hydroxybutyrylcarnitine	metab_15574	-	-	-	HMDB0013127;HMDB0062735;LMFA07070037	M+FA-H	C11H21NO5	2.4274	-	neg	-	-	-	-	Lipids and lipid-like molecules	Fatty Acyls	292.14	0.00606769	-	57.7	-0.476246	1469900-92-2	Fatty acid esters	4.1044	4.056	4.0586	4.0343	4.0372	4.0223	4.9049	4.0743	5.7752	5.6367	4.0954	4.2275	4.092	4.0826	4.3284	4.4508	4.0157	3.9976	5.9815	5.7909	4.6919	4.1549	7.5638	7.5032	6.289
neg_6506	N-Acetyl-b-glucosaminylamine	metab_15601	-	-	-	HMDB0001104	M-H2O-H	C8H16N2O5	1.8833	C01239	neg	-	-	-	-	Organic oxygen compounds	Organooxygen compounds	201.088	0.00173365	-	42.6	-2.31733	-	Carbohydrates and carbohydrate conjugates	3.7162	3.6679	3.6705	3.6462	3.6491	3.6341	3.6682	3.6862	3.6854	3.6807	3.7073	3.7201	3.7039	3.6944	3.9402	4.0626	3.6275	3.6095	5.2002	5.1555	5.3957	5.2719	5.1551	4.9938	3.7864
neg_6537	N-Acetyl-L-Glutamic Acid	metab_15631	-	map01100;map01210;map00220;map01110;map01230	Metabolic pathways;2-Oxocarboxylic acid metabolism;Arginine biosynthesis;Biosynthesis of secondary metabolites;Biosynthesis of amino acids	HMDB0001138;MJDBOTE0000638	M-H	C7H11NO5	1.7357	C00624	neg	-	-	Metabolism;Metabolism;Metabolism;Metabolism;Metabolism	Global and overview maps;Global and overview maps;Amino acid metabolism;Global and overview maps;Global and overview maps	Organic acids and derivatives	Carboxylic acids and derivatives	188.056	0.00853874	95.1	-	-3.16145	1188-37-0	Amino acids, peptides, and analogues	4.4668	4.4184	4.4211	4.3968	4.3997	4.3847	4.8141	4.5227	5.2173	4.8487	4.6774	4.4707	4.4544	4.445	4.6908	4.8132	5.2217	5.3241	6.0354	5.9369	5.9318	5.9622	6.2616	6.1808	5.3646
neg_6538	Asn Asp Leu Asp	metab_15632	-	-	-	-	M-H	C18H29N5O10	1.7046	-	neg	-	-	-	-	-	-	474.184	0.0696662	52.3	-	-0.697609	-	-	4.3787	4.3303	4.3329	4.3086	4.3115	4.2965	5.6202	5.1387	5.1428	4.3431	5.7041	5.5178	4.3663	4.3568	4.6027	4.7251	4.29	4.2719	6.3099	6.1538	5.2352	5.09	6.476	6.3858	5.1673
neg_6557	Histidylisoleucine	metab_15649	-	-	-	HMDB0028888	M-H	C12H20N4O3	1.2701	-	neg	-	-	-	-	Organic acids and derivatives	Carboxylic acids and derivatives	267.146	0.0830044	-	57.6	-0.484883	129050-48-2	Amino acids, peptides, and analogues	4.0505	4.0021	4.0048	3.9805	3.9834	3.9684	4.3571	4.0204	4.0196	4.0481	4.4259	4.8976	4.1258	4.4429	4.2745	4.3969	3.9618	3.9437	6.1407	6.1451	4.1323	4.1011	6.7042	6.7145	5.1401
neg_6568	3-Aminopentanedioic Acid	metab_15659	-	-	-	-	M-H2O-H	C5H9NO4	1.1539	C05574	neg	-	-	-	-	-	-	128.034	0.000793857	49.4	-	-6.13738	-	-	5.0085	4.5541	4.7469	4.6269	4.1937	4.6877	5.1238	5.1401	5.2901	5.2121	5.7489	5.5489	5.634	5.6006	4.6821	5.086	4.9013	4.9168	6.1212	6.0876	5.2598	5.2075	6.6916	6.6755	5.7361
neg_6598	1-Heptanesulfonic acid	metab_15685	-	-	-	HMDB0243886	2M-H	C7H16O3S	1.0842	-	neg	-	-	-	-	Organic acids and derivatives	Organic sulfonic acids and derivatives	359.157	0.0130546	-	30.3	1.27822	-	Organosulfonic acids and derivatives	4.0353	3.9869	3.9896	3.9652	3.9682	3.9532	4.2621	4.0052	4.0044	3.9997	4.8987	4.9394	4.0229	4.0135	4.2593	4.3817	3.9466	3.9285	6.1618	6.1	5.0329	5.0894	6.8634	6.8824	5.4622
neg_6634	Gamma-Glutamylglutamine	metab_15722	-	-	-	HMDB0029147;HMDB0011738	M-H	C10H17N3O6	1.0062	C05283	neg	-	-	-	-	Organic acids and derivatives	Carboxylic acids and derivatives	274.104	0.0377288	79.4	-	-0.0555463	10148-81-9;1466-50-8	Amino acids, peptides, and analogues	3.8538	3.8054	3.8081	3.7838	3.7867	3.7717	4.3033	3.8629	3.8229	3.8183	4.378	4.4418	3.8414	3.832	4.0778	4.2002	3.7651	3.9337	5.6513	5.6533	3.9356	3.9044	6.5764	6.6194	5.361
neg_6638	Histidinyl-Proline	metab_15725	-	-	-	HMDB0304781;HMDB0028893	M-H	C11H16N4O3	0.9906	-	neg	-	-	-	-	Organic acids and derivatives	Carboxylic acids and derivatives	251.115	0.00954641	-	69.2	-0.724465	20930-58-9	Amino acids, peptides, and analogues	3.7824	3.734	3.7366	3.7123	3.7152	3.7003	3.7344	3.7523	3.7515	3.7468	3.7735	3.8044	5.4863	5.6209	4.0064	4.1287	4.586	4.6504	6.0172	5.9886	4.9593	4.7058	6.6817	6.7051	5.6768
neg_6639	Tromethamine	metab_15726	-	-	-	HMDB0240288;MJDBOTE0001579	M-H2O-H	C4H11NO3	0.9906	C07182	neg	-	-	-	-	Organic nitrogen compounds	Organonitrogen compounds	102.055	0.0216952	-	32.5	-7.73055	77-86-1	Amines	3.2932	3.2448	3.2475	3.595	3.2261	3.2111	3.5633	3.895	3.8037	3.2576	3.8103	4.0182	3.2808	4.0844	3.5171	3.6395	3.2045	3.1864	5.0251	4.998	4.3114	4.1363	5.6411	5.5478	4.6133
neg_6649	Gluconic Acid	metab_15736	-	map01100;map00030;map01110;map01120;map01200	Metabolic pathways;Pentose phosphate pathway;Biosynthesis of secondary metabolites;Microbial metabolism in diverse environments;Carbon metabolism	HMDB0303730;HMDB0000625;MJDBOTE0001669	M-H	C6H12O7	0.9596	C00257	neg	Carbohydrates	Monosaccharides	Metabolism;Metabolism;Metabolism;Metabolism;Metabolism	Global and overview maps;Carbohydrate metabolism;Global and overview maps;Global and overview maps;Global and overview maps	Organic acids and derivatives	Hydroxy acids and derivatives	195.05	0.00826078	92.1	-	-3.06495	526-95-4	Medium-chain hydroxy acids and derivatives	7.392	7.2477	7.3441	7.2847	7.3565	7.3533	6.8925	6.9355	6.8822	6.9269	7.0155	7.0201	5.5464	5.6062	6.4401	6.5393	6.2504	6.2332	5.5855	5.623	6.6507	6.6635	6.5327	6.5391	6.8277
neg_666	3'-O-beta-D-glucopyranosyl-2'-O-isovaleryl-2beta-(2-desoxy-atractyligenin)-beta-D-glucopyranoside	metab_15748	-	-	-	HMDB0304636	M-H, M+Cl	C36H56O15	3.939	-	neg	-	-	-	-	Lipids and lipid-like molecules	Prenol lipids	763.33	0.0130064	-	74.5	-1.21098	-	Terpene glycosides	3.3736	3.3252	3.3278	3.3035	3.3064	3.4461	3.3255	3.3435	3.3427	3.338	3.3646	3.3775	7.0958	7.0978	3.5975	3.7199	6.8173	6.8016	5.3269	5.1713	4.3006	4.1975	4.7432	3.6276	6.0942
neg_668	N-Acetyl-DL-Methionine	metab_15768	-	-	-	;MJDBOTE0000625	M-H, 2M-H	C7H13NO3S	3.9546	-	neg	-	-	-	-	-	-	190.054	0.0171509	88.7	-	-2.90484	-	-	6.0126	5.3323	5.976	5.7197	5.8065	5.6464	6.5785	6.5675	6.5898	6.5491	6.7249	6.6371	5.2452	5.2348	5.2554	5.2803	5.0649	4.9953	7.2267	7.1711	7.6206	7.6652	7.5188	7.542	6.9464
neg_670	(2S)-2-Amino-3-[(2S,3R)-2-amino-3-[(2S)-2-amino-3-(4-hydroxyphenyl)propanoyl]oxybutanoyl]oxypropanoic acid	metab_15790	-	-	-	HMDB0257991	M-H2O-H, 2M+Hac-H	C16H23N3O7	3.9624	-	neg	-	-	-	-	Organic acids and derivatives	Carboxylic acids and derivatives	350.136	0.01635	-	72.2	-0.426264	-	Amino acids, peptides, and analogues	4.839	4.7906	4.7933	4.7689	4.7719	4.7569	4.791	4.8089	4.8081	4.8034	4.8301	4.8429	5.1371	4.9126	5.063	5.1854	5.2401	4.7322	5.5989	5.5819	5.6535	5.6141	6.4689	6.4875	5.4487
neg_6711	Diazepine	metab_15803	-	-	-	HMDB0031726;HMDB0251148	M-H	C5H6N2	0.7878	-	neg	-	-	-	-	Phenylpropanoids and polyketides	Stilbenes	93.0449	0.214139	-	31	-9.72483	166734-06-1	Stilbene glycosides	2.8169	2.7685	2.7712	2.7469	2.7498	2.7349	2.7689	2.7868	2.786	2.7814	2.8079	2.8208	3.4575	3.7533	3.0406	3.1629	2.7283	2.9011	4.5441	4.5275	2.8985	2.8674	4.988	4.9531	3.3862
neg_6737	Dulcisflavan	metab_15826	-	-	-	HMDB0304616	M+Na-2H	C15H14O8	0.7643	-	neg	-	-	-	-	Phenylpropanoids and polyketides	Flavonoids	343.041	0.0260871	-	30.9	-9.01336	-	Flavans	3.7003	3.6519	3.6546	3.6302	3.6332	3.6182	3.6523	3.6702	3.6694	3.6647	3.7093	3.7042	4.8063	4.6998	3.9243	4.0467	4.3624	4.4066	5.2437	5.327	4.6649	4.6825	5.2982	5.2225	4.9119
neg_6741	1-(4-Methyl-5-thiazolyl)-1-phenylmethylamine	metab_15830	-	-	-	HMDB0258111	M+Cl	C11H12N2S	0.7643	-	neg	-	-	-	-	Organoheterocyclic compounds	Azoles	239.04	0.0209401	-	45.3	-9.78219	-	Thiazoles	3.2474	3.1991	3.2017	3.1774	3.1803	3.1654	3.1994	3.2174	3.2166	3.2119	3.2385	3.2514	4.1339	4.1784	3.4714	3.5937	3.1588	3.6005	4.9828	5.005	4.0889	4.0756	5.4256	5.3919	3.3176
neg_6750	Etonogestrel	metab_15839	-	-	-	HMDB0014439	M+Cl	C22H28O2	0.7565	-	neg	-	-	-	-	Lipids and lipid-like molecules	Steroids and steroid derivatives	359.178	0.0334263	-	33.3	0.506072	54048-10-1	Estrane steroids	3.145	3.0967	3.0993	3.075	3.0779	3.063	3.097	3.462	3.3411	3.3188	3.2659	3.3759	3.1327	3.1232	3.3689	3.4913	3.0564	3.0383	5.4491	5.4981	4.0287	3.6583	5.8255	5.7958	4.0199
neg_6752	(S,S)-Nt-Histidinylalanine	metab_15841	-	-	-	HMDB0040248	M-H	C9H14N4O4	0.7565	-	neg	-	-	-	-	Organic acids and derivatives	Carboxylic acids and derivatives	241.093	0.0290586	-	37.3	-3.76061	65428-77-5	Amino acids, peptides, and analogues	3.3326	3.2843	3.2869	3.2626	3.2655	3.2506	3.9783	3.3026	3.3018	3.7811	3.3237	3.4708	5.2054	5.219	3.5566	3.6789	4.6655	4.7157	5.384	5.3523	4.6707	4.5421	5.9582	5.9033	4.6612
neg_6759	Neryl arabinofuranosyl-glucoside	metab_15847	-	-	-	HMDB0029348	M+Na-2H	C21H36O10	0.7487	-	neg	-	-	-	-	Lipids and lipid-like molecules	Prenol lipids	469.203	0.0816746	-	66.6	-4.70138	84534-32-7	Terpene glycosides	4.0638	4.0154	4.0181	3.9938	3.9967	3.9817	4.0158	4.0338	4.033	4.0283	4.0549	4.0677	4.0515	4.8281	4.2878	4.4102	4.4065	4.0166	5.3133	5.3517	4.5904	4.2121	5.7571	5.6773	4.1997
neg_6778	7-Hydroxyflumequine	metab_15866	-	-	-	HMDB0247260	M-H	C14H12FNO4	0.733	-	neg	-	-	-	-	Organoheterocyclic compounds	Quinolines and derivatives	276.068	0.0317974	-	46.4	2.60094	-	Quinoline carboxylic acids	3.6037	3.5553	3.558	3.5336	3.5366	3.5216	3.5557	3.5736	3.5728	3.5681	3.5948	3.6076	4.4686	4.3687	3.8276	3.95	3.515	4.1391	5.1028	5.2531	4.6913	4.6704	5.314	5.3287	4.1161
neg_678	Coumaperine	metab_15868	-	-	-	HMDB0039125	2M-H, 3M-H	C16H19NO2	3.9937	-	neg	-	-	-	-	Organoheterocyclic compounds	Piperidines	770.42	0.0468024	-	37.1	3.91486	76733-91-0	N-acylpiperidines	4.7677	4.7193	4.722	4.6977	4.7006	4.6856	4.9327	5.2408	4.7369	4.9974	5.7855	5.823	5.6213	5.675	4.9917	5.1141	5.4295	5.4061	6.4213	6.3961	5.4319	5.4375	6.3073	6.3647	5.7244
neg_701	1-Carboxyethylisoleucine	metab_15953	-	-	-	HMDB0242158	2M-H, 3M-H	C9H17NO4	4.0954	-	neg	-	-	-	-	Organic acids and derivatives	Carboxylic acids and derivatives	405.224	0.0133133	-	44	-0.189848	-	Amino acids, peptides, and analogues	3.8794	3.831	4.4199	3.8094	3.8123	3.7973	5.0831	5.0405	5.8703	5.8868	4.6203	4.2373	3.8671	3.8576	4.1034	4.2258	4.9056	4.7291	6.5524	6.3974	5.2095	3.93	7.9574	7.9492	6.92
neg_709	Methylprednisolone hemisuccinate	metab_15961	-	-	-	HMDB0254662	M-H2O-H, M-H	C26H34O8	4.1345	-	neg	-	-	-	-	Lipids and lipid-like molecules	Steroids and steroid derivatives	455.203	0.0159915	-	63.6	-8.81088	-	Pregnane steroids	3.6367	3.5883	3.591	3.5667	3.5696	3.5546	4.0027	4.3659	4.7716	4.9455	3.6278	3.6406	3.6243	3.6149	3.8607	3.9831	4.5225	3.5692	5.7488	5.6817	5.0513	4.6641	6.9012	6.9113	5.9202
neg_721	Beclabuvir	metab_15975	-	-	-	HMDB0248920	M-H2O-H, M+FA-H	C36H45N5O5S	4.1813	-	neg	-	-	-	-	Organoheterocyclic compounds	Indoles and derivatives	704.308	0.00116825	-	41.8	-5.9898	-	Indolecarboxylic acids and derivatives	5.0863	5.1291	5.0287	4.8279	4.912	5.185	5.1429	4.7472	5.2376	4.9036	3.7593	4.4131	6.5454	6.5611	5.3494	5.3423	7.5364	7.5739	7.2597	7.2468	7.4723	7.4619	6.8757	6.9397	6.9512
neg_725	Calix[8]arene	metab_15978	-	-	-	HMDB0249559	M-2H, M-H	C56H48O8	3.7286	-	neg	-	-	-	-	Benzenoids	Phenols	847.333	0.0111686	-	37.6	5.86861	-	1-hydroxy-4-unsubstituted benzenoids	4.5378	4.4894	4.4921	4.4678	4.4707	4.4557	4.4898	4.5078	4.507	4.5023	4.5289	4.5417	4.5255	4.516	4.7618	4.8842	4.4491	4.431	6.888	6.9339	6.1031	6.2143	5.477	5.6116	5.6651
neg_727	N-lactoyl-Methionine	metab_15980	-	-	-	HMDB0062182	M-H2O-H, M-H	C8H15NO4S	4.2048	-	neg	-	-	-	-	Organic acids and derivatives	Carboxylic acids and derivatives	220.065	0.0126869	-	41.4	-1.73073	-	Amino acids, peptides, and analogues	5.2367	4.9762	5.2996	5.1547	5.1303	5.0163	5.8477	5.8925	5.8685	5.8842	6.0185	5.9484	4.8724	4.5927	4.6875	4.8804	4.4676	4.1882	6.239	6.1662	6.0624	6.1147	6.3533	6.3878	6.0604
neg_735	6a, 3'-p-Dihydroxypaclitaxel	metab_15989	-	-	-	HMDB0060795	M-2H, M-H	C45H47NO18	4.2282	-	neg	-	-	-	-	Benzenoids	Benzene and substituted derivatives	888.271	0.112847	-	68.6	-1.64954	-	Benzoic acids and derivatives	4.4765	4.4282	4.4308	4.4065	4.4094	4.3944	4.4285	4.4465	4.4457	4.441	4.4676	4.4805	4.4642	4.4547	4.7005	4.8229	4.3878	4.3698	6.2153	6.2288	4.5583	5.1347	6.6053	6.616	5.477
neg_750	Glutamylproline	metab_16005	-	-	-	HMDB0028827	M-H2O-H, M-H	C10H16N2O5	3.4163	-	neg	-	-	-	-	Organic acids and derivatives	Carboxylic acids and derivatives	225.088	0.00465067	-	81.3	-1.67579	41745-47-5	Amino acids, peptides, and analogues	5.94	5.8914	5.9018	5.8098	5.7062	5.8844	6.6922	6.621	6.6479	6.6625	6.6727	6.645	6.2168	6.2389	6.0859	6.2077	5.7682	5.8307	7.1029	7.1141	6.6343	6.576	7.6035	7.6019	6.8959
neg_77	L-Tryptophan	metab_16024	-	map00996;map00997;map00260;map01240;map00999;map01110;map00901;map00966;map05143;map04726;map01063;map01061;map01060;map01100;map01210;map01230;map04361;map00400;map00380;map00404;map04978;map04974;map00970;map05230;map01070	Biosynthesis of various alkaloids;Biosynthesis of various other secondary metabolites;Glycine, serine and threonine metabolism;Biosynthesis of cofactors;Biosynthesis of various plant secondary metabolites;Biosynthesis of secondary metabolites;Indole alkaloid biosynthesis;Glucosinolate biosynthesis;African trypanosomiasis;Serotonergic synapse;Biosynthesis of alkaloids derived from shikimate pathwa…	PW_C000741;HMDB0000929;MJDBOTE0000426	M-H, M+FA-H, 2M-H	C11H12N2O2	3.7442	C00078	neg	Peptides	Amino acids	Metabolism;Metabolism;Metabolism;Metabolism;Metabolism;Metabolism;Metabolism;Metabolism;Human Diseases;Organismal Systems;Metabolism;Metabolism;Metabolism;Metabolism;Metabolism;Metabolism;Organismal Systems;Metabolism;Metabolism;Metabolism;Organismal Systems;Organismal Systems;Genetic Information Processing;Human Diseases;Metabolism	Biosynthesis of other secondary metabolites;Biosynthesis of other secondary metabolites;Amino acid metabolism;Global and overview maps;Biosynthesis of other secondary metabolites;Global and overview maps;Biosynthesis of other secondary metabolites;Biosynthesis of other secondary metabolites;Infectious disease: parasitic;Nervous system;Chemical structure transformation maps;Chemical structure tran…	Organoheterocyclic compounds	Indoles and derivatives	203.082	0.0152937	89.8	-	-2.6493	73-22-3	Indolyl carboxylic acids and derivatives	5.6204	5.4784	5.5705	5.4537	5.4649	5.6041	5.4561	5.4658	5.346	5.2936	5.4604	5.4641	7.5317	7.5838	5.0451	5.1121	7.0727	7.1178	7.1414	7.0973	6.6117	6.5492	7.2767	7.2683	6.7669
neg_773	1H-2-Benzopyran-6-carboxamide, 1-(2-(4-(4-(aminocarbonyl)phenyl)-1-piperazinyl)ethyl)-3,4-dihydro-N-methyl-, (1S)-	metab_16028	-	-	-	HMDB0256656	M+Na-2H, 2M+Hac-H	C24H30N4O3	4.3922	-	neg	-	-	-	-	Organoheterocyclic compounds	Diazinanes	903.48	0.0070757	-	69.3	2.73247	-	Piperazines	7.5386	7.504	7.5548	7.4582	7.4953	7.5684	7.7158	7.7034	7.6195	7.6051	7.7088	7.6968	7.1244	7.1449	6.3229	6.4513	5.918	5.9845	6.0441	6.0725	6.523	6.5745	4.7229	4.7183	7.3888
neg_791	Capsianoside I	metab_16048	-	-	-	HMDB0002318	M-H, M+Na-2H	C32H52O14	4.4937	-	neg	-	-	-	-	Lipids and lipid-like molecules	Fatty Acyls	681.31	0.0276259	-	57.3	-0.756189	121924-04-7	Fatty acyl glycosides	4.4519	4.4035	4.4062	4.3819	4.3848	4.3698	4.4039	4.8038	4.5117	4.4164	4.443	4.7698	6.8308	6.8386	4.6759	4.7983	5.7679	6.046	6.7802	6.7617	6.6346	6.627	6.5344	6.5206	6.2271
neg_796	PIP(20:5(7Z,9Z,11E,13E,17Z)-3OH(5,6,15)/20:0)	metab_16053	-	-	-	HMDB0279523	M-2H, M-H	C49H86O19P2	4.517	-	neg	-	-	-	-	Not Available	Not Available	1039.51	0.00903524	-	82.4	-9.34636	-	Not Available	7.145	7.0702	7.0778	6.9928	7.0199	7.0833	7.5937	7.5695	7.5379	7.532	7.5542	7.5575	6.4258	6.4765	5.2933	5.4157	7.5121	7.5879	5.2188	5.2653	5.8685	5.8623	5.7818	5.7776	7.369
neg_830	Neurotensin (1-8)	metab_16090	-	-	-	HMDB0255569	M-2H, M-H	C46H71N13O14	4.6575	-	neg	-	-	-	-	Organic acids and derivatives	Carboxylic acids and derivatives	1028.53	0.0118242	-	89.4	9.81356	-	Amino acids, peptides, and analogues	6.5828	6.4826	6.567	6.4617	6.5218	6.4798	7.1528	7.1556	7.0173	7.0565	7.1692	7.2021	1.6787	4.9779	1.9112	2.0323	2.7052	2.8235	1.9167	1.8736	4.3845	5.1364	1.9498	1.941	6.9673
neg_863	PGP(i-14:0/i-17:0)	metab_16124	-	map01100;map00564	Metabolic pathways;Glycerophospholipid metabolism	HMDB0116574;PW_C076379	M-H2O-H, M+K-2H	C37H74O13P2	4.7749	C03892	neg	-	-	Metabolism;Metabolism	Global and overview maps;Lipid metabolism	Lipids and lipid-like molecules	Glycerophospholipids	825.408	0.0975563	-	61	-1.07514	-	Glycerophosphoglycerophosphates	5.0017	1.3595	3.0616	1.3388	4.381	1.3905	4.8825	4.7081	1.3763	1.3718	5.6111	5.2696	5.1969	5.0379	1.623	1.7428	6.1352	6.2124	5.5592	5.2536	5.3036	5.3878	6.2378	6.2091	5.3387
neg_886	Deoxyloganic acid	metab_16149	-	-	-	HMDB0037028	M-H, 2M+Hac-H	C16H24O9	4.8921	C11647	neg	-	-	-	-	Lipids and lipid-like molecules	Prenol lipids	779.299	0.191813	-	69.9	2.13109	92842-56-3	Terpene glycosides	3.8255	3.7771	3.7798	3.7554	3.7584	3.7434	3.8551	3.7954	3.7946	3.7899	3.8166	3.8294	3.8131	3.8037	4.0495	4.1719	6.1899	6.1855	5.8791	5.8267	5.5578	5.6304	4.9427	5.0637	3.8956
neg_894	Fumitremorgin B	metab_16158	-	map01100;map01110;map00404	Metabolic pathways;Biosynthesis of secondary metabolites;Staurosporine biosynthesis	HMDB0030203	M-H, 2M-H	C27H33N3O5	4.9154	C20630	neg	-	-	Metabolism;Metabolism;Metabolism	Global and overview maps;Global and overview maps;Biosynthesis of other secondary metabolites	Organoheterocyclic compounds	Indoles and derivatives	957.473	0.00605395	-	49.4	-4.20121	12626-17-4	Carbazoles	6.0445	5.1112	6.0151	5.5703	5.67	5.5874	6.2801	6.1806	6.2897	6.1872	5.8982	5.5679	8.1831	8.2083	5.3836	5.506	8.6151	8.6683	7.9856	7.9436	7.6218	7.6396	8.2178	8.2489	7.8995
neg_918	Mirodenafil	metab_16185	-	-	-	HMDB0254750	M+Na-2H, M+Cl	C26H37N5O5S	5.0561	-	neg	-	-	-	-	Benzenoids	Benzene and substituted derivatives	552.231	0.0493338	-	48.5	9.25837	-	Benzenesulfonamides	4.6824	4.634	4.6367	4.6123	4.6153	4.6003	4.927	4.7355	4.8082	4.8189	4.6735	4.6863	5.3152	5.2671	4.9064	5.0288	6.322	6.2533	6.6591	6.6529	6.0212	6.1114	6.0089	6.072	5.7213
neg_931	Fumonisin B1	metab_16200	-	-	-	HMDB0034702;LMSP01080022	M+Na-2H, M+Cl	C34H59NO15	5.0796	C19241	neg	-	-	-	-	Organic acids and derivatives	Carboxylic acids and derivatives	742.356	0.0282538	-	76.2	-9.82016	116355-83-0	Fumonisins	4.2547	4.2064	4.209	4.1847	4.1876	4.1726	4.2067	4.2247	4.2239	4.2192	4.2458	4.2587	6.4244	6.4274	4.4787	4.6011	5.8937	5.8966	5.5116	5.422	4.7024	5.1921	5.7918	5.821	5.5789
neg_972	Histidyllysine	metab_16244	-	-	-	HMDB0028890	M-H	C12H21N5O3	0.7487	-	neg	-	-	-	-	Organic acids and derivatives	Carboxylic acids and derivatives	282.157	0.00962466	-	33	-0.582413	37700-85-9	Amino acids, peptides, and analogues	3.4558	3.4074	3.4101	3.3858	3.3887	3.3737	3.6845	3.4375	3.425	3.4203	3.4469	3.4822	4.9123	4.9388	3.6798	3.8022	4.7067	4.7202	5.5391	5.5944	5.3581	5.2103	6.0254	5.9791	4.8434
neg_977	Musanolone C	metab_16249	-	-	-	HMDB0037111	M+Na-2H	C19H14O4	0.7565	-	neg	-	-	-	-	Benzenoids	Naphthalenes	327.066	0.0333822	-	48.8	6.49689	-	Phenylnaphthalenes	3.6652	3.6168	3.6194	3.5951	3.598	3.5831	3.816	3.6351	3.7177	3.6296	3.6562	3.6691	5.2769	5.2594	3.8891	4.0115	4.9171	4.9766	5.8092	5.858	5.2886	5.3146	5.7656	5.7098	5.1858
neg_993	L-Histidine	metab_16265	-	map01100;map01110;map02010;map00340;map00470;map01230;map04974;map00970;map01065;map05230;map00410;map00404;map01060	Metabolic pathways;Biosynthesis of secondary metabolites;ABC transporters;Histidine metabolism;D-Amino acid metabolism;Biosynthesis of amino acids;Protein digestion and absorption;Aminoacyl-tRNA biosynthesis;Biosynthesis of alkaloids derived from histidine and purine;Central carbon metabolism in cancer;beta-Alanine metabolism;Staurosporine biosynthesis;Biosynthesis of plant secondary metabolites	HMDB0000177;PW_C000116;MJDBOTE0000427	M-H	C6H9N3O2	0.7878	C00135	neg	Peptides	Amino acids	Metabolism;Metabolism;Environmental Information Processing;Metabolism;Metabolism;Metabolism;Organismal Systems;Genetic Information Processing;Metabolism;Human Diseases;Metabolism;Metabolism;Metabolism	Global and overview maps;Global and overview maps;Membrane transport;Amino acid metabolism;Metabolism of other amino acids;Global and overview maps;Digestive system;Translation;Chemical structure transformation maps;Cancer: overview;Metabolism of other amino acids;Biosynthesis of other secondary metabolites;Chemical structure transformation maps	Organic acids and derivatives	Carboxylic acids and derivatives	154.061	0.00745311	98.5	-	-5.08095	71-00-1	Amino acids, peptides, and analogues	4.5427	4.3069	4.5755	4.2697	4.3548	4.2241	4.3408	4.3251	3.9901	4.0322	4.8737	4.7671	5.9243	5.9972	3.7753	4.1311	5.3675	5.4023	6.4667	6.4758	5.5588	5.5677	6.9225	6.8918	5.7965
neg_3730	9,10-Dihydroxystearic acid	metab_16274	-	map00073	Cutin, suberine and wax biosynthesis	HMDB0303981;LMFA02000142;HMDB0302281	M-H	C18H36O4	6.41	C19622	neg	-	-	Metabolism	Lipid metabolism	Lipids and lipid-like molecules	Fatty Acyls	315.254	0.00481108	-	56.4	-1.01727	120-87-6	Fatty acids and conjugates	6.4535	6.1619	6.2987	6.1334	6.1276	6.1797	5.4908	5.6616	5.7312	5.4953	5.746	5.7372	5.3909	5.4205	5.7057	5.961	6.4957	6.5075	4.9956	4.8092	5.0297	4.8237	4.7391	4.7374	5.5265
neg_2816	Erythromycin C	metab_16285	-	map01052;map01100;map00522;map01110	Type I polyketide structures;Metabolic pathways;Biosynthesis of 12-, 14- and 16-membered macrolides;Biosynthesis of secondary metabolites	LMPK04000009;HMDB0014344;HMDB0251935	M+K-2H	C36H65NO13	5.6748	C01912	neg	Antibiotics	Polyketides and nonribosomal peptides	Metabolism;Metabolism;Metabolism;Metabolism	Metabolism of terpenoids and polyketides;Global and overview maps;Metabolism of terpenoids and polyketides;Global and overview maps	Organic oxygen compounds	Organooxygen compounds	756.394	0.00528772	-	75.5	-0.585751	114-07-8	Carbohydrates and carbohydrate conjugates	6.1454	6.0612	6.01	6.0221	5.9674	6.0698	6.5652	6.6135	6.5678	6.5574	6.5268	6.5649	6.656	6.6955	5.3676	5.2384	6.0107	6.0187	7.4161	7.4188	6.7628	6.7391	7.1728	7.2086	6.8221
neg_6603	Malonic Acid	metab_16294	-	map00240;map01100;map01212;map00061;map00410	Pyrimidine metabolism;Metabolic pathways;Fatty acid metabolism;Fatty acid biosynthesis;beta-Alanine metabolism	HMDB0000691;LMFA01170041;PW_C000543	M-H	C3H4O4	1.0842	C00383	neg	Organic acids	Carboxylic acids	Metabolism;Metabolism;Metabolism;Metabolism;Metabolism	Nucleotide metabolism;Global and overview maps;Global and overview maps;Lipid metabolism;Metabolism of other amino acids	Organic acids and derivatives	Carboxylic acids and derivatives	103.003	0.0344063	74.1	-	-8.82825	141-82-2	Dicarboxylic acids and derivatives	4.7274	4.4444	4.7903	4.6781	4.7009	4.658	4.1154	3.7011	3.8712	3.8633	4.2417	4.2593	3.5195	3.5101	3.7558	3.8782	3.4432	3.7584	6.2513	6.2697	6.3936	6.3193	6.0095	6.0246	5.4017
neg_3955	P-Coumaric Acid	metab_16300	-	map01100;map01220;map01110;map00130;map00950;map00940;map00350;map01061	Metabolic pathways;Degradation of aromatic compounds;Biosynthesis of secondary metabolites;Ubiquinone and other terpenoid-quinone biosynthesis;Isoquinoline alkaloid biosynthesis;Phenylpropanoid biosynthesis;Tyrosine metabolism;Biosynthesis of phenylpropanoids	HMDB0030677;HMDB0003654;HMDB0002035;MJDBOTE0000719	2M-H	C9H8O3	6.1286	C00811	neg	-	-	Metabolism;Metabolism;Metabolism;Metabolism;Metabolism;Metabolism;Metabolism;Metabolism	Global and overview maps;Global and overview maps;Global and overview maps;Metabolism of cofactors and vitamins;Biosynthesis of other secondary metabolites;Biosynthesis of other secondary metabolites;Amino acid metabolism;Chemical structure transformation maps	Phenylpropanoids and polyketides	Cinnamic acids and derivatives	327.087	0.0344066	37.7	-	-0.652406	4501-31-9;7400-08-0;501-98-4;501-98-4;20649-40-5	Hydroxycinnamic acids and derivatives	3.1607	3.1123	3.115	3.0907	3.0936	3.0786	3.1127	3.1307	3.1298	3.1252	3.1518	3.1646	3.1483	3.1389	3.3846	3.5069	3.0721	3.054	3.9531	4.1123	4.2495	4.0508	5.9905	6.0137	4.6429
[truncated: 2 more columns]
