# Supplementary material for: Dynamic Interplay between Microbiota Shifts and Differential Metabolites during Dairy Processing and Storage
Source: Molecules. 2024 Jun 9;29(12):2745. doi: 10.3390/molecules29122745 (PMC11206652; doi:10.3390/molecules29122745)
Supplement: Supplementary file 1 [file molecules-29-02745-s001.zip › Table S16 Taxa abundance at genus (reads number-relative).xlsx]

## Sheet: Sheet1
#Taxonomy	g__Methanobrevibacter	g__inconsistent	g__Terriglobus	g__unclassified_f__Microthrixaceae	g__Actinomyces	g__Corynebacterium	g__Dietzia	g__Gordonia	g__Mycobacterium	g__Mycobacteroides	g__Mycolicibacterium	g__inconsistent	g__Nocardia	g__Prescottella	g__Rhodococcus	g__inconsistent	g__inconsistent	g__Blastococcus	g__Geodermatophilus	g__Kineococcus	g__Quadrisphaera	g__unclassified_f__Kineosporiaceae	g__Brevibacterium	g__Actinotalea	g__Cellulomonas	g__inconsistent	g__unclassified_f__Cellulomonadaceae	g__Demequina	g__Brachybacterium	g__Austwickia	g__Phycicoccus	g__inconsistent	g__Agromyces	g__Clavibacter	g__Cryobacterium	g__Curtobacterium	g__Gulosibacter	g__Herbiconiux	g__Labedella	g__Leifsonia	g__Leucobacter	g__Microbacterium	g__Mycetocola	g__Rathayibacter	g__Schumannella	g__inconsistent	g__unclassified_f__Microbacteriaceae	g__Arthrobacter	g__Kocuria
RAw_fro1	2.12692e-07	0	0	0	0	4.96282e-07	5.52999e-06	0	9.92563e-07	9.21666e-07	7.08974e-07	0	2.41051e-06	1.63064e-06	0.00542528	0.00434658	0.000188303	0	0	0	0	0	0	0	7.08974e-08	0	0	0	0.000152075	0	0	0	0	0	0	3.54487e-07	0	0	0	0	0	1.77243e-06	0	0	0	0	0	1.13436e-06	0
RAw_fro2	1.38989e-07	0	0	0	0	2.77979e-07	3.05777e-06	0	8.33936e-07	4.86463e-07	3.47473e-07	0	7.64441e-07	1.2509e-06	0.0046681	0.00365855	0.000162896	0	0	0	0	0	0	0	0	0	0	0	0.000137252	0	0	0	0	0	0	2.08484e-07	0	0	0	0	0	1.59838e-06	0	0	0	0	6.94947e-08	1.04242e-06	0
RAw_fro3	0	0	0	0	0	4.14676e-07	6.27937e-06	0	1.18479e-06	1.77718e-06	8.88591e-07	0	2.96197e-06	2.07338e-06	0.00987153	0.0079331	0.000335117	0	0	0	0	0	0	0	0	0	0	0	7.36345e-05	0	0	0	0	0	0	6.51633e-07	0	0	0	0	0	8.88591e-07	0	0	0	5.92394e-08	0	2.84349e-06	0
RAw_ref1	2.09726e-06	0	0	0	0	1.13365e-07	5.10144e-07	0	2.83413e-07	1.13365e-07	0	0	4.53462e-07	0	0.00100515	0.000792141	2.99285e-05	0	0	0	0	0	0	0	0	0	0	0	7.17603e-05	0	0	0	0	0	0	3.40096e-07	0	0	0	0	0	6.80192e-07	0	0	0	1.13365e-07	0	9.63606e-07	0
RAw_ref2	1.99547e-06	0	0	0	0	3.4069e-07	3.4069e-07	0	1.4601e-07	1.9468e-07	0	0	0	9.73401e-08	0.000753413	0.000577276	2.37997e-05	0	0	0	0	0	0	0	0	0	0	0	7.19344e-05	0	0	0	0	0	0	9.73401e-08	0	0	0	0	0	3.4069e-07	0	0	0	4.86701e-08	4.86701e-08	2.4335e-07	0
RAw_ref3	2.51316e-06	0	0	0	0	2.92227e-07	4.09118e-07	0	4.67564e-07	4.09118e-07	1.16891e-07	0	1.16891e-07	2.33782e-07	0.000908769	0.000701696	3.45413e-05	0	0	0	0	0	0	0	0	0	0	0	4.69317e-05	0	0	0	0	0	0	5.84455e-08	0	0	0	0	0	5.84455e-07	0	0	0	1.16891e-07	1.16891e-07	4.09118e-07	0
RP_ref_1	0	0	5.07307e-08	5.07307e-08	1.67411e-06	0	2.33361e-06	0.000336193	3.55115e-06	8.18794e-05	1.52192e-07	0	1.36973e-06	8.11692e-07	0.00366748	0.00292838	0.000131088	0	1.00447e-05	0	2.3742e-05	1.92777e-06	4.97161e-06	0	2.16113e-05	0	0	1.48134e-05	0	2.10533e-05	0	1.21754e-06	4.00773e-05	5.42819e-06	0.000142655	7.914e-06	0.000187805	1.01461e-06	1.92777e-06	5.58038e-07	4.66723e-06	0.644195	2.89165e-06	3.18589e-05	4.89044e-05	0.0342918	0	0.000295557	9.63884e-07
RP_ref_2	0	0	2.11705e-07	0	1.90534e-06	0	3.33435e-06	0.00032719	4.33995e-06	7.79602e-05	4.23409e-07	2.64631e-07	1.69364e-06	1.11145e-06	0.00407113	0.00320246	0.00014253	0	1.20672e-05	0	2.92682e-05	4.23409e-07	2.69923e-06	0	1.84712e-05	0	0	1.59837e-05	0	1.11145e-05	0	5.29262e-07	2.83155e-05	6.03358e-06	0.000150257	5.82188e-06	0.000178097	6.8804e-07	3.28142e-06	5.29262e-08	3.33435e-06	0.623222	4.12824e-06	3.67837e-05	5.29791e-05	0.03325	0	0.000304378	7.93892e-07
RP_ref_3	0	0	0	0	1.82062e-06	0	1.7506e-06	0.000403443	3.01103e-06	9.99593e-05	1.7506e-07	0	9.10312e-07	6.65228e-07	0.00200251	0.00163051	6.20413e-05	0	0	0	0	0	8.40288e-07	0	1.66657e-05	0	0	8.05276e-07	0	7.98274e-06	0	0	1.08537e-05	0	0.000138893	1.29544e-06	0.000251561	0	0	0	7.70264e-07	0.71034	0	1.05036e-07	6.39319e-05	0.0363042	0	0.000503683	7.0024e-08
[truncated: 493 more columns]

## Sheet: Sheet3
#Taxonomy	RAw_fro1	RAw_fro2	RAw_fro3	RAw_ref1	RAw_ref2	RAw_ref3	RP_ref_1	RP_ref_2	RP_ref_3
g__Aaosphaeria	0	0	0	0	0	0	0	1.05852e-07	0
g__Acaromyces	0	0	0	0	0	0	0	0	0
g__Acaulospora	0	0	0	0	0	0	0	0	0
g__Acephala	0	0	0	0	0	0	0	1.05852e-07	0
g__Achromobacter	0.00034839	0.000275755	0.00079831	6.63188e-05	4.03475e-05	3.34893e-05	0.000206322	0.00020837	0.000127619
g__Acinetobacter	0.0152244	0.013924	0.0121506	0.00351495	0.00432497	0.00471257	1.9785e-06	2.64631e-07	7.0024e-08
g__Actinomadura	2.33961e-06	2.6408e-06	4.50219e-06	9.63606e-07	2.4335e-07	2.92227e-07	1.47119e-06	2.69923e-06	9.80336e-07
g__Actinomyces	0	0	0	0	0	0	1.67411e-06	1.90534e-06	1.82062e-06
g__Actinotalea	0	0	0	0	0	0	0	0	0
g__Adiantum	0	0	5.92394e-08	0	0	0	0	0	0
g__Adlercreutzia	1.41795e-06	8.33936e-07	3.08045e-06	3.40096e-07	4.86701e-08	3.50673e-07	5.07307e-07	7.93892e-07	6.30216e-07
g__Aedes	0	0	0	0	0	0	3.07936e-05	3.14381e-05	3.85832e-05
g__Aeromonas	6.06172e-05	5.97654e-05	4.71545e-05	2.14261e-05	2.18529e-05	3.25541e-05	0	0	0
g__Agricanvirus	0	0	0	1.13365e-07	0	9.93573e-07	0	0	0
g__Agrobacterium	1.41795e-07	1.38989e-07	3.55436e-07	1.13365e-07	4.86701e-08	0	2.02923e-07	3.17557e-07	0
g__Agromyces	0	0	0	0	0	0	4.00773e-05	2.83155e-05	1.08537e-05
g__Akihdevirus	6.38076e-07	3.47473e-07	3.55436e-07	1.70048e-07	3.89361e-07	7.01346e-07	0	0	0
g__Alcaligenes	0	6.94947e-08	0	2.83413e-07	0	1.16891e-07	0	0	0
g__Alkalibacterium	5.37402e-05	4.75344e-05	3.24632e-05	2.73211e-05	2.42377e-05	1.88779e-05	1.52192e-07	0	0
g__Alloiococcus	1.70863e-05	1.3482e-05	1.06038e-05	7.76553e-06	8.80928e-06	4.14963e-06	0	0	0
g__Alternaria	0	0	0	0	0	0	3.09458e-06	3.33435e-06	0
g__Amanita	0	0	0	0	0	0	0	0	0
g__Amycolatopsis	0	0	0	0	0	0	0	0	0
g__Anaerotruncus	0	0	0	0	4.86701e-08	6.429e-07	0	0	0
g__Anoxybacillus	0	0	0	0	0	0	0	0	7.0024e-08
g__Antrodia	0	0	0	0	0	0	0	0	0
g__Antrodiella	0	0	0	0	0	0	0	0	0
g__Arthrobacter	1.13436e-06	1.04242e-06	2.84349e-06	9.63606e-07	2.4335e-07	4.09118e-07	0.000295557	0.000304378	0.000503683
g__Ascochyta	7.08974e-08	1.38989e-07	2.96197e-07	5.66827e-08	0	1.16891e-07	5.07307e-08	5.29262e-08	0
g__Aspergillus	0	0	0	0	0	0	5.07307e-07	8.46819e-07	0
g__Aureobasidium	0	0	0	0	0	0	3.55115e-07	1.95827e-06	0
g__Austwickia	0	0	0	0	0	0	2.10533e-05	1.11145e-05	7.98274e-06
g__Azospirillum	3.54487e-07	5.55957e-07	6.51633e-07	1.13365e-07	9.73401e-08	2.92227e-07	0	0	0
g__Bacillus	0.000500464	0.000447268	0.000299988	0.000193571	0.000196384	0.00012069	0	0	0
g__Bifseptvirus	0.000438004	0.000499319	0.000352652	0.000217662	0.000182026	0.000197779	1.01461e-07	0	0
g__Bimuria	0	0	0	0	0	0	2.84092e-06	3.91654e-06	0
g__Bipolaris	0	0	0	0	0	0	5.07307e-08	1.58778e-07	0
g__Biscogniauxia	0	0	0	0	0	0	5.07307e-08	5.29262e-08	0
g__Blastococcus	0	0	0	0	0	0	0	0	0
g__Boeremia	0	0	0	0	0	0	3.04384e-07	0	0
g__Bordetella	6.38076e-07	2.77979e-07	4.73915e-07	0	4.86701e-08	0	1.01461e-07	1.58778e-07	0
g__Bos	5.4591e-06	6.18503e-06	3.55436e-06	2.83413e-07	2.4335e-07	1.75336e-07	3.09458e-06	4.60458e-06	6.65228e-07
g__Bosea	1.41795e-07	0	5.92394e-08	0	0	0	0	5.29262e-08	3.5012e-08
g__Botryobasidium	0	0	0	0	0	0	0	0	0
g__Brachionus	0	0	0	0	0	0	0	0	0
g__Brachybacterium	0.000152075	0.000137252	7.36345e-05	7.17603e-05	7.19344e-05	4.69317e-05	0	0	0
g__Brevibacterium	0	0	0	0	0	0	4.97161e-06	2.69923e-06	8.40288e-07
g__Brochothrix	0.0729797	0.0628148	0.045623	0.0227303	0.0234437	0.014645	5.73257e-06	0	0
g__Brucella	5.56544e-05	4.80903e-05	0.00012932	8.04894e-06	5.35371e-06	7.65636e-06	3.64247e-05	3.41903e-05	1.93967e-05
g__Burkholderia	6.22479e-05	5.72636e-05	6.84807e-05	5.41887e-05	5.58732e-05	5.88546e-05	6.29061e-06	5.92773e-06	1.1554e-06
g__Buttiauxella	2.83589e-07	0	0	5.10144e-07	1.11941e-06	1.16891e-07	0	0	0
g__Caballeronia	7.08974e-08	2.08484e-07	3.55436e-07	0	1.4601e-07	0	0	0	7.0024e-08
g__Calocera	0	0	0	0	0	0	0	0	0
g__Candida	5.81358e-06	7.08846e-06	3.85056e-06	0.000494103	0.000350181	0.00064366	3.04384e-07	0	0
g__Candida/Metschnikowiaceae	1.41795e-07	2.77979e-07	5.92394e-08	1.07697e-05	8.51726e-06	1.70076e-05	0	0	0
g__Candolleomyces	0	0	0	0	0	0	0	0	0
g__Carnobacterium	0.00837404	0.00589023	0.00486468	0.00508863	0.0057144	0.00332397	1.92777e-06	1.27023e-06	4.20144e-07
g__Casadabanvirus	0	0	0	1.13365e-07	0	0	0	0	0
g__Cellulomonas	7.08974e-08	0	0	0	0	0	2.16113e-05	1.84712e-05	1.66657e-05
g__Cellulosimicrobium	0	0	0	0	0	0	0	0	0
g__Ceratobasidium	0	0	0	0	0	0	0	0	0
g__Certrevirus	0	0	0	0	4.86701e-08	8.18237e-07	0	0	0
g__Chaetomium	0	0	0	0	0	0	5.07307e-08	1.58778e-07	0
g__Chalara	0	0	0	0	0	0	1.01461e-07	5.29262e-08	0
g__Chimaeribacter	7.08974e-08	0	2.36958e-07	5.66827e-08	0	0	2.02923e-07	0	0
g__Chitinophaga	0	0	5.92394e-08	0	9.73401e-08	2.33782e-07	0	0	0
g__Chlamydia	0	0	0	1.70048e-07	9.73401e-08	4.67564e-07	0	0	0
g__Chlorociboria	0	0	0	0	0	0	2.02923e-07	5.29262e-08	0
g__Chryseobacterium	2.33961e-05	1.3343e-05	1.17886e-05	1.64947e-05	2.06361e-05	1.35009e-05	0.00205992	0.00233383	1.03986e-05
g__Cichorium	3.61577e-06	2.50181e-06	2.19186e-06	1.41707e-06	1.31409e-06	1.22735e-06	0	0	7.0024e-08
g__Citrobacter	5.67179e-07	1.04242e-06	1.77718e-07	1.04296e-05	5.98642e-06	7.77325e-06	0	0	1.96067e-06
g__Clavibacter	0	0	0	0	0	0	5.42819e-06	6.03358e-06	0
g__Clavispora	0	0	0	0	0	0	0	0	0
g__Cloacibacterium	0	0	0	0	0	0	5.17454e-05	5.94361e-05	4.55156e-07
g__Clohesyomyces	0	0	0	0	0	0	1.52192e-07	0	0
g__Clostridium	3.14075e-05	2.80758e-05	3.27001e-05	1.87053e-05	2.20962e-05	1.29164e-05	8.16765e-06	1.14321e-05	5.67195e-06
g__Colletotrichum	0	0	0	0	0	0	2.53654e-07	8.46819e-07	0
g__Comamonas	0	0	0	0	0	2.92227e-07	0	0	0
g__Corchorus	0	0	0	0	0	6.429e-07	0	0	0
g__Corynebacterium	4.96282e-07	2.77979e-07	4.14676e-07	1.13365e-07	3.4069e-07	2.92227e-07	0	0	0
g__Corynespora	0	0	0	0	0	0	1.01461e-07	5.29262e-07	0
g__Cronobacter	1.88587e-05	1.64702e-05	2.29849e-05	1.54744e-05	1.98087e-05	1.52543e-05	0	0	7.0024e-08
g__Cryobacterium	0	0	0	0	0	0	0.000142655	0.000150257	0.000138893
g__Cryptococcus	0	0	0	0	0	0	0	0	0
g__Cupriavidus	1.41795e-07	2.08484e-07	0	0	0	0	0	0	0
g__Curtobacterium	3.54487e-07	2.08484e-07	6.51633e-07	3.40096e-07	9.73401e-08	5.84455e-08	7.914e-06	5.82188e-06	1.29544e-06
g__Cutaneotrichosporon	0	0	0	0	0	0	0	0	0
g__Cutibacterium	4.25384e-07	2.77979e-07	4.14676e-07	1.13365e-07	1.4601e-07	0	1.52192e-07	2.64631e-07	1.05036e-07
g__Cytospora	0	0	0	0	0	0	5.07307e-08	1.58778e-07	0
g__Debaryomyces	3.54487e-07	4.16968e-07	5.92394e-07	2.94183e-05	1.92733e-05	3.9626e-05	0	0	0
g__Deinococcus	0	0	0	0	0	0	4.05846e-07	4.23409e-07	0
g__Delftia	5.88448e-05	4.99667e-05	0.000159235	1.12232e-05	8.41992e-06	5.31854e-06	4.3527e-05	3.58839e-05	3.69377e-05
g__Delitschia	0	0	0	0	0	0	0	1.58778e-07	0
g__Demequina	0	0	0	0	0	0	1.48134e-05	1.59837e-05	8.05276e-07
g__Dendrothele	0	0	0	0	0	0	0	0	0
g__Dentipellis	0	0	0	0	0	0	0	0	0
g__Dentiscutata	0	0	0	0	0	0	0	0	0
g__Didymella	0	0	0	0	0	0	3.04384e-07	2.11705e-07	0
g__Dietzia	5.52999e-06	3.05777e-06	6.27937e-06	5.10144e-07	3.4069e-07	4.09118e-07	2.33361e-06	3.33435e-06	1.7506e-06
g__Diploscapter	1.06346e-06	2.08484e-07	7.70112e-07	1.70048e-07	9.73401e-08	2.92227e-07	0	0	0
g__Ditylenchus	0	0	5.92394e-08	0	9.73401e-08	3.50673e-07	0	0	3.5012e-08
g__Dysgonomonas	1.41795e-07	2.08484e-07	5.92394e-08	5.66827e-08	9.73401e-08	4.09118e-07	0	0	0
g__Eggerthia	2.12692e-07	3.47473e-07	5.33154e-07	5.66827e-08	4.86701e-08	0	5.07307e-08	1.05852e-07	3.5012e-08
g__Elizabethkingia	0	0	0	0	0	0	4.99191e-05	2.09058e-05	3.5012e-08
g__Elysia	0	0	0	0	0	0	0	0	0
g__Empedobacter	0	0	0	0	0	0	9.15183e-05	0.000143112	1.7506e-07
g__Endocarpon	0	0	0	0	0	0	2.53654e-07	5.29262e-08	0
g__Endogone	0	0	0	0	0	0	0	0	0
g__Ensete	4.44526e-05	4.30172e-05	3.70839e-05	1.61546e-05	1.36276e-05	1.88194e-05	0	0	0
g__Enterobacter	7.05429e-05	7.57492e-05	6.90139e-05	0.0229186	0.0136667	0.0166481	7.81253e-06	1.05852e-07	0.00325388
g__Enterococcus	0.000279123	0.000257339	0.000177303	0.000465422	0.000624437	0.000514262	0.0336603	0.0463404	0.0119267
g__Entomophthora	0	0	0	0	0	0	0	0	0
g__Epilithonimonas	0	0	0	0	0	0	1.40017e-05	1.58778e-07	0
g__Erwinia	8.05394e-05	8.36716e-05	0.000108112	5.33951e-05	6.45852e-05	4.7107e-05	0	0	0
g__Escherichia	0.000184688	0.000179227	0.000233759	0.000132127	0.000168593	0.00013384	1.01461e-07	0	7.35252e-07
g__Eucalyptus	0	0	0	0	0	0	0	0	0
g__Exiguobacterium	0	0	0	0	0	0	0	0	0
g__Exserohilum	0	0	0	0	0	0	0	1.58778e-07	0
g__Ferrovum	0	0	0	0	1.9468e-07	0	0	0	0
g__Fibularhizoctonia	0	0	0	0	0	0	0	0	0
g__Filobasidium	0	0	0	0	0	0	0	0	0
g__Flagelloscypha	0	0	0	0	0	0	0	0	0
g__Flavobacterium	0.00452928	0.00505942	0.00286363	0.00580935	0.0059522	0.00695519	1.25812e-05	1.40784e-05	7.0024e-08
g__Fomitopsis	0	0	0	0	0	0	0	0	0
g__Fusarium	0	0	0	0	0	0	2.28288e-06	1.16438e-06	0
g__Galerina	0	0	0	0	0	0	0	0	0
g__Geodermatophilus	0	0	0	0	0	0	1.00447e-05	1.20672e-05	0
g__Glaciimonas	5.67179e-07	1.3204e-06	1.12555e-06	1.70048e-07	2.4335e-07	1.16891e-07	0	0	0
g__Gordonia	0	0	0	0	0	0	0.000336193	0.00032719	0.000403443
g__Gulosibacter	0	0	0	0	0	0	0.000187805	0.000178097	0.000251561
g__Gyeongsanvirus	4.51616e-05	6.24062e-05	3.29963e-05	1.02596e-05	1.25569e-05	1.20398e-05	0	0	0
g__Gymnopus	0	0	0	0	0	0	0	0	0
g__Hafnia	0.00270941	0.00326006	0.00205259	0.0137835	0.0167062	0.0138257	4.76869e-06	0	4.90168e-07
g__Halobacteriovorax	0	5.55957e-07	0	5.66827e-08	0	1.75336e-07	0	0	0
g__Hanseniaspora	0	0	0	1.87053e-06	5.35371e-07	1.05202e-06	0	0	0
g__Herbaspirillum	3.54487e-07	4.86463e-07	2.96197e-07	5.10144e-07	6.32711e-07	4.67564e-07	0	0	0
g__Herbiconiux	0	0	0	0	0	0	1.01461e-06	6.8804e-07	0
g__Hericium	0	0	0	0	0	0	0	0	0
g__Hermanssonia	0	0	0	0	0	0	0	0	0
g__Hortaea	0	0	0	0	0	0	1.01461e-07	1.58778e-07	0
g__Hydnum	0	0	0	0	0	0	0	0	0
g__Hyphopichia	7.08974e-08	0	0	1.87053e-06	2.33616e-06	3.50673e-06	0	0	0
g__Hypoxylon	0	0	0	0	0	0	2.02923e-07	3.17557e-07	0
g__Hypsizygus	0	0	0	0	0	0	0	0	0
g__Irpex	0	0	0	0	0	0	0	0	0
g__Jaapia	0	0	0	0	0	0	0	0	0
g__Janthinobacterium	9.28755e-06	1.09802e-05	7.16796e-06	0.000218965	0.000163775	0.000133665	2.02923e-07	3.17557e-07	0
g__Jimgerdemannia	0	0	0	0	0	0	0	0	0
g__Juglanconis	0	0	0	0	0	0	5.58038e-07	1.32315e-06	0
g__Kaistella	1.41795e-07	0	0	0	9.73401e-08	0	0.000943135	0.00104482	5.60192e-06
g__Karstenula	0	0	0	0	0	0	3.80481e-06	5.39847e-06	0
g__Kerstersia	7.08974e-08	0	1.18479e-07	7.36875e-07	9.73401e-08	1.75336e-07	0	0	0
g__Kineococcus	0	0	0	0	0	0	0	0	0
g__Klebsiella	0.000173273	0.000175961	0.000213084	0.121084	0.0653442	0.0724861	4.1447e-05	5.18676e-06	0.0122762
g__Klumppvirus	6.60054e-05	5.44838e-05	3.70839e-05	2.8228e-05	2.82286e-05	1.49036e-05	0	0	0
g__Kluyveromyces	0	0	5.92394e-08	4.71033e-05	2.61845e-05	1.23904e-05	0	0	0
g__Kocuria	0	0	0	0	0	0	9.63884e-07	7.93892e-07	7.0024e-08
g__Kuraishia	1.41795e-07	0	5.92394e-08	3.17423e-06	1.65478e-06	3.91585e-06	0	0	0
g__Kurtzmaniella	0	0	0	7.36875e-07	7.30051e-07	1.16891e-06	0	0	0
g__Kwoniella	0	0	0	0	0	0	0	0	0
g__Labedella	0	0	0	0	0	0	1.92777e-06	3.28142e-06	0
g__Lachnellula	0	0	0	0	0	0	1.52192e-07	2.64631e-07	0
g__Lactarius	0	0	0	0	0	0	0	0	0
g__Lacticaseibacillus	1.7299e-05	1.68177e-05	2.103e-05	0.000303196	0.000454578	0.000257043	1.01461e-07	0	0
g__Lactiplantibacillus	5.28894e-05	4.5102e-05	2.74278e-05	3.1799e-05	3.25603e-05	1.76505e-05	0	0	0
g__Lactococcus	0.0205436	0.0243001	0.0215783	0.135974	0.192449	0.164854	6.58485e-05	1.53486e-05	5.56691e-06
g__Lavandula	0	0	0	1.13365e-07	9.73401e-08	0	0	0	0
g__Legionella	6.38076e-07	4.16968e-07	2.96197e-07	0	9.73401e-08	5.84455e-08	0	0	0
g__Leifsonia	0	0	0	0	0	0	5.58038e-07	5.29262e-08	0
g__Lelliottia	0	0	0	0	1.4601e-07	0	0	0	0
g__Lentilactobacillus	5.67179e-07	2.77979e-07	5.33154e-07	0.00156852	0.00186046	0.00143717	5.07307e-07	5.29262e-08	0
g__Lentithecium	0	0	0	0	0	0	5.07307e-07	1.58778e-07	0
g__Lenzites	0	0	0	0	0	0	0	0	0
g__Lepidopterella	0	0	0	0	0	0	5.07307e-08	5.29262e-08	0
g__Letrouitia	0	0	0	0	0	0	2.53654e-07	5.29262e-08	0
g__Leucobacter	0	0	0	0	0	0	4.66723e-06	3.33435e-06	7.70264e-07
g__Leuconostoc	0.0437949	0.0456302	0.0346998	0.0546974	0.0491092	0.0401167	1.76543e-05	5.29262e-08	3.5012e-08
g__Leucosporidium	0	0	0	0	0	0	0	0	0
g__Levilactobacillus	0	0	0	3.40096e-07	6.81381e-07	4.09118e-07	0	0	0
g__Limosilactobacillus	0	0	0	0	2.9202e-07	0	0	0	0
g__Lindgomyces	0	0	0	0	0	0	1.01461e-07	0	0
g__Linnemannia	0	0	0	0	0	0	0	0	0
g__Lipomyces	0	0	0	0	0	0	0	0	0
g__Listeria	0.00018249	0.00015956	9.58493e-05	8.83683e-05	8.71681e-05	5.25425e-05	1.01461e-07	2.64631e-07	0
g__Lodderomyces	0	0	5.92394e-08	6.06505e-06	4.38031e-06	6.83812e-06	0	0	0
g__Lophiostoma	0	0	0	0	0	0	1.01461e-07	6.35114e-07	0
g__Lophiotrema	0	0	0	0	0	0	5.07307e-07	1.27023e-06	0
g__Luteibacter	0	4.16968e-07	5.92394e-08	0	1.4601e-07	1.16891e-07	0	0	0
g__Macrococcus	0.000155761	0.000175683	0.000389084	1.02596e-05	1.04641e-05	7.30568e-06	6.595e-07	2.11705e-07	0
g__Macrolepiota	0	0	0	0	0	0	0	0	0
g__Malassezia	0	0	0	0	0	0	0	0	0
g__Mammaliicoccus	0.000134847	0.000117585	7.59449e-05	5.35085e-05	5.40238e-05	3.47166e-05	5.68184e-06	1.2173e-06	4.06139e-06
g__Marinomonas	7.08974e-08	6.94947e-08	0	1.70048e-07	0	5.84455e-08	0	0	0
g__Massarina	0	0	0	0	0	0	3.55115e-07	0	0
g__Massilia	1.41795e-07	2.77979e-07	1.18479e-07	2.26731e-07	3.89361e-07	4.09118e-07	0	0	0
g__Medicago	0	0	0	0	0	0	0	0	0
g__Melampsora	0	0	0	0	0	0	0	0	0
g__Melanomma	0	0	0	0	0	0	5.07307e-08	4.76335e-07	0
g__Mesobacillus	1.1769e-05	7.01896e-06	4.73915e-06	3.68438e-06	1.84946e-06	2.10404e-06	0	0	0
g__Mesonia	1.41795e-06	1.80686e-06	8.88591e-07	2.77745e-06	1.80079e-06	1.57803e-06	0	0	0
g__Mesorhizobium	8.50768e-07	2.08484e-07	7.10873e-07	0	9.73401e-08	1.16891e-07	1.52192e-07	1.05852e-07	1.7506e-07
g__Methanobrevibacter	2.12692e-07	1.38989e-07	0	2.09726e-06	1.99547e-06	2.51316e-06	0	0	0
g__Methyloversatilis	1.71572e-05	1.9945e-05	1.38028e-05	5.66827e-06	7.34918e-06	2.24431e-05	0	0	0
g__Metschnikowia	0	1.38989e-07	1.77718e-07	2.26731e-06	1.60611e-06	3.62362e-06	0	0	0
g__Meyerozyma	7.08974e-08	0	5.92394e-08	8.21899e-06	5.2077e-06	1.06955e-05	0	0	0
g__Microbacterium	1.77243e-06	1.59838e-06	8.88591e-07	6.80192e-07	3.4069e-07	5.84455e-07	0.644195	0.623222	0.71034
g__Microbotryum	0	0	0	0	0	0	0	0	0
g__Micrococcus	0	0	0	0	0	0	0.00046931	0.000466385	0.000329253
g__Micropruina	0	0	0	0	0	0	3.04384e-07	1.58778e-07	3.5012e-08
g__Millerozyma	7.08974e-08	6.94947e-08	0	5.83832e-06	3.94228e-06	7.01346e-06	0	0	0
g__Monodon	1.06346e-06	1.04242e-06	7.70112e-07	0	9.73401e-08	0	5.07307e-07	5.29262e-07	1.7506e-07
g__Monosporascus	0	0	0	0	0	0	1.52192e-07	1.05852e-07	0
g__Moraxella	0	0	0	0	0	0	5.58038e-07	3.17557e-07	3.5012e-08
g__Mortierella	0	0	0	0	0	0	0	0	0
g__Mycena	0	0	0	0	0	0	0	0	0
g__Mycetocola	0	0	0	0	0	0	2.89165e-06	4.12824e-06	0
g__Mycobacterium	9.92563e-07	8.33936e-07	1.18479e-06	2.83413e-07	1.4601e-07	4.67564e-07	3.55115e-06	4.33995e-06	3.01103e-06
g__Mycobacteroides	9.21666e-07	4.86463e-07	1.77718e-06	1.13365e-07	1.9468e-07	4.09118e-07	8.18794e-05	7.79602e-05	9.99593e-05
g__Mycolicibacterium	7.08974e-07	3.47473e-07	8.88591e-07	0	0	1.16891e-07	1.52192e-07	4.23409e-07	1.7506e-07
g__Mycoplasmopsis	1.41795e-07	1.38989e-07	2.36958e-07	1.3037e-06	5.35371e-07	3.50673e-07	0	0	0
g__Myriangium	0	0	0	0	0	0	0	0	0
g__Myroides	1.106e-05	1.09802e-05	7.16796e-06	1.32638e-05	1.33356e-05	1.49036e-05	0	0	0
g__Naematelia	0	0	0	0	0	0	0	0	0
g__Naganishia	0	0	0	0	0	0	0	0	0
g__Nankokuvirus	1.41795e-07	2.08484e-07	0	0	2.4335e-07	0	0	0	0
g__Neisseria	1.13436e-06	7.64441e-07	2.36958e-06	3.40096e-07	3.4069e-07	5.84455e-07	0	0	0
g__Nickievirus	1.3825e-05	2.38367e-05	1.20848e-05	4.02447e-06	3.4069e-06	9.93573e-06	0	0	0
g__Nocardia	2.41051e-06	7.64441e-07	2.96197e-06	4.53462e-07	0	1.16891e-07	1.36973e-06	1.69364e-06	9.10312e-07
g__Nocardiopsis	0	0	0	0	0	0	3.23662e-05	1.7201e-05	1.34796e-05
g__Nonomuraea	2.12692e-06	1.73737e-06	2.07338e-06	1.70048e-07	4.86701e-07	2.33782e-07	1.06535e-06	1.74656e-06	3.5012e-07
g__Noxifervirus	0	0	0	0	0	4.67564e-07	0	0	0
g__Obesumbacterium	2.48141e-06	3.40524e-06	1.42175e-06	1.24135e-05	1.60611e-05	1.02864e-05	0	0	0
g__Oceanimonas	0	6.94947e-08	1.77718e-07	0	0	0	0	0	0
g__Ochrobactrum	0	6.94947e-08	0	0	4.86701e-08	0	0	0	3.5012e-08
g__Oenococcus	0	0	0	2.83413e-07	6.81381e-07	2.33782e-07	0	0	0
g__Ogataea	3.54487e-07	6.94947e-08	5.33154e-07	1.37739e-05	8.37125e-06	1.68907e-05	0	0	0
g__Ophidiomyces	0	0	0	0	0	0	0	0	0
g__Ophiostoma	0	0	0	0	0	0	0	0	0
g__Paenibacillus	4.49489e-05	3.9056e-05	2.70724e-05	1.94988e-05	1.64505e-05	1.14553e-05	0	0	0
g__Panaeolus	0	0	0	0	0	0	0	0	0
g__Panjvirus	0	0	0	0	4.86701e-08	4.09118e-07	0	0	0
g__Pantoea	0.000134492	0.000128496	0.000177126	8.51374e-05	0.000103667	8.49797e-05	0	0	3.5012e-08
g__Paraburkholderia	5.67179e-07	1.38989e-07	3.55436e-07	4.53462e-07	1.4601e-07	5.84455e-07	0	0	0
g__Paraphaeosphaeria	0	0	0	0	0	0	5.73257e-06	6.98625e-06	0
g__Paraphoma	0	0	0	0	0	0	2.53654e-07	2.11705e-07	0
g__Parastagonospora	0	0	0	0	0	0	1.01461e-07	4.76335e-07	0
g__Pediococcus	9.21666e-06	1.11886e-05	9.41906e-06	4.30788e-06	3.35823e-06	5.55232e-06	0	0	0
g__Pedobacter	2.33961e-06	2.36282e-06	1.18479e-06	2.66409e-06	2.96887e-06	3.2145e-06	0	0	0
g__Penicillium	0	0	0	0	0	0	0	0	0
g__Peniophora	0	0	0	0	0	0	0	0	0
g__Periconia	0	0	0	0	0	0	6.595e-07	4.23409e-07	0
g__Phaffia	0	0	0	0	0	0	0	0	0
g__Phialocephala	0	0	0	0	0	0	0	0	0
g__Photorhabdus	7.08974e-07	1.2509e-06	4.14676e-07	5.78164e-06	7.49519e-06	6.01988e-06	0	0	0
g__Phycicoccus	0	0	0	0	0	0	0	0	0
g__Phytophthora	0	0	0	0	0	0	0	0	0
g__Pisolithus	0	0	0	0	0	0	0	0	0
g__Plantactinospora	8.50768e-07	5.55957e-07	5.92394e-07	5.66827e-08	4.86701e-08	5.84455e-08	7.1023e-07	4.76335e-07	2.80096e-07
g__Pleomassaria	0	0	0	0	0	0	5.07307e-08	0	0
g__Pleurotus	0	0	0	0	0	0	0	0	0
g__Pluteus	0	0	0	0	0	0	0	0	0
g__Polychaeton	0	0	0	0	0	0	5.07307e-08	4.23409e-07	0
g__Polyplosphaeria	0	0	0	0	0	0	2.53654e-07	0	0
g__Prescottella	1.63064e-06	1.2509e-06	2.07338e-06	0	9.73401e-08	2.33782e-07	8.11692e-07	1.11145e-06	6.65228e-07
g__Prevotella	1.41795e-07	3.47473e-07	1.18479e-07	4.53462e-07	1.4601e-07	4.09118e-07	0	0	0
g__Prochlorothrix	1.07764e-05	1.34125e-05	1.06038e-05	3.85442e-06	3.50424e-06	6.89657e-06	0	0	0
g__Propionibacterium	0	0	0	0	0	0	1.81616e-05	1.75715e-05	0
g__Providencia	5.67179e-07	5.55957e-07	3.55436e-07	6.2351e-07	3.89361e-07	2.33782e-07	0	0	0
g__Pseudochrobactrum	7.08974e-08	3.47473e-07	5.92394e-08	0	0	5.84455e-08	0	0	7.0024e-08
g__Pseudogymnoascus	0	0	0	0	0	0	0	0	0
g__Pseudohyphozyma	0	0	0	0	0	0	0	0	0
g__Pseudomicrostroma	0	0	0	0	0	0	0	0	0
g__Pseudomonas	0.389787	0.408497	0.34372	0.200805	0.189251	0.286394	0.00234726	0.00230123	0.00141256
g__Pseudozyma	0	0	0	0	0	0	0	0	0
g__Psilocybe	0	0	0	0	0	0	0	0	0
g__Puccinia	1.90714e-05	1.97365e-05	1.558e-05	6.00837e-06	5.40238e-06	6.429e-06	0	0	0
g__Pyrenophora	0	0	0	0	0	0	3.04384e-07	6.8804e-07	0
g__Pyricularia	0	0	0	0	0	0	1.01461e-07	1.05852e-07	0
g__Pyrrhoderma	0	0	0	0	0	0	0	0	0
g__Quadrisphaera	0	0	0	0	0	0	2.3742e-05	2.92682e-05	0
g__Quercus	0	0	0	0	0	0	0	0	0
g__Rahnella	0.0252192	0.0243075	0.0344943	0.0207973	0.0232554	0.017156	6.89938e-06	0	2.76595e-06
g__Ramaria	0	0	0	0	0	0	0	0	0
g__Ramlibacter	2.41051e-06	1.45939e-06	1.48098e-06	5.66827e-07	1.9468e-07	8.76682e-07	0	0	0
g__Rasamsonia	0	0	0	0	0	0	0	4.23409e-07	0
g__Rathayibacter	0	0	0	0	0	0	3.18589e-05	3.67837e-05	1.05036e-07
g__Rhizobium	0	0	1.77718e-07	1.70048e-07	1.4601e-07	1.16891e-07	5.07307e-08	5.29262e-08	7.0024e-08
g__Rhizoctonia	0	0	0	0	0	0	0	0	0
g__Rhizophagus	0	0	0	0	0	0	0	0	0
g__Rhizopus	2.765e-06	3.54423e-06	4.206e-06	2.66409e-06	2.77419e-06	3.33139e-06	5.07307e-08	1.58778e-07	3.5012e-08
g__Rhodococcus	0.00542528	0.0046681	0.00987153	0.00100515	0.000753413	0.000908769	0.00366748	0.00407113	0.00200251
g__Rhodofomes	0	0	0	0	0	0	0	0	0
g__Rhodotorula	0	0	0	0	0	0	0	0	0
g__Rouxiella	7.11809e-05	6.81048e-05	9.06363e-05	6.2351e-05	7.24211e-05	5.7861e-05	0	0	0
g__Saccharothrix	0	0	0	0	0	0	5.07307e-07	1.05852e-07	0
g__Saitoella	0	0	0	0	0	0	0	0	0
g__Saitozyma	0	0	0	0	0	0	0	0	0
g__Salix	0	0	0	0	0	0	0	0	0
g__Salmonella	0.000235876	0.000220368	0.000301588	0.000214091	0.000237218	0.000177207	5.07307e-08	0	1.50552e-06
g__Scheffersomyces	4.96282e-07	2.77979e-07	3.55436e-07	4.64798e-05	3.36797e-05	5.96144e-05	0	0	0
g__Schizophyllum	0	0	0	0	0	0	0	0	0
g__Schumannella	0	0	0	0	0	0	4.89044e-05	5.29791e-05	6.39319e-05
g__Serendipita	0	0	0	0	0	0	0	0	0
g__Serratia	0.00177534	0.00188094	0.00130113	0.001271	0.00115353	0.00183945	8.11692e-07	0	7.45756e-06
g__Seunavirus	0	0	0	2.26731e-07	0	1.75336e-07	0	0	0
g__Shewanella	4.32474e-06	3.19675e-06	2.48805e-06	2.72077e-06	2.14148e-06	2.39626e-06	0	0	0
g__Shimwellia	0	0	0	1.70048e-07	9.73401e-08	5.84455e-08	0	0	0
g__Soonwooa	0	0	0	0	0	0	1.38495e-05	1.57191e-05	0
g__Spathaspora	7.08974e-08	1.38989e-07	5.92394e-08	1.15633e-05	5.74307e-06	1.31502e-05	0	0	0
g__Sphingobacterium	7.08974e-08	6.94947e-08	1.18479e-07	5.66827e-08	4.86701e-08	2.33782e-07	3.957e-06	3.86361e-06	0
g__Sphingomonas	9.21666e-07	1.3204e-06	4.73915e-07	2.83413e-07	1.4601e-07	1.75336e-07	0	0	0
g__Spinacia	0	0	0	0	0	0	0	0	0
g__Sporidiobolus	0	0	0	0	0	0	0	0	0
g__Sporisorium	0	0	0	0	0	0	0	0	0
g__Sporosarcina	1.70154e-06	1.04242e-06	4.73915e-07	7.93558e-07	3.4069e-07	4.09118e-07	0	0	0
g__Stagonosporopsis	0	0	0	0	0	0	0	1.05852e-07	0
g__Staphylococcus	3.36762e-05	3.37049e-05	3.03306e-05	2.97017e-05	3.3923e-05	3.07423e-05	2.33361e-06	2.38168e-06	1.71559e-06
g__Streptococcus	1.12727e-05	1.65397e-05	1.09e-05	6.52418e-05	0.00010211	8.5155e-05	0	0	0
g__Streptomyces	4.11205e-06	2.50181e-06	7.34568e-06	1.13365e-06	7.30051e-07	3.50673e-07	3.24677e-06	3.86361e-06	1.33046e-06
g__Strigomonas	0	0	0	0	0	0	0	0	0
g__Suhomyces	4.25384e-07	5.55957e-07	7.10873e-07	4.98241e-05	3.85467e-05	7.13035e-05	0	0	0
g__Suillus	0	0	0	0	0	0	0	0	0
g__Talaromyces	0	0	0	0	0	0	1.01461e-07	2.11705e-07	0
g__Tanacetum	6.60763e-05	7.05371e-05	6.16682e-05	2.31265e-05	2.49191e-05	3.74635e-05	0	5.29262e-08	0
g__Termitomyces	0	0	0	0	0	0	0	0	0
g__Terriglobus	0	0	0	0	0	0	5.07307e-08	2.11705e-07	0
g__Tessaracoccus	6.38076e-07	4.16968e-07	5.33154e-07	2.26731e-07	1.4601e-07	5.84455e-08	3.04384e-07	4.76335e-07	7.0024e-08
g__Theileria	0	0	0	0	0	0	0	0	0
g__Thermoactinomyces	6.38076e-07	2.08484e-07	7.10873e-07	3.40096e-07	0	5.84455e-08	2.53654e-07	4.76335e-07	1.7506e-07
g__Thyridium	0	0	0	0	0	0	0	1.58778e-07	0
g__Tilletia	0	0	0	0	0	0	0	0	0
g__Tilletiaria	0	0	0	0	0	0	0	0	0
g__Timema	0	0	0	0	0	0	0	0	0
g__Trametes	0	0	0	0	0	0	0	0	0
g__Trametopsis	0	0	0	0	0	0	0	0	0
g__Trematosphaeria	0	0	0	0	0	0	5.07307e-08	5.29262e-07	0
g__Tremella	0	0	0	0	0	0	0	0	0
g__Treponema	0	0	0	0	1.4601e-07	5.84455e-08	0	0	0
g__Trichoderma	0	0	0	0	0	0	0	2.11705e-07	0
g__Trichoglossum	0	0	0	0	0	0	0	0	0
g__Trichosporon	0	0	0	0	0	0	0	0	0
g__Tulasnella	0	0	0	0	0	0	0	0	0
g__Tunggulvirus	0.000294791	0.000331212	0.000221792	0.000162283	0.000138758	0.000134892	0	0	0
g__unclassified_c__Actinomycetia	0	0	0	0	0	0	0.000187856	0.000207682	0.000194247
g__unclassified_c__Caudoviricetes	3.54487e-07	0	1.18479e-07	8.5024e-07	5.84041e-07	1.51958e-06	0	0	7.0024e-08
g__unclassified_c__Clostridia	1.15563e-05	1.28565e-05	9.53754e-06	6.7169e-05	9.68534e-05	7.86676e-05	0	0	0
g__unclassified_c__Deltaproteobacteria	3.11948e-06	2.91878e-06	5.09459e-06	1.13365e-07	3.4069e-07	7.59791e-07	2.02923e-06	2.38168e-06	1.05036e-06
g__unclassified_d__Bacteria	3.89935e-06	2.71029e-06	2.54729e-06	4.19452e-06	5.11036e-06	6.429e-06	2.02923e-06	2.32875e-06	2.24077e-06
g__unclassified_d__unclassified	2.12692e-07	6.94947e-08	0	0	2.9202e-07	0	0	0	0
g__unclassified_d__Viruses	0	1.38989e-07	0	0	0	0	0	0	0
g__unclassified_f__Cellulomonadaceae	0	0	0	0	0	0	0	0	0
g__unclassified_f__Chitinophagaceae	1.41795e-07	6.94947e-08	5.33154e-07	2.26731e-07	2.4335e-07	3.50673e-07	3.55115e-06	5.18676e-06	0
g__unclassified_f__Clostridiaceae	7.08974e-08	2.08484e-07	5.33154e-07	9.06923e-07	1.11941e-06	3.50673e-07	0	0	0
g__unclassified_f__Cyclobacteriaceae	1.41795e-07	1.38989e-07	0	1.13365e-07	2.4335e-07	5.84455e-08	0	0	0
g__unclassified_f__Enterobacteriaceae	4.25384e-07	6.94947e-07	1.18479e-07	1.36038e-06	1.11941e-06	1.11046e-06	0	0	0
g__unclassified_f__Kineosporiaceae	0	0	0	0	0	0	1.92777e-06	4.23409e-07	0
g__unclassified_f__Microbacteriaceae	0	6.94947e-08	0	0	4.86701e-08	1.16891e-07	0	0	0
g__unclassified_f__Microthrixaceae	0	0	0	0	0	0	5.07307e-08	0	0
g__unclassified_f__Myoviridae	6.80615e-06	7.92239e-06	4.79839e-06	5.21481e-06	4.38031e-06	7.89014e-06	0	0	0
g__unclassified_f__Phaeosphaeriaceae	0	0	0	0	0	0	5.07307e-08	1.05852e-07	0
g__unclassified_f__Podoviridae	2.89261e-05	3.53033e-05	2.39327e-05	7.5388e-06	8.1279e-06	1.52543e-05	0	0	0
g__unclassified_f__Promicromonosporaceae	0	0	0	0	0	0	0	0	0
g__unclassified_f__Rhodobacteraceae	9.21666e-07	1.52888e-06	1.30327e-06	3.40096e-07	4.38031e-07	5.84455e-07	0	0	0
g__unclassified_f__Rhodospirillaceae	8.50768e-07	6.94947e-07	4.73915e-07	5.66827e-07	9.24731e-07	9.35127e-07	0	0	0
g__unclassified_f__Saprospiraceae	0	0	0	0	0	0	2.99311e-05	2.87389e-05	7.0024e-08
g__unclassified_f__Siphoviridae	0.000359237	0.000411825	0.000268888	0.00017855	0.000156864	0.000144886	1.82123e-05	2.28641e-05	2.45084e-07
g__unclassified_f__Tulasnellaceae	0	0	0	0	0	0	0	0	0
g__unclassified_o__Auriculariales	0	0	0	0	0	0	0	0	0
g__unclassified_o__Crassvirales	1.41795e-07	2.08484e-07	0	0	3.89361e-07	6.429e-07	0	0	0
g__unclassified_o__Flavobacteriales	0	0	0	0	3.89361e-07	4.20807e-06	0	0	0
g__unclassified_o__Pseudomonadales	0	0	0	0	4.86701e-08	5.84455e-08	0	0	0
g__unclassified_o__Tremellales	0	0	0	0	0	0	0	0	0
g__unclassified_p__Bacteroidota	5.67179e-07	4.86463e-07	1.18479e-07	3.96779e-07	8.76061e-07	1.2858e-06	0	0	0
g__unclassified_p__Candidatus_Marinimicrobia	3.54487e-07	4.16968e-07	5.92394e-08	0	9.73401e-08	0	0	0	0
g__unclassified_p__Chlorobi	2.12692e-07	0	0	5.66827e-08	0	0	0	0	0
g__unclassified_p__Firmicutes	0	6.94947e-08	5.92394e-08	0	0	1.75336e-07	0	0	0
g__Valsa	0	0	0	0	0	0	0	0	0
g__Vanrija	0	0	0	0	0	0	0	0	0
g__Verticillium	0	0	0	0	0	0	6.595e-07	4.23409e-07	0
g__Vibrio	4.67923e-06	5.00362e-06	4.85763e-06	3.06087e-06	2.38483e-06	2.98072e-06	0	0	0
g__Wallemia	0	0	0	0	0	0	0	0	0
g__Wickerhamomyces	0	0	0	7.36875e-07	3.4069e-07	1.11046e-06	0	0	0
g__Xanthomonas	3.54487e-06	3.26625e-06	3.19893e-06	3.96779e-07	1.26542e-06	9.93573e-07	0	0	0
g__Xylanimonas	0	0	0	0	0	0	0	0	0
g__Xylella	7.08974e-08	2.08484e-07	1.77718e-07	3.40096e-07	9.73401e-08	5.84455e-08	0	0	0
g__Yarrowia	0	0	0	0	0	0	0	0	0
g__Yersinia	0.000212905	0.000215086	0.000296908	0.000174583	0.000206896	0.000152776	0	0	3.15108e-07
g__Zingiber	0	0	0	0	0	0	0	0	0
