# Supplementary material for: Dynamic Interplay between Microbiota Shifts and Differential Metabolites during Dairy Processing and Storage
Source: Molecules. 2024 Jun 9;29(12):2745. doi: 10.3390/molecules29122745 (PMC11206652; doi:10.3390/molecules29122745)
Supplement: Supplementary file 1 [file molecules-29-02745-s001.zip › Table S17 Correlation data Table of top 50 taxa and top 50 metabolites in refrigerated pasteurized milk.csv]

Metabolite	g__Enterococcus	g__Chryseobacterium	g__Kaistella	g__Micrococcus	g__Cryobacterium	g__unclassified_c__Actinomycetia	g__Arthrobacter	g__Gulosibacter	g__Microbacterium	g__Gordonia	g__Mycobacteroides	g__Flavobacterium	g__Leuconostoc	g__Acinetobacter	g__Brochothrix	g__Tunggulvirus	g__unclassified_f__Siphoviridae	g__Bifseptvirus	g__Aeromonas	g__Tanacetum	g__Brachybacterium	g__Listeria	g__Bacillus	g__Mammaliicoccus	g__Pseudomonas	g__Erwinia	g__Pantoea	g__Serratia	g__Burkholderia	g__Rouxiella	g__Salmonella	g__Carnobacterium	g__Escherichia	g__Rahnella	g__Yersinia	g__Hafnia	g__Streptococcus	g__Lactococcus	g__unclassified_c__Clostridia	g__Enterobacter	g__Klebsiella	g__Janthinobacterium	g__Lacticaseibacillus	g__Candida	g__Lentilactobacillus	g__Macrococcus	g__Achromobacter	g__Brucella	g__Delftia
Gln Leu Leu	0.02738	0.07698	0.07432	0.00408	0.00231	0.00227	0.00368	0.00242	0.00204	0.00209	0.00195	4.0E-5	0.00118	0.40394	0.38676	0.15562	0.23388	0.1985	0.19719	0.21677	0.1841	0.1846	0.29092	0.29237	0.08201	0.0923	0.08058	0.01135	0.00652	0.01603	0.01901	0.0552	0.03848	0.04226	0.03977	0.00085	0.00192	0.00171	0.00189	0.01229	0.01541	0.00567	0.00959	0.00405	0.00621	0.88971	0.58145	0.56565	0.50245
Arg Leu	0.00061	0.00601	0.00555	0	0	0	0.00127	0.0002	2.0E-5	5.0E-5	8.0E-5	0.0027	0.0003	0.00855	0.00971	0.00104	0.00341	0.00167	0.00161	0.0018	0.00348	0.00304	0.00546	0.0063	0.00017	0.00028	0.00021	7.0E-5	1.0E-5	2.0E-5	4.0E-5	0.00057	4.0E-5	0.00012	9.0E-5	0.15036	0.17552	0.1884	0.18525	0.40784	0.41671	0.30004	0.28849	0.32691	0.32746	0.12554	0.52018	0.53359	0.61376
13-Demethyl tacrolimus	0.00077	0.00696	0.00644	0	0	0	0.00119	0.00019	2.0E-5	5.0E-5	8.0E-5	0.00332	0.00032	0.00688	0.00786	0.00073	0.00256	0.0012	0.00122	0.00135	0.00283	0.00243	0.00434	0.0051	0.00012	0.0002	0.00016	6.0E-5	1.0E-5	2.0E-5	3.0E-5	0.00049	3.0E-5	9.0E-5	7.0E-5	0.16751	0.19698	0.21019	0.20677	0.43095	0.43646	0.31854	0.31516	0.35139	0.3553	0.11309	0.48948	0.50242	0.58395
Levonorgestrel	0.0004	0.00487	0.00449	0	0	0	0.00126	0.00019	1.0E-5	4.0E-5	7.0E-5	0.00236	0.00017	0.0123	0.01309	0.0016	0.00494	0.00255	0.00279	0.00304	0.00474	0.00407	0.00748	0.00852	0.00038	0.00035	0.00028	0.00013	1.0E-5	1.0E-5	3.0E-5	0.00066	5.0E-5	0.0001	9.0E-5	0.12966	0.15806	0.1674	0.16456	0.34907	0.35303	0.25169	0.25535	0.29309	0.28857	0.13542	0.53884	0.55609	0.62845
S-(PGA1)-glutathione	0.00043	0.00568	0.00527	0	0	0	0.00085	0.00011	0	2.0E-5	3.0E-5	0.00117	0.0001	0.01836	0.01981	0.00252	0.0072	0.00393	0.00418	0.00454	0.00705	0.00633	0.01162	0.01292	0.00055	0.00067	0.00052	8.0E-5	1.0E-5	2.0E-5	4.0E-5	0.00112	9.0E-5	0.00019	0.00016	0.09947	0.12291	0.13048	0.12895	0.29102	0.29779	0.20684	0.21397	0.23063	0.23693	0.16565	0.60523	0.62063	0.69743
PC(PGF1alpha/20:2(11Z,14Z))	0.00667	0.03943	0.03741	4.0E-5	0	0	1.0E-5	0	0	0	0	0.00034	1.0E-5	0.03678	0.03405	0.00554	0.01243	0.00898	0.0106	0.01207	0.01053	0.00954	0.01978	0.02149	0.00203	0.00172	0.00147	0.00023	0	4.0E-5	7.0E-5	0.00115	0.00028	0.00042	0.00036	0.0518	0.06986	0.07402	0.07215	0.2146	0.21179	0.1206	0.12526	0.15975	0.1433	0.2479	0.71606	0.7292	0.84549
Cucurbitacin I 2-glucoside	0.00065	0.00667	0.00618	0	0	0	0.00088	0.00012	1.0E-5	3.0E-5	4.0E-5	0.00012	2.0E-5	0.06399	0.06112	0.01242	0.02762	0.01872	0.02016	0.02281	0.02087	0.01975	0.03805	0.03998	0.00454	0.00467	0.00389	0.00036	6.0E-5	0.00021	0.0003	0.00306	0.00096	0.00135	0.00119	0.03095	0.04291	0.04533	0.04467	0.13185	0.13862	0.08316	0.08858	0.10051	0.0966	0.32915	0.87854	0.90052	0.97176
19-Hydroxycinnzeylanol 19-glucoside	0.03674	0.04855	0.04789	0.03939	0.05333	0.05609	0.13673	0.09594	0.06811	0.0777	0.08411	0.23627	0.10538	0.00031	0.00057	0.00049	0.00035	0.00025	0.00047	0.00042	0.00233	0.00249	0.00077	0.00097	0.00196	0.0099	0.01265	0.01988	0.04858	0.04058	0.04191	0.02252	0.02066	0.02715	0.02676	0.84224	0.79533	0.74625	0.75991	0.52591	0.53566	0.61415	0.6046	0.58582	0.52746	0.0356	0.21075	0.20496	0.25993
Simonin II	0.00826	0.00628	0.00621	0.02146	0.04474	0.04936	0.19161	0.11869	0.06972	0.08654	0.09586	0.19935	0.09487	0.00468	0.00691	0.00426	0.00542	0.00333	0.0043	0.00363	0.01164	0.01157	0.00711	0.00818	0.00637	0.01332	0.01572	0.02693	0.04989	0.03627	0.0373	0.03424	0.02148	0.0268	0.02603	0.94341	0.98292	0.97328	0.9836	0.77733	0.76918	0.82369	0.8313	0.79374	0.75187	0.05533	0.28753	0.2914	0.30858
Perphenazine decanoate	0.12947	0.14652	0.14589	0.13158	0.15407	0.15856	0.25946	0.21103	0.1747	0.18778	0.19397	0.31033	0.19288	0.01968	0.02124	0.00934	0.00684	0.00774	0.01736	0.01582	0.02387	0.02866	0.01972	0.02179	0.02668	0.07541	0.09712	0.06713	0.17469	0.16029	0.16753	0.12533	0.11408	0.13574	0.12749	0.8482	0.81112	0.74998	0.76493	0.56563	0.57803	0.64981	0.63146	0.60564	0.56544	0.15823	0.49206	0.4642	0.54808
Grossamide	0.13721	0.15673	0.1559	0.13768	0.15956	0.16409	0.26311	0.21467	0.17933	0.19209	0.20103	0.44445	0.24827	0.00325	0.0055	0.00477	0.00267	0.00282	0.00555	0.00407	0.01566	0.0171	0.00714	0.00867	0.01417	0.03613	0.04717	0.07305	0.14517	0.1212	0.12451	0.09668	0.07113	0.08462	0.08138	0.58064	0.5536	0.50144	0.51305	0.31943	0.33204	0.39384	0.39741	0.36832	0.32756	0.03954	0.18991	0.17605	0.22868
APC	0.01032	0.02719	0.02621	0.00357	0.00427	0.00459	0.01847	0.00994	0.00577	0.00705	0.00791	0.05225	0.01101	0.00056	0.00057	1.0E-5	3.0E-5	1.0E-5	0.00016	0.00014	0.00038	0.00037	0.00027	0.00042	0.00015	0.00069	0.00121	0.00225	0.00452	0.00315	0.00338	0.00261	0.00141	0.00226	0.00203	0.58742	0.64415	0.68779	0.67145	0.99736	0.98165	0.82328	0.81061	0.95336	0.91333	0.05412	0.32665	0.32453	0.40578
2-Isopropylmalic Acid	0.0193	0.06484	0.06242	0.00234	0.0012	0.00118	0.00241	0.00133	0.00105	0.00109	0.00128	0.04666	0.00782	0.00012	0.00031	3.0E-5	8.0E-5	3.0E-5	3.0E-5	1.0E-5	0.00059	0.00037	0.00021	0.00037	1.0E-5	0	0	0.00125	0.00024	0.00016	0.00017	0.00052	2.0E-5	5.0E-5	5.0E-5	0.54299	0.59508	0.62395	0.6142	0.99178	0.96822	0.78077	0.76139	0.86831	0.85769	0.01887	0.15611	0.15822	0.22935
Hydroxysepiapterin	0.00518	0.01942	0.01838	0.00073	0.00083	0.00092	0.00653	0.00268	0.00122	0.00163	0.00205	0.04181	0.00781	0.00068	0.00129	0.00055	0.00132	0.00056	0.00029	0.00023	0.00191	0.00124	0.00103	0.00142	0.00012	1.0E-5	0	0.00197	0.00021	7.0E-5	8.0E-5	0.00044	1.0E-5	3.0E-5	4.0E-5	0.45198	0.4888	0.51246	0.5041	0.86963	0.86541	0.69604	0.63628	0.76875	0.7349	0.02506	0.18063	0.19112	0.24148
M-Coumaric acid	0.00617	0.0265	0.02552	0.00081	0.00064	0.00066	0.00404	0.00175	0.00088	0.0011	0.00136	0.02867	0.00535	0.00035	0.0008	2.0E-5	9.0E-5	1.0E-5	2.0E-5	1.0E-5	0.00081	0.00064	0.0005	0.00073	0	6.0E-5	6.0E-5	0.00027	0.00027	0.00034	0.00041	0.00131	0.0001	0.00021	0.00021	0.48843	0.54961	0.57357	0.56958	0.83573	0.82325	0.69345	0.74947	0.71674	0.79923	0.03242	0.23606	0.23656	0.31236
PS(20:5(5Z,8Z,11Z,14Z,17Z)/16:0)	0.0002	0.00055	0.0005	0.00052	0.00254	0.00313	0.04143	0.01751	0.0063	0.00961	0.01169	0.04442	0.01187	0.00559	0.00723	0.00235	0.00537	0.00254	0.00257	0.00238	0.00649	0.00547	0.00555	0.00645	0.00137	0.00124	0.0012	0.00424	0.00326	0.00183	0.00189	0.00429	0.00117	0.00159	0.0016	0.42886	0.47477	0.49588	0.48937	0.70635	0.71435	0.62605	0.62244	0.68814	0.69072	0.06406	0.34021	0.35857	0.37798
Ppack	0.01176	0.05223	0.05001	0.00047	0.00011	0.0001	0.00029	0.0001	7.0E-5	7.0E-5	9.0E-5	0.01242	0.00186	0.00121	0.00199	0.00011	0.00038	0.00015	0.00012	0.00011	0.00117	0.00092	0.00114	0.00154	0	3.0E-5	2.0E-5	0.0001	1.0E-5	4.0E-5	6.0E-5	0.00048	1.0E-5	5.0E-5	4.0E-5	0.32078	0.36096	0.3817	0.37747	0.7017	0.69374	0.52638	0.52803	0.55029	0.58377	0.05266	0.29043	0.29139	0.3936
5-(3-Pyridyl)-2-hydroxytetrahydrofuran	0.0059	0.02784	0.02655	0.00036	0.00021	0.00021	0.00166	0.00058	0.00026	0.00034	0.00043	0.0205	0.00262	0.00048	0.00078	3.0E-5	0.00016	5.0E-5	5.0E-5	5.0E-5	0.00056	0.00039	0.00042	0.00062	0	1.0E-5	1.0E-5	0.00028	5.0E-5	4.0E-5	6.0E-5	0.00028	1.0E-5	3.0E-5	3.0E-5	0.39062	0.43916	0.46312	0.45549	0.78087	0.76803	0.60438	0.6003	0.67197	0.67525	0.03833	0.25333	0.258	0.33817
L-Lysine	0.00205	0.0115	0.01089	0.00015	0.0002	0.00023	0.00384	0.00125	0.0004	0.00061	0.0008	0.01597	0.00252	0.00091	0.00142	5.0E-5	0.00026	7.0E-5	8.0E-5	8.0E-5	0.0008	0.00066	0.00077	0.00103	0	7.0E-5	7.0E-5	0.00014	0.00013	0.00015	0.0002	0.00066	6.0E-5	0.00015	0.00014	0.36803	0.41572	0.43924	0.43369	0.70975	0.70717	0.57435	0.59146	0.60831	0.64805	0.05363	0.32401	0.32889	0.40603
Noopept	0.01746	0.02477	0.02426	0.01876	0.02893	0.03112	0.09928	0.06282	0.04005	0.04775	0.05345	0.20978	0.08349	0.00017	0.00079	0.00074	0.00081	0.00035	0.00031	0.00015	0.00433	0.00374	0.00119	0.00168	0.00093	0.00204	0.00242	0.01571	0.02079	0.01411	0.01445	0.01593	0.00558	0.00736	0.00745	0.94187	0.902	0.86083	0.86869	0.60702	0.61031	0.69603	0.70623	0.68169	0.62132	0.01045	0.11139	0.11226	0.14019
Tert-butyl (2-{7-[(2S)-3-(4-cyanophenoxy)-2-hydroxypropyl]-9-oxa-3,7-diazabicyclo[3.3.1]non-3-yl}ethyl)carbamate	0.0525	0.10172	0.09951	0.02571	0.0239	0.02422	0.04143	0.0308	0.02543	0.02704	0.02969	0.21614	0.06988	0	3.0E-5	0.00013	7.0E-5	3.0E-5	3.0E-5	1.0E-5	0.00128	0.0009	0.00011	0.00022	0.00029	0.00043	0.00056	0.01353	0.01112	0.00758	0.00746	0.00641	0.0022	0.00288	0.00312	0.90055	0.85009	0.81146	0.82299	0.50738	0.5319	0.66384	0.67807	0.60173	0.57703	0.00398	0.05831	0.05777	0.09421
Piperidine	0.04694	0.07812	0.07666	0.03191	0.03543	0.03661	0.0746	0.05369	0.04112	0.04529	0.04966	0.25496	0.0941	1.0E-5	0.00011	0.00026	0.00015	8.0E-5	8.0E-5	3.0E-5	0.00215	0.00172	0.00027	0.00047	0.00065	0.00121	0.00161	0.01883	0.02073	0.014	0.01403	0.01231	0.00476	0.00622	0.00641	0.82374	0.78272	0.73928	0.75065	0.45611	0.47321	0.58453	0.60835	0.53699	0.50965	0.00484	0.06769	0.06648	0.09941
2-Hydroxycinnamic acid	0.01574	0.03419	0.03301	0.00731	0.00896	0.00958	0.03117	0.01824	0.01156	0.0137	0.01573	0.13163	0.0372	3.0E-5	0.00022	0.00022	0.0003	0.00011	7.0E-5	2.0E-5	0.0016	0.0011	0.00031	0.00054	0.00019	8.0E-5	9.0E-5	0.00762	0.00411	0.00198	0.002	0.00309	0.00041	0.00067	0.0007	0.83502	0.87066	0.91114	0.89931	0.71714	0.72732	0.88281	0.95454	0.81026	0.83196	0.00713	0.09343	0.09649	0.13123
Brivanib alaninate	0.02968	0.06943	0.06735	0.01055	0.00942	0.00962	0.02034	0.01346	0.01025	0.01119	0.01265	0.13525	0.03717	0	5.0E-5	0.00012	0.00014	5.0E-5	2.0E-5	1.0E-5	0.00088	0.00054	0.00011	0.0002	9.0E-5	0.0001	9.0E-5	0.0064	0.00335	0.00222	0.0022	0.00195	0.00049	0.00075	0.00088	0.88053	0.93189	0.96521	0.95431	0.69098	0.71125	0.86449	0.88944	0.80437	0.78545	0.00696	0.07966	0.0817	0.12492
PI(6 keto-PGF1alpha/22:3(10Z,13Z,16Z))	0.04761	0.11019	0.10715	0.01457	0.01074	0.01068	0.01529	0.01137	0.01016	0.01038	0.01135	0.1407	0.02945	1.0E-5	2.0E-5	2.0E-5	1.0E-5	1.0E-5	4.0E-5	2.0E-5	0.00036	0.0002	3.0E-5	7.0E-5	0.00021	0.00011	0.00019	0.00879	0.00458	0.00269	0.00243	0.00165	0.00073	0.00086	0.001	0.88168	0.95729	0.99127	0.97383	0.68886	0.73555	0.90842	0.90701	0.74203	0.7871	0.00905	0.09212	0.0934	0.1469
Propionic acid	0.00843	0.02192	0.02113	0.00331	0.00441	0.0048	0.02157	0.01128	0.00627	0.00782	0.00911	0.07353	0.02076	8.0E-5	0.00038	3.0E-5	9.0E-5	1.0E-5	1.0E-5	0	0.00104	0.00086	0.00035	0.00055	2.0E-5	0.0002	0.00025	0.00181	0.00261	0.00202	0.00224	0.00355	0.0006	0.00103	0.00102	0.71644	0.76812	0.80396	0.79755	0.90311	0.90904	0.96785	0.98383	0.98293	0.94279	0.01845	0.1735	0.17389	0.22846
Asn Leu Ile	0.03486	0.0948	0.09193	0.00713	0.00437	0.00429	0.00615	0.00426	0.00384	0.00387	0.00432	0.07946	0.02026	1.0E-5	0.00012	2.0E-5	3.0E-5	1.0E-5	0	0	0.00064	0.00044	0.00013	0.00025	1.0E-5	4.0E-5	5.0E-5	0.00204	0.00122	0.0011	0.00123	0.00177	0.00022	0.00043	0.00045	0.73224	0.78109	0.8168	0.80841	0.80927	0.82902	0.99564	0.98398	0.96895	0.92581	0.01229	0.11853	0.11669	0.18384
PE(20:3(8Z,11Z,14Z)/22:6(5Z,7Z,10Z,13Z,16Z,19Z)-OH(4))	0.05562	0.17842	0.1727	0.00393	0.00063	0.0005	1.0E-5	3.0E-5	0.00017	9.0E-5	6.0E-5	0.00043	0.00035	0.16093	0.14728	0.04845	0.07445	0.06628	0.07105	0.07895	0.06084	0.05848	0.10164	0.10488	0.02603	0.02317	0.02051	0.00478	0.00087	0.00299	0.00362	0.01287	0.00824	0.00924	0.00867	0.01595	0.02378	0.02436	0.02392	0.10665	0.10454	0.04484	0.04825	0.06239	0.05174	0.51634	0.99819	0.99344	0.85386
Eliglustat	0.00723	0.03555	0.03382	0.00018	4.0E-5	4.0E-5	0.0003	8.0E-5	3.0E-5	4.0E-5	4.0E-5	1.0E-5	2.0E-5	0.15118	0.1371	0.03821	0.06893	0.0549	0.05968	0.06759	0.05002	0.04838	0.09067	0.09287	0.01839	0.01727	0.01496	0.00179	0.00035	0.00123	0.00158	0.00829	0.0048	0.00564	0.00516	0.00751	0.01283	0.01314	0.01291	0.05911	0.06179	0.02745	0.03184	0.03922	0.0332	0.5288	0.90324	0.88305	0.79618
PE(18:2(9Z,12Z)/22:6(4Z,7Z,10Z,13Z,16Z,19Z))	0.00763	0.037	0.03535	0.0003	8.0E-5	8.0E-5	0.00049	0.00017	8.0E-5	0.0001	0.0001	3.0E-5	3.0E-5	0.18202	0.1629	0.05069	0.08807	0.07164	0.07861	0.08785	0.06213	0.05959	0.10971	0.11166	0.02684	0.02102	0.01844	0.00347	0.0006	0.00159	0.00194	0.00997	0.00608	0.0068	0.00625	0.00505	0.00912	0.00928	0.00899	0.04935	0.05137	0.02059	0.02196	0.03533	0.02426	0.5662	0.87061	0.8478	0.77217
Medicoside G	7.0E-5	0.00096	0.00086	0	5.0E-5	8.0E-5	0.00716	0.00188	0.00032	0.00068	0.00086	0.00052	0.00019	0.09097	0.0854	0.02331	0.04803	0.03299	0.03484	0.03901	0.0332	0.03157	0.05645	0.05819	0.01078	0.00987	0.00848	0.0017	0.00068	0.00097	0.00119	0.00609	0.00286	0.00362	0.00331	0.03178	0.04329	0.04536	0.04454	0.11513	0.12479	0.08168	0.08375	0.10242	0.09225	0.38081	0.95528	0.98654	0.98331
PGP(i-18:0/20:4(5Z,8Z,11Z,14Z)-OH(19S))	0.00083	0.00493	0.00456	3.0E-5	9.0E-5	0.00013	0.00455	0.00127	0.00029	0.00053	0.00059	5.0E-5	4.0E-5	0.13847	0.12294	0.02898	0.05634	0.04266	0.05319	0.05979	0.04167	0.04196	0.07885	0.08109	0.01695	0.01913	0.01844	0.00181	0.00137	0.00234	0.00286	0.01064	0.00663	0.00808	0.00713	0.01361	0.02131	0.0229	0.02221	0.06894	0.07414	0.04163	0.04745	0.06097	0.05081	0.53225	0.82839	0.80592	0.7572
Digoxin	0.00014	0.00108	0.00097	2.0E-5	0.00021	0.0003	0.01123	0.0035	0.00081	0.0015	0.00178	0.00046	0.0004	0.14486	0.13676	0.0443	0.08328	0.06012	0.0618	0.06836	0.05789	0.05571	0.09488	0.09686	0.02185	0.01965	0.01691	0.00367	0.00168	0.00238	0.00282	0.01211	0.00647	0.00768	0.0071	0.01884	0.02667	0.02751	0.02723	0.07482	0.08428	0.05386	0.05591	0.06656	0.05946	0.4787	0.92902	0.89495	0.87836
Coutaric acid	0.00757	0.03959	0.03759	9.0E-5	1.0E-5	1.0E-5	6.0E-5	1.0E-5	0	0	0	3.0E-5	1.0E-5	0.09472	0.08732	0.02015	0.03882	0.03003	0.03275	0.03739	0.02968	0.02847	0.05536	0.05768	0.00844	0.0086	0.00734	0.00066	8.0E-5	0.00046	0.00064	0.00445	0.00202	0.00261	0.00234	0.01685	0.02531	0.02659	0.02612	0.10267	0.10531	0.05209	0.05697	0.06729	0.06139	0.41672	0.96255	0.97847	0.91537
Leu-Arg-Asn-Arg	0.01234	0.06039	0.05772	0.00021	1.0E-5	1.0E-5	1.0E-5	0	0	0	0	0.00011	2.0E-5	0.0783	0.07262	0.01671	0.03173	0.02489	0.02685	0.03058	0.02518	0.0237	0.04588	0.04811	0.00679	0.00643	0.0054	0.00067	4.0E-5	0.00032	0.00046	0.0035	0.00146	0.00189	0.00171	0.02489	0.03585	0.0375	0.03681	0.13488	0.13516	0.06834	0.07365	0.0883	0.08066	0.36572	0.87166	0.88478	0.99484
PI(PGD2/20:1(11Z))	0.00681	0.03905	0.03703	5.0E-5	0	0	2.0E-5	0	0	0	0	0.00015	0	0.05521	0.04948	0.00962	0.02024	0.01522	0.0176	0.02035	0.01539	0.0142	0.02955	0.03138	0.00397	0.00345	0.00295	0.00039	1.0E-5	0.00011	0.00016	0.00167	0.00065	0.00088	0.0008	0.03375	0.04813	0.05065	0.04922	0.16094	0.15942	0.08519	0.09062	0.11861	0.10295	0.31244	0.81451	0.83065	0.94367
Glucoconvallasaponin B	0.00099	0.00997	0.00935	0	0	0	0.00047	6.0E-5	0	1.0E-5	2.0E-5	0.0001	3.0E-5	0.05615	0.05698	0.0112	0.02488	0.01659	0.01622	0.01828	0.02004	0.01916	0.03582	0.03759	0.00323	0.00402	0.00318	0.00019	2.0E-5	0.00016	0.00028	0.00311	0.00074	0.0012	0.00102	0.03435	0.04452	0.04779	0.0475	0.15344	0.16403	0.09862	0.09837	0.1028	0.1064	0.31038	0.84633	0.86219	0.94474
1H-2-Benzopyran-6-carboxamide, 1-(2-(4-(4-(aminocarbonyl)phenyl)-1-piperazinyl)ethyl)-3,4-dihydro-N-methyl-, (1S)-	0.00025	0.00309	0.00281	0	0	1.0E-5	0.00212	0.00037	3.0E-5	9.0E-5	0.00013	0.00047	3.0E-5	0.0589	0.05385	0.01185	0.02678	0.01792	0.02056	0.02302	0.01889	0.01724	0.03339	0.03536	0.00528	0.00377	0.00323	0.00082	0.00011	0.00017	0.00022	0.00237	0.00081	0.00102	0.00093	0.04014	0.05616	0.05858	0.05708	0.1463	0.15025	0.09394	0.09957	0.13234	0.11351	0.29622	0.82607	0.85568	0.90869
Dehydrosoyasaponin I	5.0E-5	0.00064	0.0006	0.0001	0.00062	0.00076	0.01977	0.00739	0.00213	0.00353	0.00451	0.02201	0.00386	0.00691	0.00734	0.00163	0.00442	0.00213	0.0026	0.00264	0.00434	0.0036	0.00477	0.00532	0.001	0.00074	0.00074	0.00208	0.00115	0.0006	0.00063	0.00175	0.00048	0.00069	0.00068	0.30474	0.35019	0.36758	0.36009	0.57248	0.57405	0.47355	0.47054	0.56355	0.53544	0.0873	0.41635	0.43516	0.46372
AcF-(OPdChaWR)AcF-(OPdChaWR)AcF-(OP(D-Cha)WR)	0.02193	0.09618	0.09243	0.00053	2.0E-5	1.0E-5	0	0	0	0	0	0.0014	0.00014	0.0271	0.02683	0.00458	0.00913	0.00698	0.00769	0.00858	0.00965	0.00867	0.01618	0.01788	0.00152	0.00154	0.00129	0.00033	1.0E-5	0.0001	0.00016	0.00152	0.00034	0.00051	0.00047	0.08855	0.11217	0.11821	0.11622	0.3102	0.30236	0.18127	0.18953	0.2166	0.21152	0.20129	0.59717	0.60157	0.74214
Kaempferol 3-neohesperidoside-7-(2''-p-coumaryllaminaribioside)	5.0E-5	0.0006	0.00053	0	0.0001	0.00016	0.00991	0.00268	0.0005	0.00103	0.00133	0.0051	0.00091	0.02014	0.02138	0.00344	0.00903	0.00492	0.00609	0.00621	0.00906	0.00833	0.01327	0.01491	0.0015	0.00148	0.00144	0.00077	0.00046	0.00035	0.00044	0.00292	0.00054	0.00084	0.00072	0.14906	0.17659	0.18861	0.1853	0.35271	0.36314	0.27825	0.27596	0.32496	0.31251	0.15891	0.60974	0.63083	0.67154
Alpha-(1,2-Dihydroxyethyl)-1,2,3,4-tetrahydro-7-hydroxy-9-methoxy-3,4-dioxocyclopenta[c][1]benzopyran-6-acetaldehyde	5.0E-5	0.00056	0.00048	0	7.0E-5	0.00012	0.00906	0.0023	0.00039	0.00084	0.0011	0.00399	0.00069	0.02531	0.02581	0.00513	0.0128	0.00735	0.00822	0.00874	0.01075	0.00973	0.01623	0.01795	0.00215	0.00182	0.00163	0.0009	0.00037	0.00029	0.00037	0.00245	0.00055	0.00084	0.00075	0.12219	0.14659	0.15599	0.1529	0.30896	0.31997	0.23895	0.23235	0.28464	0.26592	0.18068	0.64266	0.66865	0.70745
(3b,6a,12b,17a,20S)-Dammar-24-ene-3,6,12,17,20-pentol 20-[glucosyl-(1->2)-[rhamnosyl-(1->6)]-glucoside] 3-[glucosyl-(1->6)-glucoside] 6-xyloside	4.0E-5	0.00105	0.00095	0	1.0E-5	2.0E-5	0.00479	0.00109	0.00014	0.00034	0.00046	0.00101	0.00027	0.03618	0.03729	0.00677	0.0168	0.00989	0.0101	0.01138	0.01385	0.01323	0.02337	0.02468	0.00214	0.00336	0.00283	0.00028	0.0002	0.00037	0.00053	0.0032	0.0009	0.00143	0.00127	0.07888	0.09786	0.104	0.10312	0.22264	0.23652	0.17209	0.18077	0.18052	0.19394	0.24624	0.76742	0.78754	0.83967
Cyclopamine	0.0022	0.01788	0.01679	0	0	0	0.0001	1.0E-5	0	0	0	0.00053	0	0.02878	0.02519	0.00374	0.00952	0.00641	0.0082	0.00953	0.00716	0.00627	0.01395	0.01518	0.00154	0.00107	0.00093	0.00022	0	2.0E-5	3.0E-5	0.00057	0.00015	0.00022	0.0002	0.06187	0.08432	0.08889	0.08604	0.22648	0.22217	0.13347	0.14019	0.19059	0.16357	0.2226	0.6901	0.70898	0.80538
MJDBISSP00000009	0.46666	0.44812	0.44782	0.52624	0.57835	0.58712	0.7304	0.66619	0.61343	0.63389	0.65592	0.77187	0.82901	0.01026	0.01856	0.06896	0.04501	0.04586	0.04208	0.03342	0.09513	0.0885	0.03615	0.04058	0.10872	0.1221	0.13396	0.40558	0.44799	0.3632	0.35301	0.26553	0.22772	0.23687	0.2453	0.09177	0.08643	0.07316	0.07684	0.03352	0.0398	0.04769	0.05511	0.0404	0.03032	0.00859	0.01794	0.01688	0.02437
Congmunoside XII	0.0457	0.09023	0.0882	0.02266	0.02158	0.02194	0.04037	0.0293	0.02351	0.02527	0.02785	0.20839	0.06024	0	2.0E-5	9.0E-5	6.0E-5	3.0E-5	4.0E-5	1.0E-5	0.00094	0.00061	7.0E-5	0.00015	0.00034	0.00038	0.00053	0.01379	0.01058	0.00679	0.00642	0.00488	0.00203	0.00247	0.00277	0.92766	0.86399	0.82869	0.84218	0.5479	0.58039	0.71205	0.70857	0.61277	0.60479	0.00475	0.06437	0.06494	0.10194
Ganglioside GD1b (d18:0/12:0)	0.09801	0.16636	0.1642	0.05896	0.05383	0.05381	0.07376	0.0615	0.05534	0.05702	0.06137	0.29785	0.14904	1.0E-5	0.00037	0.00094	0.00052	0.00029	6.0E-5	2.0E-5	0.00554	0.00489	0.00101	0.00145	0.00061	0.00343	0.00344	0.01863	0.02618	0.02535	0.02708	0.02556	0.00967	0.01318	0.01369	0.69848	0.67524	0.63627	0.63763	0.36761	0.37133	0.45803	0.45625	0.54218	0.40225	0.00406	0.04748	0.04348	0.07916
Ganglioside GD2 (d18:1/23:0)	0.04633	0.07316	0.07205	0.03861	0.04503	0.04644	0.09837	0.07153	0.05405	0.05989	0.06586	0.30922	0.11383	1.0E-5	0.00013	0.00068	0.00047	0.00027	0.00024	0.00011	0.00298	0.00224	0.00038	0.0006	0.00146	0.0017	0.00209	0.02881	0.02676	0.01732	0.01663	0.01298	0.00628	0.00747	0.00807	0.75766	0.71001	0.67334	0.68527	0.42816	0.44911	0.54642	0.56073	0.48062	0.46286	0.00377	0.05258	0.05324	0.07729
5',5''',8,8''-Tetrahydroxy-3',3''',4',4''',7',7''-hexamethoxy-5,5''-biflavan	0.00479	0.00767	0.00721	0.0032	0.00716	0.00839	0.04752	0.02337	0.01154	0.01539	0.01786	0.0969	0.02782	0.00072	0.00152	0.00069	0.00127	0.00053	0.00053	0.00034	0.00324	0.00256	0.00145	0.00208	0.00058	0.00043	0.00049	0.00692	0.00531	0.00262	0.00267	0.00471	0.00094	0.00137	0.00137	0.68863	0.72999	0.76548	0.75525	0.93193	0.93281	0.94418	0.90008	0.98222	0.99541	0.02134	0.18015	0.18946	0.22078
DG(15:0/22:6(4Z,7Z,10Z,13Z,16Z,19Z)/0:0)	0.00244	0.00139	0.00137	0.01175	0.03091	0.03482	0.17678	0.10227	0.05416	0.07027	0.07968	0.16954	0.08075	0.00759	0.01153	0.00912	0.0136	0.00777	0.00653	0.00583	0.01854	0.01694	0.01209	0.01336	0.00746	0.01077	0.01069	0.02524	0.03299	0.02331	0.02368	0.02678	0.01447	0.01757	0.01782	0.81106	0.85065	0.88014	0.87463	0.94401	0.92523	0.96475	0.96744	0.96369	0.9006	0.0541	0.26703	0.28037	0.28005
[truncated: 1 more columns]
