# Supplementary material for: Dynamic Interplay between Microbiota Shifts and Differential Metabolites during Dairy Processing and Storage
Source: Molecules. 2024 Jun 9;29(12):2745. doi: 10.3390/molecules29122745 (PMC11206652; doi:10.3390/molecules29122745)
Supplement: Supplementary file 1 [file molecules-29-02745-s001.zip › Table S18 differential metabolites analysis (UHT_ref_2_vs_Raw_fro_1).xlsx]

## Sheet: Table S18 differential metaboli
ID	Metabolite	Metab ID	KEGG Pathway ID	Significant	Regulate	FC(UHT_ref/Raw_fro)	P_value	FDR	KEGG Pathway Description	Library ID	Adducts	Formula	Retention time	KEGG Compound ID	Mode	KEGG Compound First Category	KEGG Compound Second Category	KEGG Pathway First Category	KEGG Pathway Second Category	HMDB Superclass	HMDB Class	M/Z	Fragmentation Score	Theoretical Fragmentation Score	CAS ID	HMDB Subclass	RAw_fro1	RAw_fro2	RAw_fro3	RAw_fro4	RAw_fro5	RAw_fro6	RAw_ref1	RAw_ref2	RAw_ref3	RAw_ref4	RAw_ref5	RAw_ref6	RU_ref_1	RU_ref_2	RU_ref_3	RU_ref_4	RU_ref_5	RU_ref_6	RP_ref_1	RP_ref_2	RP_ref_3	RP_ref_4	RP_ref_5
neg_831	PA(13:0/22:6(5Z,8E,10Z,13Z,15E,19Z)-2OH(7S, 17S))	metab_16091	-	yes	up	1.2946	0.8037	1	-	HMDB0262918	M-H, M+Na-2H	C38H63O10P	4.66538	-	neg	-	-	-	-	Not Available	Not Available	731.394	-	39.3	-	Not Available	6.6747	6.6065	6.6215	6.5215	6.53	6.5827	5.581	5.5555	5.3522	5.2691	5.6424	5.4648	8.623	8.6412	6.3792	6.3622	6.2244	6.1613	8.2046	8.1891	8.3964	8.3841	7.8519
neg_647	metab_15567	metab_15567	-	yes	up	1.3339	0.6074	1	-	-	-	-	3.84562	-	neg	-	-	-	-	-	-	447.192	-	-	-	-	6.3831	5.4509	6.3324	6.0535	6.1356	5.9794	7.3937	7.3865	7.2942	7.2642	7.5157	7.4661	8.5224	8.5143	5.2549	4.8887	8.1926	8.1794	7.54	7.5215	7.3767	7.4354	7.6732
neg_3032	metab_12050	metab_12050	-	yes	down	0.828	0.8018	1	-	-	-	-	5.99557	-	neg	-	-	-	-	-	-	663.445	-	-	-	-	8.0071	7.8768	7.9498	7.8895	7.9454	7.9258	6.8105	6.8411	7.0482	7.0174	6.6987	6.7071	6.6106	6.6297	4.249	4.3714	3.9363	3.9182	6.2874	6.2664	7.4758	7.4604	6.8858
neg_4392	Asparagoside A	metab_13466	-	yes	up	1.2597	0.7906	1	-	HMDB0030046	M+Cl	C33H54O8	5.65137	C08886	neg	-	-	-	-	Lipids and lipid-like molecules	Fatty Acyls	613.357	-	52.1	14835-43-9	Fatty acids and conjugates	6.4704	6.4787	6.3512	6.363	6.3561	6.489	5.1114	5.1096	5.2147	5.1177	6.0368	6.0399	8.1139	8.1507	5.7878	5.7866	8.1478	8.1602	6.6331	6.6425	7.3066	7.2902	5.9926
neg_346	PE(20:5(5Z,8Z,11Z,14Z,17Z)/PGD1)	metab_12493	-	yes	down	0.8107	0.8018	1	-	HMDB0283704	M+K-2H, M+FA-H	C45H74NO11P	5.06398	-	neg	-	-	-	-	Not Available	Not Available	872.453	-	77.8	-	Not Available	8.043	7.6336	7.991	7.7965	7.832	7.7673	8.4391	8.4713	8.5325	8.5335	8.3312	8.2998	6.5138	6.5206	6.7501	6.8725	7.834	7.8432	6.9392	6.8864	6.9327	6.9536	7.5721
neg_5000	Leu-Arg-Asn-Arg	metab_14102	-	yes	down	0.7293	0.6039	1	-	HMDB0304803	M-H2O-H	C22H43N11O6	4.84537	-	neg	-	-	-	-	Organic acids and derivatives	Carboxylic acids and derivatives	538.324	-	66.8	-	Amino acids, peptides, and analogues	8.3576	8.2901	8.3138	8.2425	8.2039	8.3015	8.8355	8.8181	8.8387	8.8214	8.763	8.7842	6.0685	6.0952	5.6681	5.5924	3.9252	3.9072	5.9038	5.8352	5.1355	5.1957	6.6956
neg_354	metab_12582	metab_12582	-	yes	up	1.2753	0.7906	1	-	-	-	-	5.14228	-	neg	-	-	-	-	-	-	1037.56	-	-	-	-	6.3499	6.3028	6.2963	6.1009	6.1731	6.2281	6.7496	6.8518	6.7902	6.8062	6.7085	6.7252	8.0834	8.0979	5.6813	5.6319	6.3019	6.3389	7.9858	7.939	8.3232	8.3503	7.7803
neg_86	metab_16121	metab_16121	-	yes	up	1.3169	0.7906	1	-	-	-	-	3.90003	-	neg	-	-	-	-	-	-	789.365	-	-	-	-	6.2267	6.7164	6.2408	6.4386	6.0652	6.5463	7.7511	7.7317	7.6798	7.6815	7.7907	7.7474	8.2025	8.2	6.3564	6.4788	8.2219	8.1917	8.2618	8.276	8.2684	8.2504	7.1307
neg_894	Fumitremorgin B	metab_16158	map01100;map01110;map00404	yes	up	1.358	0.7906	1	Metabolic pathways;Biosynthesis of secondary metabolites;Staurosporine biosynthesis	HMDB0030203	M-H, 2M-H	C27H33N3O5	4.91542	C20630	neg	-	-	Metabolism;Metabolism;Metabolism	Global and overview maps;Global and overview maps;Biosynthesis of other secondary metabolites	Organoheterocyclic compounds	Indoles and derivatives	957.473	-	49.4	12626-17-4	Carbazoles	6.0445	5.1112	6.0151	5.5703	5.67	5.5874	6.2801	6.1806	6.2897	6.1872	5.8982	5.5679	8.1831	8.2083	5.3836	5.506	8.6151	8.6683	7.9856	7.9436	7.6218	7.6396	8.2178
neg_2553	metab_11549	metab_11549	-	yes	up	1.4372	0.7906	1	-	-	-	-	5.25177	-	neg	-	-	-	-	-	-	751.327	-	-	-	-	5.8367	5.1151	5.7437	5.7231	5.8554	5.9275	5.9147	5.8418	5.7441	5.7194	5.9235	5.9642	8.3622	8.3887	5.8978	4.9394	7.8814	7.8597	6.9922	6.9884	6.7401	6.759	7.5343
neg_2688	metab_11686	metab_11686	-	yes	up	1.2852	0.7906	1	-	-	-	-	5.46332	-	neg	-	-	-	-	-	-	720.357	-	-	-	-	6.2227	6.1484	6.202	6.0776	6.0868	6.1751	4.7403	4.7744	4.8128	4.7501	5.3261	5.1549	7.9882	7.9974	4.3068	3.3224	6.6944	6.7271	7.5854	7.5718	7.6161	7.5755	7.1452
neg_4641	metab_13731	metab_13731	-	yes	up	1.2336	0.7906	1	-	-	-	-	5.33003	-	neg	-	-	-	-	-	-	667.748	-	-	-	-	6.3628	5.2559	6.4052	6.1219	6.2397	5.9961	4.4662	4.4841	4.4833	4.4786	4.5053	4.9038	7.8707	7.8489	5.7968	5.4722	7.3106	7.2752	7.2589	7.285	6.6666	6.8897	6.0927
neg_4721	metab_13814	metab_13814	-	yes	up	1.2909	0.7906	1	-	-	-	-	5.21275	-	neg	-	-	-	-	-	-	746.371	-	-	-	-	6.1967	6.1882	6.0516	6.0416	5.9648	6.1821	7.6903	7.6647	7.6294	7.6168	7.587	7.6007	7.9612	7.9995	4.1763	4.6064	7.4067	7.3934	8.0328	8.0071	7.7354	7.732	8.044
neg_5462	Pinolidoxin	metab_14569	-	yes	up	1.2216	0.7906	1	-	HMDB0301836	2M+Hac-H	C18H26O6	4.21258	C08503	neg	-	-	-	-	Organoheterocyclic compounds	Oxocins	735.358	-	67.7	152985-39-2	Not Available	6.3764	6.0823	6.2586	6.2791	6.3908	6.3297	4.7648	4.5504	4.8885	4.7276	4.6189	4.4653	7.76	7.7894	5.3223	4.2467	5.622	5.9078	4.0499	4.2339	3.9821	3.9509	4.663
neg_96	metab_16231	metab_16231	-	yes	down	0.7645	0.6039	1	-	-	-	-	4.36103	-	neg	-	-	-	-	-	-	744.342	-	-	-	-	8.0119	7.9648	8.0014	7.9296	7.8937	7.9997	6.8263	6.7964	6.8149	6.8499	6.7391	6.7302	5.9955	6.1248	5.2152	5.3376	5.7057	5.6021	6.1577	6.1179	6.8882	6.9165	5.3995
neg_2350	Candidin	metab_11346	-	yes	up	1.4288	0.7906	1	-	HMDB0259425	M-H2O-H	C47H71NO17	4.9543	-	neg	-	-	-	-	Organic oxygen compounds	Organooxygen compounds	902.448	-	94.6	-	Carbohydrates and carbohydrate conjugates	5.8013	5.7242	5.7658	5.6891	5.6079	5.7633	7.078	7.0854	7.0539	7.0669	7.1553	7.1544	8.2785	8.2888	6.3008	6.2798	8.1609	8.1806	8.126	8.1251	7.9182	7.8796	7.5432
neg_344	PIP(18:2(9Z,12Z)/20:5(5Z,8Z,11Z,14Z,16E)-OH(18R))	metab_12471	-	yes	up	1.3023	0.7906	1	-	HMDB0279201	M-H, M+Na-2H	C47H78O17P2	5.04828	-	neg	-	-	-	-	Not Available	Not Available	975.474	-	36.3	-	Not Available	6.0982	5.6563	6.1902	5.7963	6.1153	5.8453	6.4894	6.5319	6.4758	6.445	6.4001	6.4081	7.9277	7.9416	4.4691	4.8692	6.8706	6.8575	7.3079	7.3047	7.3741	7.3936	6.8278
neg_2464	PE(LTE4/20:3(8Z,11Z,14Z))	metab_11463	-	yes	up	1.2387	0.7906	1	-	HMDB0262269	M-H	C48H81N2O11PS	5.11877	-	neg	-	-	-	-	Not Available	Not Available	923.521	-	81.5	-	Not Available	6.2484	6.1976	6.1877	6.0585	6.1046	6.1663	6.3478	6.4165	6.2096	6.2683	6.4396	6.4049	7.7022	7.7396	6.1914	6.3138	5.8786	5.9135	7.0909	7.0538	7.2978	7.3356	6.6724
neg_5324	13-Demethyl tacrolimus	metab_14430	map04976;map00983	yes	up	1.2371	0.7906	1	Bile secretion;Drug metabolism - other enzymes	HMDB0060706	M+Na-2H	C43H67NO12	4.4157	C07649	neg	-	-	Organismal Systems;Metabolism	Digestive system;Xenobiotics biodegradation and metabolism	Organoheterocyclic compounds	Diazines	810.437	-	95.6	-	Pyrimidines and pyrimidine derivatives	6.2482	6.2258	6.2633	6.1469	6.1006	6.2032	6.588	6.53	6.4791	6.4731	6.7649	6.7542	7.7121	7.7299	6.0875	6.0787	7.7975	7.843	8.0876	8.0436	7.7161	7.6929	7.8536
neg_4410	PA(14:1(9Z)/18:2(9Z,12Z))	metab_13487	map01100;map00564;map01110;map00561;map05212;map05200;map04975;map04024;map05231;map04072;map04912;map04070;map04666	yes	up	1.3235	0.7906	1	Metabolic pathways;Glycerophospholipid metabolism;Biosynthesis of secondary metabolites;Glycerolipid metabolism;Pancreatic cancer;Pathways in cancer;Fat digestion and absorption;cAMP signaling pathway;Choline metabolism in cancer;Phospholipase D signaling pathway;GnRH signaling pathway;Phosphatidylinositol signaling system;Fc gamma R-mediated phagocytosis	HMDB0114796;LMGP10010119;PW_C062213	M+FA-H	C35H63O8P	5.62797	C00416	neg	Lipids	Phospholipids	Metabolism;Metabolism;Metabolism;Metabolism;Human Diseases;Human Diseases;Organismal Systems;Environmental Information Processing;Human Diseases;Environmental Information Processing;Organismal Systems;Environmental Information Processing;Organismal Systems	Global and overview maps;Lipid metabolism;Global and overview maps;Lipid metabolism;Cancer: specific types;Cancer: overview;Digestive system;Signal transduction;Cancer: overview;Signal transduction;Endocrine system;Signal transduction;Immune system	Lipids and lipid-like molecules	Glycerophospholipids	687.42	-	37.7	-	Glycerophosphates	6.0134	5.9296	5.5338	5.604	5.5385	5.7385	8.2255	8.2272	8.1996	8.1719	8.1657	8.1593	7.9064	7.9587	6.8778	6.9066	8.3566	8.3702	8.2052	8.1992	7.705	7.683	7.9119
neg_1727	1alpha,3beta,22R-Trihydroxyergosta-5,24E-dien-26-oic acid 3-O-b-D-glucoside 26-O-[b-D-glucosyl-(1->2)-6-acetyl-b-D-glucosyl] ester	metab_10705	-	yes	up	1.3083	0.7906	1	-	HMDB0040400	M-H2O-H	C48H76O21	3.90782	-	neg	-	-	-	-	Lipids and lipid-like molecules	Prenol lipids	969.47	-	69.5	155510-74-0	Monoterpenoids	6.0463	5.1689	4.4729	4.4486	4.4515	4.4365	4.4706	4.4885	4.4877	4.4831	4.5097	4.5225	7.9282	7.9105	6.9637	6.3463	5.7875	5.7308	4.7372	4.9331	5.924	6.0112	5.8816
neg_685	metab_15935	metab_15935	-	yes	up	1.5673	0.5812	1	-	-	-	-	4.025	-	neg	-	-	-	-	-	-	828.407	-	-	-	-	5.4192	5.1761	5.4337	5.5108	5.4084	5.5697	5.7813	5.835	5.8533	5.8867	5.6649	5.7186	8.5068	8.4935	5.4406	4.4885	7.4973	7.4665	7.0967	7.1089	6.2126	6.2661	7.2559
neg_620	metab_15287	metab_15287	-	yes	up	1.2299	0.7906	1	-	-	-	-	3.7754	-	neg	-	-	-	-	-	-	545.199	-	-	-	-	6.2066	6.3737	6.2914	6.3493	6.2472	6.3906	4.6158	4.7405	4.1924	4.3836	4.1988	4.2116	7.635	7.6335	5.9963	5.6436	7.16	7.1202	6.8591	6.8607	6.9712	6.9881	5.9554
neg_4877	Dapitant	metab_13972	-	yes	up	1.3787	0.7906	1	-	HMDB0250860	M-H	C37H39NO4	5.01695	-	neg	-	-	-	-	Benzenoids	Benzene and substituted derivatives	560.276	-	64.2	-	Diphenylmethanes	5.7499	5.1076	5.7681	5.4133	5.634	5.506	6.7182	6.7249	6.5588	6.5321	6.8771	6.8376	7.9123	7.9275	5.38	5.5024	6.7332	6.7442	6.7806	6.7372	6.9861	7.041	6.5939
neg_6	6-Hydroxyhexanoic Acid	metab_15084	map01220;map00930;map01120	yes	down	0.8155	0.6039	1	Degradation of aromatic compounds;Caprolactam degradation;Microbial metabolism in diverse environments	HMDB0012843	M+FA-H, 2M-H, M-H, M-H2O-H	C6H12O3	5.21275	C06103	neg	-	-	Metabolism;Metabolism;Metabolism	Global and overview maps;Xenobiotics biodegradation and metabolism;Global and overview maps	Organic acids and derivatives	Hydroxy acids and derivatives	131.07	55	-	1191-25-9	Medium-chain hydroxy acids and derivatives	7.5126	7.468	7.4562	7.4031	7.2976	7.4149	7.93	7.919	8.0195	8.0115	8.1297	8.1131	6.1806	6.1263	6.2256	6.2617	7.058	7.1043	7.6174	7.5978	7.6077	7.5669	7.8797
neg_592	Nemifitide	metab_15010	-	yes	up	1.3291	0.7906	1	-	HMDB0255508	M-H, M+Na-2H	C33H43FN10O6	5.72183	-	neg	-	-	-	-	Organic acids and derivatives	Carboxylic acids and derivatives	693.325	-	77.3	-	Amino acids, peptides, and analogues	5.8481	5.9192	5.7619	5.7918	5.8513	5.9723	4.2382	4.5315	4.2554	4.2507	4.2773	4.5843	7.7346	7.7725	5.4933	5.3741	6.6917	6.721	8.4	8.3628	8.5669	8.5314	8.001
neg_5620	Digoxin	metab_14729	map04976	yes	down	0.803	0.6039	1	Bile secretion	LMST01120023;HMDB0001917;HMDB0250399	M+FA-H	C41H64O14	4.025	C06956	neg	Steroids	23-Carbon atoms	Organismal Systems	Digestive system	Lipids and lipid-like molecules	Steroids and steroid derivatives	825.427	-	47.8	20830-75-5	Steroid lactones	7.5535	7.4655	7.5581	7.44	7.4279	7.5259	7.9669	8.0056	8.0286	8.0432	7.9013	7.9002	6.191	6.0655	1.8023	1.6095	5.167	5.1913	5.6994	5.6976	6.6825	6.6475	5.0319
neg_817	metab_16075	metab_16075	-	yes	up	1.4499	0.7906	1	-	-	-	-	4.58737	-	neg	-	-	-	-	-	-	543.278	-	-	-	-	5.55	5.8307	5.3131	5.6484	5.1801	5.7814	5.3923	5.5062	5.5573	5.6603	5.7157	5.8692	8.0294	8.0467	4.1207	4.2814	7.2425	7.321	6.4287	6.4185	7.125	7.101	5.5527
neg_825	metab_16084	metab_16084	-	yes	up	1.2668	0.7906	1	-	-	-	-	4.6341	-	neg	-	-	-	-	-	-	560.293	-	-	-	-	5.9822	5.9338	5.9365	5.9122	5.9151	5.9001	7.058	6.967	6.9877	6.9925	6.902	6.8356	7.5407	7.578	6.2062	6.3286	5.8935	5.8862	6.3802	6.364	6.3755	6.3016	6.4506
neg_87	metab_16131	metab_16131	-	yes	up	1.4414	0.7906	1	-	-	-	-	4.01718	-	neg	-	-	-	-	-	-	607.273	-	-	-	-	5.5058	5.6248	5.5068	5.4852	5.1783	5.6468	6.0985	6.1252	6.1855	6.2037	5.9849	6.034	7.9403	7.9359	4.2146	4.337	6.8757	6.8861	8.0165	8.0233	7.7957	7.7765	7.6151
neg_2021	Gluten exorphin C	metab_11006	-	yes	up	1.3057	0.7906	1	-	HMDB0059796	M+Na-2H	C29H57N5O12	4.38452	-	neg	-	-	-	-	Organic acids and derivatives	Carboxylic acids and derivatives	688.371	-	81.7	-	Amino acids, peptides, and analogues	5.7997	5.7513	5.754	5.7297	5.7326	5.7176	5.7517	5.7697	5.7689	5.7642	5.7908	5.8036	7.5689	7.5727	6.0237	6.1461	6.6236	6.6747	6.522	6.5048	6.1375	6.2125	6.0584
neg_5037	LF	metab_14140	-	yes	down	0.7817	0.7886	1	-	HMDB0013243;HMDB0302841	2M+FA-H	C15H22N2O3	4.7984	-	neg	-	-	-	-	Organic acids and derivatives	Carboxylic acids and derivatives	601.32	-	45.2	3063-05-06	Amino acids, peptides, and analogues	7.4987	7.4073	7.4561	7.3745	7.352	7.4336	7.5789	7.6322	7.5996	7.6033	7.5526	7.5926	6.035	5.8617	5.1769	5.2993	6.2175	5.8308	5.1405	5.1387	5.788	5.1883	6.2236
neg_524	PE(18:2/0:0)	metab_14340	-	yes	down	0.7473	0.6039	1	-	-	M-H, 2M-H	C23H44NO7P	6.48038	-	neg	-	-	-	-	-	-	476.278	97.6	-	-	-	7.6448	7.439	7.6083	7.3996	7.3048	7.4087	5.8428	5.8283	5.6718	5.7339	5.8438	5.8452	5.7454	5.7126	7.0118	7.1634	5.9674	5.8845	5.7268	5.7358	6.0887	6.0006	6.2389
neg_5967	Kukoamine C	metab_15056	-	yes	up	1.3655	0.7906	1	-	HMDB0060526	M+FA-H	C28H42N4O6	3.65033	C17617	neg	-	-	-	-	Benzenoids	Phenols	575.304	-	42.6	-	Benzenediols	5.6451	5.5946	5.6762	5.591	5.5098	5.6621	8.1831	8.1699	8.1389	8.1018	8.0338	8.0233	7.7458	7.7085	4.6691	4.594	7.8795	7.929	7.1577	7.1597	7.63	7.5727	6.9497
neg_4115	7-Epizucchini factor A	metab_13177	-	yes	down	0.7682	0.6039	1	-	HMDB0036405	M+FA-H	C44H59NO5	6.0034	-	neg	-	-	-	-	Benzenoids	Benzene and substituted derivatives	726.441	-	88.5	308811-92-9	Benzoic acids and derivatives	7.5437	7.3339	7.4684	7.3817	7.4984	7.4202	6.4096	6.453	6.5507	6.5562	6.3031	6.3322	5.7752	5.7948	4.2263	4.3888	5.1365	4.3802	5.5446	5.5338	6.877	6.9267	6.1575
neg_2777	metab_11780	metab_11780	-	yes	up	1.3775	0.7906	1	-	-	-	-	5.62015	-	neg	-	-	-	-	-	-	566.283	-	-	-	-	5.6014	5.5763	5.55	5.4593	5.3206	5.5817	6.7245	6.7337	6.6583	6.6341	6.8474	6.8447	7.678	7.7158	4.5499	4.3373	6.2597	6.2373	7.6647	7.6653	7.0752	7.0524	7.5708
neg_4128	Bacoside A	metab_13191	-	yes	down	0.8098	0.7886	1	-	HMDB0248842	M+Cl	C41H68O13	5.98	-	neg	-	-	-	-	Lipids and lipid-like molecules	Prenol lipids	803.431	-	57.3	-	Triterpenoids	7.3547	7.1681	7.3002	7.2356	7.3396	7.2253	5.1382	5.1149	5.6296	5.5424	5.2332	5.1277	5.9697	5.9556	6.0772	6.3146	6.2324	5.9999	5.5425	5.4019	6.1654	6.0318	4.7056
neg_5078	metab_14182	metab_14182	-	yes	down	0.6986	0.4196	1	-	-	-	-	4.73577	-	neg	-	-	-	-	-	-	741.365	-	-	-	-	7.8057	7.1362	7.7596	7.5974	7.6794	7.5596	4.2376	4.2262	4.2254	4.2207	4.2473	4.2602	5.4764	5.4529	4.4803	4.6027	6.7404	6.7562	7.3331	7.3108	7.2776	7.2929	7.2517
neg_2389	PG(PGJ2/i-13:0)	metab_11385	-	yes	up	1.689	0.5812	1	-	HMDB0271186	M+FA-H	C39H67O12P	5.01695	-	neg	-	-	-	-	Not Available	Not Available	803.434	-	52.3	-	Not Available	4.9275	4.0334	4.4084	4.4611	4.628	4.2694	5.2973	5.1544	5.1433	5.1361	4.6055	4.0857	8.3106	8.3225	5.0439	4.4282	7.8302	7.8393	7.0743	7.0334	7.4902	7.5512	6.721
neg_77	L-Tryptophan	metab_16024	map00996;map00997;map00260;map01240;map00999;map01110;map00901;map00966;map05143;map04726;map01063;map01061;map01060;map01100;map01210;map01230;map04361;map00400;map00380;map00404;map04978;map04974;map00970;map05230;map01070	yes	up	1.3493	0.7906	1	Biosynthesis of various alkaloids;Biosynthesis of various other secondary metabolites;Glycine, serine and threonine metabolism;Biosynthesis of cofactors;Biosynthesis of various plant secondary metabolites;Biosynthesis of secondary metabolites;Indole alkaloid biosynthesis;Glucosinolate biosynthesis;African trypanosomiasis;Serotonergic synapse;Biosynthesis of alkaloids derived from shikimate pathwa…	PW_C000741;HMDB0000929;MJDBOTE0000426	M-H, M+FA-H, 2M-H	C11H12N2O2	3.74422	C00078	neg	Peptides	Amino acids	Metabolism;Metabolism;Metabolism;Metabolism;Metabolism;Metabolism;Metabolism;Metabolism;Human Diseases;Organismal Systems;Metabolism;Metabolism;Metabolism;Metabolism;Metabolism;Metabolism;Organismal Systems;Metabolism;Metabolism;Metabolism;Organismal Systems;Organismal Systems;Genetic Information Processing;Human Diseases;Metabolism	Biosynthesis of other secondary metabolites;Biosynthesis of other secondary metabolites;Amino acid metabolism;Global and overview maps;Biosynthesis of other secondary metabolites;Global and overview maps;Biosynthesis of other secondary metabolites;Biosynthesis of other secondary metabolites;Infectious disease: parasitic;Nervous system;Chemical structure transformation maps;Chemical structure tran…	Organoheterocyclic compounds	Indoles and derivatives	203.082	89.8	-	73-22-3	Indolyl carboxylic acids and derivatives	5.6204	5.4784	5.5705	5.4537	5.4649	5.6041	5.4561	5.4658	5.346	5.2936	5.4604	5.4641	7.5317	7.5838	5.0451	5.1121	7.0727	7.1178	7.1414	7.0973	6.6117	6.5492	7.2767
neg_866	metab_16127	metab_16127	-	yes	up	1.4766	0.5812	1	-	-	-	-	4.82188	-	neg	-	-	-	-	-	-	574.336	-	-	-	-	5.3268	4.4693	4.021	4.3383	3.0574	4.1411	7.5751	7.5808	7.5492	7.5373	7.7107	7.7511	7.8368	7.8658	5.5192	4.7714	7.9769	8.0167	8.4432	8.4241	8.0283	8.0004	7.8314
neg_5176	metab_14279	metab_14279	-	yes	down	0.6574	0.4196	1	-	-	-	-	4.60303	-	neg	-	-	-	-	-	-	705.847	-	-	-	-	7.9213	7.2553	7.8951	7.7122	7.8392	7.6818	5.0023	5.0203	5.0195	5.0148	5.0414	5.0543	5.038	5.2075	5.2744	5.3968	5.4023	5.5544	6.9014	6.8954	6.7695	6.8173	6.6394
neg_4355	metab_13430	metab_13430	-	yes	up	1.5184	0.5812	1	-	-	-	-	5.6983	-	neg	-	-	-	-	-	-	1017.02	-	-	-	-	5.202	4.8367	5.0802	5.0017	5.0392	5.1424	4.488	4.5059	4.5051	4.5004	4.5271	4.5399	7.8733	7.899	5.6152	4.8824	7.3811	7.3676	6.3042	6.2557	6.7829	6.8174	5.4989
neg_4169	metab_13236	metab_13236	-	yes	up	1.3685	0.5812	1	-	-	-	-	5.92503	-	neg	-	-	-	-	-	-	785.929	-	-	-	-	5.4955	5.6664	5.2722	5.3824	5.2657	5.4314	6.497	6.4805	6.618	6.5633	6.5552	6.5479	7.5005	7.5205	7.2982	7.3967	7.9398	8.0034	6.176	6.1473	6.3317	6.3551	5.7733
neg_6649	Gluconic Acid	metab_15736	map01100;map00030;map01110;map01120;map01200	yes	down	0.7584	0.7886	1	Metabolic pathways;Pentose phosphate pathway;Biosynthesis of secondary metabolites;Microbial metabolism in diverse environments;Carbon metabolism	HMDB0303730;HMDB0000625;MJDBOTE0001669	M-H	C6H12O7	0.959583	C00257	neg	Carbohydrates	Monosaccharides	Metabolism;Metabolism;Metabolism;Metabolism;Metabolism	Global and overview maps;Carbohydrate metabolism;Global and overview maps;Global and overview maps;Global and overview maps	Organic acids and derivatives	Hydroxy acids and derivatives	195.05	92.1	-	526-95-4	Medium-chain hydroxy acids and derivatives	7.392	7.2477	7.3441	7.2847	7.3565	7.3533	6.8925	6.9355	6.8822	6.9269	7.0155	7.0201	5.5464	5.6062	6.4401	6.5393	6.2504	6.2332	5.5855	5.623	6.6507	6.6635	6.5327
neg_482	LysoPC(14:0/0:0)	metab_13912	map00564;map05231	yes	down	0.816	0.7886	1	Glycerophospholipid metabolism;Choline metabolism in cancer	HMDB0010379;PW_C006388	M+Cl, M+FA-H	C22H46NO7P	6.40998	C04230	neg	Lipids	Phospholipids	Metabolism;Human Diseases	Lipid metabolism;Cancer: overview	Lipids and lipid-like molecules	Glycerophospholipids	512.299	-	88.2	20559-16-4	Glycerophosphocholines	7.1519	6.9974	7.0783	6.9028	6.8842	6.9907	5.6728	5.7077	5.7025	5.7661	5.7598	5.6604	5.7837	5.8363	6.7027	6.8346	5.9727	5.9727	4.444	3.897	6.2878	6.2501	3.7799
neg_3670	LysoPE(0:0/18:3(6Z,9Z,12Z))	metab_12724	-	yes	down	0.7935	0.7886	1	-	HMDB0011478	M+FA-H	C23H42NO7P	6.61338	-	neg	-	-	-	-	Lipids and lipid-like molecules	Glycerophospholipids	520.267	-	59.7	-	Glycerophosphoethanolamines	7.2408	7.1878	7.2395	7.0919	6.967	7.1096	5.4641	5.4241	5.38	5.4998	5.7511	5.5244	5.6723	5.7459	6.2095	6.3278	5.6263	5.583	5.2716	5.2588	5.897	5.8512	4.6988
neg_5283	metab_14387	metab_14387	-	yes	up	1.5475	0.5812	1	-	-	-	-	4.4782	-	neg	-	-	-	-	-	-	844.388	-	-	-	-	5.0958	4.4543	4.5638	4.4327	4.697	4.4206	4.9207	4.8386	4.8621	4.4672	5.3683	5.2732	7.866	7.8856	4.7267	4.8491	8.0146	8.1076	8.1496	8.1108	8.1042	8.1383	7.9873
neg_5429	metab_14537	metab_14537	-	yes	up	1.4521	0.5812	1	-	-	-	-	4.25158	-	neg	-	-	-	-	-	-	778.483	-	-	-	-	5.2834	4.6151	5.2646	5.3359	4.888	5.5055	4.9161	5.0534	5.1821	5.1563	5.4146	5.1688	7.6841	7.6719	4.8875	5.0099	7.5645	7.5822	7.6155	7.5838	7.1204	7.11	7.3549
neg_5188	Epinine	metab_14289	-	yes	up	1.4361	0.5812	1	-	HMDB0032020	3M-H	C9H13NO2	4.59522	C07453	neg	-	-	-	-	Benzenoids	Phenols	500.272	-	41.7	501-15-5	Benzenediols	5.3173	5.2234	5.2479	5	4.984	5.279	6.3731	6.2899	6.216	6.1837	6.8635	6.8317	7.6141	7.6362	4.8266	4.6942	7.2435	7.3304	6.3589	6.3308	6.126	6.0941	5.3226
neg_4677	metab_13768	metab_13768	-	yes	up	1.3901	0.5812	1	-	-	-	-	5.2831	-	neg	-	-	-	-	-	-	627.764	-	-	-	-	5.4071	4.2822	5.5705	5.3189	5.0728	4.8868	3.812	3.83	3.8292	3.8245	3.8511	3.864	7.5085	7.5165	5.1897	4.2064	6.7459	6.7429	5.7059	5.6862	5.4692	5.7731	4.1187
neg_1650	metab_10634	metab_10634	-	yes	up	1.3447	0.7745	1	-	-	-	-	3.79887	-	neg	-	-	-	-	-	-	443.251	-	-	-	-	5.4986	5.3942	4.3184	4.7115	4.1086	4.4916	5.1688	5.2372	5.3452	5.0841	5.6388	5.6202	7.3786	7.3938	4.3997	4.5221	7.8571	7.8882	7.0083	7.0106	6.9782	6.9635	6.0782
neg_856	metab_16117	metab_16117	-	yes	down	0.7824	0.7886	1	-	-	-	-	4.7436	-	neg	-	-	-	-	-	-	673.287	-	-	-	-	7.2238	6.4922	7.0857	6.9712	6.9916	6.9155	7.6753	7.6511	7.7058	7.6508	7.3783	7.3208	5.6013	5.6519	5.8782	5.9068	4.6698	4.0836	5.9591	5.946	5.666	5.6375	5.5609
neg_2547	CDP-DG(i-12:0/i-14:0)	metab_11542	map01100;map00564;map01110;map04070	yes	down	0.7827	0.7886	1	Metabolic pathways;Glycerophospholipid metabolism;Biosynthesis of secondary metabolites;Phosphatidylinositol signaling system	PW_C076495;HMDB0116159	M-H2O-H	C38H69N3O15P2	5.24395	C00269	neg	-	-	Metabolism;Metabolism;Metabolism;Environmental Information Processing	Global and overview maps;Lipid metabolism;Global and overview maps;Signal transduction	Lipids and lipid-like molecules	Glycerophospholipids	850.399	-	81	-	CDP-glycerols	7.1959	7.1577	7.1249	7.0877	6.9987	7.1238	7.3518	7.3868	7.3624	7.37	7.2595	7.276	5.5517	5.6321	6.882	6.9242	4.793	4.7794	6.3185	6.2893	7.0925	7.0596	6.7779
neg_480	9,10-DHOME	metab_13891	map00591	yes	down	0.7938	0.7886	1	Linoleic acid metabolism	HMDB0004704	M-H, M+Cl	C18H34O4	6.33175	C14828	neg	-	-	Metabolism	Lipid metabolism	Lipids and lipid-like molecules	Fatty Acyls	313.238	-	69.4	125356-86-7	Fatty acids and conjugates	7.1321	6.8736	7.0182	6.8694	6.8005	6.8639	5.9265	6.0753	6.104	5.9752	6.1603	6.139	5.5637	5.6615	6.2788	6.4992	6.4123	6.4234	5.7434	5.7573	5.9555	5.8448	5.4616
neg_1563	metab_10541	metab_10541	-	yes	down	0.749	0.5775	1	-	-	-	-	3.68162	-	neg	-	-	-	-	-	-	242.013	-	-	-	-	7.3014	7.2547	7.2553	7.169	7.0862	7.1932	6.3575	6.2729	6.3775	6.3534	6.3086	6.2697	5.4507	5.4691	7.1183	7.1816	5.3612	5.3883	5.5995	5.6358	6.7467	6.6783	6.4711
neg_617	metab_15255	metab_15255	-	yes	up	1.3644	0.7745	1	-	-	-	-	3.752	-	neg	-	-	-	-	-	-	530.229	-	-	-	-	5.3965	4.2815	5.3422	4.8331	5.1536	4.8917	4.2818	4.2998	4.299	4.2943	4.386	4.342	7.3687	7.3629	4.5538	4.6763	6.9831	7.0322	7.1422	7.1109	6.708	6.7944	6.7807
neg_289	metab_11894	metab_11894	-	yes	down	0.7611	0.7886	1	-	-	-	-	3.46313	-	neg	-	-	-	-	-	-	670.316	-	-	-	-	7.2313	7.1794	7.2069	7.1263	7.1293	7.2007	7.4422	7.4089	7.4623	7.4557	7.3355	7.4167	5.5557	5.5036	6.4829	6.859	6.305	6.3039	6.3921	6.446	5.581	5.6011	6.7216
neg_2690	metab_11689	metab_11689	-	yes	down	0.818	0.7886	1	-	-	-	-	5.46332	-	neg	-	-	-	-	-	-	921.001	-	-	-	-	7.0005	6.9203	6.928	6.9154	6.8397	6.8623	3.0659	3.0839	3.0831	3.0784	3.105	3.1178	5.6812	5.7265	6.7801	6.7623	8.5017	8.5	6.1653	5.9624	7.3118	7.2862	4.8073
neg_1489	2,5-Dihydroxybenzenesulfonic Acid	metab_10464	-	yes	down	0.7136	0.5775	1	-	HMDB0245498	M-H	C6H6O5S	3.55658	-	neg	-	-	-	-	Benzenoids	Benzene and substituted derivatives	188.986	-	76	-	Benzenesulfonic acids and derivatives	7.4112	7.3075	7.368	7.2448	7.2091	7.2729	4.6191	5.5234	5.4015	5.5463	5.2969	5.6443	5.2922	5.2883	7.3509	7.4487	5.6657	5.3602	5.4775	5.5512	7.0557	6.9826	4.9259
neg_2604	metab_11599	metab_11599	-	yes	up	1.4402	0.7745	1	-	-	-	-	5.33788	-	neg	-	-	-	-	-	-	854.925	-	-	-	-	5.1951	5.0997	4.9016	4.9333	4.806	5.1413	4.3837	4.4017	4.4008	4.3962	4.4228	4.8805	7.4969	7.4819	6.6233	6.6604	6.6157	6.5876	6.3221	6.3242	7.0755	7.1964	4.6904
neg_3086	2-(4-Methoxyphenyl)ethyl hydrogen sulfate	metab_12102	-	yes	down	0.8293	0.7886	1	-	HMDB0304915	M-H	C9H12O5S	6.066	-	neg	-	-	-	-	Benzenoids	Phenols	231.033	-	61	-	Tyrosols and derivatives	6.9168	6.6476	6.7994	6.6403	6.6174	6.6736	6.1119	6.155	6.1557	6.0881	6.1679	6.1414	5.5729	5.7359	6.7287	6.9202	6.1856	6.219	6.1962	6.1384	6.6705	6.5819	6.2424
neg_3361	1-Stearoylglycerophosphoserine	metab_12386	-	yes	down	0.8317	0.7886	1	-	HMDB0061698	M+Na-2H	C24H48NO9P	6.58992	-	neg	-	-	-	-	Lipids and lipid-like molecules	Glycerophospholipids	546.282	-	63.9	-	Glycerophosphoserines	6.9074	6.7953	6.8773	6.7724	6.7253	6.7662	5.1935	5.0105	4.8637	4.8754	5.1914	4.8806	5.7213	5.7447	6.7186	6.8776	5.9388	5.8814	5.2332	5.2256	6.0613	6.0031	5.2686
neg_4574	metab_13659	metab_13659	-	yes	down	0.669	0.4196	1	-	-	-	-	5.39277	-	neg	-	-	-	-	-	-	683.337	-	-	-	-	7.5671	7.4712	7.5265	7.4743	7.491	7.549	5.0085	4.8912	4.803	4.3193	5.256	5.5166	4.295	5.0623	4.2804	4.4028	5.5829	5.5775	4.5712	4.2422	5.1206	5.0605	4.3151
neg_733	metab_15987	metab_15987	-	yes	up	1.299	0.7745	1	-	-	-	-	4.2204	-	neg	-	-	-	-	-	-	735.332	-	-	-	-	5.4917	5.5699	5.5221	5.2738	5.4547	5.7447	5.4776	5.5248	6.0652	6.0667	5.2475	5.4305	7.0269	7.1337	5.4072	5.5296	7.003	6.9557	5.3328	5.5141	5.8205	5.7491	6.2256
neg_4466	metab_13547	metab_13547	-	yes	up	1.3264	0.7745	1	-	-	-	-	5.54178	-	neg	-	-	-	-	-	-	750.836	-	-	-	-	5.4265	4.1109	5.0165	4.6161	4.7341	4.8715	4.8844	4.9631	4.3845	2.9582	5.3791	4.9657	7.2377	7.1975	4.296	3.3399	7.6986	7.6488	7.8264	7.8764	7.7595	7.8211	7.883
neg_5041	metab_14145	metab_14145	-	yes	up	1.5996	0.5812	1	-	-	-	-	4.79057	-	neg	-	-	-	-	-	-	677.792	-	-	-	-	4.8535	4.5497	4.7803	4.5554	4.6025	4.6553	4.899	5.1261	4.9937	5.2687	5.3576	3.8075	7.7604	7.7637	4.0479	4.15	7.0858	7.1122	7.2531	7.2658	7.5681	7.5998	7.1084
neg_2621	Hovenidulcioside B1	metab_11618	-	yes	up	1.3518	0.7745	1	-	HMDB0041548	M+Na-2H	C44H70O16	5.36142	-	neg	-	-	-	-	Lipids and lipid-like molecules	Prenol lipids	875.44	-	56.5	174902-16-0	Terpene glycosides	5.3634	1.7347	5.1782	4.8807	4.8924	4.6398	7.2943	7.2855	7.3391	7.3757	7.0853	7.0345	7.2225	7.2504	2.0034	2.1247	7.0734	7.1765	6.058	6.029	6.2235	6.2635	6.6595
neg_6084	Proscillaridin	metab_15169	-	yes	up	1.713	0.5812	1	-	HMDB0256851	M+FA-H	C30H42O8	3.50193	C12816	neg	Steroids	24-Carbon atoms	-	-	Lipids and lipid-like molecules	Steroids and steroid derivatives	575.287	-	66.7	466-06-8	Steroid lactones	4.6477	4.5993	4.602	4.5777	4.5806	4.5656	7.1921	7.0724	6.9307	7.3359	7.1267	7.119	7.9759	7.9615	4.8717	4.9941	8.2807	8.2781	7.0915	7.0935	6.7813	6.7742	7.0286
neg_422	metab_13290	metab_13290	-	yes	up	1.4021	0.7745	1	-	-	-	-	5.83097	-	neg	-	-	-	-	-	-	833.443	-	-	-	-	5.2484	5.76	5.3096	5.6579	5.3554	5.6281	5.9463	5.89	5.9048	5.8537	5.9616	5.9776	7.3375	7.3587	5.2035	5.0298	6.6615	6.7816	6.0994	5.9612	5.7014	5.6811	6.1389
neg_4837	metab_13930	metab_13930	-	yes	up	1.3805	0.7745	1	-	-	-	-	5.06398	-	neg	-	-	-	-	-	-	920.48	-	-	-	-	5.2952	5.6486	4.8058	5.1644	5.1608	5.1548	3.9358	3.9538	3.953	3.9483	3.9749	4.088	7.3199	7.31	4.7956	4.3302	6.9361	6.854	5.5512	5.6115	5.9627	6.2241	4.6683
neg_2287	metab_11282	metab_11282	-	yes	up	1.4156	0.7745	1	-	-	-	-	4.84537	-	neg	-	-	-	-	-	-	1033	-	-	-	-	5.2132	4.5188	4.5698	4.8026	4.6388	4.5742	3.784	3.802	4.5871	3.7965	3.8231	3.8359	7.3308	7.3796	5.0577	4.7115	7.4037	7.4198	7.0167	6.9677	6.5715	6.8368	6.1856
neg_5126	metab_14231	metab_14231	-	yes	up	1.7401	0.5812	1	-	-	-	-	4.67322	-	neg	-	-	-	-	-	-	720.357	-	-	-	-	4.5913	4.2699	4.2726	4.2483	4.2512	4.2362	5.0876	4.9905	4.7687	4.6285	5.1902	5.2343	7.9829	7.9892	4.5423	4.6647	7.2756	7.3453	6.661	6.6612	6.7561	6.7311	7.1186
neg_4755	PGP(16:1(9Z)/20:4(5Z,8Z,11Z,14Z))	metab_13846	map01100;map00564	yes	up	1.4701	0.7745	1	Metabolic pathways;Glycerophospholipid metabolism	HMDB0013497;PW_C008413	M+Cl	C42H74O13P2	5.16578	C03892	neg	-	-	Metabolism;Metabolism	Global and overview maps;Lipid metabolism	Lipids and lipid-like molecules	Glycerophospholipids	883.422	-	53.5	-	Glycerophosphoglycerophosphates	5.0845	4.3434	5.1063	4.5742	4.7074	4.5109	5.2452	5.2555	5.1803	5.1071	4.863	5.0867	7.4425	7.4747	4.6158	4.7382	6.9645	6.9785	6.5143	6.4846	6.5076	6.5124	6.4711
neg_494	PS(18:1(9Z)/0:0)	metab_14039	-	yes	down	0.6927	0.5775	1	-	HMDB0240603;LMGP03050001	M-H, M+Na-2H	C24H46NO9P	6.7464	-	neg	-	-	-	-	Lipids and lipid-like molecules	Glycerophospholipids	522.283	91.2	-	89319-60-8	Glycerophosphoserines	7.4115	7.3148	7.3858	7.2345	7.1139	7.2792	5.7472	5.6906	5.5182	5.5929	5.9281	5.6353	5.335	5.134	6.1467	6.19	4.8343	4.7461	4.5331	4.4185	5.3099	5.2875	4.4913
neg_4548	metab_13634	metab_13634	-	yes	up	1.6316	0.5812	1	-	-	-	-	5.43197	-	neg	-	-	-	-	-	-	856.432	-	-	-	-	4.7578	4.7094	4.7121	4.6878	4.6907	4.6757	6.0416	5.9348	6.0096	5.9794	5.5851	5.4179	7.793	7.7627	5.3491	5.1042	7.4766	7.4393	6.7895	6.8177	6.7013	6.8236	6.5942
neg_1837	4-Butyl-5-hydroxy-1,2-diphenylpyrazol-3-one	metab_10814	-	yes	down	0.7356	0.5775	1	-	HMDB0247793	2M-H	C19H20N2O2	4.08763	-	neg	-	-	-	-	Organoheterocyclic compounds	Azoles	615.299	-	42.5	-	Pyrazoles	7.1998	7.1079	7.1794	7.0862	7.1021	7.2129	6.1919	6.179	6.1078	6.1689	6.1096	6.121	4.9838	5.2964	4.3967	4.5191	4.084	4.0659	6.026	5.901	6.7998	6.743	4.4314
neg_2655	metab_11655	metab_11655	-	yes	down	0.7867	0.7886	1	-	-	-	-	5.40845	-	neg	-	-	-	-	-	-	905.407	-	-	-	-	6.9928	7.3963	6.875	7.0992	6.951	7.2668	6.0345	6.0008	6.1193	6.3837	6.124	6.2857	5.6342	5.5014	3.6838	3.8062	4.2823	4.2697	4.7413	4.9289	3.5416	3.5104	6.1863
neg_4085	metab_13145	metab_13145	-	yes	down	0.7674	0.5775	1	-	-	-	-	6.03467	-	neg	-	-	-	-	-	-	998.045	-	-	-	-	7.0686	6.8849	6.987	6.8953	6.9315	6.9319	6.0054	6.0662	6.3893	6.3934	5.961	5.9576	5.521	5.4245	3.7778	3.9001	3.4651	3.9328	3.7034	3.7396	4.448	3.6044	3.8124
neg_6017	Indole-3-carboxilic acid-O-sulphate	metab_15103	-	yes	down	0.7046	0.5775	1	-	HMDB0060002	M-H	C9H7NO5S	3.58788	-	neg	-	-	-	-	Organoheterocyclic compounds	Indoles and derivatives	239.997	-	71.5	-	Indolecarboxylic acids and derivatives	7.3244	7.2956	7.2957	7.2022	7.1166	7.2275	6.317	6.2669	6.3731	6.347	6.2795	6.2655	5.1138	5.1609	7.253	7.3008	5.0316	5.0611	4.3287	4.2719	6.963	6.8952	6.699
neg_1349	metab_10329	metab_10329	-	yes	up	1.5666	0.5812	1	-	-	-	-	3.35385	-	neg	-	-	-	-	-	-	696.284	-	-	-	-	4.8593	4.8109	4.8136	4.7893	4.7922	4.7772	5.1533	5.2655	5.272	5.0254	4.8504	5.1115	7.6524	7.6124	5.888	6.096	7.9083	7.9613	7.536	7.5527	6.8243	6.8068	7.2827
neg_2609	metab_11604	metab_11604	-	yes	up	1.5612	0.5812	1	-	-	-	-	5.34575	-	neg	-	-	-	-	-	-	785.858	-	-	-	-	4.8678	4.8376	5.0726	5.08	5.291	5.2812	4.7455	4.7635	4.7626	4.758	4.7846	4.7974	7.5862	7.5997	5.0175	5.1399	7.2184	7.1794	6.5107	6.5529	5.0604	4.8441	6.7157
neg_495	LysoPC(18:1(9Z)/0:0)	metab_14049	-	yes	down	0.7457	0.5775	1	-	HMDB0002815	M+Cl, M+FA-H	C26H52NO7P	6.54295	-	neg	-	-	-	-	Lipids and lipid-like molecules	Glycerophospholipids	566.346	-	77	19420-56-5	Glycerophosphocholines	7.1384	6.9738	7.0705	6.9149	6.8984	6.9437	5.4461	5.503	5.2737	5.5022	5.6066	5.4466	5.2587	5.3233	6.5432	6.725	5.4862	5.4187	4.8141	4.6249	5.8784	5.7802	4.811
neg_2923	metab_11930	metab_11930	-	yes	down	0.7648	0.5775	1	-	-	-	-	5.84663	-	neg	-	-	-	-	-	-	763.923	-	-	-	-	7.0456	6.8883	6.9537	6.8202	6.8461	6.8527	5.2775	5.2741	4.9943	4.3594	4.929	4.8567	5.4092	5.3884	1.7649	1.8855	4.9468	5.2152	1.6919	1.7274	2.5154	1.5951	3.6185
neg_5427	Indole carboxylic acid sulfate	metab_14535	-	yes	down	0.5301	0.2624	1	-	HMDB0304912	M-H	C9H7NO5S	4.2594	-	neg	-	-	-	-	Not Available	Not Available	239.997	-	64.8	-	Not Available	8.1206	8.065	8.0777	8.0024	7.9323	8.0296	4.1385	3.8918	3.891	3.8863	3.913	3.9258	4.7412	4.3046	8.0018	8.0237	3.8332	3.8151	6.0233	6.3224	7.6814	7.6256	4.2517
neg_251	metab_11509	metab_11509	-	yes	up	1.3814	0.7745	1	-	-	-	-	3.31472	-	neg	-	-	-	-	-	-	375.188	-	-	-	-	5.2172	5.2505	5.1681	5.0198	5.155	5.0821	6.8135	6.7865	6.8191	6.814	6.7473	6.7689	7.2674	7.2068	4.9494	5.2443	6.5217	6.6296	6.8032	6.775	6.7243	6.6747	7.3666
neg_3007	metab_12022	metab_12022	-	yes	up	1.3645	0.7745	1	-	-	-	-	5.94857	-	neg	-	-	-	-	-	-	947.529	-	-	-	-	5.2417	5.2262	5.4442	5.5052	5.4623	5.4645	4.4134	3.2559	4.9366	4.5732	4.5736	3.2898	7.132	7.1524	5.2823	5.2214	6.8877	6.9768	5.9499	5.8369	6.1201	6.0735	5.6923
neg_848	2-Pyrocatechuic Acid	metab_16108	map01110;map01120;map00362;map00627;map01053;map01061	yes	down	0.7398	0.5775	1	Biosynthesis of secondary metabolites;Microbial metabolism in diverse environments;Benzoate degradation;Aminobenzoate degradation;Biosynthesis of siderophore group nonribosomal peptides;Biosynthesis of phenylpropanoids	HMDB0000397;MJDBOTE0000462	M-H2O-H, M-H	C7H6O4	4.73577	C00196	neg	-	-	Metabolism;Metabolism;Metabolism;Metabolism;Metabolism;Metabolism	Global and overview maps;Global and overview maps;Xenobiotics biodegradation and metabolism;Xenobiotics biodegradation and metabolism;Metabolism of terpenoids and polyketides;Chemical structure transformation maps	Benzenoids	Benzene and substituted derivatives	153.019	95.3	-	303-38-8	Benzoic acids and derivatives	7.1221	7.0091	7.0347	6.9563	6.8823	6.9672	4.7011	4.7361	4.833	4.1019	4.0607	4.0735	5.2971	5.2692	7.0162	7.1085	5.0827	5.1193	5.1331	5.2172	6.7044	6.6772	4.9671
neg_540	metab_14509	metab_14509	-	yes	down	0.8193	0.7886	1	-	-	-	-	6.28492	-	neg	-	-	-	-	-	-	311.223	-	-	-	-	6.8089	6.5412	6.6763	6.5326	6.4771	6.5331	5.328	5.5411	5.5648	5.4534	5.682	5.6575	5.5267	5.5786	5.9529	6.1453	5.7802	5.7578	5.775	5.7572	6.2336	6.1378	5.7566
neg_925	PGP(TXB2/22:5(7Z,10Z,13Z,16Z,19Z))	metab_16193	-	yes	up	1.2513	0.7745	1	-	HMDB0274097	M-2H, M-H	C48H80O17P2	5.09528	-	neg	-	-	-	-	Not Available	Not Available	989.48	-	75.7	-	Not Available	5.4992	5.4044	5.4867	5.1125	5.2359	5.3729	7.1628	7.2173	7.2934	7.312	7.1605	7.145	6.8218	6.8813	5.4065	5.5289	5.2873	5.3474	7.3576	7.3179	7.144	7.2112	7.1161
neg_2376	Milbemycin A3	metab_11372	-	yes	up	1.3044	0.7745	1	-	HMDB0254730;HMDB0242623;HMDB0254721;HMDB0254720	M+FA-H	C31H44O7	5.00128	-	neg	-	-	-	-	Phenylpropanoids and polyketides	Macrolides and analogues	573.304	-	59.9	-	Milbemycins	5.3722	5.6633	5.416	5.4487	5.0982	5.557	5.8853	5.9142	5.8603	5.9142	5.7655	5.6853	7.0272	7.0074	5.3893	5.5117	7.0747	7.0609	5.8968	5.7921	5.9176	5.8889	6.3334
neg_765	metab_16019	metab_16019	-	yes	up	1.6598	0.5812	1	-	-	-	-	4.3532	-	neg	-	-	-	-	-	-	672.394	-	-	-	-	4.6477	4.5994	4.602	4.5777	4.5806	4.5656	5.8434	5.8197	5.8217	5.8287	5.6968	5.744	7.7076	7.7144	4.9628	4.9942	8.4385	8.503	6.4341	6.3919	6.2686	6.2811	5.9635
neg_6044	PE(22:6(4Z,7Z,10Z,13Z,16Z,19Z)/20:4(8Z,11Z,14Z,17Z))	metab_15128	map01100;map00564;map01110;map00563;map04136;map05167;map04138;map05130;map04723;map04140	yes	up	1.5429	0.7745	1	Metabolic pathways;Glycerophospholipid metabolism;Biosynthesis of secondary metabolites;Glycosylphosphatidylinositol (GPI)-anchor biosynthesis;Autophagy - other;Kaposi sarcoma-associated herpesvirus infection;Autophagy - yeast;Pathogenic Escherichia coli infection;Retrograde endocannabinoid signaling;Autophagy - animal	HMDB0009697;PW_C005745	M+K-2H	C47H74NO8P	3.54873	C00350	neg	Lipids	Phospholipids	Metabolism;Metabolism;Metabolism;Metabolism;Cellular Processes;Human Diseases;Cellular Processes;Human Diseases;Organismal Systems;Cellular Processes	Global and overview maps;Lipid metabolism;Global and overview maps;Glycan biosynthesis and metabolism;Transport and catabolism;Infectious disease: viral;Transport and catabolism;Infectious disease: bacterial;Nervous system;Transport and catabolism	Lipids and lipid-like molecules	Glycerophospholipids	848.464	-	62.3	-	Glycerophosphoethanolamines	4.8605	4.8121	4.8148	4.7905	4.7934	4.7784	6.5387	6.5272	6.554	6.5093	6.3126	6.2713	7.4983	7.4992	5.0845	5.2069	7.1584	7.1284	6.4643	6.5002	6.515	6.5467	5.3175
neg_2401	N-Desmethyl zolmitriptan	metab_11399	-	yes	up	2.0121	0.3879	1	-	HMDB0255120	3M-H	C15H19N3O2	5.03262	-	neg	-	-	-	-	Organoheterocyclic compounds	Indoles and derivatives	818.429	-	41.8	-	Tryptamines and derivatives	4.1013	4.0626	4.1419	4.7009	5.4474	4.8104	6.973	6.9515	6.9598	6.9308	6.848	6.8126	8.2371	8.2523	4.3488	4.4477	4.5456	4.8443	6.7547	6.7537	7.1554	7.1738	5.8511
neg_6393	PS(PGJ2/14:0)	metab_15485	-	yes	up	1.3566	0.7745	1	-	HMDB0280832	M+K-2H	C40H68NO12P	3.16655	-	neg	-	-	-	-	Not Available	Not Available	822.402	-	56.6	-	Not Available	5.2382	4.5576	4.9786	5.1258	3.6123	4.9002	3.6314	3.6494	3.6486	3.6439	3.6705	3.6834	7.1914	7.1063	4.6574	4.0258	3.5908	3.9364	3.829	3.8653	5.0289	4.9452	6.4271
neg_1832	metab_10811	metab_10811	-	yes	up	1.5816	0.5812	1	-	-	-	-	4.0798	-	neg	-	-	-	-	-	-	754.389	-	-	-	-	4.7817	5.0239	4.725	4.8265	4.6288	4.7463	7.2612	7.2775	7.2986	7.2894	7.4031	7.42	7.5886	7.5627	4.556	4.1957	3.7606	3.842	6.1219	6.0873	7.096	7.0914	4.108
neg_2863	Vinaginsenoside R14	metab_11869	-	yes	up	1.2925	0.7745	1	-	HMDB0040779	M-H	C41H70O15	5.76075	-	neg	-	-	-	-	Lipids and lipid-like molecules	Prenol lipids	801.463	-	33.1	156398-73-1	Terpene glycosides	5.3773	5.0423	5.1784	5.0013	4.8115	4.9693	7.5317	7.5514	7.4904	7.469	7.4497	7.4506	6.9082	6.9503	2.4863	2.6083	7.1555	7.1843	7.1401	7.108	6.3677	6.3555	6.9187
neg_2650	Apicidin	metab_11650	-	yes	up	1.5797	0.5812	1	-	HMDB0248512	M+Na-2H	C34H49N5O6	5.40845	-	neg	-	-	-	-	Organic acids and derivatives	Carboxylic acids and derivatives	644.341	-	65.5	-	Amino acids, peptides, and analogues	4.7782	4.2459	4.1304	4.1256	4.109	4.2997	6.3189	6.384	6.2718	6.2666	6.3377	6.3533	7.556	7.5482	5.6227	5.5455	6.7358	6.7256	6.2144	6.1729	6.2367	6.192	5.9557
neg_1601	1,7-Dimethyluric Acid	metab_10583	map01100;map01110;map00232	yes	down	0.7323	0.5775	1	Metabolic pathways;Biosynthesis of secondary metabolites;Caffeine metabolism	HMDB0011103;PW_C006746	M-H	C7H8N4O3	3.72075	C16356	neg	-	-	Metabolism;Metabolism;Metabolism	Global and overview maps;Global and overview maps;Biosynthesis of other secondary metabolites	Organoheterocyclic compounds	Imidazopyrimidines	195.052	97.1	-	33868-03-0	Purines and purine derivatives	7.1033	6.6631	7.0952	6.8185	6.9205	6.7044	6.4386	6.4185	6.526	6.4817	6.4252	6.3865	5.2443	5.2017	5.5962	5.7393	5.1935	5.1413	5.3293	5.2979	5.4449	5.4381	4.7551
neg_5019	metab_14120	metab_14120	-	yes	up	1.2416	0.7745	1	-	-	-	-	4.82188	-	neg	-	-	-	-	-	-	675.745	-	-	-	-	5.489	6.1954	5.4461	5.84	5.6481	6.098	5.1174	5.1353	5.1345	5.1298	5.1565	5.1693	6.8235	6.8153	5.5261	5.5118	5.7543	5.383	5.6827	6.0998	5.8388	5.4712	5.4241
neg_4529	metab_13614	metab_13614	-	yes	down	0.671	0.5775	1	-	-	-	-	5.45547	-	neg	-	-	-	-	-	-	619.308	-	-	-	-	7.3589	7.2781	7.3396	7.2736	7.2636	7.2813	6.9779	6.9857	6.9668	6.9722	6.8952	6.9006	4.9085	4.9378	4.1497	4.2721	4.5277	4.4452	4.4286	4.1115	5.684	4.6018	5.468
neg_5927	Arctiopicrin	metab_15017	-	yes	up	1.5895	0.5812	1	-	HMDB0301857	2M-H	C19H26O6	3.69727	C09297	neg	-	-	-	-	Lipids and lipid-like molecules	Prenol lipids	699.332	-	65.2	19889-01-1	Terpene lactones	4.7354	4.8107	4.6089	4.7537	4.6233	5.0269	4.4187	4.9284	4.4359	4.4312	4.4865	4.5845	7.5161	7.5269	5.2784	4.8131	7.2458	7.3007	5.544	5.471	5.0069	4.6689	4.7254
neg_285	metab_11855	metab_11855	-	yes	up	1.7068	0.5812	1	-	-	-	-	3.44748	-	neg	-	-	-	-	-	-	687.368	-	-	-	-	4.5284	4.3226	4.3591	4.3009	4.3038	4.2889	4.323	4.3409	4.3401	4.3354	4.3621	4.3749	7.7438	7.7289	4.595	4.7174	5.985	6.0734	6.1101	6.0917	6.931	6.9081	6.2084
neg_4314	metab_13391	metab_13391	-	yes	up	1.3387	0.7745	1	-	-	-	-	5.76075	-	neg	-	-	-	-	-	-	831.411	-	-	-	-	5.239	5.1216	5.4081	5.1211	5.2786	5.1235	4.8197	4.8377	4.8369	4.8322	4.8588	4.8716	6.9754	7.0134	5.0917	5.2141	6.2963	6.244	5.2366	5.1795	5.3228	5.1965	5.1264
neg_6034	Resiniferatoxin	metab_15119	map04750	yes	up	1.3829	0.7745	1	Inflammatory mediator regulation of TRP channels	HMDB0242596	M+FA-H	C37H40O9	3.56442	C09179	neg	-	-	Organismal Systems	Sensory system	Lipids and lipid-like molecules	Prenol lipids	673.263	-	64.4	57444-62-9	Diterpenoids	5.1412	5.9068	5.2752	5.5762	4.9633	5.6259	5.2703	5.2743	4.5549	4.8196	5.1527	5.3131	6.9731	7.1099	4.8098	4.9322	7.227	7.2778	6.7636	6.8036	6.4141	6.3998	7.1714
neg_657	metab_15661	metab_15661	-	yes	up	1.252	0.7745	1	-	-	-	-	3.91558	-	neg	-	-	-	-	-	-	636.287	-	-	-	-	5.436	5.2741	5.4378	5.2661	5.3283	5.4499	5.75	5.7515	5.7122	5.7315	5.6418	5.6745	6.8483	6.8057	5.4	5.5224	6.5408	6.3348	6.3622	6.3801	6.3617	6.3953	5.4347
neg_719	metab_15972	metab_15972	-	yes	up	1.29	0.7745	1	-	-	-	-	4.1735	-	neg	-	-	-	-	-	-	848.38	-	-	-	-	5.3451	5.0766	5.3983	4.5914	5.2236	5.2652	4.5551	4.573	4.5722	4.5675	4.5942	4.607	6.8938	6.8951	4.8271	4.9495	5.1261	5.1327	6.0841	6.0477	4.6849	4.712	6.3892
neg_2541	Flurithromycin	metab_11537	-	yes	up	1.6951	0.5812	1	-	HMDB0252409	M+K-2H	C37H66FNO13	5.23612	-	neg	-	-	-	-	Organic oxygen compounds	Organooxygen compounds	788.405	-	82.7	-	Carbohydrates and carbohydrate conjugates	4.5407	4.4776	4.3957	4.3713	4.5928	4.3593	7.049	7.061	7.0443	7.0296	6.9909	6.9904	7.6442	7.6969	4.6654	4.7878	7.5136	7.5653	6.4465	6.4133	5.8552	5.8858	5.5113
neg_1860	7-Acetylintermedine	metab_10838	-	yes	up	1.4893	0.7745	1	-	HMDB0302036	2M+FA-H	C17H27NO6	4.12663	C16750	neg	-	-	-	-	Alkaloids and derivatives	Not Available	727.363	-	51.1	-	Not Available	4.9134	4.8627	4.9137	4.6224	4.5753	5.1069	6.1083	6.0204	5.817	5.8702	6.1108	6.1229	7.3201	7.3175	2.6373	2.7595	5.2887	5.1389	6.0727	6.0581	5.4765	5.3799	6.8762
neg_5499	Tyrosyl-Isoleucine	metab_14606	-	yes	up	1.2742	0.7745	1	-	HMDB0029108	M-H	C15H22N2O4	4.18133	-	neg	-	-	-	-	Organic acids and derivatives	Carboxylic acids and derivatives	293.151	-	67.8	-	Amino acids, peptides, and analogues	5.3758	5.3704	5.3325	5.2144	5.1103	5.1851	7.0897	7.1047	7.062	7.0655	7.0196	7.0209	6.8323	6.8497	6.1568	6.23	6.7627	6.7617	7.8087	7.7602	7.3342	7.3032	8.0182
neg_3854	metab_12904	metab_12904	-	yes	up	1.3715	0.7745	1	-	-	-	-	6.20667	-	neg	-	-	-	-	-	-	402.889	-	-	-	-	5.1544	4.9055	4.9917	4.8417	5	5.283	7.0054	6.9925	6.9733	6.9953	7.069	7.0431	7.1136	7.0695	7.5183	7.5779	7.0255	7.0575	7.1515	7.1191	7.0989	7.0855	7.2339
neg_4306	(4,6-Dimethylpyrimidin-5-yl)-[4-[4-[2-[2-methoxy-4-(trifluoromethyl)phenyl]ethyl]-3-methylpiperazin-1-yl]-4-methylpiperidin-1-yl]methanone	metab_13383	-	yes	up	1.326	0.7745	1	-	HMDB0257760	M+FA-H	C28H38F3N5O2	5.76858	-	neg	-	-	-	-	Benzenoids	Benzene and substituted derivatives	578.298	-	47.5	-	Trifluoromethylbenzenes	5.2537	4.8776	4.9814	4.7523	4.5692	4.7614	6.9534	6.9584	6.7091	6.6947	7.1866	7.1881	6.9132	6.9663	4.8603	4.9827	5.2416	5.3524	6.042	6.0031	6.3678	6.3202	5.4282
neg_5962	PE-NMe2(22:6(4Z,7Z,10Z,13Z,16Z,19Z)/22:2(13Z,16Z))	metab_15051	map01100;map00564;map01110	yes	up	1.3832	0.7745	1	Metabolic pathways;Glycerophospholipid metabolism;Biosynthesis of secondary metabolites	PW_C060625;HMDB0114597	M+Cl	C51H86NO8P	3.65033	C04308	neg	-	-	Metabolism;Metabolism;Metabolism	Global and overview maps;Lipid metabolism;Global and overview maps	Lipids and lipid-like molecules	Glycerophospholipids	906.578	-	61	-	Glycerophosphoethanolamines	5.1274	5.2518	5.4167	5.0801	5.3803	5.519	4.5407	4.5587	4.5578	4.6171	4.5798	4.5929	7.1405	7.0923	4.8127	4.9351	7.8667	7.8265	7.3052	7.3337	7.4241	7.4032	6.9619
neg_1799	Neurotensin 11-13	metab_10774	-	yes	down	0.7931	0.5775	1	-	HMDB0013024	M+Na-2H	C21H33N3O5	4.03283	-	neg	-	-	-	-	Organic acids and derivatives	Carboxylic acids and derivatives	428.215	-	38.7	-	Amino acids, peptides, and analogues	6.8142	6.764	6.7949	6.6952	6.6711	6.803	8.1868	8.194	8.1726	8.1769	8.1695	8.1636	5.5	5.4041	5.1656	5.288	4.8529	4.9395	6.5411	6.5224	5.7364	5.6905	7.5651
neg_2531	metab_11527	metab_11527	-	yes	up	1.7592	0.3879	1	-	-	-	-	5.22052	-	neg	-	-	-	-	-	-	1030.47	-	-	-	-	4.4258	4.6102	3.8452	4.0196	4.4794	4.4815	5.8979	5.8364	6.0832	5.7576	5.7338	5.3163	7.7469	7.7857	5.4131	4.2373	7.5446	7.5503	6.8173	6.8048	6.4691	6.5995	6.2547
neg_1542	metab_10522	metab_10522	-	yes	up	1.3366	0.7745	1	-	-	-	-	3.627	-	neg	-	-	-	-	-	-	426.236	-	-	-	-	5.225	4.7243	5.2411	4.9325	5.3041	5.1633	5.1159	5.0368	4.9266	4.869	6.3177	6.2602	6.9787	6.984	4.9967	5.1191	7.0741	7.102	7.1194	7.136	6.7832	6.7235	7.0644
neg_1530	Alliospiroside A	metab_10510	-	yes	up	1.5784	0.7745	1	-	HMDB0303122	M+Cl	C38H60O12	3.60352	-	neg	-	-	-	-	Lipids and lipid-like molecules	Steroids and steroid derivatives	743.377	-	56.3	-	Steroidal glycosides	4.7341	4.6857	4.6884	4.6641	4.667	4.652	4.6861	4.7041	4.7032	4.6986	4.7252	4.738	7.4913	7.4723	4.9581	5.0805	4.6454	4.6273	6.4638	6.4563	7.7019	7.7879	6.2612
neg_4339	PA(8:0/PGF1alpha)	metab_13417	-	yes	down	0.6456	0.5775	1	-	HMDB0266683	M+FA-H	C31H57O11P	5.72183	-	neg	-	-	-	-	Not Available	Not Available	681.362	-	44.2	-	Not Available	7.4105	7.3272	7.3006	7.2537	7.1887	7.2878	3.5083	4.5191	4.287	3.5208	5.087	4.8188	3.544	4.7844	3.7803	3.9027	4.901	5.2887	5.1484	5.1892	4.6146	4.524	3.815
neg_2726	metab_11727	metab_11727	-	yes	up	1.6785	0.5812	1	-	-	-	-	5.52607	-	neg	-	-	-	-	-	-	916.966	-	-	-	-	4.552	4.5037	4.5063	4.482	4.4849	4.6241	5.2339	5.1384	5.3184	5.124	4.5431	4.556	7.6177	7.6408	5.5138	4.8984	8.0005	7.9517	5.6778	5.5729	5.7192	5.7364	5.4429
neg_4535	CDP-DG(i-20:0/i-16:0)	metab_13620	map01100;map00564;map01110;map04070	yes	down	0.5803	0.2624	1	Metabolic pathways;Glycerophospholipid metabolism;Biosynthesis of secondary metabolites;Phosphatidylinositol signaling system	HMDB0116305;PW_C076641	M-H2O-H	C48H89N3O15P2	5.44763	C00269	neg	-	-	Metabolism;Metabolism;Metabolism;Environmental Information Processing	Global and overview maps;Lipid metabolism;Global and overview maps;Signal transduction	Lipids and lipid-like molecules	Glycerophospholipids	990.562	-	57.3	-	CDP-glycerols	7.7078	7.6454	7.6456	7.6036	7.5274	7.5961	8.4736	8.4357	8.5439	8.5338	8.358	8.3333	4.6931	4.473	4.4202	4.3168	3.8817	4.244	5.7159	5.6647	6.7773	6.793	7.1073
neg_901	metab_16167	metab_16167	-	yes	down	0.8325	0.7886	1	-	-	-	-	4.96997	-	neg	-	-	-	-	-	-	976.547	-	-	-	-	6.6352	6.38	6.6006	6.4294	6.3425	6.5024	7.011	7.0652	7.1474	7.145	7.0093	7.017	5.5134	5.524	4.6696	4.792	4.3569	4.384	6.1556	6.0852	6.8995	6.9291	6.5088
neg_54	metab_14508	metab_14508	-	yes	up	1.2694	0.7745	1	-	-	-	-	3.45532	-	neg	-	-	-	-	-	-	619.236	-	-	-	-	5.3546	5.6386	5.3741	5.569	5.5522	5.7097	6.1195	6.2334	6.1039	6.1016	6.3164	6.4246	6.8388	6.7969	4.0872	4.2389	6.0039	6.0044	7.1189	7.1145	6.8342	6.8274	7.1046
neg_2184	metab_11178	metab_11178	-	yes	up	1.2324	0.7745	1	-	-	-	-	4.66538	-	neg	-	-	-	-	-	-	794.39	-	-	-	-	5.4323	5.0807	5.3006	5.5497	5.5089	5.4789	4.7873	4.8053	4.8045	4.7998	4.8264	4.8393	6.6761	6.6944	5.0594	5.1818	4.9106	4.7324	5.2933	5.3837	6.6125	6.6442	5.0941
neg_1506	metab_10484	metab_10484	-	yes	up	1.7335	0.3879	1	-	-	-	-	3.57223	-	neg	-	-	-	-	-	-	751.332	-	-	-	-	4.4326	4.3842	4.3868	4.3625	4.3654	4.3505	5.4104	5.3779	5.3473	5.4447	5.569	5.3805	7.7739	7.6838	4.6566	4.779	6.6981	6.5568	6.0345	6.1634	6.3855	6.5923	4.6913
neg_5156	metab_14260	metab_14260	-	yes	up	1.25	0.7745	1	-	-	-	-	4.62627	-	neg	-	-	-	-	-	-	1045.64	-	-	-	-	5.3802	5.3318	5.3345	5.3102	5.3131	5.2981	5.3322	5.3502	5.3494	5.3447	5.3713	5.3842	6.6981	6.7253	5.6042	5.7266	5.2915	5.2734	6.3322	6.3303	5.462	5.4622	7.3402
neg_5688	metab_14796	metab_14796	-	yes	down	0.7335	0.5775	1	-	-	-	-	3.93898	-	neg	-	-	-	-	-	-	670.804	-	-	-	-	6.9727	6.8535	6.9834	6.9136	6.9022	6.9438	5.2653	5.1578	4.9982	4.682	5.2755	5.3651	5.0931	5.1142	3.7848	3.9071	4.7586	5.2432	6.3384	6.3199	5.5248	5.4943	4.2706
neg_1808	metab_10785	metab_10785	-	yes	up	1.5693	0.7745	1	-	-	-	-	4.04065	-	neg	-	-	-	-	-	-	926.374	-	-	-	-	4.703	4.6546	4.6572	4.6329	4.6358	4.6209	4.6549	4.6729	4.6721	4.6674	4.694	4.7069	7.1362	7.3803	4.927	5.0494	6.5476	6.612	5.4379	5.2029	5.4398	5.4073	4.9617
neg_5801	metab_14900	metab_14900	-	yes	down	0.8109	0.5775	1	-	-	-	-	3.82223	-	neg	-	-	-	-	-	-	666.076	-	-	-	-	6.6691	6.5086	6.6215	6.5722	6.6761	6.5756	4.7454	4.7633	4.7625	4.7578	4.7845	4.7973	5.6941	5.4079	6.6754	6.7772	5.3614	4.6866	4.943	4.9793	5.6144	5.7555	5.0521
neg_1838	metab_10815	metab_10815	-	yes	up	1.7584	0.3879	1	-	-	-	-	4.08763	-	neg	-	-	-	-	-	-	755.383	-	-	-	-	4.3729	4.2925	4.5117	4.2709	4.2752	4.2588	7.4222	7.3652	7.3613	7.3234	7.4491	7.4551	7.7303	7.6894	4.5649	4.6873	6.3588	6.2176	6.094	6.0407	7.2248	7.2412	6.3944
neg_2864	metab_11870	metab_11870	-	yes	up	1.2551	0.7745	1	-	-	-	-	5.76075	-	neg	-	-	-	-	-	-	832.412	-	-	-	-	5.346	5.0309	5.2026	5.0915	5.1258	5.2201	3.5282	3.46	3.4591	3.9367	3.4811	3.4939	6.6525	6.7097	3.714	3.8363	6.2547	6.2076	5.0667	4.7847	5.5481	5.6313	4.6848
neg_789	Beta-Funaltrexamine	metab_16045	-	yes	up	1.2221	0.7745	1	-	HMDB0249128	M-H, M+Na-2H	C25H30N2O6	4.48587	C18127	neg	-	-	-	-	Benzenoids	Phenanthrenes and derivatives	453.199	-	34.6	72782-05-9	Not Available	5.4232	5.3425	5.4514	5.1847	5.2684	5.4454	6.588	6.5609	6.5079	6.5331	6.8991	6.9037	6.8584	6.6277	5.4788	5.6012	6.1878	5.942	6.6021	6.5958	6.6748	6.636	6.423
neg_637	metab_15459	metab_15459	-	yes	down	0.7746	0.5775	1	-	-	-	-	3.82223	-	neg	-	-	-	-	-	-	668.073	-	-	-	-	6.7836	6.6125	6.7419	6.7026	6.8127	6.7049	4.2768	4.2948	4.294	4.2893	4.3159	4.3287	5.6324	5.2544	6.7835	6.9384	5.2579	4.9059	4.4744	4.5107	5.7555	5.7712	4.5835
neg_473	metab_13821	metab_13821	-	yes	up	1.373	0.7745	1	-	-	-	-	6.20667	-	neg	-	-	-	-	-	-	400.892	-	-	-	-	5.0617	4.7629	4.9258	4.6726	4.9765	5.1518	6.9012	6.8945	6.8791	6.8979	6.9763	6.9548	7.014	6.9499	7.4128	7.4743	6.9137	6.9527	7.0519	7.0189	6.9924	6.9775	7.103
neg_2272	Physagulin G	metab_11269	-	yes	up	1.2953	0.7745	1	-	HMDB0039694	M+FA-H	C36H50O15	4.82972	-	neg	-	-	-	-	Lipids and lipid-like molecules	Steroids and steroid derivatives	767.314	-	76.8	148076-22-6	Steroid lactones	5.2303	4.512	5.133	4.8054	5.3886	4.4783	4.5124	4.5304	4.5295	4.5249	4.5515	4.5643	6.7251	6.7748	4.7844	4.9068	5.9785	6.0036	5.9912	6.0077	6.2137	6.2269	5.1729
neg_857	metab_16118	metab_16118	-	yes	up	1.5783	0.7745	1	-	-	-	-	4.7749	-	neg	-	-	-	-	-	-	476.251	-	-	-	-	4.6561	4.5419	4.8875	4.6083	4.8123	5.0765	6.0607	6.0963	6.152	6.1502	6.1821	6.2305	7.3332	7.3487	4.8143	4.9367	7.8798	7.9521	6.3608	6.3358	6.2115	6.1571	6.8429
neg_372	Glaucine	metab_12773	-	yes	down	0.8175	0.5775	1	-	HMDB0252738	M+Cl, M+FA-H	C21H25NO4	5.32225	C09446	neg	-	-	-	-	Alkaloids and derivatives	Aporphines	400.174	-	68.6	475-81-0	Not Available	6.6049	6.5884	6.5746	6.5043	6.4372	6.5342	5.0159	4.7473	4.9134	4.9632	4.5751	4.4076	5.3065	5.3993	6.7117	6.7275	5.5631	5.5867	3.6688	3.804	6.1969	6.1564	5.1169
neg_365	metab_12702	metab_12702	-	yes	up	1.6198	0.7745	1	-	-	-	-	5.25962	-	neg	-	-	-	-	-	-	773.457	-	-	-	-	4.581	4.6762	4.3078	4.2091	4.1932	4.1782	4.2123	4.2302	4.2294	4.2247	4.9602	5.1464	7.3995	7.4203	4.4843	4.6067	6.5881	6.5822	6.7014	6.646	6.5083	6.5474	5.6368
neg_1888	26-Glucosyl-1,3,11,22-tetrahydroxyergosta-5,24-dien-26-oate	metab_10866	-	yes	up	1.7926	0.3879	1	-	HMDB0040405	M+K-2H	C34H54O11	4.1657	-	neg	-	-	-	-	Lipids and lipid-like molecules	Steroids and steroid derivatives	675.321	-	68.3	155510-75-1	Bile acids, alcohols and derivatives	4.295	4.2466	4.2497	4.2249	4.2278	4.2129	7.3793	7.4015	7.3868	7.4018	7.4534	7.4401	7.6915	7.699	4.519	4.6414	7.5905	7.6197	6.8105	6.7946	6.868	6.8558	4.8779
neg_646	metab_15556	metab_15556	-	yes	up	1.2223	0.7745	1	-	-	-	-	3.85333	-	neg	-	-	-	-	-	-	193.053	-	-	-	-	5.3967	5.3786	5.457	5.4324	5.4886	5.4495	5.0073	4.7578	4.6511	4.5786	5.217	5.123	6.586	6.5962	5.3665	5.4781	6.1651	6.1323	6.9513	6.9119	5.4747	5.4937	5.4637
neg_2562	metab_11558	metab_11558	-	yes	down	0.7911	0.5775	1	-	-	-	-	5.27533	-	neg	-	-	-	-	-	-	1024.53	-	-	-	-	6.6904	6.6188	6.6091	6.5434	6.5294	6.615	7.533	7.5782	7.6004	7.6289	7.604	7.6162	4.7205	5.2928	4.6161	4.7385	4.3033	4.2853	6.3336	6.2574	4.4738	4.4426	6.5282
neg_487	metab_13965	metab_13965	-	yes	down	0.7845	0.5775	1	-	-	-	-	6.4882	-	neg	-	-	-	-	-	-	544.265	-	-	-	-	6.7145	6.5409	6.6799	6.5582	6.5072	6.5805	4.7717	4.789	4.1038	4.3016	4.5117	4.6552	5.1327	5.2677	6.2966	6.4417	5.5637	5.2932	5.3146	5.213	5.6666	5.275	5.4524
neg_4440	metab_13519	metab_13519	-	yes	up	1.2232	0.7745	1	-	-	-	-	5.58093	-	neg	-	-	-	-	-	-	809.406	-	-	-	-	5.3871	4.9536	5.1382	5.0976	4.728	5.4181	4.4115	3.8394	3.4358	4.525	3.4577	3.4705	6.5294	6.5895	3.6906	3.8129	7.25	7.307	6.7581	6.7331	6.9794	6.8945	6.5785
neg_530	metab_14406	metab_14406	-	yes	down	0.7674	0.5775	1	-	-	-	-	6.40998	-	neg	-	-	-	-	-	-	452.278	-	-	-	-	6.7761	6.6061	6.6947	6.4999	6.4268	6.5721	4.924	4.9912	5.0449	5.0714	5.6953	5.7004	5.1113	5.2	6.3274	6.4496	5.3575	5.3561	4.4659	4.2663	5.6817	5.6379	5.0274
neg_4221	metab_13292	metab_13292	-	yes	down	0.7361	0.5775	1	-	-	-	-	5.87008	-	neg	-	-	-	-	-	-	799.442	-	-	-	-	6.8967	6.7248	6.8032	6.538	6.7164	6.7347	4.7483	4.3112	5.0361	4.8411	3.239	3.4095	5.1879	5.0768	3.4718	3.5942	5.9066	5.8584	4.8554	4.894	5.0923	5.2359	3.5065
neg_415	metab_13215	metab_13215	-	yes	down	0.8071	0.5775	1	-	-	-	-	5.7841	-	neg	-	-	-	-	-	-	372.049	-	-	-	-	6.6231	6.8867	6.6931	6.7548	6.7949	6.8884	3.9926	4.0106	4.0098	4.0051	4.0317	4.0446	5.6382	5.3452	6.6476	6.8207	5.2486	4.603	4.1902	4.8631	5.2105	5.172	4.2993
neg_2931	PS(PGE2/16:1(9Z))	metab_11938	-	yes	down	0.7625	0.5775	1	-	HMDB0281239	M+Cl	C42H72NO13P	5.86233	-	neg	-	-	-	-	Not Available	Not Available	864.439	-	50.2	-	Not Available	6.7893	6.5778	6.7681	6.6703	6.7481	6.6612	7.2954	7.3329	7.1356	7.1256	7.2154	7.1908	5.0837	5.1769	4.3187	4.4515	5.3661	5.4617	6.1449	6.0899	6.2884	6.2557	5.9885
neg_2057	(3b,22a)-12-Oleanene-3,22,24,29-tetrol 3-[arabinosyl-(1->3)-arabinoside]	metab_11044	-	yes	up	1.4269	0.7745	1	-	HMDB0034818	M+K-2H	C40H66O12	4.4547	-	neg	-	-	-	-	Lipids and lipid-like molecules	Prenol lipids	775.4	-	66.5	211944-26-2	Triterpenoids	4.928	4.7126	4.7606	4.8402	4.4341	4.8897	6.4901	6.4618	6.3999	6.4082	6.6719	6.6425	6.9757	7.0315	4.4429	4.5653	6.8877	6.9795	5.7521	5.7788	4.3007	4.3318	7.5849
neg_2748	Collagen	metab_11748	-	yes	down	0.797	0.5775	1	-	HMDB0303213	M-H2O-H	C36H60N10O11	5.56527	C00211	neg	-	-	-	-	Organic acids and derivatives	Carboxylic acids and derivatives	789.427	-	62.4	9064-67-9	Amino acids, peptides, and analogues	6.6502	6.5902	6.6592	6.4992	6.4605	6.5972	6.8775	6.8737	6.72	6.6867	6.9869	7.0124	5.0914	5.3001	4.5207	4.6431	4.208	4.1899	4.4463	4.4826	5.0951	5.2545	4.5554
neg_6116	Melatonin	metab_15202	map01100;map04713;map04080;map01110;map00380	yes	up	1.2724	0.7745	1	Metabolic pathways;Circadian entrainment;Neuroactive ligand-receptor interaction;Biosynthesis of secondary metabolites;Tryptophan metabolism	HMDB0001389;PW_C001074;MJDBZSJ0000127	M+FA-H	C13H16N2O2	3.4786	C01598	neg	Hormones and transmitters	Other hormones	Metabolism;Organismal Systems;Environmental Information Processing;Metabolism;Metabolism	Global and overview maps;Environmental adaptation;Signaling molecules and interaction;Global and overview maps;Amino acid metabolism	Organoheterocyclic compounds	Indoles and derivatives	277.119	-	38.1	73-31-4	Indoles	5.2564	5.2308	5.226	5.196	5.2541	5.2847	6.9282	6.8964	6.9169	6.9227	6.9981	7.0123	6.7093	6.6881	5.4804	5.6028	6.164	6.1839	7.2205	7.2276	6.6878	6.6324	7.6365
neg_95	metab_16220	metab_16220	-	yes	down	0.8141	0.5775	1	-	-	-	-	4.34537	-	neg	-	-	-	-	-	-	241.046	-	-	-	-	6.5816	6.507	6.5815	6.5443	6.5931	6.5241	4.9516	5.037	4.9931	5.0419	4.9653	5.0351	5.4408	5.3582	6.7203	6.802	5.2447	5.1738	5.2135	5.2327	5.9102	5.9606	5.4785
neg_4763	Ergovaline	metab_13854	-	yes	up	1.4662	0.7745	1	-	HMDB0251917	M-H	C29H35N5O5	5.15795	-	neg	-	-	-	-	Alkaloids and derivatives	Ergoline and derivatives	532.262	-	40	-	Lysergic acids and derivatives	4.8407	4.7923	4.795	4.7707	4.7736	4.7586	5.7039	5.8552	6.0529	6.0708	6.0208	6.0183	7.0814	7.0973	5.0647	5.1871	6.7562	6.7704	6.5437	6.5275	5.1291	4.8913	5.2095
neg_927	metab_16195	metab_16195	-	yes	down	0.788	0.5775	1	-	-	-	-	5.08743	-	neg	-	-	-	-	-	-	877.478	-	-	-	-	6.6756	6.5345	6.6326	6.5028	6.5212	6.5822	7.6231	7.65	7.6351	7.6365	7.5909	7.5736	4.9564	5.2604	5.1927	5.3151	7.0385	6.9903	7.0448	7.0113	7.0806	7.114	6.8114
neg_1768	Sambutoxin	metab_10744	-	yes	up	1.7148	0.3879	1	-	HMDB0041085	M+K-2H	C28H39NO4	3.97807	-	neg	-	-	-	-	Lipids and lipid-like molecules	Prenol lipids	490.234	-	51.2	160047-56-3	Terpene glycosides	4.3966	2.0492	2.0519	2.0278	2.0306	2.0158	6.8098	6.7824	6.7896	6.7593	6.6157	6.5481	7.5301	7.5393	2.3198	2.4417	7.9466	8.0181	7.3714	7.3389	7.45	7.4925	7.5911
neg_5039	metab_14142	metab_14142	-	yes	up	1.3269	0.7745	1	-	-	-	-	4.7984	-	neg	-	-	-	-	-	-	423.261	-	-	-	-	5.1281	5.0394	4.9835	5.0957	4.9671	5.1448	5.7829	5.7598	5.8224	5.7036	6.2082	6.2369	6.7994	6.8044	4.7561	4.0554	4.4728	4.7053	7.0998	7.0804	6.7326	6.7018	7.5562
neg_1618	PA(TXB2/i-13:0)	metab_10600	-	yes	up	1.7594	0.3879	1	-	HMDB0267458	M+K-2H	C36H65O12P	3.74422	-	neg	-	-	-	-	Not Available	Not Available	757.367	-	51.2	-	Not Available	4.3236	4.2752	4.2779	4.2535	4.2565	4.2415	4.2756	4.2935	4.2927	4.288	4.3147	4.3275	7.6415	7.6069	4.5476	4.67	6.3053	6.272	5.9811	5.9382	4.4054	4.3742	6.1082
neg_234	metab_11336	metab_11336	-	yes	up	1.3289	0.7745	1	-	-	-	-	3.24448	-	neg	-	-	-	-	-	-	871.327	-	-	-	-	5.1228	5.0744	5.077	5.0527	5.0556	5.0406	5.0747	5.0927	5.0919	5.0872	5.1138	5.1267	6.6288	6.8074	5.3468	5.4692	5.6173	5.5569	6.0854	6.1445	5.488	5.5279	6.3009
neg_5870	Rifampicin	metab_14963	map04976	yes	up	1.6602	0.549	1	Bile secretion	HMDB0257225	M+Na-2H	C43H58N4O12	3.74422	C06688	neg	Antibiotics	Polyketides and nonribosomal peptides	Organismal Systems	Digestive system	Phenylpropanoids and polyketides	Macrolactams	843.386	-	64.2	13292-46-1	Not Available	4.4844	4.436	4.442	4.4143	4.4172	4.5316	4.4363	4.4543	4.4535	4.4488	4.4754	4.4883	7.4522	7.4451	4.7084	4.8308	6.0869	6.0871	7.027	7.0174	6.4546	6.5311	7.5585
neg_883	metab_16146	metab_16146	-	yes	down	0.7178	0.5775	1	-	-	-	-	4.88428	-	neg	-	-	-	-	-	-	342.24	-	-	-	-	6.9426	6.862	6.8768	6.8178	6.7793	6.8706	7.2177	7.1149	7.2197	7.1743	7.1163	7.1041	5.0677	4.9837	7.9511	7.9662	7.386	7.489	7.6965	7.667	7.4327	7.3791	7.9482
neg_1993	Lansioside A	metab_10976	-	yes	up	1.2345	0.7745	1	-	HMDB0035101	M+K-2H	C38H61NO8	4.33752	-	neg	-	-	-	-	Lipids and lipid-like molecules	Prenol lipids	696.394	-	79.7	82537-86-8	Terpene glycosides	5.3305	5.3848	4.3661	5.2234	5.3247	5.4341	5.719	5.5977	5.484	5.4961	6.2395	6.2667	6.5498	6.5804	4.6358	4.7582	7.8037	7.8585	7.097	7.0634	6.7571	6.7678	6.8082
neg_5593	metab_14704	metab_14704	-	yes	up	1.3487	0.7745	1	-	-	-	-	4.06413	-	neg	-	-	-	-	-	-	576.272	-	-	-	-	5.0707	5.5903	4.8954	5.1136	4.4109	5.3018	5.5503	5.5685	5.5604	5.5842	5.7089	5.9404	6.8268	6.839	4.702	4.8244	4.67	4.8144	4.6276	4.9684	6.0893	5.4147	4.7367
neg_2943	metab_11951	metab_11951	-	yes	up	1.2268	0.7745	1	-	-	-	-	5.87792	-	neg	-	-	-	-	-	-	666.314	-	-	-	-	5.3473	5.2309	5.312	5.2213	5.111	5.255	3.8674	4.0184	4.3541	3.9275	3.9065	3.9193	6.513	6.5602	5.3619	5.2499	6.6044	6.6615	5.9237	5.8643	5.9673	5.9375	6.4102
neg_4491	metab_13574	metab_13574	-	yes	down	0.7694	0.5775	1	-	-	-	-	5.5104	-	neg	-	-	-	-	-	-	890.939	-	-	-	-	6.7295	6.5241	6.7205	6.6225	6.6256	6.7167	4.3215	4.3394	4.3386	4.3339	4.3606	4.3734	5.2295	5.1775	6.2345	6.2226	4.2808	4.6981	5.3787	5.3989	5.758	5.9379	6.023
neg_2602	metab_11597	metab_11597	-	yes	up	1.2698	0.7745	1	-	-	-	-	5.33788	-	neg	-	-	-	-	-	-	617.224	-	-	-	-	5.2427	4.289	5.0837	5.0467	5.1461	4.9284	4.2894	4.3073	4.3065	4.3018	4.3285	4.3413	6.6663	6.6571	4.7185	4.8602	6.885	6.8499	7.0833	7.1209	6.6648	6.8579	5.7422
neg_2481	metab_11480	metab_11480	-	yes	up	1.5552	0.7745	1	-	-	-	-	5.15012	-	neg	-	-	-	-	-	-	774.9	-	-	-	-	4.648	3.1803	4.3293	3.6054	3.4929	3.6057	3.1807	3.1986	3.1978	3.1932	3.2198	3.2326	7.24	7.2288	3.4526	3.575	6.7806	6.7582	6.3769	6.3877	5.7825	5.9394	6.5117
neg_5082	Honokiol	metab_14186	-	yes	up	1.5246	0.7745	1	-	HMDB0253212;MJDBOTE0000890	2M-H	C18H18O2	4.73577	C10630	neg	-	-	-	-	Benzenoids	Benzene and substituted derivatives	531.257	-	56.3	564-73-8	Biphenyls and derivatives	4.7027	3.6291	3.7877	3.6075	3.6104	3.5954	5.5587	5.5294	5.4157	5.3267	5.6375	5.6564	7.1545	7.1697	3.9015	4.0239	6.7559	6.8058	6.3202	6.2725	6.4575	6.4609	5.6891
neg_1440	Dodeca-7,10-dienedioylcarnitine	metab_10420	-	yes	up	1.2363	0.7745	1	-	HMDB0241261	M+K-2H	C19H31NO6	3.4786	-	neg	-	-	-	-	Lipids and lipid-like molecules	Fatty Acyls	406.162	-	39.2	-	Fatty acid esters	5.3087	5.2603	5.263	5.2386	5.2415	5.2266	5.5326	5.5583	5.2998	5.2731	6.0563	6.1121	6.5806	6.5634	5.5327	5.6551	7.1685	7.1808	6.5606	6.5612	6.3043	6.2367	6.4956
neg_435	metab_13426	metab_13426	-	yes	down	0.7518	0.5775	1	-	-	-	-	5.93285	-	neg	-	-	-	-	-	-	600.325	-	-	-	-	6.7724	6.6639	6.6833	6.6347	6.6998	6.6964	6.5681	6.5473	6.6439	6.6116	6.6218	6.5688	4.9786	5.0916	3.5404	3.6628	3.2278	3.2098	4.9603	4.9342	3.3982	3.3671	4.7512
neg_2698	metab_11696	metab_11696	-	yes	down	0.7114	0.5775	1	-	-	-	-	5.479	-	neg	-	-	-	-	-	-	717.392	-	-	-	-	6.9276	6.8198	6.9076	6.8321	6.7892	6.8157	5.5996	5.5736	5.2087	5.4903	5.7717	5.8157	5.1814	4.9281	5.0152	5.1376	4.7024	4.7609	4.9407	4.977	5.0532	4.853	5.0498
neg_5662	PG(a-13:0/i-12:0)	metab_14769	map01100;map00564;map00552	yes	down	0.7548	0.5775	1	Metabolic pathways;Glycerophospholipid metabolism;Teichoic acid biosynthesis	HMDB0116642;PW_C076260	M+FA-H	C31H61O10P	3.97025	C00344	neg	Lipids	Phospholipids	Metabolism;Metabolism;Metabolism	Global and overview maps;Lipid metabolism;Glycan biosynthesis and metabolism	Lipids and lipid-like molecules	Glycerophospholipids	669.394	-	52.4	-	Glycerophosphoglycerols	6.7497	6.672	6.756	6.6499	6.6271	6.7122	6.7909	6.8239	6.7487	6.7432	6.8145	6.8439	5.0789	5.0949	3.6327	3.7551	6.1928	6.1368	3.5583	4.0697	4.3643	4.7274	4.1462
neg_5704	metab_14812	metab_14812	-	yes	up	1.4871	0.7745	1	-	-	-	-	3.92335	-	neg	-	-	-	-	-	-	989.02	-	-	-	-	4.7607	4.7123	4.7149	4.6906	4.6935	4.6785	5.8319	5.6494	5.6727	5.5775	4.7517	5.5323	7.2084	7.0798	6.1758	5.1247	4.672	4.6539	4.9102	4.9465	4.8424	4.8113	5.0194
neg_6155	metab_15240	metab_15240	-	yes	up	1.3162	0.7745	1	-	-	-	-	3.44748	-	neg	-	-	-	-	-	-	245.096	-	-	-	-	5.1099	3.6904	5.1197	4.672	5.1818	4.945	6.8653	6.8024	6.8723	6.8563	6.7874	6.7545	6.7192	6.7255	3.8969	4.0193	6.3392	6.4233	7.064	7.0635	6.7786	6.777	7.4429
neg_4117	HMDB0127639	metab_13179	-	yes	down	0.6984	0.5775	1	-	-	M+Cl	C51H79NO14	5.99557	-	neg	-	-	-	-	-	-	964.515	-	89.4	-	-	6.9575	6.8188	6.8656	6.7745	6.7546	6.8236	8.0141	8.0498	7.9354	7.9359	8.1635	8.1589	5.0682	4.859	4.8446	4.967	4.7726	4.9458	5.9203	5.8526	4.7024	4.8467	7.2664
neg_5123	metab_14229	metab_14229	-	yes	down	0.777	0.5775	1	-	-	-	-	4.68105	-	neg	-	-	-	-	-	-	242.013	-	-	-	-	6.6469	6.5647	6.5723	6.4961	6.4001	6.5182	4.7167	4.8176	4.6744	4.7292	4.6854	4.8137	5.0938	5.1643	6.2751	6.2698	3.7844	3.7663	6.404	6.3443	6.2745	6.0874	6.9473
neg_4068	Nelfinavir	metab_13126	-	yes	up	1.2311	0.7745	1	-	HMDB0014365	M+FA-H	C32H45N3O4S	6.05033	C07257	neg	-	-	-	-	Organic acids and derivatives	Carboxylic acids and derivatives	612.316	-	48.1	159989-64-7	Amino acids, peptides, and analogues	5.2864	5.1699	5.0472	4.9696	5.0814	5.1668	5.0249	4.2448	3.9644	3.8947	3.8757	3.5293	6.5644	6.508	3.7494	3.8718	6.2891	6.0317	3.9215	4.4548	5.2976	3.9975	4.8057
neg_3166	LysoPI(18:1(9Z)/0:0)	metab_12185	-	yes	up	1.2696	0.7745	1	-	HMDB0061693	M+FA-H	C27H51O12P	6.12862	-	neg	-	-	-	-	Lipids and lipid-like molecules	Glycerophospholipids	643.31	-	74.9	1114770-15-8	Glycerophosphoinositols	5.1922	5.4206	5.2376	5.1574	5.3337	5.2019	5.0074	4.9465	4.7708	4.4685	4.8308	4.899	6.5637	6.592	4.244	4.3664	5.4125	5.548	4.1695	4.2876	4.1017	4.0705	4.2786
neg_2545	Estrone	metab_16287	map01100;map00140;map04976	yes	up	1.3312	0.7745	1	Metabolic pathways;Steroid hormone biosynthesis;Bile secretion	HMDB0001425;PW_C000094;HMDB0000145;LMST02010004;MJDBOTE0000769	2M+FA-H	C18H22O2	5.24395	C02538	neg	Hormones and transmitters	Steroid hormones	Metabolism;Metabolism;Organismal Systems	Global and overview maps;Lipid metabolism;Digestive system	Lipids and lipid-like molecules	Steroids and steroid derivatives	585.325	-	49.9	53-16-7;481-97-0	Sulfated steroids	5.0541	5.268	5.2495	4.9517	4.8302	5.2389	6.6287	6.7088	6.6332	6.6373	6.6564	6.6854	6.6897	6.728	4.4189	4.5413	4.1062	4.0881	6.1332	6.1401	5.9692	5.8965	6.2017
neg_1654	(5E)-7-[3,5-Dihydroxy-2-(3-hydroxyoctyl)cyclopentyl]hept-5-enoylcarnitine	metab_10637	-	yes	down	0.7949	0.5775	1	-	HMDB0241879	M-H	C27H49NO7	3.80658	-	neg	-	-	-	-	Lipids and lipid-like molecules	Fatty Acyls	498.341	-	47.9	-	Eicosanoids	6.563	6.4521	6.5253	6.4295	6.4659	6.5234	6.5596	6.5771	6.6656	6.6554	6.5803	6.6181	5.2265	5.217	5.4628	5.5852	5.3017	5.1842	5.5471	5.6646	5.3206	5.2933	5.4975
neg_378	metab_12834	metab_12834	-	yes	down	0.6905	0.5775	1	-	-	-	-	5.36925	-	neg	-	-	-	-	-	-	348.193	-	-	-	-	6.968	6.9177	6.8929	6.8161	6.803	6.9418	7.295	7.3246	7.3229	7.3497	7.2301	7.2178	4.8209	4.8115	5.0573	5.1797	4.7446	4.7417	5.9781	5.9878	5.871	5.8094	6.1603
neg_5687	metab_14795	metab_14795	-	yes	down	0.7519	0.5775	1	-	-	-	-	3.93898	-	neg	-	-	-	-	-	-	686.271	-	-	-	-	6.7226	6.0305	6.7165	6.4558	6.5403	6.3272	6.6972	6.7227	6.6703	6.6343	6.7151	6.7077	5.0631	5.0546	5.2995	5.4219	5.3981	5.3877	5.8269	5.8938	5.1573	5.1261	6.3094
neg_1485	NPC	metab_10460	map00983	yes	up	1.4127	0.7745	1	Drug metabolism - other enzymes	HMDB0060499;PW_C040680	M-H	C28H30N4O6	3.54092	C16543	neg	-	-	Metabolism	Xenobiotics biodegradation and metabolism	Alkaloids and derivatives	Camptothecins	517.214	-	45.7	-	Not Available	4.8809	4.8038	4.8216	4.662	4.7643	5.076	7.0809	7.0804	7.0724	7.0512	7.0509	7.0143	6.8839	6.8952	5.6168	5.5659	5.9471	5.988	6.6246	6.6621	6.7803	6.7762	7.2344
neg_2207	PGP(18:3(6Z,9Z,12Z)/5-iso PGF2VI)	metab_11204	-	yes	up	1.7653	0.3879	1	-	HMDB0273063	M+K-2H	C42H72O16P2	4.70453	-	neg	-	-	-	-	Not Available	Not Available	931.382	-	80.4	-	Not Available	4.2552	4.2068	4.414	4.1852	4.4671	4.7007	5.9024	5.8406	5.6377	5.788	5.9471	6.053	7.5085	7.5118	4.4792	4.6016	6.0713	6.1196	7.6932	7.6878	7.5268	7.5476	7.4855
neg_2956	Epothilone D	metab_11965	-	yes	down	0.607	0.3832	1	-	LMPK04000001;HMDB0251876	2M-H	C27H41NO5S	5.88577	C12039	neg	-	-	-	-	Phenylpropanoids and polyketides	Macrolides and analogues	981.542	-	79.4	189453-10-9	Epothilones and analogues	7.3146	7.229	7.2784	7.1707	7.2334	7.2418	7.5751	7.6038	7.5363	7.5712	7.7492	7.7418	4.4514	4.4398	3.557	3.6867	3.2444	3.993	5.0625	5.0771	4.5461	4.5087	6.9874
neg_4543	(23S)-23,25-dihdroxy-24-oxovitamine D3 23-(beta-glucuronide)	metab_13629	-	yes	up	1.2539	0.7745	1	-	HMDB0010361	M+FA-H	C33H50O10	5.4398	-	neg	-	-	-	-	Lipids and lipid-like molecules	Steroids and steroid derivatives	651.336	-	86.1	-	Vitamin D and derivatives	5.2106	4.8744	5.2295	5.1745	4.8967	4.8939	4.6279	4.3482	4.5647	4.3581	4.1622	4.2994	6.5414	6.5335	5.0714	4.8173	6.6346	6.5695	4.3569	4.0598	5.6021	5.5854	4.7594
neg_357	metab_12613	metab_12613	-	yes	down	0.7616	0.5775	1	-	-	-	-	5.16578	-	neg	-	-	-	-	-	-	486.257	-	-	-	-	6.6637	6.6189	6.5677	6.5344	6.4806	6.6168	8.0002	8.0444	7.9709	7.9893	8.0243	8.0107	4.965	5.0751	5.0567	4.9529	6.2218	6.2153	6.7211	6.7013	7.5661	7.5463	6.1905
neg_761	metab_16015	metab_16015	-	yes	up	1.474	0.7745	1	-	-	-	-	4.34537	-	neg	-	-	-	-	-	-	524.309	-	-	-	-	4.7443	4.6601	4.5347	4.5671	4.5849	4.608	5.7137	5.7151	5.4725	5.559	6.6556	6.6327	6.9811	6.9931	4.8045	4.9269	5.8862	5.9419	7.454	7.4267	5.8207	5.7928	7.5314
neg_548	metab_14586	metab_14586	-	yes	down	0.7897	0.5775	1	-	-	-	-	6.23017	-	neg	-	-	-	-	-	-	374.245	-	-	-	-	6.5579	6.2622	6.3346	6.0859	6.3088	6.239	4.8579	5.1485	5.1966	5.1065	5.3196	5.4215	4.5423	5.1788	5.8792	6.4201	5.5251	4.7945	4.893	4.4725	5.6915	5.5816	5.398
neg_484	1-Linoleoyl-sn-Glycero-3-Phosphocholine	metab_13933	-	yes	down	0.6382	0.5775	1	-	LMGP01050137;HMDB0010386	M+Cl, M+FA-H	C26H50NO7P	6.44905	C04100	neg	-	-	-	-	Lipids and lipid-like molecules	Glycerophospholipids	564.33	75.8	-	22252-07-9	Glycerophosphocholines	7.1552	6.9132	7.1066	6.904	6.844	6.9481	5.1817	5.3207	5.0204	5.1295	5.2879	5.3952	4.536	4.5667	6.4132	6.5937	4.7791	4.4247	3.8373	4.3777	5.1855	5.0859	4.9165
neg_4784	(1,10,11,12,14,23-Hexahydroxy-6,10,19-trimethyl-24-oxa-4-azaheptacyclo[12.12.0.02,11.04,9.015,25.018,23.019,25]hexacosan-22-yl) 3,4-dimethoxybenzoate	metab_13875	-	yes	up	1.3176	0.7745	1	-	HMDB0242290	M+Na-2H	C36H51NO11	5.11877	-	neg	-	-	-	-	Lipids and lipid-like molecules	Steroids and steroid derivatives	694.321	-	74.2	-	Steroidal alkaloids	5.056	5.3745	5.3088	5.1557	4.8655	5.1899	4.356	4.3739	4.3731	4.3684	4.3951	4.4079	6.6217	6.6619	5.447	5.3692	6.94	6.9653	4.5536	4.5898	5.0078	5.3927	4.6627
neg_4647	metab_13737	metab_13737	-	yes	down	0.5446	0.2624	1	-	-	-	-	5.31442	-	neg	-	-	-	-	-	-	953.958	-	-	-	-	7.5838	7.5121	7.6054	7.5422	7.5713	7.5989	4.4613	3.96	3.9592	4.5858	3.9812	3.994	4.9691	4.1302	4.2141	4.3365	5.6586	5.4328	5.6144	5.7391	6.1577	6.2282	4.2488
neg_358	metab_12624	metab_12624	-	yes	up	1.4336	0.7745	1	-	-	-	-	3.68162	-	neg	-	-	-	-	-	-	614.352	-	-	-	-	4.813	4.492	4.7101	4.6023	4.7638	4.7249	5.5752	5.6886	5.8018	5.7764	5.479	5.6837	6.9485	6.9001	4.7644	4.8868	7.7598	7.7517	5.4496	5.4911	5.1812	5.0652	6.3208
neg_315	metab_12168	metab_12168	-	yes	up	1.8009	0.3879	1	-	-	-	-	3.56442	-	neg	-	-	-	-	-	-	844.4	-	-	-	-	4.1818	4.1334	4.1361	4.1117	4.1147	4.0997	4.5556	4.3334	4.6995	4.1462	5.0205	5.2632	7.518	7.5309	4.4058	4.5282	6.1945	5.7648	4.5487	5.0956	4.2636	4.2324	4.5122
neg_828	metab_16087	metab_16087	-	yes	up	1.2939	0.7745	1	-	-	-	-	4.64192	-	neg	-	-	-	-	-	-	601.32	-	-	-	-	5.1002	4.2847	4.9996	4.6799	3.6966	4.9047	6.8021	6.7023	6.7179	6.7394	6.715	6.6932	6.5309	6.599	3.9878	4.1101	5.6448	5.7185	6.6628	6.6252	6.5906	6.5695	7.0312
neg_330	metab_12323	metab_12323	-	yes	up	1.4841	0.7745	1	-	-	-	-	3.61918	-	neg	-	-	-	-	-	-	598.321	-	-	-	-	4.7055	4.2644	4.254	4.2296	4.2326	4.5144	4.2517	4.2696	4.2688	4.2641	4.2908	4.3036	6.9957	6.9833	4.8244	4.6765	4.8856	4.9719	5.4361	5.3907	4.3815	4.3503	6.2204
neg_257	metab_11566	metab_11566	-	yes	up	1.9843	0.3879	1	-	-	-	-	3.35385	-	neg	-	-	-	-	-	-	679.305	-	-	-	-	3.9166	3.8682	3.8708	3.8465	3.8494	3.8345	4.6061	4.6229	5.2304	4.6835	3.9076	4.5687	7.8085	7.7714	4.1406	4.4791	8.0809	8.1291	7.1826	7.1889	7.1729	7.139	6.4013
neg_5546	metab_14656	metab_14656	-	yes	down	0.6176	0.3832	1	-	-	-	-	4.12663	-	neg	-	-	-	-	-	-	713.844	-	-	-	-	7.2256	7.5864	7.129	7.3046	7.1789	7.5179	2.1048	2.1227	2.1219	2.1172	2.1436	2.1564	5.0198	4.4622	2.3753	2.4972	4.2024	4.0615	5.7327	5.6021	5.6295	4.5566	4.8928
neg_337	metab_12394	metab_12394	-	yes	up	1.608	0.549	1	-	-	-	-	3.66598	-	neg	-	-	-	-	-	-	657.241	-	-	-	-	4.481	4.4326	4.4353	4.6222	4.4833	5.035	4.433	4.4509	4.4501	4.4454	4.4721	4.4849	7.0747	7.2054	4.705	4.8274	4.3923	4.3742	6.7128	6.7149	6.8139	6.7637	6.5297
neg_6371	Xanthine amine congener	metab_15461	-	yes	up	1.5626	0.7745	1	-	HMDB0259918	M+Cl	C21H28N6O4	3.20537	-	neg	-	-	-	-	Organoheterocyclic compounds	Imidazopyrimidines	463.187	-	46.8	-	Purines and purine derivatives	4.5594	5.5675	4.7582	5.0204	4.6999	5.4393	5.7155	5.6881	5.7197	5.9763	6.1646	6.374	7.1654	7.1245	4.7834	4.9058	6.6591	6.4445	5.7824	5.9693	6.2174	5.54	5.5603
neg_451	1-Octen-3-yl primeveroside	metab_13595	-	yes	down	0.807	0.7723	1	-	HMDB0032960;LMFA13010064	M+K-2H, 2M+Hac-H	C19H34O10	6.066	-	neg	-	-	-	-	Lipids and lipid-like molecules	Fatty Acyls	459.164	-	61.9	209863-01-4	Fatty acyl glycosides	6.4635	6.374	6.3833	6.2985	6.2164	6.3162	4.5198	4.5194	4.7323	4.4025	4.4296	4.6209	4.9283	5.2158	6.423	6.4602	5.9121	6.0707	3.0386	3.3561	5.8913	5.9155	3.1476
neg_4689	metab_13781	metab_13781	-	yes	up	1.5818	0.7745	1	-	-	-	-	5.26747	-	neg	-	-	-	-	-	-	960.462	-	-	-	-	4.5221	4.1054	4.8318	4.89	4.8723	4.0826	4.1058	4.1238	4.1229	4.1183	4.1449	4.1577	7.1828	7.1529	4.3778	4.5002	6.9445	6.7964	6.7182	6.7289	6.6516	6.8273	5.269
neg_4316	metab_13393	metab_13393	-	yes	up	1.2723	0.7745	1	-	-	-	-	5.76075	-	neg	-	-	-	-	-	-	684.372	-	-	-	-	5.1373	5.12	5.1867	4.9935	4.92	5.1868	4.64	4.7491	4.4788	4.4741	4.6025	4.8909	6.4975	6.5359	4.7337	4.8561	5.5392	5.5101	6.5312	6.5116	6.8736	6.8385	6.0488
neg_721	Beclabuvir	metab_15975	-	yes	up	1.29	0.7745	1	-	HMDB0248920	M-H2O-H, M+FA-H	C36H45N5O5S	4.18133	-	neg	-	-	-	-	Organoheterocyclic compounds	Indoles and derivatives	704.308	-	41.8	-	Indolecarboxylic acids and derivatives	5.0863	5.1291	5.0287	4.8279	4.912	5.185	5.1429	4.7472	5.2376	4.9036	3.7593	4.4131	6.5454	6.5611	5.3494	5.3423	7.5364	7.5739	7.2597	7.2468	7.4723	7.4619	6.8757
neg_2232	metab_11230	metab_11230	-	yes	up	1.3386	0.7745	1	-	-	-	-	4.75143	-	neg	-	-	-	-	-	-	691.812	-	-	-	-	4.9794	6.3469	5.2209	5.7267	5.2641	6.1405	3.0186	3.0366	3.0357	3.0311	3.0577	3.0705	6.714	6.6653	3.2905	3.4128	6.3178	6.2442	4.5029	4.0728	5.2273	5.6853	3.6217
neg_6404	metab_15497	metab_15497	-	yes	down	0.827	0.7723	1	-	-	-	-	3.1198	-	neg	-	-	-	-	-	-	557.094	-	-	-	-	6.3735	6.3799	6.4331	6.4777	6.554	6.5154	4.5494	4.5674	4.5665	4.5619	4.5885	4.6013	5.6358	5.271	6.5893	6.5811	5.5974	5.427	4.747	4.7833	5.0859	5.1659	4.8561
neg_6329	Cyclopassifloside IV	metab_15418	-	yes	up	1.6038	0.549	1	-	HMDB0035946	M+K-2H	C37H62O12	3.26013	-	neg	-	-	-	-	Lipids and lipid-like molecules	Prenol lipids	735.373	-	50.1	292167-41-0	Terpene glycosides	4.4716	4.4232	4.4259	4.4016	4.4045	4.3895	5.9151	5.8269	5.962	5.9435	5.8734	5.8074	7.2335	7.1715	5.1979	4.818	5.8325	5.9501	6.0578	6.1194	5.4783	5.4375	6.2615
neg_6305	3-Hydroxyindolin-2-one-sulfate	metab_15394	-	yes	down	0.7421	0.5775	1	-	HMDB0304928	M-H	C8H7NO5S	3.3069	-	neg	-	-	-	-	Organoheterocyclic compounds	Indoles and derivatives	227.997	-	56.2	-	Indolines	6.6756	6.6464	6.6452	6.5568	6.4633	6.5844	3.9052	3.9231	4.0723	4.6699	4.1039	4.2265	4.8931	4.954	6.524	6.6286	4.339	4.2611	4.1028	4.139	6.2194	6.1607	4.2119
neg_466	Etorphine	metab_13751	-	yes	down	0.8324	0.7723	1	-	HMDB0242562	M-H2O-H, M+FA-H	C25H33NO4	6.15987	C11793	neg	-	-	-	-	Alkaloids and derivatives	Morphinans	456.237	-	66.8	14521-96-1	Not Available	6.3452	6.1967	6.2853	6.1356	6.0645	6.178	5.1149	5.038	5.1276	5.0083	5.063	5.0431	5.3299	5.2818	6.127	6.1993	5.4121	5.4464	5.068	4.8513	5.3911	5.2796	4.5137
neg_833	metab_16093	metab_16093	-	yes	down	0.8286	0.7723	1	-	-	-	-	4.68105	-	neg	-	-	-	-	-	-	255.062	-	-	-	-	6.3574	6.3294	6.3007	6.2747	6.2941	6.3046	3.8137	3.8317	3.8309	3.8262	3.8528	3.8744	5.2566	5.2679	6.3937	6.4263	4.6325	4.6975	5.1754	5.2173	5.7839	5.832	5.0532
neg_2761	PE-NMe(18:4(6Z,9Z,12Z,15Z)/14:1(9Z))	metab_11763	-	yes	up	1.2765	0.7745	1	-	HMDB0113251;PW_C059375	M+K-2H	C38H66NO8P	5.58878	C01241	neg	-	-	-	-	Lipids and lipid-like molecules	Glycerophospholipids	732.394	-	67.7	-	Glycerophosphoethanolamines	5.1062	5.0447	4.684	5.0031	4.8044	4.9563	7.6187	7.6065	7.4085	7.3808	7.7683	7.7689	6.5625	6.5182	4.0939	4.3044	3.7812	4.4188	6.3401	6.3426	5.8394	5.8394	7.2022
neg_1558	PE(18:3(9Z,12Z,15Z)/20:5(7Z,9Z,11E,13E,17Z)-3OH(5,6,15))	metab_10535	-	yes	down	0.5875	0.3832	1	-	HMDB0261680	M+Na-2H	C43H70NO11P	3.65815	-	neg	-	-	-	-	Not Available	Not Available	828.438	-	42	-	Not Available	7.3168	7.2955	7.299	7.2388	7.2384	7.2978	7.6133	7.658	7.7172	7.7009	7.537	7.5586	4.3081	4.2986	4.5444	4.6668	6.1937	6.1846	4.47	4.5334	4.4194	4.371	4.5791
neg_772	metab_16027	metab_16027	-	yes	up	1.4824	0.7745	1	-	-	-	-	3.33037	-	neg	-	-	-	-	-	-	944.506	-	-	-	-	4.6789	4.6305	4.6332	4.6089	4.6118	4.5968	5.3671	5.283	5.7837	6.0176	5.2303	5.4212	7.0421	6.9362	4.9029	5.0253	4.5902	5.0307	7.1125	7.1732	7.4769	7.5346	6.6527
neg_5539	MG(LTE4/0:0/0:0)	metab_14648	-	yes	up	1.2854	0.7745	1	-	HMDB0260480	M+FA-H	C26H43NO7S	4.13445	-	neg	-	-	-	-	Not Available	Not Available	558.278	-	40.1	-	Not Available	5.0785	5.0301	5.0328	5.0084	5.0114	4.9964	5.7901	5.8174	5.6817	5.6838	6.5865	6.609	6.5519	6.5279	5.3025	5.4249	6.1607	6.2019	5.5356	5.3481	5.1603	5.5251	7.4534
neg_5417	DG(5-iso PGF2VI/0:0/8:0)	metab_14525	-	yes	up	1.8888	0.3879	1	-	HMDB0297154	M+FA-H	C29H50O8	4.2672	-	neg	-	-	-	-	Not Available	Not Available	571.346	-	70.3	-	Not Available	4.0172	3.9688	3.9715	3.9472	3.9501	3.9351	5.4197	5.4188	5.5702	5.5834	5.1942	5.2193	7.5687	7.5877	4.2643	4.3636	6.5344	6.5564	6.2878	6.2225	6.2895	6.2236	5.6328
neg_4984	metab_14084	metab_14084	-	yes	down	0.8299	0.7723	1	-	-	-	-	4.86102	-	neg	-	-	-	-	-	-	606.312	-	-	-	-	6.3409	6.2375	6.2871	6.2305	6.2703	6.2674	5.4155	5.0256	5.2493	5.1768	4.4463	4.7192	5.2086	5.2625	3.3823	3.5047	3.0698	3.0517	3.308	3.3442	3.2402	3.209	3.5186
neg_2476	metab_11475	metab_11475	-	yes	up	1.2875	0.7745	1	-	-	-	-	5.14228	-	neg	-	-	-	-	-	-	744.365	-	-	-	-	5.068	5.0196	5.0223	4.998	5.0009	4.9859	5.02	5.038	5.0372	5.0325	5.0591	5.0719	6.525	6.5251	5.292	5.4144	5.9024	5.8866	6.8586	6.817	6.91	7.0472	6.7106
neg_2868	Indoleacetaldehyde	metab_11873	map01100;map00380	yes	down	0.8077	0.7723	1	Metabolic pathways;Tryptophan metabolism	PW_C000926;HMDB0001190	M+FA-H	C10H9NO	5.76858	C00637	neg	-	-	Metabolism;Metabolism	Global and overview maps;Amino acid metabolism	Organoheterocyclic compounds	Indoles and derivatives	204.066	-	60.2	2591-98-2	Indoles	6.4122	6.3572	6.3728	6.31	6.2361	6.2991	5.187	5.0885	5.1671	5.1753	5.1702	5.1089	5.0853	5.179	6.5001	6.5715	5.4357	5.4376	5.3295	5.3153	6.0401	6.0015	5.8155
neg_1598	Americine	metab_10578	-	yes	up	1.4453	0.7745	1	-	HMDB0034441	M+Na-2H	C31H39N5O4	3.71292	C09996	neg	-	-	-	-	Organic acids and derivatives	Carboxylic acids and derivatives	566.277	-	30.8	18867-84-0	Amino acids, peptides, and analogues	4.7384	4.69	4.6926	4.6683	4.6712	4.6562	5.5689	5.6538	5.825	5.644	5.6578	5.6445	6.8631	6.8481	4.9624	5.0848	6.7998	6.8247	5.8303	5.7743	5.1177	5.1313	5.5261
neg_1675	metab_10658	metab_10658	-	yes	down	0.8188	0.7723	1	-	-	-	-	3.82997	-	neg	-	-	-	-	-	-	515.038	-	-	-	-	6.3665	6.2397	6.3401	6.3251	6.3884	6.3253	4.7294	4.7474	4.7466	4.7419	4.7685	4.7814	5.5016	5.2131	6.3503	6.5004	5.3649	5.1269	4.927	4.9633	5.2094	5.3721	5.0361
neg_1671	Ibuprofen	metab_10654	-	yes	up	1.4144	0.7745	1	-	HMDB0001925;PW_C001284;MJDBOTE0001402	M+Na-2H	C13H18O2	3.82997	C01588	neg	-	-	-	-	Phenylpropanoids and polyketides	Phenylpropanoic acids	227.103	-	40.8	15687-27-1	Not Available	4.7959	4.357	4.7594	4.7065	4.2858	4.5483	5.6953	5.6987	5.5822	5.5743	5.8511	5.8249	6.796	6.7835	5.1346	5.1452	6.0499	6.0536	6.3328	6.3394	5.6987	5.6512	7.0191
neg_2776	Geneticin	metab_11779	map01110;map00524	yes	up	1.3952	0.7745	1	Biosynthesis of secondary metabolites;Neomycin, kanamycin and gentamicin biosynthesis	HMDB0242565	M+Cl	C20H40N4O10	5.62015	C17703	neg	-	-	Metabolism;Metabolism	Global and overview maps;Biosynthesis of other secondary metabolites	Organic oxygen compounds	Organooxygen compounds	531.242	-	76.7	49863-47-0	Carbohydrates and carbohydrate conjugates	4.8338	4.7854	4.788	4.7637	4.7666	4.7516	4.7857	4.8037	4.8029	4.7982	4.8248	4.8377	6.7392	6.7442	5.0578	5.1802	6.7457	6.6912	4.9957	5.0196	5.1664	5.1677	5.5685
neg_5668	Tyramine glucuronide	metab_14775	map01100;map00040;map04976;map00053;map01240	yes	down	0.7409	0.5775	1	Metabolic pathways;Pentose and glucuronate interconversions;Bile secretion;Ascorbate and aldarate metabolism;Biosynthesis of cofactors	HMDB0010328	2M+Hac-H	C14H19NO7	3.96242	C03033	neg	-	-	Metabolism;Metabolism;Organismal Systems;Metabolism;Metabolism	Global and overview maps;Carbohydrate metabolism;Digestive system;Carbohydrate metabolism;Global and overview maps	Organic oxygen compounds	Organooxygen compounds	685.241	-	58.9	27972-85-6	Carbohydrates and carbohydrate conjugates	6.6493	6.9078	6.6312	6.6643	6.5086	6.7369	6.6064	6.7161	6.7013	6.8851	6.8641	7.0535	4.8082	4.9263	4.8507	4.9731	4.538	4.5199	4.8977	5.2869	4.7085	4.6773	5.4499
neg_4671	metab_13762	metab_13762	-	yes	up	1.4114	0.7745	1	-	-	-	-	5.2831	-	neg	-	-	-	-	-	-	917.941	-	-	-	-	4.7983	4.7499	4.7526	4.7283	4.7312	4.7162	5.136	5.4333	5.4083	5.2861	4.7894	4.8022	6.7419	6.7725	5.0223	5.1447	6.7455	6.6987	6.546	6.4729	6.2441	6.4677	6.1891
neg_2963	metab_11973	metab_11973	-	yes	down	0.8232	0.7723	1	-	-	-	-	5.90147	-	neg	-	-	-	-	-	-	553.303	-	-	-	-	6.3457	6.192	6.234	6.187	6.2136	6.2166	3.357	3.3749	3.7939	4.1611	4.0805	4.0482	5.1774	5.2235	3.6289	3.7513	3.3163	3.2982	4.175	3.6709	3.5238	4.0927	5.0844
neg_5079	11-Meo-fes	metab_14183	-	yes	up	1.701	0.549	1	-	HMDB0242521	2M+Hac-H	C19H25FO3	4.73577	-	neg	-	-	-	-	Lipids and lipid-like molecules	Steroids and steroid derivatives	699.368	-	39	-	Estrane steroids	4.282	4.5733	4.2685	4.6118	4.1814	4.7111	6.3889	6.3612	6.7987	6.756	6.0237	6.1706	7.2617	7.2839	4.7211	4.5949	7.2301	7.2683	7.1936	7.1754	6.4754	6.4205	6.5246
neg_305	metab_12068	metab_12068	-	yes	up	1.2877	0.7745	1	-	-	-	-	3.52542	-	neg	-	-	-	-	-	-	469.22	-	-	-	-	5.0547	5.2637	5.255	5.0551	5.0663	5.4243	5.763	5.7936	5.358	5.4154	6.3982	6.4268	6.5062	6.5089	5.0902	5.2126	4.7775	4.8606	6.6957	6.6812	7.6118	7.5815	6.3673
neg_830	Neurotensin (1-8)	metab_16090	-	yes	down	0.7562	0.5775	1	-	HMDB0255569	M-2H, M-H	C46H71N13O14	4.65755	-	neg	-	-	-	-	Organic acids and derivatives	Carboxylic acids and derivatives	1028.53	-	89.4	-	Amino acids, peptides, and analogues	6.5828	6.4826	6.567	6.4617	6.5218	6.4798	7.1528	7.1556	7.0173	7.0565	7.1692	7.2021	1.6787	4.9779	1.9112	2.0323	2.7052	2.8235	1.9167	1.8736	4.3845	5.1364	1.9498
neg_2037	2-Methoxyacetaminophen sulfate	metab_11022	-	yes	down	0.5136	0.2624	1	-	HMDB0062550	M-H2O-H	C9H11NO6S	4.42352	-	neg	-	-	-	-	Organic acids and derivatives	Organic sulfuric acids and derivatives	242.013	-	66.4	53446-13-2	Arylsulfates	7.6376	7.5746	7.5913	7.5001	7.4562	7.544	4.7355	4.9276	4.8792	4.8115	4.9294	4.9358	3.9324	3.923	7.328	7.4071	3.8561	3.838	4.0943	4.1306	7.2318	7.1803	5.1354
neg_2143	metab_11135	metab_11135	-	yes	down	0.7647	0.5775	1	-	-	-	-	4.59522	-	neg	-	-	-	-	-	-	577.789	-	-	-	-	6.5444	6.555	6.4984	6.4981	6.4781	6.5381	6.0745	6.0071	5.891	5.9702	6.1217	6.0704	5.0138	5.0044	5.2502	5.3726	4.9375	4.9194	5.9968	5.9298	5.108	5.261	5.6703
neg_5518	metab_14627	metab_14627	-	yes	up	1.6448	0.549	1	-	-	-	-	4.15795	-	neg	-	-	-	-	-	-	924.973	-	-	-	-	4.3628	4.3144	4.3171	4.2928	4.2957	4.2807	4.3148	4.3328	4.332	4.3273	4.3539	4.3668	7.2393	7.1761	4.8177	4.7092	4.6588	4.256	5.9836	6.0336	6.0343	6.1544	4.6215
neg_1972	metab_10955	metab_10955	-	yes	up	1.4131	0.7745	1	-	-	-	-	4.31405	-	neg	-	-	-	-	-	-	582.362	-	-	-	-	4.7776	3.9781	4.4042	4.4171	4.7832	4.9855	3.9784	3.9964	3.9956	3.9909	4.0175	4.0304	6.7957	6.7514	4.2504	4.3728	3.9998	3.9197	5.4671	5.4128	4.1082	4.077	5.7902
neg_4805	metab_13897	metab_13897	-	yes	up	1.4289	0.7745	1	-	-	-	-	5.10312	-	neg	-	-	-	-	-	-	843.432	-	-	-	-	4.7455	4.3606	4.7436	4.4167	3.0822	4.4023	3.1013	3.1192	3.1184	3.1137	3.1404	3.1532	6.7262	6.781	4.3285	3.4955	7.5318	7.5371	5.2369	4.7295	5.3802	5.5111	3.4078
neg_2946	metab_11954	metab_11954	-	yes	down	0.8029	0.7723	1	-	-	-	-	5.87792	-	neg	-	-	-	-	-	-	790.927	-	-	-	-	6.3929	6.3039	6.3874	6.2622	6.3062	6.294	5.8848	5.8914	5.8824	5.9623	5.9331	5.9489	5.1187	5.1331	3.1116	4.2014	3.8944	4.5703	4.1044	4.2123	3.3108	3.9737	3.1463
neg_2050	metab_11037	metab_11037	-	yes	up	1.5894	0.549	1	-	-	-	-	4.4469	-	neg	-	-	-	-	-	-	594.278	-	-	-	-	4.4486	4.4002	4.4028	4.3785	4.3814	4.3664	4.7308	4.4185	4.6339	4.413	4.4396	4.4525	7.0571	7.0704	4.6726	4.795	5.4791	5.5824	6.1928	6.1318	5.7866	5.8512	5.4106
neg_1415	metab_10396	metab_10396	-	yes	up	1.5908	0.549	1	-	-	-	-	3.43968	-	neg	-	-	-	-	-	-	706.345	-	-	-	-	4.4437	4.3953	4.3979	4.3736	4.3765	4.3615	4.3956	4.4136	4.4128	4.4081	4.4347	4.4476	7.0542	7.0691	4.6677	4.7901	6.1582	5.8007	5.5897	5.6789	6.6315	6.0582	4.7023
neg_2227	Phenazine	metab_11224	map01110;map00405	yes	down	0.8313	0.7723	1	Biosynthesis of secondary metabolites;Phenazine biosynthesis	HMDB0256395	M+FA-H	C12H8N2	4.75143	C21476	neg	-	-	Metabolism;Metabolism	Global and overview maps;Biosynthesis of other secondary metabolites	Organoheterocyclic compounds	Diazanaphthalenes	225.067	-	59.1	92-82-0	Benzodiazines	6.2839	6.2161	6.2087	6.1269	5.938	6.1291	3.8259	3.712	4.1122	4.0834	3.9391	3.9621	5.2694	5.224	6.2963	6.3186	4.5978	4.8519	5.4043	5.3875	6.1375	6.0344	5.3326
neg_5264	CDP-DG(20:5(5Z,8Z,11Z,14Z,16E)-OH(18)/i-13:0)	metab_14367	-	yes	up	1.3962	0.7745	1	-	HMDB0293426	M+Cl	C45H73N3O16P2	4.50152	-	neg	-	-	-	-	Not Available	Not Available	1008.42	-	95.8	-	Not Available	4.8002	4.7518	4.7545	4.7301	4.733	4.7181	4.7522	4.7701	4.7693	4.7646	4.7913	4.8041	6.7408	6.7019	5.0242	5.1466	4.7115	4.6934	6.1462	6.1567	5.5071	5.4599	5.5562
neg_6242	Protoporphyrin IX	metab_16301	map01100;map01110;map00860;map01240	yes	up	1.3793	0.7745	1	Metabolic pathways;Biosynthesis of secondary metabolites;Porphyrin metabolism;Biosynthesis of cofactors	HMDB0012947;PW_C000163;HMDB0000241;MJDBOTE0001159	M-H	C34H34N4O4	3.35385	C02191	neg	-	-	Metabolism;Metabolism;Metabolism;Metabolism	Global and overview maps;Global and overview maps;Metabolism of cofactors and vitamins;Global and overview maps	Organoheterocyclic compounds	Tetrapyrroles and derivatives	561.253	-	56.4	1818-68-4;553-12-8	Metallotetrapyrroles	4.8306	4.7822	4.7849	4.7606	4.7635	4.7485	4.7826	4.8006	4.7997	4.7951	4.8217	4.8345	6.6671	6.663	5.0546	5.177	6.836	6.9223	5.7329	5.6549	5.5939	5.5445	5.0931
neg_6340	Valylproline	metab_15429	-	yes	up	1.3706	0.7745	1	-	HMDB0029135	M-H	C10H18N2O3	3.25232	-	neg	-	-	-	-	Organic acids and derivatives	Carboxylic acids and derivatives	213.124	-	75.8	20488-27-1	Amino acids, peptides, and analogues	4.847	4.7557	4.7648	4.8373	5.1082	5.203	6.7916	6.7004	6.7624	6.7096	6.8013	6.7901	6.7071	6.6431	5.0281	5.1505	5.7961	5.9483	7.4752	7.4397	6.7445	6.6962	8.03
neg_1394	metab_10375	metab_10375	-	yes	up	2.0199	0.3879	1	-	-	-	-	3.4086	-	neg	-	-	-	-	-	-	589.279	-	-	-	-	3.8034	3.755	3.7576	3.7333	3.7362	3.7213	3.7554	3.7733	3.7725	3.7678	3.7945	3.8073	7.7099	7.6825	5.1898	4.3241	6.526	6.5297	6.0185	6.2312	6.7616	6.7688	5.7777
neg_2849	metab_11854	metab_11854	-	yes	up	1.625	0.549	1	-	-	-	-	5.73737	-	neg	-	-	-	-	-	-	826.927	-	-	-	-	4.3752	4.6097	4.2856	4.7453	4.7464	4.5298	4.2833	4.3012	4.3004	4.3529	5.1315	5.2491	7.0585	7.1096	4.5553	4.6777	7.051	7.0566	6.9618	6.9415	6.4433	6.4731	7.3143
neg_5555	3-Hydroxynona-4,7-dienoylcarnitine	metab_14664	-	yes	up	2.0207	0.3879	1	-	HMDB0241769	2M+FA-H	C16H27NO5	4.11098	-	neg	-	-	-	-	Lipids and lipid-like molecules	Fatty Acyls	671.373	-	59.5	-	Fatty acid esters	3.8018	5.0083	3.4834	3.9488	3.9174	5.0359	4.3349	4.3542	4.0779	4.1157	5.2051	5.348	7.7298	7.6825	3.7531	3.8754	7.1835	7.1467	5.5003	5.4229	6.4416	6.4251	4.9027
neg_1580	Angiotensin (1-7)	metab_10559	map05171;map04614	yes	down	0.684	0.5775	1	Coronavirus disease - COVID-19;Renin-angiotensin system	HMDB0248423	M+FA-H	C41H62N12O11	3.69727	C15850	neg	-	-	Human Diseases;Organismal Systems	Infectious disease: viral;Endocrine system	Organic acids and derivatives	Carboxylic acids and derivatives	943.464	-	65.8	51833-78-4	Amino acids, peptides, and analogues	6.8182	6.8012	6.8128	6.7736	6.7742	6.837	5.5572	5.1812	5.5801	5.6944	5.4788	5.5155	4.6733	4.6638	4.9096	5.032	4.5969	4.5788	5.225	5.4245	4.7674	4.7362	5.6122
neg_4329	metab_13407	metab_13407	-	yes	up	1.6242	0.549	1	-	-	-	-	5.73737	-	neg	-	-	-	-	-	-	778.868	-	-	-	-	4.3753	5.1555	4.3838	5.4055	5.1668	5.2739	0.1299	0.1346	0.1344	0.1331	0.1403	3.0631	7.0646	7.1063	0.2181	0.2706	7.0133	7.0244	4.5454	4.4904	4.2668	5.0786	4.2472
neg_1862	Valyl-prolyl-glycyl-valyl-glycine	metab_10840	-	yes	up	1.8793	0.549	1	-	HMDB0259877	M+FA-H	C19H33N5O6	4.13445	-	neg	-	-	-	-	Organic acids and derivatives	Carboxylic acids and derivatives	472.241	-	75.8	-	Amino acids, peptides, and analogues	3.9864	3.938	3.9406	3.9163	3.9192	3.9043	6.5841	6.5833	6.4542	6.4967	6.6333	6.6393	7.4986	7.4916	4.2104	4.3328	5.9139	5.9482	6.4896	6.4624	6.4997	6.481	4.6019
neg_2657	PS(18:3(6Z,9Z,12Z)/LTE4)	metab_11657	-	yes	up	1.5644	0.549	1	-	HMDB0281768	M+K-2H	C47H77N2O13PS	5.40845	-	neg	-	-	-	-	Not Available	Not Available	977.438	-	92.8	-	Not Available	4.4757	4.4273	4.4299	4.4056	4.4085	4.3935	5.3141	5.3733	5.1419	5.0999	4.7613	4.4796	7.0166	7.0017	4.6997	4.8221	7.3977	7.3905	5.7206	5.551	4.5574	4.5262	5.1951
neg_4063	metab_13122	metab_13122	-	yes	down	0.7792	0.7723	1	-	-	-	-	6.05815	-	neg	-	-	-	-	-	-	268.038	-	-	-	-	6.4505	6.1416	6.3112	6.2473	6.429	6.2258	3.8265	3.6969	3.7153	3.6314	3.3266	3.5195	5.1392	5.0265	5.8511	5.8891	5.9176	5.9166	4.3685	4.7337	5.2136	5.368	3.5942
neg_1233	PG(PGJ2/i-12:0)	metab_10212	-	yes	up	1.4695	0.7745	1	-	HMDB0271082	M+K-2H	C38H65O12P	3.15092	-	neg	-	-	-	-	Not Available	Not Available	781.367	-	65.6	-	Not Available	4.6458	4.4901	4.4928	4.4684	4.4713	4.4564	6.8155	6.6826	6.9215	6.8404	6.6511	6.5124	6.9629	6.8269	4.7625	4.8849	5.018	4.6744	5.7254	5.4418	5.1158	5.1775	5.7087
neg_2052	metab_11039	metab_11039	-	yes	up	1.5964	0.549	1	-	-	-	-	4.4469	-	neg	-	-	-	-	-	-	736.352	-	-	-	-	4.4124	5.7682	5.0656	5.0192	4.9631	4.9516	4.5197	4.3823	4.6567	4.6778	4.4034	4.4163	7.0045	7.0437	4.6364	4.7588	4.6778	4.4213	4.5619	4.5982	4.674	5.0156	4.6711
neg_6186	Neomycin sulfate	metab_15272	map01110;map00524	yes	up	1.4443	0.7745	1	Biosynthesis of secondary metabolites;Neomycin, kanamycin and gentamicin biosynthesis	HMDB0242630;HMDB0015129	M+K-2H	C23H46N6O13	3.40078	C01737	neg	Antibiotics	Aminoglycosides	Metabolism;Metabolism	Global and overview maps;Biosynthesis of other secondary metabolites	Organic oxygen compounds	Organooxygen compounds	651.263	-	85.7	1404-04-2	Carbohydrates and carbohydrate conjugates	4.6855	4.6372	4.6398	4.6155	4.6184	4.6034	4.6375	4.6555	4.6547	4.65	4.9098	4.6895	6.7	6.7675	4.9095	5.032	6.0874	6.1617	5.7858	5.8691	4.7673	4.8001	6.8976
neg_839	metab_16099	metab_16099	-	yes	up	1.3622	0.7745	1	-	-	-	-	4.6967	-	neg	-	-	-	-	-	-	445.267	-	-	-	-	4.8464	4.8602	4.9696	4.7841	5.006	5.1104	7.8446	7.8176	7.7452	7.6939	7.7852	7.8044	6.5596	6.6018	5.0704	5.1928	5.9033	6.0343	6.2241	6.1929	6.3284	6.2939	5.8586
neg_6414	Coumaryl acetate	metab_15507	map01110;map00940	yes	up	1.3184	0.7745	1	Biosynthesis of secondary metabolites;Phenylpropanoid biosynthesis	HMDB0304297	3M-H	C11H12O3	3.08087	C20465	neg	-	-	Metabolism;Metabolism	Global and overview maps;Biosynthesis of other secondary metabolites	Benzenoids	Benzene and substituted derivatives	575.232	-	43.4	-	Styrenes	4.9363	4.8879	4.8906	4.8662	4.8692	4.8542	5.4669	5.5635	4.9218	4.9007	5.7055	5.6083	6.5073	6.5078	5.1603	5.2827	6.8334	6.8673	7.2348	7.2817	6.7881	6.7103	6.4786
neg_290	DG(2:0/0:0/6 keto-PGF1alpha)	metab_11906	-	yes	up	1.3212	0.7745	1	-	HMDB0296913	M+K-2H, M+FA-H	C25H42O9	3.47095	-	neg	-	-	-	-	Not Available	Not Available	531.278	-	79	-	Not Available	4.9281	4.8797	4.8823	4.858	4.8609	4.8459	6.9377	6.874	6.8279	6.8011	6.8705	6.9396	6.5076	6.5111	5.1521	5.2745	5.9614	6.0157	7.2602	7.2626	5.1059	4.9786	6.0489
neg_556	metab_14669	metab_14669	-	yes	up	1.4863	0.7745	1	-	-	-	-	6.20667	-	neg	-	-	-	-	-	-	404.886	-	-	-	-	4.5974	4.2947	4.5071	4.338	4.4983	4.9397	6.7673	6.7595	6.7499	6.7722	6.8469	6.8245	6.888	6.8333	7.288	7.3502	6.7893	6.8182	6.9246	6.8972	6.8627	6.8467	6.9829
neg_6168	metab_15253	metab_15253	-	yes	up	1.9327	0.3879	1	-	-	-	-	3.42403	-	neg	-	-	-	-	-	-	586.284	-	-	-	-	3.8971	3.8487	3.8514	3.8271	3.83	3.815	3.8491	3.867	5.0415	4.9056	5.19	5.0254	7.5261	7.5319	4.1211	4.2435	7.6964	7.7558	7.4538	7.4779	6.8756	6.849	7.4253
neg_606	metab_15145	metab_15145	-	yes	up	1.4652	0.7745	1	-	-	-	-	3.71292	-	neg	-	-	-	-	-	-	678.287	-	-	-	-	4.6359	5.2811	5.4562	5.0893	4.9652	5.3748	5.9458	6.0075	5.6949	5.7525	5.9178	5.8933	6.7943	6.7926	4.8599	4.9823	4.5472	4.5291	5.8985	6.026	5.5466	5.6111	6.0467
neg_5265	PE(20:5(7Z,9Z,11E,13E,17Z)-3OH(5,6,15)/14:1(9Z))	metab_14368	-	yes	up	1.3372	0.7745	1	-	HMDB0260745	M+K-2H	C39H66NO11P	4.50152	-	neg	-	-	-	-	Not Available	Not Available	792.39	-	58.1	-	Not Available	4.8892	5.0454	4.8534	4.792	4.8262	4.9209	4.4573	4.4753	4.4745	4.5045	4.4964	4.5092	6.5664	6.538	4.7293	4.8517	5.2013	5.3445	6.6225	6.6103	6.4858	6.4485	5.1727
neg_6369	PS(20:4(8Z,11Z,14Z,17Z)/18:4(6Z,9Z,12Z,15Z))	metab_15458	map01100;map00564;map01110;map05146;map05322;map00260;map05140	yes	up	1.4191	0.7745	1	Metabolic pathways;Glycerophospholipid metabolism;Biosynthesis of secondary metabolites;Amoebiasis;Systemic lupus erythematosus;Glycine, serine and threonine metabolism;Leishmaniasis	HMDB0112664;PW_C061084	M+K-2H	C44H70NO10P	3.20537	C02737	neg	Lipids	Phospholipids	Metabolism;Metabolism;Metabolism;Human Diseases;Human Diseases;Metabolism;Human Diseases	Global and overview maps;Lipid metabolism;Global and overview maps;Infectious disease: parasitic;Immune disease;Amino acid metabolism;Infectious disease: parasitic	Lipids and lipid-like molecules	Glycerophospholipids	840.419	-	84.7	-	Glycerophosphoserines	4.7229	4.6745	4.6772	4.6529	4.6558	4.6408	5.2532	5.2629	4.6921	5.4836	5.5158	5.338	6.5338	6.7022	4.9469	5.0693	4.6342	4.6161	4.8725	4.9088	5.4299	5.5722	4.9816
neg_5737	3,4-Dihydroxyphenylethanol-4-diglucoside	metab_14840	-	yes	down	0.8171	0.7723	1	-	HMDB0302799	M+FA-H	C20H30O13	3.88448	-	neg	-	-	-	-	Organic oxygen compounds	Organooxygen compounds	523.166	-	41.2	-	Carbohydrates and carbohydrate conjugates	6.286	6.4772	6.338	6.3945	6.1865	6.3346	5.6909	5.74	5.7492	5.8826	5.868	5.8518	5.0672	5.1363	5.7115	5.3031	5.3829	5.3093	6.3887	6.394	7.1645	7.1772	5.0273
neg_1554	Cofaryloside	metab_10532	-	yes	up	2.4137	0.2268	1	-	HMDB0035096	M+FA-H	C26H42O10	3.65033	-	neg	-	-	-	-	Lipids and lipid-like molecules	Prenol lipids	559.273	-	63.6	63558-43-0	Terpene glycosides	3.343	4.502	5.0543	4.4117	4.2965	4.8517	6.0219	5.9903	5.8806	5.828	6.0761	6.0137	8.0921	8.0689	4.1713	3.6893	6.0268	6.0751	7.2023	7.208	7.8367	7.7939	6.856
neg_6587	Oxoglutaric acid	metab_15675	map00310;map00997;map01240;map00040;map01200;map00998;map00250;map00020;map00650;map00630;map00430;map04964;map00470;map04922;map04727;map01066;map01065;map01064;map01063;map01062;map01061;map01060;map01100;map00220;map00300;map01120;map01210;map00340;map00053;map01230;map00365;map01110;map00660;map04066;map00720;map04976;map05230;map01070	yes	down	0.7549	0.5775	1	Lysine degradation;Biosynthesis of various other secondary metabolites;Biosynthesis of cofactors;Pentose and glucuronate interconversions;Carbon metabolism;Biosynthesis of various antibiotics;Alanine, aspartate and glutamate metabolism;Citrate cycle (TCA cycle);Butanoate metabolism;Glyoxylate and dicarboxylate metabolism;Taurine and hypotaurine metabolism;Proximal tubule bicarbonate reclamation;D…	PW_C000134;HMDB0000208	M-H	C5H6O5	1.09983	C00026	neg	Organic acids	Carboxylic acids	Metabolism;Metabolism;Metabolism;Metabolism;Metabolism;Metabolism;Metabolism;Metabolism;Metabolism;Metabolism;Metabolism;Organismal Systems;Metabolism;Organismal Systems;Organismal Systems;Metabolism;Metabolism;Metabolism;Metabolism;Metabolism;Metabolism;Metabolism;Metabolism;Metabolism;Metabolism;Metabolism;Metabolism;Metabolism;Metabolism;Metabolism;Metabolism;Metabolism;Metabolism;Environmenta…	Amino acid metabolism;Biosynthesis of other secondary metabolites;Global and overview maps;Carbohydrate metabolism;Global and overview maps;Biosynthesis of other secondary metabolites;Amino acid metabolism;Carbohydrate metabolism;Carbohydrate metabolism;Carbohydrate metabolism;Metabolism of other amino acids;Excretory system;Metabolism of other amino acids;Endocrine system;Nervous system;Chemical…	Organic acids and derivatives	Keto acids and derivatives	145.013	71.6	-	328-50-7	Gamma-keto acids and derivatives	6.5015	5.0921	6.4616	5.8518	6.3277	5.5692	4.5318	4.3132	4.3259	3.8032	3.4191	3.4319	5.2533	4.9079	5.2238	5.1352	4.5092	4.6005	5.9575	5.817	6.1336	6.457	6.0293
neg_4504	Thrombin receptor peptide sfllrnp	metab_13589	-	yes	down	0.8144	0.7723	1	-	HMDB0259047	M+Cl	C39H63N11O10	5.49472	-	neg	-	-	-	-	Organic acids and derivatives	Carboxylic acids and derivatives	880.443	-	89.8	-	Amino acids, peptides, and analogues	6.2869	4.9302	6.3462	5.9184	5.985	5.5233	7.1185	7.1509	6.9339	6.9529	7.2767	7.2755	4.9662	5.1203	5.2026	5.325	5.1452	5.0301	6.2929	6.314	5.6798	5.6469	6.187
neg_2571	metab_11568	metab_11568	-	yes	up	1.519	0.7745	1	-	-	-	-	5.2831	-	neg	-	-	-	-	-	-	898.442	-	-	-	-	4.5236	4.4752	4.8041	4.4535	4.4565	4.7909	4.8442	4.4935	4.8776	4.6427	4.5147	5.0485	6.9107	6.8712	4.7476	4.87	7.1464	7.1677	7.3359	7.284	6.7065	6.8863	5.9937
neg_447	metab_13551	metab_13551	-	yes	down	0.7906	0.7723	1	-	-	-	-	6.05033	-	neg	-	-	-	-	-	-	428.205	-	-	-	-	6.3623	6.2055	6.2576	6.1686	6.1166	6.1737	3.5323	3.8927	3.5494	3.917	3.5714	3.5907	4.9986	5.03	6.7191	6.7767	5.123	5.1767	5.1353	5.5831	5.6408	5.6846	4.5324
neg_6343	Janthitrem B	metab_15432	-	yes	up	1.3834	0.7745	1	-	HMDB0030528	M-H	C37H47NO5	3.24448	C20600	neg	-	-	-	-	Organoheterocyclic compounds	Naphthopyrans	584.341	-	71.4	73561-90-7	Not Available	4.7715	4.7231	4.7257	4.7014	4.7043	4.6893	4.7234	4.7414	4.7406	4.7359	4.7625	4.7754	6.6447	6.6008	4.9955	5.1179	4.9211	4.6647	5.6939	5.7289	5.3907	5.2736	5.797
neg_5622	metab_14731	metab_14731	-	yes	up	1.454	0.7745	1	-	-	-	-	4.025	-	neg	-	-	-	-	-	-	705.241	-	-	-	-	4.6329	4.5845	4.5872	4.5628	4.5658	4.5508	4.5849	4.6028	4.602	4.5973	4.624	4.6368	6.462	6.7364	4.8569	4.9793	4.5442	4.5261	6.399	6.3859	6.4053	6.3469	4.8916
neg_3442	1-Oleoylglycerophosphoserine	metab_12474	-	yes	down	0.6822	0.5775	1	-	HMDB0061694	M-H	C24H46NO9P	7.5448	-	neg	-	-	-	-	Lipids and lipid-like molecules	Glycerophospholipids	522.283	-	77.6	-	Glycerophosphoserines	6.758	6.6965	6.7641	6.6042	6.5217	6.6404	5.194	5.1573	5.07	4.9599	5.3925	5.0682	4.9335	4.6101	5.7141	5.8101	4.3087	3.6675	3.7288	3.7033	5.0065	4.7332	3.7761
neg_2301	(6R)-6-(2-Hydroxy-2-methylpropyl)-3-[(1R)-1-[4-(1-methyl-2-oxopyridin-4-yl)phenyl]ethyl]-6-phenyl-1,3-oxazinan-2-one	metab_11295	-	yes	up	1.4067	0.7745	1	-	HMDB0244384	M-H	C28H32N2O4	4.86877	-	neg	-	-	-	-	Organoheterocyclic compounds	Pyridines and derivatives	459.228	-	38.8	-	Phenylpyridines	4.7231	4.6747	4.6773	4.653	4.6559	4.641	4.79	5.0169	4.9448	4.8366	5.1724	5.0277	6.6425	6.6439	4.9471	5.0695	4.7602	5.0059	5.6764	5.6557	5.9276	5.9976	5.0461
neg_2592	metab_11587	metab_11587	-	yes	down	0.7326	0.5775	1	-	-	-	-	5.32225	-	neg	-	-	-	-	-	-	878.462	-	-	-	-	6.5596	6.5341	6.5754	6.4878	6.4485	6.5606	5.7784	5.6883	5.676	5.8672	5.596	5.8061	4.8582	4.8055	4.4377	4.5601	6.9315	6.8978	4.3633	4.3995	5.9204	5.9286	4.4724
neg_2959	metab_11968	metab_11968	-	yes	up	1.6168	0.549	1	-	-	-	-	5.89363	-	neg	-	-	-	-	-	-	729.387	-	-	-	-	4.3429	3.9125	3.9996	3.8909	4.1589	3.8788	7.0204	7.0231	7.0601	7.0762	6.9164	6.9057	6.987	7.0218	5.516	5.594	7.24	7.3049	5.7541	5.7266	6.0288	6.0348	4.2196
neg_2160	metab_11153	metab_11153	-	yes	down	0.7749	0.7723	1	-	-	-	-	4.62627	-	neg	-	-	-	-	-	-	239.997	-	-	-	-	6.3945	6.3361	6.3499	6.2807	6.1469	6.288	7.459	7.4881	7.5312	7.5248	7.5054	7.4941	4.7802	4.955	6.2149	6.2121	6.2301	6.469	5.8618	5.7291	6.1393	6.0543	6.5837
neg_2506	metab_11505	metab_11505	-	yes	down	0.7752	0.7723	1	-	-	-	-	5.18923	-	neg	-	-	-	-	-	-	473.187	-	-	-	-	6.3915	6.5176	6.3998	6.4105	6.2893	6.4209	5.1729	5.501	4.9455	5.2357	5.2214	5.2092	4.964	4.9545	5.2003	5.3227	5.7442	5.7158	6.0222	6.0266	6.3147	6.3503	5.5982
neg_5428	PG(18:3(6Z,9Z,12Z)/5-iso PGF2VI)	metab_14536	-	yes	up	1.5552	0.549	1	-	HMDB0269327	M+K-2H	C42H71O13P	4.25158	-	neg	-	-	-	-	Not Available	Not Available	851.416	-	73.6	-	Not Available	4.4401	4.3917	4.3944	4.3701	4.373	4.358	4.9607	4.4101	4.4093	4.4046	4.4312	4.4441	6.9053	6.9053	4.6641	4.7865	4.3514	4.3498	6.1109	6.0868	5.4957	5.4786	5.7632
neg_5953	PA(6 keto-PGF1alpha/10:0)	metab_15042	-	yes	up	1.3963	0.7745	1	-	HMDB0262672	M+K-2H	C33H59O12P	3.66598	-	neg	-	-	-	-	Not Available	Not Available	715.327	-	64.2	-	Not Available	4.7343	4.6859	4.6886	4.6643	4.6672	4.6522	4.8968	4.7043	4.8918	4.8454	4.8385	4.7505	6.6397	6.6104	5.8392	5.7512	5.3328	5.0764	6.9124	6.912	6.5717	6.5665	7.2292
neg_4436	metab_13515	metab_13515	-	yes	up	1.3562	0.7745	1	-	-	-	-	5.58878	-	neg	-	-	-	-	-	-	704.405	-	-	-	-	4.8114	4.6686	4.8884	4.8317	4.2353	4.7626	6.7928	6.7478	6.5838	6.551	6.8223	6.8147	6.4717	6.5254	4.5264	4.6488	6.2409	6.2404	6.0674	6.0448	6.5457	6.5301	5.7688
neg_923	metab_16191	metab_16191	-	yes	down	0.7804	0.7723	1	-	-	-	-	5.08743	-	neg	-	-	-	-	-	-	257.041	-	-	-	-	6.3656	6.3077	6.355	6.3122	6.2692	6.317	3.5926	4.2523	3.698	4.2919	3.8499	3.8654	4.9234	4.9675	6.2388	6.2521	3.5519	3.5339	5.0119	4.9784	5.535	5.5552	5.1133
neg_718	metab_15971	metab_15971	-	yes	down	0.8255	0.7723	1	-	-	-	-	4.1735	-	neg	-	-	-	-	-	-	429.144	-	-	-	-	6.2042	4.7339	6.1837	5.8091	5.8568	5.7729	6.4819	6.5609	6.5532	6.5378	6.4292	6.4154	4.9925	5.1214	0.2034	0.2533	2.6203	4.116	5.4466	5.4696	0.1555	0.1464	0.2167
neg_3709	N-Choloylglycine	metab_16297	map01100;map04976;map04979;map00121;map00120	yes	down	0.6992	0.5775	1	Metabolic pathways;Bile secretion;Cholesterol metabolism;Secondary bile acid biosynthesis;Primary bile acid biosynthesis	HMDB0000138;HMDB0000148;HMDB0255104	M+Cl	C26H43NO6	6.45687	C01921	neg	Steroids	24-Carbon atoms	Metabolism;Organismal Systems;Organismal Systems;Metabolism;Metabolism	Global and overview maps;Digestive system;Digestive system;Lipid metabolism;Lipid metabolism	Lipids and lipid-like molecules	Steroids and steroid derivatives	500.278	-	53.3	56-86-0;475-31-0	Bile acids, alcohols and derivatives	6.6648	6.3938	6.6121	6.3638	6.2901	6.4207	4.758	4.628	4.5453	4.6525	4.0142	4.1295	4.743	4.6604	5.8344	6.0876	5.0795	4.9225	4.9737	4.9391	5.1728	5.0644	5.713
neg_4750	metab_13842	metab_13842	-	yes	down	0.7323	0.5775	1	-	-	-	-	5.17363	-	neg	-	-	-	-	-	-	997.774	-	-	-	-	6.5361	6.336	6.5765	6.6871	6.8107	6.6671	4.7708	5.5218	5.7127	5.4728	5.4531	5.3406	4.9483	4.7867	4.5217	4.7842	2.8728	3.8405	4.9755	5.0677	4.7688	5.0283	4.2989
neg_4111	5	metab_13173	-	yes	down	0.782	0.7723	1	-	HMDB0302501	M+K-2H	C34H52O5	6.01123	-	neg	-	-	-	-	Lipids and lipid-like molecules	Prenol lipids	577.335	-	46.4	-	Terpene lactones	6.3497	7.113	6.3916	6.8957	6.3791	6.9852	5.599	5.5739	5.7417	5.9993	5.7585	6.2405	5.0406	4.9656	4.01	4.1324	3.6973	3.6792	3.9356	4.1594	3.8678	3.8366	4.6512
neg_5928	metab_15018	metab_15018	-	yes	up	1.5081	0.7745	1	-	-	-	-	3.69727	-	neg	-	-	-	-	-	-	644.278	-	-	-	-	4.5111	4.4627	4.4654	4.4411	4.444	4.429	4.6503	4.5931	4.5518	4.4756	4.6751	4.7397	6.8649	6.8031	4.7351	4.8575	5.6419	5.5839	5.8178	5.861	5.9533	5.9147	5.7945
neg_1712	Resorcinol sulfate	metab_10693	-	yes	down	0.8056	0.7723	1	-	HMDB0304905	M-H	C6H6O5S	3.87668	-	neg	-	-	-	-	Organic acids and derivatives	Organic sulfuric acids and derivatives	188.986	-	75.6	-	Arylsulfates	6.266	6.1623	6.2568	6.1606	6.0674	6.1974	6.0568	6.3795	6.1818	6.2284	6.286	6.4049	4.908	5.0479	6.2198	6.281	6.2352	6.2053	5.8122	5.7259	6.3249	6.2381	6.8275
neg_2318	metab_11312	metab_11312	-	yes	down	0.639	0.3832	1	-	-	-	-	4.89977	-	neg	-	-	-	-	-	-	405.235	-	-	-	-	6.9012	6.8117	6.8564	6.7903	6.755	6.8365	6.5216	6.538	6.5446	6.5618	6.5582	6.5774	4.4196	4.4102	7.366	7.3041	6.8808	6.9535	6.9965	7.0175	7.0434	7.0484	7.0299
neg_3039	Tyr-gly-glu-pro-lys-leu-asp-ala-gly-val-NH2	metab_12056	-	yes	up	1.4949	0.7745	1	-	HMDB0259338	M-H	C47H74N12O15	6.0034	-	neg	-	-	-	-	Organic Polymers	Polypeptides	1045.54	-	85	-	Not Available	4.5334	3.9549	3.9575	3.9332	3.9361	3.9212	4.9772	5.1309	5.3438	5.0167	4.7571	4.8322	6.7177	6.7769	4.2273	4.3497	3.9146	3.8965	4.516	4.383	4.2192	4.5024	4.2619
neg_6146	metab_15232	metab_15232	-	yes	up	1.4524	0.7745	1	-	-	-	-	3.44748	-	neg	-	-	-	-	-	-	587.213	-	-	-	-	4.6115	4.5274	4.879	4.9217	4.9879	5.0556	5.2458	5.5587	5.3564	5.1274	5.174	5.1952	6.7385	6.6978	4.7998	4.9222	6.0719	6.1124	6.4067	6.4581	6.7245	6.7926	4.8345
neg_3706	LysoPE(0:0/18:0)	metab_12760	-	yes	down	0.8146	0.7723	1	-	HMDB0011129	M+FA-H	C23H48NO7P	6.46472	-	neg	-	-	-	-	Lipids and lipid-like molecules	Glycerophospholipids	526.314	-	51.8	899443-67-5	Glycerophosphoethanolamines	6.2325	6.0197	6.1718	6.0506	5.9899	6.0668	4.3447	4.0916	3.7156	3.3165	3.9164	3.932	4.8996	5.0768	5.7315	5.9367	5.0445	4.9556	3.5015	3.5378	5.4537	5.3748	3.6106
neg_5638	Mesobilirubinogen	metab_14745	map00860	yes	up	1.5362	0.549	1	Porphyrin metabolism	HMDB0001898	M-H	C33H44N4O6	4.00157	C05790	neg	-	-	Metabolism	Metabolism of cofactors and vitamins	Organoheterocyclic compounds	Tetrapyrroles and derivatives	591.315	-	83.2	14684-37-8	Bilirubins	4.4564	4.408	4.4107	4.3864	4.3893	4.3743	4.4084	4.4263	4.4255	4.4208	4.4475	4.4603	6.8505	6.8457	4.6804	4.8028	6.1855	6.1542	5.43	5.4096	5.7155	5.6825	4.7151
neg_905	metab_16171	metab_16171	-	yes	down	0.7619	0.7723	1	-	-	-	-	4.99345	-	neg	-	-	-	-	-	-	371.23	-	-	-	-	6.4119	6.3849	6.3654	6.3202	6.2523	6.3571	5.5678	5.682	5.271	5.2839	6.0501	6.0803	4.8535	4.8852	4.2021	4.3377	7.0045	7.0009	7.5145	7.4874	7.6018	7.588	7.0933
neg_486	metab_13954	metab_13954	-	yes	down	0.716	0.5775	1	-	-	-	-	6.48038	-	neg	-	-	-	-	-	-	297.243	-	-	-	-	6.5824	6.2348	6.4629	6.2125	6.2053	6.2319	5.2557	5.6406	5.8002	5.476	5.7367	5.7782	4.1936	4.7128	5.5959	5.9372	5.3654	5.2061	4.5967	4.4976	4.8914	4.8101	4.4089
neg_4244	metab_13317	metab_13317	-	yes	down	0.8255	0.7723	1	-	-	-	-	5.8388	-	neg	-	-	-	-	-	-	951.996	-	-	-	-	6.1871	6.0412	6.1702	6.0682	6.0065	5.9885	5.7437	5.6961	5.32	4.9134	5.6065	5.5318	5.0427	5.1072	4.2659	3.7115	6.569	6.6893	4.7299	3.551	3.4469	4.2251	3.6238
neg_791	Capsianoside I	metab_16048	-	yes	up	1.5361	0.549	1	-	HMDB0002318	M-H, M+Na-2H	C32H52O14	4.49368	-	neg	-	-	-	-	Lipids and lipid-like molecules	Fatty Acyls	681.31	-	57.3	121924-04-7	Fatty acyl glycosides	4.4519	4.4035	4.4062	4.3819	4.3848	4.3698	4.4039	4.8038	4.5117	4.4164	4.443	4.7698	6.8308	6.8386	4.6759	4.7983	5.7679	6.046	6.7802	6.7617	6.6346	6.627	6.5344
neg_1947	Astragaloside III	metab_10931	-	yes	up	1.9254	0.549	1	-	HMDB0248674	M+Cl	C41H68O14	4.25158	C08924	neg	-	-	-	-	Lipids and lipid-like molecules	Steroids and steroid derivatives	819.43	-	59.8	84687-42-3	Steroidal glycosides	3.8586	3.8102	3.8128	3.7885	3.7914	3.7765	4.7587	4.8836	5.0027	4.9294	3.8496	4.4697	7.4361	7.4294	4.6276	4.2049	6.3201	5.8759	5.4127	5.4026	6.6287	6.2083	6.0094
neg_4943	metab_14042	metab_14042	-	yes	up	1.3628	0.7745	1	-	-	-	-	4.92325	-	neg	-	-	-	-	-	-	704.828	-	-	-	-	4.7763	4.3837	5.1793	4.5829	4.365	4.5871	4.3841	4.402	4.4012	4.3965	4.4232	4.436	6.4713	6.5091	4.6561	4.7785	6.7985	6.7779	5.5596	5.4924	4.7464	4.9397	5.769
neg_5905	N-Palmitoyl Aspartic acid	metab_14995	-	yes	up	1.3705	0.7745	1	-	HMDB0241922	M-H	C26H43NO10S2	3.71292	-	neg	-	-	-	-	Lipids and lipid-like molecules	Steroids and steroid derivatives	592.229	-	53.4	-	Bile acids, alcohols and derivatives	4.7591	4.7107	4.7134	4.689	4.692	4.677	4.7111	4.729	4.7282	4.7235	4.7502	4.763	6.4787	6.5221	4.9831	5.1055	4.8323	4.6523	6.0391	6.0542	6.3166	6.3817	5.6001
neg_4873	metab_13969	metab_13969	-	yes	down	0.6661	0.5775	1	-	-	-	-	5.01695	-	neg	-	-	-	-	-	-	775.863	-	-	-	-	6.7698	5.0212	6.5438	5.9826	6.056	5.8053	5.9936	6.0378	5.8798	5.9312	5.9991	5.9128	5.3875	4.509	2.7334	2.8556	4.3232	4.4751	2.6591	3.6125	2.5914	4.2436	2.768
neg_411	metab_13171	metab_13171	-	yes	up	1.6283	0.549	1	-	-	-	-	5.74508	-	neg	-	-	-	-	-	-	666.315	-	-	-	-	4.2906	4.9505	4.7889	5.0496	4.3709	4.7341	4.4986	4.5578	4.666	4.3055	4.3545	4.6237	6.9357	6.9864	4.5146	4.637	7.3828	7.3941	6.2967	6.2489	4.8686	4.9381	6.6447
neg_4600	metab_13687	metab_13687	-	yes	down	0.7516	0.7723	1	-	-	-	-	5.36925	-	neg	-	-	-	-	-	-	964.935	-	-	-	-	6.4353	6.0517	6.5465	6.3299	6.4703	6.3186	6.0634	5.8851	5.7575	5.7406	5.3242	4.9227	4.9292	4.837	4.5434	4.6658	4.2307	4.2126	6.3424	6.4616	6.374	6.5958	4.5781
neg_4649	metab_13739	metab_13739	-	yes	down	0.6479	0.3832	1	-	-	-	-	5.31442	-	neg	-	-	-	-	-	-	708.394	-	-	-	-	6.8382	6.8042	6.8034	6.7085	6.6067	6.7891	7.9022	7.8897	7.7727	7.7719	8.3557	8.3401	4.1912	4.4304	5.204	4.5427	4.1076	4.2211	6.8403	6.7896	6.3292	6.3399	7.1044
neg_6207	Dermorphin	metab_15295	-	yes	up	1.7249	0.549	1	-	HMDB0251025	M-H	C40H50N8O10	3.38513	C20030	neg	-	-	-	-	Organic acids and derivatives	Carboxylic acids and derivatives	801.364	-	72	77614-16-5	Amino acids, peptides, and analogues	4.1353	4.0869	4.0895	4.0652	4.0681	4.0531	4.0872	4.1052	4.1044	4.0997	4.1263	4.1392	7.1641	7.133	4.3592	4.4816	6.172	6.2308	7.1005	7.1682	6.4739	6.5592	7.1173
neg_6040	PS(5-iso PGF2VI/20:5(5Z,8Z,11Z,14Z,17Z))	metab_15125	-	yes	down	0.6658	0.3832	1	-	HMDB0282818	M+Na-2H	C44H70NO13P	3.55658	-	neg	-	-	-	-	Not Available	Not Available	872.427	-	50.1	-	Not Available	6.7579	6.7282	6.783	6.7129	6.7282	6.7408	4.6603	4.4913	4.4905	4.4858	4.5124	4.5253	4.509	4.4995	4.7454	4.8678	4.4326	4.4146	5.5708	5.6226	5.3954	5.1949	4.78
neg_6344	3-Hydroxy-beta-ionol 3-[glucosyl-(1->6)-glucoside]	metab_15433	-	yes	up	1.6212	0.549	1	-	HMDB0037527	M+Na-2H	C25H42O12	3.24448	-	neg	-	-	-	-	Lipids and lipid-like molecules	Prenol lipids	555.24	-	86	137606-56-5	Terpene glycosides	4.2914	4.5787	4.6164	5.0007	5.1809	5.4554	6.5124	6.4429	6.5309	6.4278	6.4956	6.4789	7.0081	6.9575	4.5154	4.6378	6.0005	6.0844	7.4508	7.4262	6.9964	7.0221	7.536
neg_1750	PA(20:5(7Z,9Z,11E,13E,17Z)-3OH(5,6,15)/18:3(6Z,9Z,12Z))	metab_10729	-	yes	up	1.4964	0.7745	1	-	HMDB0264168	M+Cl	C41H65O11P	3.93898	-	neg	-	-	-	-	Not Available	Not Available	799.396	-	57.8	-	Not Available	4.5046	4.4562	4.4589	4.4346	4.4375	4.4225	5.7675	5.6605	5.591	5.6227	6.3425	6.2786	6.7611	6.7407	4.7286	4.851	6.8727	6.7985	6.9631	6.9273	6.7637	6.7601	6.7866
neg_5077	metab_14181	metab_14181	-	yes	down	0.6702	0.5775	1	-	-	-	-	4.73577	-	neg	-	-	-	-	-	-	759.855	-	-	-	-	6.7298	6.0579	6.7062	6.523	6.6044	6.4654	3.4581	2.5792	2.5784	2.5737	3.3842	2.6131	4.4423	4.5103	2.8328	2.955	6.13	6.1613	5.6932	5.8238	6.0345	6.1027	5.5699
neg_2991	metab_12003	metab_12003	-	yes	down	0.7759	0.7723	1	-	-	-	-	5.93285	-	neg	-	-	-	-	-	-	791.504	-	-	-	-	6.3255	6.2329	6.2688	6.1947	6.2582	6.2357	6.3216	6.2979	6.2638	6.1842	6.2622	6.2134	4.8623	4.9081	2.936	3.0582	2.8432	2.6057	6.2905	6.2367	6.6607	6.6436	6.6112
neg_5977	metab_15064	metab_15064	-	yes	up	1.5564	0.549	1	-	-	-	-	3.63482	-	neg	-	-	-	-	-	-	550.252	-	-	-	-	4.3931	4.288	4.6259	4.285	4.1616	4.4515	5.583	5.3779	5.5018	5.3608	5.7628	5.7621	6.8154	6.8376	4.4528	4.5752	7.5481	7.5463	7.5887	7.583	7.0829	7.031	7.2924
neg_85	metab_16110	metab_16110	-	yes	down	0.4215	0.1423	1	-	-	-	-	3.9546	-	neg	-	-	-	-	-	-	900.444	-	-	-	-	7.9001	7.8263	7.8872	7.8186	7.8443	7.8886	5.323	5.5438	5.75	5.5001	5.3053	5.8148	3.3391	3.3297	4.4982	3.6978	4.2434	3.7498	5.6675	5.5349	6.6654	6.7234	3.6101
neg_5194	3,4-Dihydroxy-2-methoxy-4-methyl-3-[2-methyl-3-(3-methyl-but-2-enyl)-oxiranyl]-cyclohexanone	metab_14295	-	yes	up	1.651	0.549	1	-	HMDB0246031	2M-H	C16H26O5	4.58737	-	neg	-	-	-	-	Organic oxygen compounds	Organooxygen compounds	595.347	-	62.8	-	Alcohols and polyols	4.2262	4.1778	4.1804	4.1561	4.159	4.1441	4.2728	4.1961	4.1953	4.1906	5.0703	5.0105	6.9581	6.9774	4.4502	4.5726	5.4314	5.5111	7.457	7.439	5.6879	5.6064	7.0927
neg_4148	DG(LTE4/0:0/10:0)	metab_13213	-	yes	down	0.7432	0.7723	1	-	HMDB0294476	M+K-2H	C36H61NO8S	5.94857	-	neg	-	-	-	-	Not Available	Not Available	704.363	-	70.6	-	Not Available	6.4267	6.2976	6.4236	6.3429	6.4622	6.3512	6.1701	6.226	6.2352	6.1911	6.1714	6.1488	4.4876	4.7766	4.319	4.4414	4.0181	4.1051	4.7425	4.4823	5.9908	6.0386	4.5784
neg_2584	metab_11579	metab_11579	-	yes	up	1.5162	0.549	1	-	-	-	-	5.30657	-	neg	-	-	-	-	-	-	946.464	-	-	-	-	4.4515	5.1086	4.4058	4.9573	4.5191	5.2212	4.4035	4.4214	4.4206	4.4159	4.4426	4.4554	6.7201	6.7493	4.6755	4.7979	5.058	5.1516	6.0767	6	5.9865	5.9531	5.8891
neg_6672	metab_15760	metab_15760	-	yes	up	1.69	0.549	1	-	-	-	-	0.826917	-	neg	-	-	-	-	-	-	446.151	-	-	-	-	4.1613	4.2946	4.081	4.0941	4.0922	4.1969	6.1712	6.1992	6.044	6.0162	6.2161	6.2066	7.0126	7.0328	4.5659	4.0643	3.8249	3.6252	6.9395	6.9762	6.3046	6.3413	6.3697
neg_4364	Simmondsin 2'-ferulate	metab_13440	-	yes	down	0.701	0.5775	1	-	HMDB0035475	M-H2O-H	C26H33NO12	5.69048	-	neg	-	-	-	-	Phenylpropanoids and polyketides	Cinnamic acids and derivatives	532.187	-	67.3	179466-18-3	Hydroxycinnamic acids and derivatives	6.5805	5.4158	6.4592	6.1568	6.3298	6.0784	6.6992	6.7321	6.5829	6.517	6.8131	6.774	4.5528	4.6132	4.6348	4.7572	5.5282	5.6309	4.5604	4.6833	5.7041	5.8021	4.6695
neg_1477	metab_10451	metab_10451	-	yes	down	0.6357	0.3832	1	-	-	-	-	3.52542	-	neg	-	-	-	-	-	-	757.4	-	-	-	-	6.8433	6.7783	6.8371	6.757	6.7803	6.7924	6.9121	6.9153	6.9837	6.9361	6.7913	6.7776	4.3595	4.35	4.5958	4.7182	4.2831	4.265	4.5214	4.5577	4.4536	4.4224	4.6305
neg_349	metab_12526	metab_12526	-	yes	up	1.5427	0.549	1	-	-	-	-	3.69727	-	neg	-	-	-	-	-	-	719.41	-	-	-	-	4.4021	4.3537	4.3563	4.332	4.3349	4.32	5.457	5.4471	5.4286	5.4226	5.1562	5.2751	6.8207	6.791	4.6261	4.7485	6.2435	6.2514	4.8267	4.5879	5.5086	5.432	5.7237
neg_5590	CDP-DG(i-16:0/a-13:0)	metab_14701	map01100;map00564;map01110;map04070	yes	down	0.819	0.7723	1	Metabolic pathways;Glycerophospholipid metabolism;Biosynthesis of secondary metabolites;Phosphatidylinositol signaling system	HMDB0116224;PW_C076560	M+FA-H	C41H75N3O15P2	4.06413	C00269	neg	-	-	Metabolism;Metabolism;Metabolism;Environmental Information Processing	Global and overview maps;Lipid metabolism;Global and overview maps;Signal transduction	Lipids and lipid-like molecules	Glycerophospholipids	956.463	-	52.4	-	CDP-glycerols	6.1509	4.6366	6.2077	5.8938	5.9952	5.741	4.637	4.655	4.6541	4.6495	4.6761	4.6889	5.0707	5.0374	4.909	5.0314	4.5963	4.5782	6.6957	6.7015	6.1036	6.2116	6.7911
neg_3846	metab_12896	metab_12896	-	yes	down	0.8321	0.7723	1	-	-	-	-	6.20667	-	neg	-	-	-	-	-	-	702.456	-	-	-	-	6.1048	6.845	6.1005	6.5516	5.9059	6.6811	4.1527	4.1707	4.7436	4.1652	4.1918	4.2046	5.3253	5.08	4.4247	4.5471	4.112	4.0939	4.3503	4.3866	6.0901	5.0743	4.4594
neg_1824	9-Fluoroprednisolone	metab_10802	-	yes	up	1.5628	0.549	1	-	HMDB0040539;HMDB0247595	2M-H	C21H27FO5	4.06413	C14484	neg	-	-	-	-	Phenylpropanoids and polyketides	Flavonoids	755.358	-	59.1	338-95-4;124097-45-6	Flavonoid glycosides	4.3639	4.3155	4.3181	4.2938	4.2967	4.2818	7.3845	7.3787	7.2529	7.2729	7.4313	7.459	6.3381	6.8198	4.5879	4.7103	4.5397	4.2578	5.8803	5.947	5.9791	5.7325	6.8112
neg_3673	PS(14:0/PGJ2)	metab_12726	-	yes	down	0.8166	0.7723	1	-	HMDB0280831	M+Cl	C40H68NO12P	6.58992	-	neg	-	-	-	-	Not Available	Not Available	820.41	-	76.1	-	Not Available	6.1559	6.2315	6.1951	6.1689	6.0914	6.071	4.1611	3.9519	3.8882	3.8835	3.9101	3.923	4.7835	5.0267	6.1945	6.1526	5.415	5.3629	4.0686	4.1049	5.4897	5.3128	4.1777
neg_2749	metab_11749	metab_11749	-	yes	down	0.5929	0.3832	1	-	-	-	-	5.56527	-	neg	-	-	-	-	-	-	832.889	-	-	-	-	7.0177	6.3613	7.0778	6.8362	6.8517	6.7653	6.8311	6.756	6.7449	6.6994	6.5966	6.6275	3.1711	4.1608	3.4073	3.5297	3.0948	3.2881	4.6994	4.1901	4.3638	4.0975	5.5467
neg_1950	N-{(2R)-2-Hydroxy-2-[(8S,11S)-8-isopropyl-6,9-dioxo-2-oxa-7,10-diazabicyclo[11.2.2]heptadeca-1(15),13,16-trien-11-YL]ethyl}-N-isopentylbenzenesulfonamide	metab_10935	-	yes	up	1.631	0.549	1	-	HMDB0249962	M+Cl	C30H43N3O6S	4.2594	-	neg	-	-	-	-	Phenylpropanoids and polyketides	Macrolactams	608.258	-	36.3	-	Not Available	4.2478	4.1994	4.476	4.1778	4.1807	4.1657	4.1998	4.9417	4.217	4.7671	4.3948	4.5619	6.9567	6.9283	4.4718	4.5942	4.2541	4.1411	7.289	7.2591	7.5051	7.5089	6.0727
neg_4971	VI2Fuc-nLc6	metab_14071	-	yes	down	0.6152	0.3832	1	-	HMDB0062449	M-2H	C66H115N3O37	4.8766	-	neg	-	-	-	-	Lipids and lipid-like molecules	Sphingolipids	769.861	-	48.3	-	Glycosphingolipids	6.9184	6.8867	6.918	6.8981	6.8604	6.9357	3.0753	2.8221	4.9614	4.6195	2.9977	3.1146	2.8805	4.2565	3.0758	3.1982	4.0929	4.1745	4.1376	3.8949	4.1816	4.5129	4.5554
neg_6041	metab_15126	metab_15126	-	yes	up	1.4456	0.7745	1	-	-	-	-	3.55658	-	neg	-	-	-	-	-	-	786.284	-	-	-	-	4.5672	4.5188	4.5215	4.4972	4.5001	4.4851	4.5192	4.5372	4.5364	4.5317	4.5583	4.5711	6.6239	6.6024	4.7912	4.9136	6.1714	6.2095	6.5887	6.6012	6.1559	6.1643	4.8259
neg_1272	PG(5-iso PGF2VI/i-12:0)	metab_10253	-	yes	up	1.9867	0.549	1	-	HMDB0271094	M+K-2H	C36H65O13P	3.24448	-	neg	-	-	-	-	Not Available	Not Available	773.359	-	67.4	-	Not Available	3.7387	3.6903	3.693	3.6687	3.6716	3.6566	3.6907	3.7087	3.7079	3.7032	3.7298	3.7426	7.4768	7.4276	3.9627	4.0851	6.8005	6.8499	6.7692	6.7388	6.964	6.9676	6.3726
neg_2477	metab_11476	metab_11476	-	yes	down	0.7895	0.7723	1	-	-	-	-	5.15012	-	neg	-	-	-	-	-	-	197.097	-	-	-	-	6.2355	6.5353	6.2218	6.4258	6.4154	6.5002	3.8251	4.2739	4.2947	4.1326	4.2016	4.2133	5.1016	4.923	6.4052	6.4409	4.9457	4.6116	4.85	4.9489	5.3024	5.2038	5.071
neg_627	metab_15356	metab_15356	-	yes	up	1.6777	0.549	1	-	-	-	-	3.79105	-	neg	-	-	-	-	-	-	645.317	-	-	-	-	4.1626	3.933	4.7514	4.5822	4.8525	3.8993	6.1398	6.0387	6.224	6.0926	6.0341	5.9226	6.9948	6.9833	4.708	4.7868	6.6222	6.6173	7.1991	7.195	6.9377	6.9651	7.4405
neg_92	(2S)-2-Amino-3-[4-[(2S)-2-amino-3-(1H-indol-3-yl)propanoyl]oxyphenyl]propanoic acid	metab_16187	-	yes	down	0.7325	0.7723	1	-	HMDB0258058	M-H, M+Cl, 2M-H	C20H21N3O4	4.1735	-	neg	-	-	-	-	Organoheterocyclic compounds	Pyridines and derivatives	366.149	-	56.7	-	Phenylpyridines	6.4279	5.6837	6.426	6.0724	6.1131	6.062	6.9952	7.0003	7.0271	6.9899	6.8748	6.8121	4.4745	4.7085	3.9442	4.0666	4.7177	4.7258	6.0474	5.9497	3.802	4.5556	3.9789
neg_4640	metab_13730	metab_13730	-	yes	down	0.6526	0.3832	1	-	-	-	-	5.33003	-	neg	-	-	-	-	-	-	755.362	-	-	-	-	6.7377	6.3318	6.7792	6.7241	6.7935	6.7191	4.1191	4.1371	4.1363	4.4392	4.1582	4.8713	4.1548	4.3971	4.3911	4.5135	4.19	4.0604	5.1149	4.353	5.1782	4.3648	4.4258
neg_4145	metab_13210	metab_13210	-	yes	up	1.495	0.549	1	-	-	-	-	5.94857	-	neg	-	-	-	-	-	-	963.042	-	-	-	-	4.4597	5.0234	4.4037	4.2858	3.9112	4.9139	3.9303	3.9482	4.447	3.9427	3.9694	4.5472	6.6561	6.6673	5.2001	4.3247	3.8896	3.8715	4.567	4.5341	4.0601	4.3632	4.6633
neg_2703	PGP(i-12:0/a-15:0)	metab_11703	map01100;map00564	yes	up	1.5969	0.549	1	Metabolic pathways;Glycerophospholipid metabolism	PW_C076337;HMDB0116532	M-H2O-H	C33H66O13P2	5.48687	C03892	neg	-	-	Metabolism;Metabolism	Global and overview maps;Lipid metabolism	Lipids and lipid-like molecules	Glycerophospholipids	713.384	-	35.1	-	Glycerophosphoglycerophosphates	4.2843	4.3246	4.1433	4.5767	4.1219	4.3655	5.0126	4.9378	4.6285	4.8858	4.1801	4.1929	6.8168	6.8415	4.6686	4.7305	6.7343	6.7352	6.9244	6.9173	7.5354	7.4828	6.0052
neg_4321	metab_13399	metab_13399	-	yes	down	0.7564	0.7723	1	-	-	-	-	5.75293	-	neg	-	-	-	-	-	-	745.903	-	-	-	-	6.3292	6.3312	6.3361	6.269	6.2105	6.3302	4.2694	0.5899	0.5893	0.5859	0.6057	4.2224	3.7313	4.7874	0.7915	4.6421	4.6464	4.4852	4.5695	4.4805	5.3612	5.5382	3.904
neg_4612	metab_13700	metab_13700	-	yes	down	0.6223	0.3832	1	-	-	-	-	5.36142	-	neg	-	-	-	-	-	-	411.188	-	-	-	-	6.8517	6.817	6.7906	6.7123	6.6657	6.8488	6.8849	6.8881	6.8892	6.9024	6.7505	6.7356	4.2734	4.2639	4.5097	4.6321	4.197	4.179	5.741	5.735	5.7304	5.6782	5.8453
neg_1876	metab_10855	metab_10855	-	yes	up	1.5527	0.549	1	-	-	-	-	4.15012	-	neg	-	-	-	-	-	-	711.361	-	-	-	-	4.3533	4.3049	4.3076	4.2833	4.2862	4.2712	4.3053	4.3233	4.3224	4.3178	4.3444	4.3572	6.7606	6.7595	4.5773	4.6997	4.2646	4.2465	5.013	4.5392	6.029	6.0121	5.8251
neg_1306	metab_10286	metab_10286	-	yes	down	0.8289	0.7723	1	-	-	-	-	3.3069	-	neg	-	-	-	-	-	-	277.056	-	-	-	-	6.0757	6.0704	6.075	5.9683	5.8774	5.9999	3.962	4.3429	4.416	4.453	4.5815	4.339	5.1034	5.0359	5.7555	5.9129	5.1699	5.2457	3.8036	3.8399	3.7358	3.7047	3.9127
neg_643	metab_15524	metab_15524	-	yes	down	0.7421	0.7723	1	-	-	-	-	3.84562	-	neg	-	-	-	-	-	-	283.078	-	-	-	-	6.3684	6.1253	6.3167	6.2277	6.2076	6.2402	4.9094	4.5623	4.8938	4.9568	4.827	4.4034	3.554	4.726	6.3713	6.4291	3.4777	3.4596	4.1036	4.0675	4.035	3.6169	5.3843
neg_2036	Glycylalanylprolylmethionylphenylalanylvalinamide	metab_11021	-	yes	up	1.4526	0.7745	1	-	HMDB0033241	M-H2O-H	C29H45N7O6S	4.4157	-	neg	-	-	-	-	Organic acids and derivatives	Carboxylic acids and derivatives	600.3	-	61.7	115525-99-0	Amino acids, peptides, and analogues	4.5235	4.4751	4.4778	4.4534	4.4564	4.4414	4.4755	4.4934	4.4926	4.4879	4.5146	4.5274	6.5491	6.5708	4.7475	4.8699	5.9515	5.9747	6.5723	6.5205	6.033	6.0164	4.7822
neg_5300	Desglucocheirotoxol	metab_14407	-	yes	down	0.8059	0.7723	1	-	HMDB0033828	M+FA-H	C29H44O10	4.46253	-	neg	-	-	-	-	Lipids and lipid-like molecules	Steroids and steroid derivatives	597.289	-	87.6	29336-13-8	Steroid lactones	6.1423	5.9988	6.0336	5.9063	5.9067	6.0656	5.6186	5.7127	5.9624	5.9242	5.5047	5.5646	4.9668	4.9502	4.7668	4.8892	4.6578	4.436	4.8405	4.9132	5.3967	5.3542	4.8014
neg_3114	metab_12133	metab_12133	-	yes	down	0.7175	0.7723	1	-	-	-	-	6.08948	-	neg	-	-	-	-	-	-	652.335	-	-	-	-	6.4583	6.6893	6.4502	6.5223	6.4602	6.634	5.1473	4.8841	5.0787	4.9346	4.0908	4.0226	4.6012	4.6341	3.3393	3.4617	4.0857	3.6405	3.265	3.3012	3.1972	3.166	5.209
neg_6346	metab_15435	metab_15435	-	yes	up	1.5748	0.549	1	-	-	-	-	3.24448	-	neg	-	-	-	-	-	-	506.187	-	-	-	-	4.3073	5.311	4.7787	5.1461	5.0906	5.4596	4.8093	1.7498	5.0605	1.7444	4.2972	4.2136	6.8077	6.7831	4.2865	2.1218	6.7966	6.8511	6.6095	6.5869	6.5872	6.6489	5.8322
neg_4407	metab_13483	metab_13483	-	yes	down	0.7917	0.7723	1	-	-	-	-	5.62797	-	neg	-	-	-	-	-	-	961.438	-	-	-	-	6.1889	5.1901	6.1382	5.8765	5.9878	5.896	4.5119	4.5298	4.529	4.5243	4.551	4.5638	5.0613	4.8999	4.7839	4.9063	4.4712	4.4531	6.0487	5.9799	5.7421	5.7692	4.8186
neg_6271	metab_15358	metab_15358	-	yes	down	0.7169	0.7723	1	-	-	-	-	3.33037	-	neg	-	-	-	-	-	-	889.482	-	-	-	-	6.4539	4.6002	6.5641	6.1523	6.4836	6.0572	4.6005	4.6185	5.2372	5.0157	4.7279	4.6525	4.6362	4.6268	4.8726	4.995	6.1989	6.2456	4.7981	4.8344	6.4867	6.6144	4.9073
neg_5730	Cyclo(D-Trp-D-Asp-Pro-D-Ile-Leu)	metab_14834	-	yes	down	0.7874	0.7723	1	-	HMDB0250629	M+FA-H	C32H44N6O7	3.90003	-	neg	-	-	-	-	Organic acids and derivatives	Peptidomimetics	669.322	-	80.1	-	Hybrid peptides	6.1986	5.8252	6.1675	6.1276	6.1242	6.1928	5.2615	5.3086	5.3037	5.0609	5.3077	4.955	4.7249	4.8805	4.9612	5.0836	6.3186	6.2563	7.7506	7.7645	5.6909	5.6671	6.0299
neg_75	metab_16004	metab_16004	-	yes	up	1.4644	0.549	1	-	-	-	-	3.65815	-	neg	-	-	-	-	-	-	545.294	-	-	-	-	4.4938	3.9835	4.3724	4.1434	3.8426	4.4029	6.939	6.9157	6.9453	6.9024	7.1561	7.1452	6.6004	6.5806	4.5451	4.874	6.2514	6.2993	6.6009	6.5745	6.3178	6.2717	6.5249
neg_2832	Biolimus A9	metab_11836	-	yes	down	0.6704	0.3832	1	-	HMDB0249224	M+Cl	C55H87NO14	5.6983	-	neg	-	-	-	-	Phenylpropanoids and polyketides	Macrolide lactams	1020.59	-	79.4	-	Not Available	6.6287	6.5393	6.4999	6.4981	6.3977	6.4828	4.4174	4.4353	4.4345	4.4298	4.4565	4.4693	4.453	4.4436	6.3082	6.3133	4.3767	4.3586	4.615	4.6512	6.0783	6.1007	5.3614
neg_599	Cyclohexyl biphenyl-3-ylcarbamate	metab_15075	-	yes	down	0.7567	0.7723	1	-	HMDB0246967	M+FA-H, 2M+FA-H	C19H21NO2	5.32225	-	neg	-	-	-	-	Benzenoids	Benzene and substituted derivatives	340.153	-	35.3	-	Biphenyls and derivatives	6.294	6.2496	6.2511	6.1545	6.0763	6.1657	4.225	4.6003	3.9761	3.9631	3.9382	3.6352	4.7451	4.7624	6.2777	6.2984	5.084	5.0073	3.963	3.8171	5.7363	5.7092	4.4706
neg_1561	metab_10539	metab_10539	-	yes	up	1.4806	0.549	1	-	-	-	-	3.66598	-	neg	-	-	-	-	-	-	679.415	-	-	-	-	4.4562	4.4078	4.4534	4.6179	5.0503	5.1896	4.4081	4.4261	4.4253	4.4206	4.4472	4.4601	6.6312	6.5977	4.6802	4.8026	5.2771	5.314	6.4337	6.457	6.4868	6.4274	6.0622
neg_3327	metab_12349	metab_12349	-	yes	down	0.7733	0.7723	1	-	-	-	-	6.40998	-	neg	-	-	-	-	-	-	529.289	-	-	-	-	6.2212	6.0222	6.1033	5.9464	5.9422	6.014	4.839	5.0869	5.0691	4.8681	4.9041	4.7652	4.8398	4.8111	5.8355	5.9721	4.9456	4.8652	4.9109	4.9472	5.3961	5.2898	5.02
neg_4954	P-Tolyl Sulfate	metab_14053	-	yes	down	0.4531	0.1423	1	-	-	M-H	C7H8O4S	4.9076	-	neg	-	-	-	-	-	-	187.006	83.3	-	-	-	7.59	7.4745	7.5142	7.4192	7.3602	7.4492	3.4128	3.4308	3.43	3.4253	3.4519	3.4647	3.4485	3.439	7.4677	7.5569	3.3721	3.3541	3.6104	3.6466	7.168	7.1168	4.0841
neg_5921	Modrefen	metab_15012	-	yes	down	0.7846	0.7723	1	-	HMDB0254826	M+Na-2H	C20H27NO3	3.7051	-	neg	-	-	-	-	Lipids and lipid-like molecules	Steroids and steroid derivatives	350.172	-	34.6	-	Estrane steroids	6.1797	6.0862	6.1485	6.0575	5.9374	6.054	7.0146	6.9857	6.8849	6.8824	7.0237	7.0016	4.8481	4.8485	5.0845	5.2069	4.7932	4.9227	7.2023	7.1736	6.5277	6.4831	7.1518
neg_4815	PS(22:6(4Z,7Z,10Z,13Z,16Z,19Z)/PGD2)	metab_13907	-	yes	up	1.4991	0.549	1	-	HMDB0283526	M+Cl	C48H74NO13P	5.08743	-	neg	-	-	-	-	Not Available	Not Available	938.463	-	65.6	-	Not Available	4.4128	5.2591	4.5142	4.5176	4.3457	4.5388	6.4174	6.3716	6.1381	6.1498	6.551	6.4963	6.5321	6.6151	4.6368	4.7592	6.7034	6.7303	5.4653	4.6982	4.4946	4.4634	7.3988
neg_2561	metab_11557	metab_11557	-	yes	down	0.8185	0.7723	1	-	-	-	-	5.27533	-	neg	-	-	-	-	-	-	997.477	-	-	-	-	6.0633	6.5516	6.2454	6.3496	6.4058	6.5776	5.6104	5.5677	5.8584	6.0104	5.6244	5.5138	4.3177	4.9627	5.0065	5.3346	7.4921	7.4279	7.0697	7.0681	7.5462	7.6683	5.0695
neg_5562	metab_14672	metab_14672	-	yes	down	0.6538	0.3832	1	-	-	-	-	4.1033	-	neg	-	-	-	-	-	-	731.832	-	-	-	-	6.6672	6.9821	6.5733	6.7035	6.5583	6.9256	5.2388	5.1465	5.3047	5.1388	4.9777	4.6707	4.3682	4.3588	4.6046	4.727	5.1283	4.2738	6.0269	6.0497	4.9264	5.3678	5.1159
neg_700	metab_15952	metab_15952	-	yes	up	1.7111	0.549	1	-	-	-	-	4.0798	-	neg	-	-	-	-	-	-	753.346	-	-	-	-	4.0639	3.9156	4.5773	4.1103	4.4392	2.6996	5.7922	5.8019	5.7493	5.7174	5.878	5.894	6.9597	6.9538	3.0053	3.1276	6.3546	6.3468	5.3891	5.5462	6.2732	6.4058	6.7124
neg_2167	Corchorusoside A	metab_11159	-	yes	up	1.9762	0.549	1	-	HMDB0032823	M+Na-2H	C35H54O14	4.6341	-	neg	-	-	-	-	Lipids and lipid-like molecules	Steroids and steroid derivatives	719.326	-	80.5	210637-15-3	Steroid lactones	3.7011	3.6528	3.6554	3.6311	3.634	3.619	6.3346	6.2509	6.1497	6.1288	6.5442	6.5446	7.1673	7.3143	3.9251	4.0475	6.9958	7.0705	6.9365	6.9249	6.8993	6.8808	6.7568
neg_5208	PS(18:4(6Z,9Z,12Z,15Z)/20:4(5Z,8Z,11Z,14Z))	metab_14311	map01100;map00564;map01110;map05146;map05322;map00260;map05140	yes	up	1.4783	0.549	1	Metabolic pathways;Glycerophospholipid metabolism;Biosynthesis of secondary metabolites;Amoebiasis;Systemic lupus erythematosus;Glycine, serine and threonine metabolism;Leishmaniasis	LMGP03010448;PW_C060909;HMDB0112501	M+Na-2H	C44H70NO10P	4.5717	C02737	neg	Lipids	Phospholipids	Metabolism;Metabolism;Metabolism;Human Diseases;Human Diseases;Metabolism;Human Diseases	Global and overview maps;Lipid metabolism;Global and overview maps;Infectious disease: parasitic;Immune disease;Amino acid metabolism;Infectious disease: parasitic	Lipids and lipid-like molecules	Glycerophospholipids	824.443	-	46.6	-	Glycerophosphoserines	4.4444	4.396	4.3986	4.3875	4.3772	4.3622	5.0737	5.1785	4.6983	4.8667	4.8707	4.5443	6.5683	6.5699	4.6684	4.7908	4.8672	4.5825	6.9112	6.8915	5.68	5.6443	6.4227
neg_28	metab_11804	metab_11804	-	yes	up	1.5481	0.549	1	-	-	-	-	3.12747	-	neg	-	-	-	-	-	-	860.401	-	-	-	-	4.3216	4.2732	4.2759	4.2515	4.2545	4.2395	4.2736	4.2915	4.2907	4.286	4.3127	4.3255	6.768	6.6905	4.5456	4.668	7.4933	7.5677	6.8924	6.8773	5.6643	5.7842	4.5803
neg_5153	metab_14257	metab_14257	-	yes	down	0.8054	0.7723	1	-	-	-	-	4.6341	-	neg	-	-	-	-	-	-	552.248	-	-	-	-	6.0957	6.0298	6.0487	6.0263	6.0135	6.0688	4.1637	4.1817	4.1809	4.1762	4.2028	4.2831	5.0599	4.9095	4.4358	4.5582	6.3925	6.4301	6.4814	6.4843	5.9242	5.9062	6.3644
neg_5233	Lucidenolactone	metab_14333	-	yes	up	1.6784	0.549	1	-	HMDB0030897	M+FA-H	C27H36O6	4.54835	-	neg	-	-	-	-	Lipids and lipid-like molecules	Prenol lipids	501.247	-	33.3	-	Triterpenoids	4.1082	3.9804	3.711	3.6866	3.6896	3.6746	4.373	3.8735	3.7363	3.7211	4.5916	4.5551	6.8688	6.8952	3.9807	4.103	4.9787	5.0651	4.6123	4.9349	4.6519	4.4484	5.4804
neg_1285	metab_10265	metab_10265	-	yes	up	1.4758	0.549	1	-	-	-	-	3.27568	-	neg	-	-	-	-	-	-	501.258	-	-	-	-	4.4439	4.3955	4.3982	4.3739	4.3768	4.3618	5.2014	5.1411	5.2652	5.0509	5.4005	5.4696	6.5897	6.5585	4.6679	4.7903	5.1791	5.1325	5.4952	5.5462	4.5257	4.4945	5.9541
neg_6209	metab_15297	metab_15297	-	yes	up	1.7831	0.549	1	-	-	-	-	3.38513	-	neg	-	-	-	-	-	-	488.177	-	-	-	-	3.9499	4.2865	1.6116	4.0937	1.5589	3.8988	5.4516	5.4747	5.5829	5.635	5.7041	5.7614	6.5588	7.043	4.2413	1.0051	6.879	6.7521	7.0918	7.0042	6.9798	6.7151	7.1904
neg_698	Enalapril	metab_15948	-	yes	down	0.6525	0.3832	1	-	PW_C009073;HMDB0249344;HMDB0014722;MJDBOTE0001447	2M-H, 2M+Hac-H	C20H28N2O5	4.0798	C06977	neg	-	-	-	-	Organic acids and derivatives	Carboxylic acids and derivatives	811.411	-	76.5	75847-73-3	Amino acids, peptides, and analogues	6.6472	6.5333	6.6185	6.4949	6.4301	6.5392	4.3113	4.3292	4.8526	4.3237	5.2863	5.4976	4.3469	4.3375	4.5833	4.7057	5.5397	5.4734	5.5007	5.3731	6.6974	6.6767	6.4133
neg_4168	metab_13235	metab_13235	-	yes	down	0.6512	0.3832	1	-	-	-	-	5.92503	-	neg	-	-	-	-	-	-	867.952	-	-	-	-	6.6516	6.0997	6.6525	6.4912	6.646	6.3864	5.6776	5.6516	6.2126	6.1697	5.815	5.7028	3.8058	4.3317	4.0422	4.1646	3.7295	3.7114	3.9678	4.004	3.9	3.8688	5.2262
neg_2891	metab_11896	metab_11896	-	yes	down	0.7454	0.7723	1	-	-	-	-	5.80762	-	neg	-	-	-	-	-	-	304.034	-	-	-	-	6.2909	6.3316	6.2135	6.2824	6.3468	6.2628	4.5965	4.6877	4.5385	4.5742	4.6973	4.5394	4.9089	4.6892	6.5302	6.4947	4.9386	4.4484	4.5361	4.7477	5.2734	5.3106	4.8054
neg_4702	metab_13796	metab_13796	-	yes	down	0.7831	0.7723	1	-	-	-	-	5.24395	-	neg	-	-	-	-	-	-	806.478	-	-	-	-	6.1568	6.5341	6.1439	6.2832	6.2183	6.4367	4.3861	4.2561	4.41	4.2506	4.2773	4.2901	5.1179	4.8217	4.5102	4.6326	5.3426	4.6239	4.4358	4.472	4.977	4.4274	4.5449
neg_1795	metab_10771	metab_10771	-	yes	up	2.6339	0.2268	1	-	-	-	-	4.01718	-	neg	-	-	-	-	-	-	786.364	-	-	-	-	3.021	6.0807	2.9753	4.9851	2.954	5.289	2.973	2.991	2.9902	2.9855	3.0121	3.0249	7.9419	7.9571	3.2449	3.3672	7.7195	7.7527	6.846	6.8448	7.0051	6.9608	4.9905
neg_6591	metab_15679	metab_15679	-	yes	down	0.6528	0.3832	1	-	-	-	-	1.092	-	neg	-	-	-	-	-	-	456.136	-	-	-	-	6.6397	4.9814	6.5073	5.3497	6.508	5.3247	4.9459	4.1978	4.1912	4.1865	4.2132	4.226	4.2097	4.3347	4.4461	4.5685	5.9093	5.537	4.818	5.4056	5.8961	6.6264	4.4808
neg_33	metab_12322	metab_12322	-	yes	down	0.5185	0.3832	1	-	-	-	-	3.31472	-	neg	-	-	-	-	-	-	469.241	-	-	-	-	7.2213	7.2288	7.2276	7.1591	7.1085	7.1952	7.9591	7.951	7.9111	7.8899	7.9253	7.9511	4.275	3.7444	3.9902	4.1126	6.0652	6.0516	5.7214	5.76	5.3318	5.317	5.9754
neg_1373	PIP(20:5(5Z,8Z,11Z,14Z,16E)-OH(18R)/16:2(9Z,12Z))	metab_10355	-	yes	up	1.502	0.549	1	-	HMDB0278684	M-H2O-H	C45H74O17P2	3.38513	-	neg	-	-	-	-	Not Available	Not Available	929.422	-	95.1	-	Not Available	4.3803	4.3319	4.3346	4.3102	4.3132	4.2982	4.3323	4.3502	4.3494	4.3447	4.3714	4.3842	6.5932	6.579	4.6043	4.7267	5.6816	5.6215	6.4731	6.5746	5.9998	6.1519	6.2192
neg_398	metab_13033	metab_13033	-	yes	up	1.9473	0.549	1	-	-	-	-	5.62015	-	neg	-	-	-	-	-	-	468.246	-	-	-	-	3.7145	3.6661	3.6688	3.6444	3.6474	3.6324	4.998	4.5458	4.9143	4.9409	4.2966	4.3161	7.2034	7.2333	3.9385	4.0609	7.2059	7.1829	5.6348	5.6417	5.7066	5.6506	6.1767
neg_5810	4-Formylaminoantipyrine	metab_14908	-	yes	up	1.4833	0.549	1	-	HMDB0246429	3M-H	C12H13N3O2	3.81442	-	neg	-	-	-	-	Organoheterocyclic compounds	Azoles	692.293	-	55.5	-	Pyrazoles	4.408	4.3596	4.3622	4.3379	4.3408	4.3259	4.3599	4.3779	4.3771	4.3724	4.399	4.4119	6.4535	6.5382	4.632	4.7544	6.2026	6.1211	5.9058	5.7162	4.4898	4.5358	4.9169
neg_5420	Crustacean erythrophore concentrating hormone	metab_14529	-	yes	up	1.5614	0.549	1	-	HMDB0257325	M-H2O-H	C45H59N11O11	4.2594	-	neg	-	-	-	-	Organic acids and derivatives	Carboxylic acids and derivatives	910.417	-	92.5	-	Amino acids, peptides, and analogues	4.2733	4.2249	4.2276	4.2649	4.3449	4.1912	5.7239	5.6147	5.9682	5.9384	5.6211	5.5682	6.656	6.6722	4.4973	4.6197	6.6147	6.6373	6.7167	6.6835	6.1949	6.2357	5.0822
neg_4573	CDP-DG(18:1(12Z)-2OH(9,10)/18:0)	metab_13658	-	yes	up	1.5375	0.549	1	-	HMDB0291026	M-H	C48H87N3O17P2	5.39277	-	neg	-	-	-	-	Not Available	Not Available	1038.55	-	74.8	-	Not Available	4.3099	3.9172	4.1791	3.9764	3.6768	4.086	3.6959	3.7139	3.713	3.7084	3.735	3.7478	6.6342	6.6265	3.9679	4.0903	3.6552	3.6371	6.6926	6.6845	6.9422	6.8903	5.9023
neg_5424	Lithocholic acid glucuronide	metab_14532	map01100;map00040;map04976;map00053;map01240	yes	up	1.5417	0.549	1	Metabolic pathways;Pentose and glucuronate interconversions;Bile secretion;Ascorbate and aldarate metabolism;Biosynthesis of cofactors	HMDB0254126;HMDB0002513	M-H	C30H48O9	4.2594	C03033	neg	-	-	Metabolism;Metabolism;Organismal Systems;Metabolism;Metabolism	Global and overview maps;Carbohydrate metabolism;Digestive system;Carbohydrate metabolism;Global and overview maps	Lipids and lipid-like molecules	Steroids and steroid derivatives	551.32	-	41.2	75239-91-7	Steroidal glycosides	4.3026	4.9635	4.8236	4.6834	5.1316	5.2079	4.5283	4.9631	4.5972	4.7659	5.695	5.6832	6.6253	6.6334	4.5266	4.649	6.2298	6.2367	7.0046	6.9676	6.8771	6.8672	6.4679
neg_5359	Neopine	metab_14466	-	yes	down	0.5134	0.3832	1	-	HMDB0030248	3M-H	C18H21NO3	4.3532	C09594	neg	-	-	-	-	Benzenoids	Phenanthrenes and derivatives	896.456	-	62.6	467-14-1	Not Available	7.2217	7.697	7.1349	7.4183	7.1831	7.5512	6.7989	6.7704	6.6715	6.9269	6.8422	7.0459	3.7169	3.7074	3.9532	4.0756	4.4523	3.6225	3.8788	3.9151	3.811	3.7798	3.9879
neg_3948	Thymol Sulfate	metab_13001	-	yes	down	0.5878	0.3832	1	-	HMDB0062720	M-H	C10H14O4S	6.13643	-	neg	-	-	-	-	Organic acids and derivatives	Organic sulfuric acids and derivatives	229.054	-	53.8	-	Arylsulfates	6.8827	6.6609	6.8013	6.5972	6.5633	6.6386	6.1125	6.1034	6.1382	6.1004	6.1442	6.1301	4.0544	4.0456	4.1738	4.5412	3.9157	3.7242	3.5942	3.6305	3.9409	3.4952	3.7033
neg_3715	PE(16:1/0:0)	metab_12769	-	yes	down	0.6287	0.3832	1	-	-	M-H	C21H42NO7P	6.44905	-	neg	-	-	-	-	-	-	450.262	95.9	-	-	-	6.7046	6.4656	6.6585	6.4674	6.5006	6.5759	4.9448	5.1331	5.0443	5.0849	5.4544	5.3232	4.4142	4.2151	6.3133	6.4519	4.7793	4.742	4.2378	4.4978	5.3519	5.2537	4.8695
neg_769	metab_16023	metab_16023	-	yes	up	1.4972	0.549	1	-	-	-	-	4.37668	-	neg	-	-	-	-	-	-	1021.45	-	-	-	-	4.366	4.3176	4.3203	4.2959	4.2989	4.2839	4.6809	4.3359	4.3351	4.3304	4.5195	4.3699	6.7048	6.5369	4.59	4.7124	7.5565	7.6196	7.1778	7.1556	6.7123	6.7521	7.0769
neg_1538	Hemiasterlin	metab_10517	-	yes	up	1.6247	0.549	1	-	HMDB0253082	M+FA-H	C30H46N4O4	3.61135	-	neg	-	-	-	-	Organic acids and derivatives	Carboxylic acids and derivatives	571.346	-	54.7	-	Amino acids, peptides, and analogues	4.1534	4.105	4.1077	4.0834	4.0863	4.0713	4.1054	4.1233	4.1225	4.1179	4.1445	4.5273	6.7943	6.748	4.3774	4.4998	6.3284	6.327	6.1247	6.1708	5.8807	5.9328	4.9942
neg_227	metab_11267	metab_11267	-	yes	up	1.4872	0.549	1	-	-	-	-	3.22102	-	neg	-	-	-	-	-	-	558.253	-	-	-	-	4.382	4.3336	4.3363	4.312	4.3149	4.2999	5.9681	5.8397	5.8786	5.8847	5.8742	5.7299	6.5434	6.5168	4.606	4.7284	6.5606	6.6236	6.4999	6.4728	6.1614	6.0987	6.4565
neg_3334	LysoPC(20:4(5Z,8Z,11Z,14Z)/0:0)	metab_12357	map00564;map05231	yes	down	0.8134	0.7723	1	Glycerophospholipid metabolism;Choline metabolism in cancer	HMDB0010395	M+FA-H	C28H50NO7P	6.43343	C04230	neg	Lipids	Phospholipids	Metabolism;Human Diseases	Lipid metabolism;Cancer: overview	Lipids and lipid-like molecules	Glycerophospholipids	588.331	-	98.1	60701-99-7	Glycerophosphocholines	6.009	5.6989	5.9439	5.6556	5.6066	5.7071	4.8616	4.8796	4.8788	4.8741	4.9007	4.9136	4.8973	4.8879	5.1337	5.2668	4.821	4.8029	5.0593	5.0955	4.9915	4.9603	5.1684
neg_343	metab_12460	metab_12460	-	yes	down	0.7224	0.7723	1	-	-	-	-	3.68162	-	neg	-	-	-	-	-	-	847.417	-	-	-	-	6.3252	6.2964	6.3407	6.2228	6.1367	6.253	4.5215	4.5394	4.5386	4.5339	4.5606	4.5734	4.6912	4.5693	5.9966	6.0152	4.925	4.6862	6.6567	6.6559	6.3139	6.3063	6.4786
neg_1621	Taxine	metab_10604	-	yes	up	1.5553	0.549	1	-	HMDB0258749	M+Na-2H	C35H47NO10	3.752	-	neg	-	-	-	-	Organic acids and derivatives	Carboxylic acids and derivatives	662.3	-	70.3	-	Tricarboxylic acids and derivatives	4.2634	4.215	4.2176	4.1933	4.1962	4.1812	5.0135	5.4079	5.2544	4.9449	4.2544	4.2673	6.6308	6.6308	4.4874	4.6098	5.7968	5.8683	6.581	6.6045	6.4446	6.472	4.522
neg_84	metab_16100	metab_16100	-	yes	down	0.8174	0.7723	1	-	-	-	-	3.91558	-	neg	-	-	-	-	-	-	415.22	-	-	-	-	5.9929	5.9594	5.96	5.8761	5.8317	5.996	8.007	7.9491	7.9878	7.972	7.921	7.8978	4.987	4.8987	5.1445	5.2669	4.8318	4.8137	6.5446	6.5249	5.8421	5.8698	7.1041
neg_4708	metab_13801	metab_13801	-	yes	down	0.8009	0.7723	1	-	-	-	-	5.23612	-	neg	-	-	-	-	-	-	718.841	-	-	-	-	6.0469	5.9795	5.9762	5.9702	5.9654	5.9926	4.992	5.4863	5.5506	5.2557	4.0411	4.054	4.8128	4.843	4.2741	4.3965	3.9614	3.9433	4.1996	4.2359	4.1593	4.1006	4.3087
neg_4427	metab_13505	metab_13505	-	yes	down	0.6654	0.3832	1	-	-	-	-	5.60452	-	neg	-	-	-	-	-	-	847.421	-	-	-	-	6.5382	6.4762	6.5465	6.4537	6.3657	6.5488	5.6994	5.8195	5.9081	5.7497	5.2401	4.7524	4.3598	4.3504	4.5962	4.7186	5.7696	5.7417	5.0045	4.9458	5.518	5.4705	4.8043
neg_2794	metab_11798	metab_11798	-	yes	up	1.7056	0.549	1	-	-	-	-	5.64363	-	neg	-	-	-	-	-	-	544.314	-	-	-	-	4.0241	3.9757	3.9784	3.9541	3.957	3.9543	5.448	5.2889	5.1239	5.1903	5.2733	5.1518	6.8301	6.8637	4.2481	4.3705	6.9395	6.9378	6.2463	6.2404	6.3704	6.3801	5.5036
neg_1674	Shoyuflavone A	metab_10657	-	yes	down	0.7915	0.7723	1	-	HMDB0034582	M+Cl	C19H14O9	3.82997	-	neg	-	-	-	-	Phenylpropanoids and polyketides	Isoflavonoids	421.031	-	45.4	190712-87-9	Isoflav-2-enes	6.0728	5.878	6.0414	5.9687	6.1109	6.0075	4.3568	4.3748	4.374	4.3693	4.3959	4.4088	5.2127	4.8066	6.0757	6.2429	4.4306	4.2981	4.5545	4.5907	5.0704	5.1115	4.6636
neg_3024	metab_12041	metab_12041	-	yes	up	1.5883	0.549	1	-	-	-	-	5.98	-	neg	-	-	-	-	-	-	930.513	-	-	-	-	4.2017	3.2385	4.4376	4.2301	4.2331	3.9041	4.7492	5.1109	5.1046	4.9802	5.0529	4.9465	6.6397	6.6738	2.9185	3.0408	2.6564	2.5883	3.2215	3.4085	4.6632	4.6625	4.4215
neg_899	metab_16163	metab_16163	-	yes	down	0.7449	0.7723	1	-	-	-	-	4.96215	-	neg	-	-	-	-	-	-	469.23	-	-	-	-	6.2283	6.1296	6.2038	6.1198	6.0513	6.1677	5.4629	5.328	5.3621	5.2889	5.2244	5.3488	4.6486	4.6392	4.885	5.0074	4.5723	4.5542	5.1644	5.1473	4.7428	4.9229	5.6548
neg_1711	Saponin H	metab_10692	-	yes	up	1.6177	0.549	1	-	HMDB0035607	M+Na-2H	C36H58O10	3.86885	-	neg	-	-	-	-	Lipids and lipid-like molecules	Prenol lipids	671.373	-	62.6	85202-26-2	Terpene glycosides	4.1444	4.5242	4.2696	4.3708	3.5034	4.6172	5.3597	5.2249	5.3274	5.2663	5.0752	5.1046	6.7606	6.7042	3.7945	3.9169	6.6236	6.5158	5.1552	5.2827	5.8033	5.9098	5.4215
neg_1948	Substance P (6-11), arg(6)-trp(7,9)-Me-phe(8)-	metab_10932	-	yes	up	1.4101	0.754	1	-	HMDB0258531	M+FA-H	C49H66N12O6S	4.25158	-	neg	-	-	-	-	Organic acids and derivatives	Carboxylic acids and derivatives	995.496	-	91.2	-	Amino acids, peptides, and analogues	4.4965	4.2188	4.0498	4.0239	4.4701	4.2739	6.7336	6.7076	6.5274	6.5229	7.115	7.1445	6.2663	6.3406	4.318	4.4404	6.5487	6.58	4.8882	4.6482	4.1758	4.1446	6.6757
neg_5916	metab_15006	metab_15006	-	yes	up	1.4634	0.754	1	-	-	-	-	3.7051	-	neg	-	-	-	-	-	-	523.288	-	-	-	-	4.3957	4.3473	4.35	4.3257	4.3286	4.3136	5.0173	4.7803	4.7048	4.6884	4.3868	4.4402	6.4448	6.4327	4.6197	4.7421	4.5421	4.4801	6.3954	6.42	5.5246	5.4798	7.1792
neg_4018	Fusidic Acid	metab_16289	-	yes	up	1.5688	0.549	1	-	HMDB0015570;HMDB0001933;MJDBOTE0000983	M+FA-H	C31H48O6	6.08948	C06694	neg	Antibiotics	Others	-	-	Lipids and lipid-like molecules	Steroids and steroid derivatives	561.341	-	55	54-31-9;6990-06-3	Steroid esters	4.2146	5.4534	4.0632	5.0802	4.0418	5.3254	5.645	5.6336	5.8424	6.0614	5.9587	6.3692	6.7468	6.6119	4.3329	4.4553	4.4774	4.0022	5.118	5.6922	5.5714	4.5983	5.4123
neg_1968	Difluprednate	metab_10950	-	yes	up	1.4357	0.754	1	-	HMDB0015676	M+FA-H	C27H34F2O7	4.2984	C12695	neg	-	-	-	-	Lipids and lipid-like molecules	Steroids and steroid derivatives	553.23	-	42.2	23674-86-4	Pregnane steroids	4.4425	4.3941	4.3967	4.3724	4.3753	4.3604	4.3945	4.4124	4.4116	4.4069	4.4336	4.4464	6.3701	6.3779	4.6665	4.7889	7.1627	7.1949	6.0445	5.9995	5.7879	5.8346	5.9534
neg_5232	Equilenin	metab_14332	-	yes	up	1.7719	0.549	1	-	HMDB0251896	2M-H	C18H18O2	4.54835	C14303	neg	Steroids	18-Carbon atoms	-	-	Lipids and lipid-like molecules	Steroids and steroid derivatives	531.257	-	61.1	517-09-9	Estrane steroids	3.9027	3.8544	3.857	3.8327	3.8356	3.8206	5.7793	5.7986	5.8576	5.8779	5.9751	5.9633	6.9114	6.9152	4.1267	4.2491	6.8111	6.9303	5.3008	5.2332	4.2145	4.2082	4.1614
neg_2961	metab_11971	metab_11971	-	yes	down	0.6925	0.545	1	-	-	-	-	5.89363	-	neg	-	-	-	-	-	-	875.452	-	-	-	-	6.3913	6.7686	6.3298	6.5385	6.4565	6.6846	5.8432	5.8309	5.939	6.0047	5.7569	5.8027	3.6827	4.4262	3.919	4.0414	5.013	5.103	4.8361	4.6606	3.7768	3.7456	5.2931
neg_2653	Phenylalanyl-Alanine	metab_11653	-	yes	up	1.695	0.549	1	-	HMDB0304787;HMDB0028988	3M-H	C12H16N2O3	5.40845	-	neg	-	-	-	-	Organic acids and derivatives	Carboxylic acids and derivatives	707.337	-	45.9	3918-87-4	Amino acids, peptides, and analogues	4.0135	3.9651	3.9678	3.9434	3.9464	3.9314	4.4042	4.2993	3.9826	3.9779	4.2096	4.5173	6.684	6.803	4.2375	4.3599	6.5132	6.4994	5.7081	5.5661	5.7299	5.7759	4.2722
neg_3134	metab_12154	metab_12154	-	yes	down	0.7633	0.7723	1	-	-	-	-	6.10513	-	neg	-	-	-	-	-	-	489.272	-	-	-	-	6.1314	6.4124	6.1542	6.2376	6.1485	6.3681	4.5671	3.727	4.7936	4.833	3.9344	4.4236	4.9524	4.6801	3.6186	3.741	3.306	3.7514	3.5442	3.5805	4.2202	3.4453	4.0378
neg_6653	metab_15741	metab_15741	-	yes	up	2.0548	0.549	1	-	-	-	-	0.936117	-	neg	-	-	-	-	-	-	460.167	-	-	-	-	3.5388	4.5359	3.3623	3.338	3.9568	4.303	6.5188	6.53	6.3488	6.3458	6.5739	6.5701	7.1954	7.2717	4.5615	3.9134	4.7105	4.7539	7.1941	7.2	6.7609	6.7784	6.5018
neg_605	PA(2:0/PGD2)	metab_15134	-	yes	up	1.6606	0.549	1	-	HMDB0266511	M-H, M+K-2H	C25H41O11P	3.71292	-	neg	-	-	-	-	Not Available	Not Available	547.237	-	76.5	-	Not Available	4.0625	4.224	4.0168	3.9925	3.9954	4.4422	5.4096	5.346	5.3743	5.4596	5.3742	5.589	6.9155	6.7462	4.2865	4.4089	5.6403	5.6302	4.2121	5.5317	6.0777	5.8361	4.3212
neg_1647	metab_10630	metab_10630	-	yes	down	0.7081	0.545	1	-	-	-	-	3.79105	-	neg	-	-	-	-	-	-	885.426	-	-	-	-	6.3256	4.4523	6.1852	5.8792	6.0007	5.6599	4.4527	4.4707	4.4698	4.4652	4.4918	4.5046	4.4883	4.4789	4.7247	4.8471	4.412	4.3939	5.8982	5.7969	4.5825	4.5513	5.7128
neg_2285	metab_11280	metab_11280	-	yes	up	1.6185	0.549	1	-	-	-	-	4.84537	-	neg	-	-	-	-	-	-	716.435	-	-	-	-	4.1247	4.0763	4.079	4.0546	4.0576	4.0426	4.0767	4.0946	4.0938	4.0891	4.1158	4.1286	6.6579	6.6758	4.3487	4.4711	6.2052	6.1921	4.2743	4.3105	6.9109	6.9238	6.1207
neg_4295	metab_13373	metab_13373	-	yes	down	0.7797	0.7723	1	-	-	-	-	5.7841	-	neg	-	-	-	-	-	-	374.046	-	-	-	-	6.0676	6.3466	6.1494	6.2068	6.2778	6.3507	3.9327	3.9507	3.9499	3.9452	3.9718	3.9847	4.9779	4.7312	6.0764	6.2735	4.6891	3.9639	4.1303	4.1666	4.5764	4.4096	4.2394
neg_5250	metab_14352	metab_14352	-	yes	up	1.4152	0.754	1	-	-	-	-	4.52485	-	neg	-	-	-	-	-	-	981.537	-	-	-	-	4.4709	4.4225	4.4252	4.4009	4.4038	4.391	5.0697	4.6237	4.9529	4.9464	4.462	4.5414	6.3777	6.3271	4.6949	4.8173	4.4675	4.701	6.7647	6.7984	5.9447	5.849	6.0454
neg_5021	metab_14123	metab_14123	-	yes	up	1.5601	0.549	1	-	-	-	-	4.82188	-	neg	-	-	-	-	-	-	608.324	-	-	-	-	4.2177	4.1693	4.172	4.1476	4.1506	4.1356	4.1697	4.1876	4.1868	4.1821	4.2088	4.2216	6.5562	6.5802	4.4417	4.5641	5.6206	5.7727	6.0182	5.9509	6.3565	6.3785	4.8559
neg_3351	PE(20:3/0:0)	metab_12376	-	yes	down	0.655	0.3832	1	-	-	M-H	C25H46NO7P	6.51167	-	neg	-	-	-	-	-	-	502.294	93.5	-	-	-	6.5218	6.305	6.4578	6.2561	6.1843	6.2245	4.3794	4.4005	4.0425	4.3252	3.7531	3.766	4.3073	4.2715	5.6736	5.955	4.6351	4.6706	4.6494	4.4116	4.9011	4.9242	5.2588
neg_543	metab_14538	metab_14538	-	yes	down	0.7573	0.7723	1	-	-	-	-	6.2771	-	neg	-	-	-	-	-	-	315.254	-	-	-	-	6.142	5.9122	6.0845	5.9002	5.7669	5.8076	5.9161	6.0348	6.0361	5.9666	6.0794	6.0734	4.4408	4.6512	5.5159	5.5717	5.9518	5.9236	5.8209	5.7986	6.1919	6.0876	6.2027
neg_745	metab_15999	metab_15999	-	yes	up	1.5827	0.549	1	-	-	-	-	4.2672	-	neg	-	-	-	-	-	-	556.154	-	-	-	-	4.179	4.1306	4.1332	4.1089	4.1118	4.0968	4.1475	4.2281	4.3166	4.5591	4.5729	4.8989	6.5869	6.6139	4.403	4.5254	6.674	6.6852	7.6677	7.6311	7.0755	7.053	7.7508
neg_3354	metab_12379	metab_12379	-	yes	down	0.817	0.7723	1	-	-	-	-	6.53515	-	neg	-	-	-	-	-	-	269.212	-	-	-	-	5.936	5.6676	5.7938	5.6498	5.5343	5.56	4.3608	4.6011	4.6266	4.3276	4.5466	4.6494	4.5899	4.8496	4.9093	5.1401	4.8786	4.8629	5.9595	5.8614	6.6608	6.5421	5.2424
neg_5695	LHRH, acetyl-2-(2-naphthyl)-ala(1)-4-F-phe(2)-trp(3)-arg(6)-	metab_14803	-	yes	down	0.685	0.545	1	-	HMDB0259554	M-2H	C72H93FN18O13	3.93117	-	neg	-	-	-	-	Lipids and lipid-like molecules	Steroids and steroid derivatives	717.35	-	60.7	-	Steroid esters	6.3995	6.2965	6.3996	6.289	6.3329	6.4056	4.3577	4.3756	4.3748	4.4008	4.3968	4.4096	4.3933	4.3839	4.6297	4.7521	4.9247	4.9194	5.6619	5.734	6.6788	6.7524	4.6644
neg_916	metab_16183	metab_16183	-	yes	down	0.8104	0.7723	1	-	-	-	-	5.04047	-	neg	-	-	-	-	-	-	576.304	-	-	-	-	5.9562	6.001	5.8921	5.9311	5.7851	6.0055	6.9282	6.9463	6.8933	6.9091	6.919	6.8907	4.7917	4.8267	5.1363	5.2693	7.2813	7.3154	6.5476	6.5008	5.0476	5.3756	6.2092
neg_5959	metab_15047	metab_15047	-	yes	up	1.5623	0.549	1	-	-	-	-	3.65815	-	neg	-	-	-	-	-	-	516.231	-	-	-	-	4.2073	4.1589	4.848	4.1372	4.5162	4.3162	5.6748	5.5446	5.5687	5.5243	5.9201	5.8586	6.5754	6.5732	4.4313	4.5537	6.4183	6.4366	6.9659	6.9765	6.5056	6.3872	7.5126
neg_6322	metab_15412	metab_15412	-	yes	down	0.7932	0.7723	1	-	-	-	-	3.28348	-	neg	-	-	-	-	-	-	446.225	-	-	-	-	6.011	6.029	6.034	5.9335	5.8559	5.9209	8.0694	8.0304	8.0416	8.0246	8.0526	8.0479	4.7771	4.7677	5.0135	5.1359	5.7446	5.787	5.7071	5.6639	4.8713	4.89	6.5598
neg_1728	1,3,7-Trimethyluric Acid	metab_10706	map01120;map00232	yes	down	0.7826	0.7723	1	Microbial metabolism in diverse environments;Caffeine metabolism	HMDB0002123;PW_C001428	M-H	C8H10N4O3	3.91558	C16361	neg	-	-	Metabolism;Metabolism	Global and overview maps;Biosynthesis of other secondary metabolites	Organoheterocyclic compounds	Imidazopyrimidines	209.067	94.7	-	5415-44-1	Purines and purine derivatives	6.046	5.5982	5.97	5.7294	5.7662	5.6672	4.7842	4.8973	4.8608	5.0537	4.8335	4.5249	4.9835	4.7314	5.1118	5.2421	4.7489	4.6829	4.6764	4.8078	4.7318	4.847	4.679
neg_6610	Mibefradil	metab_15698	-	yes	up	1.4058	0.754	1	-	HMDB0254702	M+K-2H	C29H38FN3O3	1.06072	C07222	neg	-	-	-	-	Benzenoids	Tetralins	532.237	-	78.1	116644-53-2	Not Available	4.4792	4.4308	4.4335	4.4092	4.4121	4.3971	4.4312	4.4492	4.4484	4.4437	4.4703	4.4831	6.1386	6.2967	4.7032	4.8256	7.6414	7.6416	5.6073	5.6268	4.6692	4.5298	4.7379
neg_5621	metab_14730	metab_14730	-	yes	up	1.5684	0.549	1	-	-	-	-	4.025	-	neg	-	-	-	-	-	-	768.319	-	-	-	-	4.191	4.3338	4.4356	4.121	4.1239	4.1089	5.9172	5.9779	5.8051	5.7531	6.2544	6.1968	6.0218	6.5732	4.415	4.5374	6.4245	6.8032	7.2018	7.2112	6.623	6.6016	6.8934
neg_1035	metab_10030	metab_10030	-	yes	down	0.827	0.7723	1	-	-	-	-	1.04517	-	neg	-	-	-	-	-	-	215.014	-	-	-	-	5.8897	5.6666	5.7558	5.6176	5.4714	5.6916	5.6876	5.66	5.7642	5.7546	5.6963	5.6494	4.8805	4.8711	5.1169	5.2393	4.8042	4.7861	5.0424	5.0787	4.9746	4.9434	5.1516
neg_917	Clinofibrate	metab_16184	-	yes	down	0.7154	0.545	1	-	HMDB0250325	M+Cl, 2M+Hac-H	C28H36O6	5.00912	-	neg	-	-	-	-	Benzenoids	Benzene and substituted derivatives	995.517	-	42	-	Diphenylmethanes	6.2723	6.2736	6.3129	6.1983	6.0434	6.2699	6.4009	6.4551	6.3432	6.3059	6.4638	6.5123	4.4964	4.487	4.7328	4.8552	6.1351	6.1318	6.5337	6.5356	4.5906	4.5594	5.0066
neg_1089	metab_10078	metab_10078	-	yes	down	0.7755	0.7723	1	-	-	-	-	1.16162	-	neg	-	-	-	-	-	-	187.001	-	-	-	-	6.0575	4.8661	5.7215	5.1942	4.9049	5.5029	6.3471	6.3712	6.3412	6.3534	6.4172	6.4159	4.7413	4.6974	4.2919	5.0676	4.3516	4.2165	6.4503	6.4791	6.1275	6.096	6.2347
neg_481	metab_13901	metab_13901	-	yes	down	0.8214	0.7723	1	-	-	-	-	6.3865	-	neg	-	-	-	-	-	-	269.212	-	-	-	-	5.899	5.6384	5.7552	5.6188	5.5954	5.6521	4.7552	4.8481	4.9346	4.7992	5.0182	5.0286	4.786	4.8453	5.3375	5.4754	5.4192	5.4035	5.1436	5.1326	5.6126	5.5518	4.7866
neg_4373	Tetrahydrofolyl-[Glu](2)	metab_16304	map00790;map01240	yes	down	0.729	0.7723	1	Folate biosynthesis;Biosynthesis of cofactors	HMDB0006825;PW_C002954	M+Na-2H	C24H30N8O9	5.67483	C09332	neg	-	-	Metabolism;Metabolism	Metabolism of cofactors and vitamins;Global and overview maps	Organoheterocyclic compounds	Pteridines and derivatives	595.183	-	72.5	-	Pterins and derivatives	6.2137	4.5589	6.0678	5.8046	5.9702	5.7066	5.8957	6.0162	5.7672	5.7016	6.0698	6.0827	4.5393	4.5299	4.7757	4.8981	4.463	4.6432	4.7013	4.7375	4.9737	5.0206	4.8104
neg_2802	metab_11808	metab_11808	-	yes	up	1.4241	0.754	1	-	-	-	-	5.65137	-	neg	-	-	-	-	-	-	925.527	-	-	-	-	4.4317	4.9745	4.7018	4.6448	4.4734	5.2057	5.7599	5.7085	5.747	5.6635	5.6277	5.6964	6.2147	6.3111	4.6557	4.7781	4.3429	4.3249	6.2514	6.2447	5.9483	5.903	5.4628
neg_301	metab_12025	metab_12025	-	yes	up	2.2463	0.3439	1	-	-	-	-	3.50193	-	neg	-	-	-	-	-	-	559.31	-	-	-	-	3.3085	3.2602	3.2628	3.2385	3.2414	3.2265	4.859	5.1042	4.7163	5.2176	5.2387	5.1707	7.4143	7.4321	3.5325	3.6548	7.809	7.8086	5.6327	5.5141	5.6719	5.579	3.5671
neg_784	metab_16040	metab_16040	-	yes	down	0.5883	0.3832	1	-	-	-	-	4.46253	-	neg	-	-	-	-	-	-	534.293	-	-	-	-	6.7597	6.7001	6.6879	6.5937	6.5835	6.6736	6.6366	6.5814	6.8496	6.8623	6.5535	6.5501	3.9859	3.9765	4.2223	4.3447	5.6227	5.6434	6.3826	6.3466	6.752	6.7084	4.5511
neg_6350	6-Acetylmorphine	metab_15439	-	yes	down	0.7231	0.7723	1	-	HMDB0041812;PW_C022597	M+Na-2H	C19H21NO4	3.24448	C11781	neg	-	-	-	-	Alkaloids and derivatives	Morphinans	348.123	-	41.9	2784-73-8	Not Available	6.2283	4.4772	6.2416	5.8572	6.0663	5.6756	6.4433	6.342	6.4749	6.3602	6.3662	6.274	4.5133	4.5038	4.7496	4.872	5.5542	5.7166	6.5821	6.5052	6.2184	6.2468	6.5185
neg_4437	Silodosin	metab_13516	-	yes	down	0.7996	0.7723	1	-	HMDB0258291	M-H2O-H	C25H32F3N3O4	5.58878	-	neg	-	-	-	-	Organoheterocyclic compounds	Indoles and derivatives	476.215	-	52.4	-	Indolecarboxylic acids and derivatives	5.9632	5.5411	5.9563	5.6021	5.8653	5.885	3.4666	3.4846	3.9709	3.4791	3.5057	3.5185	4.6545	4.7682	3.7386	3.8609	4.9399	4.7479	5.9688	5.9113	6.5419	6.6282	5.204
neg_364	metab_12691	metab_12691	-	yes	down	0.8207	0.7723	1	-	-	-	-	5.25177	-	neg	-	-	-	-	-	-	599.33	-	-	-	-	5.893	5.8158	5.7728	5.6349	5.6848	5.7273	6.233	6.207	6.4739	6.4471	6.2212	6.2692	5.186	4.8366	4.1942	4.3166	5.2135	3.9845	5.5082	5.1851	4.8245	5.0478	6.6743
neg_3126	metab_12145	metab_12145	-	yes	up	1.4782	0.754	1	-	-	-	-	6.09732	-	neg	-	-	-	-	-	-	570.315	-	-	-	-	4.3289	4.3821	4.638	4.4868	4.5345	4.2342	4.9784	4.6257	5.0576	4.9451	4.1594	4.4129	6.3601	6.3989	3.627	3.5097	5.427	5.4954	5.7781	5.7067	5.1428	5.0675	5.8004
neg_569	metab_14798	metab_14798	-	yes	down	0.8221	0.7723	1	-	-	-	-	6.11297	-	neg	-	-	-	-	-	-	552.268	-	-	-	-	5.8874	6.1549	5.8889	5.967	5.8881	6.0971	1.033	1.479	4.1512	3.9307	1.0686	1.0804	5.1268	4.8403	1.2859	1.4027	4.521	0.98	4.7195	5.0363	5.0641	4.9507	5.1367
neg_2636	metab_11634	metab_11634	-	yes	up	1.4162	0.754	1	-	-	-	-	5.38492	-	neg	-	-	-	-	-	-	439.292	-	-	-	-	4.4396	5.1868	4.3942	4.8973	4.2051	5.1827	6.0422	6.1642	5.803	5.926	5.8957	6.0231	6.3653	6.2874	3.9778	4.1002	5.4394	5.1571	6.3637	6.3562	6.0883	6.0744	7.3363
neg_1658	Mercaptopurine	metab_16295	map04976;map00983	yes	down	0.5895	0.3832	1	Bile secretion;Drug metabolism - other enzymes	PW_C009464;HMDB0015167	M+Na-2H	C5H4N4S	3.81442	C02380	neg	-	-	Organismal Systems;Metabolism	Digestive system;Xenobiotics biodegradation and metabolism	Organoheterocyclic compounds	Imidazopyrimidines	172.991	-	51.9	50-44-2	Purines and purine derivatives	6.7398	6.618	6.6687	6.5551	6.5103	6.5816	3.4566	3.7546	3.5646	3.469	3.4957	3.5442	3.4922	3.9732	6.6165	6.7298	4.6362	4.0613	3.9422	4.0164	6.3214	6.2692	3.7632
neg_2108	(11S,14S,17R,20S,23R)-20-Benzyl-17-[3-(diaminomethylideneamino)propyl]-14-(1H-indol-3-ylmethyl)-2,5,13,16,19,22-hexaoxo-1,6,12,15,18,21-hexazabicyclo[21.3.0]hexacosane-11-carboxamide	metab_11097	-	yes	up	1.4148	0.754	1	-	HMDB0260063	M+Na-2H	C41H55N11O7	4.54052	-	neg	-	-	-	-	Organic acids and derivatives	Carboxylic acids and derivatives	834.401	-	60.7	-	Amino acids, peptides, and analogues	4.4352	4.3983	4.3895	4.3651	4.3681	4.3531	4.3872	4.4051	4.4043	4.3996	4.4263	4.4391	6.2604	6.275	4.6592	4.7816	5.9531	6.0768	4.9809	5.0386	5.4287	5.3019	5.0767
neg_3332	metab_12355	metab_12355	-	yes	down	0.7846	0.7723	1	-	-	-	-	6.43343	-	neg	-	-	-	-	-	-	284.223	-	-	-	-	6.0003	5.7726	5.8668	5.6685	5.5277	5.6744	4.4613	4.6935	4.6652	4.556	4.904	4.9256	4.4975	4.7079	4.7215	4.83	4.9008	4.9783	5.0421	4.967	5.691	5.6111	3.8702
neg_4344	metab_13421	metab_13421	-	yes	down	0.681	0.545	1	-	-	-	-	5.71398	-	neg	-	-	-	-	-	-	809.932	-	-	-	-	6.3688	6.317	6.309	6.3654	6.3009	6.3899	4.2394	3.4808	2.6575	2.6529	3.7544	3.9076	4.2607	4.3372	2.912	3.0343	5.0001	4.1354	5.172	5.2663	3.0029	3.6695	2.9466
neg_699	metab_15949	metab_15949	-	yes	up	1.4658	0.754	1	-	-	-	-	4.0798	-	neg	-	-	-	-	-	-	975.391	-	-	-	-	4.341	4.2927	4.2953	4.271	4.2739	4.2589	4.293	4.311	4.3102	4.3055	4.3321	4.345	6.3348	6.3631	4.565	4.6874	4.2523	5.1758	6.3379	6.381	5.1171	4.8925	6.8461
neg_5567	metab_14677	metab_14677	-	yes	up	1.3872	0.754	1	-	-	-	-	4.1033	-	neg	-	-	-	-	-	-	169.098	-	-	-	-	4.4835	5.5871	4.7069	5.3027	4.4155	5.4874	4.7533	4.5713	4.8432	4.9584	4.8388	5.2152	6.3624	6.2198	3.5156	3.6146	5.6578	5.2193	5.6184	6.0979	6.3431	5.6149	5.9267
neg_4528	metab_13613	metab_13613	-	yes	up	1.7128	0.549	1	-	-	-	-	5.45547	-	neg	-	-	-	-	-	-	864.459	-	-	-	-	3.9445	4.4531	3.8988	4.3558	3.8774	4.4736	4.6193	4.4613	4.4467	4.4676	4.4562	4.6958	6.7543	6.7561	4.1685	4.2909	6.4791	6.4215	5.186	4.6643	6.4139	6.443	4.6428
neg_4497	Indolelactic acid	metab_13580	-	yes	down	0.8129	0.7723	1	-	HMDB0000671	M-H	C11H11NO3	5.5104	C02043	neg	-	-	-	-	Organoheterocyclic compounds	Indoles and derivatives	204.066	97.3	-	7417-65-4	Indolyl carboxylic acids and derivatives	5.9026	5.7722	5.8752	5.7949	5.7319	5.757	5.382	5.3911	5.4425	5.3692	5.7574	5.724	4.7787	4.7979	5.0032	5.0791	5.5709	5.5907	6.0056	5.973	5.9788	5.9253	6.1483
neg_4285	metab_13362	metab_13362	-	yes	up	1.6451	0.549	1	-	-	-	-	5.79193	-	neg	-	-	-	-	-	-	930.531	-	-	-	-	4.0454	3.997	3.9997	3.9753	3.9783	3.9633	5.3904	5.217	5.3902	5.2692	5.4255	5.3216	6.5619	6.6551	4.2694	4.3918	5.7841	5.8789	5.9522	5.8568	6.2802	6.2691	6.5504
neg_6160	metab_15246	metab_15246	-	yes	up	1.4133	0.754	1	-	-	-	-	3.43187	-	neg	-	-	-	-	-	-	672.394	-	-	-	-	4.434	4.3856	4.3883	4.364	4.3669	4.3519	6.2071	6.2569	6.3579	6.3038	6.1546	6.189	6.3372	6.2664	4.658	4.7804	6.4094	6.4231	5.8705	5.73	5.5998	5.5549	4.6927
neg_5926	Glutaminylproline	metab_15016	-	yes	up	1.5424	0.754	1	-	HMDB0028805	3M-H	C10H17N3O4	3.69727	-	neg	-	-	-	-	Organic acids and derivatives	Carboxylic acids and derivatives	728.359	-	52.6	139370-58-4	Amino acids, peptides, and analogues	4.2053	4.1569	4.1596	4.1352	4.1382	4.1232	4.5611	4.2192	4.1744	4.1697	4.8016	4.6112	6.4293	6.4861	4.4293	4.5517	7.2719	7.2779	6.5263	6.5533	6.1503	6.0601	6.7713
neg_5907	metab_14996	metab_14996	-	yes	up	1.6177	0.549	1	-	-	-	-	3.71292	-	neg	-	-	-	-	-	-	487.216	-	-	-	-	4.084	4.0356	4.0383	4.014	4.0169	4.0019	6.6382	6.673	6.7357	6.7309	6.593	6.5576	6.6144	6.6066	4.308	4.4304	6.3507	6.3787	6.2046	6.1889	5.8603	5.8539	5.7509
neg_3665	metab_12718	metab_12718	-	yes	down	0.8116	0.7723	1	-	-	-	-	6.65252	-	neg	-	-	-	-	-	-	297.243	-	-	-	-	5.9005	5.5716	5.7609	5.5758	5.51	5.4924	4.4313	4.6461	4.9489	4.6743	5.2892	5.0463	4.4772	4.7886	4.7913	5.102	5.3812	5.3445	5.9647	5.8185	6.4643	6.3215	4.9878
neg_3014	metab_12030	metab_12030	-	yes	down	0.5583	0.3832	1	-	-	-	-	5.96428	-	neg	-	-	-	-	-	-	942.529	-	-	-	-	6.8581	6.7265	6.8203	6.774	6.817	6.7641	6.3411	6.3559	6.7174	6.6776	6.2548	6.1976	3.5511	3.8286	3.7874	3.9098	3.4747	3.4567	3.713	3.7492	3.6452	3.614	4.6705
neg_4968	Lappaol B	metab_14067	-	yes	down	0.6536	0.545	1	-	HMDB0302315	M-H	C31H34O9	4.88428	C17685	neg	-	-	-	-	Phenylpropanoids and polyketides	2-arylbenzofuran flavonoids	549.214	-	67.5	-	Not Available	6.4601	4.7118	6.4118	6.0407	6.2228	5.8554	5.5403	5.433	5.463	5.4178	5.4555	5.4359	4.1396	4.2224	4.376	4.4984	4.0633	4.0928	4.3016	4.3378	4.9252	5.0273	4.4107
neg_931	Fumonisin B1	metab_16200	-	yes	up	1.5106	0.754	1	-	HMDB0034702;LMSP01080022	M+Na-2H, M+Cl	C34H59NO15	5.07962	C19241	neg	-	-	-	-	Organic acids and derivatives	Carboxylic acids and derivatives	742.356	-	76.2	116355-83-0	Fumonisins	4.2547	4.2064	4.209	4.1847	4.1876	4.1726	4.2067	4.2247	4.2239	4.2192	4.2458	4.2587	6.4244	6.4274	4.4787	4.6011	5.8937	5.8966	5.5116	5.422	4.7024	5.1921	5.7918
neg_4002	BATRACHOTOXIN	metab_13058	-	yes	down	0.7383	0.7723	1	-	HMDB0248882	M+Cl	C31H42N2O6	6.09732	C13750	neg	-	-	-	-	Organoheterocyclic compounds	Pyrroles	573.27	-	65.9	23509-16-2	Pyrrole carboxylic acids and derivatives	6.1429	6.0518	6.0356	5.9852	5.9227	6.0017	4.3101	4.719	3.9346	3.8124	4.0186	4.0311	4.7641	4.5353	4.0719	4.1943	3.8213	4.3771	3.9975	4.0337	5.214	5.0896	4.1066
neg_2744	metab_11744	metab_11744	-	yes	up	1.7945	0.549	1	-	-	-	-	5.55745	-	neg	-	-	-	-	-	-	606.792	-	-	-	-	3.8198	3.7714	3.7741	3.7498	3.7527	3.7377	3.7718	3.7898	3.789	3.7843	3.8109	3.8237	6.8369	6.8548	4.4411	4.1662	5.7541	5.7343	4.6181	4.3046	3.9851	3.8704	4.9541
neg_2916	PS(6 keto-PGF1alpha/22:2(13Z,16Z))	metab_11923	-	yes	up	1.4022	0.754	1	-	HMDB0283113	M-H	C48H84NO14P	5.8388	-	neg	-	-	-	-	Not Available	Not Available	928.563	-	37.3	-	Not Available	4.4431	4.3947	4.3973	4.373	4.3759	4.3609	6.1058	6.0694	6.2065	6.0871	5.8922	5.9335	6.1495	6.2299	4.6671	4.7895	4.6249	4.3363	6.4508	6.3794	6.6615	6.6106	6.7757
neg_2199	metab_11194	metab_11194	-	yes	up	1.3904	0.754	1	-	-	-	-	4.68888	-	neg	-	-	-	-	-	-	891.422	-	-	-	-	4.4647	4.4163	4.4189	4.3946	4.3975	4.3826	4.4166	4.4346	4.4338	4.4291	4.4557	4.4686	6.1684	6.2075	4.6887	4.8111	6.5902	6.6665	6.0326	5.9824	6.4639	6.4915	5.9723
neg_4754	metab_13845	metab_13845	-	yes	down	0.667	0.545	1	-	-	-	-	5.16578	-	neg	-	-	-	-	-	-	943.456	-	-	-	-	6.399	4.9625	6.355	5.9465	6.1417	5.7647	5.8142	6.0643	5.5821	5.7186	4.9648	5.1863	4.2776	4.2681	4.514	4.6364	4.2013	4.1832	4.4395	4.4758	4.3717	4.3405	4.5486
neg_2181	Hawkinsin	metab_11175	-	yes	down	0.7741	0.7723	1	-	HMDB0002354	M+Cl	C11H17NO6S	4.66538	-	neg	-	-	-	-	Organic acids and derivatives	Carboxylic acids and derivatives	326.046	-	71.8	63224-90-8	Amino acids, peptides, and analogues	6.0125	6.0479	5.9938	6.0371	6.0377	6.0116	3.7568	3.6381	3.6373	3.6326	3.6593	3.6721	4.5416	4.6545	6.2794	6.3121	3.5795	3.5614	4.6224	4.1368	5.3731	5.3852	4.145
neg_788	metab_16044	metab_16044	-	yes	down	0.8092	0.7723	1	-	-	-	-	4.4782	-	neg	-	-	-	-	-	-	793.355	-	-	-	-	5.8942	4.6308	5.8812	5.512	5.8109	5.485	4.1211	4.1391	4.1383	4.1336	4.1602	4.173	4.611	4.7695	4.3931	4.5155	4.932	5.2368	4.8934	4.8374	4.6899	4.509	4.4278
neg_5184	metab_14287	metab_14287	-	yes	up	1.4877	0.754	1	-	-	-	-	4.59522	-	neg	-	-	-	-	-	-	856.403	-	-	-	-	4.28	4.2316	4.2343	4.21	4.2129	4.1979	4.5866	4.4221	4.6953	4.2445	4.8575	4.3623	6.4942	6.3673	4.504	4.6264	5.8445	5.9301	5.4102	5.3735	4.3618	4.4198	5.3964
neg_5664	Glu Tyr Leu Arg	metab_14771	-	yes	down	0.7644	0.7723	1	-	-	M-H	C26H41N7O8	3.97025	-	neg	-	-	-	-	-	-	578.294	50.5	-	-	-	6.034	5.9307	6.0163	5.9179	5.8396	5.951	6.1711	6.2123	6.0319	6.0353	6.3918	6.3987	4.2213	4.6122	4.4576	4.58	4.9976	4.9809	4.6259	4.5287	4.8246	5.1151	4.7155
neg_713	metab_15966	metab_15966	-	yes	up	1.4789	0.754	1	-	-	-	-	4.15012	-	neg	-	-	-	-	-	-	407.193	-	-	-	-	4.2944	3.9329	4.2689	3.7347	3.7377	4.5272	6.5929	6.6284	6.5789	6.5971	6.6865	6.6899	6.3496	6.351	4.0288	4.1512	5.7855	5.8162	6.4737	6.4033	6.0736	6.0537	6.1585
neg_2507	metab_11506	metab_11506	-	yes	down	0.7493	0.7723	1	-	-	-	-	5.18923	-	neg	-	-	-	-	-	-	769.889	-	-	-	-	6.0842	6.0085	6.0126	5.9174	6.0342	6.0253	5.9556	6.1187	5.8362	5.9821	5.5068	5.5793	4.5685	4.559	5.0309	4.9273	4.4921	4.4741	5.3232	5.2861	4.6626	4.6314	4.8395
neg_70	metab_15951	metab_15951	-	yes	down	0.7647	0.7723	1	-	-	-	-	6.24582	-	neg	-	-	-	-	-	-	300.181	-	-	-	-	6.0297	5.9123	5.8984	5.861	5.6516	5.8154	4.9495	4.7941	4.9	4.7626	4.9487	4.9664	4.6206	4.6111	5.5473	5.5909	4.5442	4.697	7.2544	7.2538	7.9428	7.8895	6.4017
neg_3589	metab_12634	metab_12634	-	yes	down	0.5722	0.3832	1	-	-	-	-	7.52913	-	neg	-	-	-	-	-	-	595.289	-	-	-	-	6.7674	6.7484	6.7918	6.6162	6.4796	6.6344	4.8196	4.38	3.863	3.8583	4.8607	4.0337	3.8815	3.8721	5.7126	5.7617	4.1478	3.866	4.0434	4.0797	4.4087	4.2264	4.1525
neg_3441	LysoPE(0:0/18:1(11Z))	metab_12473	-	yes	down	0.7609	0.7723	1	-	HMDB0011475	M-H	C23H46NO7P	7.5448	-	neg	-	-	-	-	Lipids and lipid-like molecules	Glycerophospholipids	478.294	-	80.9	-	Glycerophosphoethanolamines	6.0409	5.8968	6.0447	5.7703	5.7743	5.8197	3.7178	3.5679	3.5671	3.5624	3.5891	3.6019	4.5625	4.5965	5.9951	6.1838	4.9724	4.854	4.0446	3.7838	5.1918	4.9762	3.8566
neg_4231	metab_13303	metab_13303	-	yes	up	1.3673	0.754	1	-	-	-	-	5.85448	-	neg	-	-	-	-	-	-	889.988	-	-	-	-	4.49	4.1937	4.3457	4.7696	4.2788	4.6634	4.1651	4.0936	4.8139	4.8267	3.77	3.7828	6.0161	6.1392	4.2762	4.1253	6.2434	6.3263	5.8924	5.8644	5.8713	5.8768	4.5481
neg_1004	metab_10000	metab_10000	-	yes	up	1.5577	0.754	1	-	-	-	-	0.811267	-	neg	-	-	-	-	-	-	496.178	-	-	-	-	4.1552	4.1068	4.1095	4.1612	4.0881	4.0731	4.1072	4.1251	4.1243	4.1196	4.9567	4.4352	6.4181	6.4726	4.3792	4.5016	5.9184	5.8472	6.812	6.859	5.7931	5.8909	6.4851
neg_2384	Fluometuron	metab_11380	-	yes	down	0.761	0.7723	1	-	-	M-H	C10H11F3N2O	5.01695	C18853	neg	-	-	-	-	-	-	231.077	36.1	-	2164-17-2	-	6.035	5.9413	5.9717	5.8974	5.8024	5.9138	4.5199	4.5065	4.421	4.5984	4.6465	4.4589	4.6648	4.5925	5.9301	5.9736	4.741	4.7538	4.8677	4.8174	5.3475	5.3243	4.9554
neg_583	metab_14926	metab_14926	-	yes	down	0.7385	0.7723	1	-	-	-	-	6.0425	-	neg	-	-	-	-	-	-	277.021	-	-	-	-	6.1126	5.1327	5.9879	5.5308	5.7749	5.4151	5.1272	5.2029	5.109	5.0333	5.1994	5.06	4.2427	4.5143	5.2927	5.539	5.2165	5.2947	5.2314	5.1686	5.6588	5.68	5.1195
neg_2951	metab_11960	metab_11960	-	yes	down	0.7983	0.7723	1	-	-	-	-	5.88577	-	neg	-	-	-	-	-	-	639.341	-	-	-	-	5.9092	5.8578	5.8942	5.7842	5.7947	5.8314	4.3093	3.925	4.2375	3.9195	3.9461	3.9589	4.682	4.7171	4.179	4.3014	5.1026	5.2753	5.8468	5.8036	5.6751	5.654	4.2137
neg_2402	metab_11400	metab_11400	-	yes	down	0.7414	0.7723	1	-	-	-	-	5.03262	-	neg	-	-	-	-	-	-	925.458	-	-	-	-	6.1003	6.0503	6.0081	6.0618	5.9696	6.1036	6.3558	6.3528	6.3081	6.3359	6.831	6.8135	4.1775	4.523	4.4138	4.5362	5.4482	5.418	6.6237	6.5986	5.6543	5.7732	7.1225
neg_3026	Cholylhistidine	metab_12043	-	yes	down	0.6554	0.545	1	-	HMDB0242389	M+Na-2H	C30H47N3O6	5.98773	-	neg	-	-	-	-	Lipids and lipid-like molecules	Steroids and steroid derivatives	566.32	-	66.9	-	Bile acids, alcohols and derivatives	6.4174	6.7129	6.43	6.5361	6.5392	6.6517	5.9956	5.8312	5.9427	5.9724	5.7385	5.9391	4.2257	4.2058	0.4818	0.5675	0.2987	0.2898	0.4334	2.9094	2.9944	0.3735	3.713
neg_4391	metab_13465	metab_13465	-	yes	up	1.5809	0.549	1	-	-	-	-	5.65137	-	neg	-	-	-	-	-	-	696.394	-	-	-	-	4.1145	4.0661	4.0687	4.0444	4.0473	4.0324	5.3318	5.2397	4.9939	5.4377	5.0431	5.2232	6.4323	6.5045	4.3385	4.4609	4.0258	4.7549	5.703	5.6752	4.1963	4.1785	5.8258
neg_5656	metab_14762	metab_14762	-	yes	down	0.795	0.7723	1	-	-	-	-	3.97807	-	neg	-	-	-	-	-	-	500.198	-	-	-	-	5.9086	6.1652	5.9603	6.0542	5.8198	6.0224	4.6712	4.6892	4.6884	4.6837	4.7103	4.7231	4.9913	4.6974	6.1505	5.7614	4.9355	4.9538	5.6311	5.6868	6.6268	6.6271	4.9779
neg_1384	metab_10365	metab_10365	-	yes	up	1.4376	0.754	1	-	-	-	-	3.40078	-	neg	-	-	-	-	-	-	354.161	-	-	-	-	4.3453	4.2969	4.2995	4.2752	4.2781	4.2632	5.9062	5.9748	5.8305	5.9052	5.993	6.005	6.2182	6.247	4.5693	4.6917	6.1288	6.2138	5.5326	5.5752	4.6397	4.3959	4.9924
neg_2335	metab_11331	metab_11331	-	yes	down	0.5852	0.3832	1	-	-	-	-	4.92325	-	neg	-	-	-	-	-	-	719.337	-	-	-	-	6.6809	6.614	6.6782	6.591	6.5744	6.6803	6.0369	6.0352	6.2926	6.2752	5.4135	5.8221	3.9194	3.91	4.1558	4.3598	3.8431	4.4373	4.0813	4.1176	4.0135	3.9824	4.1904
neg_2798	Neotussilagine	metab_11802	-	yes	down	0.7426	0.7723	1	-	HMDB0031820	M+FA-H	C10H17NO3	5.65137	-	neg	-	-	-	-	Organoheterocyclic compounds	Pyrrolizidines	244.119	-	45.1	147730-89-0	Not Available	6.0756	6.0743	6.0319	5.959	5.8879	6.0187	5.7255	5.7271	5.7461	5.724	5.8081	5.7951	4.4752	4.5117	5.8668	5.8696	5.1983	5.2684	6.6601	6.6529	7.3947	7.3673	6.6498
neg_2905	metab_11912	metab_11912	-	yes	up	1.4012	0.754	1	-	-	-	-	5.82315	-	neg	-	-	-	-	-	-	976.547	-	-	-	-	4.4086	4.3602	4.3629	4.3385	4.3415	4.3265	7.2956	7.2584	7.3078	7.3014	7.3053	7.2757	6.1835	6.1773	4.6326	4.755	4.9269	5.402	4.6637	4.6369	5.7455	5.8843	6.4513
neg_6059	Aspartyl-Arginine	metab_15144	-	yes	up	2.0334	0.3439	1	-	HMDB0028747	2M-H	C10H19N5O5	3.5331	-	neg	-	-	-	-	Organic acids and derivatives	Carboxylic acids and derivatives	577.266	-	36.5	-	Amino acids, peptides, and analogues	3.489	3.4406	3.4433	3.419	3.4219	3.4069	3.441	3.459	3.4581	3.4535	3.4801	3.4929	7.0746	7.0947	3.713	3.8353	6.4137	6.5159	6.0476	6.0397	6.7001	6.7791	3.7476
neg_2465	metab_11464	metab_11464	-	yes	up	1.4713	0.754	1	-	-	-	-	5.11877	-	neg	-	-	-	-	-	-	1004.51	-	-	-	-	4.2822	3.1676	3.5	3.146	3.1489	3.1339	4.6025	5.0524	4.3657	3.7017	4.5173	4.7794	6.2542	6.3002	3.4399	3.5622	6.8612	6.8754	6.276	6.0329	5.824	5.8788	5.7054
neg_3893	Erythromycin	metab_12946	map01052;map01100;map00522;map01110	yes	down	0.8071	0.7723	1	Type I polyketide structures;Metabolic pathways;Biosynthesis of 12-, 14- and 16-membered macrolides;Biosynthesis of secondary metabolites	HMDB0251932;HMDB0014344;LMPK04000006;PW_C008745;MJDBOTE0001401	M+Na-2H	C37H67NO13	6.1834	C01912	neg	Antibiotics	Polyketides and nonribosomal peptides	Metabolism;Metabolism;Metabolism;Metabolism	Metabolism of terpenoids and polyketides;Global and overview maps;Metabolism of terpenoids and polyketides;Global and overview maps	Organic oxygen compounds	Organooxygen compounds	754.436	-	71.8	114-07-8	Carbohydrates and carbohydrate conjugates	5.8554	6.2054	5.8356	5.8934	5.7642	6.1099	4.6013	4.6193	4.6185	4.6138	4.6404	4.6533	4.637	4.726	4.8734	4.9958	4.5606	4.5426	4.7989	4.8352	4.921	4.6999	4.908
neg_5935	metab_15026	metab_15026	-	yes	up	1.4163	0.754	1	-	-	-	-	3.68943	-	neg	-	-	-	-	-	-	455.287	-	-	-	-	4.379	4.3307	4.3333	4.309	4.3119	4.2969	4.4095	4.349	4.3482	4.3435	4.8318	4.4558	6.224	6.202	4.603	4.7254	4.4609	4.4892	6.6985	6.68	4.6285	4.4296	6.5392
neg_1578	metab_10556	metab_10556	-	yes	down	0.6982	0.545	1	-	-	-	-	3.69727	-	neg	-	-	-	-	-	-	732.306	-	-	-	-	6.2286	6.2391	6.2512	6.1707	6.2032	6.2798	5.6988	5.5894	5.5737	5.6485	5.7048	5.6552	4.3824	4.3488	4.3373	4.4597	4.7306	4.0065	4.5631	4.2991	4.1951	4.1639	4.372
neg_5145	metab_14248	metab_14248	-	yes	down	0.7061	0.545	1	-	-	-	-	4.64192	-	neg	-	-	-	-	-	-	771.304	-	-	-	-	6.1993	6.3928	6.1505	6.0536	5.9646	6.2214	3.8732	3.8912	3.8904	3.8857	3.9123	3.9252	3.9089	4.3772	6.2838	6.3467	3.8326	3.8145	4.0708	4.6783	5.7509	5.7298	4.1799
neg_5397	Ingap (104-118)	metab_14505	-	yes	down	0.6203	0.3832	1	-	HMDB0259546	M-2H	C64H100N20O22	4.30622	-	neg	-	-	-	-	Organic Polymers	Polypeptides	749.362	-	65	-	Not Available	6.5235	6.9735	6.3884	6.7175	6.6021	6.9389	4.0204	4.0384	4.0375	4.0329	4.0595	4.0723	4.056	4.0466	4.2924	4.4148	4.8238	4.5034	5.029	5.5122	5.4885	4.4507	4.781
neg_2759	metab_11760	metab_11760	-	yes	up	1.547	0.754	1	-	-	-	-	5.58878	-	neg	-	-	-	-	-	-	575.305	-	-	-	-	4.1476	4.0992	4.1019	4.0776	4.0805	4.0655	6.0034	5.793	5.9335	5.9542	5.4243	5.7006	6.364	6.4164	4.3716	4.494	5.0143	4.5849	5.0884	5.1014	5.4467	5.3368	5.265
neg_6201	Pimozide	metab_15289	-	yes	up	1.3614	0.754	1	-	HMDB0015232	M+FA-H	C28H29F2N3O	3.39297	C07566	neg	-	-	-	-	Benzenoids	Benzene and substituted derivatives	506.228	-	38.1	2062-78-4	Diphenylmethanes	4.4715	4.4231	4.4258	4.4014	4.4044	4.3894	4.4235	4.4414	4.4406	4.4359	4.4626	4.4754	6.0072	6.0873	4.6955	4.8179	6.2171	6.0141	5.2538	5.5255	6.3794	5.8105	6.5607
neg_4589	metab_13673	metab_13673	-	yes	up	1.3929	0.754	1	-	-	-	-	5.37708	-	neg	-	-	-	-	-	-	783.282	-	-	-	-	4.4117	4.026	4.3441	4.2902	4.2156	4.5072	4.854	4.7885	4.0435	4.0388	5.4048	5.1056	6.1269	6.1453	4.2984	4.4208	4.8531	4.2272	7.1006	7.0951	7.0944	7.0788	6.5814
neg_1667	metab_10650	metab_10650	-	yes	up	1.5519	0.754	1	-	-	-	-	3.82223	-	neg	-	-	-	-	-	-	591.223	-	-	-	-	4.1366	4.0883	4.0909	4.0666	4.0695	4.0545	4.0886	4.1066	4.1058	4.1011	4.1277	4.1406	6.4659	6.4199	4.3606	4.483	5.5573	5.3653	6.3841	6.4084	6.1996	6.2725	4.8611
neg_2738	Kanokoside D	metab_11738	-	yes	down	0.6755	0.545	1	-	HMDB0036105	M-H	C27H44O16	5.54178	C17431	neg	-	-	-	-	Lipids and lipid-like molecules	Prenol lipids	623.25	-	68.8	64703-88-4	Terpene glycosides	6.2955	6.7982	6.2576	6.4621	6.2383	6.7173	4.2261	4.2441	4.2433	4.2386	4.2652	4.278	4.2618	4.2523	5.8166	5.7328	4.1854	4.1673	4.4237	4.46	6.522	6.0763	4.5328
neg_4000	Gamabufotalin	metab_13056	-	yes	down	0.5558	0.3832	1	-	HMDB0252604;LMST01130026	2M-H	C24H34O5	6.09732	C16962	neg	Steroids	24-Carbon atoms	-	-	Lipids and lipid-like molecules	Steroids and steroid derivatives	803.479	-	37.4	465-11-2	Steroid lactones	6.7789	6.2499	6.4759	6.1915	6.1515	6.2696	3.4376	3.4555	3.4547	3.45	3.4767	3.4895	3.4732	3.7675	3.7095	3.8319	3.4266	3.7163	4.7708	5.4798	5.855	5.6183	4.2177
neg_2254	Protease-Activated Receptor-4	metab_11252	-	yes	up	1.5007	0.754	1	-	HMDB0256865	M-H2O-H	C33H46N8O7	4.7984	-	neg	-	-	-	-	Organic acids and derivatives	Carboxylic acids and derivatives	647.326	-	74.6	-	Amino acids, peptides, and analogues	4.2163	4.636	4.1706	4.1463	4.1492	4.1342	7.1296	7.1067	7.1817	7.1689	6.9124	6.9432	6.2987	6.3274	4.4403	4.5627	4.2961	4.6068	5.6845	5.4946	5.9228	5.8563	6.1424
neg_4192	metab_13259	metab_13259	-	yes	down	0.7588	0.7723	1	-	-	-	-	5.89363	-	neg	-	-	-	-	-	-	936.495	-	-	-	-	5.994	5.9002	6.0008	5.856	5.8991	5.9068	5.0158	5.0088	5.2894	5.4011	5.23	4.9987	4.5877	4.5484	4.145	4.2674	4.3069	4.2883	4.5966	4.1069	4.1016	3.9716	4.4301
neg_3701	metab_12755	metab_12755	-	yes	down	0.6836	0.545	1	-	-	-	-	6.48038	-	neg	-	-	-	-	-	-	561.256	-	-	-	-	6.2593	6.1271	6.2415	6.1876	6.1571	6.1547	4.5479	4.2246	3.8431	3.8981	3.9414	4.4708	3.9354	4.2787	6.0156	6.1218	4.5011	4.3746	4.3164	4.1913	4.9453	4.8258	5.2189
neg_4181	metab_13247	metab_13247	-	yes	down	0.8216	0.7723	1	-	-	-	-	5.91718	-	neg	-	-	-	-	-	-	228.024	-	-	-	-	5.7791	6.1578	5.8036	6.0579	6.1213	6.1394	3.2803	3.2983	3.507	3.2928	3.3194	3.3322	4.9882	4.7481	6.5029	6.5836	4.8412	4.3587	4.2469	4.5733	4.8068	4.6281	4.3774
neg_5415	metab_14523	metab_14523	-	yes	down	0.7764	0.7723	1	-	-	-	-	4.2672	-	neg	-	-	-	-	-	-	699.235	-	-	-	-	5.9252	4.5735	5.8819	5.4781	5.7468	5.306	5.0662	4.834	5.2359	4.9888	4.6702	4.886	4.6095	4.6001	4.8459	4.9683	4.5332	4.5151	4.7715	4.8077	4.7036	4.6725	4.8806
neg_3699	metab_12751	metab_12751	-	yes	down	0.656	0.545	1	-	-	-	-	6.48038	-	neg	-	-	-	-	-	-	818.395	-	-	-	-	6.354	6.2855	6.3729	6.2759	6.0989	6.2284	4.1419	4.1598	4.159	4.1543	4.181	4.1938	4.1775	4.1681	5.5986	5.5789	4.1012	4.0831	4.3395	4.3757	4.2717	4.2405	4.4486
neg_2760	THYMOPENTIN	metab_11762	-	yes	down	0.7429	0.545	1	-	HMDB0259057	M-H	C30H49N9O9	5.58878	-	neg	-	-	-	-	Organic acids and derivatives	Carboxylic acids and derivatives	678.358	-	73.3	-	Amino acids, peptides, and analogues	6.0363	5.8975	6.1336	5.9322	5.808	6.0926	4.9753	4.813	4.9201	4.9584	5.1887	5.0019	4.6979	4.4846	2.2963	2.4182	5.8467	5.8363	2.2223	2.6563	3.2994	3.2491	2.3308
neg_1026	metab_10022	metab_10022	-	yes	down	0.6869	0.545	1	-	-	-	-	0.936117	-	neg	-	-	-	-	-	-	535.152	-	-	-	-	6.2364	6.0783	6.2915	6.2461	6.3482	6.349	5.0887	4.8572	4.784	4.8727	5.3847	5.3872	4.2934	4.2839	4.6142	4.7837	5.3596	5.4848	4.4553	4.4916	4.3875	4.6391	4.5644
neg_3583	LysoPE(0:0/18:3(9Z,12Z,15Z))	metab_12628	-	yes	down	0.6183	0.545	1	-	HMDB0011479	M+FA-H	C23H42NO7P	7.5448	-	neg	-	-	-	-	Lipids and lipid-like molecules	Glycerophospholipids	520.268	-	71.8	-	Glycerophosphoethanolamines	6.496	6.4971	6.5489	6.3562	6.2502	6.4217	4.8305	4.4219	4.3479	4.7539	4.886	4.6734	4.026	4.0165	5.1167	5.327	3.9496	3.9316	4.1879	4.2242	4.1201	4.0889	4.297
neg_5840	PS(PGE2/20:4(5Z,8Z,11Z,14Z))	metab_14934	-	yes	up	2.7909	0.2268	1	-	HMDB0282590	M+Cl	C46H74NO13P	3.78322	-	neg	-	-	-	-	Not Available	Not Available	914.459	-	80.8	-	Not Available	2.7716	2.7233	2.7259	2.7017	2.7046	2.6896	2.7236	2.7416	2.7408	2.7361	2.7627	2.7755	7.7276	7.7352	2.9953	3.1176	7.3464	7.325	6.1623	6.2051	6.7267	6.6822	3.1632
neg_4851	metab_13945	metab_13945	-	yes	up	1.5246	0.754	1	-	-	-	-	5.04828	-	neg	-	-	-	-	-	-	498.239	-	-	-	-	4.1605	3.7998	4.3484	3.7781	3.781	3.7661	3.8001	3.9174	3.8173	3.8126	3.8392	3.8521	6.3222	6.3431	4.0721	4.1945	5.574	5.6164	6.4318	6.4153	6.5804	6.6081	5.0457
neg_4911	metab_14008	metab_14008	-	yes	down	0.6471	0.545	1	-	-	-	-	4.97782	-	neg	-	-	-	-	-	-	897.467	-	-	-	-	6.3767	5.3572	6.4164	6.128	6.1315	6.0371	5.9363	6.0183	5.6293	5.618	5.963	6.0983	4.5962	4.1264	4.3722	4.4946	4.0595	4.0414	4.8886	5.0601	6.3173	6.3739	4.4069
neg_4359	metab_13434	metab_13434	-	yes	up	1.6972	0.549	1	-	-	-	-	5.69048	-	neg	-	-	-	-	-	-	1048.55	-	-	-	-	3.8921	3.8437	4.3928	3.8221	3.825	3.81	3.8441	3.862	3.8612	3.8566	3.8832	3.896	6.6277	6.6058	4.1161	4.2385	6.3376	6.3465	4.9046	4.2826	3.9739	3.9427	5.3525
neg_2163	PA(16:1(9Z)/18:4(6Z,9Z,12Z,15Z))	metab_11156	map01100;map00564;map01110;map00561;map05212;map05200;map04975;map04024;map05231;map04072;map04912;map04070;map04666	yes	up	1.3828	0.754	1	Metabolic pathways;Glycerophospholipid metabolism;Biosynthesis of secondary metabolites;Glycerolipid metabolism;Pancreatic cancer;Pathways in cancer;Fat digestion and absorption;cAMP signaling pathway;Choline metabolism in cancer;Phospholipase D signaling pathway;GnRH signaling pathway;Phosphatidylinositol signaling system;Fc gamma R-mediated phagocytosis	HMDB0114859;PW_C062277;LMGP10010901	M+Cl	C37H63O8P	4.62627	C00416	neg	Lipids	Phospholipids	Metabolism;Metabolism;Metabolism;Metabolism;Human Diseases;Human Diseases;Organismal Systems;Environmental Information Processing;Human Diseases;Environmental Information Processing;Organismal Systems;Environmental Information Processing;Organismal Systems	Global and overview maps;Lipid metabolism;Global and overview maps;Lipid metabolism;Cancer: specific types;Cancer: overview;Digestive system;Signal transduction;Cancer: overview;Signal transduction;Endocrine system;Signal transduction;Immune system	Lipids and lipid-like molecules	Glycerophospholipids	701.399	-	38.7	-	Glycerophosphates	4.403	4.3546	4.3573	4.333	4.3359	4.3209	4.6306	4.373	4.5835	5.1921	4.3941	4.4069	6.0155	6.0883	4.627	4.7494	5.7278	5.976	6.7836	6.7813	6.2857	6.359	6.12
neg_2589	Periandrin V	metab_11584	-	yes	down	0.7559	0.7723	1	-	HMDB0039591	M+Cl	C41H62O14	5.31442	-	neg	-	-	-	-	Lipids and lipid-like molecules	Prenol lipids	813.383	-	44.7	-	Terpene glycosides	5.9726	5.949	6.0459	5.8753	5.8432	5.8971	2.3912	2.4091	2.4083	2.4036	2.4301	2.4429	4.9094	4.5145	2.6624	2.7846	6.4249	6.4327	2.8266	2.6243	5.6403	5.6774	4.7301
neg_868	metab_16129	metab_16129	-	yes	up	1.4385	0.754	1	-	-	-	-	4.66538	-	neg	-	-	-	-	-	-	762.342	-	-	-	-	4.2984	3.8749	3.8775	3.8532	3.8561	3.8411	3.8752	3.8932	4.3863	4.486	4.5359	4.5562	6.2015	6.1832	4.1472	4.2696	5.8346	5.9469	6.6086	6.6148	6.3188	6.3536	6.5261
neg_6320	PC(20:4(6E,8Z,11Z,13E)-2OH(5S,15S)/2:0)	metab_15410	-	yes	up	1.4855	0.754	1	-	HMDB0288875	M+Cl	C30H52NO10P	3.28348	-	neg	-	-	-	-	Not Available	Not Available	652.306	-	52.4	-	Not Available	4.2154	4.167	4.1697	4.1454	4.1483	4.1333	6.4127	6.3908	6.417	6.3612	6.455	6.4531	6.3554	6.2622	4.4394	4.5618	5.8066	5.472	6.2308	6.2401	5.8722	5.8947	4.4741
neg_3666	metab_12719	metab_12719	-	yes	down	0.6986	0.545	1	-	-	-	-	6.63687	-	neg	-	-	-	-	-	-	610.237	-	-	-	-	6.1679	6.0916	6.1082	6.0111	5.9097	5.9979	3.6201	4.184	3.6373	4.1227	4.3272	3.672	4.5371	4.3092	4.0918	4.0145	3.9384	4.3587	3.9416	3.854	3.8887	3.7187	3.9268
neg_2071	metab_11060	metab_11060	-	yes	up	1.4267	0.754	1	-	-	-	-	4.4782	-	neg	-	-	-	-	-	-	657.304	-	-	-	-	4.317	4.2686	4.2713	4.247	4.2499	4.2349	5.7137	5.6732	5.7047	5.5491	5.383	5.4819	6.1443	6.1592	4.541	4.6634	4.2283	4.2102	5.9481	5.9105	6.2393	6.2684	4.5757
neg_759	metab_16012	metab_16012	-	yes	up	2.032	0.3439	1	-	-	-	-	4.31405	-	neg	-	-	-	-	-	-	486.256	-	-	-	-	3.4537	2.1867	3.1317	1.8553	3.4812	3.2433	5.9217	5.3851	5.3899	5.3412	5.6065	5.5695	7.041	7.0181	2.1464	2.268	7.7584	7.8212	5.8199	5.8162	5.755	5.7297	6.1346
neg_666	3'-O-beta-D-glucopyranosyl-2'-O-isovaleryl-2beta-(2-desoxy-atractyligenin)-beta-D-glucopyranoside	metab_15748	-	yes	up	2.104	0.3439	1	-	HMDB0304636	M-H, M+Cl	C36H56O15	3.93898	-	neg	-	-	-	-	Lipids and lipid-like molecules	Prenol lipids	763.33	-	74.5	-	Terpene glycosides	3.3736	3.3252	3.3278	3.3035	3.3064	3.4461	3.3255	3.3435	3.3427	3.338	3.3646	3.3775	7.0958	7.0978	3.5975	3.7199	6.8173	6.8016	5.3269	5.1713	4.3006	4.1975	4.7432
neg_2426	metab_11425	metab_11425	-	yes	down	0.7326	0.545	1	-	-	-	-	5.07178	-	neg	-	-	-	-	-	-	652.367	-	-	-	-	6.0374	6.0197	5.9571	5.9163	5.936	6.0671	8.0624	8.0467	8.16	8.1628	7.841	7.8047	4.4923	4.4233	4.5284	4.6508	4.2157	4.1976	6.0305	5.9331	4.8986	4.5876	7.5687
neg_738	metab_15992	metab_15992	-	yes	up	1.5516	0.754	1	-	-	-	-	4.23607	-	neg	-	-	-	-	-	-	629.314	-	-	-	-	4.0977	4.0493	4.052	4.0276	4.0306	4.2718	6.7625	6.772	6.6286	6.6411	6.7582	6.7604	6.3662	6.3579	4.3217	4.4441	6.1259	6.1969	5.2143	5.0855	4.2302	4.1483	5.2854
neg_2358	PE(14:0/20:4(6E,8Z,11Z,13E)-2OH(5S,15S))	metab_11354	-	yes	down	0.4688	0.2222	1	-	HMDB0260642	M+K-2H	C39H70NO10P	4.97782	-	neg	-	-	-	-	Not Available	Not Available	780.426	-	76.5	-	Not Available	7.1181	7.1155	7.1012	7.0724	6.9401	7.1111	7.9219	7.9091	8.0061	7.9951	7.8326	7.8485	3.3461	3.3366	3.5823	3.7047	3.2698	3.2517	5.4886	5.2794	5.3605	5.5629	7.2153
neg_2757	CDP-DG(20:4(5Z,7E,11Z,14Z)-OH(9)/i-13:0)	metab_11758	-	yes	up	1.3644	0.754	1	-	HMDB0293386	M-H2O-H	C45H75N3O16P2	5.58093	-	neg	-	-	-	-	Not Available	Not Available	956.452	-	45	-	Not Available	4.4216	4.3732	4.3759	4.3516	4.3545	4.3395	4.3736	4.3916	4.3908	4.3861	4.4127	4.4255	6.0764	6.033	4.6456	4.768	5.5312	5.5597	5.5236	5.5252	5.8431	5.8611	6.3735
neg_4508	Ala-Thr-Trp-Leu-Pro-Pro-Arg	metab_13593	-	yes	up	1.7849	0.549	1	-	HMDB0249908	M+K-2H	C40H61N11O9	5.48687	-	neg	-	-	-	-	Organic acids and derivatives	Carboxylic acids and derivatives	876.415	-	64.9	-	Amino acids, peptides, and analogues	3.7539	3.7055	3.7082	3.6838	3.6868	3.6718	4.7536	5.2454	4.4819	5.3741	4.9968	4.7002	6.6527	6.7003	3.9779	4.1003	7.5454	7.5609	4.9083	4.7912	4.5243	4.8925	5.2839
neg_4684	metab_13776	metab_13776	-	yes	down	0.7224	0.545	1	-	-	-	-	5.2831	-	neg	-	-	-	-	-	-	174.955	-	-	-	-	6.0694	5.9883	6.0742	6.0724	6.1288	6.0549	3.4644	3.4824	3.4816	3.4769	3.5035	3.5164	4.3706	4.3843	6.2146	6.3076	3.4238	3.4057	3.9507	3.9943	5.1525	5.26	4.1009
neg_325	metab_12272	metab_12272	-	yes	up	1.5589	0.754	1	-	-	-	-	3.60352	-	neg	-	-	-	-	-	-	489.231	-	-	-	-	4.0842	4.0358	4.0385	4.0768	4.0171	4.0021	4.0362	4.0541	4.0533	4.195	4.0753	4.0881	6.3782	6.3668	4.3082	4.4306	6.3696	6.3932	6.0871	6.0209	5.3434	5.3584	6.5305
neg_444	metab_13518	metab_13518	-	yes	down	0.762	0.7723	1	-	-	-	-	6.03467	-	neg	-	-	-	-	-	-	397.188	-	-	-	-	5.927	5.8715	5.7457	5.8399	5.6906	5.7562	2.3397	2.3576	2.3568	2.3521	2.3786	2.3914	4.6358	4.5161	2.6108	2.7329	4.1667	2.2812	5.3876	5.7926	5.5341	5.0932	6.1618
neg_2230	metab_11228	metab_11228	-	yes	down	0.6034	0.3832	1	-	-	-	-	4.75143	-	neg	-	-	-	-	-	-	576.289	-	-	-	-	6.5079	6.5427	6.4925	6.4446	6.4283	6.5859	4.5516	4.3468	3.9181	4.7442	3.9401	3.9529	3.9366	3.9272	4.173	4.2954	4.0191	3.8422	5.563	5.4946	6.2551	6.214	4.6652
neg_4718	metab_13810	metab_13810	-	yes	down	0.8225	0.7723	1	-	-	-	-	5.22052	-	neg	-	-	-	-	-	-	519.701	-	-	-	-	5.7247	5.594	5.5975	5.5833	5.5536	5.7007	3.9173	3.9352	3.9344	3.9297	3.9564	3.9692	4.4154	4.7088	5.3655	5.3684	4.6436	4.7665	5.3301	5.4171	5.5162	5.6102	4.6923
neg_5160	Murametide	metab_14265	-	yes	down	0.6847	0.545	1	-	HMDB0254950	M-H	C20H34N4O11	4.62627	-	neg	-	-	-	-	Organic acids and derivatives	Carboxylic acids and derivatives	505.212	-	65	-	Amino acids, peptides, and analogues	6.1914	6.8654	6.0874	6.4538	6.1759	6.6229	5.041	3.9784	4.8277	4.7836	4.7015	4.8049	3.9961	4.2394	5.6447	5.6782	3.9198	3.9017	4.1581	4.2353	5.9807	4.9469	5.5568
neg_5640	Deltaline	metab_14747	-	yes	up	1.355	0.754	1	-	HMDB0250984	M-H2O-H	C27H41NO8	4.00157	C08679	neg	-	-	-	-	Lipids and lipid-like molecules	Prenol lipids	488.261	-	55.4	6836-11-09	Diterpenoids	4.4264	2.8413	4.1173	3.1682	3.655	3.9545	5.9826	5.9777	5.9174	5.9137	6.1916	6.1923	6.0239	5.9978	3.1134	3.2357	5.6817	5.7457	5.3421	5.2066	5.5816	5.5007	7.4049
neg_2861	metab_11867	metab_11867	-	yes	down	0.6784	0.545	1	-	-	-	-	5.76075	-	neg	-	-	-	-	-	-	656.337	-	-	-	-	6.2082	5.7576	5.912	5.6609	5.5408	5.717	4.5299	4.2036	4.3195	5.1485	4.3367	4.2376	4.2213	4.2119	4.4577	4.5801	4.1708	4.5682	5.1309	5.349	4.8468	5.0812	4.4923
neg_3067	metab_12085	metab_12085	-	yes	down	0.756	0.545	1	-	-	-	-	6.05033	-	neg	-	-	-	-	-	-	270.035	-	-	-	-	5.9336	5.5965	5.8185	5.7237	5.9274	5.712	3.0856	3.1035	3.1027	3.098	3.1246	3.1375	4.5638	4.486	5.2555	5.2403	5.3912	5.4181	3.283	3.6504	4.6144	4.8418	3.3921
neg_4064	metab_13123	metab_13123	-	yes	down	0.7823	0.7723	1	-	-	-	-	6.05815	-	neg	-	-	-	-	-	-	224.048	-	-	-	-	5.8455	5.5617	5.762	5.6996	5.8758	5.6572	4.2723	4.1365	3.6792	4.0005	3.2669	3.2797	4.7234	4.5731	5.2897	5.3247	5.3317	5.3047	4.0995	4.5292	4.7004	4.8772	3.5344
neg_5237	PC(PGJ2/20:4(5Z,8Z,11Z,14Z))	metab_14337	-	yes	down	0.4068	0.2222	1	-	HMDB0287484	M+Cl	C48H78NO10P	4.54052	-	neg	-	-	-	-	Not Available	Not Available	894.506	-	57.2	-	Not Available	7.4052	7.3365	7.377	7.2455	7.2513	7.3252	7.2245	7.2102	7.2951	7.2855	7.1373	7.1504	3.0218	3.0123	3.258	3.3803	2.9455	3.696	5.1027	5.1397	5.0083	4.9415	3.2926
neg_3588	metab_12633	metab_12633	-	yes	down	0.6716	0.545	1	-	-	-	-	7.52913	-	neg	-	-	-	-	-	-	619.289	-	-	-	-	6.2313	6.2508	6.3121	6.0938	5.8898	6.0909	4.1589	4.1769	4.176	4.1714	4.198	4.2108	4.1945	4.1851	4.593	4.5533	4.1182	4.1001	4.3565	4.3928	4.2887	4.2575	4.4656
neg_4276	metab_13352	metab_13352	-	yes	down	0.8278	0.7723	1	-	-	-	-	5.80762	-	neg	-	-	-	-	-	-	243.035	-	-	-	-	5.6984	5.8432	5.6845	5.7657	5.7911	5.7682	3.743	3.7569	3.4623	3.4368	3.4634	3.5546	4.8731	4.7172	5.8089	5.7629	4.8288	4.3018	4.0538	4.3891	4.7899	4.8013	4.3491
neg_3328	metab_12350	metab_12350	-	yes	down	0.7437	0.545	1	-	-	-	-	6.40998	-	neg	-	-	-	-	-	-	580.286	-	-	-	-	5.9723	5.8474	5.913	5.7368	5.7198	5.888	4.3437	4.2075	3.8773	3.9307	4.0668	0.3508	3.8352	4.4414	5.5926	5.6739	4.7939	4.7008	0.4374	0.4608	5.1758	5.2043	0.5098
neg_4564	Physagulin E	metab_13650	-	yes	up	1.3619	0.754	1	-	HMDB0039693	M-H2O-H	C36H50O14	5.40845	-	neg	-	-	-	-	Lipids and lipid-like molecules	Steroids and steroid derivatives	687.299	-	60.1	148054-13-1	Steroid lactones	4.407	4.3586	4.3612	4.3369	4.3398	4.5457	4.3589	4.3769	4.3761	4.3714	4.398	4.4109	6.0009	6.0017	4.631	4.7534	4.6087	4.6461	5.4767	5.4246	4.752	4.4575	6.2253
neg_5474	Integerrimine	metab_14580	-	yes	up	1.5091	0.754	1	-	HMDB0242680	M+Na-2H	C18H25NO5	4.20482	C10328	neg	-	-	-	-	Phenylpropanoids and polyketides	Macrolides and analogues	356.146	-	34.9	480-79-5	Not Available	4.1479	3.7819	4.1202	3.8304	3.8239	3.7547	6.1471	6.1319	6.0751	6.0656	6.3506	6.3199	6.2661	6.2598	4.2208	4.3447	6.02	5.9849	6.7249	6.6903	6.403	6.4453	7.1904
neg_1915	metab_10897	metab_10897	-	yes	down	0.7913	0.7723	1	-	-	-	-	4.197	-	neg	-	-	-	-	-	-	204.993	-	-	-	-	5.8037	5.6003	5.6705	5.6007	5.6822	5.5198	3.9071	3.7264	3.7648	4.0827	3.4784	3.4408	5.002	4.5926	6.0176	6.1159	3.1372	3.1192	3.3754	3.4117	4.8282	4.9658	3.4845
neg_2394	metab_11391	metab_11391	-	yes	down	0.7153	0.545	1	-	-	-	-	5.02478	-	neg	-	-	-	-	-	-	787.379	-	-	-	-	6.0604	6.5358	5.991	6.3046	6.0112	6.4537	5.1753	5.092	5.0394	5.1165	5.1766	5.2236	4.1505	4.3352	2.8319	2.9541	2.5198	4.0968	4.246	4.0178	4.8061	4.3053	3.4102
neg_2787	metab_11790	metab_11790	-	yes	down	0.6632	0.545	1	-	-	-	-	5.62797	-	neg	-	-	-	-	-	-	1003	-	-	-	-	6.248	6.211	6.2265	6.1082	6.0971	6.2721	4.1175	4.1354	4.1346	4.1299	4.1566	4.1694	4.1531	4.1437	4.3895	4.5119	5.9768	5.9196	4.3151	4.3513	4.2473	4.2161	4.4242
neg_5448	metab_14554	metab_14554	-	yes	up	1.3134	0.754	1	-	-	-	-	4.22823	-	neg	-	-	-	-	-	-	815.357	-	-	-	-	4.4915	5.505	4.9794	5.431	5.2827	5.4299	4.9262	5.2041	5.1365	5.1648	5.2277	4.9725	5.8623	5.8994	4.6625	4.7849	4.3498	4.3317	4.8018	4.6244	4.5203	4.4891	4.6972
neg_579	metab_14888	metab_14888	-	yes	down	0.7318	0.545	1	-	-	-	-	6.05033	-	neg	-	-	-	-	-	-	370.234	-	-	-	-	5.9993	6.1626	5.9448	6.0146	5.9949	6.167	5.0991	4.8991	5.078	5.0383	4.8884	5.0947	4.1171	4.3903	7.1751	7.0604	5.8219	5.5826	5.7944	6.1648	5.9652	5.815	6.5884
neg_811	Thr Thr Gly Leu Ile	metab_16069	-	yes	up	1.4515	0.754	1	-	-	M-H, M+Cl	C22H41N5O8	4.57953	-	neg	-	-	-	-	-	-	502.288	85.1	-	-	-	4.238	4.1751	3.5472	4.0663	3.5258	4.4095	7.8248	7.767	7.7409	7.7231	7.7623	7.6967	6.1011	6.1513	3.8169	3.9393	5.724	5.843	5.6391	5.4972	3.6747	3.6435	3.8516
neg_2524	metab_11520	metab_11520	-	yes	down	0.6295	0.545	1	-	-	-	-	5.21275	-	neg	-	-	-	-	-	-	719.844	-	-	-	-	6.3745	6.0814	6.3391	6.363	6.4148	6.4393	4.2924	4.0047	4.0039	3.9992	4.0258	4.0387	4.0224	4.013	4.2588	4.3812	3.9461	3.928	4.1843	4.2206	4.1165	4.0854	4.2934
neg_6293	D-Fucitol	metab_15380	-	yes	up	1.3958	0.754	1	-	HMDB0304954	2M-H	C6H14O5	3.31472	-	neg	-	-	-	-	Organic oxygen compounds	Organooxygen compounds	331.162	-	37.3	-	Carbohydrates and carbohydrate conjugates	4.334	4.2857	4.2883	4.264	4.2669	4.2519	5.6899	5.6555	5.6735	5.6606	5.6274	5.6478	6.1382	6.0495	4.558	4.6804	5.2392	5.4481	5.6653	5.5903	5.5705	5.5297	4.5927
neg_2765	metab_11767	metab_11767	-	yes	down	0.6861	0.545	1	-	-	-	-	5.59667	-	neg	-	-	-	-	-	-	890.903	-	-	-	-	6.1578	5.9173	6.2117	5.434	5.8843	5.4238	5.065	5.1461	4.9606	5.0949	4.2376	4.2505	4.2342	4.2247	5.0234	4.593	4.2394	4.3156	5.9264	5.9827	6.592	6.5913	5.9635
neg_6247	Perindopril	metab_15335	-	yes	up	1.5063	0.754	1	-	HMDB0014928;PW_C009254;MJDBOTE0001391	M+K-2H	C19H32N2O5	3.35385	C07706	neg	-	-	-	-	Organic acids and derivatives	Carboxylic acids and derivatives	405.178	-	40.9	82834-16-0;107133-36-8	Amino acids, peptides, and analogues	4.1411	4.3575	4.0837	3.9986	4.0318	3.9866	4.6744	4.4964	4.0378	4.211	5.3728	5.5173	6.2779	6.2377	4.2927	4.4151	6.4807	6.5368	6.1671	6.1636	5.4116	5.3281	6.6494
neg_2022	Mericitabine	metab_11007	-	yes	up	1.4216	0.754	1	-	HMDB0254469	2M+FA-H	C18H26FN3O6	4.38452	-	neg	-	-	-	-	Nucleosides, nucleotides, and analogues	Pyrimidine nucleosides	843.356	-	56.5	-	Pyrimidine 2''-deoxyribonucleosides	4.285	3.2736	4.257	3.7265	4.0808	4.2944	3.274	3.292	3.2911	3.2865	3.3131	3.3259	6.0253	6.0917	3.5459	3.6683	6.2833	5.924	6.1624	6.3985	7.0205	6.4558	5.7236
neg_455	metab_13635	metab_13635	-	yes	down	0.7591	0.545	1	-	-	-	-	6.08948	-	neg	-	-	-	-	-	-	215.038	-	-	-	-	5.896	5.6593	5.7464	5.6346	5.6041	5.6501	5.1038	5.1046	5.1242	5.0621	5.128	5.308	4.5312	4.4759	5.3795	5.5821	4.8871	4.7764	4.8219	5.1544	5.553	5.3309	5.5057
neg_1517	metab_10496	metab_10496	-	yes	up	1.4713	0.754	1	-	-	-	-	3.58788	-	neg	-	-	-	-	-	-	534.22	-	-	-	-	4.1957	4.1474	4.15	4.1257	4.1286	4.1136	7.3922	7.4453	7.4718	7.4746	7.5039	7.5214	6.1605	6.1734	4.4197	4.5421	7.6533	7.6196	7.3525	7.376	7.329	7.3315	7.2378
neg_329	metab_12312	metab_12312	-	yes	up	1.5286	0.754	1	-	-	-	-	3.61135	-	neg	-	-	-	-	-	-	927.49	-	-	-	-	4.0977	4.0493	4.052	4.0277	4.0306	4.0156	5.2446	5.2873	5.2129	5.2412	5.4565	5.3766	6.2504	6.2639	4.3217	4.4441	6.1882	6.1845	5.8732	6.0296	4.1795	4.1483	6.4072
neg_5238	metab_14338	metab_14338	-	yes	up	1.6446	0.754	1	-	-	-	-	4.54052	-	neg	-	-	-	-	-	-	783.401	-	-	-	-	3.9178	4.1861	2.9214	2.8596	2.8625	3.8462	2.8816	2.8995	2.8987	2.894	4.5525	2.9334	6.4451	6.443	3.1533	3.2757	5.6114	5.2891	5.7645	5.8251	5.7112	5.5141	4.7332
neg_523	metab_14330	metab_14330	-	yes	down	0.5949	0.545	1	-	-	-	-	6.54295	-	neg	-	-	-	-	-	-	506.325	-	-	-	-	6.4946	6.3121	6.412	6.2513	6.2216	6.2638	4.1428	4.4203	3.878	3.8498	3.8764	4.224	4.1693	3.8635	5.8118	5.9842	4.252	4.2042	4.0349	4.0712	4.9851	4.8956	4.144
neg_489	metab_13986	metab_13986	-	yes	down	0.7211	0.545	1	-	-	-	-	6.57425	-	neg	-	-	-	-	-	-	281.248	-	-	-	-	6.0176	5.8144	5.9927	5.7973	5.7255	5.7975	4.2592	3.7867	3.821	3.1961	3.953	3.824	4.2102	4.3393	5.4792	5.7172	4.5754	4.5419	3.5113	3.4174	4.7211	4.6369	5.4775
neg_6164	Guanadrel	metab_15249	-	yes	up	1.3374	0.754	1	-	HMDB0014371	M+FA-H	C10H19N3O2	3.43187	C07035	neg	-	-	-	-	Organic oxygen compounds	Organooxygen compounds	258.146	-	38	40580-59-4	Ethers	4.43	4.5608	4.5209	4.4682	4.8073	4.8647	6.6271	6.6467	6.5497	6.5461	6.7232	6.7232	5.921	5.9245	4.654	4.7764	5.9826	6.0781	7.2086	7.221	6.8824	6.8326	7.3338
neg_3376	metab_12401	metab_12401	-	yes	down	0.7871	0.7723	1	-	-	-	-	6.7151	-	neg	-	-	-	-	-	-	572.299	-	-	-	-	5.7932	5.6914	5.7947	5.6354	5.3517	5.6165	4.5335	4.5514	4.5506	4.5459	4.5726	4.5854	4.5691	4.5597	4.8055	4.9279	4.4928	4.4747	4.7311	4.7673	4.6633	4.6321	4.8402
neg_2614	metab_11610	metab_11610	-	yes	up	1.3277	0.754	1	-	-	-	-	5.35358	-	neg	-	-	-	-	-	-	836.406	-	-	-	-	4.4454	5.0826	4.5423	5.0649	4.4108	4.9987	4.4154	4.7137	4.0079	4.1109	5.0081	4.9946	5.8348	5.9022	4.2628	4.3852	6.0574	6.0696	4.5045	4.5739	5.3974	5.4485	5.0944
neg_2955	metab_11964	metab_11964	-	yes	down	0.7915	0.7723	1	-	-	-	-	5.88577	-	neg	-	-	-	-	-	-	819.939	-	-	-	-	5.7746	5.6309	5.802	5.642	5.7372	5.6199	3.7242	4.2934	3.7414	3.7367	3.7633	3.7762	4.4979	4.5705	3.9962	4.1186	4.3371	4.1568	3.9218	3.9581	3.854	3.8228	4.0309
neg_4416	metab_13493	metab_13493	-	yes	up	1.5109	0.754	1	-	-	-	-	5.62015	-	neg	-	-	-	-	-	-	849.391	-	-	-	-	4.12	4.1235	3.2791	3.2548	3.2577	3.2427	3.9749	4.1415	4.5883	4.1991	3.3159	3.3287	6.2067	6.225	3.5487	3.6711	4.5451	4.6779	3.4743	3.5106	3.9615	3.5088	4.9787
neg_5421	metab_14530	metab_14530	-	yes	up	1.6912	0.754	1	-	-	-	-	4.2594	-	neg	-	-	-	-	-	-	788.364	-	-	-	-	3.8428	4.2612	4.0676	3.9283	3.9389	4.2863	5.4769	5.431	6.0451	6.0136	5.1165	4.9818	6.5251	6.499	4.0668	4.1891	7.0926	7.1382	6.1962	6.15	6.0389	6.0159	6.9229
neg_2089	PI(6 keto-PGF1alpha/16:2(9Z,12Z))	metab_11076	-	yes	up	1.3122	0.754	1	-	HMDB0276265	M+Na-2H	C45H77O17P	4.50918	-	neg	-	-	-	-	Not Available	Not Available	941.458	-	59.8	-	Not Available	4.4718	4.4409	5.4038	4.7997	5.2386	3.9464	6.008	5.9931	5.8263	5.8236	5.9696	5.9693	6.0127	5.8679	4.2525	4.3749	3.9399	3.9218	7.2817	7.2819	6.8453	6.841	7.1943
neg_1695	Ferulic acid 4-O-sulfate	metab_10675	-	yes	down	0.69	0.545	1	-	HMDB0029200	M-H	C10H10O7S	3.85333	-	neg	-	-	-	-	Phenylpropanoids and polyketides	Cinnamic acids and derivatives	273.007	-	36.4	151481-53-7	Hydroxycinnamic acids and derivatives	6.1175	5.9521	6.0275	5.8697	5.7827	5.9134	4.1951	4.213	4.2122	4.2075	4.2342	4.247	4.2307	4.2213	5.9636	6.0701	4.1544	4.1363	4.3927	4.4289	5.5704	5.5379	4.5018
neg_3585	LysoPI(0:0/18:0)	metab_12630	-	yes	down	0.5631	0.3832	1	-	HMDB0061704	M+Na-2H	C27H53O12P	7.53697	-	neg	-	-	-	-	Lipids and lipid-like molecules	Glycerophospholipids	621.304	-	35	1913287-87-2	Glycerophosphoinositols	6.6143	6.5513	6.6173	6.4136	6.3003	6.4438	3.8473	4.0938	4.1932	4.1739	3.7373	3.826	3.7339	3.7244	5.1604	5.2892	4.4368	4.3189	3.8958	3.932	3.828	3.7968	4.0049
neg_1730	metab_10709	metab_10709	-	yes	down	0.7509	0.545	1	-	-	-	-	3.91558	-	neg	-	-	-	-	-	-	558.214	-	-	-	-	5.9016	3.4317	5.9051	5.6174	5.8419	5.4982	5.6519	5.6609	5.4278	5.3201	5.8476	5.5979	4.5038	4.4315	3.7041	3.8264	3.3914	3.4624	3.6297	3.6659	4.7949	4.9536	3.7387
neg_3276	metab_12299	metab_12299	-	yes	down	0.8214	0.7723	1	-	-	-	-	6.26147	-	neg	-	-	-	-	-	-	515.339	-	-	-	-	5.6726	5.2456	5.53	5.4341	5.6616	5.3275	3.7644	4.1575	3.8187	3.7769	3.9135	4.1196	4.5494	4.6594	5.2441	5.6159	4.8353	4.5385	3.962	4.2082	4.0715	4.5726	4.0711
neg_5713	CDP-DG(18:2(9Z,11Z)/a-17:0)	metab_14820	map01100;map00564;map01110;map04070	yes	up	1.4628	0.754	1	Metabolic pathways;Glycerophospholipid metabolism;Biosynthesis of secondary metabolites;Phosphatidylinositol signaling system	PW_C076385;HMDB0116049	M+Cl	C47H83N3O15P2	3.91558	C00269	neg	-	-	Metabolism;Metabolism;Metabolism;Environmental Information Processing	Global and overview maps;Lipid metabolism;Global and overview maps;Signal transduction	Lipids and lipid-like molecules	Glycerophospholipids	1026.5	-	75.5	-	CDP-glycerols	4.1941	4.1457	4.1484	4.1241	4.127	4.112	4.1461	4.1641	4.1632	4.1586	4.1852	4.198	6.1923	6.1352	4.4181	4.5405	4.1054	4.0873	6.4647	6.436	6.9078	6.9266	5.9713
neg_6366	Dodecyl-beta-D-maltoside	metab_15455	-	yes	up	1.494	0.754	1	-	HMDB0247203	M+Na-2H	C24H46O11	3.2132	-	neg	-	-	-	-	Lipids and lipid-like molecules	Fatty Acyls	531.278	-	73.4	-	Fatty acyl glycosides	4.1409	4.0925	4.0951	4.0708	4.0737	4.0588	5.7602	5.2636	5.7072	5.1279	5.4983	5.2668	6.2993	6.1864	4.3649	4.4873	6.9673	7.0417	4.2905	4.3267	4.8435	4.2547	4.3996
neg_1432	metab_10412	metab_10412	-	yes	up	1.3875	0.754	1	-	-	-	-	3.46313	-	neg	-	-	-	-	-	-	513.231	-	-	-	-	4.3241	4.2078	3.9551	4.7918	4.1607	4.488	6.0543	6.0603	6.1909	6.1842	6.0127	6.0851	6.0094	5.9999	4.2248	4.6569	4.8278	4.7198	7.5697	7.5835	6.931	6.9071	7.3513
neg_318	metab_12199	metab_12199	-	yes	down	0.6955	0.545	1	-	-	-	-	3.58007	-	neg	-	-	-	-	-	-	631.258	-	-	-	-	6.0866	6.0865	6.1281	6.0095	5.936	6.133	6.4181	6.4031	6.3822	6.4386	6.4784	6.4633	4.2426	4.2332	4.479	4.6014	4.1663	4.7503	4.4046	4.4409	4.3368	4.3056	4.5137
neg_1897	metab_10876	metab_10876	-	yes	up	1.3528	0.754	1	-	-	-	-	4.1735	-	neg	-	-	-	-	-	-	925.383	-	-	-	-	4.3846	4.3611	4.3389	4.3146	4.3175	4.7707	5.8761	5.9746	5.6452	5.7537	6.0495	6.1181	5.6684	5.9316	4.6086	4.731	5.8983	5.6679	6.4366	6.5598	6.5923	6.8149	4.6433
neg_5591	Naloxegol	metab_14702	-	yes	down	0.6947	0.545	1	-	HMDB0255436	M-H	C34H53NO11	4.06413	-	neg	-	-	-	-	Benzenoids	Phenanthrenes and derivatives	650.352	-	73.5	-	Not Available	6.0863	6.0178	6.0435	5.9519	5.8915	6.0505	7.4872	7.4875	7.3587	7.3562	7.738	7.7319	4.2376	4.2281	4.4739	4.5963	7.3215	7.3448	4.9312	4.842	4.3317	4.9369	6.0204
neg_5510	metab_14619	metab_14619	-	yes	up	1.3366	0.754	1	-	-	-	-	4.1657	-	neg	-	-	-	-	-	-	881.382	-	-	-	-	4.4129	3.114	3.1166	3.0923	3.0953	3.0803	5.4987	5.4676	5.4852	5.7578	5.1756	5.0785	5.4333	5.8984	3.3862	3.5345	3.0737	3.0556	3.3118	3.3481	3.2441	3.2129	3.4209
neg_2154	L-Gluconic acid	metab_11146	map01100;map00040;map00053;map01240	yes	down	0.81	0.7723	1	Metabolic pathways;Pentose and glucuronate interconversions;Ascorbate and aldarate metabolism;Biosynthesis of cofactors	HMDB0253886	M+FA-H	C6H12O7	4.61073	C15930	neg	-	-	Metabolism;Metabolism;Metabolism;Metabolism	Global and overview maps;Carbohydrate metabolism;Carbohydrate metabolism;Global and overview maps	Organic acids and derivatives	Hydroxy acids and derivatives	241.056	-	73.2	-	Medium-chain hydroxy acids and derivatives	5.6949	5.666	5.6133	5.7132	5.771	5.6913	4.3955	4.1831	4.4178	4.5813	4.2042	4.4601	4.7061	4.6126	5.9149	5.9692	4.4051	4.2948	5.1141	4.841	5.0976	5.1676	4.7011
neg_16	metab_10580	metab_10580	-	yes	down	0.8232	0.7723	1	-	-	-	-	0.7565	-	neg	-	-	-	-	-	-	684.824	-	-	-	-	5.6531	5.5996	5.5815	5.5251	5.3515	5.4892	5.9294	5.7371	5.7483	5.6735	5.5575	5.3921	5.0169	4.6539	5.4537	5.6193	4.972	5.1738	4.8038	4.8401	4.736	4.7497	4.9129
neg_736	metab_15990	metab_15990	-	yes	up	1.3379	0.754	1	-	-	-	-	4.23607	-	neg	-	-	-	-	-	-	194.045	-	-	-	-	4.4084	4.4106	4.333	3.6757	3.9685	4.2647	6.4686	6.5241	6.4828	6.5047	5.083	5.1069	5.9037	5.898	3.5924	3.7148	4.8737	4.9046	5.2971	5.4527	3.4502	3.419	5.4026
neg_4931	metab_14030	metab_14030	-	yes	down	0.6818	0.545	1	-	-	-	-	4.94662	-	neg	-	-	-	-	-	-	633.847	-	-	-	-	6.1258	5.9645	6.0742	6.0552	5.9715	6.1445	4.9008	4.6376	5.2358	5.2135	3.8733	4.7296	4.2417	4.1765	4.1062	4.2286	5.6908	5.6933	4.0318	4.068	3.964	3.9328	4.1409
neg_4013	metab_13070	metab_13070	-	yes	down	0.7805	0.7723	1	-	-	-	-	6.08948	-	neg	-	-	-	-	-	-	840.45	-	-	-	-	5.7839	6.0926	5.7321	5.7536	5.376	5.9101	4.0489	4.0668	4.066	4.0613	4.088	4.1008	4.5705	4.5142	4.3209	4.4433	5.717	5.4944	4.3287	4.9805	5.5	5.2844	4.3556
neg_3674	metab_12727	metab_12727	-	yes	down	0.8174	0.7723	1	-	-	-	-	6.58992	-	neg	-	-	-	-	-	-	578.219	-	-	-	-	5.6641	5.5731	5.7552	5.5541	5.519	5.6088	3.6763	3.6943	3.6935	3.6888	3.7154	3.7282	4.5018	4.63	5.5704	5.8996	4.8745	4.8281	3.8739	3.9102	4.8437	4.7006	3.983
neg_5765	metab_14867	metab_14867	-	yes	up	1.4944	0.754	1	-	-	-	-	3.85333	-	neg	-	-	-	-	-	-	504.282	-	-	-	-	4.1265	4.0781	4.0808	4.0565	4.0594	4.2032	5.4215	5.3816	5.3903	5.3479	5.5552	5.4573	6.2284	6.1666	4.3505	4.4729	4.0378	4.0197	6.3663	6.3807	4.2083	4.1771	6.006
neg_807	Androsterone glucuronide	metab_16276	map01100;map00140	yes	up	1.4134	0.754	1	Metabolic pathways;Steroid hormone biosynthesis	HMDB0002829;HMDB0004484;PW_C001715	M+Na-2H, 2M+FA-H	C25H38O8	4.56402	C11135	neg	-	-	Metabolism;Metabolism	Global and overview maps;Lipid metabolism	Lipids and lipid-like molecules	Steroids and steroid derivatives	977.506	-	40.9	1852-43-3;3602-09-3	Steroidal glycosides	4.2637	4.2153	4.2179	4.1936	4.1965	4.1815	5.9859	5.9887	5.814	5.7873	6.0289	5.9022	6.0078	6.0261	4.4877	4.6101	5.7056	5.7298	4.4132	4.4495	5.9126	5.9354	5.2253
neg_3341	PE(22:5/0:0)	metab_12365	-	yes	down	0.6605	0.545	1	-	-	M-H	C27H46NO7P	6.46472	-	neg	-	-	-	-	-	-	526.294	47.3	-	-	-	6.1913	5.8451	6.1097	5.8846	5.7038	5.8227	3.8307	3.1146	2.7272	2.6726	2.6992	2.761	3.8941	4.0895	5.0582	5.2931	4.2777	3.9684	2.8574	2.8936	4.6249	4.5376	4.3143
neg_2523	(R)-Myclobutanil	metab_11519	-	yes	down	0.8171	0.7723	1	-	HMDB0243541	M-H	C15H17ClN4	5.21275	C18477	neg	-	-	-	-	Benzenoids	Benzene and substituted derivatives	287.108	-	32.1	-	Halobenzenes	5.653	5.6452	5.5044	5.4852	5.3126	5.5366	5.2003	5.4052	5.4104	5.3825	5.657	5.6961	4.6284	4.619	4.8648	4.9872	4.5521	4.534	4.8643	4.8267	5.017	4.9071	5.656
neg_5015	4-[(S)-((2R,5S)-4-Allyl-2,5-dimethyl-piperazin-1-yl)-(3-methoxy-phenyl)-methyl]-N,N-diethyl-benzamide	metab_14116	-	yes	down	0.5399	0.3832	1	-	HMDB0250048	M+FA-H	C28H39N3O2	4.82972	-	neg	-	-	-	-	Benzenoids	Benzene and substituted derivatives	494.298	-	39.7	-	Diphenylmethanes	6.6704	6.6039	6.6004	6.543	6.4775	6.5963	7.3365	7.3132	7.3253	7.308	7.236	7.2788	3.6108	3.6013	3.8471	3.9695	3.5345	3.5164	3.7727	3.809	3.7049	3.6737	4.3276
neg_4773	metab_13865	metab_13865	-	yes	up	1.3813	0.754	1	-	-	-	-	5.13443	-	neg	-	-	-	-	-	-	613.356	-	-	-	-	4.3113	4.2629	4.2655	4.2412	4.2441	4.2292	5.5564	5.6005	5.4839	5.5388	5.4917	5.4695	5.9187	5.9551	4.5353	4.6577	4.2226	4.2045	5.3439	5.0049	4.558	4.7192	4.57
neg_2040	4-(2-Nitroethyl)phenyl primeveroside	metab_11026	-	yes	down	0.815	0.7723	1	-	HMDB0031742	M-H	C19H27NO12	4.42352	-	neg	-	-	-	-	Organic oxygen compounds	Organooxygen compounds	460.146	-	61.6	-	Carbohydrates and carbohydrate conjugates	5.6563	5.8999	5.6076	5.5295	5.4649	5.593	3.1449	3.4866	3.6855	3.219	3.5343	3.484	4.1719	4.6096	3.4168	3.5391	7.4596	7.5342	3.3424	3.3786	3.2746	3.2434	3.7395
neg_1435	metab_10414	metab_10414	-	yes	down	0.7955	0.7723	1	-	-	-	-	3.46313	-	neg	-	-	-	-	-	-	768.285	-	-	-	-	5.7133	5.4003	5.519	5.3457	5.2332	5.4991	4.903	4.5366	4.9086	5.3228	4.6695	4.5706	4.5543	4.5449	4.7907	4.9131	4.478	4.4599	4.7163	4.7526	4.6485	4.6173	4.8254
neg_4473	6-(2,2-Diphenylethylamino)-9-[(2r,3r,4s,5s)-5-(Ethylcarbamoyl)-3,4-Dihydroxy-Oxolan-2-Yl]-N-[2-[(1-Pyridin-2-Ylpiperidin-4-Yl)carbamoylamino]ethyl]purine-2-Carboxamide	metab_13555	-	yes	up	1.3572	0.754	1	-	HMDB0260329	M-H2O-H	C40H47N11O6	5.53392	-	neg	-	-	-	-	Nucleosides, nucleotides, and analogues	Purine nucleosides	758.358	-	43.3	-	Not Available	4.3513	4.9603	4.2663	4.1707	2.7324	2.7174	6.7802	6.7323	6.702	6.668	6.5899	6.5386	5.7501	5.9055	4.3012	4.6816	5.1663	5.1443	5.014	4.9063	5.0606	5.0564	4.2579
neg_5414	Pectenotoxin 1	metab_14522	-	yes	up	1.5807	0.754	1	-	HMDB0033490	M+Cl	C47H70O15	4.2672	C16871	neg	-	-	-	-	Phenylpropanoids and polyketides	Macrolides and analogues	909.448	-	81.4	97564-90-4	Pectenotoxins and derivatives	3.9731	3.9247	4.7989	4.1343	4.1785	3.891	4.6006	4.6744	4.4382	4.8294	4.4701	4.1653	6.3262	6.2802	4.1971	4.3195	6.8856	6.9135	5.8159	5.8647	5.4261	5.3417	4.6143
neg_3680	metab_12733	metab_12733	-	yes	down	0.7081	0.545	1	-	-	-	-	6.56642	-	neg	-	-	-	-	-	-	299.259	-	-	-	-	5.9989	5.5033	5.8121	5.5957	5.6778	5.5992	5.6119	6.2856	6.2233	5.7132	6.1582	6.2776	4.0875	4.2478	5.0756	5.4487	5.7509	5.6201	2.8979	2.9341	3.3453	2.799	3.0069
neg_5355	3-carboxy-4-methyl-5-pentyl-2-furanpropanoic acid	metab_14462	-	yes	down	0.8013	0.7723	1	-	LMFA01150047;HMDB0061643	2M+FA-H	C14H20O5	4.36103	-	neg	-	-	-	-	Lipids and lipid-like molecules	Fatty Acyls	581.258	-	84	-	Fatty acids and conjugates	5.6873	5.7313	5.7217	5.648	5.6596	5.7217	5.1683	5.3889	5.1456	4.9601	4.8949	4.841	4.465	4.5574	4.7013	4.8238	5.4414	5.473	5.9248	5.8445	6.377	6.4456	4.736
neg_335	metab_12374	metab_12374	-	yes	up	1.5498	0.754	1	-	-	-	-	3.65033	-	neg	-	-	-	-	-	-	622.269	-	-	-	-	4.0173	3.9689	4.2102	4.5528	4.2359	4.2609	3.9693	4.2881	3.9864	3.9817	4.0084	4.0212	6.266	6.226	4.2413	4.3637	5.9786	5.923	5.6904	5.676	5.962	5.9432	4.2978
neg_5309	Presqualene diphosphate	metab_14415	map01100;map00906;map01110;map00909;map00100	yes	up	1.7679	0.549	1	Metabolic pathways;Carotenoid biosynthesis;Biosynthesis of secondary metabolites;Sesquiterpenoid and triterpenoid biosynthesis;Steroid biosynthesis	LMPR0106010003;HMDB0001278	M+Cl	C30H52O7P2	4.4469	C03428	neg	-	-	Metabolism;Metabolism;Metabolism;Metabolism;Metabolism	Global and overview maps;Metabolism of terpenoids and polyketides;Global and overview maps;Metabolism of terpenoids and polyketides;Lipid metabolism	Lipids and lipid-like molecules	Prenol lipids	621.289	-	49.4	29849-75-0	Triterpenoids	3.7005	3.6521	4.0367	3.6305	3.8399	3.7588	4.3217	4.3301	4.3141	4.7137	4.2142	4.2161	6.5364	6.5423	3.9245	4.0469	4.9126	5.1438	5.8683	5.8004	5.428	5.1274	3.9592
neg_5073	metab_14177	metab_14177	-	yes	up	2.0336	0.3439	1	-	-	-	-	4.7436	-	neg	-	-	-	-	-	-	429.235	-	-	-	-	3.3752	4.1917	1.1947	3.1424	1.1747	4.1374	6.1494	6.0929	6.175	6.1404	6.3194	6.3292	6.836	6.8638	1.4514	1.5701	6.2597	6.3453	4.9522	5.1764	5.576	5.5106	4.7946
neg_6656	metab_15744	metab_15744	-	yes	up	1.3668	0.754	1	-	-	-	-	0.928283	-	neg	-	-	-	-	-	-	507.156	-	-	-	-	4.3259	4.2775	4.635	4.5241	4.2587	4.2438	4.2778	4.2958	4.295	4.2903	5.0838	5.0544	5.861	5.9124	6.0894	6.0431	5.9855	5.8349	4.4755	4.5117	4.4077	4.3765	4.5846
neg_1567	Paracetamol sulfate	metab_10545	-	yes	down	0.7396	0.545	1	-	PW_C040297;HMDB0059911	M-H	C8H9NO5S	3.68943	-	neg	-	-	-	-	Organic acids and derivatives	Organic sulfuric acids and derivatives	230.013	-	38.2	10066-90-7	Arylsulfates	5.8848	5.8087	5.8514	5.7471	5.6484	5.7876	4.3259	4.3439	4.3431	4.3384	4.365	4.3778	4.575	4.3521	5.6113	5.6969	4.2852	4.2671	4.5235	4.5598	5.304	5.2155	4.6326
neg_589	metab_14978	metab_14978	-	yes	up	1.3212	0.754	1	-	-	-	-	5.77628	-	neg	-	-	-	-	-	-	588.272	-	-	-	-	4.4083	4.36	4.3626	4.3383	4.3412	4.3262	4.3603	4.3783	4.3775	4.3728	4.3994	4.4123	6.0478	5.8245	4.6323	4.7547	4.3196	4.3016	4.6906	4.5942	6.059	5.9618	5.3833
neg_1396	metab_10377	metab_10377	-	yes	down	0.7863	0.7723	1	-	-	-	-	3.41632	-	neg	-	-	-	-	-	-	229.976	-	-	-	-	5.7285	5.6812	5.6723	5.5373	5.4921	5.6448	4.4778	4.4958	4.495	4.4903	4.5169	4.5298	4.5135	4.5041	5.8144	5.8779	4.4372	4.4191	4.6754	4.7117	5.5612	5.4554	4.7846
neg_3690	PE(17:1/0:0)	metab_12743	-	yes	down	0.7535	0.545	1	-	LMGP02050008	M-H	C22H44NO7P	6.51948	-	neg	-	-	-	-	-	-	464.278	95.9	-	-	-	5.8353	5.6146	5.7809	5.5978	5.6125	5.6496	4.5693	4.442	3.8325	4.3196	3.7929	4.0756	4.2586	4.3969	5.4165	5.5909	4.1628	4.3536	4.293	3.9877	4.5241	4.5599	4.0605
neg_1455	10H-Pyrido(3,2-b)(1,4)benzothiazine, 10-(2-morpholinoethyl)-	metab_10430	-	yes	up	1.5427	0.754	1	-	HMDB0250728	2M-H	C17H19N3OS	3.49412	-	neg	-	-	-	-	Organic nitrogen compounds	Organonitrogen compounds	625.248	-	37.9	-	Amines	4.0235	3.9751	3.9778	4.498	3.9564	4.4892	4.5428	4.5038	4.0084	4.0763	4.0146	4.6642	6.1511	6.2071	4.2475	4.3699	4.0559	4.1846	6.5114	6.5446	6.3422	6.342	6.8038
neg_5887	metab_14975	metab_14975	-	yes	down	0.6619	0.545	1	-	-	-	-	3.72858	-	neg	-	-	-	-	-	-	672.405	-	-	-	-	6.1528	6.0745	6.1348	6.0669	6.1363	6.1792	4.0465	4.0645	4.0637	4.059	4.0856	4.0984	4.0822	4.0727	4.3185	4.4409	5.4877	5.3994	4.2441	4.2804	5.4499	5.3754	4.3532
neg_4345	PC(20:3(6,8,11)-OH(5)/2:0)	metab_13422	-	yes	down	0.6322	0.545	1	-	HMDB0288901	M+K-2H	C30H54NO9P	5.71398	-	neg	-	-	-	-	Not Available	Not Available	640.299	-	35.6	-	Not Available	6.2644	6.2233	6.1662	6.152	6.0958	6.203	5.9461	5.9664	5.7359	5.7094	6.1922	6.2204	1.8468	3.9603	4.6114	2.2021	3.9574	1.7538	4.9605	4.0962	5.1479	5.0615	4.8212
neg_2840	metab_11845	metab_11845	-	yes	up	1.9492	0.3439	1	-	-	-	-	5.71398	-	neg	-	-	-	-	-	-	849.437	-	-	-	-	3.4666	4.5576	3.9348	3.3965	3.3994	3.3845	3.4185	4.7461	5.2862	4.9154	3.4576	3.4705	6.6946	6.7571	3.6905	3.8129	5.7904	5.7451	4.3767	4.6938	5.2304	5.2999	6.2283
neg_2356	Rogletimide	metab_11352	-	yes	down	0.8159	0.7723	1	-	HMDB0257289	M+K-2H	C12H14N2O2	4.97782	-	neg	-	-	-	-	Organoheterocyclic compounds	Piperidines	255.052	-	35.3	-	Piperidinones	5.629	5.9288	5.5333	5.604	5.3626	5.7448	4.0306	3.6653	4.1542	4.4039	3.6865	3.6419	4.2858	4.5929	5.9892	5.7393	3.5493	3.5647	4.8027	3.9703	5.3508	5.0758	4.3
neg_5835	metab_14930	metab_14930	-	yes	up	1.4147	0.754	1	-	-	-	-	3.79105	-	neg	-	-	-	-	-	-	454.303	-	-	-	-	4.2292	4.1808	4.1835	4.1591	4.1621	4.1637	4.805	4.4764	4.4721	4.1936	4.8919	4.8812	6.0022	5.9832	4.9208	5.0839	7.114	7.0269	7.0898	7.0884	6.828	6.8334	7.3418
neg_2987	metab_11998	metab_11998	-	yes	up	1.3502	0.754	1	-	-	-	-	5.92503	-	neg	-	-	-	-	-	-	906.501	-	-	-	-	4.3445	3.9639	4.204	3.5866	3.5895	3.5746	5.7998	5.8275	5.8802	5.7336	5.5933	5.4089	5.8284	5.8662	3.8806	4.003	3.568	3.5499	4.2939	3.8425	3.7384	3.7072	3.9153
neg_2632	metab_11630	metab_11630	-	yes	down	0.5169	0.2222	1	-	-	-	-	5.37708	-	neg	-	-	-	-	-	-	779.385	-	-	-	-	6.7284	5.9526	6.6823	6.455	6.5545	6.3815	5.4338	5.4707	4.6916	5.1601	5.2126	5.1921	4.4152	3.4778	3.7236	3.846	6.3347	6.3365	6.4516	6.473	6.5369	6.5841	6.1338
neg_5948	Glutaminylphenylalanine	metab_15037	-	yes	up	1.3729	0.754	1	-	HMDB0028804	M-H	C14H19N3O4	3.68162	-	neg	-	-	-	-	Organic acids and derivatives	Carboxylic acids and derivatives	292.13	-	65.7	92327-75-8	Amino acids, peptides, and analogues	4.2995	4.2289	3.8313	3.9153	3.4801	4.3481	6.5879	6.5942	6.5994	6.6076	6.6126	6.6298	5.8588	5.903	3.7712	3.8936	6.3948	6.4219	6.5488	6.5115	5.5712	5.5396	6.7606
neg_2890	metab_11895	metab_11895	-	yes	down	0.8246	0.7723	1	-	-	-	-	5.80762	-	neg	-	-	-	-	-	-	200.029	-	-	-	-	5.5892	5.7047	5.5741	5.6298	5.6739	5.6451	4.0746	3.9486	3.655	3.6833	3.5058	3.5137	4.821	4.6086	5.7564	5.6636	4.714	4.4055	4.2217	4.4815	4.7864	4.8196	4.3784
neg_827	metab_16086	metab_16086	-	yes	up	1.6149	0.754	1	-	-	-	-	4.64192	-	neg	-	-	-	-	-	-	737.384	-	-	-	-	3.8992	3.3723	3.9652	3.6399	3.8146	3.9572	4.7978	4.3806	4.374	3.3852	5.7639	5.7296	6.2766	6.2969	3.6447	3.767	5.8548	5.955	8.123	8.1213	7.7773	7.7596	8.0521
neg_3380	metab_12406	metab_12406	-	yes	down	0.6	0.545	1	-	-	-	-	6.7464	-	neg	-	-	-	-	-	-	612.253	-	-	-	-	6.3717	6.1754	6.3241	6.1622	6.091	6.2162	3.7968	4.2732	3.9457	3.8093	4.0488	4.034	3.8325	3.8231	4.8433	4.804	3.7562	3.7381	3.9944	4.0307	3.9266	3.8954	4.1035
neg_3100	metab_12119	metab_12119	-	yes	down	0.7427	0.545	1	-	-	-	-	6.07383	-	neg	-	-	-	-	-	-	871.136	-	-	-	-	5.85	5.6229	5.7482	5.7754	5.8978	5.6738	4.6928	4.743	4.1251	4.1476	4.4842	4.1614	4.3154	4.3446	6.0056	6.1347	4.9749	4.6201	4.8624	4.7688	5.1434	5.1898	4.7262
neg_3683	metab_12736	metab_12736	-	yes	down	0.6357	0.545	1	-	-	-	-	6.54295	-	neg	-	-	-	-	-	-	634.334	-	-	-	-	6.2324	6.1078	6.1375	6.0823	6.0595	6.0522	3.9768	4.0579	3.9528	4.0478	3.9747	3.9876	4.2233	3.9619	5.5731	5.8261	3.9983	4.3248	4.1332	4.1695	4.9892	4.4277	4.2423
neg_4536	metab_13621	metab_13621	-	yes	down	0.7452	0.545	1	-	-	-	-	5.44763	-	neg	-	-	-	-	-	-	837.902	-	-	-	-	5.8406	4.7925	5.8306	5.6246	5.756	5.1539	4.3264	4.3443	4.3435	4.3388	4.3655	4.3783	4.621	4.3526	4.5984	4.7208	4.7324	4.6248	6.2792	6.1812	6.0742	6.1074	6.4189
neg_3700	LysoPC(20:3(8Z,11Z,14Z)/0:0)	metab_12754	-	yes	down	0.7677	0.545	1	-	HMDB0010394	M+FA-H	C28H52NO7P	6.48038	-	neg	-	-	-	-	Lipids and lipid-like molecules	Glycerophospholipids	590.346	-	99.1	1006703-11-2	Glycerophosphocholines	5.7655	5.4879	5.7496	5.4736	5.3828	5.5399	4.4002	4.4181	4.4173	4.4126	4.4393	4.4521	4.4358	4.4264	4.6722	4.9998	4.3595	4.3414	4.5978	4.634	4.53	4.4988	4.7069
neg_6175	N-[2-[5-[[3-(2-Aminoethyl)-1H-indol-5-yl]-methoxymethoxy]-1H-indol-3-yl]ethyl]-N-propan-2-ylpropan-2-amine	metab_15260	-	yes	down	0.744	0.545	1	-	HMDB0260429	M+K-2H	C28H38N4O2	3.41632	-	neg	-	-	-	-	Organoheterocyclic compounds	Indoles and derivatives	499.252	-	53.9	-	Tryptamines and derivatives	5.8439	5.8592	5.8758	5.8546	5.7221	5.8171	4.972	4.7282	4.3385	4.7304	5.446	5.4111	4.3571	4.3476	4.5934	4.7158	4.9234	5.0834	5.7941	5.7905	5.557	5.564	6.4599
neg_4995	metab_14094	metab_14094	-	yes	up	1.3358	0.754	1	-	-	-	-	4.85318	-	neg	-	-	-	-	-	-	203.082	-	-	-	-	4.3624	5.3936	4.4385	5.0921	4.281	5.353	4.3001	4.3181	4.3173	4.3126	4.3392	4.3521	5.9686	5.8272	4.5722	4.6946	5.5707	5.0825	5.119	5.6905	6.1321	5.35	5.5057
neg_464	metab_13729	metab_13729	-	yes	down	0.785	0.545	1	-	-	-	-	6.14425	-	neg	-	-	-	-	-	-	384.239	-	-	-	-	5.7082	5.6663	5.6823	5.5808	5.4566	5.5829	4.6432	4.3358	4.7072	4.612	3.7553	4.5782	4.689	4.4809	5.674	5.7143	5.4319	5.5651	5.9901	5.9249	5.8591	5.8346	5.9038
neg_2273	TUBULYSIN	metab_11270	-	yes	down	0.5467	0.3832	1	-	HMDB0259321	M+Cl	C44H67N5O9S	4.82972	-	neg	-	-	-	-	Organic acids and derivatives	Carboxylic acids and derivatives	876.432	-	51.8	-	Amino acids, peptides, and analogues	6.5862	6.6569	6.6972	6.6058	6.5568	6.634	7.8291	7.8146	7.8327	7.8292	7.7409	7.7623	3.7762	3.6007	3.8464	3.9688	6.1208	6.0732	4.944	4.9787	4.3905	4.3429	3.8811
neg_3684	metab_12737	metab_12737	-	yes	down	0.6726	0.545	1	-	-	-	-	6.54295	-	neg	-	-	-	-	-	-	583.336	-	-	-	-	6.0906	5.9942	6.0676	5.9878	5.9557	5.9489	4.3028	4.481	4.1004	4.3123	4.039	4.1231	4.0356	4.0962	5.5517	5.5887	4.0493	4.3067	4.1975	4.2338	4.835	4.8174	4.3066
neg_3136	metab_12156	metab_12156	-	yes	down	0.7091	0.545	1	-	-	-	-	6.10513	-	neg	-	-	-	-	-	-	581.298	-	-	-	-	5.9581	6.1049	5.9591	5.9229	5.8574	6.0141	3.6726	3.6905	3.6897	3.6851	3.7117	3.7245	3.9415	4.2251	3.9446	4.067	3.6319	3.6138	3.8702	3.9064	3.8024	3.7712	3.9793
neg_2417	metab_11416	metab_11416	-	yes	up	1.321	0.754	1	-	-	-	-	5.05612	-	neg	-	-	-	-	-	-	967.975	-	-	-	-	4.387	4.3386	4.3413	4.317	4.3199	4.3049	4.339	4.357	4.3562	4.3515	4.3781	4.391	5.6099	5.7954	4.611	4.7334	4.2983	4.2803	6.7755	6.7923	5.2965	5.6832	7.0501
neg_3776	metab_12831	metab_12831	-	yes	down	0.7564	0.545	1	-	-	-	-	6.30055	-	neg	-	-	-	-	-	-	850.576	-	-	-	-	5.7962	5.6295	5.7593	5.5981	5.3236	5.6647	4.3578	4.3758	4.375	4.3703	4.3969	4.4098	4.3935	4.3841	5.4125	5.6004	4.3172	4.2991	4.5554	4.5917	4.4876	4.4565	4.6646
neg_371	metab_12763	metab_12763	-	yes	up	2.7577	0.3439	1	-	-	-	-	5.29873	-	neg	-	-	-	-	-	-	939.516	-	-	-	-	2.7083	5.2604	4.3244	4.7612	2.6413	5.1862	2.6603	2.6783	2.6775	2.6728	2.6994	2.7122	7.4465	7.4685	2.9319	3.0542	8.0546	8.0882	7.1079	7.0788	6.8781	6.8344	7.3074
neg_2489	metab_11486	metab_11486	-	yes	down	0.6937	0.545	1	-	-	-	-	5.16578	-	neg	-	-	-	-	-	-	849.422	-	-	-	-	6.0078	5.8573	5.8774	5.7743	5.9088	5.9755	5.9568	6.0402	6.2202	6.3357	5.8039	5.8911	4.1772	4.1677	4.4136	4.536	4.1008	4.0828	4.3391	4.3754	4.2713	4.2401	4.4482
neg_3331	(2R)-2-{[(9Z)-Hexadec-9-enoyl]oxy}-3-hydroxypropyl 2-(trimethylazaniumyl)ethyl phosphate	metab_12354	-	yes	down	0.5966	0.545	1	-	HMDB0245288	M+FA-H	C24H48NO7P	6.4256	-	neg	-	-	-	-	Lipids and lipid-like molecules	Glycerophospholipids	538.315	-	77.2	-	Glycerophosphocholines	6.3712	6.1822	6.2995	6.1241	6.0366	6.2031	5.3898	5.3395	5.1583	5.3997	5.0958	5.1359	3.8106	3.8012	5.7368	5.9744	3.7343	3.7162	3.9726	4.0088	4.6357	4.8683	4.0817
neg_5166	metab_14269	metab_14269	-	yes	down	0.7702	0.545	1	-	-	-	-	4.61855	-	neg	-	-	-	-	-	-	630.306	-	-	-	-	5.7455	5.6373	5.6249	5.4566	5.6253	5.7079	2.5221	2.54	2.5392	2.5345	4.0717	3.8042	4.5621	4.4254	2.7935	2.9158	6.5421	6.6047	5.1239	5.1279	5.1354	5.0081	2.8282
neg_6148	(3S)-4-[[(1S)-1-Carboxy-2-phenylethyl]amino]-3-[8-(diaminomethylideneamino)octanoylamino]-4-oxobutanoic acid	metab_15233	-	yes	down	0.8089	0.7723	1	-	HMDB0257534	M+FA-H	C22H33N5O6	3.44748	-	neg	-	-	-	-	Organic acids and derivatives	Carboxylic acids and derivatives	508.241	-	71	-	Amino acids, peptides, and analogues	5.621	5.5952	5.6795	5.4854	5.4202	5.6557	5.709	5.7112	5.8273	5.8201	5.6753	5.7839	4.5564	4.5469	4.7927	4.9151	5.2368	5.4126	6.6309	6.6235	7.3086	7.264	6.647
neg_4195	metab_13262	metab_13262	-	yes	down	0.7783	0.545	1	-	-	-	-	5.89363	-	neg	-	-	-	-	-	-	731.882	-	-	-	-	5.7173	5.5752	5.6368	5.6095	5.6771	5.6466	3.8882	3.4966	3.4958	3.4911	3.5178	3.5306	4.5691	4.4499	3.7506	3.873	5.0694	5.1549	5.8665	5.8771	4.5357	4.6353	3.7853
neg_641	metab_15502	metab_15502	-	yes	down	0.643	0.545	1	-	-	-	-	3.8378	-	neg	-	-	-	-	-	-	423.028	-	-	-	-	6.1859	5.999	6.1456	6.1045	6.2279	6.1205	3.9512	3.9692	3.9684	3.9637	3.9903	4.0032	4.8866	3.9774	6.1802	6.3202	3.9105	3.8925	4.1488	4.1851	4.6311	5.0024	4.2579
neg_4959	metab_14057	metab_14057	-	yes	up	1.3352	0.754	1	-	-	-	-	4.89977	-	neg	-	-	-	-	-	-	632.377	-	-	-	-	4.3499	3.4967	4.1736	3.9552	4.2942	3.9998	5.137	5.0757	5.0458	4.9481	5.039	5.0403	5.7873	5.8082	3.4433	3.5656	4.9653	4.9523	3.8419	3.5648	6.3374	6.3032	3.8038
neg_3645	metab_12697	metab_12697	-	yes	down	0.7662	0.545	1	-	-	-	-	6.87943	-	neg	-	-	-	-	-	-	355.158	-	-	-	-	5.7505	5.2936	5.6034	5.4272	5.5898	5.4134	3.7866	4.0039	4.2092	3.7646	4.3756	4.4626	4.2761	4.4063	5.0634	5.6516	4.6859	4.1796	4.0523	3.507	4.6206	4.3872	3.5798
neg_4810	metab_13902	metab_13902	-	yes	up	1.5594	0.754	1	-	-	-	-	5.09528	-	neg	-	-	-	-	-	-	864.354	-	-	-	-	3.9684	3.92	3.9227	3.8983	3.9013	3.8863	6.6484	6.6843	6.4754	6.4599	6.7205	6.6987	6.0554	6.1883	4.1924	4.3148	5.8646	5.8439	6.1185	6.0639	4.0502	4.019	6.7435
neg_3373	metab_12398	metab_12398	-	yes	down	0.7754	0.545	1	-	-	-	-	6.66033	-	neg	-	-	-	-	-	-	568.265	-	-	-	-	5.7178	5.5521	5.6264	5.5685	5.3742	5.5662	4.4073	4.4253	4.4245	4.4198	4.4464	4.4593	4.443	4.4336	4.6794	4.8018	4.3667	4.3486	4.605	4.6412	4.5372	4.506	4.7141
neg_4243	PI(18:0/TXB2)	metab_13316	-	yes	up	1.2773	0.754	1	-	HMDB0276378	M+K-2H	C47H85O17P	5.8388	-	neg	-	-	-	-	Not Available	Not Available	989.5	-	74.7	-	Not Available	4.4574	4.0037	4.3981	4.365	4.5532	4.2462	4.0607	4.737	4.2491	4.3065	3.7366	4.2943	5.8044	5.6934	4.5924	4.9856	6.734	6.8721	4.1496	3.712	3.6079	3.5767	4.0508
neg_3935	metab_12989	metab_12989	-	yes	up	1.6274	0.754	1	-	-	-	-	6.14425	-	neg	-	-	-	-	-	-	478.303	-	-	-	-	3.8613	4.7158	2.4595	2.4352	2.4382	4.4478	2.4572	2.4751	2.4743	2.4696	2.4962	3.9651	6.446	6.2839	3.5856	2.8507	5.2643	4.9647	5.2234	5.774	5.813	5.0956	6.4282
neg_4867	metab_13962	metab_13962	-	yes	up	1.3826	0.754	1	-	-	-	-	5.02478	-	neg	-	-	-	-	-	-	721.342	-	-	-	-	4.2555	5.436	4.2098	4.7476	4.8076	5.121	4.6138	4.8677	5.1061	5.4183	4.9158	5.2887	5.7801	5.8836	4.4795	4.6019	4.1668	4.1487	4.4051	4.4414	4.9365	4.8466	4.5142
neg_550	metab_14608	metab_14608	-	yes	up	1.4803	0.754	1	-	-	-	-	6.2145	-	neg	-	-	-	-	-	-	423.116	-	-	-	-	4.086	4.0376	4.0402	4.0159	4.0188	4.0039	4.0379	4.0559	4.0957	4.0504	4.2325	4.0899	5.9812	6.0484	4.8945	5.1895	5.703	5.6887	5.5159	5.446	5.1106	4.8508	5.9455
neg_352	metab_12560	metab_12560	-	yes	down	0.6449	0.545	1	-	-	-	-	3.7051	-	neg	-	-	-	-	-	-	380.182	-	-	-	-	6.1609	6.1073	6.1607	6.0718	5.9818	6.093	6.6827	6.6789	6.7378	6.6939	6.6758	6.6594	3.9825	3.973	4.2188	4.3412	5.178	5.1632	7.2678	7.2328	7.1309	7.1145	7.2143
neg_3720	9(S)-HODE	metab_12774	map00591;map03320	yes	down	0.624	0.545	1	Linoleic acid metabolism;PPAR signaling pathway	HMDB0004670	M-H	C18H32O3	6.43343	C14767	neg	-	-	Metabolism;Organismal Systems	Lipid metabolism;Endocrine system	Lipids and lipid-like molecules	Fatty Acyls	295.228	62.4	-	73543-67-6	Lineolic acids and derivatives	6.2396	5.7903	6.0042	5.7903	5.8118	5.8096	4.8587	5.2382	5.4203	5.1016	5.3162	5.4353	3.4704	3.8936	5.0963	5.4524	5.024	4.8934	3.6324	3.6686	4.2695	3.5449	3.7414
neg_2388	metab_11384	metab_11384	-	yes	up	1.4247	0.754	1	-	-	-	-	5.01695	-	neg	-	-	-	-	-	-	637.848	-	-	-	-	4.1791	4.1307	4.1333	4.109	4.1119	4.0969	4.131	4.149	4.8503	4.2972	4.1701	4.183	5.9712	5.954	4.4031	4.5255	4.3201	4.7448	5.8223	5.8878	5.877	6.0224	4.5498
neg_3714	PC(17:2(9Z,12Z)/0:0)	metab_12768	-	yes	down	0.5925	0.545	1	-	HMDB0256157;LMGP01050127	M-H	C25H48NO7P	6.44905	-	neg	-	-	-	-	Lipids and lipid-like molecules	Glycerophospholipids	504.309	-	67.4	-	Glycerophosphocholines	6.3616	6.1025	6.3509	6.1125	5.985	6.152	4.1105	3.8768	3.7599	4.1642	4.0281	4.1581	3.7784	3.769	5.5923	5.8297	3.7021	3.684	3.9404	3.9766	3.8726	3.8414	5.0192
neg_6122	6-Thiourate	metab_15209	map00983	yes	down	0.6611	0.545	1	Drug metabolism - other enzymes	HMDB0060417	M+Na-2H	C5H4N4O2S	3.47095	C16613	neg	-	-	Metabolism	Xenobiotics biodegradation and metabolism	Organoheterocyclic compounds	Imidazopyrimidines	204.981	-	43.4	2002-60-0	Purines and purine derivatives	6.0985	5.9916	6.0518	5.9468	5.9188	5.9676	4.1285	4.5048	4.4533	4.0177	4.2311	4.2	4.0409	4.0315	5.8388	5.9768	3.9646	3.9465	4.2029	4.2391	5.5863	5.484	4.312
neg_1692	metab_10672	metab_10672	-	yes	up	1.4658	0.754	1	-	-	-	-	3.84562	-	neg	-	-	-	-	-	-	587.341	-	-	-	-	4.1064	4.058	4.0607	4.0363	4.0393	4.0243	4.0584	4.0763	4.0755	4.0708	4.0975	4.1103	6.0222	6.0192	4.3304	4.4528	6.8674	6.7628	5.1925	5.2696	5.9307	5.9609	4.3651
neg_3790	13(S)-Hydroperoxylinolenic acid	metab_12846	map01100;map00592;map01110	yes	down	0.8042	0.7723	1	Metabolic pathways;alpha-Linolenic acid metabolism;Biosynthesis of secondary metabolites	HMDB0301803	M-H	C18H30O4	6.28492	C04785	neg	-	-	Metabolism;Metabolism;Metabolism	Global and overview maps;Lipid metabolism;Global and overview maps	Lipids and lipid-like molecules	Fatty Acyls	309.207	-	79.7	67597-26-6	Lineolic acids and derivatives	5.6119	5.2925	5.3912	5.1428	5.1987	5.2927	3.3061	3.3241	3.3233	3.3186	3.5314	3.8996	4.5725	4.5129	4.4539	4.6348	4.1876	4.1336	4.3878	4.3127	4.9524	4.8798	3.6127
neg_4324	metab_13402	metab_13402	-	yes	up	1.3278	0.754	1	-	-	-	-	5.74508	-	neg	-	-	-	-	-	-	853.894	-	-	-	-	4.349	5.6912	4.6632	5.0794	4.8121	5.342	5.5714	5.5183	5.558	5.3277	5.4456	5.5118	5.7077	5.7746	4.3459	4.4683	5.3475	4.9962	6.8042	6.7692	6.9398	6.9834	6.151
neg_4486	metab_13569	metab_13569	-	yes	up	1.8384	0.549	1	-	-	-	-	5.51825	-	neg	-	-	-	-	-	-	696.336	-	-	-	-	3.5663	4.32	4.0568	3.4416	3.1445	4.2048	3.1636	3.9633	3.6526	3.176	3.591	3.2155	6.5227	6.5563	3.4355	4.2543	4.3882	4.2554	5.8504	5.8979	5.5415	5.6172	5.8664
neg_4538	metab_13623	metab_13623	-	yes	up	1.3853	0.754	1	-	-	-	-	5.44763	-	neg	-	-	-	-	-	-	749.352	-	-	-	-	4.2433	4.1949	4.1975	4.1732	4.1761	4.2784	6.7245	6.7062	6.5111	6.5116	7.0951	7.0688	5.9402	5.878	4.4673	4.5897	6.0739	6.0964	6.252	6.2425	6.1504	5.8955	6.3167
neg_2359	N6-[2-(4-Aminophenyl)ethyl]adenosine	metab_11355	-	yes	up	1.7203	0.754	1	-	HMDB0248518	2M+Hac-H	C18H22N6O4	4.97782	-	neg	-	-	-	-	Nucleosides, nucleotides, and analogues	Purine nucleosides	831.353	-	76.6	-	Not Available	3.7192	3.6708	3.6735	3.6492	3.6521	3.6371	4.1925	4.6572	4.1934	4.0892	3.7103	4.2478	6.3759	6.3982	3.9432	4.0656	4.2872	3.6124	5.9286	5.8731	5.2356	5.2274	3.9779
neg_1889	metab_10867	metab_10867	-	yes	up	1.2874	0.754	1	-	-	-	-	4.1657	-	neg	-	-	-	-	-	-	915.385	-	-	-	-	4.4229	5.2345	4.3771	4.5237	4.626	5.2123	5.1567	5.5443	4.9034	5.1657	4.8598	4.6358	5.723	5.6939	4.6469	4.7693	6.1956	6.1669	4.5724	4.6087	4.5046	4.4734	4.6815
neg_4060	metab_13119	metab_13119	-	yes	down	0.7875	0.545	1	-	-	-	-	6.05815	-	neg	-	-	-	-	-	-	349.209	-	-	-	-	5.6583	5.0597	5.6893	5.2749	5.2824	5.2211	3.873	3.648	3.7236	3.6119	3.7073	3.7412	4.385	4.456	5.3608	5.7518	4.4579	4.3611	4.3374	4.0079	4.6406	4.8253	3.9543
neg_5360	metab_14468	metab_14468	-	yes	down	0.729	0.545	1	-	-	-	-	4.3532	-	neg	-	-	-	-	-	-	665.342	-	-	-	-	5.8483	5.816	5.8072	5.5918	5.7659	5.7541	6.3118	6.343	6.3197	6.3101	6.612	6.6199	4.2726	4.2631	4.509	4.6314	4.1962	4.1782	6.3487	6.3158	4.665	4.3355	6.4752
neg_440	metab_13475	metab_13475	-	yes	up	2.7826	0.3439	1	-	-	-	-	5.79977	-	neg	-	-	-	-	-	-	1015.59	-	-	-	-	2.6699	2.6216	2.6243	2.6	2.6029	2.588	6.8002	6.7504	6.8182	6.8207	6.591	6.5746	7.3498	7.4293	2.8936	3.0158	5.938	6.0397	7.3953	7.35	7.7462	7.6714	7.6283
neg_4676	PA(18:2(10E,12Z)+=O(9)/i-13:0)	metab_13767	-	yes	down	0.6734	0.545	1	-	HMDB0267470	M+Cl	C34H61O9P	5.2831	-	neg	-	-	-	-	Not Available	Not Available	679.378	-	60.4	-	Not Available	6.0347	5.6431	5.7994	5.2867	4.9694	5.5124	7.0258	7.0321	6.9662	6.9725	7.3226	7.3211	4.1583	4.064	4.2579	4.3803	3.9452	3.9271	4.1834	4.2197	4.1156	4.0845	6.6148
neg_1320	Withaperuvin F	metab_10301	-	yes	up	1.447	0.754	1	-	HMDB0034400	M+Cl	C28H38O8	3.32255	-	neg	-	-	-	-	Lipids and lipid-like molecules	Steroids and steroid derivatives	537.229	-	64.1	-	Bile acids, alcohols and derivatives	4.1256	4.5668	4.2868	4.0555	4.6734	4.0435	5.0971	5.2041	5.2591	5.3324	5.3891	5.5124	5.688	5.9699	4.3496	4.472	5.8	5.9676	6.626	6.5554	6.1375	5.9773	7.1876
neg_6728	2-Amino-4-[carbamimidoyl(methyl)amino]butanoic acid	metab_15818	-	yes	up	1.3108	0.754	1	-	HMDB0255374	M-H	C6H14N4O2	0.772167	-	neg	-	-	-	-	Organic acids and derivatives	Carboxylic acids and derivatives	173.104	-	76.6	-	Amino acids, peptides, and analogues	4.3681	4.3197	4.3224	4.298	4.3009	4.286	4.7444	4.8179	4.6863	4.744	4.803	4.7179	5.6625	5.7257	4.5921	4.7145	4.9057	4.9102	5.5741	5.5726	4.9403	4.928	4.6963
neg_4781	Phenylalanylphenylalanine	metab_13872	-	yes	down	0.7093	0.545	1	-	HMDB0013302	M-H	C18H20N2O3	5.12658	-	neg	-	-	-	-	Organic acids and derivatives	Carboxylic acids and derivatives	311.14	-	60.9	2577-40-4	Amino acids, peptides, and analogues	5.905	5.895	5.8288	5.7967	5.6549	5.8201	7.0073	7.0291	6.9785	6.9688	6.9856	6.9674	4.0461	4.1885	3.7091	3.8315	6.036	6.0625	6.9173	6.8696	6.7616	6.7304	7.2681
neg_2381	metab_11377	metab_11377	-	yes	up	1.3735	0.754	1	-	-	-	-	5.00912	-	neg	-	-	-	-	-	-	716.825	-	-	-	-	4.2521	4.9061	4.2063	4.182	4.1849	4.17	4.204	4.222	4.2212	4.2165	4.2431	4.256	5.862	5.8402	5.7164	5.6861	5.2405	4.4517	5.02	5.0685	4.3338	4.5135	4.5108
neg_2620	metab_11617	metab_11617	-	yes	up	1.4693	0.754	1	-	-	-	-	5.36142	-	neg	-	-	-	-	-	-	762.35	-	-	-	-	4.0857	4.0373	4.5887	4.6567	4.4768	4.4039	4.0377	4.0556	4.0548	4.0501	4.0768	4.0896	6.0543	6.0031	4.3097	4.4321	4.1677	4.1107	4.9675	5.0678	5.5553	5.6353	4.5837
neg_5897	metab_14986	metab_14986	-	yes	up	1.8004	0.754	1	-	-	-	-	3.72075	-	neg	-	-	-	-	-	-	603.276	-	-	-	-	3.602	3.5536	3.5563	3.532	3.5349	3.5199	4.2826	3.5719	3.9774	3.5664	4.4797	4.4243	6.7546	6.4851	3.826	3.9483	4.9668	5.2457	5.081	5.0825	5.436	5.532	3.8606
neg_4238	metab_13310	metab_13310	-	yes	up	1.2974	0.754	1	-	-	-	-	5.84663	-	neg	-	-	-	-	-	-	759.39	-	-	-	-	4.3881	4.3982	4.2167	4.0565	4.6135	4.4274	4.0544	4.0228	4.2191	3.6261	2.4298	3.2971	5.8434	5.6932	2.4621	2.5841	2.151	2.133	4.1365	4.8234	5.6461	5.4662	5.1625
neg_4590	metab_13675	metab_13675	-	yes	down	0.617	0.545	1	-	-	-	-	5.37708	-	neg	-	-	-	-	-	-	726.853	-	-	-	-	6.2344	6.0837	6.2502	6.2212	6.2582	6.3363	5.9517	5.9082	5.8662	6.0313	5.8575	5.8827	3.7845	3.8468	4.0209	4.1432	3.7082	3.6901	3.9464	3.9827	3.8786	3.8475	4.0555
neg_1433	metab_10413	metab_10413	-	yes	up	1.527	0.754	1	-	-	-	-	3.46313	-	neg	-	-	-	-	-	-	599.316	-	-	-	-	3.9868	3.9384	3.9411	3.9167	3.972	3.9047	5.3132	5.0207	4.6973	5.0981	5.0444	5.0076	6.0659	6.088	4.2108	4.3332	7.1194	7.1328	5.0402	5.389	4.0686	4.0374	5.4702
neg_2171	Josamycin	metab_11164	-	yes	down	0.7037	0.545	1	-	HMDB0015418;PW_C009693	M+Cl	C42H69NO15	4.64192	C12662	neg	-	-	-	-	Organic oxygen compounds	Organooxygen compounds	862.43	-	73.3	16846-24-5	Carbohydrates and carbohydrate conjugates	5.9133	5.8448	5.8221	5.3701	5.112	5.837	6.7287	6.61	6.7016	6.7543	6.6334	6.6014	4.1706	4.1612	4.407	4.5294	4.0943	4.0762	5.1235	5.0809	4.9822	4.8447	4.7963
neg_2292	metab_11287	metab_11287	-	yes	down	0.6855	0.545	1	-	-	-	-	4.85318	-	neg	-	-	-	-	-	-	740.345	-	-	-	-	5.9767	4.0702	5.7434	5.3059	5.3474	4.9712	4.0705	4.0885	4.0877	4.083	4.1096	4.1225	4.1062	4.0967	4.3425	4.4649	4.0298	4.0118	4.2681	4.3044	4.2003	4.1691	4.3772
neg_1289	1-Oleoyl-2-{6-[(7-nitro-2-1,3-benzoxadiazol-4-yl)amino]hexanoyl}-sn-glycero-3-phospho-L-serine	metab_10269	-	yes	up	1.4475	0.754	1	-	HMDB0255478	M-H2O-H	C36H58N5O13P	3.28348	-	neg	-	-	-	-	Not Available	Not Available	780.365	-	70.2	-	Not Available	4.1117	4.0634	4.066	4.0417	4.0446	4.0296	4.0637	4.0817	4.0809	4.0762	4.1028	4.1157	6.0474	5.9518	4.3357	4.4581	4.023	4.8152	7.0203	7.0405	6.9067	6.915	7.1872
neg_1839	metab_10816	metab_10816	-	yes	up	1.3327	0.754	1	-	-	-	-	4.08763	-	neg	-	-	-	-	-	-	1014.45	-	-	-	-	4.3122	4.2638	4.2665	4.428	4.2451	4.2301	4.2642	4.2822	4.2814	4.2767	4.3033	4.3161	5.5934	5.7467	4.5362	4.6586	6.8813	6.8715	4.7043	4.4981	4.7474	4.9596	4.665
neg_4154	metab_13220	metab_13220	-	yes	up	1.8409	0.549	1	-	-	-	-	5.94072	-	neg	-	-	-	-	-	-	670.703	-	-	-	-	3.5394	3.491	3.4936	3.4693	3.4722	3.4573	3.8091	3.5093	3.5085	3.5038	3.5304	3.5433	6.4877	6.5155	3.7633	3.8857	3.6017	3.4326	3.9784	3.7252	4.9066	4.3265	4.2928
neg_2165	metab_11158	metab_11158	-	yes	up	1.4606	0.754	1	-	-	-	-	4.6341	-	neg	-	-	-	-	-	-	442.263	-	-	-	-	4.0819	4.0335	4.0361	4.0118	4.0147	3.9997	4.2755	4.0518	4.059	4.0463	4.1477	4.7466	5.9757	5.962	4.3058	4.4282	5.4111	5.5519	4.2314	4.2677	4.1636	4.1324	5.8976
neg_2551	metab_11547	metab_11547	-	yes	up	1.5265	0.754	1	-	-	-	-	5.25177	-	neg	-	-	-	-	-	-	604.263	-	-	-	-	3.9741	3.9257	3.9284	3.9041	3.907	3.892	3.9261	3.9441	3.9432	3.9386	3.9652	3.978	6.0027	6.0664	4.1981	4.3205	3.8854	3.8673	5.0344	5.0363	4.0559	4.0247	4.4778
neg_2475	metab_11474	metab_11474	-	yes	down	0.738	0.545	1	-	-	-	-	5.14228	-	neg	-	-	-	-	-	-	629.33	-	-	-	-	5.7765	5.6854	5.6841	5.586	5.4117	5.6429	2.7556	2.9941	1.6144	1.6098	2.8771	1.6484	1.9025	4.2632	5.8939	5.847	1.558	3.9949	4.3781	1.8269	4.4281	4.3706	1.8988
neg_4866	PS(16:0/TXB2)	metab_13961	-	yes	up	1.3055	0.754	1	-	HMDB0281148	M+K-2H	C42H76NO14P	5.02478	-	neg	-	-	-	-	Not Available	Not Available	886.453	-	67.7	-	Not Available	4.3541	4.9923	4.8064	4.7633	4.8351	5.0777	7.3644	7.344	7.2834	7.3105	7.3802	7.3361	5.5884	5.6843	4.5781	4.7005	6.2381	6.1891	6.7896	6.809	5.1655	5.0374	7.8938
neg_1428	Glycyl-leucine	metab_10407	-	yes	up	1.2612	0.754	1	-	HMDB0000759;MJDBOTE0000578	M-H	C8H16N2O3	3.46313	C02155	neg	-	-	-	-	Organic acids and derivatives	Carboxylic acids and derivatives	187.108	92.7	-	869-19-2	Amino acids, peptides, and analogues	4.4354	3.9701	4.1177	3.9201	3.8823	4.1233	6.3165	6.2826	6.3427	6.335	6.2791	6.2633	5.5891	5.5937	4.1734	4.2958	5.4074	5.4721	6.6827	6.6753	6.2192	6.1478	6.6964
neg_3844	metab_12894	metab_12894	-	yes	up	1.3229	0.754	1	-	-	-	-	6.2145	-	neg	-	-	-	-	-	-	172.982	-	-	-	-	4.3162	4.1738	4.3045	4.2199	4.2983	4.341	5.4838	5.4116	5.0685	5.0333	5.5488	5.552	5.6506	5.7098	5.9076	6.0197	5.2957	5.3279	5.2702	5.2619	5.6316	5.5813	5.2243
neg_3338	metab_12361	metab_12361	-	yes	down	0.6304	0.545	1	-	-	-	-	6.44905	-	neg	-	-	-	-	-	-	632.318	-	-	-	-	6.1474	5.8902	6.1292	5.9479	5.9288	5.9842	3.8491	3.867	3.8662	3.9216	3.8882	3.901	3.8847	3.8753	5.4994	5.6204	3.8084	3.7903	4.0467	4.0829	3.9789	3.9477	4.1558
neg_2413	metab_11412	metab_11412	-	yes	up	1.6811	0.754	1	-	-	-	-	5.04828	-	neg	-	-	-	-	-	-	801.398	-	-	-	-	3.7381	4.6464	4.6263	4.2572	3.6709	4.8128	5.9418	5.9086	5.9396	5.9256	6.0264	5.9782	6.2334	6.2842	4.6944	4.4282	6.2393	6.24	6.0978	6.089	6.3011	6.3087	3.9967
neg_1280	Ile-Ile-Ala-Glu-Lys	metab_10261	-	yes	down	0.7504	0.545	1	-	HMDB0253397	M+Cl	C26H48N6O8	3.26013	-	neg	-	-	-	-	Organic acids and derivatives	Carboxylic acids and derivatives	607.321	-	64.9	-	Amino acids, peptides, and analogues	5.7247	5.6737	5.7145	5.617	5.6792	5.7687	8.0685	8.009	8.0469	7.9974	8.0502	8.0236	4.9825	4.2959	4.5417	4.6641	4.4306	4.9637	5.9388	5.9458	5.3118	5.4202	5.7352
neg_2241	PG(20:4(8Z,11Z,14Z,17Z)/20:3(5Z,8Z,11Z))	metab_11239	map01100;map00564;map00552	yes	down	0.4959	0.2222	1	Metabolic pathways;Glycerophospholipid metabolism;Teichoic acid biosynthesis	HMDB0116594;PW_C063048	M+FA-H	C46H77O10P	4.76707	C00344	neg	Lipids	Phospholipids	Metabolism;Metabolism;Metabolism	Global and overview maps;Lipid metabolism;Glycan biosynthesis and metabolism	Lipids and lipid-like molecules	Glycerophospholipids	865.515	-	68	-	Glycerophosphoglycerols	6.6986	6.6926	6.7066	6.6402	6.6467	6.7351	7.5324	7.5417	7.5526	7.5431	7.5546	7.5743	3.6252	3.322	4.3264	4.1907	5.5479	5.5406	4.1995	4.4108	5.5406	5.6349	6.2162
neg_4584	metab_13669	metab_13669	-	yes	up	1.5302	0.754	1	-	-	-	-	5.38492	-	neg	-	-	-	-	-	-	502.288	-	-	-	-	3.9591	3.9107	3.9134	3.889	3.892	3.877	5.0286	5.1564	4.8362	4.9524	4.9289	5.1999	6.0793	6.0583	4.1831	4.3055	3.8704	3.8523	5.7651	5.7303	5.5858	5.6426	6.8902
neg_2826	Lysylserine	metab_11830	-	yes	up	1.3021	0.754	1	-	HMDB0028960	3M-H	C9H19N3O4	5.69048	-	neg	-	-	-	-	Organic acids and derivatives	Carboxylic acids and derivatives	698.409	-	55.8	6665-19-6	Amino acids, peptides, and analogues	4.3487	4.7866	4.6126	4.8604	4.7717	5.0652	5.0899	4.8025	4.3072	4.3025	4.822	4.3685	5.5288	5.6625	4.5621	4.6845	4.2494	4.2313	5.2549	4.915	6.7445	6.7133	4.6553
neg_1200	metab_10179	metab_10179	-	yes	up	1.5638	0.754	1	-	-	-	-	2.93273	-	neg	-	-	-	-	-	-	440.078	-	-	-	-	3.9047	4.1538	4.1671	4.3041	3.9224	4.3417	2.0889	2.1067	2.7281	2.9511	2.6471	3.0873	6.1709	6.1062	4.5738	3.7046	5.6692	6.4551	4.6819	4.7625	3.8164	4.1148	2.3938
neg_1354	Leu Glu Gln Asp	metab_10335	-	yes	down	0.6631	0.545	1	-	-	M-H	C20H33N5O10	3.36167	-	neg	-	-	-	-	-	-	502.215	61.4	-	-	-	6.0145	6.0218	6.1247	5.8572	6.008	6.1324	6.8076	6.7806	6.7815	6.7811	6.8231	6.8153	4.4082	3.9883	4.2341	4.3565	4.454	4.7749	7.3208	7.3069	7.16	7.0975	7.2076
neg_4208	3-ethylphenyl Sulfate	metab_13277	-	yes	down	0.5853	0.545	1	-	HMDB0062721	M-H	C8H10O4S	5.88577	-	neg	-	-	-	-	Organic acids and derivatives	Organic sulfuric acids and derivatives	201.022	-	66.9	-	Arylsulfates	6.3093	6.1575	6.2093	6.1059	6.1211	6.1587	5.8555	5.7964	5.8328	5.7646	5.8704	5.8079	3.702	3.6925	6.4031	6.5787	4.2642	4.491	4.6264	4.547	5.8534	5.7439	5.6611
neg_3575	metab_12619	metab_12619	-	yes	down	0.7967	0.545	1	-	-	-	-	7.56828	-	neg	-	-	-	-	-	-	476.278	-	-	-	-	5.5661	5.4855	5.5391	5.3749	5.3265	5.3258	4.4083	4.4263	4.4255	4.4208	4.4474	4.4603	4.444	4.4346	4.7362	5.0051	4.3677	4.3496	4.606	4.6422	4.5382	4.507	4.7151
neg_2727	metab_11728	metab_11728	-	yes	up	1.4898	0.754	1	-	-	-	-	5.53392	-	neg	-	-	-	-	-	-	399.261	-	-	-	-	4.0162	3.9678	3.9704	3.9461	3.949	3.9341	6.2758	6.2695	6.3961	6.4115	6.2437	6.2321	5.9417	5.9834	4.2402	4.3626	5.4972	5.4821	5.5927	5.5527	5.1741	5.087	4.8554
neg_5971	Furanodienone	metab_15060	-	yes	up	1.4627	0.754	1	-	HMDB0036768	M+Na-2H	C15H18O2	3.64258	C16960	neg	-	-	-	-	Lipids and lipid-like molecules	Prenol lipids	251.104	-	46	24268-41-5	Sesquiterpenoids	4.06	4.0116	4.0143	3.99	3.9929	4.0294	5.7862	5.7927	5.8328	5.825	5.7737	5.7652	5.9832	5.9387	4.284	4.4064	4.9202	5.0174	6.7794	6.7679	5.1009	5.008	6.6655
neg_5912	metab_15002	metab_15002	-	yes	down	0.5778	0.545	1	-	-	-	-	3.71292	-	neg	-	-	-	-	-	-	258.048	-	-	-	-	6.3366	5.8788	6.373	6.0856	6.1993	5.9408	4.5203	4.4055	4.823	3.9224	3.8408	4.4852	3.6708	3.6613	4.1923	4.0448	3.5945	3.5764	4.9057	4.8632	5.1499	5.1546	3.9418
neg_3713	metab_12767	metab_12767	-	yes	down	0.6127	0.545	1	-	-	-	-	6.44905	-	neg	-	-	-	-	-	-	581.321	-	-	-	-	6.1979	5.9952	6.1688	5.9573	5.9428	6.0098	3.7714	3.7893	3.7885	3.7838	3.8105	4.3045	3.807	3.7976	5.5352	5.7828	3.7307	3.7126	3.969	4.0052	3.9301	3.87	4.0781
neg_2847	Avenestergenin A2	metab_11852	-	yes	up	2.0339	0.3439	1	-	HMDB0035262	M+Na-2H	C37H52O7	5.73737	-	neg	-	-	-	-	Lipids and lipid-like molecules	Prenol lipids	629.352	-	81	90578-34-0	Triterpenoids	3.2931	3.2447	3.2473	3.223	3.226	3.211	3.6133	3.5499	3.6387	3.7079	3.2841	3.3878	6.6578	6.6978	3.517	3.6393	3.2044	3.1863	3.4426	4.0992	5.2324	5.2692	5.4527
neg_5334	metab_14440	metab_14440	-	yes	down	0.7806	0.545	1	-	-	-	-	4.40007	-	neg	-	-	-	-	-	-	966.473	-	-	-	-	5.6098	5.629	5.8001	5.4263	5.2678	5.8366	5.3674	4.9782	4.9439	4.3652	4.3918	5.0313	4.3884	4.379	4.6248	4.7472	4.9757	4.4031	4.5503	4.5866	4.4825	4.4514	4.6595
neg_4213	metab_13283	metab_13283	-	yes	up	1.8999	0.3439	1	-	-	-	-	5.87792	-	neg	-	-	-	-	-	-	678.863	-	-	-	-	3.4437	3.7194	3.398	3.3737	3.3766	4.0816	5.9156	5.9415	5.9869	6.0419	5.866	5.7632	6.5021	6.5428	4.4918	4.644	7.0091	7.0829	5.799	5.7741	5.6049	5.5714	4.6078
neg_4219	metab_13289	metab_13289	-	yes	down	0.5493	0.545	1	-	-	-	-	5.87008	-	neg	-	-	-	-	-	-	871.441	-	-	-	-	6.4454	5.9455	6.4323	6.1805	6.2685	6.181	4.6187	3.532	4.3882	3.5265	3.5531	3.566	3.5497	3.5402	4.1219	3.9084	3.4734	3.851	5.4177	5.3591	5.828	5.885	4.7213
neg_6008	metab_15095	metab_15095	-	yes	down	0.7303	0.545	1	-	-	-	-	3.59572	-	neg	-	-	-	-	-	-	724.327	-	-	-	-	5.7708	5.7616	5.82	5.6747	5.6072	5.8233	7.4387	7.4653	7.2937	7.3105	7.4968	7.5041	4.2241	4.2147	4.4605	4.5829	4.8125	4.5785	5.5227	5.5505	4.952	4.3475	4.4952
neg_2598	Dehydrodolichol diphosphate	metab_16283	-	yes	up	1.2883	0.754	1	-	HMDB0060469	2M-H	C25H44O7P2	5.33003	C17435	neg	-	-	-	-	Lipids and lipid-like molecules	Prenol lipids	1035.51	-	84.8	-	Polyprenols	4.3638	4.3154	4.318	4.2937	4.2966	4.2817	6.6125	6.6963	6.4829	6.4763	6.5575	6.5737	5.7352	5.6217	4.5878	4.7102	4.2751	4.257	6.4628	6.5043	4.4456	4.5182	4.6225
neg_4070	metab_13129	metab_13129	-	yes	down	0.7367	0.545	1	-	-	-	-	6.05033	-	neg	-	-	-	-	-	-	433.231	-	-	-	-	5.7466	5.929	5.7228	5.7358	5.7652	5.9074	5.4518	5.1928	5.4293	5.422	4.8983	5.0798	4.4242	4.2337	6.9628	6.847	5.4458	5.1859	5.6266	5.9575	5.716	5.5941	6.2571
neg_493	metab_14028	metab_14028	-	yes	down	0.6176	0.545	1	-	-	-	-	6.76207	-	neg	-	-	-	-	-	-	607.261	-	-	-	-	6.1695	6.0504	6.2084	6.0601	5.9637	6.1325	3.7839	3.8019	3.801	3.7964	3.823	3.8358	3.8196	3.8101	4.4689	4.5246	3.7432	3.7251	3.9815	4.0177	3.9137	3.8825	4.8952
neg_5061	PA(PGD1/i-13:0)	metab_14165	-	yes	up	1.3067	0.754	1	-	HMDB0267510	M+FA-H	C36H65O11P	4.75143	-	neg	-	-	-	-	Not Available	Not Available	749.42	-	87.1	-	Not Available	4.325	4.3092	4.4168	4.2549	4.2578	4.2566	7.0467	7.0523	6.8637	6.879	7.1792	7.2499	5.5458	5.6514	4.549	4.6714	4.2363	4.2182	6.141	6.0704	5.0594	4.7355	6.7571
neg_5988	metab_15073	metab_15073	-	yes	up	1.275	0.754	1	-	-	-	-	3.61135	-	neg	-	-	-	-	-	-	920.383	-	-	-	-	4.3847	4.3363	4.339	4.3146	4.3175	4.3026	5.2652	5.3769	4.3538	4.8441	5.4091	5.5135	5.4634	5.5904	4.6087	4.7311	4.296	4.2779	4.5343	4.5705	4.4665	4.4353	4.6434
neg_1068	metab_10058	metab_10058	-	yes	down	0.6887	0.545	1	-	-	-	-	1.092	-	neg	-	-	-	-	-	-	487.13	-	-	-	-	5.9068	4.0416	5.9713	5.1335	5.8852	4.0079	4.042	4.06	4.0592	4.0545	4.0811	4.0939	4.0777	4.0682	4.314	4.4364	4.0013	3.9832	5.6976	5.2605	5.9473	6.2362	4.3487
neg_3102	2-Hydroxyquinoline-3-carboxylic acid	metab_12121	-	yes	down	0.7951	0.545	1	-	HMDB0245167	M+Cl	C10H7NO3	6.08167	-	neg	-	-	-	-	Organoheterocyclic compounds	Quinolines and derivatives	224.012	-	42.6	-	Quinoline carboxylic acids	5.5543	5.549	5.5213	5.5121	5.6783	5.5989	3.0858	3.1037	3.1029	3.0982	3.1248	3.1377	4.8086	4.4164	5.3101	5.2736	4.934	4.3866	3.2833	4.3518	4.64	4.6289	3.7366
neg_1946	metab_10930	metab_10930	-	yes	up	1.3062	0.754	1	-	-	-	-	4.25158	-	neg	-	-	-	-	-	-	772.421	-	-	-	-	4.321	4.2726	4.2753	4.251	4.2539	4.2389	6.5905	6.5735	6.6335	6.6199	6.6673	6.6173	5.5543	5.644	4.545	4.6674	4.2323	4.2142	6.2529	6.2155	6.1608	6.0941	6.2724
neg_2123	LysoPE(22:6(4Z,7Z,10Z,13Z,16Z,19Z)/0:0)	metab_11113	-	yes	up	2.4847	0.3439	1	-	HMDB0011526	M+Na-2H	C27H44NO7P	4.56402	-	neg	-	-	-	-	Lipids and lipid-like molecules	Glycerophospholipids	546.258	-	57.5	-	Glycerophosphoethanolamines	2.8595	3.4736	2.1252	3.5169	2.5714	3.1164	6.1582	6.0826	6.1214	6.1017	5.9025	5.7946	7.1065	7.1051	2.3934	2.5154	4.46	4.4856	6.7875	6.7375	6.5045	6.5352	4.1755
neg_1198	metab_10175	metab_10175	-	yes	up	1.4629	0.754	1	-	-	-	-	2.9016	-	neg	-	-	-	-	-	-	522.183	-	-	-	-	4.045	3.9966	3.9992	3.9749	4.1616	3.9628	3.9969	4.0149	4.0141	4.0094	4.3256	4.0489	6.0736	5.9173	4.6354	4.3913	5.8656	5.9891	6.0314	5.9288	5.7021	5.7061	4.3036
neg_2763	metab_11765	metab_11765	-	yes	up	1.3917	0.754	1	-	-	-	-	5.59667	-	neg	-	-	-	-	-	-	617.224	-	-	-	-	4.164	3.7308	4.0593	3.7092	3.7121	3.6971	3.7312	3.7492	3.7484	3.7437	3.7703	3.7831	5.7087	5.7949	4.0032	4.1256	3.6905	4.5912	6.013	5.9375	4.9356	5.2556	4.0379
neg_2966	metab_11976	metab_11976	-	yes	up	1.9602	0.3439	1	-	-	-	-	5.90147	-	neg	-	-	-	-	-	-	899.492	-	-	-	-	3.364	4.5761	4.7805	3.1524	3.6327	3.8273	3.1744	3.1923	3.1915	3.1868	4.7907	3.2263	6.5762	6.5941	3.4463	3.5686	3.9161	4.1566	5.7578	5.7554	5.6839	5.6601	4.503
neg_3736	LysoPC(18:3(9Z,12Z,15Z)/0:0)	metab_12789	-	yes	down	0.6623	0.545	1	-	HMDB0010388	M+FA-H	C26H48NO7P	6.3865	-	neg	-	-	-	-	Lipids and lipid-like molecules	Glycerophospholipids	562.315	-	62.5	-	Glycerophosphocholines	5.9879	5.8566	5.924	5.6881	5.6086	5.7746	3.9396	3.9575	3.9567	3.952	5.6557	5.776	3.9752	3.9658	5.3131	5.5998	3.8989	3.8808	4.1372	4.1734	4.0694	4.0382	4.2463
neg_5532	metab_14641	metab_14641	-	yes	down	0.644	0.545	1	-	-	-	-	4.1423	-	neg	-	-	-	-	-	-	912.516	-	-	-	-	6.0535	6.0318	6.0625	5.8849	5.9135	5.9661	5.9902	6.1701	6.0419	6.1872	5.9528	6.0287	4.1716	3.8983	4.1441	4.2665	3.883	4.6127	4.0697	4.1059	4.0019	3.9707	4.1788
neg_1565	Ala Gly Leu Val Ser	metab_10543	-	yes	down	0.6595	0.545	1	-	-	M-H	C19H35N5O7	3.68162	-	neg	-	-	-	-	-	-	444.246	73	-	-	-	5.9959	6.033	6.0878	5.9727	5.891	5.9781	6.5273	6.5042	6.3979	6.3811	6.5146	6.5258	3.9639	3.9544	4.2002	4.3226	4.8751	5.1098	4.8905	4.7696	4.058	4.0268	5.5029
neg_388	3-Phenyllactic Acid	metab_12931	map00960;map01110	yes	down	0.6969	0.545	1	Tropane, piperidine and pyridine alkaloid biosynthesis;Biosynthesis of secondary metabolites	HMDB0000779;MJDBOTE0000652	2M-H, M-H2O-H	C9H10O3	5.37708	C01479	neg	-	-	Metabolism;Metabolism	Biosynthesis of other secondary metabolites;Global and overview maps	Phenylpropanoids and polyketides	Phenylpropanoic acids	147.044	75.7	-	828-01-3	Not Available	5.8614	5.8609	5.8352	5.7405	5.6295	5.8251	6.2966	6.3017	6.4246	6.4146	6.7801	6.7649	4.1862	4.0848	4.5613	4.4106	6.1799	6.1629	6.3033	6.3018	6.0817	6.0442	6.1032
neg_5917	Oxdralazine	metab_15007	-	yes	down	0.8237	0.7516	1	-	HMDB0245880;HMDB0255976	2M-H	C8H15N5O2	3.7051	-	neg	-	-	-	-	Organoheterocyclic compounds	Diazines	425.241	-	59.8	-	Pyridazines and derivatives	5.4526	5.2109	5.4734	5.2305	5.565	5.5787	5.8309	5.8198	5.6211	5.63	6.9734	6.962	4.5367	4.4911	4.7369	4.8593	6.7651	6.7969	5.6212	5.5633	5.4158	5.4097	6.639
neg_4463	Arg-Thr-Lys-Arg	metab_13544	-	yes	down	0.7316	0.545	1	-	HMDB0304796	M+Na-2H	C22H45N11O6	5.54962	-	neg	-	-	-	-	Organic acids and derivatives	Carboxylic acids and derivatives	580.325	-	53.8	-	Amino acids, peptides, and analogues	5.7424	5.606	5.6923	5.5666	5.5386	5.63	6.172	6.2087	6.0418	6.0575	6.0728	6.0947	4.303	4.2011	3.9238	4.0462	3.6112	3.5931	3.8494	4.2178	5.2532	5.2827	4.5856
neg_2156	metab_11148	metab_11148	-	yes	down	0.7433	0.545	1	-	-	-	-	4.61073	-	neg	-	-	-	-	-	-	519.735	-	-	-	-	5.703	5.2551	5.1623	4.7307	4.8231	5.2046	4.4624	1.8619	1.8611	1.8565	3.8984	1.8954	4.1391	4.2391	2.1133	2.2349	3.7989	3.506	2.0395	2.0754	2.7269	2.9456	2.8987
neg_4233	metab_13305	metab_13305	-	yes	up	1.512	0.754	1	-	-	-	-	5.85448	-	neg	-	-	-	-	-	-	622.321	-	-	-	-	3.9561	3.9078	4.0304	3.8861	3.889	4.0364	5.8748	5.8072	5.8537	5.9135	5.3666	5.3543	5.8932	5.9815	4.1801	4.3025	6.2349	6.2921	5.5017	5.4051	4.8794	5.0161	4.2148
neg_1778	Metabolite M6	metab_10754	-	yes	up	1.6301	0.754	1	-	HMDB0061034	M+Cl	C30H42N4O4	3.99373	-	neg	-	-	-	-	Benzenoids	Indanes	557.294	-	81	-	Not Available	3.7768	3.7284	3.7311	3.7067	3.7097	3.6947	3.9419	4.0304	3.8558	3.7412	3.9565	4.013	6.0806	6.1566	4.0008	4.1231	5.4958	5.4422	3.9263	3.9626	3.8586	3.8274	4.0354
neg_1556	{4-[4-(6-Carbamoyl-3,5-dimethylpyrazin-2-yl)phenyl]cyclohexyl}acetic acid	metab_10534	-	yes	up	1.3218	0.754	1	-	HMDB0248788	2M-H	C21H25N3O3	3.65033	-	neg	-	-	-	-	Organoheterocyclic compounds	Diazines	733.374	-	41.1	-	Pyrazines	4.2771	4.2287	4.2314	4.207	4.6846	4.195	7.3173	7.3205	7.3707	7.356	7.4674	7.4607	5.5984	5.6534	4.5011	4.6235	4.1884	4.2147	6.0994	6.1041	5.1893	5.0623	5.4947
neg_2723	Myotoxin A	metab_11724	-	yes	up	1.3434	0.754	1	-	HMDB0254743	M-H	C29H38O9	5.52607	-	neg	-	-	-	-	Lipids and lipid-like molecules	Prenol lipids	529.245	-	84.6	-	Sesquiterpenoids	4.2372	4.1888	4.1915	4.1671	4.1701	4.1551	5.0286	4.2071	4.8891	5.1022	4.2283	4.2411	5.8934	5.692	4.4612	4.5836	5.8329	5.35	4.3868	4.9149	6.0027	5.1458	5.3503
neg_577	metab_14872	metab_14872	-	yes	down	0.7638	0.545	1	-	-	-	-	6.066	-	neg	-	-	-	-	-	-	274.039	-	-	-	-	5.6282	5.9421	5.5375	5.8346	5.8354	5.9297	3.2887	3.3067	3.3058	3.4207	3.3278	3.3406	4.4236	4.299	5.9212	6.0974	4.6302	4.1089	3.6038	3.6941	4.6825	4.4302	3.5953
neg_1044	metab_10038	metab_10038	-	yes	up	1.3202	0.754	1	-	-	-	-	1.06072	-	neg	-	-	-	-	-	-	217.048	-	-	-	-	4.2777	4.2293	4.2319	4.2076	4.2105	4.1956	6.0575	6.109	6.2207	6.2472	6.3016	6.3075	5.4294	5.6475	4.5017	4.6241	4.189	4.1709	4.4735	4.4635	4.3595	4.3283	4.5364
neg_655	metab_15642	metab_15642	-	yes	down	0.617	0.545	1	-	-	-	-	3.90782	-	neg	-	-	-	-	-	-	330.075	-	-	-	-	6.1372	5.1434	6.0479	5.1706	5.1426	5.3582	4.3053	4.392	4.393	4.3002	3.9269	4.146	3.6377	3.7868	5.0265	5.96	3.8884	3.8597	4.9018	4.9604	5.1025	4.6964	5.6325
neg_2001	metab_10986	metab_10986	-	yes	down	0.8062	0.7516	1	-	-	-	-	4.3532	-	neg	-	-	-	-	-	-	132.045	-	-	-	-	5.4943	5.4591	5.4138	5.3691	5.3218	5.4333	4.3193	4.3104	4.3226	4.2183	4.179	4.148	4.455	4.4295	5.4565	5.4922	4.3026	4.4282	4.4465	4.3881	5.0912	5.0407	4.6901
neg_1628	metab_10611	metab_10611	-	yes	up	1.5937	0.754	1	-	-	-	-	3.76757	-	neg	-	-	-	-	-	-	543.278	-	-	-	-	3.8256	3.7772	3.7799	3.7556	3.7585	3.7435	4.4414	4.3341	3.8441	4.1831	4.3894	3.8295	6.0665	6.0969	4.0496	4.172	3.7369	3.7188	6.0821	6.0458	6.4951	6.4662	4.0843
neg_4493	2-Methoxyestrone	metab_13576	map00140	yes	up	1.3813	0.754	1	Steroid hormone biosynthesis	PW_C000005;HMDB0000010;LMST02010033	2M+Hac-H	C19H24O3	5.5104	C05299	neg	-	-	Metabolism	Lipid metabolism	Lipids and lipid-like molecules	Steroids and steroid derivatives	659.362	-	38.6	362-08-3	Estrane steroids	4.1653	4.515	4.1196	4.0953	4.1896	4.0832	6.2754	6.2998	6.2179	6.2072	6.2298	6.1865	5.7086	5.7535	4.3893	4.5117	4.0801	4.0585	4.3257	4.5386	4.8113	5.0418	4.6177
neg_3172	metab_12191	metab_12191	-	yes	up	1.2527	0.754	1	-	-	-	-	6.14425	-	neg	-	-	-	-	-	-	273.171	-	-	-	-	4.402	4.6029	4.2934	4.4213	4.1818	4.1626	4.346	4.2308	4.215	3.8076	4.7811	4.8206	5.5387	5.5144	4.6324	4.6277	4.9219	5.007	5.8549	5.8401	3.925	4.2556	4.8269
neg_2220	Tfllr-NH2	metab_11217	-	yes	down	0.676	0.545	1	-	HMDB0258946	M+K-2H	C31H53N9O6	4.73577	-	neg	-	-	-	-	Organic acids and derivatives	Carboxylic acids and derivatives	684.357	-	62.8	-	Amino acids, peptides, and analogues	5.9139	5.9648	5.84	5.8903	5.7926	5.9194	7.7949	7.8044	7.7154	7.7048	7.8199	7.863	3.2172	3.9979	6.5955	6.4283	6.2757	6.3339	5.6543	5.6425	5.7438	5.8023	5.159
neg_5361	metab_14469	metab_14469	-	yes	up	1.2725	0.754	1	-	-	-	-	4.3532	-	neg	-	-	-	-	-	-	381.214	-	-	-	-	4.3614	4.313	4.3157	4.2913	4.2943	4.2793	4.5412	4.4222	4.3305	4.3258	5.8659	5.9125	5.5656	5.55	4.5854	4.7078	4.2727	4.2546	6.9118	6.8688	5.8492	5.8681	7.1123
neg_37	metab_12752	metab_12752	-	yes	up	1.4453	0.754	1	-	-	-	-	3.41632	-	neg	-	-	-	-	-	-	221.093	-	-	-	-	4.0469	4.317	4.3704	4.0284	3.8926	4.2705	5.5319	5.4764	5.4097	5.4526	5.487	5.4993	5.8758	5.8489	4.2299	4.3728	4.978	5.0816	7.037	7.04	6.3319	6.2773	7.5469
neg_4595	metab_13680	metab_13680	-	yes	down	0.698	0.545	1	-	-	-	-	5.37708	-	neg	-	-	-	-	-	-	507.172	-	-	-	-	5.8274	5.9473	5.7625	5.834	5.6832	5.8071	4.8002	5.158	4.9919	4.8388	5.3513	5.444	4.0768	4.0673	4.3132	4.4355	6.2171	6.1376	5.9397	5.8798	5.9271	5.9158	4.3478
neg_1810	Tauroursodeoxycholic acid	metab_10788	-	yes	up	1.3632	0.754	1	-	HMDB0000874;LMST05040015	M+FA-H	C26H45NO6S	4.04848	C16868	neg	-	-	-	-	Lipids and lipid-like molecules	Steroids and steroid derivatives	544.299	-	54.9	14605-22-2	Bile acids, alcohols and derivatives	4.1861	4.1377	4.1404	4.1161	4.119	4.104	5.2002	5.2642	5.3745	5.3406	5.2612	5.1704	5.6097	5.7066	4.4101	4.5325	5.8693	5.9497	4.3357	4.372	4.555	4.2367	4.6927
neg_1796	metab_10772	metab_10772	-	yes	up	1.2594	0.754	1	-	-	-	-	4.025	-	neg	-	-	-	-	-	-	602.221	-	-	-	-	4.3772	4.3288	4.3315	4.3071	4.31	4.2951	4.3292	4.3471	4.3463	4.3416	4.3683	4.3811	5.6509	5.5128	4.6012	4.7236	5.6223	5.6992	5.9359	5.931	5.6671	5.6892	4.6359
neg_2668	LysoPA(8:0/0:0)	metab_11669	-	yes	down	0.5734	0.545	1	-	HMDB0114740	M+FA-H	C11H23O7P	5.4398	-	neg	-	-	-	-	Lipids and lipid-like molecules	Glycerophospholipids	343.116	-	37.6	-	Glycerophosphates	6.2837	6.2471	6.2255	6.152	6.0454	6.1737	3.5769	3.5948	3.594	3.7918	3.616	3.6288	3.646	3.6031	6.1739	6.1627	3.5362	4.3114	3.7744	3.8107	5.8733	5.8019	4.132
neg_1963	metab_10946	metab_10946	-	yes	down	0.674	0.545	1	-	-	-	-	4.2749	-	neg	-	-	-	-	-	-	852.359	-	-	-	-	5.9052	6.5115	5.9037	6.2111	6.1	6.4361	5.5719	5.59	5.6235	5.6135	5.5093	5.3791	3.9893	3.9798	5.0827	5.461	3.9129	3.8949	4.1512	4.8224	5.9628	5.0075	4.2603
neg_1518	metab_10497	metab_10497	-	yes	up	1.7161	0.754	1	-	-	-	-	3.58788	-	neg	-	-	-	-	-	-	564.231	-	-	-	-	3.6389	3.5905	3.5932	3.5689	3.5718	3.5568	4.4768	4.2234	3.7267	4.3568	4.0252	4.4204	6.1934	6.2447	3.8629	3.9852	3.5502	4.1599	5.7413	5.8059	4.5654	4.0974	3.8975
neg_282	metab_11824	metab_11824	-	yes	up	1.291	0.754	1	-	-	-	-	3.41632	-	neg	-	-	-	-	-	-	522.293	-	-	-	-	4.3131	4.2647	4.2673	4.243	4.2459	4.231	4.9058	5.0298	5.1959	5.1294	4.7637	4.6917	5.4876	5.5684	4.5371	4.6595	6.0281	6.0714	6.0333	6.0381	6.154	6.138	4.5718
neg_187	metab_10848	metab_10848	-	yes	up	1.2673	0.754	1	-	-	-	-	2.29537	-	neg	-	-	-	-	-	-	449.171	-	-	-	-	4.3576	5.4155	4.8344	5.0169	5.191	5.0787	7.0562	7.0336	7.1416	7.2474	7.0642	7.2726	6.042	5.5222	4.9629	4.3353	4.8176	4.5579	7.0424	7.0067	6.7356	6.8405	6.8512
neg_4116	12R-hydroxy-5Z,8Z,12Z-eicosatrienoic acid	metab_13178	-	yes	down	0.8123	0.7516	1	-	HMDB0062290;LMFA03050012	M+Na-2H	C20H34O3	6.0034	-	neg	-	-	-	-	Lipids and lipid-like molecules	Fatty Acyls	343.223	-	66.9	-	Eicosanoids	5.4511	5.3254	5.5346	5.4313	5.6117	5.37	4.2559	4.345	3.6183	4.0055	4.0968	4.1347	4.4561	4.4278	6.0075	6.1011	3.7777	3.8186	4.9161	4.8729	4.6601	4.7448	4.2309
neg_4935	metab_14034	metab_14034	-	yes	down	0.8286	0.7516	1	-	-	-	-	4.93878	-	neg	-	-	-	-	-	-	1026.48	-	-	-	-	5.4025	5.3602	5.4565	5.4163	5.1506	5.6008	4.2164	4.2344	4.7139	4.2289	4.2555	4.6085	4.8021	4.4762	4.4884	5.0297	5.7783	5.8368	5.67	5.6165	6.472	6.4933	5.9261
neg_6694	metab_15784	metab_15784	-	yes	up	1.5136	0.754	1	-	-	-	-	0.80345	-	neg	-	-	-	-	-	-	487.214	-	-	-	-	3.9295	3.8811	3.8838	3.8594	3.8624	3.8474	3.8815	3.9217	3.8986	3.8939	4.3853	4.5484	5.9897	5.9476	4.1535	4.2759	5.765	5.6641	6.6663	6.7044	5.9956	6.0442	5.9168
neg_619	Lactupicrin methyl ester	metab_15276	-	yes	down	0.7104	0.545	1	-	HMDB0303144	M-H2O-H, M+Cl	C25H28O8	3.76757	-	neg	-	-	-	-	Lipids and lipid-like molecules	Prenol lipids	491.144	-	31.1	-	Sesquiterpenoids	5.7744	5.5196	5.8372	5.6931	5.6566	5.7189	6.0541	6.1407	6.2727	6.38	6.2936	6.3769	3.3173	4.1019	3.5535	3.6759	4.0872	4.1094	6.4744	6.5711	7.2026	7.2926	4.9613
neg_5407	metab_14515	metab_14515	-	yes	down	0.8036	0.7516	1	-	-	-	-	4.29057	-	neg	-	-	-	-	-	-	664.262	-	-	-	-	5.4758	4.3737	5.5823	5.3432	5.4697	4.9693	5.6459	5.635	5.6153	5.6847	5.5756	5.5351	4.4097	4.4003	4.6461	4.7685	4.3334	4.3153	4.5717	4.6079	4.5039	4.4727	4.6808
neg_2873	metab_11878	metab_11878	-	yes	up	1.7482	0.754	1	-	-	-	-	5.77628	-	neg	-	-	-	-	-	-	518.309	-	-	-	-	3.5923	3.5439	3.5466	3.5222	3.5252	3.5102	4.7708	4.7267	4.7759	4.7639	3.8255	4.0328	6.2221	6.28	3.8162	3.9386	3.7642	4.3266	3.7418	3.7781	3.674	3.6429	4.3876
neg_4728	metab_13819	metab_13819	-	yes	up	1.3306	0.754	1	-	-	-	-	5.20492	-	neg	-	-	-	-	-	-	673.397	-	-	-	-	4.235	4.1866	4.1892	4.1649	4.1678	4.1528	4.1869	4.2049	4.2041	4.1994	4.226	4.2389	5.4527	5.6351	4.459	4.5814	6.2184	6.248	5.4305	5.5053	5.3027	5.1733	4.4936
neg_403	metab_13087	metab_13087	-	yes	up	1.3548	0.754	1	-	-	-	-	5.6592	-	neg	-	-	-	-	-	-	624.372	-	-	-	-	4.1898	5.0579	4.144	4.1197	4.1226	4.8959	4.1418	4.1597	4.1589	4.1542	4.1809	4.1937	5.5789	5.6765	4.4138	4.5362	5.0966	5.024	7.061	7.0704	5.9117	5.8673	7.5915
neg_4097	Galactocerebroside	metab_13158	map00600;map01100	yes	up	1.4275	0.754	1	Sphingolipid metabolism;Metabolic pathways	HMDB0012320;HMDB0012321;HMDB0010714;HMDB0249909;HMDB0010713;HMDB0010709;HMDB0010711;HMDB0010708;HMDB0010710;HMDB0010712	M+FA-H	C25H47NO9	6.02683	C02686	neg	Lipids	Glycolipids	Metabolism;Metabolism	Lipid metabolism;Global and overview maps	Lipids and lipid-like molecules	Sphingolipids	550.325	-	37.4	148347-41-5;111956-48-0	Glycosphingolipids	4.0639	5.1948	4.254	4.8447	4.5295	5.2964	5.1875	5.0233	5.216	5.1823	5.1599	5.5279	5.9349	5.8011	4.2879	4.4103	3.9752	3.9571	4.6181	5.2767	4.921	4.3981	5.4693
neg_5020	metab_14122	metab_14122	-	yes	up	1.2749	0.754	1	-	-	-	-	4.82188	-	neg	-	-	-	-	-	-	662.833	-	-	-	-	4.3344	4.286	4.2887	4.2644	4.2673	4.2523	4.2864	4.3044	4.3035	4.2989	4.3255	4.3383	5.5133	5.5258	4.5584	4.6808	4.2457	4.2276	5.8065	5.6855	5.94	6.0331	5.2646
neg_2586	2-({4-[5-(3,4-Diethoxyphenyl)-1,2,4-oxadiazol-3-yl]-2,3-dihydro-1H-inden-1-yl}amino)ethan-1-ol	metab_11581	-	yes	up	1.4441	0.754	1	-	HMDB0244335	M+FA-H	C23H27N3O4	5.31442	-	neg	-	-	-	-	Organoheterocyclic compounds	Azoles	454.195	-	55.6	-	Oxadiazoles	4.0342	3.9858	3.9885	3.9642	3.9671	4.1089	3.9862	4.0042	4.0034	3.9987	4.0253	4.0381	5.8803	5.8259	4.2582	4.3806	5.3711	5.4254	5.6015	5.5519	6.3436	6.376	5.7803
neg_639	metab_15481	metab_15481	-	yes	up	2.2901	0.3439	1	-	-	-	-	3.81442	-	neg	-	-	-	-	-	-	623.268	-	-	-	-	2.9946	2.9462	2.9489	3.87	2.9275	4.5073	4.4452	4.376	4.3203	4.0249	4.4049	4.4781	6.824	6.8578	4.8225	3.3407	2.906	5.1458	6.3219	6.2196	3.0763	4.8683	5.3504
neg_78	metab_16035	metab_16035	-	yes	up	2.7902	0.3439	1	-	-	-	-	3.34603	-	neg	-	-	-	-	-	-	673.316	-	-	-	-	2.5961	3.3222	0.9565	4.4263	2.1389	4.7534	3.8985	4.6069	4.6426	4.2681	4.7822	4.3341	7.3397	7.2437	8.1064	8.1975	7.1739	7.1696	6.133	6.189	6.5307	6.5981	5.2979
neg_6646	metab_15733	metab_15733	-	yes	down	0.5019	0.2222	1	-	-	-	-	0.959583	-	neg	-	-	-	-	-	-	537.167	-	-	-	-	6.55	6.5382	6.5508	6.5784	6.6483	6.6693	5.8499	5.8951	5.6634	5.6692	6.0642	6.083	3.2967	3.2872	4.6169	4.63	4.9614	4.2755	3.4586	3.4948	5.762	5.811	3.5676
neg_4182	CDP-DG(18:2(9Z,12Z)/18:1(9Z))	metab_13248	map01100;map00564;map01110;map04070	yes	down	0.7979	0.7516	1	Metabolic pathways;Glycerophospholipid metabolism;Biosynthesis of secondary metabolites;Phosphatidylinositol signaling system	PW_C063111;HMDB0115968	M-H2O-H	C48H83N3O15P2	5.90933	C00269	neg	-	-	Metabolism;Metabolism;Metabolism;Environmental Information Processing	Global and overview maps;Lipid metabolism;Global and overview maps;Signal transduction	Lipids and lipid-like molecules	Glycerophospholipids	984.519	-	82.6	-	CDP-glycerols	5.4693	5.4345	5.437	5.422	5.4694	5.4516	6.771	6.8233	6.6577	6.6276	6.9251	6.9449	4.0832	4.3639	3.8717	3.9941	3.7356	3.541	5.0784	5.1966	4.0454	3.6983	5.2142
neg_4274	metab_13350	metab_13350	-	yes	down	0.7108	0.545	1	-	-	-	-	5.80762	-	neg	-	-	-	-	-	-	306.031	-	-	-	-	5.7458	5.7839	5.6611	5.7366	5.8167	5.7277	3.7276	3.2486	3.5968	3.2431	3.2697	3.9857	4.2743	4.0843	5.9673	5.9418	4.2275	3.7909	3.4282	4.1172	4.6068	4.7626	3.8822
neg_1591	Quinmerac	metab_10571	-	yes	down	0.5986	0.545	1	-	HMDB0257043	M+Cl	C11H8ClNO2	3.71292	C18891	neg	-	-	-	-	Organoheterocyclic compounds	Quinolines and derivatives	255.992	-	44	90717-03-6	Quinoline carboxylic acids	6.1487	6.0977	6.0963	6.0098	5.9437	5.9982	3.6544	3.6724	3.6716	3.6669	3.6935	3.7064	3.6901	3.6806	6.1537	6.1733	3.6138	3.5957	3.852	3.8883	5.6094	5.5357	3.9611
neg_126	metab_10241	metab_10241	-	yes	up	1.4842	0.754	1	-	-	-	-	0.740867	-	neg	-	-	-	-	-	-	373.059	-	-	-	-	3.9558	3.9074	3.91	3.8857	3.8886	3.8737	5.0564	4.8937	4.9641	4.7207	4.9919	4.9343	5.9348	5.8712	4.1797	4.3021	5.6368	5.6429	6.042	6.1117	5.5337	5.6478	5.9909
neg_3889	Icaridin	metab_12941	-	yes	down	0.7913	0.7516	1	-	HMDB0253340	M-H	C12H23NO3	6.19122	-	neg	-	-	-	-	Organoheterocyclic compounds	Piperidines	228.16	-	36.7	-	Piperidinecarboxylic acids and derivatives	5.4851	5.4433	5.4224	5.2987	5.2202	5.3331	6.0841	6.0776	6.0251	5.986	6.3848	6.3584	4.3156	4.3401	4.4504	4.5619	5.7069	5.7836	5.601	5.6008	6.28	6.1933	5.726
neg_653	metab_15624	metab_15624	-	yes	down	0.8212	0.7516	1	-	-	-	-	3.84562	-	neg	-	-	-	-	-	-	362.082	-	-	-	-	5.3948	5.9442	5.3263	5.6411	4.8153	5.7939	4.4041	4.4221	5.1244	5.0177	4.4432	4.4561	4.4398	4.4303	5.0605	5.7706	4.3634	4.3454	5.0265	4.8387	5.7657	5.3492	6.4977
neg_2887	ROSAMICIN	metab_11891	-	yes	up	1.6045	0.754	1	-	HMDB0257306	M+Na-2H	C31H51NO9	5.79977	-	neg	-	-	-	-	Organic oxygen compounds	Organooxygen compounds	602.331	-	73.1	-	Carbohydrates and carbohydrate conjugates	3.7722	3.7238	3.7265	3.7022	3.7051	3.6901	6.1332	6.0045	5.96	6.0278	5.9637	6.1676	6.2593	6.0524	3.9962	4.1186	6.4727	6.1008	6.5287	6.8989	6.2771	6.2608	6.1499
neg_4827	N-Arachidonoyl Glycine	metab_13919	-	yes	up	1.4607	0.754	1	-	HMDB0241918;LMFA08020003;HMDB0005096	M-H2O-H	C15H19NO9	5.07962	-	neg	-	-	-	-	Organic acids and derivatives	Carboxylic acids and derivatives	338.089	-	40.5	179113-91-8	Amino acids, peptides, and analogues	3.9911	3.9427	3.9453	3.921	3.9239	4.4796	4.848	5.0772	4.9291	4.9677	4.9257	5.0237	5.9742	5.8297	4.215	4.3374	5.6887	5.2025	5.0867	5.3966	4.8484	4.7753	5.6487
neg_2886	metab_11890	metab_11890	-	yes	down	0.5678	0.545	1	-	-	-	-	5.79193	-	neg	-	-	-	-	-	-	996.975	-	-	-	-	6.2638	5.4268	6.2387	6.0032	6.0649	5.8277	3.4855	3.5034	3.5026	3.4979	3.5246	3.5374	4.4831	3.5563	5.0187	4.4875	4.3947	4.1377	6.2538	6.1937	6.5916	6.6446	3.7921
neg_3182	(2R)-2-Hydroxy-3-[(hydroxy{[(1S,2R,3R,4S,5S,6R)-2,3,4,5,6-pentahydroxycyclohexyl]oxy}phosphoryl)oxy]propyl (9Z,12Z)-octadeca-9,12-dienoate	metab_12202	-	yes	down	0.6759	0.545	1	-	HMDB0242155	M-H	C27H49O12P	6.15207	-	neg	-	-	-	-	Not Available	Not Available	595.29	-	60.2	-	Not Available	5.8575	6.0349	6.1331	5.9962	6.015	5.929	5.4393	4.2789	4.716	4.7102	3.9721	4.3467	4.7406	3.9592	4.205	4.5104	4.1422	3.8742	4.1306	4.1668	4.0628	4.0316	4.2397
neg_1960	PIP(20:4(5Z,8Z,11Z,14Z)/16:0)	metab_10944	-	yes	up	2.8143	0.3439	1	-	HMDB0010015	M+Cl	C45H80O16P2	4.2672	C00626	neg	-	-	-	-	Lipids and lipid-like molecules	Glycerophospholipids	973.464	-	90.2	-	Glycerophosphoinositol phosphates	2.5726	5.7983	2.527	5.1571	2.5057	5.4539	6.3353	6.3735	6.2324	6.1946	6.5655	6.5225	7.2359	7.2402	2.7961	2.9184	7.1838	6.9313	6.5672	6.7494	6.6518	5.9666	6.7517
neg_1697	metab_10677	metab_10677	-	yes	down	0.6519	0.545	1	-	-	-	-	3.85333	-	neg	-	-	-	-	-	-	459.172	-	-	-	-	5.9395	6.0732	5.8768	6.0768	5.7214	6.0322	5.5389	5.641	5.5004	5.6755	5.7502	5.8084	3.8815	3.872	4.8928	4.2402	4.4935	4.366	5.8932	5.9307	6.5468	6.5165	4.7226
neg_640	metab_15492	metab_15492	-	yes	down	0.7674	0.545	1	-	-	-	-	3.79105	-	neg	-	-	-	-	-	-	471.225	-	-	-	-	5.5513	5.288	5.5074	5.3189	5.2565	5.1856	6.9001	6.8735	6.9732	6.9732	6.7154	6.6775	4.522	4.2599	4.5057	4.6281	5.2534	5.3993	6.381	6.3984	5.8374	5.7684	6.6842
neg_2824	Amidantel	metab_11829	-	yes	down	0.7632	0.545	1	-	HMDB0248296	2M+Hac-H	C13H19N3O2	5.69048	-	neg	-	-	-	-	Benzenoids	Benzene and substituted derivatives	557.309	-	42.6	-	Anilides	5.5622	5.4706	5.5345	5.3628	5.3378	5.3931	5.3117	5.2822	5.1688	5.0843	5.5947	5.6449	4.2544	4.2449	4.4907	4.6131	5.5831	5.5339	5.2401	5.1176	4.3485	4.3173	5.0728
neg_1912	metab_10894	metab_10894	-	yes	up	1.2968	0.754	1	-	-	-	-	4.18918	-	neg	-	-	-	-	-	-	720.394	-	-	-	-	4.2688	4.2204	4.6907	4.4008	4.7513	4.6969	5.7488	5.7857	5.7297	5.7418	5.8158	5.8019	5.5293	5.5358	4.4928	4.6152	7.2783	7.2861	5.9509	5.9423	4.395	4.3194	5.6492
neg_2958	metab_11967	metab_11967	-	yes	up	1.5682	0.754	1	-	-	-	-	5.89363	-	neg	-	-	-	-	-	-	504.284	-	-	-	-	3.8176	3.7692	3.7718	3.7475	3.8238	3.7355	4.2946	4.576	3.7867	3.782	4.5209	4.5764	5.9506	5.9868	4.0415	4.1639	4.1389	4.1085	4.2785	4.6761	5.7847	5.723	5.316
neg_1844	metab_10822	metab_10822	-	yes	up	1.4919	0.754	1	-	-	-	-	4.1033	-	neg	-	-	-	-	-	-	356.182	-	-	-	-	3.9338	3.8855	3.8881	3.8638	3.8667	3.8517	3.8858	4.1985	4.0135	3.8983	4.4654	4.6986	5.8958	5.8688	4.1578	4.2802	6.3981	6.4144	6.4423	6.4287	5.2417	5.123	6.2487
neg_2440	metab_11440	metab_11440	-	yes	down	0.8091	0.7516	1	-	-	-	-	5.10312	-	neg	-	-	-	-	-	-	283.083	-	-	-	-	5.4185	5.3563	5.4094	5.2553	5.2857	5.4185	3.413	3.431	3.4302	3.4255	3.4521	3.465	4.1397	4.384	5.4433	5.4136	3.493	3.3543	4.3061	4.5168	4.762	4.8378	4.466
neg_5214	metab_14318	metab_14318	-	yes	down	0.606	0.545	1	-	-	-	-	4.5717	-	neg	-	-	-	-	-	-	350.172	-	-	-	-	6.1018	6.0536	6.0546	5.9761	5.9509	6.0557	6.1448	6.1529	6.0876	6.0765	6.1899	6.1912	3.707	3.6975	4.2132	4.0657	6.1232	6.2093	7.108	7.0767	7.1252	7.0955	7.4342
neg_2338	(3b,20R,22R)-3,20,27-Trihydroxy-1-oxowitha-5,24-dienolide 3-glucoside	metab_11334	-	yes	down	0.6937	0.545	1	-	HMDB0033573	M-H	C34H50O11	4.93108	-	neg	-	-	-	-	Lipids and lipid-like molecules	Prenol lipids	633.325	-	80.9	227179-09-1	Terpene glycosides	5.7847	5.6328	5.6636	5.7059	5.6146	5.7426	7.4824	7.4448	7.3147	7.3013	7.7811	7.7794	4.3592	4.0127	3.5836	3.2729	7.4101	7.3652	5.8145	5.7906	5.7507	5.6401	6.6904
neg_3819	(11E)-Octadec-11-enedioylcarnitine	metab_12870	-	yes	down	0.5729	0.545	1	-	HMDB0241538	M+K-2H	C25H45NO6	6.23798	-	neg	-	-	-	-	Lipids and lipid-like molecules	Fatty Acyls	492.273	-	66.9	-	Fatty acid esters	6.2246	6.0977	6.0871	5.9541	5.7883	5.9812	3.0108	3.0287	3.0279	3.0232	3.0498	3.0627	3.4327	3.5662	5.094	5.159	2.9701	3.2325	3.2082	3.2445	3.6031	3.4628	4.286
neg_2791	metab_11795	metab_11795	-	yes	up	1.4332	0.754	1	-	-	-	-	5.6358	-	neg	-	-	-	-	-	-	712.353	-	-	-	-	4.0229	3.9746	3.9772	3.9529	3.9558	3.9408	4.0755	3.9929	3.9921	3.9874	4.014	4.0269	5.7226	5.7655	4.2771	4.3693	3.944	3.9162	6.483	6.517	7.0025	7.0464	4.2816
neg_4672	metab_13763	metab_13763	-	yes	down	0.5701	0.545	1	-	-	-	-	5.2831	-	neg	-	-	-	-	-	-	825.377	-	-	-	-	6.2341	6.0294	6.1295	6.0262	6.0263	6.1666	5.3408	5.232	5.4929	5.7889	3.5669	3.5797	3.5634	3.554	3.7998	3.9221	3.4871	3.469	3.7253	4.0906	4.4975	4.8118	4.0923
neg_4594	metab_13679	metab_13679	-	yes	down	0.6791	0.545	1	-	-	-	-	5.37708	-	neg	-	-	-	-	-	-	552.213	-	-	-	-	5.8289	4.9144	5.8736	5.6427	5.5623	5.614	3.519	3.5369	3.5361	3.5314	3.5581	3.5709	3.5546	3.9586	3.791	3.9133	3.64	3.4602	5.3383	5.1637	5.6869	5.8261	5.9735
neg_4212	metab_13282	metab_13282	-	yes	up	1.467	0.754	1	-	-	-	-	5.87792	-	neg	-	-	-	-	-	-	734.372	-	-	-	-	3.9669	3.8598	3.936	3.938	3.841	3.8261	3.8631	3.8781	3.9106	3.8726	3.954	4.0009	5.7728	5.8195	4.1322	4.2545	6.9841	7.0087	5.5193	5.54	5.2819	5.199	6.3852
neg_3950	metab_13004	metab_13004	-	yes	down	0.7758	0.545	1	-	-	-	-	6.12862	-	neg	-	-	-	-	-	-	829.946	-	-	-	-	5.5104	4.2483	4.888	4.2266	4.3922	4.2145	5.6753	5.5	5.9168	5.8143	5.3745	5.2676	4.2843	4.2748	4.5206	4.643	4.2079	4.1899	4.4462	4.4825	4.3784	4.3472	4.5553
neg_370	metab_12753	metab_12753	-	yes	down	0.7295	0.545	1	-	-	-	-	5.29873	-	neg	-	-	-	-	-	-	841.355	-	-	-	-	5.6579	6.2801	5.6559	5.9078	5.736	6.0959	4.5571	4.772	4.1308	4.608	4.14	4.1529	4.1366	4.1271	4.3729	4.4953	6.9914	6.998	5.4477	5.2683	4.2307	4.1995	4.7155
neg_4209	PS(20:2(11Z,14Z)/LTE4)	metab_13278	-	yes	up	1.5894	0.754	1	-	HMDB0282287	M+FA-H	C49H83N2O13PS	5.87792	-	neg	-	-	-	-	Not Available	Not Available	1015.53	-	78.8	-	Not Available	3.7786	4.2014	3.7329	3.7086	3.7115	3.6965	6.1108	6.0646	6.1536	6.1606	5.9636	5.9258	5.9501	6.0058	4.0026	5.182	5.7444	5.7916	5.1582	5.0917	5.2733	5.455	5.9087
neg_5299	Notoginsenoside S	metab_14404	-	yes	down	0.3435	0.2222	1	-	HMDB0255758	M-2H	C63H106O30	4.46253	-	neg	-	-	-	-	Lipids and lipid-like molecules	Prenol lipids	670.328	-	34.2	-	Triterpenoids	7.2817	6.4879	7.2063	6.9996	7.1761	6.9371	2.475	2.4929	2.4921	2.4874	2.514	2.5268	4.3842	2.5011	2.7464	2.8686	4.2203	2.4164	5.6195	5.6264	5.5896	5.2327	2.781
neg_5266	Beta-D-Galactopyranosyl-(1->4)-2-amino-2-deoxy-beta-D-glucopyranosyl-(1->6)-D-mannose	metab_14369	-	yes	down	0.6312	0.545	1	-	HMDB0041224	M+FA-H	C18H33NO15	4.50152	-	neg	-	-	-	-	Organic oxygen compounds	Organooxygen compounds	548.182	-	56.6	-	Carbohydrates and carbohydrate conjugates	5.9972	6.4043	5.8788	6.0854	5.8554	6.2331	5.1673	5.4523	5.1703	5.5986	5.6542	5.9921	3.7947	3.7852	4.031	4.1534	3.7183	3.7003	3.9566	3.9929	4.6483	3.8576	4.0657
neg_3774	PE(12:0/0:0)	metab_12829	-	yes	down	0.6289	0.545	1	-	LMGP02050005	M-H	C17H36NO7P	6.30828	-	neg	-	-	-	-	-	-	396.215	90.4	-	-	-	6.0049	5.8868	5.965	5.7724	5.648	5.8579	2.7407	3.6921	2.7578	2.7531	2.7797	2.7925	3.7541	3.7765	5.6591	5.6767	3.9528	4.3994	3.1614	2.9742	5.0433	4.8202	3.047
neg_1914	metab_10896	metab_10896	-	yes	up	1.7219	0.754	1	-	-	-	-	4.18918	-	neg	-	-	-	-	-	-	911.463	-	-	-	-	3.5933	4.3744	3.5712	3.9502	3.6384	3.8527	3.5007	3.2075	4.1563	4.0587	4.2173	3.7184	6.2202	6.1873	3.4615	3.5839	6.069	6.0957	4.5014	4.4068	3.5516	3.9813	3.4962
neg_2941	metab_11949	metab_11949	-	yes	down	0.7735	0.545	1	-	-	-	-	5.87792	-	neg	-	-	-	-	-	-	607.256	-	-	-	-	5.5142	4.6523	5.4067	5.1874	5.464	5.1667	4.1264	3.4623	3.4615	3.4568	3.4834	3.4962	4.1321	4.265	4.8065	5.1022	3.4036	3.3856	3.6419	3.6781	5.3708	5.4217	4.8114
neg_3944	metab_12997	metab_12997	-	yes	down	0.7511	0.545	1	-	-	-	-	6.13643	-	neg	-	-	-	-	-	-	481.23	-	-	-	-	5.5834	5.8564	5.6279	5.6067	5.5193	5.7372	5.3778	5.2692	5.4317	5.4753	5.0782	5.2886	4.203	4.1935	4.5914	4.6619	4.1266	4.1085	5.4367	5.7589	5.4917	5.3035	5.4919
neg_3586	metab_12631	metab_12631	-	yes	down	0.6484	0.545	1	-	-	-	-	7.53697	-	neg	-	-	-	-	-	-	544.265	-	-	-	-	5.9308	5.8912	5.9937	5.7564	5.676	5.7731	3.8192	3.8372	3.8364	3.8317	3.8583	3.8712	3.8549	3.8454	5.061	4.9747	3.7786	3.7605	4.0168	4.0531	3.949	3.9178	4.1259
neg_6074	metab_15158	metab_15158	-	yes	down	0.6124	0.545	1	-	-	-	-	3.51758	-	neg	-	-	-	-	-	-	211.083	-	-	-	-	6.0619	5.9172	5.9896	5.8602	5.8527	5.8977	4.9727	4.918	5.0384	5.0304	4.9794	5.0636	4.4259	3.712	3.7267	3.849	3.414	3.3959	3.8541	4.6211	4.6362	4.413	3.7613
neg_704	metab_15956	metab_15956	-	yes	up	1.3802	0.754	1	-	-	-	-	4.11098	-	neg	-	-	-	-	-	-	543.278	-	-	-	-	4.1055	4.0021	4.0048	3.9804	3.9834	3.9684	6.5489	6.5408	6.6659	6.6682	6.5401	6.5356	5.6611	5.6663	4.2745	4.3969	5.5348	5.2833	6.6683	6.6383	5.8713	5.7928	6.8478
neg_1484	Ethyl beta-D-glucopyranoside	metab_10459	-	yes	up	1.3292	0.754	1	-	HMDB0029968	2M-H	C8H16O6	3.54092	-	neg	-	-	-	-	Organic oxygen compounds	Organooxygen compounds	415.183	-	62	3198-49-0	Carbohydrates and carbohydrate conjugates	4.1947	4.1463	4.149	4.1246	4.1276	4.1126	4.6671	4.5595	4.4878	4.3652	5.4012	5.1932	5.5356	5.5757	4.4187	4.5411	4.106	4.0879	6.3739	6.3938	4.3669	4.2453	5.1808
neg_4831	Glycyl-l-histidyl-l-lysine	metab_13924	-	yes	up	2.8157	0.3439	1	-	HMDB0252882	2M-H	C14H24N6O4	5.07178	-	neg	-	-	-	-	Organic acids and derivatives	Carboxylic acids and derivatives	679.361	-	50.2	-	Amino acids, peptides, and analogues	2.5605	2.5122	2.5149	2.4906	2.4935	2.4786	3.51	3.4318	3.1728	4.2061	2.5516	3.0107	7.1923	7.2095	2.784	2.9062	6.814	6.8358	6.4233	6.3975	6.0997	6.2038	5.7453
neg_3269	metab_12291	metab_12291	-	yes	down	0.8316	0.7516	1	-	-	-	-	6.25363	-	neg	-	-	-	-	-	-	255.121	-	-	-	-	5.334	5.154	5.2274	5.08	5.0008	5.1574	4.3085	4.0412	4.3861	4.1804	4.2223	4.0676	4.622	4.4359	4.2597	4.2525	4.8298	4.7517	5.1387	5.1335	5.1127	5.1452	4.4269
neg_5341	1-Nonadecanoyl-glycero-3-phosphoserine	metab_14448	-	yes	up	1.6081	0.754	1	-	HMDB0243972;LMGP03050028	M+K-2H	C25H50NO9P	4.38452	-	neg	-	-	-	-	Lipids and lipid-like molecules	Glycerophospholipids	576.268	-	68	-	Glycerophosphoserines	3.7448	3.6964	3.699	3.6747	3.6776	3.6627	3.6968	3.7147	3.7139	3.7092	3.7358	3.7487	6.0339	6.0221	3.9687	4.0911	5.6644	5.747	5.5665	5.5394	3.8265	3.7954	4.9595
neg_4492	metab_13575	metab_13575	-	yes	down	0.7055	0.545	1	-	-	-	-	5.5104	-	neg	-	-	-	-	-	-	781.519	-	-	-	-	5.7261	5.4864	5.6939	5.5336	5.4347	5.615	4.0138	4.0758	4.0309	4.0262	4.0529	4.0657	4.1093	4.04	5.7771	5.7614	3.9731	3.955	4.2114	4.2476	5.6794	5.6796	4.3205
neg_1407	Leukotriene-D4	metab_10388	-	yes	up	1.538	0.754	1	-	HMDB0304408	M-H2O-H	C25H39N2O6S-	3.43187	-	neg	-	-	-	-	Lipids and lipid-like molecules	Fatty Acyls	476.236	-	68.5	-	Fatty acids and conjugates	3.846	3.7976	3.8003	3.776	3.7789	4.8486	5.8376	5.7721	5.7221	5.7501	5.7954	5.7948	5.9217	5.9153	4.2194	4.1924	6.8593	6.9545	5.9087	5.8718	6.1218	6.0536	5.5822
neg_1817	4-Ethylphenylsulfate	metab_10794	-	yes	down	0.6539	0.545	1	-	HMDB0062551	M+FA-H	C8H10O4S	4.06413	-	neg	-	-	-	-	Not Available	Not Available	247.028	-	30.2	-	Not Available	5.901	5.7605	5.8547	5.7642	5.6326	5.7838	3.8326	3.8505	3.8497	3.845	3.8717	3.8845	3.8682	3.8588	5.8809	5.9069	3.7919	3.7738	4.1104	4.1642	5.6944	5.6684	4.1393
neg_3723	metab_12777	metab_12777	-	yes	down	0.7628	0.545	1	-	-	-	-	6.4178	-	neg	-	-	-	-	-	-	556.326	-	-	-	-	5.5332	5.3384	5.3805	5.0614	4.927	5.1124	4.433	4.4706	4.8342	4.7952	4.9478	4.7794	4.2522	4.2206	5.1356	5.1392	3.6127	3.9911	3.8509	3.8872	4.4724	4.5235	3.96
neg_686	metab_15936	metab_15936	-	yes	up	1.5291	0.754	1	-	-	-	-	4.025	-	neg	-	-	-	-	-	-	710.363	-	-	-	-	3.8557	3.3203	3.7023	3.4515	3.4886	3.5534	2.816	3.3473	2.8331	2.8285	2.8551	2.8679	5.8836	5.8957	3.0877	3.2101	5.1024	4.8932	6.0412	5.9928	6.8629	6.8336	5.8426
neg_3963	metab_13017	metab_13017	-	yes	down	0.6866	0.545	1	-	-	-	-	6.12078	-	neg	-	-	-	-	-	-	381.251	-	-	-	-	5.7805	6.5319	5.8198	6.268	5.6398	6.3684	5.1775	5.1671	5.5795	5.7093	5.5218	5.928	4.1422	3.9689	7.013	6.9958	6.3514	6.0052	5.9428	6.3277	6.3964	5.6841	6.5978
neg_3247	metab_12269	metab_12269	-	yes	up	1.3178	0.754	1	-	-	-	-	6.2145	-	neg	-	-	-	-	-	-	288.877	-	-	-	-	4.2044	4.156	4.1586	4.1343	4.1372	4.1223	5.6361	5.5755	5.6357	5.6082	5.6037	5.4909	5.515	5.5407	4.7888	4.5508	5.5946	5.711	5.5966	5.4954	4.9996	4.7351	5.7456
neg_4398	Chemistry 2	metab_13472	-	yes	up	1.7433	0.754	1	-	HMDB0250071	M+Cl	C34H44N4O4	5.64363	-	neg	-	-	-	-	Organic acids and derivatives	Carboxylic acids and derivatives	607.31	-	62.3	-	Amino acids, peptides, and analogues	3.5523	3.5039	3.5066	3.4822	3.4852	3.4702	3.5043	4.0046	3.7167	3.7369	4.6751	4.482	6.1858	6.1926	3.7762	3.8986	6.3896	6.302	5.5434	5.541	5.7841	5.8389	6.0877
neg_1569	Paroxetine	metab_10547	-	yes	down	0.7067	0.545	1	-	HMDB0014853	M+FA-H	C19H20FNO3	3.68943	C07415	neg	-	-	-	-	Organoheterocyclic compounds	Piperidines	374.139	-	30.9	61869-08-7	Phenylpiperidines	5.7056	4.0816	5.6939	5.3849	5.5646	5.2548	6.6685	6.6687	6.6987	6.6645	6.6828	6.623	4.0415	4.0321	4.2779	4.4003	3.9652	3.9471	6.1813	6.1509	5.7932	5.8753	7.2092
neg_2952	metab_11961	metab_11961	-	yes	up	1.5421	0.754	1	-	-	-	-	5.88577	-	neg	-	-	-	-	-	-	680.86	-	-	-	-	3.829	3.7806	3.7833	3.759	3.7619	3.7469	6.259	6.283	6.1637	6.1818	6.2819	6.2959	5.8239	5.9047	4.053	4.1754	5.9657	6.0023	5.8243	5.7321	5.6503	5.6859	4.0877
neg_2074	metab_11062	metab_11062	-	yes	up	1.3436	0.754	1	-	-	-	-	4.48587	-	neg	-	-	-	-	-	-	511.288	-	-	-	-	4.1529	4.1046	4.1072	4.0829	4.0858	4.0708	4.1049	4.1229	4.4499	4.1676	5.168	5.1799	5.6181	5.5797	4.3769	4.4993	4.0642	4.4264	6.5165	6.5025	4.2347	4.2035	6.331
neg_4459	Cinncassiol D2 glucoside	metab_13539	-	yes	down	0.7565	0.545	1	-	HMDB0034679	M-H2O-H	C26H42O11	5.55745	-	neg	-	-	-	-	Lipids and lipid-like molecules	Prenol lipids	511.256	-	53.4	-	Terpene glycosides	5.5394	5.9196	5.3983	5.7971	5.2512	5.8701	5.1996	5.2626	4.8897	5.001	5.5286	5.4309	4.3291	4.1904	4.4362	4.5586	4.9501	4.735	4.501	5.322	4.4741	4.434	4.782
neg_4964	Isorhynchophylline	metab_14063	-	yes	down	0.7429	0.545	1	-	HMDB0253688	M+K-2H	C22H28N2O4	4.8921	C16980	neg	-	-	-	-	Organoheterocyclic compounds	Indolizidines	421.155	-	37.4	6859-01-04	Not Available	5.5798	4.8356	5.621	5.2487	5.5024	5.26	6.6438	6.634	6.6785	6.6241	6.4239	6.3923	4.1546	4.1452	4.391	4.5134	4.0783	4.2738	7.1841	7.1139	6.5385	6.5802	6.3326
neg_3698	metab_12750	metab_12750	-	yes	down	0.669	0.545	1	-	-	-	-	6.4882	-	neg	-	-	-	-	-	-	612.253	-	-	-	-	5.8268	5.706	5.7995	5.727	5.7441	5.8264	4.1628	3.8898	3.8889	3.8843	3.9109	3.9237	3.9074	3.898	5.5773	5.679	3.8311	3.813	4.0694	4.1056	4.0212	4.1997	4.355
neg_2933	metab_11940	metab_11940	-	yes	up	1.6507	0.754	1	-	-	-	-	5.86233	-	neg	-	-	-	-	-	-	973.545	-	-	-	-	3.667	4.7042	4.586	4.6301	1.4874	4.1111	3.9963	3.9038	1.5225	3.6204	4.392	3.9336	5.9916	6.0532	1.7716	1.8922	6.1243	6.1958	4.4251	4.4508	1.6322	1.6018	2.1628
neg_5949	metab_15038	metab_15038	-	yes	down	0.5837	0.545	1	-	-	-	-	3.68162	-	neg	-	-	-	-	-	-	203.997	-	-	-	-	6.1345	6.0051	6.048	5.9528	5.9426	5.9364	3.5548	3.5728	3.5719	3.5673	3.5939	3.6067	3.5904	3.581	6.095	6.1851	3.5141	3.496	3.7524	3.7886	5.5815	5.5129	3.8615
neg_4441	metab_13520	metab_13520	-	yes	up	2.0051	0.508	1	-	-	-	-	5.58093	-	neg	-	-	-	-	-	-	641.79	-	-	-	-	3.2328	3.1844	4.4322	3.1627	3.1657	3.1507	3.1848	3.658	3.4555	3.8849	3.6921	3.8112	6.4247	6.4819	4.9794	5.2283	5.9164	5.9266	4.7873	4.4832	5.9624	5.9641	4.4306
neg_3967	metab_13021	metab_13021	-	yes	down	0.7962	0.7516	1	-	-	-	-	6.12078	-	neg	-	-	-	-	-	-	278.916	-	-	-	-	5.4075	6.071	5.3366	5.3968	5.1206	5.576	4.9952	5.0133	5.2176	5.1001	5.0476	5.065	3.5459	4.3054	5.6745	6.1473	3.4696	3.4515	5.4535	5.4173	5.8122	5.6474	4.6884
neg_3164	metab_12183	metab_12183	-	yes	down	0.7318	0.545	1	-	-	-	-	6.12862	-	neg	-	-	-	-	-	-	418.234	-	-	-	-	5.6067	5.9081	5.7076	5.6736	5.5303	5.7744	5.509	5.3785	5.6211	5.6492	5.3248	5.4648	4.1123	4.1029	5.7004	5.6901	4.6958	4.5588	5.8256	6.1141	5.7512	5.477	5.8581
neg_2639	metab_11637	metab_11637	-	yes	up	1.3418	0.754	1	-	-	-	-	5.38492	-	neg	-	-	-	-	-	-	794.412	-	-	-	-	4.1455	5.4255	4.6934	4.9911	4.9739	5.2599	5.5864	5.554	5.589	5.4555	5.2077	5.4556	5.5352	5.5624	4.3695	4.4919	6.9586	6.9487	4.7019	4.6618	6.1284	5.9172	6.4327
neg_3826	metab_12877	metab_12877	-	yes	up	1.5983	0.754	1	-	-	-	-	6.23017	-	neg	-	-	-	-	-	-	341.208	-	-	-	-	3.735	4.5165	2.8205	3.1229	2.9936	4.155	3.7198	2.4981	2.4973	3.8207	2.5192	4.3597	5.8967	5.9697	4.8403	5.2112	5.1698	4.9225	5.6145	5.6433	5.2023	4.4818	5.2806
neg_4349	P-Toluenesulfonic acid	metab_13425	map01100;map01220;map00623;map01120	yes	down	0.4894	0.2222	1	Metabolic pathways;Degradation of aromatic compounds;Toluene degradation;Microbial metabolism in diverse environments	HMDB0059933	M+FA-H	C7H8O3S	5.71398	C06677	neg	-	-	Metabolism;Metabolism;Metabolism;Metabolism	Global and overview maps;Global and overview maps;Xenobiotics biodegradation and metabolism;Global and overview maps	Benzenoids	Benzene and substituted derivatives	217.017	-	46.8	104-15-4	Benzenesulfonic acids and derivatives	6.5083	6.3736	6.4107	6.3115	6.272	6.3589	5.1854	5.1923	5.1455	5.0874	5.2429	5.2895	3.1945	3.1851	6.3767	6.5275	4.4085	4.3246	4.5536	4.6635	5.4515	5.5065	5.3715
neg_3675	metab_12728	metab_12728	-	yes	down	0.6463	0.545	1	-	-	-	-	6.58992	-	neg	-	-	-	-	-	-	494.252	-	-	-	-	5.8872	5.8641	5.855	5.7119	5.5697	5.8153	3.7788	3.7967	3.7959	3.7912	3.8179	3.8307	3.8144	3.805	4.0508	4.1732	3.7381	3.72	3.9763	4.0126	3.9085	3.8774	4.0854
neg_4118	metab_13180	metab_13180	-	yes	down	0.7781	0.7516	1	-	-	-	-	5.99557	-	neg	-	-	-	-	-	-	901.496	-	-	-	-	5.448	5.975	5.5928	5.8508	5.8092	5.933	4.0169	4.0241	3.3111	4.2783	3.333	3.3758	4.1516	4.2389	3.5659	3.6883	3.9656	3.9178	3.6655	4.0006	4.6	3.3925	3.6006
neg_5173	metab_14277	metab_14277	-	yes	down	0.806	0.7516	1	-	-	-	-	4.61073	-	neg	-	-	-	-	-	-	260.114	-	-	-	-	5.3594	5.3514	5.4055	5.3009	5.2224	5.3514	3.9015	3.9195	3.9187	3.914	3.9406	3.9535	4.3804	4.3195	5.2735	5.3334	3.8609	4.1069	4.6999	4.7445	5.3875	5.3438	5.4869
neg_2975	metab_11986	metab_11986	-	yes	up	1.5435	0.754	1	-	-	-	-	5.91718	-	neg	-	-	-	-	-	-	849.451	-	-	-	-	3.8044	4.4944	3.7587	3.7343	4.1125	3.7223	3.7564	3.7743	3.7735	3.7688	3.7955	3.8083	5.8406	5.8722	4.0284	4.1508	4.8075	4.8045	4.908	4.7743	6.0403	6.0511	5.991
neg_696	metab_15946	metab_15946	-	yes	up	1.6366	0.754	1	-	-	-	-	4.04848	-	neg	-	-	-	-	-	-	889.371	-	-	-	-	3.6698	3.6214	3.624	3.5997	3.6026	3.5877	3.6217	3.6397	3.6389	3.6342	3.6608	3.6737	5.9642	6.0059	3.8937	4.0161	3.5811	3.563	6.4489	6.4886	6.2609	6.2864	3.9284
neg_2051	metab_11038	metab_11038	-	yes	up	1.9118	0.508	1	-	-	-	-	4.4469	-	neg	-	-	-	-	-	-	690.349	-	-	-	-	3.3226	2.941	4.2338	3.6676	4.2263	2.7852	2.8193	2.8372	3.3615	2.8317	2.8583	2.8711	6.5246	6.3523	3.091	3.2133	5.6443	5.8623	5.0376	4.9532	5.4957	5.4616	3.1257
neg_787	(1R,2S,5S,6R,9S,10S)-3,6,17,20-Tetrahydroxy-6-(2-hydroxyacetyl)-1,5-dimethylpentacyclo[11.8.0.02,10.05,9.016,21]henicosa-13,16,18,20-tetraen-15-one	metab_16043	-	yes	up	1.4773	0.754	1	-	HMDB0260069	M-H2O-H, M-H	C25H30O7	4.4782	-	neg	-	-	-	-	Lipids and lipid-like molecules	Steroids and steroid derivatives	423.177	-	42.7	-	Hydroxysteroids	3.9051	3.0811	4.4091	3.842	3.0624	3.0474	6.108	6.029	6.1404	6.161	5.9951	6.0187	5.7568	5.7689	3.9136	3.4757	5.1216	5.1092	6.5322	6.4309	5.9103	5.6692	7.9887
neg_2339	metab_11335	metab_11335	-	yes	down	0.5804	0.545	1	-	-	-	-	4.93108	-	neg	-	-	-	-	-	-	654.816	-	-	-	-	6.1199	6.0261	6.0886	6.0966	6.0963	6.1751	6.5629	6.5745	6.718	6.682	6.2055	6.3004	3.2676	3.5521	2.8587	2.981	2.5466	2.5286	4.4682	4.581	4.0116	3.6331	4.698
neg_707	metab_15959	metab_15959	-	yes	down	0.6544	0.545	1	-	-	-	-	4.12663	-	neg	-	-	-	-	-	-	938.459	-	-	-	-	5.8458	5.708	5.7793	5.564	5.7034	5.8437	6.8852	6.8923	6.7669	6.7996	6.8772	6.894	3.8349	3.8255	4.0713	4.1937	7.3536	7.3657	5.6419	5.5219	4.0141	3.8979	4.7308
neg_43	metab_13376	metab_13376	-	yes	up	1.456	0.754	1	-	-	-	-	4.32187	-	neg	-	-	-	-	-	-	429.199	-	-	-	-	3.9375	4.27	3.8918	4.0212	3.8704	4.105	7.7238	7.6324	7.5813	7.5803	7.6822	7.6633	5.6417	5.733	4.1615	4.2839	3.8488	3.8307	6.1752	6.1375	5.8216	5.7907	7.3163
neg_4125	metab_13188	metab_13188	-	yes	up	1.4688	0.754	1	-	-	-	-	5.98773	-	neg	-	-	-	-	-	-	679.367	-	-	-	-	3.9155	3.8671	3.8698	3.8455	4.2541	3.8334	4.3181	4.2912	3.8846	3.925	4.1478	3.9194	5.7094	5.751	5.1034	5.0323	5.479	5.4163	5.6743	5.6003	5.1709	5.0923	6.085
neg_3159	Capsicoside A1	metab_12178	-	yes	up	1.3502	0.754	1	-	HMDB0303762	M-H2O-H	C33H54O9	6.12078	-	neg	-	-	-	-	Lipids and lipid-like molecules	Steroids and steroid derivatives	575.356	-	57.3	-	Steroidal glycosides	4.1124	4.064	4.0667	4.0423	4.0453	4.0303	5.8213	5.5888	5.8105	5.7768	5.2477	5.4063	5.9345	5.5524	4.3364	4.4588	4.0237	4.0056	4.262	4.8651	4.1942	4.163	4.3711
neg_2889	metab_11893	metab_11893	-	yes	down	0.8097	0.7516	1	-	-	-	-	5.79977	-	neg	-	-	-	-	-	-	902.907	-	-	-	-	5.3391	3.5789	5.253	3.5573	4.1654	3.5452	6.1013	5.9758	5.8699	5.9378	5.8857	5.8566	4.4722	4.3231	3.8513	3.9737	4.0117	4.2035	3.7769	3.8882	3.7091	3.6779	4.7551
neg_1962	Goshonoside F5	metab_10945	-	yes	up	1.3784	0.754	1	-	HMDB0038541	M-H	C32H54O13	4.2749	-	neg	-	-	-	-	Lipids and lipid-like molecules	Prenol lipids	645.347	-	39.9	90851-28-8	Terpene glycosides	4.0625	4.0141	4.0167	3.9924	3.9953	3.9804	5.9401	5.9155	5.6625	5.7019	5.9125	6.0505	5.6259	5.5997	4.2865	4.4089	3.9738	3.9557	4.212	4.2483	4.1442	4.1131	4.3211
neg_6260	metab_15348	metab_15348	-	yes	down	0.7326	0.545	1	-	-	-	-	3.3382	-	neg	-	-	-	-	-	-	540.168	-	-	-	-	5.5754	5.5247	5.5337	5.2564	5.4703	5.4031	4.0584	4.8672	4.8471	4.4123	4.8439	5.166	4.0941	4.0846	4.3304	4.4528	4.0177	3.9996	4.256	4.4244	4.7247	4.978	4.3651
neg_5980	metab_15068	metab_15068	-	yes	down	0.7838	0.7516	1	-	-	-	-	3.627	-	neg	-	-	-	-	-	-	927.379	-	-	-	-	5.4139	6.1263	5.3105	5.6817	5.521	6.0151	4.2231	4.2351	4.2343	4.2296	4.2562	4.2691	4.2528	4.2434	4.4892	4.6116	4.1765	4.1584	4.4148	4.451	4.347	4.3158	4.5239
neg_3294	metab_12316	metab_12316	-	yes	down	0.7071	0.545	1	-	-	-	-	6.30055	-	neg	-	-	-	-	-	-	536.263	-	-	-	-	5.656	5.6921	5.5493	5.4007	5.1632	5.4874	3.9729	3.9909	3.9901	3.9854	4.012	4.0248	4.0086	3.9991	4.2449	4.3673	3.9322	3.9142	4.1705	4.2068	4.1027	4.0715	4.2796
neg_6839	metab_15932	metab_15932	-	yes	down	0.8062	0.7516	1	-	-	-	-	4.93108	-	neg	-	-	-	-	-	-	169.102	-	-	-	-	5.3451	5.5389	5.3569	5.4677	5.525	5.5048	3.3048	3.3227	3.3219	3.3172	3.3438	3.4031	4.4006	4.309	5.3566	5.3064	4.3001	3.7354	4.0928	4.2091	4.8404	4.8227	4.3707
neg_2910	metab_11917	metab_11917	-	yes	up	1.7399	0.754	1	-	-	-	-	5.83097	-	neg	-	-	-	-	-	-	887.467	-	-	-	-	3.5229	4.7917	4.7116	4.7157	3.4558	4.9841	6.3098	6.3002	6.172	6.1408	6.6123	6.6028	6.0987	6.1294	4.5828	4.331	6.0916	6.1875	5.7596	5.6644	5.5712	5.6168	6.3591
neg_4908	metab_14004	metab_14004	-	yes	down	0.7411	0.545	1	-	-	-	-	4.98563	-	neg	-	-	-	-	-	-	437.183	-	-	-	-	5.5432	5.431	5.4404	5.4047	5.1886	5.3981	4.0821	4.5657	4.0992	4.0946	5.5256	5.502	4.1177	4.1083	4.3541	4.4765	5.1775	5.2491	4.6206	4.3562	4.9122	4.1807	5.8873
neg_542	metab_14528	metab_14528	-	yes	down	0.4912	0.3391	1	-	-	-	-	6.2771	-	neg	-	-	-	-	-	-	484.268	-	-	-	-	6.4719	6.4118	6.4188	6.3011	6.1738	6.3937	4.7609	4.891	4.6409	4.8618	4.6285	4.4104	3.1881	3.1787	6.0166	6.0811	3.8982	3.0938	3.8886	3.3863	5.5296	5.3653	3.4591
neg_1760	PA(8:0/20:5(7Z,9Z,11E,13E,17Z)-3OH(5,6,15))	metab_10738	-	yes	up	1.3292	0.754	1	-	HMDB0266657	M+K-2H	C31H51O11P	3.96242	-	neg	-	-	-	-	Not Available	Not Available	667.271	-	47.4	-	Not Available	4.1433	4.095	4.0976	4.0733	4.0762	4.0612	5.9184	5.7828	5.8404	5.778	6.0548	5.9485	5.4495	5.5072	4.3673	4.4897	4.0546	4.2095	6.5312	6.5283	5.4836	5.6001	5.8369
neg_5915	metab_15005	metab_15005	-	yes	up	1.5308	0.754	1	-	-	-	-	3.7051	-	neg	-	-	-	-	-	-	706.315	-	-	-	-	3.8129	3.7645	3.7671	3.7428	3.7457	3.7307	3.9068	3.7828	3.782	3.8865	4.5769	4.7017	5.7998	5.8367	4.0368	4.1592	3.7242	3.7061	6.0867	6.0717	5.3923	5.2938	5.446
neg_5649	metab_14755	metab_14755	-	yes	up	1.4513	0.754	1	-	-	-	-	3.9859	-	neg	-	-	-	-	-	-	344.146	-	-	-	-	3.9357	3.8873	3.8899	3.8656	3.8685	3.8535	3.8876	3.9056	3.9048	3.9001	4.315	4.2328	5.6984	5.7119	4.1596	4.282	5.2353	5.248	6.1537	6.1397	6.041	5.9683	6.31
neg_4825	metab_13917	metab_13917	-	yes	up	1.5944	0.754	1	-	-	-	-	5.07962	-	neg	-	-	-	-	-	-	573.34	-	-	-	-	3.7185	3.6701	3.8408	3.6485	3.6514	3.6364	3.7796	3.6885	4.4397	3.683	3.7096	3.7224	5.8279	5.9288	3.9425	4.0649	3.6298	3.6117	6.4974	6.476	6.0333	6.0545	6.1313
neg_1659	1,2-Dihydroxy-3-keto-5-methylthiopentene	metab_10641	map01100;map00270	yes	up	1.8517	0.508	1	Metabolic pathways;Cysteine and methionine metabolism	HMDB0012134	M+FA-H	C6H10O3S	3.81442	C15606	neg	-	-	Metabolism;Metabolism	Global and overview maps;Amino acid metabolism	Organic oxygen compounds	Organooxygen compounds	207.033	-	31	746507-19-7	Carbonyl compounds	3.3828	4.0525	3.7002	3.8391	3.7217	3.4417	4.7018	4.7404	4.9012	4.749	3.6694	3.6265	6.2615	6.2642	3.6068	3.7292	4.6603	4.7037	6.0419	6.0588	3.4646	3.4334	3.6415
neg_4902	D-Tetrahydropalmatine	metab_14000	-	yes	down	0.6806	0.545	1	-	HMDB0250799	M+FA-H	C21H25NO4	4.99345	-	neg	-	-	-	-	Alkaloids and derivatives	Protoberberine alkaloids and derivatives	400.174	-	56.8	-	Not Available	5.7402	5.7247	5.715	5.6091	5.4896	5.7012	3.8805	3.922	3.8977	3.9985	3.9196	3.9324	3.9162	3.9067	5.7897	5.819	3.8398	4.2534	4.0781	4.1144	5.1246	5.1765	4.1872
neg_4432	Glucosyl passiflorate	metab_13511	-	yes	up	1.6391	0.754	1	-	HMDB0038141	M+K-2H	C37H60O12	5.59667	-	neg	-	-	-	-	Lipids and lipid-like molecules	Prenol lipids	733.357	-	69.3	1392-82-1	Terpene glycosides	3.6552	3.6068	3.6095	3.5852	3.5881	4.1555	5.2959	5.2698	5.1213	5.0961	5.4152	5.4753	6.1691	5.9913	3.8792	4.0016	5.5138	4.8707	3.8048	3.9078	3.737	4.6954	4.7634
neg_4919	metab_14016	metab_14016	-	yes	down	0.7934	0.7516	1	-	-	-	-	4.96997	-	neg	-	-	-	-	-	-	340.151	-	-	-	-	5.3787	5.2743	5.3003	5.2986	5.1794	5.3297	6.2601	6.3662	6.319	6.3223	6.2611	6.3494	3.8508	4.2675	5.053	5.1538	5.4614	5.4129	6.5032	6.4931	6.3253	6.336	6.6876
neg_6255	(2S,3R,4S,5R,6R)-6-Ethyloxane-2,3,4,5-tetrol	metab_15343	-	yes	down	0.6756	0.545	1	-	HMDB0242656	2M+Hac-H	C7H14O5	3.34603	-	neg	-	-	-	-	Organic oxygen compounds	Organooxygen compounds	415.183	-	32.7	-	Carbohydrates and carbohydrate conjugates	5.7565	5.7675	5.7432	5.6706	5.6013	5.7433	6.2303	6.2775	6.1383	6.1298	6.5582	6.5171	3.8983	3.8888	4.2134	4.257	3.822	3.8039	5.5337	5.4966	5.2265	5.2793	6.1839
neg_4537	Vincristine	metab_13622	map01110;map00901	yes	up	1.8608	0.508	1	Biosynthesis of secondary metabolites;Indole alkaloid biosynthesis	PW_C009036;HMDB0014681;MJDBOTE0001034	M-H2O-H	C46H56N4O10	5.44763	C07204	neg	-	-	Metabolism;Metabolism	Global and overview maps;Biosynthesis of other secondary metabolites	Organic acids and derivatives	Carboxylic acids and derivatives	805.378	-	78.7	57-22-7	Amino acids, peptides, and analogues	3.3712	4.5504	3.5795	3.925	4.274	3.2892	3.3232	3.3412	4.314	3.3357	3.3623	3.3752	6.2903	6.2734	3.5952	3.7176	7.194	7.2456	4.1668	4.4566	3.453	3.4218	4.3719
neg_3244	metab_12266	metab_12266	-	yes	down	0.7783	0.7516	1	-	-	-	-	6.20667	-	neg	-	-	-	-	-	-	549.279	-	-	-	-	5.423	5.2431	5.3821	5.3234	5.0562	5.2902	4.1943	4.2122	4.2114	4.2067	4.2334	4.2462	4.4418	4.2205	5.2049	4.7419	4.1536	4.1355	4.3919	4.4281	4.3241	4.4146	4.501
neg_6083	metab_15168	metab_15168	-	yes	up	2.1356	0.3439	1	-	-	-	-	3.50193	-	neg	-	-	-	-	-	-	657.277	-	-	-	-	3.0746	4.5869	3.0289	4.5727	3.0075	4.0706	4.6481	5.0105	3.0438	3.0391	3.0657	4.6621	6.3616	6.5661	3.2985	3.4208	6.7864	6.8233	4.1518	3.6857	4.6799	4.3287	3.3331
neg_6259	Cyclotricuspidogenin C	metab_15346	-	yes	up	1.3342	0.754	1	-	HMDB0033635	M+K-2H	C31H52O7	3.3382	-	neg	-	-	-	-	Organic oxygen compounds	Organooxygen compounds	573.325	-	79.9	239794-30-0	Carbonyl compounds	4.1287	4.0803	4.083	4.0587	4.0616	4.0466	6.7724	6.7944	6.7865	6.7807	6.7948	6.7867	5.5392	5.5086	4.3527	4.4751	5.8472	5.9267	5.6327	5.7041	4.2105	4.4962	5.739
neg_4558	metab_13644	metab_13644	-	yes	up	1.6018	0.754	1	-	-	-	-	5.41627	-	neg	-	-	-	-	-	-	757.41	-	-	-	-	3.7026	4.3999	3.7757	3.8775	3.821	4.3694	3.4975	3.3249	3.0417	2.9839	3.3025	3.1144	5.8966	5.931	3.2432	3.3656	3.1938	3.2341	3.1689	3.2051	3.1011	3.0699	4.2794
neg_3692	LysoPS(16:0/0:0)	metab_12745	-	yes	down	0.5745	0.545	1	-	HMDB0240605	M+Na-2H	C22H44NO9P	6.51167	-	neg	-	-	-	-	Lipids and lipid-like molecules	Glycerophospholipids	518.251	-	70.3	116947-34-3	Glycerophosphoserines	6.1167	6.0036	6.0701	5.9426	5.8479	5.9882	3.4877	3.5057	3.5049	3.5002	4.2716	4.2834	3.5234	3.5139	5.3782	5.5909	3.4471	3.429	3.6853	3.7216	3.6175	4.0876	3.7944
neg_3705	metab_12759	metab_12759	-	yes	up	1.5441	0.754	1	-	-	-	-	6.47255	-	neg	-	-	-	-	-	-	336.899	-	-	-	-	3.7851	4.2516	4.423	3.8034	3.918	3.8893	4.336	4.3995	4.6285	4.2771	4.2168	4.9741	5.753	5.8445	5.9845	6.1521	5.6585	5.6522	5.6988	5.6486	5.9507	5.8423	5.597
neg_3871	metab_12923	metab_12923	-	yes	down	0.7332	0.545	1	-	-	-	-	6.19903	-	neg	-	-	-	-	-	-	705.456	-	-	-	-	5.5531	5.7831	5.5005	5.5221	5.3557	5.7833	4.0453	4.0633	4.0625	4.0578	4.0844	4.0973	4.081	4.0715	4.3173	4.4397	4.0046	3.9866	4.2429	4.2792	4.8361	4.1439	4.352
neg_5920	Monocrotaline	metab_15011	-	yes	up	1.4168	0.754	1	-	HMDB0034363	M+Cl	C16H23NO6	3.7051	C10350	neg	-	-	-	-	Organoheterocyclic compounds	Pyrrolizines	360.123	-	42.1	315-22-0	Not Available	3.9813	6.0083	4.3814	5.439	3.9141	5.7026	6.6449	6.6284	6.6391	6.605	6.7716	6.7035	5.7277	5.6407	4.2053	4.3277	6.5257	6.5744	6.1972	6.2161	6.0509	5.862	6.6361
neg_4119	metab_13181	metab_13181	-	yes	down	0.7619	0.7516	1	-	-	-	-	5.99557	-	neg	-	-	-	-	-	-	723.369	-	-	-	-	5.4585	5.4767	5.17	5.3036	5.2303	5.5521	3.6052	3.6231	3.6223	3.6176	3.6443	3.6571	3.6408	4.159	3.8772	3.9996	5.6289	5.7253	6.0749	6.0535	5.1663	5.3315	3.9118
neg_2404	metab_11402	metab_11402	-	yes	down	0.6907	0.545	1	-	-	-	-	5.04047	-	neg	-	-	-	-	-	-	544.288	-	-	-	-	5.6881	5.6208	5.5568	5.5756	5.468	5.5677	5.2833	5.1536	5.4308	5.4599	4.3501	3.9544	5.2122	3.9287	4.1745	4.2969	3.8618	3.8437	4.1001	4.1363	4.0323	4.0011	4.2092
neg_3752	metab_12807	metab_12807	-	yes	down	0.6421	0.545	1	-	-	-	-	6.33957	-	neg	-	-	-	-	-	-	376.234	-	-	-	-	5.8423	5.5698	5.7286	5.5665	5.5102	5.6081	3.66	3.5835	3.6812	3.7961	3.7561	3.7161	3.6012	3.7514	5.0392	5.0598	5.3476	5.4007	4.0966	4.1312	4.1388	3.8406	3.8722
neg_91	Serylisoleucine	metab_16176	-	yes	up	1.4296	0.754	1	-	HMDB0029042	M-H2O-H, M-H, 2M-H	C9H18N2O4	3.3382	-	neg	-	-	-	-	Organic acids and derivatives	Carboxylic acids and derivatives	217.119	-	59.4	91086-51-0	Amino acids, peptides, and analogues	3.9468	4.1716	4.3636	3.8768	4.2578	4.657	7.0393	6.9326	7.1259	7.066	6.9574	6.92	5.6092	5.6424	4.1708	4.2932	5.7763	5.866	7.154	7.1268	6.212	6.1674	6.9536
neg_5671	Glutaminyllysine	metab_14779	-	yes	up	1.436	0.754	1	-	HMDB0028802	M+Na-2H	C11H22N4O4	3.96242	-	neg	-	-	-	-	Organic acids and derivatives	Carboxylic acids and derivatives	295.141	-	46.4	45234-03-5	Amino acids, peptides, and analogues	3.9322	3.8838	3.8865	3.8622	3.8651	3.8501	3.8842	3.9022	3.9014	3.8967	3.9233	3.9361	5.8578	5.6468	4.1562	4.2786	3.8435	3.8255	4.0818	5.1353	4.7598	4.8145	5.2032
neg_1774	metab_10750	metab_10750	-	yes	down	0.8141	0.7516	1	-	-	-	-	3.9859	-	neg	-	-	-	-	-	-	309.156	-	-	-	-	5.2789	5.225	5.2828	5.213	5.0605	5.2366	3.5531	3.5711	3.5703	3.5656	3.5922	3.605	4.507	4.2976	5.2639	5.2831	3.5125	3.4944	4.5199	4.6416	5.0422	4.6873	3.8598
neg_3988	metab_13042	metab_13042	-	yes	up	1.5289	0.754	1	-	-	-	-	6.10513	-	neg	-	-	-	-	-	-	468.283	-	-	-	-	3.7867	4.0218	3.741	3.7167	3.7196	3.9397	4.9236	4.9344	5.4771	5.6988	5.171	5.6485	5.908	5.7895	4.0107	4.1331	5.2203	4.8561	3.9363	4.831	4.8419	3.8373	5.191
neg_6288	Polypodine B	metab_15374	-	yes	up	1.7285	0.754	1	-	HMDB0302993;LMST01010198	M+K-2H	C27H44O8	3.31472	C08834	neg	-	-	-	-	Lipids and lipid-like molecules	Steroids and steroid derivatives	533.256	-	78.8	18069-14-2	Bile acids, alcohols and derivatives	3.5087	3.4604	3.463	3.4387	3.4416	3.4266	4.3679	4.471	4.6495	4.4454	4.6305	4.6821	6.0833	6.065	3.7327	3.8551	3.4201	4.1833	3.6583	4.3757	3.5905	3.5593	3.7674
neg_2252	metab_11250	metab_11250	-	yes	down	0.7008	0.545	1	-	-	-	-	4.7984	-	neg	-	-	-	-	-	-	427.219	-	-	-	-	5.6261	5.5469	5.4949	5.5244	5.2558	5.6232	6.4341	6.4153	6.3406	6.3023	6.4148	6.4794	3.952	3.9425	6.2707	6.3037	3.8757	3.8878	5.4716	5.4461	4.32	4.1976	6.476
neg_3345	metab_12369	metab_12369	-	yes	down	0.6503	0.545	1	-	-	-	-	6.48038	-	neg	-	-	-	-	-	-	534.237	-	-	-	-	5.7971	5.6756	5.7226	5.6758	5.6373	5.718	3.7434	3.7613	3.7605	3.7558	3.7825	3.7953	3.779	3.7696	5.6861	5.8088	3.8688	3.6846	3.941	3.9772	3.8732	3.9318	4.2084
neg_603	metab_15115	metab_15115	-	yes	up	1.4662	0.754	1	-	-	-	-	5.2831	-	neg	-	-	-	-	-	-	812.43	-	-	-	-	3.8789	3.9521	4.0087	3.7285	3.6325	4.2134	4.7011	4.7668	5.0375	4.9989	3.0359	3.0487	5.5309	5.6872	3.9244	3.8061	5.3287	5.1925	6.4533	6.4376	5.9264	5.8884	5.4746
neg_766	Tryptophyl-Valine	metab_16020	-	yes	down	0.6789	0.545	1	-	HMDB0029096	M+K-2H, M+FA-H	C16H21N3O3	4.33752	-	neg	-	-	-	-	Organic acids and derivatives	Carboxylic acids and derivatives	348.157	-	30.6	-	Amino acids, peptides, and analogues	5.6937	5.6225	5.6057	5.6273	5.5335	5.5531	5.2447	5.0987	5.1984	5.2632	5.0848	5.4273	4.5847	3.8656	5.5561	5.6577	3.7987	3.8076	5.011	5.3866	5.4917	5.3294	6.1816
neg_5771	2-Aminophenol N-formate sulfate	metab_14874	-	yes	down	0.7359	0.545	1	-	HMDB0304922	M-H	C7H7NO5S	3.85333	-	neg	-	-	-	-	Not Available	Not Available	215.997	-	49.7	-	Not Available	5.5057	5.3742	5.4586	5.3197	5.2804	5.3166	3.9634	3.9814	3.9805	3.9759	4.0025	4.0153	3.9991	4.0517	5.3718	5.4835	3.9227	3.9046	4.161	4.1973	5.004	5.0042	4.2701
neg_5940	metab_15031	metab_15031	-	yes	down	0.5326	0.3392	1	-	-	-	-	3.68162	-	neg	-	-	-	-	-	-	864.414	-	-	-	-	6.2355	6.0323	6.1685	5.9842	5.9339	6.0843	5.6348	5.7702	5.5788	5.6572	5.601	5.7131	3.3306	3.3212	3.5669	3.6893	4.1483	3.2363	4.887	4.9727	3.4248	3.3936	3.6016
neg_2353	5-(Hydroxymethyl)pyrrolidin-2-one	metab_11349	-	yes	down	0.7341	0.545	1	-	HMDB0246731	3M-H	C5H9NO2	4.96997	-	neg	-	-	-	-	Organoheterocyclic compounds	Pyrrolidines	344.182	-	36.4	-	Pyrrolidones	5.509	6.0106	5.6679	5.7475	5.692	5.9221	6.2975	6.1113	6.2556	6.3648	6.0633	6.3086	4.0538	4.0443	4.6628	4.4125	6.0209	5.7119	5.9539	6.3201	5.5711	5.3715	6.2857
neg_4095	PYROVALERONE	metab_13156	-	yes	up	1.6162	0.754	1	-	HMDB0256994	M+Na-2H	C16H23NO	6.03467	-	neg	-	-	-	-	Organic oxygen compounds	Organooxygen compounds	266.151	-	34.5	-	Carbonyl compounds	3.6515	4.7743	4.0825	4.6472	4.1613	4.8973	3.6035	3.6215	3.6207	3.616	3.6426	3.6554	6.015	5.9016	3.8755	3.9979	5.1823	4.8407	5.0304	5.4966	4.993	4.2045	6.1368
neg_6004	metab_15091	metab_15091	-	yes	down	0.7321	0.545	1	-	-	-	-	3.60352	-	neg	-	-	-	-	-	-	355.199	-	-	-	-	5.5151	5.4573	5.4829	5.3531	5.3299	5.5034	6.694	6.7029	6.5867	6.6155	6.6656	6.692	4.0471	4.0377	4.3099	4.4531	3.9708	3.9527	6.8462	6.8531	6.6679	6.6525	6.8643
neg_5994	metab_15079	metab_15079	-	yes	up	1.4518	0.754	1	-	-	-	-	3.61135	-	neg	-	-	-	-	-	-	398.204	-	-	-	-	3.8962	3.8478	3.8504	3.8845	3.829	3.8141	3.8481	3.8661	3.8653	3.8606	3.8872	3.9001	5.594	5.6565	4.1201	4.2425	3.8075	4.1069	6.0626	6.0545	5.311	5.3279	6.3146
neg_5081	Tripeptide	metab_14185	-	yes	up	1.9695	0.508	1	-	HMDB0259261	M+FA-H	C24H35N7O8	4.73577	-	neg	-	-	-	-	Organic acids and derivatives	Peptidomimetics	594.253	-	54.8	-	Hybrid peptides	3.216	3.1676	3.1703	3.146	3.1489	3.1339	3.9272	4.0088	3.4772	3.1804	3.9894	3.975	6.3222	6.334	3.4399	3.5622	5.8537	5.7639	5.3218	5.3148	5.6729	5.7753	3.4746
neg_4269	metab_13344	metab_13344	-	yes	down	0.6427	0.545	1	-	-	-	-	5.81533	-	neg	-	-	-	-	-	-	231.033	-	-	-	-	5.8096	5.5855	5.6897	5.5727	5.5149	5.5568	3.7078	3.8564	3.7249	3.7203	3.7469	4.1507	3.7434	3.734	5.9209	6.107	3.6671	3.649	3.9054	3.9416	4.481	4.5295	4.4326
neg_299	metab_12001	metab_12001	-	yes	down	0.5978	0.545	1	-	-	-	-	3.50193	-	neg	-	-	-	-	-	-	421.209	-	-	-	-	5.9724	5.9169	5.9963	5.8208	5.8027	5.9067	7.2453	7.222	7.2802	7.252	7.0884	7.1313	3.5799	3.5704	3.8162	3.9386	4.3124	4.0013	6.5321	6.5432	6.3288	6.3064	6.3167
neg_6253	metab_15341	metab_15341	-	yes	up	1.4929	0.754	1	-	-	-	-	3.34603	-	neg	-	-	-	-	-	-	599.736	-	-	-	-	3.8279	3.7795	3.7822	3.7579	3.7608	3.7458	3.7799	3.7979	3.797	3.7924	3.819	3.8318	5.8631	5.7147	4.0519	4.1743	3.7392	3.7211	5.1453	5.0109	4.0009	4.4918	4.0866
neg_232	Miproxifene phosphate	metab_11314	-	yes	up	2.02	0.508	1	-	HMDB0254746	M-H2O-H, M+Na-2H	C29H36NO5P	3.24448	-	neg	-	-	-	-	Phenylpropanoids and polyketides	Stilbenes	490.215	-	34.3	-	Not Available	3.1586	3.1103	3.1129	3.0886	3.0916	3.0766	3.2467	3.403	3.1278	3.7465	3.5598	3.8219	6.4469	6.3806	3.3825	3.5049	5.9448	6.0124	6.0999	6	6.3623	6.349	3.4172
neg_5722	Gamma-Glutamyltyrosine	metab_14829	-	yes	up	1.4293	0.754	1	-	HMDB0011741	M-H2O-H	C14H18N2O6	3.91558	-	neg	-	-	-	-	Organic acids and derivatives	Carboxylic acids and derivatives	291.099	-	60.4	7432-23-7	Amino acids, peptides, and analogues	3.9257	3.8773	3.88	3.875	3.8586	3.8436	6.3347	6.3399	6.3565	6.3415	6.2538	6.2368	5.6387	5.611	4.9153	4.903	5.8495	5.7597	6.3775	6.3713	6.2897	6.2437	7.146
neg_6100	Diflucortolone	metab_15187	-	yes	up	1.5807	0.754	1	-	HMDB0251260	M-H2O-H	C22H28F2O4	3.49412	-	neg	-	-	-	-	Lipids and lipid-like molecules	Steroids and steroid derivatives	375.177	-	53.9	-	Hydroxysteroids	3.6934	4.0203	3.283	3.7772	3.3371	3.5661	5.1253	4.9912	5.433	5.336	5.263	4.9838	5.8539	5.8383	3.3848	3.5071	4.9871	4.9978	5.933	5.7238	5.3256	4.9876	7.6901
neg_549	metab_14597	metab_14597	-	yes	up	1.4415	0.754	1	-	-	-	-	6.2145	-	neg	-	-	-	-	-	-	447.134	-	-	-	-	3.9027	3.8543	3.8569	3.8326	3.8355	4.0957	4.997	4.9195	4.9505	4.8393	5.0728	4.7561	5.5528	5.6257	5.0478	5.3575	5.4797	5.5322	4.6983	4.8801	5.5794	5.3894	4.981
neg_1716	PS(6 keto-PGF1alpha/22:5(4Z,7Z,10Z,13Z,16Z))	metab_10696	-	yes	up	1.6056	0.754	1	-	HMDB0283321	M+FA-H	C48H78NO14P	3.87668	-	neg	-	-	-	-	Not Available	Not Available	968.517	-	73.5	-	Not Available	3.6539	1.6251	1.6277	1.604	1.6068	1.5922	1.6255	1.643	1.6423	1.6377	1.6637	1.6763	5.903	5.8665	3.6877	2.8424	6.4235	6.2953	1.8193	3.1619	2.8587	1.722	3.5074
neg_5441	Kinetensin 4-8	metab_14548	-	yes	up	1.8208	0.508	1	-	HMDB0012987	M-H2O-H	C35H46N10O7	4.23607	-	neg	-	-	-	-	Organic acids and derivatives	Carboxylic acids and derivatives	699.332	-	77.4	138482-58-3	Amino acids, peptides, and analogues	3.3749	3.3266	3.841	3.3049	3.3078	3.798	3.3269	3.3449	3.3441	3.3394	3.366	3.3788	6.1219	6.1451	3.5989	3.7212	6.4273	6.4355	6.637	6.6123	6.443	6.3414	5.9323
neg_2450	FP-biotin	metab_11450	-	yes	up	2.2683	0.3439	1	-	HMDB0252476	M-H2O-H	C27H50FN4O5PS	5.11093	-	neg	-	-	-	-	Organoheterocyclic compounds	Biotin and derivatives	573.304	-	47.1	-	Not Available	2.9128	4.5125	4.4385	4.0653	2.9341	2.3755	4.4621	4.3954	4.517	4.6103	2.4484	3.9363	6.4212	6.6072	2.6807	2.8029	6.5005	6.5507	7.1471	7.1093	6.7466	6.7723	7.1066
neg_5375	metab_14482	metab_14482	-	yes	down	0.7744	0.7516	1	-	-	-	-	4.33752	-	neg	-	-	-	-	-	-	178.75	-	-	-	-	5.3651	5.4914	5.4056	5.4479	5.1309	5.329	3.6906	3.3162	4.0426	4.0022	3.6999	3.4961	3.9338	4.1546	5.178	5.3335	3.6633	3.2395	3.4957	3.9468	4.9426	4.9804	4.3063
neg_5358	3-Hydroxy-2-oxoindole	metab_14465	map00402;map01100;map01110;map00999	yes	down	0.7922	0.7516	1	Benzoxazinoid biosynthesis;Metabolic pathways;Biosynthesis of secondary metabolites;Biosynthesis of various plant secondary metabolites	HMDB0240741	M-H	C8H7NO2	4.36103	C11130	neg	-	-	Metabolism;Metabolism;Metabolism;Metabolism	Biosynthesis of other secondary metabolites;Global and overview maps;Global and overview maps;Biosynthesis of other secondary metabolites	Organoheterocyclic compounds	Indoles and derivatives	148.04	-	52.9	-	Indolines	5.3083	5.339	5.2689	5.2503	5.1775	5.2892	4.1529	3.8013	4.2604	3.7964	3.9825	3.4546	4.0859	4.2055	5.3707	5.3482	3.9608	3.9848	4.1635	4.1837	4.9074	4.8562	4.5421
neg_1984	7,11-Bisdeacetylvaltrate 7-(3-methylpentanoate) 11-(3-hydroxy-3-methylbutanoate)	metab_10968	-	yes	up	1.8888	0.508	1	-	HMDB0033655	M+Na-2H	C26H38O9	4.3297	-	neg	-	-	-	-	Lipids and lipid-like molecules	Prenol lipids	515.226	-	79.4	137088-15-4	Monoterpenoids	3.2932	3.2449	3.2475	3.2232	3.2261	3.2112	3.2452	3.2632	3.2624	3.2577	3.2843	3.2971	6.1676	6.2203	3.5171	3.6395	5.9529	6.0471	4.9735	4.8333	5.3278	5.3831	5.856
neg_4626	Eugenol	metab_13715	map00940	yes	down	0.7957	0.7516	1	Phenylpropanoid biosynthesis	HMDB0005809;MJDBOTE0000375	M+FA-H	C10H12O2	5.34575	C10453	neg	-	-	Metabolism	Biosynthesis of other secondary metabolites	Benzenoids	Phenols	209.081	-	41.1	97-53-0	Methoxyphenols	5.2969	5.1881	5.2492	5.1891	5.1878	5.2267	5.0912	5.0376	4.14	3.6023	3.0944	3.1072	4.2113	4.215	5.093	5.1309	3.3265	2.9966	7.0198	7.0099	4.2794	4.2443	3.3619
neg_322	metab_12240	metab_12240	-	yes	up	1.4085	0.754	1	-	-	-	-	3.59572	-	neg	-	-	-	-	-	-	491.181	-	-	-	-	3.9473	3.8989	3.9016	3.8772	3.8802	3.8652	3.8993	3.9172	3.9164	3.9117	3.9384	3.9512	5.6347	5.5597	4.1713	4.2937	5.3924	5.3252	5.5631	5.5265	4.9382	5.0746	4.206
neg_5486	metab_14593	metab_14593	-	yes	up	2.0252	0.508	1	-	-	-	-	4.18918	-	neg	-	-	-	-	-	-	532.203	-	-	-	-	3.1425	3.0942	3.0968	3.0725	3.0754	3.0605	3.0945	3.1125	3.1117	3.107	3.1336	3.1464	6.4216	6.3642	3.3664	3.4888	3.0539	3.2951	6.8903	6.8648	6.6181	6.6661	7.0806
neg_4234	5-Hydroxylysine	metab_13306	map01100;map00310	yes	up	1.7165	0.508	1	Metabolic pathways;Lysine degradation	HMDB0245508;HMDB0000450	3M-H	C6H14N2O3	5.85448	C16741	neg	-	-	Metabolism;Metabolism	Global and overview maps;Amino acid metabolism	Organic acids and derivatives	Carboxylic acids and derivatives	485.298	-	30.1	1190-94-9	Amino acids, peptides, and analogues	3.4995	3.4511	3.6564	3.4294	3.4324	3.4174	5.3416	5.2696	5.5599	5.4391	5.4571	5.5029	5.9265	6.007	3.7234	3.8458	3.4108	3.3927	5.0286	5.0277	3.5812	3.55	5.8528
neg_3437	metab_12468	metab_12468	-	yes	down	0.7723	0.7516	1	-	-	-	-	7.53697	-	neg	-	-	-	-	-	-	542.25	-	-	-	-	5.3624	5.2802	5.4007	5.1987	4.9368	5.2372	4.1152	4.1332	4.1324	4.1277	4.1543	4.1672	4.1509	4.1414	4.3872	4.5096	4.0745	4.0565	4.3128	4.3491	4.245	4.2138	4.4219
neg_6317	metab_15406	metab_15406	-	yes	up	1.4219	0.754	1	-	-	-	-	3.29123	-	neg	-	-	-	-	-	-	270.146	-	-	-	-	3.9226	3.8742	3.8769	3.8525	3.8555	3.8405	5.6723	5.7442	5.5201	5.5452	5.7342	5.7857	5.6214	5.5777	4.1466	4.269	5.0878	5.2163	6.7025	6.684	5.1696	5.124	7.1695
neg_5328	metab_14434	metab_14434	-	yes	up	2.4383	0.3439	1	-	-	-	-	4.40788	-	neg	-	-	-	-	-	-	716.33	-	-	-	-	2.7631	4.5841	4.1849	2.6931	3.078	3.6855	2.7151	2.7331	2.7322	4.2554	2.7542	4.2083	6.6895	6.7371	2.9868	3.1091	6.9985	7.0756	6.7229	6.6294	5.9824	6.1596	6.2859
neg_2365	metab_11361	metab_11361	-	yes	up	2.0095	0.508	1	-	-	-	-	4.98563	-	neg	-	-	-	-	-	-	900.448	-	-	-	-	3.155	3.1066	3.1093	3.085	3.0879	3.0729	4.4741	4.4284	4.4606	4.5818	5.3923	5.1004	6.296	6.3401	3.3789	3.5012	6.966	6.9509	8.0403	8.0444	8.0436	7.9984	7.8322
neg_2928	metab_11934	metab_11934	-	yes	down	0.7849	0.7516	1	-	-	-	-	5.85448	-	neg	-	-	-	-	-	-	790.378	-	-	-	-	5.3193	5.0706	5.0357	5.157	5.2243	5.2036	4.5922	4.8546	4.6829	4.642	4.3514	4.5259	4.4346	4.1753	3.0083	3.1306	3.5418	2.678	6.345	6.2457	5.9507	5.9718	6.019
neg_5104	(1R,6R)-6-hydroxy-2-succinylcyclohexa-2,4-diene-1-carboxylate	metab_14208	map01100;map00130;map01110;map01240	yes	down	0.8302	0.7516	1	Metabolic pathways;Ubiquinone and other terpenoid-quinone biosynthesis;Biosynthesis of secondary metabolites;Biosynthesis of cofactors	HMDB0303951	M-H2O-H	C11H12O6	4.70453	C05817	neg	-	-	Metabolism;Metabolism;Metabolism;Metabolism	Global and overview maps;Metabolism of cofactors and vitamins;Global and overview maps;Global and overview maps	Organic acids and derivatives	Keto acids and derivatives	221.045	-	67.8	-	Gamma-keto acids and derivatives	5.1864	5.1011	5.0845	5.0529	5.1451	5.059	4.2797	4.2977	4.2969	4.2922	4.3188	4.3317	4.3154	4.3059	4.5517	4.7307	4.9683	4.9847	5.5838	5.5604	5.7805	5.752	5.7192
neg_1315	metab_10295	metab_10295	-	yes	up	2.0726	0.508	1	-	-	-	-	3.31472	-	neg	-	-	-	-	-	-	520.227	-	-	-	-	3.0887	3.0404	3.043	3.0187	3.0217	3.0067	3.0408	3.0587	3.0579	3.0532	3.0798	3.0927	6.4007	6.4017	3.3126	3.435	4.1742	3.8126	3.9458	3.2745	4.2526	4.3777	3.5952
neg_5008	N-[(3a,5b,7a,12a)-3,12-dihydroxy-24-oxo-7-(sulfooxy)cholan-24-yl]-Glycine	metab_14109	-	yes	up	2.1464	0.508	1	-	HMDB0002640	M-H	C26H43NO9S	4.83755	-	neg	-	-	-	-	Lipids and lipid-like molecules	Steroids and steroid derivatives	544.262	-	79.6	71977-73-6	Bile acids, alcohols and derivatives	3.0154	3.0874	3.6825	2.9454	2.9483	3.8453	4.2758	2.9853	2.9845	2.9798	3.0064	3.9625	6.4332	6.4722	3.2392	3.3615	2.9267	4.4436	6.4833	6.4587	7.2694	7.2573	4.2526
neg_4861	metab_13956	metab_13956	-	yes	up	1.4458	0.754	1	-	-	-	-	5.03262	-	neg	-	-	-	-	-	-	516.249	-	-	-	-	3.8787	3.8303	3.833	3.8087	3.8116	3.7966	3.8307	3.8487	3.8479	3.8432	4.2717	4.1934	5.6849	5.6079	4.1027	4.2251	3.79	3.772	4.0283	4.0759	4.4545	4.748	4.5009
neg_5530	metab_14639	metab_14639	-	yes	down	0.8217	0.7516	1	-	-	-	-	4.15012	-	neg	-	-	-	-	-	-	203.056	-	-	-	-	5.2068	5.3621	5.2271	5.2804	5.1563	5.3326	3.8544	3.5223	4.0136	3.5261	4.316	4.0033	4.3759	4.2785	4.994	5.098	4.2688	3.923	3.8725	3.5477	4.6638	4.5406	3.5744
neg_4800	metab_13892	metab_13892	-	yes	down	0.6691	0.545	1	-	-	-	-	5.11093	-	neg	-	-	-	-	-	-	358.198	-	-	-	-	5.6812	5.766	5.6511	5.6749	5.5438	5.7406	6.4857	6.4335	6.4459	6.5007	6.374	6.4352	3.8107	3.8012	4.047	4.1694	5.3263	5.1443	4.8611	5.1566	4.6966	3.8736	5.835
neg_3059	metab_12077	metab_12077	-	yes	up	1.4433	0.754	1	-	-	-	-	6.03467	-	neg	-	-	-	-	-	-	799.926	-	-	-	-	3.8808	3.8325	3.8351	3.8108	3.8137	3.7987	3.8328	3.8508	3.85	3.8453	3.8719	3.8848	5.8296	5.6012	5.8962	5.6569	6.2175	5.8801	4.0304	4.0667	4.466	3.9314	4.1395
neg_4670	metab_13761	metab_13761	-	yes	up	1.5946	0.754	1	-	-	-	-	5.2831	-	neg	-	-	-	-	-	-	974.466	-	-	-	-	3.6545	3.6061	3.6087	4.5171	4.5526	4.3367	3.6064	3.6244	3.6236	4.502	3.6455	4.7737	5.7753	5.8273	4.9176	4.0008	7.2139	7.073	6.3954	6.4368	6.1578	6.3763	3.9131
neg_5660	2-[4-(sulfooxy)phenyl]acetic acid	metab_14767	-	yes	down	0.5995	0.545	1	-	HMDB0132500	M-H	C8H8O6S	3.97807	-	neg	-	-	-	-	Organic acids and derivatives	Organic sulfuric acids and derivatives	230.997	-	43.5	-	Arylsulfates	5.9276	5.8046	5.8716	5.7769	5.6864	5.7673	3.487	3.5049	3.5041	3.4994	3.526	3.5389	3.5226	3.5535	5.9214	6.0028	3.4463	4.0576	3.6845	3.7208	5.5567	5.546	3.7936
neg_2976	PE(PGF1alpha/20:2(11Z,14Z))	metab_11987	-	yes	up	1.6232	0.754	1	-	HMDB0262123	M+Cl	C45H82NO11P	5.91718	-	neg	-	-	-	-	Not Available	Not Available	878.536	-	61	-	Not Available	3.6136	3.5652	3.5678	3.5435	3.5464	3.5315	4.7155	4.3963	4.8787	4.6548	4.2121	4.8459	5.8529	5.8654	3.8375	3.9599	3.5249	3.5068	6.9431	6.909	7.1944	7.188	7.0186
neg_5306	metab_14412	metab_14412	-	yes	up	1.4595	0.754	1	-	-	-	-	4.4547	-	neg	-	-	-	-	-	-	397.245	-	-	-	-	3.853	3.8046	3.8073	3.783	3.7859	3.7709	3.805	3.8229	3.8221	3.8174	3.8441	3.8569	5.6103	5.6233	4.077	4.1994	5.8677	5.9877	5.7093	5.6555	3.9348	3.9036	4.7832
neg_2694	metab_11693	metab_11693	-	yes	down	0.7926	0.7516	1	-	-	-	-	5.47117	-	neg	-	-	-	-	-	-	912.324	-	-	-	-	5.2848	5.2714	5.4048	4.8884	5.0233	5.2822	5.8008	5.6751	5.5924	5.7776	5.5759	5.5732	4.1979	4.1885	4.4343	4.5567	4.1216	4.1035	6.0367	6.046	6.2235	6.1552	5.5689
neg_4058	metab_13116	metab_13116	-	yes	down	0.6678	0.545	1	-	-	-	-	6.05815	-	neg	-	-	-	-	-	-	572.255	-	-	-	-	5.6784	5.1371	5.6364	5.6119	5.6262	5.6596	3.7569	3.7748	3.774	3.7694	3.796	3.8088	4.193	3.792	4.0289	4.1513	3.7162	3.6981	3.9545	3.9907	5.8505	5.7339	4.0636
neg_3654	metab_12706	metab_12706	-	yes	down	0.6507	0.545	1	-	-	-	-	6.76207	-	neg	-	-	-	-	-	-	435.251	-	-	-	-	5.7365	5.609	5.6793	5.4946	5.2943	5.5337	3.7064	3.7244	3.7236	3.7189	3.7455	3.7584	3.7421	3.7326	3.9784	4.1008	3.6658	3.6477	3.904	3.9403	3.8362	3.805	4.0131
neg_3083	metab_12099	metab_12099	-	yes	down	0.6486	0.545	1	-	-	-	-	6.05815	-	neg	-	-	-	-	-	-	635.25	-	-	-	-	5.7426	5.1991	5.7117	5.5774	5.7556	5.6607	3.6986	3.7165	3.7157	3.711	3.7377	3.7505	3.7342	3.7248	3.9706	4.093	4.254	4.1631	3.8962	4.3163	5.6416	5.6757	4.0053
neg_59	metab_14989	metab_14989	-	yes	down	0.6093	0.545	1	-	-	-	-	6.11297	-	neg	-	-	-	-	-	-	272.15	-	-	-	-	5.8809	5.8245	5.8826	5.7437	5.6372	5.778	5.7714	5.7168	5.7021	5.6868	5.815	5.7535	4.4825	3.5835	5.5772	5.6139	5.2939	5.4317	7.0508	6.9864	7.8441	7.822	7.0216
neg_4989	2-Methylindoline	metab_14089	-	yes	up	1.4127	0.754	1	-	-	M-H	C9H11N	4.86102	-	neg	-	-	-	-	-	-	132.081	78.5	-	-	-	3.9218	5.1246	4.0408	4.8216	4.1849	5.0708	3.3694	3.3873	3.3865	3.3818	3.4085	3.4213	5.6849	5.5402	3.6413	3.7637	5.2867	4.7748	4.8511	5.423	5.8444	5.0739	5.2584
neg_587	metab_14962	metab_14962	-	yes	down	0.7693	0.7516	1	-	-	-	-	6.02683	-	neg	-	-	-	-	-	-	285.182	-	-	-	-	5.3465	5.3978	5.3376	5.2837	5.177	5.2936	5.7755	5.7858	5.8552	5.8432	5.8811	5.9119	4.1795	4.1128	4.3586	4.481	5.6022	5.5325	6.103	6.165	6.0402	5.9748	6.8258
neg_3057	Phorbolol myristate acetate	metab_12075	-	yes	up	1.6815	0.754	1	-	HMDB0256460	M+K-2H	C36H58O8	6.03467	-	neg	-	-	-	-	Lipids and lipid-like molecules	Prenol lipids	655.367	-	78.6	-	Diterpenoids	3.5264	3.478	3.4807	3.4563	3.4593	3.4443	5.8822	5.8895	5.8694	5.7813	5.5705	5.5959	6.0096	5.9296	3.7503	3.8727	6.0337	5.6482	3.6759	3.7122	4.6032	4.1166	4.2162
neg_5929	N-(3-(3-Hydroxy-4-methoxyphenyl)propyl)-L-alpha-aspartyl-L-phenylalanine	metab_15019	-	yes	down	0.7414	0.7516	1	-	HMDB0259626	M-H	C23H28N2O7	3.69727	-	neg	-	-	-	-	Organic acids and derivatives	Carboxylic acids and derivatives	443.178	-	51.9	-	Amino acids, peptides, and analogues	5.4294	5.236	5.3755	5.1582	5.0546	5.1645	5.2601	5.3271	5.1822	5.2845	5.3521	5.4611	4.0347	4.0252	4.271	4.3934	3.9583	3.9402	6.4383	6.4357	6.4816	6.4898	6.1532
neg_4982	metab_14082	metab_14082	-	yes	down	0.7576	0.7516	1	-	-	-	-	4.86877	-	neg	-	-	-	-	-	-	242.013	-	-	-	-	5.3788	5.2907	5.3737	5.0717	5.0657	5.2855	6.6214	6.6836	6.6625	6.6637	6.6914	6.7708	4.0845	4.0751	5.2165	5.5306	5.3973	5.3842	5.4959	5.319	4.9949	4.9962	5.7275
neg_3369	metab_12393	metab_12393	-	yes	down	0.6463	0.545	1	-	-	-	-	6.62903	-	neg	-	-	-	-	-	-	605.245	-	-	-	-	5.7413	5.6912	5.7537	5.7254	5.5062	5.6887	3.6846	3.7026	3.7018	3.6971	4.0215	3.7365	3.7203	3.7108	4.239	4.4623	3.7337	3.6259	3.8822	3.9185	3.8144	3.7832	3.9913
neg_321	metab_12230	metab_12230	-	yes	up	1.4868	0.754	1	-	-	-	-	3.58007	-	neg	-	-	-	-	-	-	354.131	-	-	-	-	3.7997	3.7513	3.754	3.9595	3.7326	3.7176	6.7778	6.8342	6.744	6.7517	6.8082	6.8376	5.6309	5.6493	4.0237	4.1461	6.2339	6.2135	7.2996	7.3017	6.9522	6.9139	7.8725
neg_32	metab_12220	metab_12220	-	yes	up	1.695	0.754	1	-	-	-	-	3.26785	-	neg	-	-	-	-	-	-	871.471	-	-	-	-	3.5061	3.4577	3.4604	3.436	3.439	3.424	3.4581	3.6918	4.2257	3.4705	4.4459	4.5624	6.0411	5.9427	3.73	3.8524	5.5832	5.629	6.567	6.5059	6.7052	6.7906	6.6243
neg_4526	metab_13611	metab_13611	-	yes	down	0.6653	0.545	1	-	-	-	-	5.46332	-	neg	-	-	-	-	-	-	323.059	-	-	-	-	5.6674	5.553	5.5923	5.4749	5.3245	5.4487	3.7443	3.7623	3.7615	3.7568	3.7834	3.7962	3.78	3.7705	5.5649	5.6539	3.7036	3.6856	3.9419	4.23	5.356	5.2465	4.9022
neg_2471	Enterodiol	metab_11471	-	yes	up	1.888	0.508	1	-	HMDB0005056	2M-H	C18H22O4	5.13443	C18166	neg	-	-	-	-	Lignans, neolignans and related compounds	Dibenzylbutane lignans	603.3	-	59.1	80226-00-2	Dibenzylbutanediol lignans	3.2677	2.527	3.1556	2.5054	2.5083	2.4934	4.4599	2.5453	4.2662	4.1907	3.1696	2.7275	6.1382	6.1696	2.7988	2.921	7.2426	7.2961	6.5064	6.4779	5.7835	5.7657	5.9298
neg_2035	metab_11020	metab_11020	-	yes	down	0.7066	0.545	1	-	-	-	-	4.4157	-	neg	-	-	-	-	-	-	555.315	-	-	-	-	5.5287	5.3944	5.4885	5.4252	5.4556	5.5948	7.0126	6.9941	6.8686	6.8664	7.2324	7.2313	3.9162	3.9068	4.1525	4.2749	3.8399	4.3629	5.7219	5.6909	5.7619	5.7789	4.1872
neg_4430	metab_13509	metab_13509	-	yes	down	0.6404	0.545	1	-	-	-	-	5.60452	-	neg	-	-	-	-	-	-	375.131	-	-	-	-	5.751	5.5199	5.6043	5.3231	5.3468	5.3777	3.4341	3.4521	3.4513	3.4466	3.4732	3.4861	3.4698	3.6829	5.4789	5.4729	3.3935	3.3754	3.6317	3.668	4.7541	4.4926	3.7408
neg_4425	3 Hydroxycoumarin	metab_13503	-	yes	down	0.7549	0.7516	1	-	HMDB0002149	M+Cl	C9H6O3	5.61233	-	neg	-	-	-	-	Phenylpropanoids and polyketides	Coumarins and derivatives	197.001	-	33.3	939-19-5	Hydroxycoumarins	5.3721	4.8462	5.3125	4.9081	5.1173	4.9318	2.9332	2.9776	2.9503	2.9456	3.2306	2.985	4.0169	4.0553	4.8731	4.9511	3.9972	3.7871	4.2257	4.4179	4.6376	4.6216	4.486
neg_3165	metab_12184	metab_12184	-	yes	up	1.4821	0.754	1	-	-	-	-	6.12862	-	neg	-	-	-	-	-	-	516.303	-	-	-	-	3.7968	3.7484	3.751	3.7267	3.7296	3.7147	5.3968	5.3556	5.4738	5.4261	5.3525	5.3441	5.4539	5.6273	4.0207	4.1431	3.7081	3.69	3.9463	3.9826	3.8785	3.8473	4.4631
neg_2835	PG(22:6(4Z,7Z,10Z,13Z,16Z,19Z)/20:3(5Z,8Z,11Z))	metab_11839	map01100;map00564;map00552	yes	down	0.6166	0.545	1	Metabolic pathways;Glycerophospholipid metabolism;Teichoic acid biosynthesis	PW_C063056;HMDB0116602	M+FA-H	C48H77O10P	5.70615	C00344	neg	Lipids	Phospholipids	Metabolism;Metabolism;Metabolism	Global and overview maps;Lipid metabolism;Glycan biosynthesis and metabolism	Lipids and lipid-like molecules	Glycerophospholipids	889.516	-	33.1	-	Glycerophosphoglycerols	5.8272	5.7618	5.8196	5.7167	5.6136	5.673	7.8099	7.8536	7.7869	7.7569	7.9186	7.9358	4.0942	3.5928	3.8386	3.961	3.5259	3.5078	4.6479	4.7983	4.3036	4.3195	6.4058
neg_1715	L-Furosine	metab_10695	-	yes	up	1.7655	0.508	1	-	HMDB0029390	2M-H	C12H18N2O4	3.87668	-	neg	-	-	-	-	Organic acids and derivatives	Carboxylic acids and derivatives	507.246	-	74.1	19746-33-9	Amino acids, peptides, and analogues	3.4039	3.3555	3.3582	3.3339	3.3368	3.3218	4.91	4.5766	5.0095	4.9398	5.1114	4.3743	6.0098	6.0098	3.6279	3.7502	3.3152	3.2972	5.4825	5.4171	3.4857	3.4545	3.6625
neg_1593	L-beta-aspartyl-L-threonine	metab_10573	-	yes	up	1.6815	0.754	1	-	HMDB0011169	M+FA-H	C8H14N2O6	3.71292	-	neg	-	-	-	-	Organic acids and derivatives	Peptidomimetics	279.085	-	56.7	-	Hybrid peptides	3.5106	3.4622	3.4649	3.4406	3.4435	3.7139	5.5159	5.5091	5.6065	5.6036	5.5065	5.5289	5.9014	5.903	3.7346	3.8569	5.7935	5.8771	4.7576	3.6964	3.5924	3.5612	3.7692
neg_1995	metab_10978	metab_10978	-	yes	down	0.7446	0.7516	1	-	-	-	-	4.34537	-	neg	-	-	-	-	-	-	178.007	-	-	-	-	5.3958	5.3337	5.3537	5.378	5.3731	5.4169	3.3497	3.3676	3.3668	3.3622	3.3888	3.4016	3.3853	4.0176	5.2037	5.0565	3.4711	3.4638	4.2682	4.0748	4.9929	4.9551	4.2169
neg_4821	metab_13914	metab_13914	-	yes	down	0.7458	0.7516	1	-	-	-	-	5.07962	-	neg	-	-	-	-	-	-	954.93	-	-	-	-	5.3903	3.9936	5.4772	5.3065	5.2743	5.2956	6.5681	6.5817	6.7157	6.8159	6.2322	6.421	4.0297	4.0202	4.417	4.3884	3.9533	3.9352	4.1916	4.2279	4.1238	4.0926	4.3007
neg_3053	PS(18:3(9Z,12Z,15Z)/PGJ2)	metab_12071	-	yes	down	0.3474	0.1061	1	-	HMDB0281870	M+FA-H	C44H70NO12P	6.02683	-	neg	-	-	-	-	Not Available	Not Available	880.469	-	72.8	-	Not Available	6.9809	6.5116	6.6832	6.4568	6.4153	6.4948	5.3354	5.2928	5.1213	4.7753	4.9158	4.4731	2.4348	2.4254	2.6705	2.7927	2.3588	2.3408	2.5963	2.6324	2.5287	2.4976	4.2008
neg_3770	metab_12825	metab_12825	-	yes	down	0.7915	0.7516	1	-	-	-	-	6.30828	-	neg	-	-	-	-	-	-	494.289	-	-	-	-	5.2498	5.1489	5.1152	4.8481	4.3079	4.6472	4.1291	4.1471	4.1463	4.1416	4.1682	4.1811	4.1648	4.1553	5.0244	5.2636	4.0884	4.0704	4.3267	4.363	4.2589	4.2277	4.5808
neg_6638	Histidinyl-Proline	metab_15725	-	yes	up	1.4861	0.754	1	-	HMDB0304781;HMDB0028893	M-H	C11H16N4O3	0.9906	-	neg	-	-	-	-	Organic acids and derivatives	Carboxylic acids and derivatives	251.115	-	69.2	20930-58-9	Amino acids, peptides, and analogues	3.7824	3.734	3.7366	3.7123	3.7152	3.7003	3.7344	3.7523	3.7515	3.7468	3.7735	3.8044	5.4863	5.6209	4.0064	4.1287	4.586	4.6504	6.0172	5.9886	4.9593	4.7058	6.6817
neg_5950	Dihydroergotamine	metab_15040	-	yes	down	0.7394	0.7516	1	-	HMDB0014465;HMDB0251307;MJDBOTE0001203	M+Cl	C33H37N5O5	3.6738	C07798	neg	-	-	-	-	Alkaloids and derivatives	Ergoline and derivatives	618.245	-	57.5	511-12-6;6190-39-2	Lysergic acids and derivatives	5.4049	6.0919	5.3722	5.5486	5.3491	5.8637	6.2191	6.2421	6.204	6.421	6.4146	6.5542	4.0947	3.9967	4.2425	4.3649	4.7949	4.6949	5.3348	5.1238	4.5627	4.2045	4.2771
neg_748	metab_16002	metab_16002	-	yes	up	1.4687	0.754	1	-	-	-	-	4.2749	-	neg	-	-	-	-	-	-	417.235	-	-	-	-	3.8073	3.7589	3.7615	3.7372	3.7401	3.7252	5.8996	5.8325	5.7994	5.767	5.9557	5.9778	5.4413	5.5916	4.0312	4.1536	3.7186	3.7005	3.9568	3.9931	3.889	3.8578	6.3283
neg_4839	metab_13932	metab_13932	-	yes	down	0.617	0.545	1	-	-	-	-	5.06398	-	neg	-	-	-	-	-	-	704.362	-	-	-	-	5.8119	5.7973	5.8393	5.7609	5.6665	5.7974	3.2996	3.3175	3.3167	3.312	3.3386	3.3515	3.6755	3.5859	3.5715	3.6939	6.1067	6.5109	3.4971	3.5333	3.4293	3.3981	3.6062
neg_4207	metab_13276	metab_13276	-	yes	up	1.8891	0.508	1	-	-	-	-	5.88577	-	neg	-	-	-	-	-	-	632.341	-	-	-	-	3.252	4.6658	4.5404	4.0976	4.4066	4.6366	3.204	3.222	3.2211	3.2165	3.2431	3.2559	6.1203	6.1435	3.9159	3.5983	5.3343	5.3794	4.8346	4.8558	5.2845	5.2867	5.3109
neg_2771	metab_11774	metab_11774	-	yes	down	0.7529	0.7516	1	-	-	-	-	5.61233	-	neg	-	-	-	-	-	-	243.088	-	-	-	-	5.3588	5.214	5.3134	5.0767	5.0828	5.1864	3.331	3.3489	3.3481	3.3434	3.37	3.3829	3.9727	4.0346	5.2076	5.195	3.8004	3.2722	3.5752	3.5648	4.3293	4.2484	3.9317
neg_2811	metab_11816	metab_11816	-	yes	up	1.445	0.754	1	-	-	-	-	5.667	-	neg	-	-	-	-	-	-	633.362	-	-	-	-	3.8412	3.7929	3.7955	3.7712	3.7741	3.7591	3.7932	3.8112	3.8104	3.8057	3.8323	3.8452	5.5878	5.5508	4.0652	4.1876	3.7525	3.7345	4.0274	4.0271	4.8149	4.895	4.5453
neg_1221	Hydroxymelphalan	metab_10200	-	yes	up	4.8038	0.1095	1	-	HMDB0253275	2M+FA-H	C13H19ClN2O3	3.08868	-	neg	-	-	-	-	Organic acids and derivatives	Carboxylic acids and derivatives	617.209	-	68.6	-	Amino acids, peptides, and analogues	1.6175	1.5704	1.573	2.0377	1.5521	2.2278	1.5707	1.5882	1.5874	1.5829	1.6088	1.6214	7.6593	7.7702	1.8373	1.9582	6.1198	6.3265	6.4058	6.3471	6.3271	6.264	2.6718
neg_2290	2-(4-Methyl-5-thiazolyl)ethyl octanoate	metab_11285	-	yes	up	1.4738	0.754	1	-	HMDB0032423	M+Cl	C14H23NO2S	4.85318	-	neg	-	-	-	-	Organoheterocyclic compounds	Azoles	304.115	-	42.5	163266-17-9	Thiazoles	3.7948	4.2661	4.1814	3.8828	3.8264	4.2507	5.751	5.6006	5.565	5.5178	5.6763	5.6114	5.6073	5.5928	4.9397	4.8928	5.2076	5.1847	6.5737	6.612	6.5777	6.631	6.9465
neg_6712	metab_15804	metab_15804	-	yes	down	0.8075	0.7516	1	-	-	-	-	0.779983	-	neg	-	-	-	-	-	-	561.032	-	-	-	-	5.1931	5.04	5.3035	5.2435	5.5669	5.2403	4.7439	4.8841	4.7732	4.8834	4.5834	4.7921	4.2594	4.1934	5.2808	5.1757	5.1549	4.7922	2.6795	2.1179	4.3875	4.5625	1.8042
neg_4205	metab_13274	metab_13274	-	yes	down	0.6653	0.545	1	-	-	-	-	5.88577	-	neg	-	-	-	-	-	-	712.341	-	-	-	-	5.6354	5.9308	5.6772	5.6945	5.7194	5.9219	3.6384	3.6563	3.6555	3.6508	3.6774	3.6903	3.674	3.7493	3.9103	4.0327	3.5977	3.5796	3.8359	3.8722	3.7681	3.7369	3.945
neg_2915	metab_11922	metab_11922	-	yes	up	1.9887	0.508	1	-	-	-	-	5.8388	-	neg	-	-	-	-	-	-	833.928	-	-	-	-	3.1395	3.0911	3.0938	3.0695	3.0724	3.0574	3.0915	3.1094	3.1086	3.1039	3.1306	3.1434	6.2651	6.2435	4.8919	3.4857	4.3121	4.4119	4.9368	4.7873	4.2399	4.0641	3.398
neg_591	metab_14999	metab_14999	-	yes	down	0.68	0.545	1	-	-	-	-	5.72183	-	neg	-	-	-	-	-	-	791.294	-	-	-	-	5.5832	5.6532	5.6325	5.6131	5.4451	5.5636	3.7703	3.7883	3.7875	3.7828	3.8094	3.8223	3.806	3.7966	5.7856	5.7682	4.4016	4.411	5.6241	5.6679	6.2678	6.2312	5.0052
neg_2813	17-O-deacetylvindoline	metab_11818	map01110;map00901	yes	up	1.7534	0.508	1	Biosynthesis of secondary metabolites;Indole alkaloid biosynthesis	HMDB0304032	2M+FA-H	C23H31N2O5+	5.667	C01091	neg	-	-	Metabolism;Metabolism	Global and overview maps;Biosynthesis of other secondary metabolites	Alkaloids and derivatives	Plumeran-type alkaloids	875.447	-	88.4	-	Not Available	3.4058	3.3722	3.3601	3.3358	3.3387	3.3237	4.2547	4.1717	4.3413	4.3196	3.3969	3.4097	5.9445	5.9717	3.6297	3.7521	6.5517	6.529	5.9867	5.9226	6.2972	6.3531	5.4997
neg_4423	CDP-DG(18:1(12Z)-2OH(9,10)/i-15:0)	metab_13501	-	yes	down	0.774	0.7516	1	-	HMDB0293625	M-H2O-H	C45H81N3O17P2	5.61233	-	neg	-	-	-	-	Not Available	Not Available	978.49	-	56.4	-	Not Available	5.2842	5.0915	5.3238	4.8381	4.4721	4.9538	6.4313	6.4497	6.4429	6.4329	6.4474	6.4007	4.0996	4.0902	4.336	4.4584	4.9254	4.0052	6.5043	6.4739	4.6461	4.2808	4.3707
neg_3211	Sphingosine 1-phosphate (d16:1-P)	metab_12232	-	yes	down	0.6426	0.545	1	-	HMDB0060061	M+FA-H	C16H34NO5P	6.1834	-	neg	-	-	-	-	Organic acids and derivatives	Organic phosphoric acids and derivatives	396.215	-	37.1	-	Phosphate esters	5.7071	5.5415	5.6475	5.4687	5.4026	5.518	3.641	3.659	3.6582	3.6535	3.6801	3.8103	3.9825	3.6672	5.5887	5.6675	3.6004	3.882	4.1075	4.1211	4.5026	4.4587	4.6174
neg_2795	NLc6Cer	metab_11799	-	yes	down	0.8199	0.7516	1	-	HMDB0062507	M-2H	C60H105N3O33	5.64363	-	neg	-	-	-	-	Lipids and lipid-like molecules	Sphingolipids	696.821	-	56.1	-	Glycosphingolipids	5.1435	5.0512	4.9086	4.1807	5.1218	5.0236	4.1911	4.2091	4.2083	4.2036	4.2302	4.2431	4.2268	4.2173	4.4632	4.6459	4.1505	4.3854	6.266	6.297	6.6746	6.6855	5.9216
neg_2970	metab_11981	metab_11981	-	yes	up	1.5762	0.754	1	-	-	-	-	5.90933	-	neg	-	-	-	-	-	-	662.352	-	-	-	-	3.6323	3.5839	3.5865	3.5622	3.5651	3.5502	6.5711	6.5889	6.3688	6.3619	6.8409	6.8389	5.4539	5.7252	3.8562	3.9786	4.387	4.4927	4.1822	4.1093	3.714	3.6828	5.8692
neg_4188	metab_13254	metab_13254	-	yes	up	1.6191	0.754	1	-	-	-	-	5.90147	-	neg	-	-	-	-	-	-	891.951	-	-	-	-	3.5672	3.6991	3.5215	3.4972	3.5001	4.0939	3.5192	3.5372	3.5364	3.5317	3.5583	3.5711	5.801	5.7756	3.7912	3.9136	6.3571	6.424	3.7168	3.7728	3.8224	4.1526	3.9262
neg_2603	metab_11598	metab_11598	-	yes	down	0.4408	0.3391	1	-	-	-	-	5.33788	-	neg	-	-	-	-	-	-	840.886	-	-	-	-	6.4796	7.0459	6.4248	6.6773	6.5223	6.859	5.5218	5.5748	5.3972	5.2568	4.808	5.1162	2.8655	2.8561	3.1017	3.224	6.3056	6.3154	3.0273	3.0635	5.4285	3.906	3.9987
neg_4637	metab_13727	metab_13727	-	yes	down	0.749	0.7516	1	-	-	-	-	5.33788	-	neg	-	-	-	-	-	-	233.043	-	-	-	-	5.3298	5.3231	5.2763	5.324	5.2715	5.3183	3.6393	3.5902	3.5894	3.5847	3.9052	3.6241	4.1858	3.9919	4.9532	5.0732	4.1297	3.7495	4.4219	4.3801	4.7444	4.8262	4.2486
neg_3792	metab_12848	metab_12848	-	yes	down	0.7501	0.7516	1	-	-	-	-	6.2771	-	neg	-	-	-	-	-	-	501.258	-	-	-	-	5.3253	5.292	5.1978	5.2327	5.1419	5.3322	3.9683	3.9862	3.9854	3.9808	4.0074	4.0202	4.0039	3.9945	4.5351	4.3819	3.9276	3.9095	4.1659	4.2021	4.1138	4.0669	4.275
neg_483	metab_13922	metab_13922	-	yes	down	0.8197	0.7516	1	-	-	-	-	6.43343	-	neg	-	-	-	-	-	-	309.168	-	-	-	-	5.1191	4.7584	4.9833	4.806	4.8109	4.7632	3.4972	3.5666	4.0563	3.5519	3.5363	3.5492	4.3232	4.196	4.3128	4.5439	4.4173	4.1863	4.9534	4.8537	5.7649	5.7052	4.5567
neg_5759	metab_14860	metab_14860	-	yes	down	0.7636	0.7516	1	-	-	-	-	3.85333	-	neg	-	-	-	-	-	-	929.529	-	-	-	-	5.2815	1.1497	5.0342	4.438	4.6118	4.5411	6.9656	6.9806	7.0403	6.9937	6.7463	6.6689	3.5741	4.0327	1.4076	1.5258	6.4966	6.3873	1.3363	1.371	1.2719	1.2424	1.441
neg_5370	metab_14478	metab_14478	-	yes	down	0.7146	0.7516	1	-	-	-	-	4.34537	-	neg	-	-	-	-	-	-	178.043	-	-	-	-	5.432	5.3075	5.1292	5.1501	5.0136	5.0541	3.9812	3.9675	3.3978	3.3932	3.4198	3.4773	3.9174	3.8818	5.0239	5.2261	4.123	3.5859	4.3387	4.0862	4.8368	4.6945	3.9545
neg_3438	metab_12469	metab_12469	-	yes	down	0.6625	0.545	1	-	-	-	-	7.53697	-	neg	-	-	-	-	-	-	546.284	-	-	-	-	5.6002	5.5971	5.6521	5.4749	5.3596	5.5096	3.6838	3.7017	3.7009	3.6962	3.7229	3.7357	3.7194	3.71	4.9555	5.1023	3.6431	3.625	3.8813	3.9176	3.8136	3.7824	3.9904
neg_837	metab_16097	metab_16097	-	yes	down	0.7232	0.7516	1	-	-	-	-	4.68105	-	neg	-	-	-	-	-	-	440.251	-	-	-	-	5.402	5.565	5.4682	5.4155	5.427	5.4546	6.7386	6.7225	6.6458	6.6492	6.8206	6.8685	3.9161	3.9067	4.1524	4.2748	3.8398	3.8217	6.3623	6.3442	4.8976	4.801	7.5625
neg_2056	LysoPC(14:1(9Z)/0:0)	metab_11043	map00564;map05231	yes	up	1.8655	0.508	1	Glycerophospholipid metabolism;Choline metabolism in cancer	HMDB0010380	M+Na-2H	C22H44NO7P	4.4547	C04230	neg	Lipids	Phospholipids	Metabolism;Human Diseases	Lipid metabolism;Cancer: overview	Lipids and lipid-like molecules	Glycerophospholipids	486.256	-	42.8	-	Glycerophosphocholines	3.2481	3.1997	3.2024	3.1781	3.181	3.166	6.3591	6.4263	6.431	6.421	6.6406	6.6463	6.0782	6.0594	3.472	3.5944	6.2226	6.2747	6.2308	6.1765	6.0924	6.0521	6.1883
neg_1662	metab_10645	metab_10645	-	yes	up	2.148	0.508	1	-	-	-	-	3.81442	-	neg	-	-	-	-	-	-	738.332	-	-	-	-	2.9561	2.9078	2.9104	2.8861	2.889	2.8741	2.9081	2.9261	2.9253	2.9206	2.9472	2.96	6.3601	6.3496	3.1799	3.3022	2.8675	2.8494	5.8575	5.8704	5.5243	5.5241	5.7821
neg_441	metab_13486	metab_13486	-	yes	down	0.6717	0.545	1	-	-	-	-	5.79977	-	neg	-	-	-	-	-	-	445.231	-	-	-	-	5.5508	5.826	5.4889	5.5606	5.4884	5.7682	5.2342	5.107	5.1327	5.2049	5.0394	5.3265	4.0124	3.7287	3.9745	4.0969	3.6619	3.6438	4.7741	5.1765	5.4735	5.1213	5.3714
neg_2925	metab_11932	metab_11932	-	yes	down	0.6157	0.545	1	-	-	-	-	5.85448	-	neg	-	-	-	-	-	-	321.044	-	-	-	-	5.7377	5.4618	5.5831	5.4172	5.3156	5.3364	3.6875	3.7401	3.5239	3.5192	3.5459	3.5587	3.5424	3.533	5.8245	6.0607	3.4661	3.448	3.7043	3.7406	5.0437	4.9035	4.5631
neg_1893	Moexipril	metab_10872	-	yes	up	1.838	0.508	1	-	PW_C009168;HMDB0014829;HMDB0257333	M+Na-2H	C27H34N2O7	4.1735	C07704	neg	-	-	-	-	Organic acids and derivatives	Carboxylic acids and derivatives	519.213	-	71.1	103775-10-6	Amino acids, peptides, and analogues	3.2638	3.886	3.2181	3.1938	3.1967	4.1526	3.2158	3.2338	3.233	3.2283	3.2549	3.2677	5.9698	5.999	3.4877	3.6101	5.6552	5.642	4.557	4.6034	4.6658	5.0054	3.5224
neg_5488	3-[2-[[(1S,2R,3S)-3-[4-(Pentylcarbamoyl)-1,3-oxazol-2-yl]-7-oxabicyclo[2.2.1]heptan-2-yl]methyl]phenyl]propanoic acid	metab_14595	-	yes	down	0.7569	0.7516	1	-	HMDB0247885	M-H2O-H	C25H32N2O5	4.18918	-	neg	-	-	-	-	Phenylpropanoids and polyketides	Phenylpropanoic acids	421.209	-	34.1	-	Not Available	5.2708	5.2676	5.2751	5.0528	4.9639	5.1657	5.6501	5.6944	5.645	5.6846	5.8886	5.8706	3.9991	3.9897	4.2355	4.3579	6.1271	6.1073	6.9429	6.9106	5.8355	5.8086	6.4005
neg_4317	(-)-Huperzine A (HupA)	metab_13394	-	yes	up	1.4893	0.754	1	-	HMDB0242212	2M+Hac-H	C15H18N2O	5.76075	-	neg	-	-	-	-	Organoheterocyclic compounds	Quinolines and derivatives	543.293	-	40.8	-	Quinolones and derivatives	3.7199	4.0549	3.6742	3.6498	3.6528	3.7683	6.6231	6.6244	6.4374	6.3943	6.5553	6.5339	5.401	5.5399	3.9439	4.0663	5.5106	4.8025	5.1292	5.0295	5.2892	5.462	5.3369
neg_1097	metab_10086	metab_10086	-	yes	down	0.8169	0.7516	1	-	-	-	-	1.28577	-	neg	-	-	-	-	-	-	146.982	-	-	-	-	5.0943	4.1352	4.3126	4.1135	4.1164	4.1015	6.4155	6.497	6.4256	6.494	6.5573	6.5778	4.1712	4.1618	4.4076	4.53	4.0949	4.0768	5.2904	5.4556	5.3107	4.7813	4.8659
neg_3314	Sterol	metab_12336	-	yes	down	0.5799	0.3392	1	-	HMDB0060512	M+FA-H	C17H28O	6.37085	C00370	neg	-	-	-	-	Lipids and lipid-like molecules	Steroids and steroid derivatives	293.212	-	61.8	-	Hydroxysteroids	5.8577	5.4426	5.628	5.4357	5.4674	5.4193	3.3709	3.3889	3.5711	3.3834	4.3397	4.5016	3.4066	3.3971	4.3466	4.9023	3.3303	3.776	3.5685	3.6047	3.554	3.894	3.6776
neg_1989	metab_10971	metab_10971	-	yes	down	0.7169	0.7516	1	-	-	-	-	4.33752	-	neg	-	-	-	-	-	-	177.354	-	-	-	-	5.3878	5.469	5.4068	5.4409	5.1143	5.3342	3.6909	3.5356	4.0682	3.6755	3.7525	3.5696	4.0403	3.8625	5.1574	5.4085	3.8981	3.8647	3.7565	3.9783	4.9413	4.9894	4.0838
neg_4747	metab_13838	metab_13838	-	yes	down	0.6168	0.545	1	-	-	-	-	5.1814	-	neg	-	-	-	-	-	-	514.234	-	-	-	-	5.7207	5.3678	5.7647	5.7044	5.7394	5.7706	5.6787	5.6531	5.655	5.6176	5.6843	5.6852	3.7115	3.5287	3.2976	3.42	3.1049	3.6024	3.2232	3.2595	4.3633	4.2471	4.7825
neg_5911	Ketamine	metab_15001	-	yes	down	0.6533	0.545	1	-	HMDB0015352	M+K-2H	C13H16ClNO	3.71292	C07525	neg	-	-	-	-	Benzenoids	Benzene and substituted derivatives	274.039	-	70.3	6740-88-1	Halobenzenes	5.5913	5.5687	5.6139	5.472	5.4198	5.4918	3.6264	3.6444	3.6435	3.6389	3.6655	3.6783	3.662	3.6526	5.4411	5.5006	3.5857	3.5676	3.824	3.8602	5.1978	5.1206	3.9331
neg_819	metab_16077	metab_16077	-	yes	down	0.759	0.7516	1	-	-	-	-	4.58737	-	neg	-	-	-	-	-	-	534.22	-	-	-	-	5.2509	5.2864	5.2136	4.9259	4.9626	5.2813	5.2363	5.0924	4.9629	4.7608	5.7716	5.8862	3.9949	3.9855	4.2313	4.3537	3.9186	3.9005	5.2494	5.1978	4.0891	4.1017	6.0161
neg_4101	Formacidine	metab_13164	-	yes	down	0.7488	0.7516	1	-	HMDB0252438	M+K-2H	C43H74N2O14	6.01898	-	neg	-	-	-	-	Organic oxygen compounds	Organooxygen compounds	879.463	-	30.4	-	Carbohydrates and carbohydrate conjugates	5.28	5.6261	5.3637	5.3935	5.0707	5.5456	5.57	5.5398	5.5003	5.2982	5.3054	5.3506	3.9629	3.9534	4.1992	4.3216	3.8865	3.8685	4.1248	4.1611	4.057	4.0258	4.2339
neg_2497	metab_11494	metab_11494	-	yes	down	0.6004	0.3392	1	-	-	-	-	5.1814	-	neg	-	-	-	-	-	-	247.04	-	-	-	-	5.7693	5.7401	5.6922	5.724	5.63	5.7539	3.4378	3.634	3.455	3.6975	3.4769	3.4897	3.4735	3.464	3.7098	3.8322	3.8008	3.3791	4.4944	4.5648	4.9127	4.9711	4.9135
neg_2068	metab_11056	metab_11056	-	yes	up	1.6932	0.508	1	-	-	-	-	4.47037	-	neg	-	-	-	-	-	-	572.305	-	-	-	-	3.4275	3.3791	3.3818	3.3575	3.3604	3.3454	5.6452	5.6405	5.617	5.6584	5.8353	5.8007	5.824	5.8036	3.6514	3.7738	3.3388	3.3208	3.8274	3.6133	4.6947	4.901	3.6861
neg_654	metab_15634	metab_15634	-	yes	down	0.801	0.7516	1	-	-	-	-	3.90003	-	neg	-	-	-	-	-	-	561.243	-	-	-	-	5.1252	5.7189	5.1238	5.044	4.914	5.4153	4.8297	5.1382	4.9102	3.9811	4.243	4.0206	4.4614	4.1051	4.2407	4.3631	4.998	4.3849	4.9746	5.0363	4.0985	4.5444	5.6835
neg_1911	DG(18:3(9,11,15)-OH(13)/8:0/0:0)	metab_10893	-	yes	up	1.822	0.508	1	-	HMDB0297244	M+FA-H	C29H50O6	4.18918	-	neg	-	-	-	-	Not Available	Not Available	539.356	-	34.3	-	Not Available	3.2702	3.2218	3.2245	3.2002	3.2031	3.1881	3.2222	3.2402	3.3544	3.3825	3.2613	3.2741	5.9296	5.9582	3.4941	3.6165	6.8799	6.8915	5.5046	5.4135	4.5226	4.7785	4.599
neg_3710	metab_12764	metab_12764	-	yes	down	0.6904	0.7516	1	-	-	-	-	6.45687	-	neg	-	-	-	-	-	-	568.265	-	-	-	-	5.457	5.1726	5.3948	5.2984	5.1461	5.3625	3.7413	3.7593	3.7585	3.7538	3.7804	3.7932	3.777	3.7675	4.6513	4.9419	3.7006	3.6825	3.9389	3.9751	3.8711	3.8399	4.645
neg_1182	metab_10158	metab_10158	-	yes	down	0.832	0.7516	1	-	-	-	-	2.71503	-	neg	-	-	-	-	-	-	489.146	-	-	-	-	5.0345	5.3909	4.9917	5.1037	4.9947	4.9975	4.6612	5.277	4.8579	5.1569	4.0642	4.077	4.7532	4.1888	4.4408	4.4195	4.1652	4.502	4.2227	4.2589	5.1817	5.1058	4.3318
neg_4413	metab_13490	metab_13490	-	yes	down	0.678	0.7516	1	-	-	-	-	5.62797	-	neg	-	-	-	-	-	-	355.199	-	-	-	-	5.4951	6.365	5.5561	6.0486	5.44	6.2147	5.8181	5.812	5.9989	6.2247	6.0727	6.4964	3.7353	3.7259	4.8959	4.8386	6.0723	5.6083	5.6541	6.1646	5.8517	5.1214	6.0784
neg_5129	metab_14234	metab_14234	-	yes	down	0.7714	0.7516	1	-	-	-	-	4.67322	-	neg	-	-	-	-	-	-	238.072	-	-	-	-	5.2046	5.2123	5.1561	5.1748	5.0136	5.1544	3.3931	3.4111	3.4103	3.4056	3.4322	3.445	3.6815	4.015	5.2272	5.2007	3.8698	4.0209	3.5907	3.7369	4.8234	4.8954	3.7923
neg_5121	metab_14227	metab_14227	-	yes	up	1.9113	0.508	1	-	-	-	-	4.68105	-	neg	-	-	-	-	-	-	375.141	-	-	-	-	3.1662	5.3911	3.9123	4.9399	3.0992	5.2937	3.1406	3.1362	3.4346	3.1307	3.1573	3.1702	6.0306	6.0518	3.3901	3.5125	4.4279	3.7548	5.2374	5.8152	5.6211	5.1564	5.1954
neg_3371	metab_12396	metab_12396	-	yes	down	0.4177	0.2222	1	-	-	-	-	6.63687	-	neg	-	-	-	-	-	-	542.25	-	-	-	-	6.5006	6.4339	6.4754	6.3795	6.275	6.3823	4.6311	4.3142	4.3167	4.3912	4.9165	4.4907	2.7248	2.7153	4.8822	4.6896	2.6486	2.6305	2.8865	2.9227	2.8527	2.7876	2.9954
neg_5409	DOPA sulfate	metab_14516	-	yes	down	0.6112	0.3392	1	-	HMDB0002028	M-H2O-H	C9H11NO7S	4.28273	-	neg	-	-	-	-	Organic acids and derivatives	Carboxylic acids and derivatives	258.008	-	51.7	96253-55-3	Amino acids, peptides, and analogues	5.7192	5.7091	5.6727	5.5894	5.4603	5.6494	4.5874	4.3689	4.4674	4.1872	4.4064	4.4425	3.5048	3.4954	5.5239	5.5169	3.4285	3.4104	3.6667	3.703	5.0434	4.9675	4.857
neg_782	D-Sorbitol	metab_16038	map01100;map02010;map00051;map00052;map02060;map05415	yes	up	1.5443	0.754	1	Metabolic pathways;ABC transporters;Fructose and mannose metabolism;Galactose metabolism;Phosphotransferase system (PTS);Diabetic cardiomyopathy	HMDB0000247;MJDBOTE0001050	M-H, M+FA-H	C6H14O6	0.936117	C00794	neg	Carbohydrates	Monosaccharides	Metabolism;Environmental Information Processing;Metabolism;Metabolism;Environmental Information Processing;Human Diseases	Global and overview maps;Membrane transport;Carbohydrate metabolism;Carbohydrate metabolism;Membrane transport;Cardiovascular disease	Organic oxygen compounds	Organooxygen compounds	181.071	83.8	-	50-70-4	Carbohydrates and carbohydrate conjugates	3.6187	3.5703	3.573	3.5487	3.5516	3.5366	6.3306	6.3308	6.3979	6.407	6.4567	6.4284	5.3908	5.5883	3.8427	3.9651	3.6813	3.6387	4.7043	4.7115	3.9018	4.0322	5.2833
neg_3092	Ethylbenzene	metab_12109	map01100;map01220;map01120;map00642	yes	down	0.757	0.7516	1	Metabolic pathways;Degradation of aromatic compounds;Microbial metabolism in diverse environments;Ethylbenzene degradation	HMDB0059905	M+FA-H	C8H10	6.07383	C07111	neg	-	-	Metabolism;Metabolism;Metabolism;Metabolism	Global and overview maps;Global and overview maps;Global and overview maps;Xenobiotics biodegradation and metabolism	Benzenoids	Benzene and substituted derivatives	151.076	-	32	100-41-4	Not Available	5.2394	4.9821	5.085	4.9579	4.8756	4.9442	4.3916	4.4431	4.4329	4.3846	4.4468	4.4596	3.7565	3.9664	5.0833	5.2524	4.4666	4.4973	4.5196	4.4439	5.0474	4.8842	4.5994
neg_474	metab_13831	metab_13831	-	yes	up	1.5036	0.754	1	-	-	-	-	6.2145	-	neg	-	-	-	-	-	-	294.156	-	-	-	-	3.6752	3.6268	3.6295	3.6052	3.6081	3.6656	3.6272	3.6452	3.6444	3.6397	3.6663	3.6791	5.5056	5.526	3.8992	4.0216	5.2672	5.342	5.301	5.1828	3.9769	4.3259	5.4692
neg_3045	metab_12063	metab_12063	-	yes	down	0.7225	0.7516	1	-	-	-	-	6.01898	-	neg	-	-	-	-	-	-	293.049	-	-	-	-	5.3396	4.9772	5.1928	4.9967	4.9954	5.0078	3.7336	3.9039	3.6419	3.6747	3.7624	3.7729	3.5441	3.8577	5.2128	5.4075	4.2286	4.2451	4.0361	3.7423	4.9996	4.9325	4.2568
neg_1196	metab_10173	metab_10173	-	yes	up	3.8954	0.1798	1	-	-	-	-	2.8938	-	neg	-	-	-	-	-	-	454.193	-	-	-	-	1.8786	1.8309	1.8335	1.8095	1.8124	1.7977	6.7458	6.6136	6.7597	6.7482	6.8242	6.7869	6.8638	7.3178	2.1003	2.2218	7.1272	7.0005	7.5811	7.4553	6.958	6.6077	7.5376
neg_628	metab_15366	metab_15366	-	yes	down	0.8096	0.7516	1	-	-	-	-	3.79887	-	neg	-	-	-	-	-	-	200.092	-	-	-	-	5.0813	4.9464	5.0094	4.9635	4.9447	4.9336	3.8518	3.8698	3.869	3.8643	3.8909	3.9037	3.8875	4.114	4.5709	4.8944	3.9374	4.0078	5.6251	5.6089	5.2974	5.3976	5.7617
neg_4654	metab_13745	metab_13745	-	yes	down	0.695	0.7516	1	-	-	-	-	5.30657	-	neg	-	-	-	-	-	-	476.185	-	-	-	-	5.4246	5.1804	5.2643	5.2401	5.2461	5.2255	4.8078	4.521	4.8671	4.8079	4.6899	4.7206	3.7796	3.7702	4.2834	4.3112	3.7033	3.6852	4.2459	4.3034	4.461	4.7028	4.0506
neg_4059	LysoPA(0:0/18:1(9Z))	metab_13117	-	yes	up	1.6114	0.754	1	-	HMDB0007851	M+Na-2H	C21H41O7P	6.05815	-	neg	-	-	-	-	Lipids and lipid-like molecules	Glycerophospholipids	457.23	-	34.3	-	Glycerophosphates	3.5206	3.4722	3.4749	3.4505	3.4535	3.4385	3.4726	3.4905	3.4897	3.485	3.5117	3.5245	5.5455	5.673	3.787	3.8669	5.9027	6.0058	5.7435	5.7436	4.9917	5.1032	4.1919
neg_3265	metab_12287	metab_12287	-	yes	down	0.7518	0.7516	1	-	-	-	-	6.24582	-	neg	-	-	-	-	-	-	274.148	-	-	-	-	5.248	3.9187	4.9907	4.7437	4.7067	4.6007	5.7379	5.7399	5.7546	5.677	6.2165	6.123	3.9547	3.9452	4.191	4.3134	4.4103	4.4948	4.5678	4.1763	6.0215	6.0166	5.4693
neg_3466	metab_12500	metab_12500	-	yes	down	0.8139	0.7516	1	-	-	-	-	7.62305	-	neg	-	-	-	-	-	-	247.892	-	-	-	-	5.0648	5.0379	5.0094	5.064	5.0516	5.0407	4.7306	4.8673	4.743	4.8071	4.6908	4.7955	4.3895	4.1221	5.0606	5.0921	4.3237	4.3968	4.42	4.6555	4.7042	4.7098	4.4998
neg_5124	3-Methyldioxyindole	metab_14230	map00380	yes	down	0.7811	0.7516	1	Tryptophan metabolism	HMDB0004186	M-H	C9H9NO2	4.68105	C05834	neg	-	-	Metabolism	Amino acid metabolism	Organoheterocyclic compounds	Indoles and derivatives	162.055	-	41	3040-34-4	Indolines	5.1546	5.0353	5.075	5.0893	4.9615	5.1095	3.3031	3.321	3.3202	3.3155	3.3421	3.355	3.7242	4.0264	4.8216	4.6	3.8148	4.1452	5.1448	5.0033	4.5073	4.5175	5.6936
neg_4211	metab_13281	metab_13281	-	yes	up	1.6048	0.754	1	-	-	-	-	5.87792	-	neg	-	-	-	-	-	-	760.39	-	-	-	-	3.5217	4.3713	4.0409	4.3716	4.4588	4.5819	5.361	5.3254	5.5575	5.5042	5.2999	5.2721	5.7012	5.6518	3.7457	3.8681	5.7158	5.7986	3.6713	3.8348	5.2354	4.8911	4.6162
neg_4283	metab_13360	metab_13360	-	yes	down	0.6771	0.7516	1	-	-	-	-	5.79977	-	neg	-	-	-	-	-	-	297.064	-	-	-	-	5.4695	6.5649	5.5385	6.1787	5.4229	6.2783	3.3417	3.3596	3.3588	3.3541	3.3808	3.3936	3.3773	3.7036	5.321	5.3695	4.2361	4.0791	4.0236	4.7388	5.7091	4.905	4.2824
neg_4857	Cilengitide	metab_13951	-	yes	up	1.9302	0.508	1	-	HMDB0250242	M+Cl	C27H40N8O7	5.04047	-	neg	-	-	-	-	Organic acids and derivatives	Carboxylic acids and derivatives	623.272	-	89.8	-	Amino acids, peptides, and analogues	3.1295	3.3606	3.347	3.2166	2.7404	3.6	2.2999	4.4258	2.317	2.3124	4.5401	2.5448	6.0405	6.0406	2.571	2.6931	3.8181	3.6285	2.4968	2.5329	4.6179	5.1069	4.251
neg_94	metab_16209	metab_16209	-	yes	up	1.578	0.754	1	-	-	-	-	0.982767	-	neg	-	-	-	-	-	-	205.082	-	-	-	-	3.5551	3.5067	3.5094	3.4851	3.488	3.473	4.7685	4.5202	4.7261	4.6528	4.7475	4.7645	5.4795	5.6099	3.7791	3.9014	3.4664	3.4483	5.6637	5.679	3.6369	3.6057	6.792
neg_571	metab_14817	metab_14817	-	yes	down	0.694	0.7516	1	-	-	-	-	6.10513	-	neg	-	-	-	-	-	-	302.07	-	-	-	-	5.4003	5.5598	5.4293	5.4935	5.6523	5.5715	3.3621	3.3801	3.3792	3.3746	3.4012	3.414	4.0494	3.748	5.1585	5.0551	4.3369	3.9906	3.8387	3.7516	3.8792	3.9522	3.6687
neg_5955	(R)-Ruxolitinib	metab_15044	-	yes	up	1.6705	0.508	1	-	HMDB0243698	2M+FA-H	C17H18N6	3.66598	-	neg	-	-	-	-	Organoheterocyclic compounds	Pyrrolopyrimidines	657.321	-	37.4	-	Pyrrolo[2,3-d]pyrimidines	3.4248	3.3764	3.379	3.3547	3.3576	3.3427	3.3768	4.7576	3.3939	4.5064	5.4948	5.5417	5.8099	5.7212	3.6487	3.7711	7.7814	7.7927	6.2536	6.2996	6.2134	6.1489	6.4213
neg_3223	metab_12244	metab_12244	-	yes	down	0.7458	0.7516	1	-	-	-	-	6.19122	-	neg	-	-	-	-	-	-	473.227	-	-	-	-	5.2375	5.0235	5.2328	4.9878	4.8034	5.0254	3.8801	3.898	3.8972	3.8925	3.9192	3.932	3.9157	3.9063	5.3226	5.4689	3.8394	3.8213	4.0777	4.1139	4.0099	3.9787	4.1868
neg_3435	metab_12466	metab_12466	-	yes	down	0.6864	0.7516	1	-	-	-	-	7.52913	-	neg	-	-	-	-	-	-	569.273	-	-	-	-	5.4107	5.3689	5.42	5.1607	5.0512	5.2003	3.6879	3.7058	3.705	3.7003	3.727	3.7398	3.7235	3.7141	3.9599	4.0823	3.6472	3.6291	3.8855	3.9217	3.8177	3.7865	3.9946
neg_316	metab_12179	metab_12179	-	yes	down	0.4195	0.3392	1	-	-	-	-	3.57223	-	neg	-	-	-	-	-	-	617.243	-	-	-	-	6.4255	6.5319	6.2691	6.195	5.8304	6.3083	6.2184	6.0458	6.1536	6.1881	6.2491	6.1962	2.7046	2.6952	2.9407	3.0629	2.6285	2.6104	6.8917	6.9735	6.5109	6.5884	6.2348
neg_4509	metab_13594	metab_13594	-	yes	down	0.3876	0.2222	1	-	-	-	-	5.48687	-	neg	-	-	-	-	-	-	684.331	-	-	-	-	6.5656	6.5445	6.5848	6.4722	6.4744	6.447	2.5184	4.1915	2.5355	3.8583	2.5574	2.5702	3.6746	2.5445	2.7898	2.912	3.6953	3.2199	2.7155	2.7517	4.0958	2.6167	2.8245
neg_5438	metab_14545	metab_14545	-	yes	down	0.765	0.7516	1	-	-	-	-	4.24377	-	neg	-	-	-	-	-	-	270.008	-	-	-	-	5.1578	5.1567	5.1961	5.0134	4.9208	5.0673	4.5328	4.4239	4.6909	4.3909	4.3336	4.331	3.8289	3.9458	5.1426	5.0882	4.5667	4.0106	3.9908	4.0271	3.923	4.0118	4.9397
neg_4422	Indolylacryloylglycine	metab_13500	-	yes	down	0.6406	0.545	1	-	HMDB0006005	M-H	C13H12N2O3	5.62015	-	neg	-	-	-	-	Organic acids and derivatives	Carboxylic acids and derivatives	243.077	-	41.7	3475-68-1	Amino acids, peptides, and analogues	5.5451	5.3771	5.4349	5.2726	5.2335	5.3578	3.526	3.544	3.5432	3.5385	3.5651	3.578	3.5617	3.5523	5.4984	5.5102	3.8058	3.7827	4.1551	4.2666	4.7228	4.6328	4.3609
neg_3582	metab_12627	metab_12627	-	yes	down	0.6902	0.7516	1	-	-	-	-	7.5448	-	neg	-	-	-	-	-	-	543.256	-	-	-	-	5.3783	5.431	5.3937	5.2849	5.1718	5.2469	3.6859	3.7039	3.7031	3.6984	3.725	3.7378	3.7216	3.7121	4.8299	4.9707	3.6452	3.6271	3.8835	3.9197	4.3602	4.107	3.9926
neg_1513	metab_10492	metab_10492	-	yes	down	0.6749	0.7516	1	-	-	-	-	3.58788	-	neg	-	-	-	-	-	-	162.055	-	-	-	-	5.4273	5.4335	5.4157	5.3174	5.2305	5.3683	3.6365	3.6545	3.6536	3.649	3.6756	3.6884	3.6721	3.6627	5.2373	5.3077	3.5958	3.5777	3.8341	3.8703	4.9087	4.5799	3.9848
neg_3949	metab_13002	metab_13002	-	yes	down	0.8282	0.7516	1	-	-	-	-	6.13643	-	neg	-	-	-	-	-	-	149.096	-	-	-	-	4.9698	4.8135	4.9491	4.722	4.6535	4.7191	4.2946	4.1598	4.1541	4.1021	4.2094	4.2193	4.1252	4.1158	4.3616	4.484	4.0489	4.0308	4.2872	4.3235	4.2194	4.1882	4.3963
neg_3335	metab_12358	metab_12358	-	yes	down	0.5735	0.3392	1	-	-	-	-	6.44123	-	neg	-	-	-	-	-	-	271.228	-	-	-	-	5.7692	5.3803	5.5556	5.4156	5.4166	5.3863	4.3679	5.0798	5.1479	4.7728	4.797	5.1147	3.372	3.3085	4.8177	5.1473	5.1599	5.0503	3.4799	3.5161	3.9688	3.6067	3.5889
neg_5698	metab_14804	metab_14804	-	yes	down	0.7979	0.7516	1	-	-	-	-	3.93117	-	neg	-	-	-	-	-	-	532.17	-	-	-	-	5.0468	4.4383	5.1263	4.2768	4.5643	3.9664	4.9339	4.9125	4.2292	4.7427	4.9737	4.8006	4.0361	4.0267	4.2725	4.3949	3.9598	3.9417	6.2656	6.2619	6.9368	7.0476	5.4872
neg_3035	metab_12052	metab_12052	-	yes	down	0.8307	0.7516	1	-	-	-	-	6.0034	-	neg	-	-	-	-	-	-	309.044	-	-	-	-	4.9551	4.5949	4.8925	4.649	4.7652	4.6523	3.4341	3.7012	3.4512	3.4466	3.4732	3.486	3.4697	4.116	5.1749	5.4229	4.2534	4.2133	4.2091	4.1318	4.8354	4.8255	3.7665
neg_3966	metab_13020	metab_13020	-	yes	down	0.8277	0.7516	1	-	-	-	-	6.12078	-	neg	-	-	-	-	-	-	324.193	-	-	-	-	4.9626	4.7075	4.8147	4.6878	4.8037	4.8318	2.7778	2.8178	1.9738	3.1111	2.4208	1.8929	3.8326	4.1076	3.3977	2.852	3.766	3.7018	5.0272	4.8236	2.9236	4.1201	5.0685
neg_2054	metab_11041	metab_11041	-	yes	up	1.5901	0.754	1	-	-	-	-	4.4469	-	neg	-	-	-	-	-	-	828.403	-	-	-	-	3.5003	3.4519	3.4546	3.4302	3.4332	3.4182	3.4523	3.4702	3.4694	3.4647	3.4914	3.5042	6.1655	5.5659	3.7242	3.8466	3.6057	4.0462	4.941	4.8418	3.582	3.5509	5.3624
neg_6172	2-Methyl-5-hydroxytryptamine	metab_15258	-	yes	up	1.5458	0.754	1	-	HMDB0245222	M+FA-H	C11H14N2O	3.42403	C13665	neg	-	-	-	-	Organoheterocyclic compounds	Indoles and derivatives	235.109	-	51	-	Tryptamines and derivatives	3.5609	3.6803	3.5152	3.4909	3.4938	3.4788	7.4228	7.3838	7.391	7.4036	7.2759	7.2741	5.5205	5.5045	3.7849	3.9073	5.0277	5.12	7.171	7.1797	6.3902	6.3313	7.3944
neg_6053	4-Methylthio-2-Oxobutanoic Acid	metab_15138	map01100;map01110;map01210;map00270;map00470;map00966;map01060	yes	down	0.7228	0.7516	1	Metabolic pathways;Biosynthesis of secondary metabolites;2-Oxocarboxylic acid metabolism;Cysteine and methionine metabolism;D-Amino acid metabolism;Glucosinolate biosynthesis;Biosynthesis of plant secondary metabolites	HMDB0001553;LMFA01060170	M-H	C5H8O3S	3.54092	C01180	neg	-	-	Metabolism;Metabolism;Metabolism;Metabolism;Metabolism;Metabolism;Metabolism	Global and overview maps;Global and overview maps;Global and overview maps;Amino acid metabolism;Metabolism of other amino acids;Biosynthesis of other secondary metabolites;Chemical structure transformation maps	Lipids and lipid-like molecules	Fatty Acyls	147.011	44.7	-	583-92-6	Fatty acids and conjugates	5.2601	3.7754	5.1857	3.9814	5.0235	3.7417	3.7758	3.7938	3.793	3.7883	3.8149	3.8277	4.8156	3.802	4.0478	4.1702	4.9117	4.5907	5.3121	5.3607	5.9989	6.4634	5.1143
neg_4859	metab_13953	metab_13953	-	yes	down	0.7676	0.7516	1	-	-	-	-	5.03262	-	neg	-	-	-	-	-	-	913.419	-	-	-	-	5.1232	3.906	5.016	5.0034	4.6694	4.6088	6.1019	6.1043	6.0297	6.0919	5.9731	5.7711	4.0651	3.9326	4.5592	4.4562	6.0487	6.0382	6.8684	6.8848	6.6028	6.7082	6.063
neg_3220	metab_12241	metab_12241	-	yes	down	0.8306	0.7516	1	-	-	-	-	6.19122	-	neg	-	-	-	-	-	-	406.102	-	-	-	-	4.9454	4.8739	4.9383	4.9524	4.7742	4.875	4.9559	4.8089	5.0477	4.9278	5.0954	5.0675	3.6412	4.1075	4.6302	4.0292	4.5819	4.248	3.8031	3.8394	3.7353	3.7041	3.9122
neg_3337	metab_12360	metab_12360	-	yes	down	0.8198	0.7516	1	-	-	-	-	6.44905	-	neg	-	-	-	-	-	-	492.234	-	-	-	-	4.9652	4.6625	4.6219	4.075	4.7675	4.5233	3.7429	3.7608	3.76	3.7553	3.7819	3.7948	3.7785	4.0706	5.2475	5.4166	4.3191	4.2702	3.9404	3.9767	4.8312	4.9155	4.0495
neg_2922	metab_11929	metab_11929	-	yes	down	0.3418	0.1061	1	-	-	-	-	5.84663	-	neg	-	-	-	-	-	-	752.399	-	-	-	-	6.7291	6.595	6.632	6.4648	6.4599	6.5116	4.8795	4.601	4.7766	4.4546	4.7458	4.8722	4.159	2.3003	2.5452	3.8215	3.0457	3.2158	4.2176	3.8631	3.9707	3.9779	2.5798
neg_184	metab_10817	metab_10817	-	yes	up	1.5772	0.754	1	-	-	-	-	1.84437	-	neg	-	-	-	-	-	-	444.173	-	-	-	-	3.5034	3.455	3.4577	3.4334	3.4363	3.4213	7.3968	7.3151	7.4082	7.3805	7.3287	7.3092	5.612	5.5255	3.7274	3.8497	6.3984	6.4584	6.585	6.5375	6.3139	6.2249	6.2581
neg_5725	[(2-Hexylcyclopentylidene)amino]thiourea	metab_14830	-	yes	down	0.572	0.3392	1	-	HMDB0243754	2M+Hac-H	C12H23N3S	3.90782	-	neg	-	-	-	-	Organic nitrogen compounds	Organonitrogen compounds	541.335	-	30.8	-	Hydrazines and derivatives	5.7406	5.6451	5.8096	5.746	5.6912	5.8048	6.6592	6.6683	6.5892	6.5434	6.8559	6.8204	3.293	3.2836	3.5293	3.6516	5.0886	4.9137	5.9042	5.8052	3.3871	3.3559	3.5639
neg_930	metab_16199	metab_16199	-	yes	down	0.8252	0.7516	1	-	-	-	-	5.11093	-	neg	-	-	-	-	-	-	737.348	-	-	-	-	4.9415	4.1303	4.0539	5.0455	4.5879	4.0175	6.2753	6.3191	6.4084	6.4282	6.2235	6.2142	4.0872	4.0778	4.3236	4.446	5.8848	5.8959	4.5003	4.5188	4.1814	4.1502	4.3583
neg_694	metab_15944	metab_15944	-	yes	up	2.3477	0.508	1	-	-	-	-	4.05632	-	neg	-	-	-	-	-	-	503.199	-	-	-	-	2.694	2.6457	2.6484	2.6241	2.627	2.6121	5.9621	5.8858	5.8325	5.8404	6.059	5.9438	6.0373	6.3248	2.9177	3.04	3.2256	2.5875	5.6847	5.7301	4.8514	4.3893	2.9523
neg_3036	(S)-6-Acetamido-2-(2-((S)-2-acetamido-4-methylpentanamido)acetamido)-N-(4-methyl-2-oxo-2H-chromen-7-yl)hexanamide	metab_12053	-	yes	down	0.7408	0.7516	1	-	HMDB0253058	M-H	C28H39N5O7	6.0034	-	neg	-	-	-	-	Organic acids and derivatives	Carboxylic acids and derivatives	556.278	-	56.9	-	Amino acids, peptides, and analogues	5.1739	5.818	5.4003	5.6637	5.5654	5.7274	3.8361	3.6743	3.6735	3.6688	3.8789	3.7083	3.692	3.8326	3.9283	4.0507	4.4047	3.5976	4.2105	4.8483	5.5983	5.3215	3.963
neg_2982	metab_11993	metab_11993	-	yes	down	0.7746	0.7516	1	-	-	-	-	5.92503	-	neg	-	-	-	-	-	-	550.289	-	-	-	-	5.0695	4.9904	4.9902	4.9899	5.2432	5.1524	4.0654	3.955	4.7751	4.701	3.8824	3.8953	3.879	3.9267	4.1153	4.2377	3.8027	3.7846	5.1894	5.2154	5.397	5.4103	5.8922
neg_1747	metab_10726	metab_10726	-	yes	up	1.942	0.508	1	-	-	-	-	3.93898	-	neg	-	-	-	-	-	-	558.278	-	-	-	-	3.057	3.0086	3.0113	2.987	2.9899	2.9749	6.4477	6.4072	6.2822	6.2244	6.5037	6.5146	5.8422	5.9366	3.2808	3.4032	3.602	2.9503	4.973	4.2266	5.6635	5.7031	4.7853
neg_1620	metab_10603	metab_10603	-	yes	up	2.2004	0.508	1	-	-	-	-	3.752	-	neg	-	-	-	-	-	-	556.229	-	-	-	-	2.806	2.7577	2.7603	2.736	2.739	2.724	2.758	2.776	2.7752	2.7705	2.7971	2.8099	5.9225	6.1743	4.2871	3.152	7.3395	7.5269	6.6546	6.5683	5.8971	5.8038	3.0644
neg_6154	metab_15239	metab_15239	-	yes	down	0.7619	0.7516	1	-	-	-	-	3.44748	-	neg	-	-	-	-	-	-	284.089	-	-	-	-	5.0951	4.9491	4.9936	4.8989	4.8197	4.914	3.8557	3.8737	3.8729	3.8682	3.8948	3.9076	4.3198	3.8819	4.9204	4.9778	3.815	3.797	5.3068	5.3338	5.0341	4.9077	5.3178
neg_4412	Trecadrine	metab_13489	-	yes	down	0.739	0.7516	1	-	HMDB0259114	M+Cl	C27H29NO	5.62797	-	neg	-	-	-	-	Benzenoids	Dibenzocycloheptenes	418.194	-	41.9	-	Not Available	5.1615	6.0785	5.1321	5.7475	5.1047	5.8922	5.2179	5.2224	5.3909	5.6785	5.5247	6.0233	3.8241	3.8146	4.0604	4.5782	5.6087	5.0058	5.0899	5.6695	5.4103	3.887	5.5852
neg_4157	metab_13223	metab_13223	-	yes	down	0.8169	0.7516	1	-	-	-	-	5.94072	-	neg	-	-	-	-	-	-	242.04	-	-	-	-	4.9403	5.2223	4.9676	5.1886	5.2381	5.235	3.219	3.2369	3.2361	3.3285	3.258	3.2709	4.217	4.0357	5.705	5.7785	4.1347	3.903	4.13	4.179	4.3866	4.2857	3.9759
neg_5516	metab_14625	metab_14625	-	yes	down	0.8173	0.7516	1	-	-	-	-	4.1657	-	neg	-	-	-	-	-	-	182.045	-	-	-	-	4.9392	4.926	4.9075	4.9633	4.9382	4.9198	3.3263	3.3443	3.3434	3.3388	3.3654	3.3782	3.7506	4.0366	4.9623	4.9733	3.8186	3.2676	3.5238	3.5601	4.2955	3.7239	3.6329
neg_4583	metab_13668	metab_13668	-	yes	down	0.2857	0.1061	1	-	-	-	-	5.38492	-	neg	-	-	-	-	-	-	575.792	-	-	-	-	6.9762	6.8994	6.916	6.8561	6.8716	6.9353	6.3681	6.3385	6.2701	6.2852	6.3547	6.3942	2.0028	1.9934	3.5122	2.3591	7.5386	7.5007	4.8009	4.9501	5.0591	4.7886	2.2718
neg_3287	metab_12309	metab_12309	-	yes	down	0.6634	0.7516	1	-	-	-	-	6.28492	-	neg	-	-	-	-	-	-	374.218	-	-	-	-	5.3879	5.0465	5.2694	5.1642	5.0488	5.1857	3.5481	3.5661	3.5653	3.6704	3.5872	3.6001	3.5838	3.5744	3.8201	4.4509	4.6112	4.4454	4.6402	4.982	4.5342	4.3605	4.6918
neg_3120	metab_12139	metab_12139	-	yes	down	0.7059	0.7516	1	-	-	-	-	6.09732	-	neg	-	-	-	-	-	-	203.038	-	-	-	-	5.253	5.2538	5.1739	5.2622	5.3935	5.2905	2.825	2.8429	2.8421	2.8374	2.864	2.8769	4.4174	3.7081	5.0204	5.0217	4.2053	3.6474	3.0224	3.355	2.9546	3.7124	3.1314
neg_3563	metab_12606	metab_12606	-	yes	down	0.8267	0.7516	1	-	-	-	-	7.6074	-	neg	-	-	-	-	-	-	172.83	-	-	-	-	4.9045	4.7866	4.8591	4.8657	4.9077	4.871	4.6212	4.642	4.5804	4.6289	4.6378	4.6912	4.3365	4.0546	4.7529	4.9076	4.402	4.4537	4.5505	4.5277	4.6452	4.5018	4.5374
neg_3746	N-Lauroyl Glutamic acid	metab_12800	-	yes	down	0.6727	0.7516	1	-	HMDB0242032	M-H	C17H31NO5	6.36303	-	neg	-	-	-	-	Organic acids and derivatives	Carboxylic acids and derivatives	328.213	-	54.2	-	Amino acids, peptides, and analogues	5.3557	5.3058	5.2251	5.169	4.9468	5.1669	3.5767	3.5946	3.5938	3.5891	3.6158	3.9029	3.6123	3.6029	3.8486	3.971	3.6185	3.5611	6.4847	6.4966	7.1375	7.0821	5.67
neg_2954	metab_11963	metab_11963	-	yes	up	1.7538	0.508	1	-	-	-	-	5.88577	-	neg	-	-	-	-	-	-	786.39	-	-	-	-	3.253	3.5288	3.0507	2.9385	2.6248	2.2219	4.9164	5.0121	4.8503	4.7325	5.7682	5.4981	5.6821	5.7049	5.468	5.5046	6.2246	6.2485	6.1421	6.1172	5.2793	5.2346	6.5264
neg_5761	metab_14863	metab_14863	-	yes	down	0.75	0.7516	1	-	-	-	-	3.85333	-	neg	-	-	-	-	-	-	629.795	-	-	-	-	5.1178	5.0521	5.2982	5.2303	5.2105	5.1851	6.2463	6.2852	6.364	6.358	6.0305	6.0416	3.8478	3.8384	4.0842	4.2066	3.7715	3.7534	4.0098	4.046	3.942	3.9108	4.1189
neg_4350	metab_13427	metab_13427	-	yes	down	0.736	0.7516	1	-	-	-	-	5.71398	-	neg	-	-	-	-	-	-	137.06	-	-	-	-	5.1563	5.0822	5.0977	5.0525	5.0151	5.0319	3.2877	3.3057	3.3049	3.3002	3.3268	3.3396	4.2194	3.7952	5.0932	5.2111	4.0212	3.7107	3.9136	4.1652	4.3543	4.4253	4.3234
neg_4047	metab_13105	metab_13105	-	yes	down	0.6815	0.7516	1	-	-	-	-	6.066	-	neg	-	-	-	-	-	-	472.232	-	-	-	-	5.3196	5.1748	5.1423	5.0188	4.7775	4.9296	4.1062	3.744	3.9705	3.6117	3.8824	4.719	3.6349	3.6255	5.5337	5.5632	4.0421	3.9508	3.7968	4.3711	4.7923	4.7216	4.0555
neg_2979	metab_11990	metab_11990	-	yes	down	0.6145	0.3392	1	-	-	-	-	5.92503	-	neg	-	-	-	-	-	-	226.018	-	-	-	-	5.5364	5.2502	5.4151	5.2655	5.2503	5.2525	3.3762	3.3941	3.3933	3.3887	4.1419	3.8141	3.4118	3.4024	5.5632	5.7394	3.3355	3.3174	3.5737	3.61	4.0178	4.0069	3.8048
neg_4813	3-Indoleglyoxylic acid	metab_13905	-	yes	up	1.6019	0.508	1	-	HMDB0242143	M-H	C10H7NO3	5.09528	-	neg	-	-	-	-	Organoheterocyclic compounds	Indoles and derivatives	188.035	-	80.3	-	Indolyl carboxylic acids and derivatives	3.4334	3.3851	3.3877	3.3634	3.3663	3.3514	3.3854	3.4034	3.4026	3.3979	3.4245	3.4374	5.4613	5.5002	3.6574	3.7798	3.3448	3.3267	4.9347	4.9989	5.0586	5.0081	5.0596
neg_644	metab_15535	metab_15535	-	yes	up	3.9821	0.1798	1	-	-	-	-	3.84562	-	neg	-	-	-	-	-	-	510.187	-	-	-	-	1.7915	2.8069	1.7465	1.7226	1.7255	2.8291	5.3696	5.5454	5.2912	5.2846	5.6356	5.5198	7.1776	7.1338	2.0126	2.134	6.7811	6.7038	6.0193	6.0094	6.049	6.0533	5.8807
neg_3110	Emivirine	metab_12129	-	yes	down	0.6285	0.5037	1	-	HMDB0251775	M+K-2H	C17H22N2O3	6.08948	-	neg	-	-	-	-	Organoheterocyclic compounds	Diazines	339.111	-	40.2	-	Pyrimidines and pyrimidine derivatives	5.476	6.2635	5.5645	6.0439	5.4095	6.1021	3.4152	3.4332	3.4324	3.4277	3.4543	3.4671	3.4509	3.4414	4.9068	4.8789	3.4591	3.3565	3.6128	3.898	4.9815	4.0752	3.7218
neg_4522	metab_13608	metab_13608	-	yes	down	0.7966	0.7516	1	-	-	-	-	5.47117	-	neg	-	-	-	-	-	-	405.235	-	-	-	-	4.9585	4.4743	4.6637	4.7853	3.9045	3.8895	6.1116	6.1995	6.1512	6.1837	6.1541	6.1854	3.9592	3.9498	5.7206	5.4545	4.9884	4.7455	5.661	5.6451	5.0849	5.164	6.3668
neg_2953	metab_11962	metab_11962	-	yes	down	0.7312	0.7516	1	-	-	-	-	5.88577	-	neg	-	-	-	-	-	-	724.376	-	-	-	-	5.1428	5.5184	5.1074	5.2931	4.9564	5.3319	6.4602	6.5056	6.4129	6.4145	6.3819	6.3811	4.3091	3.7606	1.8778	1.9988	4.991	4.9947	5.7989	5.8831	5.006	5.1717	4.4446
neg_1733	Phenylacetic Acid	metab_10711	map01100;map00360;map01120;map00643	yes	down	0.7626	0.7516	1	Metabolic pathways;Phenylalanine metabolism;Microbial metabolism in diverse environments;Styrene degradation	HMDB0000209;PW_C000135	M-H	C8H8O2	3.92335	C07086	neg	-	-	Metabolism;Metabolism;Metabolism;Metabolism	Global and overview maps;Amino acid metabolism;Global and overview maps;Xenobiotics biodegradation and metabolism	Benzenoids	Benzene and substituted derivatives	135.044	89.8	-	103-82-2	Not Available	5.0458	4.9649	4.9926	4.9726	4.7435	4.8632	5.1331	5.1169	5.3234	5.2766	5.324	5.3425	3.6046	3.8479	3.4165	4.2983	4.0821	3.9843	5.3641	5.3375	5.9029	5.8708	5.0754
neg_2002	metab_10987	metab_10987	-	yes	up	1.5568	0.7266	1	-	-	-	-	4.3532	-	neg	-	-	-	-	-	-	227.013	-	-	-	-	3.4775	3.4292	3.4318	3.4075	3.4104	3.3955	3.4295	3.4475	3.4467	3.442	3.4686	3.4815	5.448	5.4137	5.8612	5.871	5.0202	5.1023	3.6271	3.6633	3.5593	3.5281	3.7362
neg_442	metab_13497	metab_13497	-	yes	down	0.6049	0.3392	1	-	-	-	-	6.01123	-	neg	-	-	-	-	-	-	580.335	-	-	-	-	5.5356	5.8769	5.5516	5.6832	5.6085	5.7825	5.45	5.306	5.335	5.4758	5.387	5.6545	3.3579	3.3485	3.5942	3.7166	3.2816	3.2635	3.5198	4.7598	4.1315	3.4208	5.5368
neg_1543	Pelubiprofen	metab_10523	-	yes	up	1.6624	0.508	1	-	HMDB0256212	2M-H	C16H18O3	3.627	-	neg	-	-	-	-	Phenylpropanoids and polyketides	Phenylpropanoic acids	515.247	-	49	-	Not Available	3.3357	3.2874	3.29	3.2657	3.2686	3.2537	4.6034	3.3057	3.3049	3.3002	3.3268	4.4159	5.5394	5.5454	3.5597	3.682	4.506	3.6281	6.0663	6.1275	5.1764	5.08	6.8047
neg_1703	metab_10684	metab_10684	-	yes	down	0.7064	0.7516	1	-	-	-	-	3.86103	-	neg	-	-	-	-	-	-	297.119	-	-	-	-	5.2039	5.1074	4.9969	4.7914	4.7477	5.1673	5.5158	5.4423	5.699	5.7164	5.8388	5.8117	3.6854	3.676	4.5972	4.8985	3.8534	3.591	5.4218	5.3868	5.7874	5.7381	5.5466
neg_3909	metab_12962	metab_12962	-	yes	down	0.8323	0.7516	1	-	-	-	-	6.17552	-	neg	-	-	-	-	-	-	221.082	-	-	-	-	4.8446	4.7424	4.9087	4.7379	4.7061	4.8162	4.0414	4.1014	3.937	3.492	3.5186	3.861	4.3748	4.0323	4.2572	4.7883	4.2877	4.1296	4.4	4.5463	4.3616	4.1229	4.0772
neg_3082	Radalbuvir	metab_12098	-	yes	up	1.9776	0.508	1	-	HMDB0257093	M-H	C30H41NO6S	6.05815	-	neg	-	-	-	-	Organoheterocyclic compounds	Thiophenes	542.262	-	62.9	-	Thiophene carboxylic acids and derivatives	2.9812	2.9329	2.9355	2.9112	2.9141	2.8992	4.3833	4.328	4.2647	4.2467	4.1976	4.1899	5.9863	5.8956	3.205	3.3274	6.2372	5.9566	3.201	4.6524	5.1096	4.4299	3.2397
neg_2454	metab_11453	metab_11453	-	yes	down	0.8176	0.7516	1	-	-	-	-	5.11093	-	neg	-	-	-	-	-	-	822.857	-	-	-	-	4.8821	5.4395	4.8097	5.0681	4.4754	5.3227	3.9653	3.9833	3.9825	3.9778	4.0044	4.0173	4.001	3.9916	4.6875	4.3598	3.9247	3.9066	5.6868	5.7558	4.0951	4.064	6.0193
neg_3326	metab_12348	metab_12348	-	yes	down	0.6697	0.7516	1	-	-	-	-	6.40998	-	neg	-	-	-	-	-	-	383.241	-	-	-	-	5.3091	4.9194	5.0972	4.955	5.0047	5.0228	3.5295	4.1683	3.5467	3.542	3.5686	4.0133	3.5652	3.5558	4.2896	4.6734	5.3954	5.3279	3.7271	3.7634	3.6593	3.6281	3.8362
neg_3947	metab_13000	metab_13000	-	yes	down	0.7098	0.7516	1	-	-	-	-	6.13643	-	neg	-	-	-	-	-	-	314.032	-	-	-	-	5.1844	4.8213	5.1316	4.8651	4.9502	4.8973	3.6538	3.8213	3.966	3.892	4.0725	3.7057	3.6894	3.68	3.9258	4.0482	3.6131	3.595	3.8514	3.8876	3.7836	3.7524	3.9605
neg_3929	metab_12983	metab_12983	-	yes	down	0.7295	0.7516	1	-	-	-	-	6.15207	-	neg	-	-	-	-	-	-	393.178	-	-	-	-	5.1252	5.21	5.1315	5.2383	5.3023	5.1338	6.1711	5.94	6.2564	6.2151	5.598	5.7332	4.0646	3.7387	4.8423	4.953	4.9676	4.433	5.6271	5.8632	3.9227	4.0753	5.5274
neg_3892	metab_12945	metab_12945	-	yes	down	0.6602	0.7516	1	-	-	-	-	6.19122	-	neg	-	-	-	-	-	-	160.841	-	-	-	-	5.3379	5.1699	5.4239	5.3972	5.5444	5.346	4.5305	4.6853	4.1349	4.4057	4.6343	4.7076	3.6626	3.5241	5.8047	5.9974	4.0529	3.6199	3.6955	4.333	3.9515	4.4919	4.8348
neg_3694	metab_12746	metab_12746	-	yes	down	0.6581	0.7516	1	-	-	-	-	6.50385	-	neg	-	-	-	-	-	-	570.281	-	-	-	-	5.3408	5.0417	5.1593	4.9759	5.0777	5.0017	3.7677	3.5067	3.5059	3.5012	3.5278	3.5406	3.5244	3.5149	4.5316	4.6168	3.4481	3.43	3.6863	3.7225	3.6185	3.7606	3.9128
neg_3214	metab_12235	metab_12235	-	yes	down	0.7359	0.7516	1	-	-	-	-	6.19122	-	neg	-	-	-	-	-	-	132.867	-	-	-	-	5.0921	4.9216	5.0884	5.0209	5.0749	4.9104	3.7943	3.3231	3.0196	2.9618	3.2653	3.6791	3.854	3.7471	5.0991	5.2783	4.0668	3.9332	4.2889	3.7624	4.6248	4.5291	4.1644
neg_3726	metab_12780	metab_12780	-	yes	down	0.745	0.7516	1	-	-	-	-	6.40998	-	neg	-	-	-	-	-	-	542.25	-	-	-	-	5.0607	4.858	4.894	4.7877	4.6947	4.8895	3.7439	3.7618	3.761	3.7563	3.783	3.7958	3.7795	3.7701	4.1877	4.72	3.7032	3.6851	3.9414	3.9777	3.8737	3.8425	4.0505
neg_254	metab_11536	metab_11536	-	yes	up	1.882	0.508	1	-	-	-	-	3.3382	-	neg	-	-	-	-	-	-	478.197	-	-	-	-	3.0634	3.1053	3.1264	2.7178	3.0476	2.9422	5.506	5.4454	5.6295	5.6087	5.5724	5.6282	5.8843	5.7654	2.8655	3.312	5.9669	6.0993	5.686	5.5938	5.9502	6.0565	2.9001
neg_4547	metab_13633	metab_13633	-	yes	up	3.0018	0.1798	1	-	-	-	-	5.43197	-	neg	-	-	-	-	-	-	894.907	-	-	-	-	2.2043	2.1562	2.1588	3.3781	2.1376	4.0567	2.1566	2.1744	2.1736	2.1689	2.1954	2.2082	6.6845	6.6167	4.8413	2.5492	5.1737	5.0098	5.4317	5.6519	5.4709	5.6293	4.7515
neg_328	metab_12302	metab_12302	-	yes	down	0.6143	0.5037	1	-	-	-	-	3.60352	-	neg	-	-	-	-	-	-	345.178	-	-	-	-	5.4616	5.5279	5.5191	5.3848	5.4807	5.5908	7.1032	7.1278	7.177	7.1759	7.085	7.1034	4.0086	3.3553	3.601	3.7234	5.5326	5.5075	6.8872	6.9096	6.1114	6.068	6.7201
neg_279	metab_11793	metab_11793	-	yes	up	1.9421	0.508	1	-	-	-	-	3.42403	-	neg	-	-	-	-	-	-	457.209	-	-	-	-	2.9963	2.948	2.9506	2.9263	2.9292	2.9143	5.3012	5.1717	5.3972	5.425	5.4147	5.362	5.8105	5.8192	3.622	3.3425	5.4926	5.6007	6.4803	6.4444	5.7501	5.826	6.5157
neg_1610	Pteroside Z	metab_10592	-	yes	down	0.7058	0.7516	1	-	HMDB0032587	M+Na-2H	C21H30O7	3.72858	-	neg	-	-	-	-	Organic oxygen compounds	Organooxygen compounds	415.172	-	60	35943-37-4	Carbohydrates and carbohydrate conjugates	5.165	5.2581	5.0208	5.29	5.0235	5.2242	5.6215	5.6024	5.726	5.7318	5.3722	5.2255	3.6549	3.6455	5.1493	5.467	3.8261	3.5605	3.8168	4.788	4.3744	4.563	5.4876
neg_3177	Pindolol	metab_12196	-	yes	up	1.9587	0.508	1	-	HMDB0015095;PW_C009401;MJDBOTE0000319	2M+FA-H	C14H20N2O2	6.14425	C07445	neg	-	-	-	-	Organoheterocyclic compounds	Indoles and derivatives	541.299	-	75.2	13523-86-9	Indoles	2.9768	3.9917	2.9311	2.9068	2.9098	2.8948	3.7778	3.8463	3.8488	3.6792	2.9679	2.9807	6.0299	5.8309	3.2006	3.323	4.4962	3.7467	4.6664	5.0576	5.1792	4.1109	5.934
neg_4722	metab_13815	metab_13815	-	yes	up	1.9337	0.508	1	-	-	-	-	5.21275	-	neg	-	-	-	-	-	-	652.775	-	-	-	-	3.0009	2.9526	2.9552	2.9309	2.9338	2.9189	3.0305	2.9709	2.9701	3.1266	2.992	3.1326	5.739	5.8028	3.2247	3.3471	4.0813	2.8942	6.6383	6.664	6.3042	6.4418	6.4645
neg_401	N-Lactoylphenylalanine	metab_13066	-	yes	down	0.6653	0.7516	1	-	HMDB0062175	M-H, 2M-H	C12H15NO4	5.62797	-	neg	-	-	-	-	Organic acids and derivatives	Carboxylic acids and derivatives	236.092	-	62.8	183241-73-8	Amino acids, peptides, and analogues	5.2857	5.1556	5.2767	5.1939	5.168	5.2086	6.2682	6.2833	6.2864	6.2684	6.5586	6.5285	3.526	3.5166	4.1435	4.3125	4.6475	4.5372	6.007	5.994	5.5392	5.5327	6.5529
neg_1549	3-[(1S,2R,5S)-5-Hydroxy-2-[(1E,3S,5Z,8Z,11Z)-3-hydroxytetradeca-1,5,8,11-tetraen-1-yl]-3-oxocyclopentyl]propanoylcarnitine	metab_10527	-	yes	down	0.7145	0.7516	1	-	HMDB0241816	M+K-2H	C29H45NO7	3.63482	-	neg	-	-	-	-	Lipids and lipid-like molecules	Fatty Acyls	556.273	-	72.5	-	Fatty acid esters	5.1323	5.2225	5.3319	5.3482	5.3441	5.2387	6.1184	6.135	6.0467	6.0471	6.4932	6.4821	3.6764	3.667	3.9128	4.0351	5.6881	5.6737	5.1859	5.3123	3.7706	3.7394	6.2899
neg_1585	(2S)-2-Butanol O-[b-D-Apiofuranosyl-(1->6)-b-D-glucopyranoside]	metab_10564	-	yes	down	0.8172	0.7516	1	-	HMDB0041255	M+FA-H	C15H28O10	3.7051	-	neg	-	-	-	-	Organic oxygen compounds	Organooxygen compounds	413.168	-	75	-	Carbohydrates and carbohydrate conjugates	4.8385	3.9276	4.8601	4.2501	4.3064	4.6859	5.5626	5.6585	5.5304	5.3626	5.6326	5.6779	3.9636	3.9541	4.1999	4.3223	3.8873	3.8692	6.0114	6.0362	5.491	5.4467	5.6999
neg_6139	Citrazinic Acid	metab_15225	-	yes	down	0.6404	0.5037	1	-	-	M-H	C6H5NO4	3.45532	-	neg	-	-	-	-	-	-	154.014	62.6	-	-	-	5.3582	3.4048	4.9185	3.8788	4.023	3.9966	5.331	5.2733	5.0989	5.037	5.808	5.7972	3.4408	3.4314	3.6772	3.7995	3.3645	3.3465	3.6028	3.639	3.535	3.5038	3.7118
neg_2180	metab_11174	metab_11174	-	yes	down	0.8064	0.7516	1	-	-	-	-	4.66538	-	neg	-	-	-	-	-	-	250.072	-	-	-	-	4.865	4.7515	4.8899	4.6817	4.8909	4.7513	3.897	3.915	3.9142	3.9095	3.9361	3.949	3.9607	3.9232	4.834	4.8716	4.7606	4.5436	5.1447	5.1264	5.3547	5.3391	4.5739
neg_4986	Ciramadol	metab_14086	-	yes	up	1.7737	0.508	1	-	HMDB0250272	M+Na-2H	C15H23NO2	4.86102	-	neg	-	-	-	-	Organic oxygen compounds	Organooxygen compounds	270.146	-	37.3	-	Alcohols and polyols	3.1663	3.118	3.1377	3.0963	3.0992	3.0843	3.1183	3.1363	3.94	4.3945	3.8275	4.8428	5.7737	5.616	3.3902	3.5126	4.9082	3.9722	6.0877	6.5601	6.4143	5.6871	6.7973
neg_2585	Glycylphenylalanylleucylglycine	metab_11580	-	yes	up	2.7376	0.2892	1	-	HMDB0252827	M-H	C19H28N4O5	5.31442	-	neg	-	-	-	-	Organic acids and derivatives	Carboxylic acids and derivatives	391.199	-	50.1	-	Amino acids, peptides, and analogues	2.3467	2.2985	2.3012	2.277	2.2799	2.265	2.2989	2.3168	2.316	2.3113	2.3378	4.019	6.4224	6.4242	2.5699	2.692	6.14	6.1397	6.4243	6.3996	6.9456	6.944	6.4413
neg_4121	N-Eicosapentaenoyl Glutamine	metab_13184	-	yes	down	0.8103	0.7516	1	-	HMDB0242069	M+Na-2H	C25H38N2O4	5.99557	-	neg	-	-	-	-	Not Available	Not Available	451.255	-	37.9	-	Not Available	4.8438	4.7841	4.8457	4.7243	4.8953	4.5533	3.2815	3.2995	3.2987	3.294	3.3206	3.3334	3.3172	3.9247	4.7841	4.3744	3.2409	4.0577	5.4969	5.509	3.9272	4.48	4.4571
neg_1842	Pyrocatechol sulfate	metab_10820	-	yes	down	0.6137	0.5037	1	-	HMDB0059724	M-H	C6H6O5S	4.1033	-	neg	-	-	-	-	Organic acids and derivatives	Organic sulfuric acids and derivatives	188.986	-	62.2	4918-96-1	Arylsulfates	5.4335	5.2928	5.2181	5.2737	4.8221	5.1102	6.475	6.3129	6.5259	6.4391	6.3909	6.2579	3.344	3.3346	5.2034	5.2883	5.3673	5.5953	3.5059	3.5422	5.2957	5.255	5.8362
neg_56	metab_14710	metab_14710	-	yes	up	1.6309	0.7266	1	-	-	-	-	3.54873	-	neg	-	-	-	-	-	-	944.397	-	-	-	-	3.3318	3.2834	3.2861	3.2618	3.2647	3.2497	3.2838	3.3017	3.3009	3.2962	3.3229	3.3357	5.3155	5.4336	3.5557	3.6781	3.2431	4.8575	6.5039	6.6168	6.2762	6.2142	6.6925
neg_3097	Merodesmosine	metab_12114	-	yes	down	0.7491	0.7516	1	-	HMDB0030407	M+FA-H	C18H34N4O6	6.07383	-	neg	-	-	-	-	Organic acids and derivatives	Carboxylic acids and derivatives	447.246	-	70.9	17096-97-8	Amino acids, peptides, and analogues	5.0097	4.9723	4.8654	4.8766	5.0048	5.1723	4.7465	4.5672	4.9787	4.9966	4.1682	4.5175	3.6667	3.7526	6.1509	6.1401	5.1419	5.07	5.2158	5.3643	5.2707	5.1359	6.1811
neg_30	Glutamylleucylarginine	metab_12013	-	yes	down	0.4867	0.3392	1	-	HMDB0252758	M-H2O-H, 2M-H, M-H	C17H32N6O6	3.22102	-	neg	-	-	-	-	Organic acids and derivatives	Carboxylic acids and derivatives	415.231	-	30.9	-	Amino acids, peptides, and analogues	5.8915	5.908	5.8993	5.8478	5.9032	5.956	7.5665	7.4669	7.6948	7.6083	7.4397	7.4076	2.877	2.8675	5.09	5.3052	4.2653	4.4494	5.6299	5.6069	6.3894	6.4219	5.4394
neg_134	metab_10320	metab_10320	-	yes	down	0.7281	0.7516	1	-	-	-	-	0.748683	-	neg	-	-	-	-	-	-	616.838	-	-	-	-	5.0654	4.8484	5.1593	5.2041	5.1938	5.2721	6.1249	6.0474	5.9888	5.9277	5.8263	5.7063	3.6974	3.6879	5.0229	5.353	4.3756	4.4397	3.8593	3.8955	4.0129	3.8616	3.9684
neg_552	metab_14629	metab_14629	-	yes	down	0.7909	0.7516	1	-	-	-	-	6.2145	-	neg	-	-	-	-	-	-	362.193	-	-	-	-	4.8775	4.8706	4.6347	4.4157	4.3339	4.7738	3.8317	3.8496	4.4367	3.8441	4.0304	4.0192	3.8673	3.8579	4.1037	4.2261	3.791	3.7729	5.656	5.5821	6.2053	6.1391	5.4554
neg_990	metab_16263	metab_16263	-	yes	down	0.8306	0.7516	1	-	-	-	-	0.779983	-	neg	-	-	-	-	-	-	212.921	-	-	-	-	4.771	4.4864	4.661	4.3285	4.5709	4.483	3.8312	3.4439	3.4431	3.4384	3.465	3.7524	4.2725	3.9628	4.3186	4.7761	4.0166	4.1117	4.4522	4.3708	4.4083	4.2583	4.4417
neg_5383	metab_14491	metab_14491	-	yes	down	0.7538	0.7516	1	-	-	-	-	4.3297	-	neg	-	-	-	-	-	-	179.047	-	-	-	-	4.9793	4.8019	4.7189	4.6074	4.4272	4.6612	4.1304	3.2274	3.9074	3.8843	3.5489	3.3369	3.5253	3.7536	4.3953	4.6729	3.4401	3.7663	3.2622	3.8399	4.7756	4.7291	4.3377
neg_3216	metab_12237	metab_12237	-	yes	down	0.575	0.3392	1	-	-	-	-	6.19122	-	neg	-	-	-	-	-	-	189.857	-	-	-	-	5.5442	5.4325	5.66	5.626	5.7949	5.5584	4.5943	4.7801	4.3523	4.6993	4.7929	4.7289	3.7511	3.1878	6.0462	6.2466	4.051	3.6295	4.0428	4.0036	4.0526	4.6408	4.7609
neg_4089	PC(2:0/18:1(12Z)-2OH(9,10))	metab_13149	-	yes	down	0.8146	0.7516	1	-	HMDB0288856	M+Na-2H	C28H54NO10P	6.03467	-	neg	-	-	-	-	Not Available	Not Available	616.321	-	34.4	-	Not Available	4.8107	4.7456	1.2977	1.2747	3.9115	4.665	5.4861	5.3625	5.592	5.5266	5.4022	5.2883	3.9814	3.919	1.5572	1.6767	4.9175	4.1508	1.485	1.5202	4.1471	1.3897	5.4238
neg_2743	[6]-Gingerdiol 5-O-beta-D-glucopyranoside	metab_11743	-	yes	up	3.6438	0.1798	1	-	HMDB0036123	M+FA-H	C23H38O9	5.55745	-	neg	-	-	-	-	Lipids and lipid-like molecules	Fatty Acyls	503.251	-	47.3	-	Fatty acyl glycosides	1.8785	1.8308	1.8334	1.8095	1.8123	1.7976	3.9148	1.8489	3.8719	1.8434	5.069	5.0131	6.7952	6.8449	2.1002	2.2218	7.208	7.2179	5.5724	5.5047	5.8711	5.9117	5.8392
neg_29	3b,6a-Dihydroxy-alpha-ionol 9-[apiosyl-(1->6)-glucoside]	metab_11905	-	yes	up	22.48	0.007829	1	-	HMDB0041577	M-H2O-H, M+Cl, M-H	C24H40O12	3.17438	-	neg	-	-	-	-	Lipids and lipid-like molecules	Fatty Acyls	519.242	-	64.9	177261-72-2	Fatty acyl glycosides	0.3712	0.3441	0.3455	0.9561	1.3165	0.5141	4.9118	4.9266	4.5669	4.4898	4.481	4.609	8.3975	8.3453	0.5136	0.602	7.1579	7.2283	7.5481	7.5192	7.6028	7.5698	6.8079
neg_2498	metab_11495	metab_11495	-	yes	down	0.7176	0.7516	1	-	-	-	-	5.1814	-	neg	-	-	-	-	-	-	285.132	-	-	-	-	5.0741	5.0472	4.9961	4.8953	4.6051	4.925	3.6152	3.6332	3.6324	3.6277	3.6543	3.6671	3.6508	3.6414	3.8872	4.0096	3.5745	3.5564	3.8128	3.849	3.745	3.7138	4.413
neg_3206	O-Demethylmetoprolol	metab_12226	-	yes	down	0.7857	0.7516	1	-	HMDB0255850	M+FA-H	C14H23NO3	6.1834	-	neg	-	-	-	-	Benzenoids	Phenols	298.166	-	54.3	-	Tyrosols and derivatives	4.8742	4.88	4.8554	4.7349	4.5091	4.8319	4.2182	3.8976	3.9072	3.816	4.4743	4.4092	3.8392	3.8298	4.1296	4.2493	3.7629	3.7903	6.6284	6.605	7.3874	7.3302	6.2588
neg_4135	metab_13199	metab_13199	-	yes	down	0.8129	0.7516	1	-	-	-	-	5.96428	-	neg	-	-	-	-	-	-	973.987	-	-	-	-	4.7979	3.8736	4.9465	4.5048	4.9146	4.5516	5.8293	5.8671	5.8657	5.6745	5.7249	5.5855	3.9096	3.9001	4.1459	4.2683	5.2225	5.2451	4.0715	4.1078	4.0037	3.9725	4.1806
neg_3771	metab_12826	metab_12826	-	yes	down	0.477	0.3392	1	-	-	-	-	6.30828	-	neg	-	-	-	-	-	-	487.195	-	-	-	-	5.8805	5.7257	5.7255	5.6685	5.4414	5.6617	2.7786	2.7966	2.7958	2.7911	2.8177	2.8305	2.8142	2.8048	5.873	5.8442	4.3031	4.2337	3.5107	3.4627	4.9381	4.9331	3.085
neg_659	metab_15678	metab_15678	-	yes	down	0.8012	0.7516	1	-	-	-	-	3.92335	-	neg	-	-	-	-	-	-	489.202	-	-	-	-	4.816	4.3501	4.4492	4.2224	4.1176	4.2965	4.6385	4.9352	4.4559	5.017	5.9366	6.1523	3.8679	3.8584	4.9917	4.5474	3.8446	3.7735	4.5176	4.9951	3.962	3.9308	5.8913
neg_160	metab_10581	metab_10581	-	yes	down	0.6846	0.7516	1	-	-	-	-	1.16162	-	neg	-	-	-	-	-	-	126.997	-	-	-	-	5.1474	4.1581	4.1906	3.3715	3.3744	3.6534	6.3024	6.3016	6.3256	6.3445	6.3559	6.3584	3.9764	3.5238	3.6655	3.7879	3.3529	3.3348	5.727	5.7075	5.3254	5.0847	5.3461
neg_4481	metab_13564	metab_13564	-	yes	up	1.704	0.7266	1	-	-	-	-	5.52607	-	neg	-	-	-	-	-	-	903.467	-	-	-	-	3.2034	5.0271	3.1577	4.9173	3.1363	3.1213	5.7851	5.8575	5.814	5.7557	5.529	5.5098	5.6413	5.4585	3.4273	3.5496	5.1899	5.4395	5.3439	5.3898	5.3736	5.2377	3.4619
neg_353	metab_12571	metab_12571	-	yes	down	0.6746	0.5037	1	-	-	-	-	3.7051	-	neg	-	-	-	-	-	-	722.299	-	-	-	-	5.1693	5.493	5.0516	5.372	4.9819	5.4371	5.2234	5.3783	4.8066	5.0928	5.0663	5.3282	3.4968	3.4874	3.7331	3.8555	5.1104	5.1805	6.0016	6.0629	6.4668	6.4672	3.7678
neg_5072	metab_14176	metab_14176	-	yes	up	1.8551	0.508	1	-	-	-	-	4.7436	-	neg	-	-	-	-	-	-	602.305	-	-	-	-	3.0317	1.5125	3.1999	1.4915	3.9751	4.2779	4.9721	4.7306	4.8052	5.192	4.6607	4.7487	5.84	5.6242	1.7787	1.8993	5.9094	5.5136	3.6597	4.912	6.1337	5.9502	6.1754
neg_5963	Dihydrozeatin-O-glucoside	metab_15052	map01110;map00908	yes	down	0.2831	0.1061	1	Biosynthesis of secondary metabolites;Zeatin biosynthesis	HMDB0012214	2M+Hac-H	C16H25N5O6	3.65033	C16448	neg	-	-	Metabolism;Metabolism	Global and overview maps;Metabolism of terpenoids and polyketides	Lipids and lipid-like molecules	Fatty Acyls	825.375	-	74.1	62512-96-3	Fatty acyl glycosides	6.746	6.7185	6.7533	6.6715	6.6827	6.7542	6.7478	6.7839	6.7049	6.7268	6.7305	6.7301	4.4488	1.9099	2.1534	2.2751	6.815	6.8113	5.6397	5.6868	2.0124	1.9815	2.1879
neg_2462	metab_11461	metab_11461	-	yes	down	0.8314	0.7516	1	-	-	-	-	5.11877	-	neg	-	-	-	-	-	-	630.278	-	-	-	-	4.7239	4.9429	4.866	4.8635	3.8981	4.8651	4.2302	4.0612	4.0008	3.9773	3.5528	3.7679	3.2701	3.9275	2.8428	2.965	3.9908	2.5127	2.7685	5.199	2.7008	2.6697	5.8773
neg_1147	metab_10130	metab_10130	-	yes	down	0.7573	0.7516	1	-	-	-	-	1.97672	-	neg	-	-	-	-	-	-	191.011	-	-	-	-	4.9188	4.2208	3.7012	4.3661	4.9014	5.1632	3.6989	3.7169	3.7161	3.7114	3.738	3.7508	3.7346	3.7251	4.4541	4.0933	4.1029	4.3522	3.8965	4.2726	3.8287	4.4251	4.0056
neg_3025	4-Ethoxymethylene-2-phenyl-2-oxazolin-5-one	metab_12042	-	yes	down	0.5062	0.3392	1	-	HMDB0252118	M+K-2H	C12H11NO3	5.98773	-	neg	-	-	-	-	Organic acids and derivatives	Carboxylic acids and derivatives	254.022	-	36.2	-	Amino acids, peptides, and analogues	5.7386	5.75	5.6421	5.7411	5.98	5.7776	2.8788	2.8968	2.896	2.8913	2.9179	2.9307	4.2596	2.905	5.804	5.61	4.6174	3.4104	3.0762	3.1125	3.2522	2.9773	3.1853
neg_4033	metab_13091	metab_13091	-	yes	down	0.7306	0.7516	1	-	-	-	-	6.08167	-	neg	-	-	-	-	-	-	226.009	-	-	-	-	4.9888	4.9352	4.9203	4.9859	5.0968	5.0077	3.2719	3.2899	3.2891	3.2844	3.311	3.3239	4.227	3.6446	4.7737	4.6881	4.2975	3.2132	3.4695	3.5057	3.808	3.8583	3.5786
neg_4988	3-Methylindole	metab_14088	map00380	yes	up	1.6748	0.7266	1	Tryptophan metabolism	HMDB0000466	M+FA-H	C9H9N	4.86102	C08313	neg	-	-	Metabolism	Amino acid metabolism	Organoheterocyclic compounds	Indoles and derivatives	176.071	-	58.1	83-34-1	Indoles	3.2264	5.0327	3.3949	4.7021	3.4607	4.9861	3.1784	3.1963	3.1955	3.1908	3.2174	3.2303	5.568	5.4034	3.4503	3.5726	5.1844	4.4598	4.7751	5.2711	5.7376	4.9484	5.1147
neg_233	metab_11325	metab_11325	-	yes	down	0.8029	0.7516	1	-	-	-	-	3.24448	-	neg	-	-	-	-	-	-	407.193	-	-	-	-	4.7865	4.4161	4.7657	4.5873	4.44	4.383	4.8126	4.5115	4.8155	4.5399	4.5023	4.5529	4.1135	3.843	4.2646	4.7077	6.2661	6.3529	6.7792	6.7463	6.675	6.6306	6.3055
neg_2929	metab_11935	metab_11935	-	yes	up	1.8441	0.508	1	-	-	-	-	5.85448	-	neg	-	-	-	-	-	-	892.515	-	-	-	-	3.034	4.1026	3.0542	3.0751	2.9669	2.952	2.986	3.0906	3.0032	2.9985	3.294	3.4687	5.4513	5.5951	3.2579	3.3802	4.2491	4.2161	5.1802	4.9934	4.004	3.0846	5.9248
neg_459	metab_13674	metab_13674	-	yes	down	0.8025	0.7516	1	-	-	-	-	6.11297	-	neg	-	-	-	-	-	-	593.367	-	-	-	-	4.7855	5.3494	4.8569	5.0253	4.7542	5.0497	4.9265	4.2508	4.8392	4.8019	3.4875	4.1844	3.9134	3.8403	3.7204	4.191	6.1912	6.0293	5.2078	5.3388	5.4396	5.5089	5.1179
neg_4872	metab_13968	metab_13968	-	yes	down	0.7471	0.7516	1	-	-	-	-	5.01695	-	neg	-	-	-	-	-	-	819.372	-	-	-	-	4.9372	5.3983	3.6647	4.4989	4.4951	5.3451	5.6491	5.7956	5.8533	6.2218	5.7772	6.1787	3.6981	3.6886	4.9434	4.9105	7.2571	6.9526	5.0099	5.3509	5.405	5.2919	5.1911
neg_2567	metab_11563	metab_11563	-	yes	up	2.2102	0.508	1	-	-	-	-	5.2831	-	neg	-	-	-	-	-	-	617.256	-	-	-	-	2.6854	0.6389	2.1754	2.6606	2.1237	0.6132	0.6392	0.6531	0.6525	0.6488	0.6696	0.6797	5.9874	5.9354	5.5508	5.472	6.1973	6.2438	6.532	6.4993	6.1143	6.1679	6.09
neg_1275	metab_10256	metab_10256	-	yes	up	1.5753	0.7266	1	-	-	-	-	3.25232	-	neg	-	-	-	-	-	-	444.229	-	-	-	-	3.3439	3.2956	3.2982	3.2739	3.2768	3.2618	3.9206	3.8751	3.7818	3.8631	4.1538	4.1939	5.3076	5.2675	3.5679	3.7376	5.6686	5.6867	5.7857	5.7841	4.8995	4.9023	5.2895
neg_2815	metab_11820	metab_11820	-	yes	down	0.6546	0.5037	1	-	-	-	-	5.67483	-	neg	-	-	-	-	-	-	218.103	-	-	-	-	5.2041	4.6321	5.4956	4.7775	4.7555	4.6473	3.3676	3.3855	3.3847	3.38	3.4067	3.4195	3.7567	3.4065	5.0206	4.4737	3.4236	3.7918	3.6049	3.7971	4.0498	4.2611	3.9746
neg_3085	metab_12101	metab_12101	-	yes	down	0.6296	0.5037	1	-	-	-	-	6.066	-	neg	-	-	-	-	-	-	226.045	-	-	-	-	5.2835	4.9438	5.1607	5.0811	5.2457	5.011	2.9393	2.9573	2.9564	2.9518	2.9784	2.9912	4.0349	3.3266	4.6034	4.6544	4.6782	4.6605	3.1367	3.173	3.7117	4.1962	3.2458
neg_3227	metab_12248	metab_12248	-	yes	up	1.6206	0.7266	1	-	-	-	-	6.19903	-	neg	-	-	-	-	-	-	217.144	-	-	-	-	3.2803	3.2319	3.2346	3.2103	3.2132	3.1982	3.2403	3.2503	3.2495	3.2448	3.2714	3.2995	5.297	5.3161	3.9098	3.6266	4.9574	5.0625	6.3286	6.2876	4.1521	4.2686	5.4759
neg_1248	metab_10228	metab_10228	-	yes	down	0.5873	0.5037	1	-	-	-	-	3.19755	-	neg	-	-	-	-	-	-	181.036	-	-	-	-	5.4147	3.1532	5.5604	4.8869	5.1129	4.3985	5.2759	5.1366	5.4047	4.9709	5.0215	5.0139	3.531	3.1798	3.4255	3.5479	3.1129	3.0949	3.3511	3.3874	3.2833	3.2522	3.4602
neg_407	metab_13128	metab_13128	-	yes	down	0.8157	0.7516	1	-	-	-	-	5.70615	-	neg	-	-	-	-	-	-	399.225	-	-	-	-	4.7298	4.8293	4.6177	4.8263	5.0103	4.8012	3.8318	3.8498	3.849	3.8443	3.8709	3.8838	3.8675	3.858	4.5325	4.2262	3.7911	3.7731	5.4708	5.9092	5.4492	5.2379	5.1452
neg_5131	(3S,5R,6R,6'S)-6,7-Didehydro-5,6-dihydro-3,5,6'-trihydroxy-13,14,20-trinor-3'-oxo-beta,epsilon-caroten-19',11'-olide 3-acetate	metab_14236	-	yes	up	2.4498	0.2892	1	-	HMDB0037793	M-H2O-H	C39H48O7	4.66538	-	neg	-	-	-	-	Lipids and lipid-like molecules	Prenol lipids	609.324	-	50.9	256505-50-7	Terpene lactones	2.4886	1.1054	2.2815	2.3851	2.5399	2.6376	5.771	5.6294	5.3596	5.4982	6.2816	6.2713	6.0402	6.0968	1.3616	1.4793	5.6498	5.7558	7.9756	7.9522	7.6716	7.6291	7.6058
neg_6714	metab_15806	metab_15806	-	yes	down	0.7065	0.7516	1	-	-	-	-	0.779983	-	neg	-	-	-	-	-	-	286.865	-	-	-	-	5.031	4.7354	5.0623	4.4298	4.7388	4.7227	3.3887	3.4067	3.4059	3.4012	3.4278	3.4406	4.2633	3.5543	4.672	4.9132	3.3481	3.7983	4.6051	4.4444	4.0918	3.8555	5.0932
neg_4484	Didemnin A	metab_13567	-	yes	up	1.6553	0.7266	1	-	HMDB0251219;HMDB0251218	M+Cl	C49H78N6O12	5.51825	C16862	neg	-	-	-	-	Organic acids and derivatives	Peptidomimetics	977.547	-	78.3	137219-37-5	Depsipeptides	3.2313	2.4043	3.1559	2.9812	2.6311	2.9612	4.3491	4.2888	3.8869	3.3429	4.5802	4.3051	5.4327	5.3488	2.6759	2.7981	4.4868	4.6081	4.9594	5.0709	7.2782	7.2107	4.4909
neg_5956	2-[[2-(4-Hydroxyphenyl)ethylamino]methyl]-3,4-dihydro-2H-naphthalen-1-one	metab_15045	-	yes	down	0.4315	0.3392	1	-	HMDB0253061	2M+FA-H	C19H21NO2	3.66598	-	neg	-	-	-	-	Benzenoids	Tetralins	635.316	-	62.1	-	Not Available	5.9921	5.9918	6.0686	5.9106	5.9017	5.9981	6.4005	6.4339	6.2042	6.2233	6.3089	6.3466	2.5948	2.5853	2.8307	2.9529	2.5186	2.5006	5.8741	5.8284	5.327	5.1405	3.4038
neg_3937	Hept-5-enoylcarnitine	metab_12991	-	yes	down	0.822	0.7516	1	-	HMDB0241683	M+FA-H	C14H25NO4	6.14425	-	neg	-	-	-	-	Lipids and lipid-like molecules	Fatty Acyls	316.176	-	37.7	-	Fatty acid esters	4.6948	4.5847	4.7791	4.4515	4.8165	4.587	5.0143	4.8809	5.2711	5.2064	5.0139	5.4378	4.3742	3.859	4.5146	4.5353	4.6829	4.4583	6.1008	6.0663	5.7025	5.6644	5.427
neg_6752	(S,S)-Nt-Histidinylalanine	metab_15841	-	yes	up	1.566	0.7266	1	-	HMDB0040248	M-H	C9H14N4O4	0.7565	-	neg	-	-	-	-	Organic acids and derivatives	Carboxylic acids and derivatives	241.093	-	37.3	65428-77-5	Amino acids, peptides, and analogues	3.3326	3.2843	3.2869	3.2626	3.2655	3.2506	3.9783	3.3026	3.3018	3.7811	3.3237	3.4708	5.2054	5.219	3.5566	3.6789	4.6655	4.7157	5.384	5.3523	4.6707	4.5421	5.9582
neg_3148	metab_12166	metab_12166	-	yes	down	0.8268	0.7516	1	-	-	-	-	6.11297	-	neg	-	-	-	-	-	-	496.241	-	-	-	-	4.6735	4.6547	3.952	4.6232	4.034	4.8381	4.9453	4.8226	5.0231	5.1482	4.7863	4.8136	3.8735	3.864	4.1098	4.2322	3.7971	4.0227	5.0722	5.1863	4.7858	4.7995	4.1667
neg_3365	LysoPE(0:0/22:6(4Z,7Z,10Z,13Z,16Z,19Z))	metab_12389	-	yes	down	0.3811	0.1756	1	-	HMDB0011496	M+FA-H	C27H44NO7P	6.59773	-	neg	-	-	-	-	Lipids and lipid-like molecules	Glycerophospholipids	570.284	-	84.5	-	Glycerophosphoethanolamines	6.1767	6.0699	6.1548	5.9875	5.8332	5.9817	2.3281	2.346	2.3452	2.3406	2.3671	2.3799	2.3636	2.3542	2.5992	2.7214	2.2877	2.2697	2.525	2.5612	2.4574	2.4263	2.6338
neg_3199	metab_12219	metab_12219	-	yes	down	0.5717	0.5037	1	-	-	-	-	6.17552	-	neg	-	-	-	-	-	-	214.88	-	-	-	-	5.4272	5.3083	5.5174	5.5139	5.698	5.4061	4.1147	4.6758	3.6784	4.3235	4.1207	4.4602	3.1121	3.1027	5.9498	6.1251	3.6674	3.0177	3.2739	3.3102	3.8846	4.2477	4.2738
neg_2542	metab_11538	metab_11538	-	yes	down	0.8314	0.7516	1	-	-	-	-	5.24395	-	neg	-	-	-	-	-	-	131.043	-	-	-	-	4.6554	4.3347	4.3697	4.2815	4.0393	4.4389	5.0174	4.9789	5.0559	5.1789	5.2886	5.1939	3.8799	3.8705	4.1163	4.2387	3.8179	3.7855	4.6181	4.5406	4.6588	4.5557	5.0046
neg_3954	metab_13008	metab_13008	-	yes	down	0.8173	0.7516	1	-	-	-	-	6.12862	-	neg	-	-	-	-	-	-	500.287	-	-	-	-	4.6901	5.9181	4.8691	5.5476	4.8864	5.6822	2.5215	1.5597	3.9071	4.647	1.5802	1.5927	1.5769	3.8331	1.8084	1.9291	3.0675	3.4955	1.7352	1.7709	1.6688	1.6383	3.4389
neg_5876	N-FORMYLMETHIONYLALANINE	metab_14969	-	yes	down	0.7734	0.7516	1	-	-	M-H	C9H16N2O4S	3.74422	-	neg	-	-	-	-	-	-	247.076	34.8	-	-	-	4.8052	4.33	4.9351	4.7305	4.743	4.7733	5.0239	5.0452	5.1091	5.1665	5.0387	5.0875	3.7111	3.7166	4.8166	4.9959	4.7091	4.5829	4.9981	5.2907	4.899	4.5583	5.1284
neg_166	metab_10642	metab_10642	-	yes	down	0.7221	0.7516	1	-	-	-	-	1.30137	-	neg	-	-	-	-	-	-	201.037	-	-	-	-	4.9471	3.5456	4.8342	4.9399	5.268	4.8866	6.6404	6.7346	6.6095	6.6964	6.8471	6.8574	4.1024	3.5722	3.818	4.602	3.5053	3.9381	5.5882	5.4495	4.1819	3.6446	5.495
neg_1003	metab_9999	metab_9999	-	yes	down	0.8065	0.7516	1	-	-	-	-	0.811267	-	neg	-	-	-	-	-	-	387.255	-	-	-	-	4.7142	4.7224	3.7781	4.5376	4.6029	5.0162	4.8985	4.837	4.5611	4.5713	4.9616	4.8597	4.6922	3.802	5.1402	5.1116	4.546	4.34	4.2665	4.8924	4.4651	4.3605	4.0825
neg_5348	Pseudoecgonine	metab_14455	map00960	yes	down	0.7782	0.7516	1	Tropane, piperidine and pyridine alkaloid biosynthesis	HMDB0006348	M+FA-H	C9H15NO3	4.37668	C12449	neg	-	-	Metabolism	Biosynthesis of other secondary metabolites	Alkaloids and derivatives	Tropane alkaloids	230.103	-	38.7	-	Not Available	4.7862	4.4973	4.5714	4.4312	4.2848	3.4454	3.6163	3.4975	3.4966	3.492	3.5186	3.5314	3.5151	3.7247	3.7515	3.8739	3.4388	3.5381	5.1641	5.0755	5.0705	5.0358	6.2702
neg_1761	metab_10739	metab_10739	-	yes	up	1.9218	0.508	1	-	-	-	-	3.96242	-	neg	-	-	-	-	-	-	781.421	-	-	-	-	2.9127	2.8644	2.867	2.8427	2.8456	2.8307	5.2906	5.2889	5.2046	5.1843	5.1582	5.084	5.5176	5.5976	3.1365	3.2588	5.8244	5.9006	6.5765	6.5694	5.1468	5.2509	6.607
neg_3046	metab_12064	metab_12064	-	yes	down	0.8118	0.7516	1	-	-	-	-	6.01898	-	neg	-	-	-	-	-	-	385.245	-	-	-	-	4.6939	5.1908	4.8195	4.8089	4.8214	5.0723	4.0334	3.2475	3.428	3.242	3.5215	3.2814	3.2652	3.8105	6.3333	6.1165	5.2236	4.8631	5.0057	5.2633	4.9945	5.0182	5.5134
neg_576	metab_14861	metab_14861	-	yes	up	2.0021	0.508	1	-	-	-	-	6.066	-	neg	-	-	-	-	-	-	383.161	-	-	-	-	2.8308	3.1302	3.0214	3.1249	2.5832	3.1215	5.9182	5.9778	5.79	5.7766	5.8284	5.7836	5.7975	5.6676	2.5227	3.0649	5.3502	5.054	5.7925	5.8105	5.3722	5.1726	6.4988
neg_3336	metab_12359	metab_12359	-	yes	down	0.6833	0.5037	1	-	-	-	-	6.44905	-	neg	-	-	-	-	-	-	253.217	-	-	-	-	5.046	4.7242	4.9006	4.6931	4.7272	4.8114	3.4217	3.4397	3.4389	3.4342	3.4608	3.4736	3.4574	3.4479	3.6937	3.9963	3.381	3.363	3.6193	3.6555	3.5515	3.5203	3.7283
neg_4114	metab_13176	metab_13176	-	yes	down	0.6857	0.5037	1	-	-	-	-	6.01123	-	neg	-	-	-	-	-	-	250.039	-	-	-	-	5.038	5.2433	5.004	5.2462	5.3265	5.2092	3.4285	3.4464	3.4456	3.4409	3.4676	3.4804	3.5122	3.4547	5.5362	5.496	3.3878	3.3697	3.626	3.6623	3.6811	3.5271	3.7351
neg_3823	metab_12874	metab_12874	-	yes	down	0.8113	0.7516	1	-	-	-	-	6.23798	-	neg	-	-	-	-	-	-	121.943	-	-	-	-	4.685	4.5422	4.6562	4.6519	4.6822	4.6693	3.9078	4.1054	3.6574	3.8002	3.7781	4.0829	4.1248	3.8011	4.7292	4.8909	3.7848	3.8976	4.0168	3.8647	3.3814	3.6785	4.0552
neg_2841	metab_11846	metab_11846	-	yes	up	1.4322	0.7266	1	-	-	-	-	5.72183	-	neg	-	-	-	-	-	-	952.943	-	-	-	-	3.4865	4.708	3.4408	3.4165	3.4194	4.3611	4.6957	4.4946	3.8534	3.451	4.4969	4.3212	5.1792	4.9933	3.7105	3.8329	6.9444	6.8852	6.1346	6.1093	5.6173	6.149	3.7452
neg_4613	metab_13701	metab_13701	-	yes	down	0.8211	0.7516	1	-	-	-	-	5.36142	-	neg	-	-	-	-	-	-	355.077	-	-	-	-	4.6548	4.7403	4.5856	4.6679	4.483	4.6957	3.7957	4.3905	3.8822	4.0089	4.9419	4.9721	3.8313	3.8219	4.0677	4.1901	3.9125	3.7369	4.6538	4.7487	4.696	4.7517	4.1023
neg_81	metab_16067	metab_16067	-	yes	up	1.4462	0.7266	1	-	-	-	-	3.85333	-	neg	-	-	-	-	-	-	320.161	-	-	-	-	3.4648	3.4165	3.5171	3.6391	3.6118	3.3827	6.2676	6.2337	6.2333	6.2	6.3048	6.2959	4.9225	5.0108	3.6888	3.8112	5.6784	5.6957	7.6611	7.658	7.6752	7.6376	7.6662
neg_1374	metab_10356	metab_10356	-	yes	down	0.7864	0.7516	1	-	-	-	-	3.39297	-	neg	-	-	-	-	-	-	274.141	-	-	-	-	4.7423	4.7232	4.8806	4.7474	4.7063	4.814	6.0168	5.9754	5.9551	5.9326	6.1575	6.1296	4.0924	3.7295	4.7663	5.0298	3.6626	3.6445	5.9845	5.989	5.1795	5.1298	5.5088
neg_695	metab_15945	metab_15945	-	yes	down	0.6939	0.5037	1	-	-	-	-	4.05632	-	neg	-	-	-	-	-	-	216.087	-	-	-	-	4.9982	5.0248	4.9953	4.9158	4.8077	4.9371	3.4419	3.4598	3.459	3.4544	3.7269	3.4938	3.7872	3.4681	4.5244	4.5545	4.8958	5.0648	5.8139	5.9865	6.156	5.7922	5.8465
neg_934	1,2-dibutyrin	metab_16203	-	yes	down	0.7793	0.7516	1	-	HMDB0304007	M+FA-H, 2M-H	C11H20O5	5.07178	-	neg	-	-	-	-	Lipids and lipid-like molecules	Glycerolipids	463.256	-	38.9	-	Diradylglycerols	4.7524	5.4685	4.6448	5.4275	5.072	5.7781	6.428	6.4129	6.4169	6.4026	6.2637	6.2446	3.7132	3.7037	3.9495	4.0719	4.9808	5.0433	4.8936	4.7687	4.1357	3.7761	5.1685
neg_4892	metab_13989	metab_13989	-	yes	up	1.5364	0.7266	1	-	-	-	-	5.00128	-	neg	-	-	-	-	-	-	549.267	-	-	-	-	3.3302	3.2819	3.2845	3.2602	3.2631	3.2482	4.4538	3.3002	3.2994	3.928	5.3251	4.971	5.0069	5.1166	3.5542	3.6765	5.2009	5.2367	3.4798	3.516	3.412	3.3808	5.8583
neg_475	metab_13841	metab_13841	-	yes	up	1.5444	0.7266	1	-	-	-	-	6.22233	-	neg	-	-	-	-	-	-	188.903	-	-	-	-	3.3175	3.4656	2.9566	3.6795	3.8394	3.5852	4.6481	4.5448	4.9297	4.7729	4.6118	4.7808	4.96	5.1235	5.2834	5.3539	5.0464	4.9651	5.0147	4.8762	5.0743	4.7133	5.1261
neg_3725	metab_12779	metab_12779	-	yes	down	0.6558	0.5037	1	-	-	-	-	6.4178	-	neg	-	-	-	-	-	-	227.201	-	-	-	-	5.0977	4.9706	4.9462	4.8217	4.7704	4.9753	3.3166	3.3346	3.3338	3.3291	3.3557	3.3685	3.3523	3.3428	4.3637	4.4948	3.276	3.2579	3.5142	3.5504	3.8348	3.6484	3.6232
neg_4636	metab_13726	metab_13726	-	yes	down	0.6476	0.5037	1	-	-	-	-	5.33788	-	neg	-	-	-	-	-	-	281.025	-	-	-	-	5.121	5.1092	5.1369	5.0849	5.0789	5.0685	3.2902	3.3081	3.3073	3.3026	3.3293	3.3421	3.3258	3.3164	3.5621	3.6845	3.9497	3.413	4.4133	4.3782	4.6764	4.7684	3.693
neg_4967	Epsilon-(gamma-Glutamyl)-L-lysine	metab_14066	-	yes	down	0.6651	0.5037	1	-	HMDB0257624	2M+FA-H	C11H21N3O5	4.88428	-	neg	-	-	-	-	Organic acids and derivatives	Carboxylic acids and derivatives	595.294	-	53.1	-	Amino acids, peptides, and analogues	5.0584	5.3232	5.2905	5.2805	5.1937	5.2865	6.5752	6.621	6.5311	6.5242	6.4254	6.4929	3.374	3.3646	3.6103	3.7327	3.2977	3.2796	4.3141	3.5722	5.0988	5.113	3.645
neg_6354	metab_15443	metab_15443	-	yes	down	0.7166	0.7516	1	-	-	-	-	3.23667	-	neg	-	-	-	-	-	-	476.182	-	-	-	-	4.9064	3.4895	5.197	4.303	3.4708	4.1126	6.4741	6.3651	6.2616	6.1013	6.4696	6.3987	3.5255	3.5161	3.7618	3.8842	3.4492	3.4311	4.4083	4.1194	3.6196	3.5884	4.4838
neg_1663	metab_10646	metab_10646	-	yes	down	0.6249	0.5037	1	-	-	-	-	3.82223	-	neg	-	-	-	-	-	-	93.0337	-	-	-	-	5.1826	5.1165	5.1269	5.0332	5.0033	5.0803	2.8588	2.8768	2.876	2.8713	2.8979	2.9107	2.9491	3.2385	5.0161	5.1803	3.0612	2.8001	3.6236	3.0925	5.0438	5.0636	3.1652
neg_2173	Arenaine	metab_11166	-	yes	up	1.4761	0.7266	1	-	HMDB0030354	M+FA-H	C11H17N3O	4.65755	C09912	neg	-	-	-	-	Organoheterocyclic compounds	Diazines	252.135	-	66.3	35471-10-4	Pyrimidines and pyrimidine derivatives	3.4007	4.6765	3.355	4.2357	3.3336	4.8211	3.3527	3.3706	3.3698	3.3651	3.3918	3.4046	5.1404	5.0198	3.6246	3.747	3.312	3.2939	5.0503	5.6137	5.7593	4.9002	5.9297
neg_4086	PGP(i-16:0/PGJ2)	metab_13146	-	yes	up	2.3152	0.508	1	-	HMDB0275232	M+Na-2H	C42H74O15P2	6.03467	-	neg	-	-	-	-	Not Available	Not Available	901.418	-	92	-	Not Available	2.5396	2.4913	2.494	2.4698	2.4727	2.4577	2.4917	2.5096	2.5088	2.5041	2.5307	2.5435	5.7534	5.8796	2.7631	2.8853	2.4512	2.4331	5.4677	5.2751	5.6316	5.1385	4.198
neg_391	metab_12963	metab_12963	-	yes	up	1.692	0.7266	1	-	-	-	-	5.54178	-	neg	-	-	-	-	-	-	471.246	-	-	-	-	3.1267	3.0784	3.081	3.0567	3.0597	3.0447	3.0787	3.0967	3.0959	3.0912	3.1178	3.1306	5.5145	5.2905	3.3506	3.473	5.9391	5.5622	4.5888	5.115	5.4579	5.2044	4.381
neg_3255	metab_12278	metab_12278	-	yes	up	1.41	0.7266	1	-	-	-	-	6.23017	-	neg	-	-	-	-	-	-	206.961	-	-	-	-	3.4926	3.4442	4.0223	3.4225	3.6923	3.4358	4.8293	4.7519	4.643	4.6567	4.9479	4.8739	4.8992	4.9245	5.056	5.1069	4.6981	4.732	4.8275	4.7239	4.5234	4.6668	4.726
neg_3323	metab_12345	metab_12345	-	yes	down	0.7319	0.7516	1	-	-	-	-	6.39433	-	neg	-	-	-	-	-	-	318.207	-	-	-	-	4.8581	4.5664	4.5132	4.2576	4.011	4.372	3.5296	3.5476	3.5468	3.5421	3.5687	3.8636	3.5653	3.5558	3.8016	3.924	4.8587	4.9549	4.1628	4.3878	4.9469	4.8363	3.8363
neg_6551	metab_15644	metab_15644	-	yes	down	0.822	0.7516	1	-	-	-	-	1.46402	-	neg	-	-	-	-	-	-	72.9921	-	-	-	-	4.6146	4.3215	4.3626	4.0071	4.5124	3.3383	3.734	3.6693	3.067	3.0624	3.089	3.6441	3.0855	3.7934	3.5227	3.4441	3.1779	3.2082	3.2474	3.2836	4.0274	3.9319	4.1875
neg_6086	4-Coumaroylputrescine	metab_15171	-	yes	up	4.1604	0.1798	1	-	HMDB0033461	2M+Hac-H	C13H18N2O2	3.50193	-	neg	-	-	-	-	Phenylpropanoids and polyketides	Cinnamic acids and derivatives	527.283	-	41.5	34136-53-3	Hydroxycinnamic acids and derivatives	1.629	1.5818	1.5844	1.5608	1.5636	1.549	1.5822	1.5997	1.5989	1.5943	1.6203	1.6329	6.7694	6.7774	1.8489	1.9698	1.5426	1.5251	5.9483	5.8881	1.7091	1.6785	6.5169
neg_4062	metab_13121	metab_13121	-	yes	down	0.6141	0.5037	1	-	-	-	-	6.05815	-	neg	-	-	-	-	-	-	276.036	-	-	-	-	5.2076	5.4599	5.0505	5.3768	5.3908	5.451	3.1717	3.1896	3.1888	3.1841	3.2108	3.2236	3.2073	3.1979	5.4073	5.6028	3.8267	3.1163	3.3692	3.4054	3.3533	3.324	3.4783
neg_3299	metab_12321	metab_12321	-	yes	down	0.6229	0.5037	1	-	-	-	-	6.31612	-	neg	-	-	-	-	-	-	256.192	-	-	-	-	5.1785	5.0395	5.0954	5.0209	4.8601	5.0134	5.7231	5.7785	5.7293	5.6462	5.9076	5.8631	3.2354	3.2259	4.0453	3.594	4.8209	4.9261	5.6074	5.5822	6.3727	6.3147	5.3499
neg_2754	metab_11755	metab_11755	-	yes	up	1.5571	0.7266	1	-	-	-	-	5.58093	-	neg	-	-	-	-	-	-	471.282	-	-	-	-	3.2843	3.1989	3.2015	3.1772	3.1801	3.1652	5.5252	5.3751	5.5246	5.4696	4.9665	4.9501	4.9083	5.1139	3.4712	3.5935	5.5124	5.5646	3.6649	3.6194	3.329	3.2978	5.9228
neg_972	Histidyllysine	metab_16244	-	yes	up	1.4291	0.7266	1	-	HMDB0028890	M-H	C12H21N5O3	0.748683	-	neg	-	-	-	-	Organic acids and derivatives	Carboxylic acids and derivatives	282.157	-	33	37700-85-9	Amino acids, peptides, and analogues	3.4558	3.4074	3.4101	3.3858	3.3887	3.3737	3.6845	3.4375	3.425	3.4203	3.4469	3.4822	4.9123	4.9388	3.6798	3.8022	4.7067	4.7202	5.5391	5.5944	5.3581	5.2103	6.0254
neg_2256	metab_11254	metab_11254	-	yes	up	1.6257	0.7266	1	-	-	-	-	4.80623	-	neg	-	-	-	-	-	-	236.088	-	-	-	-	3.1968	3.1812	3.4694	3.1268	3.5295	3.1148	3.1489	3.1668	3.166	3.1613	3.1879	3.2008	5.1944	5.1971	3.4207	3.7233	4.7846	4.1532	4.5989	5.0214	4.8704	4.8217	4.6877
neg_5508	metab_14616	metab_14616	-	yes	up	1.4013	0.7266	1	-	-	-	-	4.1735	-	neg	-	-	-	-	-	-	295.156	-	-	-	-	3.491	3.4426	3.4453	3.4209	3.4239	3.4089	5.1804	5.1345	5.0355	5.0841	5.0599	5.0099	4.8925	4.8919	3.7149	3.8373	4.7271	4.6429	5.9589	5.8865	5.3899	5.4252	6.1738
neg_35	metab_12537	metab_12537	-	yes	up	2.7576	0.2892	1	-	-	-	-	3.36167	-	neg	-	-	-	-	-	-	516.224	-	-	-	-	2.2299	2.3098	3.1843	2.5789	1.3644	2.6056	4.9685	4.8376	1.3992	1.3947	4.4623	1.4326	6.2269	6.1492	2.9212	3.5324	8.0856	8.1223	2.9668	4.6565	5.616	5.5333	5.9217
neg_4985	Anamorelin	metab_14085	-	yes	up	1.7	0.7266	1	-	HMDB0248383	M+FA-H	C31H42N6O3	4.86102	-	neg	-	-	-	-	Organic acids and derivatives	Carboxylic acids and derivatives	591.326	-	51.3	-	Amino acids, peptides, and analogues	3.1019	1.4009	3.0467	2.8876	3.1857	1.3686	6.727	6.6974	6.5398	6.545	6.7891	6.8253	5.2824	5.2732	1.6652	1.7853	3.6017	3.5818	6.6134	6.5926	4.7421	4.4704	4.8995
neg_154	metab_10519	metab_10519	-	yes	up	1.4184	0.7266	1	-	-	-	-	0.772167	-	neg	-	-	-	-	-	-	213.085	-	-	-	-	3.4613	3.4129	3.4156	3.3913	3.3942	3.3792	3.4133	3.4313	3.4305	3.4258	3.4524	3.4652	4.8039	4.9095	3.6853	3.8077	4.3781	4.5708	5.7482	5.7381	5.1359	5.0446	6.0223
neg_2700	Tranexamic Acid	metab_11700	-	yes	down	0.6024	0.5037	1	-	PW_C008836;HMDB0014447;MJDBOTE0000780	M+FA-H	C8H15NO2	5.48687	C12535	neg	-	-	-	-	Organic acids and derivatives	Carboxylic acids and derivatives	202.108	-	67.8	1197-18-8	Amino acids, peptides, and analogues	5.2223	5.192	5.2393	5.168	5.0609	5.1765	5.9355	5.9367	5.8954	5.9256	6.2071	6.1809	3.1555	3.146	3.3917	3.5141	4.1194	4.2301	6.5573	6.5438	6.19	6.1328	6.8064
neg_822	metab_16081	metab_16081	-	yes	up	1.6129	0.7266	1	-	-	-	-	4.61073	-	neg	-	-	-	-	-	-	824.417	-	-	-	-	3.1996	3.1512	3.1539	3.7378	3.1325	3.1175	4.9318	4.833	4.4841	3.164	4.7227	3.2035	5.397	5.1607	3.4235	3.5458	3.1109	3.0928	5.8792	5.7599	5.9619	5.8731	6.3566
neg_3994	metab_13049	metab_13049	-	yes	down	0.6122	0.5037	1	-	-	-	-	6.10513	-	neg	-	-	-	-	-	-	307.065	-	-	-	-	5.1806	4.7496	4.9562	4.7277	4.5561	4.6537	3.8913	3.8101	3.7297	3.8301	3.3787	3.1974	3.1811	3.1717	3.5474	4.3427	3.1678	3.0868	3.343	3.3793	3.9904	3.4247	3.4521
neg_2670	metab_11671	metab_11671	-	yes	up	2.1639	0.508	1	-	-	-	-	5.4398	-	neg	-	-	-	-	-	-	588.286	-	-	-	-	2.6387	5.2452	2.5931	4.8474	4.6249	5.0737	6.4261	6.419	6.2627	6.203	6.4824	6.4114	5.8144	5.7098	2.8623	2.9846	6.4022	6.416	7.0612	7.0265	4.8024	4.9784	7.3135
neg_4155	metab_13221	metab_13221	-	yes	down	0.3543	0.1756	1	-	-	-	-	5.94072	-	neg	-	-	-	-	-	-	524.272	-	-	-	-	6.16	6.0221	6.0718	5.9866	6.1576	6.1225	5.9627	6.0306	6.0585	6.0427	5.976	5.9745	3.5756	2.1825	4.8999	4.8904	2.1161	3.2009	3.7531	3.8551	4.642	4.5914	4.7116
neg_6608	metab_15695	metab_15695	-	yes	down	0.7114	0.5037	1	-	-	-	-	1.06855	-	neg	-	-	-	-	-	-	183.006	-	-	-	-	4.8741	4.1611	4.8748	3.4194	4.252	4.3612	3.4414	3.9038	3.4586	4.0849	4.3492	4.2263	3.6107	3.4676	3.9099	4.3653	3.4008	3.3827	3.6532	3.6752	3.5712	3.54	3.8295
neg_1422	(4S,5E)-4-Hydroxy-6-[(1S,2R,5S)-5-hydroxy-3-oxo-2-[(2Z,5Z,8Z)-undeca-2,5,8-trien-1-yl]cyclopentyl]hex-5-enoylcarnitine	metab_10404	-	yes	down	0.2065	0.03731	1	-	HMDB0241894	M+K-2H	C29H45NO7	3.44748	-	neg	-	-	-	-	Lipids and lipid-like molecules	Fatty Acyls	556.273	-	78.6	-	Eicosanoids	6.9133	6.8847	6.9003	6.8214	6.8159	6.9	7.2249	7.2038	7.184	7.1853	7.195	7.2614	1.437	1.4279	1.6666	1.7867	5.6783	5.6709	6.2725	6.3039	4.7124	4.891	6.0704
neg_3087	metab_12103	metab_12103	-	yes	down	0.7793	0.7516	1	-	-	-	-	6.066	-	neg	-	-	-	-	-	-	294.102	-	-	-	-	4.6864	4.6572	4.6267	4.6595	4.4753	4.731	4.3672	4.2713	4.4055	4.1375	4.1832	4.3453	3.6729	3.6523	4.0703	4.326	4.1666	4.256	4.905	4.8358	4.9497	4.8869	4.5209
neg_6703	metab_15794	metab_15794	-	yes	down	0.7555	0.7516	1	-	-	-	-	0.795633	-	neg	-	-	-	-	-	-	373.014	-	-	-	-	4.7427	4.5646	4.8491	4.7375	4.9371	4.6155	4.2942	4.3533	4.1133	4.3863	4.1481	4.3067	4.1887	3.5833	4.7657	4.3506	4.5839	4.3454	4.1331	4.1001	4.5583	4.5712	3.8638
neg_3749	metab_12803	metab_12803	-	yes	up	1.3852	0.7266	1	-	-	-	-	6.34742	-	neg	-	-	-	-	-	-	344.169	-	-	-	-	3.4892	3.4408	3.4434	3.4191	3.422	3.4071	3.4411	3.4591	3.4583	3.4536	3.4802	3.4931	4.9252	4.8331	3.7131	3.8355	4.3819	4.7204	4.4266	4.4848	4.3487	4.2221	4.93
neg_2892	metab_11897	metab_11897	-	yes	down	0.746	0.7516	1	-	-	-	-	5.80762	-	neg	-	-	-	-	-	-	334.162	-	-	-	-	4.7629	4.532	4.6983	4.6025	4.2397	4.4418	5.6349	5.6004	5.5131	5.5224	5.7573	5.7514	3.5626	3.5532	3.7989	3.9213	4.5375	4.4523	4.2734	4.721	4.7806	4.4356	5.8274
neg_4627	PGP(22:5(7Z,10Z,13Z,16Z,19Z)/18:0)	metab_13716	map01100;map00564	yes	up	11.7579	0.03913	1	Metabolic pathways;Glycerophospholipid metabolism	HMDB0116497;PW_C063012	M+Na-2H	C46H82O13P2	5.33788	C03892	neg	-	-	Metabolism;Metabolism	Global and overview maps;Lipid metabolism	Lipids and lipid-like molecules	Glycerophospholipids	925.5	-	76.9	-	Glycerophosphoglycerophosphates	0.6517	0.6146	0.6166	0.5983	0.6005	0.5893	0.6149	0.6285	0.6279	0.6243	0.6448	0.6548	7.6453	7.6629	0.8348	0.9414	7.1413	7.1688	6.3907	6.3694	6.3399	6.3481	5.0028
neg_4120	metab_13183	metab_13183	-	yes	down	0.6884	0.5037	1	-	-	-	-	5.99557	-	neg	-	-	-	-	-	-	611.293	-	-	-	-	4.9243	5.2631	5.0336	4.5763	4.7867	5.1203	3.3638	3.3817	3.6867	3.3762	3.4029	3.4157	3.3994	3.39	3.6357	3.7581	5.1344	4.6497	4.1679	4.7196	4.0462	3.4624	3.6704
neg_4139	PC(DiMe(11,5)/22:6(4Z,7Z,11E,13Z,15E,19Z)-2OH(10S,17))	metab_13203	-	yes	down	0.4942	0.3392	1	-	HMDB0289093	M+Cl	C52H86NO11P	5.9564	-	neg	-	-	-	-	Not Available	Not Available	966.566	-	88.8	-	Not Available	5.564	5.5644	5.401	5.4171	5.4265	5.5126	6.5624	6.627	6.4962	6.3766	6.8083	6.7177	2.7594	2.75	2.9955	3.1178	2.6832	2.6652	4.2963	3.7286	2.8534	2.8223	5.0188
neg_167	metab_10653	metab_10653	-	yes	up	1.6893	0.7266	1	-	-	-	-	0.779983	-	neg	-	-	-	-	-	-	145.097	-	-	-	-	3.0914	3.0431	3.0457	3.0214	3.0243	3.0094	3.9619	4.0351	3.7164	3.0559	4.2547	4.1302	5.1432	5.2222	3.3153	3.4376	4.5516	4.575	5.9072	5.9217	5.1462	5.1026	6.381
neg_4515	metab_13600	metab_13600	-	yes	up	7.574	0.07039	1	-	-	-	-	5.479	-	neg	-	-	-	-	-	-	710.853	-	-	-	-	0.9686	4.22	0.928	0.9066	0.9092	0.8961	0.926	0.9418	0.9411	0.937	0.9606	0.9721	7.3451	7.336	3.509	3.7304	7.2081	7.192	6.7818	6.7981	6.9597	6.9667	6.7197
neg_3310	N-Lauroyl Cysteine	metab_12332	-	yes	down	0.621	0.5037	1	-	HMDB0242030	M-H	C15H29NO3S	6.35523	-	neg	-	-	-	-	Organic acids and derivatives	Carboxylic acids and derivatives	302.179	-	33.3	-	Amino acids, peptides, and analogues	5.1133	4.5523	5.0195	4.8031	4.6857	4.6465	4.4423	4.3205	4.5335	4.3931	5.1629	5.0393	3.1849	3.1755	3.4212	3.5436	3.1087	3.0906	4.2353	4.2784	5.4414	5.386	3.4559
neg_2692	metab_11691	metab_11691	-	yes	up	1.6994	0.7266	1	-	-	-	-	5.47117	-	neg	-	-	-	-	-	-	470.298	-	-	-	-	3.0696	3.0212	3.0239	2.9996	3.0025	2.9875	4.2144	4.1308	4.2563	3.034	4.5951	4.9539	5.2643	5.2163	3.2934	3.4158	4.5821	4.6839	6.647	6.6366	6.2511	6.1882	6.4642
neg_3131	Hydroxymyricanone	metab_12151	-	yes	down	0.3581	0.1756	1	-	HMDB0041416	M-H	C21H24O6	6.10513	-	neg	-	-	-	-	Phenylpropanoids and polyketides	Diarylheptanoids	371.147	-	34.8	-	Cyclic diarylheptanoids	6.0972	5.9987	6.0149	5.9273	5.767	5.9298	2.1572	2.3851	3.9571	4.4312	3.8015	2.2088	2.1926	2.1832	6.2291	6.2544	4.1495	4.3932	5.5611	5.5456	4.6854	4.8032	4.52
neg_3898	metab_12950	metab_12950	-	yes	down	0.6529	0.5037	1	-	-	-	-	6.1834	-	neg	-	-	-	-	-	-	329.106	-	-	-	-	5.0084	4.7374	4.8306	4.6419	4.2667	4.7783	3.6374	3.2617	3.7188	3.2562	3.2828	3.5842	3.2794	3.2699	4.2022	4.2005	3.5596	3.8882	3.4413	3.5869	4.603	3.7369	3.5503
neg_3863	metab_12914	metab_12914	-	yes	up	1.4059	0.7266	1	-	-	-	-	6.20667	-	neg	-	-	-	-	-	-	190.899	-	-	-	-	3.4391	3.3908	3.3934	3.3691	3.372	3.3571	4.0298	3.9938	4.6846	4.4365	4.0281	4.5296	4.7492	4.835	5.0309	4.9855	4.8244	4.7116	4.7504	4.767	4.8114	4.3781	4.8029
neg_2988	4-Allylpyrocatechol sulfate	metab_11999	-	yes	down	0.6113	0.5037	1	-	HMDB0304934	M-H	C9H10O5S	5.93285	-	neg	-	-	-	-	Organic acids and derivatives	Organic sulfuric acids and derivatives	229.017	-	33.1	-	Arylsulfates	5.1347	4.8161	4.9508	4.7691	4.8346	4.8919	4.5839	4.4814	4.5628	4.3814	4.4334	4.5306	3.1481	3.1386	5.1501	5.4383	3.0718	3.6166	3.8244	3.8248	4.7988	4.6282	4.3694
neg_2938	metab_11945	metab_11945	-	yes	up	1.4268	0.7266	1	-	-	-	-	5.87008	-	neg	-	-	-	-	-	-	975.487	-	-	-	-	3.4078	3.3594	3.3621	3.6089	3.3407	3.3257	3.8115	3.9996	3.5473	3.3723	4.4848	3.9054	5.0424	4.8623	3.6317	3.7541	4.9801	4.9241	3.5573	3.5936	3.4896	3.4584	6.0404
neg_2347	metab_11342	metab_11342	-	yes	up	1.3922	0.7266	1	-	-	-	-	4.9543	-	neg	-	-	-	-	-	-	255.135	-	-	-	-	3.4564	3.717	3.4107	3.3864	3.3893	3.6027	4.0854	3.5635	3.4255	3.6981	3.4475	3.9786	5.0724	4.812	3.6803	3.8027	3.8287	3.3497	4.6063	5.1596	4.209	3.507	5.7228
neg_3232	metab_12253	metab_12253	-	yes	up	1.5954	0.7266	1	-	-	-	-	6.20667	-	neg	-	-	-	-	-	-	148.955	-	-	-	-	3.1842	3.5845	3.2212	3.1142	3.1941	3.2586	4.8412	4.8107	4.8432	4.8061	4.845	4.8685	5.1105	5.0801	5.2279	5.2618	4.9792	5.0044	5.0907	5.0525	5.0625	4.945	5.1079
neg_3348	metab_12372	metab_12372	-	yes	down	0.6462	0.5037	1	-	-	-	-	6.50385	-	neg	-	-	-	-	-	-	298.239	-	-	-	-	5.0201	4.6965	4.8609	4.6913	4.6293	4.6324	3.581	3.8065	4.2424	3.9629	3.6983	4.1946	2.9814	3.2439	3.2705	3.6796	3.0795	2.9825	5.0485	4.9258	5.2895	5.1955	4.2626
neg_702	metab_15954	metab_15954	-	yes	up	3.0708	0.2892	1	-	-	-	-	4.1033	-	neg	-	-	-	-	-	-	516.231	-	-	-	-	2.0297	1.9817	1.9844	1.9603	1.9632	1.9484	5.2895	5.3282	5.2373	5.2305	4.9378	5.0484	6.228	6.2326	2.252	2.3738	4.2843	4.3397	5.6148	5.4799	2.1108	2.0798	6.5501
neg_136	Threonyllysine	metab_10341	-	yes	up	1.4007	0.7266	1	-	HMDB0029066	M-H, M+Cl	C10H21N3O4	0.7565	-	neg	-	-	-	-	Organic acids and derivatives	Carboxylic acids and derivatives	246.146	-	39.5	23161-31-1	Amino acids, peptides, and analogues	3.4382	3.3898	3.3925	3.3682	3.3711	3.3561	4.1257	3.4081	3.4073	3.4026	3.5167	3.4421	4.6834	4.8159	3.6621	3.7845	4.0437	3.8463	5.9092	5.9469	5.0613	4.9713	6.5816
neg_6713	metab_15805	metab_15805	-	yes	down	0.8271	0.7516	1	-	-	-	-	0.779983	-	neg	-	-	-	-	-	-	342.879	-	-	-	-	4.5176	4.4972	4.4169	4.2723	4.4747	4.299	4.8371	4.6861	4.8598	4.7124	4.6286	4.6576	4.26	3.7364	4.5365	4.6319	3.8826	4.0774	3.5859	3.6571	3.5181	3.4869	3.695
neg_1592	metab_10572	metab_10572	-	yes	down	0.7027	0.5037	1	-	-	-	-	3.71292	-	neg	-	-	-	-	-	-	269.114	-	-	-	-	4.842	4.6436	4.8497	4.6326	4.5918	4.5694	3.3763	3.3943	3.3934	3.3888	3.6928	3.4282	3.4119	3.4025	4.1412	4.5139	3.3356	3.3176	3.8976	3.6101	3.5223	3.4749	5.4115
neg_4046	metab_13104	metab_13104	-	yes	up	1.9591	0.7266	1	-	-	-	-	6.066	-	neg	-	-	-	-	-	-	572.308	-	-	-	-	2.7857	3.3081	3.3883	3.3882	3.5005	3.057	2.3046	2.172	3.6327	3.899	2.193	2.2058	5.2242	5.4574	2.4248	2.5468	4.6903	4.0683	2.3507	3.7757	4.2793	3.9222	4.1513
neg_6601	metab_15689	metab_15689	-	yes	down	0.6864	0.5037	1	-	-	-	-	1.0842	-	neg	-	-	-	-	-	-	199.037	-	-	-	-	4.8865	4.4045	4.9292	4.2194	4.594	5.0665	4.3655	4.6947	4.808	4.7924	4.7793	4.8102	3.3634	3.354	3.5997	4.297	3.2871	3.269	3.5931	3.5616	3.4575	3.4263	3.6344
neg_6603	Malonic Acid	metab_16294	map00240;map01100;map01212;map00061;map00410	yes	down	0.7425	0.7516	1	Pyrimidine metabolism;Metabolic pathways;Fatty acid metabolism;Fatty acid biosynthesis;beta-Alanine metabolism	HMDB0000691;LMFA01170041;PW_C000543	M-H	C3H4O4	1.0842	C00383	neg	Organic acids	Carboxylic acids	Metabolism;Metabolism;Metabolism;Metabolism;Metabolism	Nucleotide metabolism;Global and overview maps;Global and overview maps;Lipid metabolism;Metabolism of other amino acids	Organic acids and derivatives	Carboxylic acids and derivatives	103.003	74.1	-	141-82-2	Dicarboxylic acids and derivatives	4.7274	4.4444	4.7903	4.6781	4.7009	4.658	4.1154	3.7011	3.8712	3.8633	4.2417	4.2593	3.5195	3.5101	3.7558	3.8782	3.4432	3.7584	6.2513	6.2697	6.3936	6.3193	6.0095
neg_5979	11,17-Dihydroxy-6-methyl-17-(1-propynyl)androsta-1,4,6-triene-3-one	metab_15066	-	yes	up	3.4228	0.2892	1	-	HMDB0257346	M+Cl	C23H28O3	3.63482	-	neg	-	-	-	-	Lipids and lipid-like molecules	Steroids and steroid derivatives	387.171	-	33.7	-	Androstane steroids	1.8615	1.8138	1.8164	1.7925	1.7953	1.7806	6.0961	6.0888	5.987	6.09	6.0676	6.0865	6.4109	6.3714	2.0831	2.2046	6.2271	6.3075	6.5289	6.5267	7.3114	7.3431	5.9341
neg_2597	PA(i-14:0/20:5(7Z,9Z,11E,13E,17Z)-3OH(5,6,15))	metab_11591	-	yes	up	2.8236	0.2892	1	-	HMDB0267589	M+K-2H	C37H63O11P	5.33003	-	neg	-	-	-	-	Not Available	Not Available	751.362	-	74.7	-	Not Available	2.1531	2.1051	2.1077	2.0836	2.0865	4.4836	6.0502	6.0497	5.9628	5.9726	6.0423	6.0411	6.1082	6.0795	3.6537	2.4979	5.4311	5.5598	6.5404	6.5127	5.1241	4.8486	5.2879
neg_3021	metab_12038	metab_12038	-	yes	up	1.4894	0.7266	1	-	-	-	-	5.98	-	neg	-	-	-	-	-	-	601.261	-	-	-	-	3.3051	4.7095	4.0481	4.7066	4.1368	4.5558	5.3469	5.3591	5.1791	5.1992	5.3081	5.142	4.8367	4.9225	5.0587	4.7815	5.7462	5.8165	6.117	6.0704	5.6905	5.7544	5.6062
neg_1600	metab_10582	metab_10582	-	yes	down	0.7514	0.7516	1	-	-	-	-	3.71292	-	neg	-	-	-	-	-	-	721.833	-	-	-	-	4.6959	5.0458	5.0663	4.9675	4.9271	5.1333	3.0225	3.0404	3.0396	3.0349	3.0615	4.2925	3.0581	3.5285	3.2943	3.4167	2.9818	2.9638	5.717	5.8231	6.7904	6.9498	4.538
neg_1880	Adavosertib	metab_10860	-	yes	up	3.6598	0.2892	1	-	HMDB0254782	M+Cl	C27H32N8O2	4.15795	-	neg	-	-	-	-	Organoheterocyclic compounds	Diazinanes	535.237	-	43.8	-	Piperazines	1.7647	1.7172	1.7198	1.696	1.6988	1.6842	4.5318	4.7861	4.3523	3.8282	4.5721	5.012	6.4775	6.4585	1.9857	2.107	1.6777	1.66	1.9121	2.3468	4.5376	4.6833	2.0201
neg_2269	metab_11266	metab_11266	-	yes	down	0.7001	0.5037	1	-	-	-	-	4.82188	-	neg	-	-	-	-	-	-	811.87	-	-	-	-	4.8344	1.3031	4.3604	1.2826	1.2853	1.2712	1.3035	1.3206	1.3198	1.3153	1.3407	1.353	3.4122	3.3846	6.5226	6.3542	3.9722	4.1325	1.5975	1.5283	5.0945	5.4735	1.5991
neg_4054	metab_13112	metab_13112	-	yes	down	0.7473	0.7516	1	-	-	-	-	6.066	-	neg	-	-	-	-	-	-	230.049	-	-	-	-	4.6876	5.0383	4.5046	4.9606	4.9346	5.0409	2.917	2.8266	3.036	2.8211	2.8477	2.8605	2.8442	3.5031	5.0577	5.1944	3.6937	3.3177	3.1126	3.0422	3.4367	2.9509	3.115
neg_3911	metab_12965	metab_12965	-	yes	down	0.8074	0.7516	1	-	-	-	-	6.17552	-	neg	-	-	-	-	-	-	169.086	-	-	-	-	4.5309	4.5444	4.4096	4.2939	4.3405	4.4062	3.1931	3.4406	3.4706	3.1999	3.2265	3.2393	3.8595	3.6583	4.0419	4.3456	3.6766	3.6579	3.6402	3.6441	3.3807	3.7865	4.3594
neg_3215	metab_12236	metab_12236	-	yes	down	0.56	0.5037	1	-	-	-	-	6.19122	-	neg	-	-	-	-	-	-	162.838	-	-	-	-	5.2475	5.1451	5.3722	5.3446	5.4948	5.2986	4.4197	4.6608	4.0577	4.4307	4.5164	4.6065	3.4407	2.9388	5.7448	5.9233	4.2024	3.4954	4.0483	4.332	4.3035	4.4707	4.7565
neg_4107	metab_13168	metab_13168	-	yes	down	0.7613	0.7516	1	-	-	-	-	6.01898	-	neg	-	-	-	-	-	-	264.054	-	-	-	-	4.6478	4.7338	4.7473	4.6513	4.9204	4.6918	3.1913	3.2458	3.2829	2.9571	2.9837	2.9965	3.265	3.5383	4.9489	4.8687	3.3978	2.9037	3.1421	3.5637	3.1566	3.0431	3.2511
neg_2382	Posatirelin	metab_11378	-	yes	up	1.7481	0.7266	1	-	HMDB0256710	2M+FA-H	C17H28N4O4	5.00912	-	neg	-	-	-	-	Organic acids and derivatives	Carboxylic acids and derivatives	749.42	-	52.2	-	Amino acids, peptides, and analogues	2.9778	2.9295	2.9321	2.9078	2.9108	2.8958	7.0048	7.0117	6.7619	6.7369	7.1603	7.1678	5.125	5.2056	3.2016	3.324	2.8892	3.772	5.5241	5.4584	4.8227	4.6913	6.1946
neg_5263	Proline betaine	metab_14366	-	yes	down	0.6646	0.5037	1	-	HMDB0004827	M+FA-H	C7H13NO2	4.50918	C10172	neg	-	-	-	-	Organic acids and derivatives	Carboxylic acids and derivatives	188.092	-	64.8	471-87-4	Amino acids, peptides, and analogues	4.9142	4.8118	4.8937	4.8302	4.6819	4.855	5.3814	5.4404	5.5236	5.5592	5.8271	5.816	3.2755	3.2661	3.5118	3.6342	3.1993	3.1812	6.2006	6.1895	6.2526	6.1939	6.1978
neg_1070	metab_10061	metab_10061	-	yes	down	0.7313	0.5037	1	-	-	-	-	1.09983	-	neg	-	-	-	-	-	-	167.011	-	-	-	-	4.7205	3.4256	4.3183	4.048	4.3738	3.7944	3.426	3.444	3.4432	3.4385	3.4651	3.4779	3.4617	3.4522	4.0713	4.4013	3.3853	3.3673	3.6236	3.6598	3.5558	3.5246	3.7327
neg_4843	Torvoside D	metab_13937	-	yes	down	0.6998	0.5037	1	-	HMDB0029624	M+Cl	C38H62O13	5.05612	-	neg	-	-	-	-	Lipids and lipid-like molecules	Steroids and steroid derivatives	761.382	-	74.9	-	Steroidal glycosides	4.8016	4.6241	4.6376	4.6783	4.7064	4.7911	6.3438	6.2836	6.1135	6.2135	6.6871	6.6696	3.3694	3.36	3.6057	3.7281	5.588	5.3215	5.2477	4.7034	4.0153	4.0792	3.6404
neg_5064	metab_14168	metab_14168	-	yes	down	0.6824	0.5037	1	-	-	-	-	4.75143	-	neg	-	-	-	-	-	-	596.284	-	-	-	-	4.8478	3.2789	3.2816	3.2573	3.2602	3.2452	5.5695	5.6089	5.2942	5.3304	5.5691	5.642	3.3149	3.3083	3.5512	3.6736	3.2386	3.2206	3.4768	3.5131	3.4091	3.3779	3.5859
neg_2930	Lyciumoside VIII	metab_11937	-	yes	up	2.2044	0.508	1	-	HMDB0033210	M-H	C32H54O13	5.86233	-	neg	-	-	-	-	Lipids and lipid-like molecules	Prenol lipids	645.346	-	50.2	212773-47-2	Terpene glycosides	2.5447	4.0707	2.3836	2.6205	2.3623	3.9404	6.8703	6.8602	6.9983	6.9957	6.7056	6.6741	5.6093	5.6095	2.6525	2.7746	5.1723	5.2825	4.7768	4.6613	2.5106	2.4795	2.6871
neg_3458	metab_12491	metab_12491	-	yes	down	0.7821	0.7516	1	-	-	-	-	7.6074	-	neg	-	-	-	-	-	-	193.854	-	-	-	-	4.5643	4.3076	4.6445	4.567	4.5852	4.4658	4.0585	4.2254	4.1493	4.2228	4.3619	4.3213	4.0794	3.5697	4.6258	4.778	3.6842	3.9001	4.218	4.0343	4.1657	4.2224	3.9984
neg_5895	metab_14984	metab_14984	-	yes	up	2.0295	0.7266	1	-	-	-	-	3.72858	-	neg	-	-	-	-	-	-	142.065	-	-	-	-	2.684	2.6357	2.6384	2.6141	2.617	3.2189	2.6361	2.654	2.6532	2.6485	2.6751	2.6879	5.3967	5.4473	2.9076	3.0299	4.8614	4.9056	4.9362	4.848	4.2858	4.2077	5.0743
neg_5753	6-Aminomethyl-3-methyl-4H-1,2,4-benzothiadiazine 1,1-dioxide	metab_14854	-	yes	down	0.5423	0.5037	1	-	HMDB0248281	M+FA-H	C9H11N3O2S	3.86885	-	neg	-	-	-	-	Organoheterocyclic compounds	Thiadiazines	270.054	-	64.6	-	Benzothiadiazines	5.2714	3.3481	4.9102	2.8103	3.3067	4.0464	4.5905	5.0455	4.9752	5.0184	4.2917	4.7934	2.8679	2.8585	3.1041	5.4303	2.7917	2.7736	3.9153	3.8346	5.1886	4.4112	5.9831
neg_5435	metab_14543	metab_14543	-	yes	down	0.79	0.7516	1	-	-	-	-	4.24377	-	neg	-	-	-	-	-	-	897.376	-	-	-	-	4.539	3.5592	4.5766	4.368	3.5404	3.5254	5.7367	5.7455	5.6544	5.72	5.7095	5.6778	3.5952	3.5857	3.8315	3.9539	5.4605	5.3145	3.7571	3.7934	3.6893	3.6581	4.7827
neg_414	metab_13204	metab_13204	-	yes	down	0.651	0.5037	1	-	-	-	-	5.76858	-	neg	-	-	-	-	-	-	417.199	-	-	-	-	4.921	4.906	4.8628	4.7577	4.5594	4.8577	3.1775	3.1954	3.1946	3.8836	3.2165	3.2294	3.2131	3.2037	5.0309	5.1166	3.7487	3.8379	4.6303	5.1496	4.9354	4.7753	5.5665
neg_4216	metab_13286	metab_13286	-	yes	up	1.4417	0.7266	1	-	-	-	-	5.87792	-	neg	-	-	-	-	-	-	571.797	-	-	-	-	3.3259	3.2776	3.2802	3.2559	3.2588	3.2439	5.4693	5.3333	5.4479	5.4039	5.1521	5.1471	4.6229	4.7952	3.5499	3.6722	3.2373	3.2192	4.9132	4.8043	4.1015	4.3542	3.5845
neg_5542	metab_14652	metab_14652	-	yes	down	0.7794	0.7516	1	-	-	-	-	4.13445	-	neg	-	-	-	-	-	-	252.135	-	-	-	-	4.5623	4.7055	4.5236	4.5644	4.2999	4.6828	3.5296	4.1543	4.1582	3.5421	3.5687	3.8445	3.5653	3.5558	4.238	4.3639	3.489	3.4709	4.2352	4.0489	5.3678	5.3945	3.8363
[truncated: 2,839 more rows]
[truncated: 6 more columns]
