# Supplementary material for: Dynamic Interplay between Microbiota Shifts and Differential Metabolites during Dairy Processing and Storage
Source: Molecules. 2024 Jun 9;29(12):2745. doi: 10.3390/molecules29122745 (PMC11206652; doi:10.3390/molecules29122745)
Supplement: Supplementary file 1 [file molecules-29-02745-s001.zip › Table S2 Reads number.xls]

GeneID	RU_ref_2	RP_ref_3	RAw_fro_3	RAw_fro_1	RP_ref_2	RAw_ref_3	RP_ref_1	RU_ref_5	RAw_ref_1	RAw_ref_2	RAw_fro_2	RU_ref_6	Total
RU_ref_2_k97_14588_1	2	0	0	4	0	0	0	2	0	0	0	0	8
RU_ref_2_k97_13025_1	4	2	2	0	4	0	4	0	0	4	0	0	20
RU_ref_2_k97_13025_2	4	8	8	0	0	0	0	0	0	0	4	2	26
RU_ref_2_k97_10420_2	46	26	52	18	8	0	20	12	6	4	16	2	210
RU_ref_2_k97_13026_2	8	4	16	18	2	4	4	0	0	2	2	8	68
RU_ref_2_k97_14068_2	14	0	0	0	0	0	0	0	0	0	0	0	14
RU_ref_2_k97_14068_3	34	0	0	0	0	0	0	0	0	0	0	0	34
RU_ref_2_k97_14591_1	36	0	0	0	0	0	0	0	0	0	0	0	36
RU_ref_2_k97_6774_1	14	0	0	0	0	0	0	0	0	0	0	0	14
RU_ref_2_k97_6774_2	70	0	0	0	0	0	0	0	0	0	0	0	70
RU_ref_2_k97_6774_3	18	0	0	0	0	0	0	0	0	0	0	0	18
RU_ref_2_k97_8859_1	8	0	0	0	0	0	0	0	0	0	0	0	8
RU_ref_2_k97_8859_2	34	0	0	0	0	0	0	0	0	0	0	0	34
RU_ref_2_k97_8859_3	26	0	0	0	0	0	0	0	0	0	0	0	26
RU_ref_2_k97_8859_4	46	0	0	0	0	0	0	0	0	0	0	0	46
RU_ref_2_k97_14070_1	38	0	0	0	0	0	0	0	0	0	0	0	38
RU_ref_2_k97_14592_1	52	22	38	8	28	0	14	2	0	8	8	6	186
RU_ref_2_k97_13027_3	2	4	0	0	0	0	0	0	0	2	0	0	8
RU_ref_2_k97_15109_1	42	0	0	0	0	0	0	0	0	0	0	0	42
RU_ref_2_k97_15109_2	26	0	0	0	0	0	0	0	0	0	0	0	26
RU_ref_2_k97_15110_1	2	0	0	0	0	0	0	0	0	0	0	0	2
RU_ref_2_k97_14593_1	2	2	4	0	0	0	0	0	0	0	0	0	8
RU_ref_2_k97_15111_1	6	0	2	0	6	0	2	0	2	0	0	6	24
RU_ref_2_k97_14594_1	6	0	0	0	0	0	0	0	0	0	0	0	6
RU_ref_2_k97_13028_1	52	0	0	0	0	0	0	0	0	0	0	0	52
RU_ref_2_k97_8340_1	64	0	0	0	0	0	0	0	0	0	0	0	64
RU_ref_2_k97_15112_1	20	0	0	0	0	0	0	0	0	0	0	0	20
RU_ref_2_k97_15112_2	66	0	0	0	0	0	0	0	0	0	0	0	66
RU_ref_2_k97_8342_1	8	0	0	0	0	0	2	0	0	0	0	0	10
RU_ref_2_k97_15113_1	0	0	0	0	0	0	0	0	0	2	0	0	2
RU_ref_2_k97_14071_2	6	0	0	0	0	0	0	0	0	0	0	0	6
RU_ref_2_k97_14071_3	82	0	0	0	0	0	0	0	0	0	0	0	82
RU_ref_2_k97_14071_4	56	0	0	0	0	0	0	0	0	0	0	0	56
RU_ref_2_k97_8343_1	78	0	0	0	0	0	0	0	0	0	0	0	78
RU_ref_2_k97_8343_2	42	0	0	0	0	0	0	0	0	0	0	0	42
RU_ref_2_k97_8344_2	22	0	2	2	0	0	2	4	0	0	0	2	34
RU_ref_2_k97_15114_1	24	0	0	0	0	0	0	0	0	0	0	0	24
RU_ref_2_k97_15114_2	6	0	0	0	0	0	0	0	0	0	0	0	6
RU_ref_2_k97_15114_3	8	0	0	0	0	0	0	0	0	0	0	0	8
RU_ref_2_k97_15114_4	24	0	0	0	0	0	0	0	0	0	0	0	24
RU_ref_2_k97_15114_5	54	0	0	0	0	0	0	0	0	0	0	0	54
RU_ref_2_k97_15114_6	8	0	0	0	0	0	0	0	0	0	0	0	8
RU_ref_2_k97_14072_1	26	0	0	0	0	0	0	0	0	0	0	0	26
RU_ref_2_k97_14072_2	16	0	0	0	0	0	0	0	0	0	0	0	16
RU_ref_2_k97_14072_5	12	0	0	0	0	0	0	0	0	0	0	0	12
RU_ref_2_k97_14596_2	32	0	0	0	0	0	0	0	0	0	0	0	32
RU_ref_2_k97_14596_3	34	0	0	0	0	0	0	0	0	0	0	0	34
RU_ref_2_k97_14596_4	40	0	0	0	0	0	0	0	0	0	0	0	40
RU_ref_2_k97_14596_5	50	0	0	0	0	0	0	0	0	0	0	0	50
RU_ref_2_k97_14596_6	16	0	0	0	0	0	0	0	0	0	0	0	16
RU_ref_2_k97_14597_1	10	0	2	0	4	0	0	4	0	8	2	0	30
RU_ref_2_k97_14599_1	4	0	0	0	0	0	0	0	0	0	0	0	4
RU_ref_2_k97_14601_1	10	2	10	2	2	0	0	0	0	0	6	0	32
RU_ref_2_k97_14602_1	12	0	0	6	2	0	4	0	0	0	4	2	30
RU_ref_2_k97_8345_1	62	0	0	0	0	0	0	0	0	0	0	0	62
RU_ref_2_k97_8345_2	74	0	0	0	0	0	0	0	0	0	0	0	74
RU_ref_2_k97_8345_3	54	0	0	0	0	0	0	0	0	0	0	0	54
RU_ref_2_k97_8345_4	76	0	0	0	0	0	0	0	0	0	0	0	76
RU_ref_2_k97_14605_2	28	0	0	0	0	0	0	0	0	0	0	0	28
RU_ref_2_k97_13029_1	22	0	0	0	0	0	0	0	0	0	0	0	22
RU_ref_2_k97_13029_2	10	0	0	0	0	0	0	0	0	0	0	0	10
RU_ref_2_k97_13029_4	8	0	0	0	0	0	0	0	0	0	0	0	8
RU_ref_2_k97_13029_5	22	0	0	0	0	0	0	0	0	0	0	0	22
RU_ref_2_k97_13029_6	44	0	0	0	0	0	0	0	0	0	0	0	44
RU_ref_2_k97_13029_8	44	0	0	0	0	0	0	0	0	0	0	0	44
RU_ref_2_k97_13029_9	36	0	0	0	0	0	0	0	0	0	0	0	36
RU_ref_2_k97_13029_10	36	0	0	0	0	0	0	0	0	0	0	0	36
RU_ref_2_k97_13029_13	6	0	0	0	0	0	0	0	0	0	0	0	6
RU_ref_2_k97_13029_14	28	0	0	0	0	0	0	0	0	0	0	0	28
RU_ref_2_k97_13029_15	72	0	0	0	0	0	0	0	0	0	0	0	72
RU_ref_2_k97_13029_16	16	0	0	0	0	0	0	0	0	0	0	0	16
RU_ref_2_k97_14075_1	68	0	0	0	0	0	0	0	0	0	0	0	68
RU_ref_2_k97_14075_2	34	0	0	0	0	0	0	0	0	0	0	0	34
RU_ref_2_k97_14075_3	4	0	0	0	0	0	0	0	0	0	0	0	4
RU_ref_2_k97_14075_4	22	0	0	0	0	0	0	0	0	0	0	0	22
RU_ref_2_k97_11983_1	12	0	8	0	0	0	4	0	0	0	4	0	28
RU_ref_2_k97_15115_1	60	0	0	0	0	0	0	0	0	0	0	0	60
RU_ref_2_k97_15115_2	72	0	0	0	0	0	0	0	0	0	0	0	72
RU_ref_2_k97_15115_3	54	0	0	0	0	0	0	0	0	0	0	0	54
RU_ref_2_k97_15115_4	64	0	0	0	0	0	0	0	0	0	0	0	64
RU_ref_2_k97_15115_9	60	0	0	0	0	0	0	0	0	0	0	0	60
RU_ref_2_k97_15115_10	12	0	0	0	0	0	0	0	0	0	0	0	12
RU_ref_2_k97_15115_12	12	0	0	0	0	0	0	0	0	0	0	0	12
RU_ref_2_k97_16149_2	8	0	0	0	0	0	4	0	0	0	0	2	14
RU_ref_2_k97_14606_3	50	12	196	154	16	78	14	12	70	48	180	16	846
RU_ref_2_k97_16150_1	70	0	0	0	0	0	0	0	0	0	0	0	70
RU_ref_2_k97_16151_1	54	0	0	0	0	0	0	0	0	0	0	0	54
RU_ref_2_k97_16151_2	18	0	0	0	0	0	0	0	0	0	0	0	18
RU_ref_2_k97_16151_3	46	0	0	0	0	0	0	0	0	0	0	0	46
RU_ref_2_k97_16151_4	36	0	0	0	0	0	0	0	0	0	0	6	42
RU_ref_2_k97_7298_2	36	8	68	20	10	0	14	14	6	2	8	8	194
RU_ref_2_k97_7299_2	22	0	0	0	0	0	0	0	0	0	0	0	22
RU_ref_2_k97_14611_1	38	0	0	0	0	0	0	0	0	0	0	0	38
RU_ref_2_k97_14611_2	92	0	0	0	0	0	0	0	0	0	0	0	92
RU_ref_2_k97_2084_1	30	0	0	0	0	0	0	0	0	0	0	0	30
RU_ref_2_k97_2084_2	12	0	0	0	0	0	0	0	0	0	0	0	12
RU_ref_2_k97_2084_3	56	0	0	0	0	0	0	0	0	0	0	0	56
RU_ref_2_k97_2084_4	6	0	0	0	0	0	0	0	0	0	0	0	6
RU_ref_2_k97_2084_5	30	0	0	0	0	0	0	0	0	0	0	0	30
RU_ref_2_k97_2084_6	26	0	0	0	0	0	0	0	0	0	0	0	26
RU_ref_2_k97_4689_1	16	0	6	0	6	0	2	0	4	0	0	2	36
RU_ref_2_k97_4690_1	14	2	4	0	0	0	0	0	0	0	0	0	20
RU_ref_2_k97_4691_1	6	4	6	0	0	0	0	0	0	0	4	0	20
RU_ref_2_k97_4692_2	8	0	2	2	4	0	0	0	4	2	0	0	22
RU_ref_2_k97_11985_1	10	0	0	0	0	0	0	0	0	0	0	0	10
RU_ref_2_k97_11985_3	22	0	0	0	0	0	0	0	0	0	0	0	22
RU_ref_2_k97_11985_4	2	0	0	0	0	0	0	0	0	0	0	0	2
RU_ref_2_k97_11985_5	14	0	0	0	0	0	0	0	0	0	0	0	14
RU_ref_2_k97_11985_6	6	0	0	0	0	0	0	0	0	0	0	0	6
RU_ref_2_k97_11985_7	12	0	0	0	0	0	0	0	0	0	0	0	12
RU_ref_2_k97_11985_8	30	0	0	0	0	0	0	0	0	0	0	0	30
RU_ref_2_k97_11985_10	36	0	0	0	0	0	0	0	0	0	0	0	36
RU_ref_2_k97_14614_1	4	2	2	0	4	0	2	0	2	0	4	0	20
RU_ref_2_k97_2085_1	32	0	0	0	0	0	0	0	0	0	0	0	32
RU_ref_2_k97_2085_2	98	0	0	0	0	0	0	0	0	0	0	0	98
RU_ref_2_k97_2085_3	10	0	0	0	0	0	0	0	0	0	0	0	10
RU_ref_2_k97_4693_1	50	0	0	0	0	0	0	0	0	0	0	0	50
RU_ref_2_k97_4695_1	8	2	2	0	0	0	2	0	0	0	0	0	14
RU_ref_2_k97_15631_1	90	0	0	0	0	0	0	0	0	0	0	0	90
RU_ref_2_k97_15631_2	20	0	0	0	0	0	0	0	0	0	0	0	20
RU_ref_2_k97_3648_1	50	0	0	0	0	0	0	0	0	0	0	0	50
RU_ref_2_k97_3648_2	30	0	0	0	0	0	0	0	0	0	0	0	30
RU_ref_2_k97_3648_3	18	0	0	0	0	0	0	0	0	0	0	0	18
RU_ref_2_k97_3648_4	24	0	0	0	0	0	0	0	0	0	0	0	24
RU_ref_2_k97_3648_5	18	0	0	0	0	0	0	0	0	0	0	0	18
RU_ref_2_k97_3648_6	6	0	0	0	0	0	0	0	0	0	0	0	6
RU_ref_2_k97_3648_7	18	0	0	0	0	0	0	0	0	0	0	0	18
RU_ref_2_k97_14615_1	52	24	36	36	16	10	28	10	4	8	4	12	240
RU_ref_2_k97_15632_1	0	4	0	0	2	0	0	0	0	0	4	0	10
RU_ref_2_k97_11988_1	44	0	0	0	0	0	0	0	0	0	0	0	44
RU_ref_2_k97_15633_1	34	0	0	0	0	0	0	0	0	0	0	0	34
RU_ref_2_k97_4696_1	28	14	22	10	12	0	18	2	0	0	18	8	132
RU_ref_2_k97_4697_1	16	0	0	0	0	0	0	0	0	0	0	0	16
RU_ref_2_k97_5210_1	4	0	0	0	0	0	0	0	0	0	0	0	4
RU_ref_2_k97_5211_1	10	2	64	30	0	10	0	0	18	2	60	0	196
RU_ref_2_k97_5212_1	60	0	0	0	0	0	0	0	0	0	0	0	60
RU_ref_2_k97_15634_3	36	24	38	8	28	6	18	14	6	6	22	2	208
RU_ref_2_k97_10941_1	24	0	0	0	0	0	0	0	0	0	0	0	24
RU_ref_2_k97_10941_2	16	0	0	0	0	0	0	0	0	0	0	0	16
RU_ref_2_k97_10941_3	14	0	0	0	0	0	0	0	0	0	0	0	14
RU_ref_2_k97_10941_4	64	0	0	0	0	0	0	0	0	0	0	0	64
RU_ref_2_k97_10941_5	52	0	0	0	0	0	0	0	0	0	0	0	52
RU_ref_2_k97_10941_6	50	0	0	0	0	0	0	0	0	0	0	0	50
RU_ref_2_k97_10941_7	40	0	0	0	0	0	0	0	0	0	0	0	40
RU_ref_2_k97_5214_2	18	0	0	0	0	0	0	0	0	0	0	0	18
RU_ref_2_k97_5214_3	6	0	0	0	0	0	0	0	0	0	0	0	6
RU_ref_2_k97_10942_1	56	0	0	0	0	0	0	0	0	0	0	0	56
RU_ref_2_k97_5217_1	6	0	2	2	0	0	4	0	0	0	0	0	14
RU_ref_2_k97_5219_2	0	0	2	0	2	0	0	0	0	0	0	0	4
RU_ref_2_k97_10943_1	8	0	0	0	0	0	0	0	0	0	0	0	8
RU_ref_2_k97_10943_2	30	0	0	0	0	0	0	0	0	0	0	0	30
RU_ref_2_k97_14616_1	36	0	0	0	0	0	0	0	0	0	0	0	36
RU_ref_2_k97_14616_2	54	0	0	0	0	0	0	0	0	0	0	0	54
RU_ref_2_k97_14616_3	24	0	0	0	0	0	0	0	0	0	0	0	24
RU_ref_2_k97_14616_4	40	0	0	0	0	0	0	0	0	0	0	0	40
RU_ref_2_k97_14616_5	28	0	0	0	0	0	0	0	0	0	0	0	28
RU_ref_2_k97_14616_6	54	0	0	0	0	0	0	0	0	0	0	0	54
RU_ref_2_k97_14616_7	60	0	0	0	0	0	0	0	0	0	0	0	60
RU_ref_2_k97_14616_8	44	0	0	0	0	0	0	0	0	0	0	0	44
RU_ref_2_k97_14616_9	28	0	0	0	0	0	0	0	0	0	0	0	28
RU_ref_2_k97_14616_10	40	0	0	0	0	0	0	0	0	0	0	0	40
RU_ref_2_k97_5220_1	12	2	2	0	2	0	0	0	0	0	2	0	20
RU_ref_2_k97_6253_1	108	0	0	0	0	0	0	0	0	0	0	0	108
RU_ref_2_k97_6253_2	32	0	0	0	0	0	0	0	0	0	0	0	32
RU_ref_2_k97_6253_3	30	0	0	0	0	0	0	0	0	0	0	0	30
RU_ref_2_k97_15639_1	10	2	12	10	0	0	4	2	2	6	4	4	56
RU_ref_2_k97_11463_1	54	0	0	0	0	0	0	0	0	0	0	0	54
RU_ref_2_k97_11463_2	38	0	0	0	0	0	0	0	0	0	0	0	38
RU_ref_2_k97_11463_3	56	0	0	0	0	0	0	0	0	0	0	0	56
RU_ref_2_k97_11463_4	96	0	0	0	0	0	0	0	0	0	0	0	96
RU_ref_2_k97_11463_5	60	0	0	0	0	0	0	0	0	0	0	0	60
RU_ref_2_k97_11463_6	70	0	0	0	0	0	0	0	0	0	0	0	70
RU_ref_2_k97_7815_2	26	0	0	0	0	0	0	0	0	0	0	0	26
RU_ref_2_k97_7815_3	20	0	0	0	0	0	0	0	0	0	0	0	20
RU_ref_2_k97_7815_4	46	0	0	0	0	0	0	0	0	0	0	0	46
RU_ref_2_k97_14618_1	18	0	0	0	0	0	0	0	0	0	0	0	18
RU_ref_2_k97_5224_1	12	0	6	0	2	0	4	0	2	0	0	0	26
RU_ref_2_k97_12504_1	48	0	0	0	0	0	0	0	0	0	0	0	48
RU_ref_2_k97_12504_2	22	0	0	0	0	0	0	0	0	0	0	0	22
RU_ref_2_k97_12504_3	68	0	0	0	0	0	0	0	0	0	0	0	68
RU_ref_2_k97_12504_4	48	0	0	0	0	0	0	0	0	0	0	0	48
RU_ref_2_k97_13546_4	52	12	136	142	12	84	18	2	64	52	90	4	668
RU_ref_2_k97_13546_5	50	14	52	58	8	8	18	10	6	2	24	10	260
RU_ref_2_k97_13546_6	64	22	42	28	36	0	32	0	0	0	26	2	252
RU_ref_2_k97_13546_8	46	16	64	48	22	4	26	2	16	2	48	6	300
RU_ref_2_k97_12505_1	10	0	0	2	0	0	0	8	0	0	0	0	20
RU_ref_2_k97_10944_2	26	0	0	0	0	0	0	0	0	0	0	0	26
RU_ref_2_k97_10944_3	12	0	0	0	0	0	0	0	0	0	0	0	12
RU_ref_2_k97_10944_4	52	0	0	0	0	0	0	0	0	0	0	0	52
RU_ref_2_k97_10944_5	62	0	0	0	0	0	0	0	0	0	0	0	62
RU_ref_2_k97_10945_1	8	2	18	0	2	0	0	0	0	0	0	2	32
RU_ref_2_k97_16152_2	30	16	30	20	16	8	18	2	4	4	18	12	178
RU_ref_2_k97_16152_4	42	16	38	4	8	0	20	2	2	2	30	2	166
RU_ref_2_k97_16152_5	18	0	18	2	6	0	4	2	6	6	4	0	66
RU_ref_2_k97_5735_1	8	8	2	0	0	0	0	0	0	0	0	0	18
RU_ref_2_k97_15642_1	36	0	0	0	0	0	0	0	0	0	0	0	36
RU_ref_2_k97_15642_2	72	0	0	0	0	0	0	0	0	0	0	0	72
RU_ref_2_k97_7816_1	8	0	0	0	0	0	0	0	0	0	0	0	8
RU_ref_2_k97_7816_2	8	0	0	0	0	0	0	0	0	0	0	0	8
RU_ref_2_k97_7816_3	26	0	0	0	0	0	0	0	0	0	0	0	26
RU_ref_2_k97_7816_4	20	0	0	0	0	0	0	0	0	0	0	0	20
RU_ref_2_k97_7816_5	50	0	0	0	0	0	0	0	0	0	0	0	50
RU_ref_2_k97_7816_6	22	0	0	0	0	0	0	0	0	0	0	0	22
RU_ref_2_k97_7816_7	24	0	0	0	0	0	0	0	0	0	0	0	24
RU_ref_2_k97_7816_8	16	0	0	0	0	0	0	0	0	0	0	0	16
RU_ref_2_k97_16154_1	6	0	0	2	0	0	0	0	0	0	0	0	8
RU_ref_2_k97_10946_1	54	0	0	0	0	0	0	0	0	0	0	0	54
RU_ref_2_k97_10946_2	26	0	0	0	0	0	0	0	0	0	0	0	26
RU_ref_2_k97_10946_3	44	0	0	0	0	0	0	0	0	0	0	0	44
RU_ref_2_k97_10947_1	2	0	0	0	0	0	0	0	0	0	0	0	2
RU_ref_2_k97_10948_1	6	0	0	0	8	0	4	0	0	0	0	0	18
RU_ref_2_k97_10951_1	4	0	2	0	0	0	4	0	0	2	0	0	12
RU_ref_2_k97_8860_1	8	0	2	0	0	0	0	0	0	0	0	0	10
RU_ref_2_k97_10423_1	8	0	0	0	0	0	0	0	0	0	0	0	8
RU_ref_2_k97_10423_2	28	0	0	0	0	0	0	0	0	0	0	0	28
RU_ref_2_k97_10423_3	62	0	0	0	0	0	0	0	0	0	0	0	62
RU_ref_2_k97_10423_4	30	0	0	0	0	0	0	0	0	0	0	0	30
RU_ref_2_k97_4168_1	10	0	0	0	0	0	0	0	0	0	0	0	10
RU_ref_2_k97_4168_2	10	0	0	0	0	0	0	0	0	0	0	0	10
RU_ref_2_k97_4169_1	14	0	0	0	0	0	0	0	0	0	0	0	14
RU_ref_2_k97_10425_1	2	0	4	0	0	0	0	0	0	0	0	0	6
RU_ref_2_k97_9378_1	24	0	0	0	0	0	0	0	0	0	0	0	24
RU_ref_2_k97_4170_1	52	8	38	32	14	6	16	16	0	10	16	10	218
RU_ref_2_k97_4171_1	2	0	0	0	2	0	0	0	0	0	0	2	6
RU_ref_2_k97_9901_1	46	0	0	0	0	0	0	0	0	0	0	0	46
RU_ref_2_k97_9901_2	66	0	0	0	0	0	0	0	0	0	0	0	66
RU_ref_2_k97_4172_1	44	0	0	0	0	0	0	0	0	0	0	0	44
RU_ref_2_k97_5736_1	52	0	0	0	0	0	0	2	0	0	0	2	56
RU_ref_2_k97_5736_2	34	0	0	0	0	0	0	0	0	0	0	0	34
RU_ref_2_k97_5736_3	22	0	0	0	0	0	0	0	0	0	0	0	22
RU_ref_2_k97_5736_4	30	0	0	0	0	0	0	0	0	0	0	0	30
RU_ref_2_k97_5736_5	28	0	0	0	0	0	0	0	0	0	0	0	28
RU_ref_2_k97_5736_6	32	0	0	0	0	0	0	0	0	0	0	0	32
RU_ref_2_k97_5736_8	12	0	0	0	0	0	0	0	0	0	0	0	12
RU_ref_2_k97_5736_9	76	0	0	0	0	0	0	0	0	0	0	0	76
RU_ref_2_k97_5736_10	40	0	0	0	0	0	0	0	0	0	0	0	40
RU_ref_2_k97_5736_11	76	0	0	0	0	0	0	0	0	0	0	0	76
RU_ref_2_k97_9902_1	16	0	0	0	0	0	0	0	0	0	0	0	16
RU_ref_2_k97_9902_2	32	0	0	0	0	0	0	0	0	0	0	0	32
RU_ref_2_k97_9902_3	16	0	0	0	0	0	0	0	0	0	0	0	16
RU_ref_2_k97_9379_1	112	0	0	0	0	0	0	2	0	0	0	0	114
RU_ref_2_k97_9379_3	38	0	0	0	0	0	0	0	0	0	0	0	38
RU_ref_2_k97_9379_4	44	0	0	0	0	0	0	0	0	0	0	0	44
RU_ref_2_k97_9379_6	22	0	0	0	0	0	0	0	0	0	0	0	22
RU_ref_2_k97_8861_3	32	0	0	0	0	0	0	0	0	0	0	0	32
RU_ref_2_k97_8861_4	26	0	0	0	0	0	0	0	0	0	0	0	26
RU_ref_2_k97_8861_5	22	0	0	0	0	0	0	0	0	0	0	0	22
RU_ref_2_k97_8861_6	2	0	0	0	0	0	0	0	0	0	0	0	2
RU_ref_2_k97_8861_7	8	0	0	0	0	0	0	0	0	0	0	0	8
RU_ref_2_k97_8861_8	64	0	0	0	0	0	0	0	0	0	0	0	64
RU_ref_2_k97_8861_10	40	0	0	0	0	0	0	0	0	0	0	0	40
RU_ref_2_k97_8862_2	10	0	0	0	0	0	0	0	0	0	2	6	18
RU_ref_2_k97_522_1	36	0	0	0	0	0	0	0	0	0	0	0	36
RU_ref_2_k97_11465_2	2	0	0	0	0	0	0	0	0	0	0	0	2
RU_ref_2_k97_8863_1	18	6	10	8	0	0	14	0	2	0	6	0	64
RU_ref_2_k97_11466_2	10	2	0	6	0	0	0	0	0	0	0	0	18
RU_ref_2_k97_8864_1	18	0	0	2	2	0	0	0	0	0	2	0	24
RU_ref_2_k97_8864_2	4	0	2	2	0	0	0	0	0	0	0	0	8
RU_ref_2_k97_523_1	30	0	0	0	0	0	0	0	0	0	0	0	30
RU_ref_2_k97_4173_1	60	0	0	0	0	0	0	0	0	0	0	0	60
RU_ref_2_k97_4173_2	58	0	0	0	0	0	0	0	0	0	0	0	58
RU_ref_2_k97_4173_3	62	0	0	0	0	0	0	0	0	0	0	0	62
RU_ref_2_k97_4173_4	38	0	0	0	0	0	0	0	0	0	0	0	38
RU_ref_2_k97_4173_5	66	0	0	0	0	0	0	0	0	0	0	0	66
RU_ref_2_k97_524_1	12	2	8	2	8	0	4	0	2	0	0	0	38
RU_ref_2_k97_8866_1	2	0	4	0	0	0	4	0	0	0	0	0	10
RU_ref_2_k97_4174_1	24	0	0	0	0	0	0	0	0	0	0	0	24
RU_ref_2_k97_4174_2	24	0	0	0	0	0	0	0	0	0	0	0	24
RU_ref_2_k97_5225_1	4	0	0	0	0	0	0	0	0	0	0	0	4
RU_ref_2_k97_5225_2	30	0	0	0	0	0	0	0	0	0	0	0	30
RU_ref_2_k97_5226_1	12	10	18	8	2	0	0	2	4	0	0	0	56
RU_ref_2_k97_526_1	42	0	0	0	0	0	0	0	0	0	0	0	42
RU_ref_2_k97_4178_2	28	0	0	0	0	0	0	0	0	0	0	0	28
RU_ref_2_k97_4179_1	18	0	2	8	0	2	10	0	0	0	6	0	46
RU_ref_2_k97_527_1	50	30	64	22	16	10	14	10	0	6	20	8	250
RU_ref_2_k97_4180_1	2	0	0	0	0	0	0	0	0	0	0	0	2
RU_ref_2_k97_4180_2	100	0	0	0	0	0	0	0	0	0	0	0	100
RU_ref_2_k97_528_1	16	0	0	0	0	0	0	0	0	0	0	0	16
RU_ref_2_k97_4700_4	22	0	0	0	0	0	0	0	0	0	0	0	22
RU_ref_2_k97_4700_5	8	0	0	0	0	0	0	0	0	0	0	0	8
RU_ref_2_k97_4700_6	2	0	0	0	0	0	0	0	0	0	0	0	2
RU_ref_2_k97_4700_7	4	0	0	0	0	0	0	0	0	0	0	0	4
RU_ref_2_k97_4700_8	18	0	0	0	0	0	0	0	0	0	0	0	18
RU_ref_2_k97_4700_9	16	0	0	0	0	0	0	0	0	0	0	0	16
RU_ref_2_k97_5228_1	6	0	0	4	0	0	0	0	0	0	0	0	10
RU_ref_2_k97_5228_2	8	2	0	4	0	0	2	0	0	0	0	0	16
RU_ref_2_k97_2606_1	8	0	6	8	0	0	0	0	0	0	4	0	26
RU_ref_2_k97_11989_1	56	0	0	0	0	0	0	0	0	0	0	0	56
RU_ref_2_k97_11989_2	28	0	0	0	0	0	0	0	0	0	0	0	28
RU_ref_2_k97_1042_1	64	0	0	0	0	0	0	0	0	0	0	0	64
RU_ref_2_k97_1042_2	6	0	0	0	0	0	0	0	0	0	0	0	6
RU_ref_2_k97_13547_1	8	2	6	0	4	0	6	0	0	0	0	0	26
RU_ref_2_k97_2087_3	60	12	16	12	20	16	16	2	0	6	8	10	178
RU_ref_2_k97_2608_1	6	0	0	0	0	0	0	0	0	0	0	0	6
RU_ref_2_k97_2608_2	14	0	0	0	0	0	0	0	0	0	0	0	14
RU_ref_2_k97_11990_1	40	0	0	0	0	0	0	0	0	0	0	0	40
RU_ref_2_k97_11991_2	4	6	4	8	2	0	0	0	0	2	0	0	26
RU_ref_2_k97_2609_1	14	0	0	0	0	0	0	0	0	0	0	0	14
RU_ref_2_k97_2609_2	22	0	0	0	0	0	0	0	0	0	0	0	22
RU_ref_2_k97_2610_1	10	0	4	0	0	0	2	0	0	0	0	0	16
RU_ref_2_k97_10426_1	78	0	0	0	0	0	0	0	0	0	0	2	80
RU_ref_2_k97_10426_2	38	0	0	0	0	0	0	0	0	0	0	0	38
RU_ref_2_k97_10426_3	50	0	0	0	0	0	0	0	0	0	0	0	50
RU_ref_2_k97_10426_5	4	0	0	0	0	0	0	0	0	0	0	0	4
RU_ref_2_k97_10426_6	16	0	0	0	0	0	0	0	0	0	0	0	16
RU_ref_2_k97_10426_7	14	0	0	0	0	0	0	0	0	0	0	0	14
RU_ref_2_k97_10426_8	22	0	0	0	0	0	0	0	0	0	0	0	22
RU_ref_2_k97_10426_9	2	0	0	0	0	0	0	0	0	0	0	0	2
RU_ref_2_k97_10426_10	28	0	0	0	0	0	0	0	0	0	0	0	28
RU_ref_2_k97_10426_11	22	0	0	0	0	0	0	0	0	0	0	0	22
RU_ref_2_k97_10426_13	42	0	0	0	0	0	0	0	0	0	0	0	42
RU_ref_2_k97_10426_14	74	0	0	0	0	0	0	0	0	0	0	0	74
RU_ref_2_k97_10426_15	12	0	0	0	0	0	0	0	0	0	0	0	12
RU_ref_2_k97_2611_1	14	0	12	4	0	0	0	2	0	0	2	6	40
RU_ref_2_k97_2612_1	22	4	0	2	0	0	2	0	0	0	8	0	38
RU_ref_2_k97_2088_1	62	0	0	0	0	0	0	0	0	0	0	0	62
RU_ref_2_k97_2088_2	16	0	0	0	0	0	0	0	0	0	0	0	16
RU_ref_2_k97_2088_3	34	0	0	0	0	0	0	0	0	0	0	0	34
RU_ref_2_k97_3649_3	32	0	0	0	0	0	0	0	0	0	0	0	32
RU_ref_2_k97_3649_4	12	0	0	0	0	0	0	0	0	0	0	0	12
RU_ref_2_k97_3649_5	6	0	0	0	0	0	0	0	0	0	0	0	6
RU_ref_2_k97_3649_6	60	0	0	0	0	0	0	0	0	0	0	0	60
RU_ref_2_k97_3649_8	2	0	0	0	0	0	0	0	0	0	0	0	2
RU_ref_2_k97_3649_9	52	0	0	0	0	0	0	0	0	0	0	0	52
RU_ref_2_k97_3649_10	36	0	0	0	0	0	0	0	0	0	0	0	36
RU_ref_2_k97_3649_11	10	0	0	0	0	0	0	0	0	0	0	0	10
RU_ref_2_k97_3649_12	8	0	0	0	0	0	0	0	0	0	0	0	8
RU_ref_2_k97_3649_13	50	0	0	0	0	0	0	0	0	0	0	0	50
RU_ref_2_k97_3649_14	34	0	0	0	0	0	0	0	0	0	0	0	34
RU_ref_2_k97_3650_1	28	2	16	12	2	16	2	0	0	0	0	0	78
RU_ref_2_k97_7817_1	16	0	0	0	0	0	0	0	0	0	0	0	16
RU_ref_2_k97_7817_2	36	0	0	0	0	0	0	0	0	0	0	0	36
RU_ref_2_k97_7817_3	14	0	0	0	0	0	0	0	0	0	0	0	14
RU_ref_2_k97_16155_1	48	0	0	0	0	0	0	0	0	0	0	0	48
RU_ref_2_k97_16155_2	38	0	0	0	0	0	0	0	0	0	0	0	38
RU_ref_2_k97_16155_3	32	0	0	0	0	0	0	0	0	0	0	0	32
RU_ref_2_k97_7819_1	50	0	0	0	0	0	0	0	0	0	0	0	50
RU_ref_2_k97_1043_1	4	0	0	0	2	0	0	0	0	0	0	0	6
RU_ref_2_k97_16156_1	2	0	0	0	0	0	0	0	0	0	0	0	2
RU_ref_2_k97_16156_2	18	0	0	0	0	0	0	0	0	0	0	0	18
RU_ref_2_k97_1044_1	32	0	0	0	0	0	0	0	0	0	0	0	32
RU_ref_2_k97_16157_1	12	8	10	6	2	0	0	0	0	0	2	0	40
RU_ref_2_k97_16159_1	18	2	2	2	4	0	0	0	0	0	2	0	30
RU_ref_2_k97_1566_1	6	0	2	0	0	0	6	0	0	0	4	0	18
RU_ref_2_k97_9904_2	14	0	0	0	0	0	0	0	0	0	0	0	14
RU_ref_2_k97_9904_3	40	0	0	0	0	0	0	0	0	0	0	0	40
RU_ref_2_k97_9904_5	28	0	0	0	0	0	0	0	0	0	0	0	28
RU_ref_2_k97_12508_1	4	0	0	0	0	0	0	0	0	0	0	0	4
RU_ref_2_k97_12508_2	14	0	0	0	0	0	0	0	0	0	0	0	14
RU_ref_2_k97_12508_3	58	0	0	0	0	0	0	0	0	0	0	0	58
RU_ref_2_k97_12508_4	6	0	0	0	0	0	0	0	0	0	0	0	6
RU_ref_2_k97_12508_5	12	0	0	0	0	0	0	0	0	0	0	0	12
RU_ref_2_k97_12508_7	16	0	0	0	0	0	0	0	0	0	0	2	18
RU_ref_2_k97_12508_8	8	0	0	0	0	0	0	0	0	0	0	0	8
RU_ref_2_k97_12508_9	44	0	0	0	0	0	0	0	0	0	0	2	46
RU_ref_2_k97_12508_10	12	0	0	0	0	0	0	0	0	0	0	0	12
RU_ref_2_k97_12508_11	44	0	0	0	0	0	0	0	0	0	0	0	44
RU_ref_2_k97_12508_12	14	0	0	0	0	0	0	0	0	0	0	0	14
RU_ref_2_k97_12508_13	20	0	0	0	0	0	0	2	0	0	0	0	22
RU_ref_2_k97_12508_14	70	0	0	0	0	0	0	0	0	0	0	0	70
RU_ref_2_k97_12508_15	14	0	0	0	0	0	0	0	0	0	0	0	14
RU_ref_2_k97_12508_16	6	0	0	0	0	0	0	0	0	0	0	0	6
RU_ref_2_k97_12508_17	8	0	0	0	0	0	0	0	0	0	0	0	8
RU_ref_2_k97_1567_1	12	6	0	2	2	0	0	4	2	0	2	2	32
RU_ref_2_k97_9906_2	12	2	4	0	12	0	0	0	0	2	0	0	32
RU_ref_2_k97_9907_1	18	0	0	0	0	0	0	0	0	0	0	0	18
RU_ref_2_k97_9909_1	8	0	6	0	0	0	4	0	0	0	2	0	20
RU_ref_2_k97_0_1	2	0	0	0	0	0	0	4	0	0	0	0	6
RU_ref_2_k97_1_1	4	4	0	0	0	0	0	0	0	0	0	2	10
RU_ref_2_k97_9910_1	24	0	0	0	0	0	0	0	0	0	0	0	24
RU_ref_2_k97_9910_2	8	0	0	0	0	0	0	0	0	0	0	0	8
RU_ref_2_k97_2_1	16	0	0	0	0	0	0	0	0	0	0	0	16
RU_ref_2_k97_2_2	16	0	0	0	0	0	0	0	0	0	0	0	16
RU_ref_2_k97_1569_1	12	0	0	0	0	0	0	0	0	0	0	0	12
RU_ref_2_k97_1569_2	68	2	0	0	4	0	4	0	0	0	0	0	78
RU_ref_2_k97_1569_3	12	0	0	0	0	0	0	0	0	0	0	0	12
RU_ref_2_k97_9382_2	38	22	46	34	12	2	12	6	12	4	48	12	248
RU_ref_2_k97_9384_1	24	0	0	0	0	0	0	0	0	0	0	0	24
RU_ref_2_k97_9911_1	22	0	0	0	0	0	0	0	0	0	0	0	22
RU_ref_2_k97_9911_2	4	0	0	0	0	0	0	0	0	0	0	0	4
RU_ref_2_k97_1570_1	8	0	0	0	0	0	0	0	0	0	0	0	8
RU_ref_2_k97_8867_1	6	0	0	0	0	0	0	0	0	0	0	0	6
RU_ref_2_k97_8867_2	8	0	0	0	0	0	0	0	0	0	0	0	8
RU_ref_2_k97_8867_3	54	0	0	0	0	0	0	0	0	0	0	0	54
RU_ref_2_k97_8867_4	40	0	0	0	0	0	0	0	0	0	0	0	40
RU_ref_2_k97_8867_5	90	0	0	0	0	0	0	0	0	0	0	0	90
RU_ref_2_k97_8867_6	108	0	0	0	0	0	0	0	0	0	0	0	108
RU_ref_2_k97_9385_1	36	2	26	12	10	2	8	12	0	8	6	4	126
RU_ref_2_k97_9912_1	52	0	0	0	0	0	0	0	0	0	0	4	56
RU_ref_2_k97_9912_2	40	0	0	0	0	0	0	0	0	0	0	0	40
RU_ref_2_k97_9_3	36	24	38	38	18	8	42	16	10	8	34	8	280
RU_ref_2_k97_6255_2	136	0	0	0	0	0	0	0	0	0	0	6	142
RU_ref_2_k97_6255_3	20	0	0	0	0	0	0	0	0	0	0	0	20
RU_ref_2_k97_6255_5	8	0	0	0	0	0	0	0	0	0	0	0	8
RU_ref_2_k97_6255_6	10	0	0	0	0	0	0	2	0	0	0	0	12
RU_ref_2_k97_6255_8	8	0	0	0	0	0	0	0	0	0	0	0	8
RU_ref_2_k97_6255_10	30	0	0	0	0	0	0	4	0	0	0	0	34
RU_ref_2_k97_6256_1	14	0	2	0	2	0	0	0	2	0	2	0	22
RU_ref_2_k97_6257_2	0	0	2	0	2	0	0	0	0	0	2	0	6
RU_ref_2_k97_9386_3	10	4	4	2	4	0	4	4	0	0	0	0	32
RU_ref_2_k97_1048_3	50	14	38	18	20	6	20	18	2	2	28	6	222
RU_ref_2_k97_12_1	48	0	0	0	0	0	0	6	0	0	0	0	54
RU_ref_2_k97_12_2	16	0	0	0	0	0	0	0	0	0	0	0	16
RU_ref_2_k97_15117_1	40	0	0	0	0	0	0	0	0	0	0	0	40
RU_ref_2_k97_1049_1	44	0	0	0	0	0	0	0	0	0	0	0	44
RU_ref_2_k97_15119_1	4	0	0	0	0	0	0	0	0	0	0	0	4
RU_ref_2_k97_15121_1	4	0	0	0	0	0	0	0	0	0	0	0	4
RU_ref_2_k97_4704_1	44	0	0	0	0	0	0	0	0	0	0	0	44
RU_ref_2_k97_3652_1	16	6	40	6	12	0	8	16	2	2	4	6	118
RU_ref_2_k97_1571_1	10	8	2	14	2	0	14	0	4	2	6	6	68
RU_ref_2_k97_1572_1	82	0	0	0	0	0	0	0	0	0	0	0	82
RU_ref_2_k97_1572_2	64	0	0	0	0	0	0	0	0	0	0	0	64
RU_ref_2_k97_11992_1	92	0	0	0	0	0	0	0	0	0	0	0	92
RU_ref_2_k97_11992_2	4	0	0	0	0	0	0	0	0	0	0	0	4
RU_ref_2_k97_11992_3	14	0	0	0	0	0	0	0	0	0	0	0	14
RU_ref_2_k97_11992_4	46	0	0	0	0	0	0	0	0	0	0	6	52
RU_ref_2_k97_11992_5	8	0	0	0	0	0	0	0	0	0	0	0	8
RU_ref_2_k97_11992_6	48	0	0	0	0	0	0	0	0	0	0	0	48
RU_ref_2_k97_11992_7	30	0	0	0	0	0	0	2	0	0	0	0	32
RU_ref_2_k97_11992_8	24	0	0	0	0	0	0	0	0	0	0	0	24
RU_ref_2_k97_11992_9	30	0	0	0	0	0	0	2	0	0	0	0	32
RU_ref_2_k97_6779_2	2	0	0	0	0	0	0	0	0	0	0	0	2
RU_ref_2_k97_6779_3	38	0	0	0	0	0	0	0	0	0	0	0	38
RU_ref_2_k97_6779_5	6	0	0	0	0	0	0	0	0	0	0	0	6
RU_ref_2_k97_6779_6	34	0	0	0	0	0	0	0	0	0	0	0	34
RU_ref_2_k97_6779_7	32	0	0	0	0	0	0	0	0	0	0	0	32
RU_ref_2_k97_6779_8	16	0	0	0	0	0	0	0	0	0	0	0	16
RU_ref_2_k97_7820_1	52	0	0	0	0	0	0	0	0	0	0	0	52
RU_ref_2_k97_7820_2	64	0	0	0	0	0	0	0	0	0	0	0	64
RU_ref_2_k97_7820_3	66	0	0	0	0	0	0	0	0	0	0	0	66
RU_ref_2_k97_7820_4	14	0	0	0	0	0	0	0	0	0	0	0	14
RU_ref_2_k97_7820_5	6	0	0	0	0	0	0	0	0	0	0	0	6
RU_ref_2_k97_7820_6	18	0	0	0	0	0	0	0	0	0	0	0	18
RU_ref_2_k97_7820_8	24	0	0	0	0	0	0	0	0	0	0	0	24
RU_ref_2_k97_7820_10	42	0	0	0	0	0	0	0	0	0	0	0	42
RU_ref_2_k97_6781_1	12	0	4	4	0	0	0	0	0	4	0	0	24
RU_ref_2_k97_8870_1	10	0	2	0	2	0	0	0	0	0	0	4	18
RU_ref_2_k97_14619_2	46	6	26	8	18	4	24	10	12	14	10	6	184
RU_ref_2_k97_6782_1	18	0	4	2	2	0	0	0	0	0	0	0	26
RU_ref_2_k97_6782_2	14	10	0	4	2	0	0	4	0	0	0	0	34
RU_ref_2_k97_8873_1	38	0	0	0	0	0	0	0	0	0	0	2	40
RU_ref_2_k97_7822_1	68	14	52	12	16	0	14	2	2	14	24	10	228
RU_ref_2_k97_3126_1	8	0	0	0	0	0	0	0	0	0	0	0	8
RU_ref_2_k97_3126_2	28	0	0	0	0	0	0	0	0	0	0	0	28
RU_ref_2_k97_3126_3	30	0	0	0	0	0	0	0	0	0	0	0	30
RU_ref_2_k97_3126_4	20	0	0	0	0	0	0	0	0	0	0	0	20
RU_ref_2_k97_3126_7	40	0	0	0	0	0	0	0	0	0	0	0	40
RU_ref_2_k97_3126_8	28	0	0	0	0	0	0	0	0	0	0	0	28
RU_ref_2_k97_3126_9	62	0	0	0	0	0	0	0	0	0	0	0	62
RU_ref_2_k97_3126_10	26	0	0	0	0	0	0	0	0	0	0	0	26
RU_ref_2_k97_3126_11	52	0	0	0	0	0	0	0	0	0	0	0	52
RU_ref_2_k97_3126_12	28	0	0	0	0	0	0	0	0	0	0	0	28
RU_ref_2_k97_3126_13	52	0	0	0	0	0	0	0	0	0	0	0	52
RU_ref_2_k97_3126_14	40	0	0	0	0	0	0	0	0	0	0	0	40
RU_ref_2_k97_3126_15	2	0	0	0	0	0	0	0	0	0	0	0	2
RU_ref_2_k97_3126_16	24	0	0	0	0	0	0	0	0	0	0	0	24
RU_ref_2_k97_10428_1	104	0	0	0	0	0	0	0	0	0	0	0	104
RU_ref_2_k97_10428_2	26	0	0	0	0	0	0	0	0	0	0	0	26
RU_ref_2_k97_10428_3	4	0	0	0	0	0	0	0	0	0	0	0	4
RU_ref_2_k97_10428_4	54	0	0	0	0	0	0	0	0	0	0	0	54
RU_ref_2_k97_10428_5	44	0	0	0	0	0	0	2	0	0	0	0	46
RU_ref_2_k97_10428_6	16	0	0	0	0	0	0	0	0	0	0	0	16
RU_ref_2_k97_10428_7	18	0	0	0	0	0	0	0	0	0	0	0	18
RU_ref_2_k97_10428_8	14	0	0	0	0	0	0	0	0	0	0	0	14
RU_ref_2_k97_10429_1	8	2	6	2	0	0	0	0	0	0	0	2	20
RU_ref_2_k97_10430_1	2	0	0	0	0	0	0	0	0	0	0	0	2
RU_ref_2_k97_10431_1	4	0	8	2	0	0	2	2	0	0	2	0	20
RU_ref_2_k97_8874_1	4	0	0	0	0	0	0	0	0	0	0	0	4
RU_ref_2_k97_8874_2	12	0	0	0	0	0	0	4	0	0	0	0	16
RU_ref_2_k97_8874_3	130	0	0	0	0	0	0	0	0	0	0	0	130
RU_ref_2_k97_7823_1	8	0	0	0	0	0	0	0	0	0	0	0	8
RU_ref_2_k97_7823_2	24	0	0	0	0	0	0	0	0	0	0	0	24
RU_ref_2_k97_7823_3	42	0	0	0	0	0	0	0	0	0	0	0	42
RU_ref_2_k97_7823_4	16	0	0	0	0	0	0	0	0	0	0	0	16
RU_ref_2_k97_7823_5	28	0	0	0	0	0	0	0	0	0	0	0	28
RU_ref_2_k97_7823_6	8	0	0	0	0	0	0	0	0	0	0	0	8
RU_ref_2_k97_7824_1	18	0	10	2	6	0	6	4	0	0	0	0	46
RU_ref_2_k97_13031_1	6	4	0	2	6	0	6	2	0	0	2	0	28
RU_ref_2_k97_13032_1	8	0	2	2	0	0	0	0	0	0	2	0	14
RU_ref_2_k97_9914_1	70	0	0	0	0	0	0	0	0	0	0	0	70
RU_ref_2_k97_15_1	10	0	0	0	0	0	0	0	0	0	0	0	10
RU_ref_2_k97_15_2	26	0	0	0	0	0	0	0	0	0	0	0	26
RU_ref_2_k97_9916_2	6	0	0	0	0	0	0	0	0	0	0	0	6
RU_ref_2_k97_14076_1	18	0	0	0	0	0	0	0	0	0	0	2	20
RU_ref_2_k97_14076_2	4	0	0	0	0	0	0	0	0	0	0	0	4
RU_ref_2_k97_14076_3	36	0	0	0	0	0	0	0	0	0	0	0	36
RU_ref_2_k97_14076_4	20	0	0	0	0	0	0	0	0	0	0	0	20
RU_ref_2_k97_14076_5	16	0	0	0	0	0	0	0	0	0	0	0	16
RU_ref_2_k97_14076_6	30	0	0	0	0	0	0	0	0	0	0	0	30
RU_ref_2_k97_14076_8	38	0	0	0	0	0	0	0	0	0	0	0	38
RU_ref_2_k97_14076_9	14	0	0	0	0	0	0	0	0	0	0	0	14
RU_ref_2_k97_14076_10	6	0	0	0	0	0	0	0	0	0	0	0	6
RU_ref_2_k97_14076_11	36	0	0	0	0	0	0	0	0	0	0	0	36
RU_ref_2_k97_14076_12	2	0	0	0	0	0	0	0	0	0	0	0	2
RU_ref_2_k97_14076_13	2	0	0	0	0	0	0	0	0	0	0	0	2
RU_ref_2_k97_14076_14	8	0	0	0	0	0	0	0	0	0	0	0	8
RU_ref_2_k97_14076_15	68	0	0	0	0	0	0	0	0	0	0	0	68
RU_ref_2_k97_14076_16	50	0	0	0	0	0	0	0	0	0	0	0	50
RU_ref_2_k97_14076_17	34	0	0	0	0	0	0	0	0	0	0	0	34
RU_ref_2_k97_14076_19	68	0	0	0	0	0	0	0	0	0	0	0	68
RU_ref_2_k97_14076_20	16	0	0	0	0	0	0	0	0	0	0	0	16
RU_ref_2_k97_10954_1	20	0	0	0	0	0	0	0	0	0	0	0	20
RU_ref_2_k97_10954_2	86	0	0	0	0	0	0	0	0	0	0	0	86
RU_ref_2_k97_12509_1	32	0	0	0	0	0	0	0	0	0	0	0	32
RU_ref_2_k97_12509_2	60	0	0	0	0	0	0	2	0	0	0	0	62
RU_ref_2_k97_12509_3	4	0	0	0	0	0	0	0	0	0	0	0	4
RU_ref_2_k97_12509_4	20	0	0	0	0	0	0	0	0	0	0	0	20
RU_ref_2_k97_12509_5	2	0	0	0	0	0	0	0	0	0	0	0	2
RU_ref_2_k97_12509_6	34	0	0	0	0	0	0	0	0	0	0	0	34
RU_ref_2_k97_12510_1	14	2	32	26	4	20	2	0	16	2	44	0	162
RU_ref_2_k97_10956_1	16	0	0	0	0	0	0	0	0	0	0	0	16
RU_ref_2_k97_10956_2	14	0	0	0	0	0	0	0	0	0	0	0	14
RU_ref_2_k97_10956_3	14	0	0	0	0	0	0	0	0	0	0	0	14
RU_ref_2_k97_13033_2	18	0	0	0	0	0	0	0	0	0	0	0	18
RU_ref_2_k97_13033_3	14	0	0	0	0	0	0	0	0	0	0	0	14
RU_ref_2_k97_13033_4	34	0	0	0	0	0	0	0	0	0	0	0	34
RU_ref_2_k97_13033_5	20	0	0	0	0	0	0	0	0	0	0	0	20
RU_ref_2_k97_13033_6	24	0	0	0	0	0	0	0	0	0	0	0	24
RU_ref_2_k97_13033_7	6	0	0	0	0	0	0	0	0	0	0	0	6
RU_ref_2_k97_13033_8	16	0	0	0	0	0	0	0	0	0	0	0	16
RU_ref_2_k97_10957_1	18	4	4	4	0	0	0	0	0	0	4	0	34
RU_ref_2_k97_9917_1	36	0	0	0	0	0	0	0	0	0	0	0	36
RU_ref_2_k97_9917_2	4	0	0	0	0	0	0	0	0	0	0	0	4
RU_ref_2_k97_9917_3	42	0	0	0	0	0	0	0	0	0	0	0	42
RU_ref_2_k97_9917_5	18	0	0	0	0	0	0	0	0	0	0	0	18
RU_ref_2_k97_9917_6	22	0	0	0	0	0	0	0	0	0	0	0	22
RU_ref_2_k97_9918_1	30	0	0	0	0	0	0	0	0	0	0	0	30
RU_ref_2_k97_16160_4	20	32	34	2	8	0	2	0	6	6	8	10	128
RU_ref_2_k97_5737_1	10	0	0	0	0	0	0	0	0	0	0	0	10
RU_ref_2_k97_5737_2	8	0	0	0	0	0	0	0	0	0	0	0	8
RU_ref_2_k97_5737_4	26	0	0	0	0	0	0	0	0	0	0	0	26
RU_ref_2_k97_5737_6	68	0	0	0	0	0	0	2	0	0	0	0	70
RU_ref_2_k97_5737_7	32	0	0	0	0	0	0	0	0	0	0	8	40
RU_ref_2_k97_5737_9	72	0	0	0	0	0	0	0	0	0	0	0	72
RU_ref_2_k97_5737_10	10	0	0	0	0	0	0	0	0	0	0	0	10
RU_ref_2_k97_5737_11	126	0	0	0	0	0	0	0	0	0	0	0	126
RU_ref_2_k97_5737_12	2	0	0	0	0	0	0	0	0	0	0	0	2
RU_ref_2_k97_5737_13	62	0	0	0	0	0	0	0	0	0	0	2	64
RU_ref_2_k97_15122_1	2	0	0	4	4	0	0	0	0	0	0	0	10
RU_ref_2_k97_5740_1	4	0	0	2	0	2	0	0	0	0	0	0	8
RU_ref_2_k97_15123_1	4	0	2	0	0	0	0	0	0	0	0	0	6
RU_ref_2_k97_15128_1	8	0	4	0	0	0	4	2	2	0	4	0	24
RU_ref_2_k97_15130_1	10	0	0	0	0	0	0	4	0	0	2	0	16
RU_ref_2_k97_15131_1	10	0	0	4	4	0	4	0	0	0	0	2	24
RU_ref_2_k97_15131_2	4	0	0	0	0	0	0	0	0	0	0	0	4
RU_ref_2_k97_15132_1	6	4	4	2	6	0	2	2	0	0	4	0	30
RU_ref_2_k97_8352_1	48	0	0	0	0	0	0	0	0	0	0	0	48
RU_ref_2_k97_8352_2	22	0	0	0	0	0	0	0	0	0	0	0	22
RU_ref_2_k97_8352_4	76	0	0	0	0	0	0	0	0	0	0	0	76
RU_ref_2_k97_8352_5	6	0	0	0	0	0	0	0	0	0	0	0	6
RU_ref_2_k97_8352_6	14	0	0	0	0	0	0	0	0	0	0	0	14
RU_ref_2_k97_8352_7	54	0	0	0	0	0	0	0	0	0	0	0	54
RU_ref_2_k97_8352_8	10	0	0	0	0	0	0	0	0	0	0	2	12
RU_ref_2_k97_8352_9	64	0	0	0	0	0	0	0	0	0	0	0	64
RU_ref_2_k97_8352_10	12	0	0	0	0	0	0	0	0	0	0	0	12
RU_ref_2_k97_8352_11	8	0	0	0	0	0	0	0	0	0	0	0	8
RU_ref_2_k97_8352_12	14	0	0	0	0	0	0	0	0	0	0	0	14
RU_ref_2_k97_8352_13	30	0	0	0	0	0	0	0	0	0	0	0	30
RU_ref_2_k97_8352_14	20	0	0	0	0	0	0	2	0	0	0	0	22
RU_ref_2_k97_16161_2	48	0	0	0	0	0	0	0	0	0	0	0	48
RU_ref_2_k97_16161_3	44	0	0	0	0	0	0	0	0	0	0	0	44
RU_ref_2_k97_16161_4	12	0	0	0	0	0	0	0	0	0	0	0	12
RU_ref_2_k97_16161_5	28	0	0	0	0	0	0	0	0	0	0	0	28
RU_ref_2_k97_9387_1	14	0	0	0	0	0	0	0	0	0	0	0	14
RU_ref_2_k97_9387_2	70	0	0	0	0	0	0	0	0	0	0	0	70
RU_ref_2_k97_9387_3	28	0	0	0	0	0	0	4	0	0	0	0	32
RU_ref_2_k97_9387_4	20	0	0	0	0	0	0	2	0	0	0	0	22
RU_ref_2_k97_9387_5	28	0	0	0	0	0	0	0	0	0	0	0	28
RU_ref_2_k97_9387_6	56	0	0	0	0	0	0	0	0	0	0	0	56
RU_ref_2_k97_6258_1	22	4	10	16	2	0	14	8	0	0	4	0	80
RU_ref_2_k97_6258_3	56	32	68	20	30	0	18	12	8	0	36	4	284
RU_ref_2_k97_13551_2	18	0	0	0	0	0	0	4	0	0	0	0	22
RU_ref_2_k97_13551_3	10	0	0	0	0	0	0	0	0	0	0	0	10
RU_ref_2_k97_13551_4	88	0	0	0	0	0	0	0	0	0	0	2	90
RU_ref_2_k97_13551_5	38	0	0	0	0	0	0	0	0	0	0	0	38
RU_ref_2_k97_13551_6	14	0	0	0	0	0	0	0	0	0	0	0	14
RU_ref_2_k97_13551_7	106	0	0	0	0	0	0	0	0	0	0	0	106
RU_ref_2_k97_13551_8	6	0	0	0	0	0	0	0	0	0	0	0	6
RU_ref_2_k97_13551_9	6	0	0	0	0	0	0	0	0	0	0	0	6
RU_ref_2_k97_13551_10	42	0	0	0	0	0	0	0	0	0	0	0	42
RU_ref_2_k97_13551_11	34	0	0	0	0	0	0	2	0	0	0	0	36
RU_ref_2_k97_13551_13	38	0	0	0	0	0	0	0	0	0	0	0	38
RU_ref_2_k97_13551_14	32	0	0	0	0	0	0	0	0	0	0	0	32
RU_ref_2_k97_13551_15	4	0	0	0	0	0	0	0	0	0	0	0	4
RU_ref_2_k97_13551_16	36	0	0	0	0	0	0	0	0	0	0	0	36
RU_ref_2_k97_13551_17	12	0	0	0	0	0	0	0	0	0	0	0	12
RU_ref_2_k97_9389_2	20	0	0	0	0	0	0	0	0	0	0	0	20
RU_ref_2_k97_13553_1	10	0	0	0	2	0	2	0	0	0	2	0	16
RU_ref_2_k97_13554_1	6	0	0	0	0	0	0	0	0	0	0	0	6
RU_ref_2_k97_13554_2	14	0	0	0	0	0	0	0	0	0	0	0	14
RU_ref_2_k97_15133_2	2	0	0	0	0	0	0	0	0	0	0	0	2
RU_ref_2_k97_15133_4	30	0	0	0	0	0	0	0	0	0	0	0	30
RU_ref_2_k97_15133_5	8	0	0	0	0	0	0	0	0	0	0	0	8
RU_ref_2_k97_15133_6	12	0	0	0	0	0	0	0	0	0	0	0	12
RU_ref_2_k97_9390_1	12	0	0	0	0	0	0	0	0	0	0	0	12
RU_ref_2_k97_9390_2	18	0	0	0	0	0	0	0	0	0	0	0	18
RU_ref_2_k97_3653_6	42	12	40	24	16	0	34	2	6	2	16	4	198
RU_ref_2_k97_3654_1	4	0	0	0	0	0	0	0	0	0	0	0	4
RU_ref_2_k97_13557_1	20	2	2	4	2	4	2	0	8	0	2	2	48
RU_ref_2_k97_3655_1	6	2	4	0	0	0	0	0	0	0	4	0	16
RU_ref_2_k97_11468_1	10	0	0	0	0	0	0	0	0	0	0	0	10
RU_ref_2_k97_11468_2	40	0	0	0	0	0	0	0	0	0	0	0	40
RU_ref_2_k97_11468_3	26	0	0	0	0	0	0	0	0	0	0	0	26
RU_ref_2_k97_11468_4	6	0	0	0	0	0	0	0	0	0	0	0	6
RU_ref_2_k97_11468_5	28	0	0	0	0	0	0	0	0	0	0	0	28
RU_ref_2_k97_11468_6	12	0	0	0	0	0	0	0	0	0	0	0	12
RU_ref_2_k97_11468_7	4	0	0	0	0	0	0	0	0	0	0	0	4
RU_ref_2_k97_11468_8	4	0	0	0	0	0	0	0	0	0	0	0	4
RU_ref_2_k97_11468_9	56	0	0	0	0	0	0	0	0	0	0	0	56
RU_ref_2_k97_11468_10	8	0	0	0	0	0	0	0	0	0	0	0	8
RU_ref_2_k97_11468_11	32	0	0	0	0	0	0	0	0	0	0	0	32
RU_ref_2_k97_11468_12	36	0	0	0	0	0	0	0	0	0	0	0	36
RU_ref_2_k97_11468_13	78	0	0	0	0	0	0	0	0	0	0	0	78
RU_ref_2_k97_11468_14	40	0	0	0	0	0	0	2	0	0	0	0	42
RU_ref_2_k97_11468_15	20	0	0	0	0	0	0	0	0	0	0	0	20
RU_ref_2_k97_11468_16	2	0	0	0	0	0	0	0	0	0	0	0	2
RU_ref_2_k97_11468_17	10	0	0	0	0	0	0	0	0	0	0	0	10
RU_ref_2_k97_11468_18	4	0	0	0	0	0	0	0	0	0	0	0	4
RU_ref_2_k97_11468_19	6	0	0	0	0	0	0	0	0	0	0	0	6
RU_ref_2_k97_11468_22	76	0	0	0	0	0	0	0	0	0	0	0	76
RU_ref_2_k97_2613_1	42	0	0	0	0	0	0	0	0	0	0	0	42
RU_ref_2_k97_2613_2	50	0	0	0	0	0	0	0	0	0	0	0	50
RU_ref_2_k97_2613_3	10	0	0	0	0	0	0	0	0	0	0	0	10
RU_ref_2_k97_2613_4	10	0	0	0	0	0	0	0	0	0	0	0	10
RU_ref_2_k97_2613_6	46	0	0	0	0	0	0	0	0	0	0	4	50
RU_ref_2_k97_2613_7	48	0	0	0	0	0	0	2	0	0	0	0	50
RU_ref_2_k97_2613_8	46	0	0	0	0	0	0	0	0	0	0	0	46
RU_ref_2_k97_2613_9	58	0	0	0	0	0	0	0	0	0	0	0	58
RU_ref_2_k97_2613_10	40	0	0	0	0	0	0	0	0	0	0	0	40
RU_ref_2_k97_2613_11	12	0	0	0	0	0	0	0	0	0	0	0	12
RU_ref_2_k97_2613_14	90	0	0	0	0	0	0	0	0	0	0	0	90
RU_ref_2_k97_2613_15	12	0	0	0	0	0	0	0	0	0	0	0	12
RU_ref_2_k97_2613_16	20	0	0	0	0	0	0	0	0	0	0	0	20
RU_ref_2_k97_2613_17	18	0	0	0	0	0	0	0	0	0	0	0	18
RU_ref_2_k97_2613_18	12	0	0	0	0	0	0	0	0	0	0	0	12
RU_ref_2_k97_2613_19	92	0	0	0	0	0	0	0	0	0	0	0	92
RU_ref_2_k97_2613_20	20	0	0	0	0	0	0	0	0	0	0	0	20
RU_ref_2_k97_2613_21	8	0	0	0	0	0	0	0	0	0	0	0	8
RU_ref_2_k97_2613_22	26	0	0	0	0	0	0	0	0	0	0	0	26
RU_ref_2_k97_14625_1	6	0	0	0	0	0	0	0	0	0	0	0	6
RU_ref_2_k97_14625_2	30	0	0	0	0	0	0	0	0	0	0	0	30
RU_ref_2_k97_2614_1	46	0	0	0	0	0	0	0	0	0	0	0	46
RU_ref_2_k97_14626_1	0	0	12	0	0	0	6	2	0	0	0	2	22
RU_ref_2_k97_14627_1	6	0	2	2	4	0	14	2	0	0	0	2	32
RU_ref_2_k97_4705_1	14	0	0	0	4	0	2	0	0	0	0	0	20
RU_ref_2_k97_4705_2	10	0	0	0	0	0	0	0	0	0	0	0	10
RU_ref_2_k97_4705_3	30	0	0	0	0	0	0	0	0	0	0	0	30
RU_ref_2_k97_4705_4	64	0	0	0	0	0	0	0	0	0	0	0	64
RU_ref_2_k97_4705_5	70	0	0	0	0	0	0	0	0	0	0	0	70
RU_ref_2_k97_4705_6	30	0	0	0	0	0	0	0	0	0	0	0	30
RU_ref_2_k97_14629_1	20	8	6	4	0	0	12	6	0	0	6	0	62
RU_ref_2_k97_4707_1	8	0	0	0	0	0	0	0	0	0	0	0	8
RU_ref_2_k97_5233_1	2	0	0	0	0	0	0	0	0	0	0	0	2
RU_ref_2_k97_5233_2	30	0	0	0	0	0	0	0	0	0	0	0	30
RU_ref_2_k97_5233_3	124	0	0	0	0	0	0	0	0	0	0	0	124
RU_ref_2_k97_5233_4	16	0	0	0	0	0	0	0	0	0	0	0	16
RU_ref_2_k97_5233_5	20	0	0	0	0	0	0	0	0	0	0	0	20
RU_ref_2_k97_5233_6	128	0	0	0	0	0	0	0	0	0	0	0	128
RU_ref_2_k97_5233_7	80	0	0	0	0	0	0	0	0	0	0	0	80
RU_ref_2_k97_5233_8	8	0	0	0	0	0	0	0	0	0	0	0	8
RU_ref_2_k97_5233_9	4	0	0	0	0	0	0	4	0	0	0	0	8
RU_ref_2_k97_5233_10	12	0	0	0	0	0	0	0	0	0	0	0	12
RU_ref_2_k97_5233_11	78	0	0	0	0	0	0	4	0	0	0	0	82
RU_ref_2_k97_5233_12	32	0	0	0	0	0	0	0	0	0	0	0	32
RU_ref_2_k97_5233_13	16	0	0	0	0	0	0	0	0	0	0	0	16
RU_ref_2_k97_5233_14	14	0	0	0	0	0	0	0	0	0	0	0	14
RU_ref_2_k97_5234_1	12	0	4	0	0	0	0	0	0	0	4	0	20
RU_ref_2_k97_14630_1	8	0	0	0	0	0	0	0	0	0	0	0	8
RU_ref_2_k97_14630_2	56	0	0	0	0	0	0	0	0	0	0	0	56
RU_ref_2_k97_14630_3	24	0	0	0	0	0	0	0	0	0	0	0	24
RU_ref_2_k97_14630_4	34	0	0	0	0	0	0	0	0	0	0	0	34
RU_ref_2_k97_14632_1	12	0	0	0	0	0	0	0	0	0	0	0	12
RU_ref_2_k97_531_1	4	0	0	0	0	0	0	0	0	0	0	0	4
RU_ref_2_k97_531_2	4	0	0	0	0	0	0	0	0	0	0	0	4
RU_ref_2_k97_531_4	10	0	0	0	0	0	0	0	0	0	0	0	10
RU_ref_2_k97_531_5	20	0	0	0	0	0	0	0	0	0	0	0	20
RU_ref_2_k97_531_6	18	0	0	0	0	0	0	0	0	0	0	0	18
RU_ref_2_k97_531_7	14	0	0	0	0	0	0	0	0	0	0	0	14
RU_ref_2_k97_531_8	22	0	0	0	0	0	0	0	0	0	0	0	22
RU_ref_2_k97_531_9	10	0	0	0	0	0	0	0	0	0	0	0	10
RU_ref_2_k97_531_11	58	0	0	0	0	0	0	0	0	0	0	0	58
RU_ref_2_k97_531_12	12	0	0	0	0	0	0	0	0	0	0	0	12
RU_ref_2_k97_531_13	54	0	0	0	0	0	0	0	0	0	0	0	54
RU_ref_2_k97_531_14	28	0	0	0	0	0	0	0	0	0	0	0	28
RU_ref_2_k97_531_15	8	0	0	0	0	0	0	0	0	0	0	0	8
RU_ref_2_k97_11993_1	30	0	0	0	0	0	0	0	0	0	0	0	30
RU_ref_2_k97_11993_2	22	0	0	0	0	0	0	0	0	0	0	0	22
RU_ref_2_k97_11993_3	34	0	0	0	0	0	0	0	0	0	0	0	34
RU_ref_2_k97_11993_4	40	0	0	0	0	0	0	0	0	0	0	0	40
RU_ref_2_k97_11993_5	48	0	0	0	0	0	0	0	0	0	0	0	48
RU_ref_2_k97_11993_6	50	0	0	0	0	0	0	0	0	0	0	0	50
RU_ref_2_k97_1052_1	6	2	0	0	0	0	4	0	0	0	0	2	14
RU_ref_2_k97_11994_2	28	0	0	0	0	0	0	0	0	0	0	0	28
RU_ref_2_k97_11994_3	12	0	0	0	0	0	0	0	0	0	0	0	12
RU_ref_2_k97_11994_4	26	0	0	0	0	0	0	0	0	0	0	0	26
RU_ref_2_k97_11994_5	6	0	0	0	0	0	0	0	0	0	0	0	6
RU_ref_2_k97_1053_2	4	0	0	0	0	0	0	0	0	0	0	0	4
RU_ref_2_k97_1054_1	130	0	0	0	0	0	0	0	0	0	0	0	130
RU_ref_2_k97_1056_1	40	16	36	28	14	4	24	10	2	2	6	12	194
RU_ref_2_k97_8875_3	56	0	0	0	0	0	0	0	0	0	0	0	56
RU_ref_2_k97_8875_4	28	0	0	0	0	0	0	0	0	0	0	0	28
RU_ref_2_k97_7828_1	56	20	42	12	24	0	24	6	4	0	20	12	220
RU_ref_2_k97_3127_1	8	0	0	0	0	0	0	0	0	0	0	0	8
RU_ref_2_k97_3127_2	8	0	0	0	0	0	0	0	0	0	0	0	8
RU_ref_2_k97_3127_3	14	0	0	0	0	0	0	0	0	0	0	0	14
RU_ref_2_k97_3127_4	88	0	0	0	0	0	0	0	0	0	0	0	88
RU_ref_2_k97_3127_6	4	0	0	0	0	0	0	0	0	0	0	0	4
RU_ref_2_k97_3127_7	74	0	0	0	0	0	0	0	0	0	0	0	74
RU_ref_2_k97_8876_2	22	12	34	6	2	2	14	0	0	2	10	0	104
RU_ref_2_k97_18_1	48	0	0	0	0	0	0	0	0	0	0	0	48
RU_ref_2_k97_3128_1	40	0	0	0	0	0	0	0	0	0	0	0	40
RU_ref_2_k97_8879_1	10	0	2	2	2	0	4	0	0	0	0	2	22
RU_ref_2_k97_20_1	8	0	0	0	4	0	0	0	0	0	0	0	12
RU_ref_2_k97_8881_1	46	0	0	0	0	0	0	0	0	0	0	0	46
RU_ref_2_k97_8882_1	32	0	0	0	0	0	0	0	0	0	0	0	32
RU_ref_2_k97_8883_1	16	10	36	12	22	6	20	8	0	10	24	10	174
RU_ref_2_k97_10433_1	10	0	0	0	0	0	0	0	0	0	0	0	10
RU_ref_2_k97_10433_2	64	0	0	0	0	0	0	0	0	0	0	0	64
RU_ref_2_k97_10434_1	18	0	0	0	0	0	0	0	0	0	0	0	18
RU_ref_2_k97_10958_1	68	0	0	0	0	0	0	0	0	0	0	0	68
RU_ref_2_k97_10958_2	60	0	0	0	0	0	0	0	0	0	0	0	60
RU_ref_2_k97_10958_3	28	0	0	0	0	0	0	0	0	0	0	0	28
RU_ref_2_k97_10959_1	2	0	0	0	0	0	0	0	0	0	0	0	2
RU_ref_2_k97_27_1	8	10	0	2	0	4	0	0	2	4	2	4	36
RU_ref_2_k97_10962_1	10	2	12	0	0	0	2	0	0	0	0	2	28
RU_ref_2_k97_6784_1	14	4	6	2	0	0	0	0	0	0	2	0	28
RU_ref_2_k97_6784_2	2	0	2	0	0	0	0	0	0	0	0	0	4
RU_ref_2_k97_10963_1	18	0	0	0	0	0	0	0	0	0	0	0	18
RU_ref_2_k97_10436_1	8	0	0	0	0	0	0	0	0	0	0	0	8
RU_ref_2_k97_10436_2	36	0	0	0	0	0	0	0	0	0	0	0	36
RU_ref_2_k97_10436_3	46	0	0	0	0	0	0	0	0	0	0	2	48
RU_ref_2_k97_10964_1	8	0	6	2	0	2	0	0	0	0	0	0	18
RU_ref_2_k97_5741_2	44	0	0	0	0	0	0	0	0	0	0	0	44
RU_ref_2_k97_5741_3	44	0	0	0	0	0	0	0	0	0	0	0	44
RU_ref_2_k97_5741_4	34	0	0	0	0	0	0	0	0	0	0	0	34
RU_ref_2_k97_5741_5	6	0	0	0	0	0	0	0	0	0	0	4	10
RU_ref_2_k97_6785_2	22	0	10	12	2	2	8	0	0	0	10	2	68
RU_ref_2_k97_5742_1	14	2	8	4	2	0	4	4	2	0	2	4	46
RU_ref_2_k97_5743_1	12	0	0	0	0	0	0	0	0	0	0	0	12
RU_ref_2_k97_5745_1	4	0	0	0	0	0	0	0	0	0	0	0	4
RU_ref_2_k97_15134_1	10	2	0	0	2	0	0	0	6	0	2	0	22
RU_ref_2_k97_8353_1	10	0	0	0	0	0	0	0	0	0	0	0	10
RU_ref_2_k97_8353_2	22	0	0	0	0	0	0	0	0	0	0	0	22
RU_ref_2_k97_8353_5	12	0	0	0	0	0	0	0	0	0	0	0	12
RU_ref_2_k97_8353_6	56	0	0	0	0	0	0	0	0	0	0	0	56
RU_ref_2_k97_8353_7	54	0	0	0	0	0	0	0	0	0	0	0	54
RU_ref_2_k97_12513_1	8	0	0	0	0	0	0	0	0	0	0	0	8
RU_ref_2_k97_12513_2	18	0	0	0	0	0	0	0	0	0	0	0	18
RU_ref_2_k97_12513_3	28	0	0	0	0	0	0	0	0	0	0	0	28
RU_ref_2_k97_12513_4	50	0	0	0	0	0	0	0	0	0	0	0	50
RU_ref_2_k97_12513_5	38	0	0	0	0	0	0	4	0	0	0	0	42
RU_ref_2_k97_12513_7	48	0	0	0	0	0	0	10	0	0	0	0	58
RU_ref_2_k97_15135_1	60	20	58	30	20	6	26	2	10	0	50	8	290
RU_ref_2_k97_12514_1	56	0	0	0	0	0	0	0	0	0	0	0	56
RU_ref_2_k97_12516_1	10	0	0	0	0	0	0	0	0	0	0	0	10
RU_ref_2_k97_13559_2	68	0	0	0	0	0	0	0	0	0	0	0	68
RU_ref_2_k97_13559_3	12	0	0	0	0	0	0	0	0	0	0	0	12
RU_ref_2_k97_13559_4	8	0	0	0	0	0	0	0	0	0	0	0	8
RU_ref_2_k97_16163_1	8	0	0	0	0	0	0	0	0	0	0	0	8
RU_ref_2_k97_4183_1	28	0	0	0	0	0	0	0	0	0	0	0	28
RU_ref_2_k97_4183_2	20	0	0	0	0	0	0	0	0	0	0	2	22
RU_ref_2_k97_4183_3	6	0	0	0	0	0	0	0	0	0	0	0	6
RU_ref_2_k97_4183_4	28	0	0	0	0	0	0	0	0	0	0	0	28
RU_ref_2_k97_4183_5	8	0	0	0	0	0	0	0	0	0	0	0	8
RU_ref_2_k97_4183_6	6	0	0	0	0	0	0	0	0	0	0	0	6
RU_ref_2_k97_4183_7	38	0	0	0	0	0	0	0	0	0	0	0	38
RU_ref_2_k97_4183_8	22	0	0	0	0	0	0	0	0	0	0	0	22
RU_ref_2_k97_4183_13	58	0	0	0	0	0	0	0	0	0	0	0	58
RU_ref_2_k97_4183_14	38	0	0	0	0	0	0	0	0	0	0	0	38
RU_ref_2_k97_4183_15	70	0	0	0	0	0	0	0	0	0	0	0	70
RU_ref_2_k97_4183_16	68	0	0	0	0	0	0	0	0	0	0	0	68
RU_ref_2_k97_4183_17	30	0	0	0	0	0	0	2	0	0	0	0	32
RU_ref_2_k97_4183_18	32	0	0	0	0	0	0	0	0	0	0	0	32
RU_ref_2_k97_4183_19	4	0	0	0	0	0	0	0	0	0	0	0	4
RU_ref_2_k97_4183_20	42	0	0	0	0	0	0	0	0	0	0	0	42
RU_ref_2_k97_4183_23	24	0	0	0	0	0	0	0	0	0	0	0	24
RU_ref_2_k97_4183_24	4	0	0	0	0	0	0	0	0	0	0	0	4
RU_ref_2_k97_4183_26	4	0	0	0	0	0	0	0	0	0	0	0	4
RU_ref_2_k97_4184_1	2	0	0	0	0	0	0	0	0	0	0	0	2
RU_ref_2_k97_4184_2	22	0	0	0	0	0	0	0	0	0	0	0	22
RU_ref_2_k97_4184_3	20	0	0	0	0	0	0	0	0	0	0	0	20
RU_ref_2_k97_16166_1	16	2	4	4	6	0	0	0	0	0	0	0	32
RU_ref_2_k97_9391_2	54	18	40	12	10	0	14	8	10	6	52	10	234
RU_ref_2_k97_16167_1	10	0	8	0	6	0	2	4	0	0	6	0	36
RU_ref_2_k97_16167_2	6	0	0	0	0	0	0	0	0	0	0	0	6
RU_ref_2_k97_16169_1	2	0	2	0	0	0	0	0	0	0	0	0	4
RU_ref_2_k97_3656_2	28	0	0	0	0	0	0	0	0	0	0	0	28
RU_ref_2_k97_3656_3	38	0	0	0	0	0	0	0	0	0	0	0	38
RU_ref_2_k97_3656_5	4	0	0	0	0	0	0	0	0	0	0	0	4
RU_ref_2_k97_3656_6	30	0	0	0	0	0	0	0	0	0	0	0	30
RU_ref_2_k97_3656_7	22	0	0	0	0	0	0	0	0	0	0	0	22
RU_ref_2_k97_3656_9	76	0	0	0	0	0	0	2	0	0	0	0	78
RU_ref_2_k97_3656_10	24	0	0	0	0	0	0	0	0	0	0	0	24
RU_ref_2_k97_16170_1	152	0	0	0	0	0	0	0	0	0	0	0	152
RU_ref_2_k97_14633_2	14	0	0	0	0	0	0	0	0	0	0	0	14
RU_ref_2_k97_14633_3	32	0	0	0	0	0	0	4	0	0	0	0	36
RU_ref_2_k97_14633_4	32	0	0	0	0	0	0	0	0	0	0	0	32
RU_ref_2_k97_3658_1	8	0	0	2	2	0	0	2	0	0	0	0	14
RU_ref_2_k97_3660_2	12	4	8	0	2	0	8	0	0	0	4	10	48
RU_ref_2_k97_3661_1	16	4	2	0	0	0	0	0	0	0	0	0	22
RU_ref_2_k97_14635_2	2	0	0	0	0	0	0	0	0	0	0	0	2
RU_ref_2_k97_11470_1	12	0	0	0	0	0	0	0	0	0	0	0	12
RU_ref_2_k97_11470_2	16	0	0	0	0	0	0	0	0	0	0	0	16
RU_ref_2_k97_11470_3	20	0	0	0	0	0	0	0	0	0	0	0	20
RU_ref_2_k97_11470_4	6	0	0	0	0	0	0	0	0	0	0	0	6
RU_ref_2_k97_11470_5	22	0	0	0	0	0	0	0	0	0	0	0	22
RU_ref_2_k97_11470_7	16	0	0	0	0	0	0	0	0	0	0	0	16
RU_ref_2_k97_11470_8	10	0	0	0	0	0	0	0	0	0	0	0	10
RU_ref_2_k97_11470_9	26	0	0	0	0	0	0	0	0	0	0	0	26
RU_ref_2_k97_11470_10	8	0	0	0	0	0	0	0	0	0	0	0	8
RU_ref_2_k97_11470_11	8	0	0	0	0	0	0	0	0	0	0	0	8
RU_ref_2_k97_11470_12	44	0	0	0	0	0	0	0	0	0	0	0	44
RU_ref_2_k97_11470_13	10	0	0	0	0	0	0	0	0	0	0	0	10
RU_ref_2_k97_11470_14	50	0	0	0	0	0	0	0	0	0	0	0	50
RU_ref_2_k97_11470_16	14	0	0	0	0	0	0	0	0	0	0	0	14
RU_ref_2_k97_11470_17	34	0	0	0	0	0	0	0	0	0	0	0	34
RU_ref_2_k97_11471_1	18	2	6	8	2	0	4	6	4	2	2	2	56
RU_ref_2_k97_11472_1	10	0	4	4	0	0	0	0	2	0	0	0	20
RU_ref_2_k97_2615_1	40	0	0	0	0	0	0	0	0	0	0	0	40
RU_ref_2_k97_2615_2	56	0	0	0	0	0	0	0	0	0	0	0	56
RU_ref_2_k97_2615_3	14	0	0	0	0	0	0	0	0	0	0	0	14
RU_ref_2_k97_2615_5	48	0	0	0	0	0	0	0	0	0	0	2	50
RU_ref_2_k97_2615_6	40	0	0	0	0	0	0	0	0	0	0	0	40
RU_ref_2_k97_2615_7	48	0	0	0	0	0	0	0	0	0	0	0	48
RU_ref_2_k97_2615_8	8	0	0	0	0	0	0	0	0	0	0	0	8
RU_ref_2_k97_2615_10	32	0	0	0	0	0	0	0	0	0	0	0	32
RU_ref_2_k97_2615_11	26	0	0	0	0	0	0	0	0	0	0	0	26
RU_ref_2_k97_2615_13	38	0	0	0	0	0	0	0	0	0	0	0	38
RU_ref_2_k97_2615_14	20	0	0	0	0	0	0	0	0	0	0	0	20
RU_ref_2_k97_2615_15	106	0	0	0	0	0	0	0	0	0	0	0	106
RU_ref_2_k97_11474_1	34	0	0	0	0	0	0	0	0	0	0	0	34
RU_ref_2_k97_1057_1	22	0	0	0	0	0	0	0	0	0	0	0	22
RU_ref_2_k97_1057_2	32	0	0	0	0	0	0	0	0	0	0	0	32
RU_ref_2_k97_1057_3	30	0	0	0	0	0	0	0	0	0	0	0	30
RU_ref_2_k97_1057_4	8	0	0	0	0	0	0	0	0	0	0	0	8
RU_ref_2_k97_1057_5	2	0	0	0	0	0	0	0	0	0	0	0	2
RU_ref_2_k97_1057_6	22	0	0	0	0	0	0	0	0	0	0	0	22
RU_ref_2_k97_1057_7	18	0	0	0	0	0	0	0	0	0	0	0	18
RU_ref_2_k97_8885_1	50	0	0	0	0	0	0	0	0	0	0	0	50
RU_ref_2_k97_8886_1	20	0	0	0	0	0	0	0	0	0	0	0	20
RU_ref_2_k97_8887_1	14	0	0	0	0	0	0	0	0	0	0	0	14
RU_ref_2_k97_1058_1	64	0	0	0	0	0	0	0	0	0	0	0	64
RU_ref_2_k97_1058_2	72	0	0	0	0	0	0	0	0	0	0	0	72
RU_ref_2_k97_7832_2	28	0	0	0	0	0	0	0	0	0	0	0	28
RU_ref_2_k97_7832_3	32	0	0	0	0	0	0	0	0	0	0	0	32
RU_ref_2_k97_7832_4	40	0	0	0	0	0	0	0	0	0	0	0	40
RU_ref_2_k97_14638_1	68	0	0	0	0	0	0	2	0	0	0	0	70
RU_ref_2_k97_14638_2	46	0	0	0	0	0	0	0	0	0	0	0	46
RU_ref_2_k97_14639_1	8	0	2	2	2	0	0	0	0	0	0	0	14
RU_ref_2_k97_7833_1	62	0	0	0	0	0	0	0	0	0	0	0	62
RU_ref_2_k97_7833_2	76	0	0	0	0	0	0	0	0	0	0	0	76
RU_ref_2_k97_7833_3	42	0	0	0	0	0	0	0	0	0	0	0	42
RU_ref_2_k97_7833_4	48	0	0	0	0	0	0	0	0	0	0	0	48
RU_ref_2_k97_3131_2	2	0	0	0	0	0	0	0	0	0	0	0	2
RU_ref_2_k97_3131_3	2	0	0	0	0	0	0	0	0	0	0	0	2
RU_ref_2_k97_3131_4	6	0	0	0	0	0	0	0	0	0	0	0	6
RU_ref_2_k97_14078_1	16	0	0	0	0	0	0	0	0	0	0	0	16
RU_ref_2_k97_14078_2	86	0	0	0	0	0	0	0	0	0	0	0	86
RU_ref_2_k97_14078_3	10	0	0	0	0	0	0	0	0	0	0	0	10
RU_ref_2_k97_14078_4	16	0	0	0	0	0	0	0	0	0	0	0	16
RU_ref_2_k97_14078_5	4	0	0	0	0	0	0	0	0	0	0	0	4
RU_ref_2_k97_14078_7	8	0	0	0	0	0	0	0	0	0	0	0	8
RU_ref_2_k97_14078_9	40	0	0	0	0	0	0	0	0	0	0	0	40
RU_ref_2_k97_14078_10	26	0	0	0	0	0	0	0	0	0	0	0	26
RU_ref_2_k97_14078_11	18	0	0	0	0	0	0	0	0	0	0	0	18
RU_ref_2_k97_14078_12	42	0	0	0	0	0	0	0	0	0	0	0	42
RU_ref_2_k97_14078_14	64	0	0	0	0	0	0	0	0	0	0	0	64
RU_ref_2_k97_14080_1	16	0	10	0	8	8	2	0	0	6	0	0	50
RU_ref_2_k97_14640_1	4	0	0	0	0	0	0	0	0	0	0	0	4
RU_ref_2_k97_14640_2	86	0	0	0	0	0	0	0	0	0	0	0	86
RU_ref_2_k97_14640_3	80	0	0	0	0	0	0	0	0	0	0	0	80
RU_ref_2_k97_14640_5	24	0	0	0	0	0	0	0	0	0	0	0	24
RU_ref_2_k97_14640_6	48	0	0	0	0	0	0	0	0	0	0	0	48
RU_ref_2_k97_14640_7	2	0	0	0	0	0	0	0	0	0	0	0	2
RU_ref_2_k97_14641_1	4	0	2	4	0	0	0	0	0	0	0	2	12
RU_ref_2_k97_11997_1	6	0	4	0	0	0	0	0	0	0	0	2	12
RU_ref_2_k97_10965_1	12	0	0	0	0	0	0	0	0	0	0	0	12
RU_ref_2_k97_10965_2	36	0	0	0	0	0	0	0	0	0	0	0	36
RU_ref_2_k97_10965_3	16	0	0	0	0	0	0	0	0	0	0	0	16
RU_ref_2_k97_10965_4	6	0	0	0	0	0	0	0	0	0	0	0	6
RU_ref_2_k97_10965_6	24	0	0	0	0	0	0	0	0	0	0	0	24
RU_ref_2_k97_10965_7	52	0	0	0	0	0	0	0	0	0	0	0	52
RU_ref_2_k97_10965_8	14	0	0	0	0	0	0	0	0	0	0	0	14
RU_ref_2_k97_10965_9	10	0	0	0	0	0	0	0	0	0	0	0	10
RU_ref_2_k97_10965_10	16	0	0	0	0	0	0	0	0	0	0	0	16
RU_ref_2_k97_10965_11	4	0	0	0	0	0	0	0	0	0	0	0	4
RU_ref_2_k97_3134_1	10	0	0	0	0	0	0	0	0	0	0	0	10
RU_ref_2_k97_3134_2	62	0	0	0	0	0	0	0	0	0	0	0	62
RU_ref_2_k97_3134_3	72	0	0	0	0	0	0	0	0	0	0	0	72
RU_ref_2_k97_3137_2	4	0	0	0	0	0	0	0	0	0	0	0	4
RU_ref_2_k97_4187_2	20	0	0	0	0	0	0	0	0	0	0	0	20
RU_ref_2_k97_4187_4	20	0	0	0	0	0	0	0	0	0	0	0	20
RU_ref_2_k97_4187_5	12	0	0	0	0	0	0	0	0	0	0	0	12
RU_ref_2_k97_4187_7	60	0	0	0	0	0	0	2	0	0	0	0	62
RU_ref_2_k97_4187_8	66	0	0	0	0	0	0	0	0	0	0	0	66
RU_ref_2_k97_5749_1	28	0	0	0	0	0	0	0	0	0	0	0	28
RU_ref_2_k97_5749_2	16	0	0	0	0	0	0	0	0	0	0	0	16
RU_ref_2_k97_5749_3	30	0	0	0	0	0	0	0	0	0	0	0	30
RU_ref_2_k97_5749_5	32	0	0	0	0	0	0	0	0	0	0	0	32
RU_ref_2_k97_5749_6	28	0	0	0	0	0	0	0	0	0	0	0	28
RU_ref_2_k97_5749_7	68	0	0	0	0	0	0	0	0	0	0	0	68
RU_ref_2_k97_5749_8	30	0	0	0	0	0	0	0	0	0	0	0	30
RU_ref_2_k97_5749_9	34	0	0	0	0	0	0	0	0	0	0	0	34
RU_ref_2_k97_5749_10	78	0	0	0	0	0	0	0	0	0	0	0	78
RU_ref_2_k97_5749_11	106	0	0	0	0	0	0	2	0	0	0	0	108
RU_ref_2_k97_5749_12	64	0	0	0	0	0	0	0	0	0	0	0	64
RU_ref_2_k97_5749_13	26	0	0	0	0	0	0	0	0	0	0	4	30
RU_ref_2_k97_5749_14	6	0	0	0	0	0	0	0	0	0	0	0	6
RU_ref_2_k97_5749_15	32	0	0	0	0	0	0	0	0	0	0	0	32
RU_ref_2_k97_3138_1	34	0	0	0	0	0	0	0	0	0	0	0	34
RU_ref_2_k97_5750_1	4	0	0	0	0	0	0	0	0	0	0	0	4
RU_ref_2_k97_3139_1	8	4	0	2	0	0	0	0	0	0	4	0	18
RU_ref_2_k97_3140_1	12	0	8	0	4	0	0	0	0	0	0	2	26
RU_ref_2_k97_3141_1	10	4	2	0	0	0	2	4	0	0	0	0	22
RU_ref_2_k97_5752_1	50	0	0	0	0	0	0	0	0	0	0	0	50
RU_ref_2_k97_5752_3	24	0	0	0	0	0	0	0	0	0	0	0	24
RU_ref_2_k97_5752_4	52	0	0	0	0	0	0	0	0	0	0	0	52
RU_ref_2_k97_5752_5	14	0	0	0	0	0	0	0	0	0	0	0	14
RU_ref_2_k97_5753_2	18	0	0	0	0	0	0	0	0	0	0	0	18
RU_ref_2_k97_5754_1	12	0	12	2	0	0	0	0	0	0	4	0	30
RU_ref_2_k97_7300_1	40	0	0	0	0	0	0	4	0	0	0	0	44
RU_ref_2_k97_7300_2	8	0	0	0	0	0	0	0	0	0	0	0	8
RU_ref_2_k97_7300_3	4	0	0	0	0	0	0	0	0	0	0	0	4
RU_ref_2_k97_7300_4	2	0	0	0	0	0	0	0	0	0	0	0	2
RU_ref_2_k97_7300_5	28	0	0	0	0	0	0	0	0	0	0	0	28
RU_ref_2_k97_7300_6	58	0	0	0	0	0	0	0	0	0	0	0	58
RU_ref_2_k97_7300_7	6	0	0	0	0	0	0	0	0	0	0	0	6
RU_ref_2_k97_7300_8	4	0	0	0	0	0	0	0	0	0	0	0	4
RU_ref_2_k97_7300_12	22	0	0	0	0	0	0	0	0	0	0	0	22
RU_ref_2_k97_7300_13	86	0	0	0	0	0	0	0	0	0	0	0	86
RU_ref_2_k97_7300_14	32	0	0	0	0	0	0	0	0	0	0	0	32
RU_ref_2_k97_7300_15	20	0	0	0	0	0	0	0	0	0	0	0	20
RU_ref_2_k97_7300_16	34	0	0	0	0	0	0	0	0	0	0	0	34
RU_ref_2_k97_7300_17	72	0	0	0	0	0	0	0	0	0	0	0	72
RU_ref_2_k97_7300_18	22	0	0	0	0	0	0	0	0	0	0	2	24
RU_ref_2_k97_7300_19	14	0	0	0	0	0	0	0	0	0	0	0	14
RU_ref_2_k97_7300_20	2	0	0	0	0	0	0	0	0	0	0	0	2
RU_ref_2_k97_7300_21	52	0	0	0	0	0	0	0	0	0	0	0	52
RU_ref_2_k97_7300_22	16	0	0	0	0	0	0	0	0	0	0	0	16
RU_ref_2_k97_7300_24	18	0	0	0	0	0	0	0	0	0	0	0	18
RU_ref_2_k97_7300_25	0	0	0	0	0	0	0	2	0	0	0	0	2
RU_ref_2_k97_7300_26	12	0	0	0	0	0	0	0	0	0	0	0	12
RU_ref_2_k97_7300_27	4	0	0	0	0	0	0	0	0	0	0	0	4
RU_ref_2_k97_7300_29	44	0	0	0	0	0	0	0	0	0	0	0	44
RU_ref_2_k97_7300_30	16	0	0	0	0	0	0	0	0	0	0	0	16
RU_ref_2_k97_7300_31	22	0	0	0	0	0	0	0	0	0	0	0	22
RU_ref_2_k97_7300_32	2	0	0	0	0	0	0	0	0	0	0	0	2
RU_ref_2_k97_7300_33	102	0	0	0	0	0	0	2	0	0	0	0	104
RU_ref_2_k97_7300_34	14	0	0	0	0	0	0	0	0	0	0	0	14
RU_ref_2_k97_7300_35	16	0	0	0	0	0	0	0	0	0	0	0	16
RU_ref_2_k97_7300_36	14	0	0	0	0	0	0	0	0	0	0	0	14
RU_ref_2_k97_7300_37	8	0	0	0	0	0	0	0	0	0	0	0	8
RU_ref_2_k97_7300_38	30	0	0	0	0	0	0	0	0	0	0	0	30
RU_ref_2_k97_7300_39	38	0	0	0	0	0	0	0	0	0	0	0	38
RU_ref_2_k97_5236_2	30	0	0	0	0	0	0	0	0	0	0	0	30
RU_ref_2_k97_30_1	26	8	28	10	4	0	8	4	2	0	22	4	116
RU_ref_2_k97_11998_2	34	0	0	0	0	0	0	0	0	0	0	0	34
RU_ref_2_k97_2618_1	44	0	0	0	0	0	0	0	0	0	0	0	44
RU_ref_2_k97_12000_1	14	0	0	0	0	0	0	0	0	0	0	0	14
RU_ref_2_k97_34_1	20	0	8	4	0	2	4	2	2	2	6	4	54
RU_ref_2_k97_3662_2	34	0	0	0	0	0	0	0	0	0	0	0	34
RU_ref_2_k97_3662_3	2	0	0	0	0	0	0	0	0	0	0	0	2
RU_ref_2_k97_3662_4	22	0	0	0	0	0	0	0	0	0	0	0	22
RU_ref_2_k97_3662_5	24	0	0	0	0	0	0	0	0	0	0	0	24
RU_ref_2_k97_36_1	42	0	0	0	0	0	0	0	0	0	0	0	42
RU_ref_2_k97_3664_1	6	0	2	0	0	0	4	2	0	0	0	0	14
RU_ref_2_k97_2620_1	134	0	0	0	0	0	0	0	0	0	0	0	134
RU_ref_2_k97_2620_3	20	0	0	0	0	0	0	0	0	0	0	0	20
RU_ref_2_k97_3665_1	36	0	0	0	0	0	0	0	0	0	0	0	36
RU_ref_2_k97_12001_1	8	0	0	0	0	0	0	0	0	0	0	0	8
RU_ref_2_k97_12001_2	42	0	0	0	0	0	0	0	0	0	0	0	42
RU_ref_2_k97_12001_3	12	0	0	0	0	0	0	0	0	0	0	0	12
RU_ref_2_k97_12001_4	10	0	0	0	0	0	0	0	0	0	0	0	10
RU_ref_2_k97_12001_5	16	0	0	0	0	0	0	0	0	0	0	0	16
RU_ref_2_k97_12001_7	14	0	0	0	0	0	0	0	0	0	0	0	14
RU_ref_2_k97_12002_1	14	0	2	2	0	0	4	0	0	0	0	0	22
RU_ref_2_k97_38_1	26	10	26	12	16	0	6	4	4	16	12	10	142
RU_ref_2_k97_39_1	46	0	0	0	0	0	0	0	0	0	0	0	46
RU_ref_2_k97_40_1	6	0	12	8	0	6	0	0	2	10	10	0	54
RU_ref_2_k97_3666_1	32	0	0	0	0	0	0	0	0	0	0	0	32
RU_ref_2_k97_3666_2	36	0	0	0	0	0	0	0	0	0	0	0	36
RU_ref_2_k97_41_1	6	0	2	4	0	0	0	0	0	0	0	0	12
RU_ref_2_k97_3667_1	4	8	0	0	0	0	0	2	0	2	0	0	16
RU_ref_2_k97_3667_2	4	0	0	0	2	0	0	0	0	0	0	0	6
RU_ref_2_k97_4708_1	98	0	0	0	0	0	0	0	0	0	0	0	98
RU_ref_2_k97_4708_2	16	0	0	0	0	0	0	0	0	0	0	0	16
RU_ref_2_k97_4708_3	24	0	0	0	0	0	0	0	0	0	0	0	24
RU_ref_2_k97_4708_4	18	0	0	0	0	0	0	0	0	0	0	0	18
RU_ref_2_k97_4708_5	4	0	0	0	0	0	0	0	0	0	0	0	4
RU_ref_2_k97_4708_6	2	0	0	0	0	0	0	0	0	0	0	0	2
RU_ref_2_k97_4708_7	8	0	0	0	0	0	0	0	0	0	0	0	8
RU_ref_2_k97_4708_8	34	0	0	0	0	0	0	0	0	0	0	0	34
RU_ref_2_k97_4708_10	6	0	0	0	0	0	0	0	0	0	0	0	6
RU_ref_2_k97_4708_11	82	0	0	0	0	0	0	0	0	0	0	0	82
RU_ref_2_k97_4708_12	26	0	0	0	0	0	0	2	0	0	0	0	28
RU_ref_2_k97_4708_13	20	0	0	0	0	0	0	0	0	0	0	0	20
RU_ref_2_k97_4708_14	24	0	0	0	0	0	0	0	0	0	0	0	24
RU_ref_2_k97_4708_15	30	0	0	0	0	0	0	0	0	0	0	0	30
RU_ref_2_k97_4708_18	22	0	0	0	0	0	0	0	0	0	0	0	22
RU_ref_2_k97_4708_19	44	0	0	0	0	0	0	0	0	0	0	0	44
RU_ref_2_k97_4708_20	24	0	0	0	0	0	0	0	0	0	0	0	24
RU_ref_2_k97_4708_22	34	0	0	0	0	0	0	0	0	0	0	0	34
RU_ref_2_k97_4708_23	2	0	0	0	0	0	0	0	0	0	0	0	2
RU_ref_2_k97_4708_24	16	0	0	0	0	0	0	0	0	0	0	0	16
RU_ref_2_k97_4708_25	32	0	0	0	0	0	0	0	0	0	0	0	32
RU_ref_2_k97_4708_26	20	0	0	0	0	0	0	0	0	0	0	0	20
RU_ref_2_k97_4708_28	12	0	0	0	0	0	0	0	0	0	0	0	12
RU_ref_2_k97_4708_29	38	0	0	0	0	0	0	0	0	0	0	0	38
RU_ref_2_k97_4708_30	20	0	0	0	0	0	0	0	0	0	0	0	20
RU_ref_2_k97_4708_31	54	0	0	0	0	0	0	0	0	0	0	0	54
RU_ref_2_k97_4708_32	6	0	0	0	0	0	0	0	0	0	0	0	6
RU_ref_2_k97_4708_34	14	0	0	0	0	0	0	0	0	0	0	0	14
RU_ref_2_k97_4708_35	20	0	0	0	0	0	0	0	0	0	0	0	20
RU_ref_2_k97_44_2	4	0	0	0	0	2	0	0	0	0	0	0	6
RU_ref_2_k97_46_1	4	4	0	6	0	0	0	0	0	0	0	0	14
RU_ref_2_k97_7301_2	10	2	4	2	10	0	4	2	0	2	0	2	38
RU_ref_2_k97_10966_1	12	0	0	0	0	0	0	0	0	0	0	0	12
RU_ref_2_k97_10966_2	34	0	0	0	0	0	0	0	0	0	0	0	34
RU_ref_2_k97_10966_4	32	0	0	0	0	0	0	0	0	0	0	0	32
RU_ref_2_k97_10966_5	8	0	0	0	0	0	0	2	0	0	0	0	10
RU_ref_2_k97_10966_7	8	0	0	0	0	0	0	0	0	0	0	0	8
RU_ref_2_k97_10966_8	34	0	0	0	0	0	0	0	0	0	0	0	34
RU_ref_2_k97_10966_9	54	0	0	0	0	0	0	0	0	0	0	6	60
RU_ref_2_k97_10966_10	24	0	0	0	0	0	0	0	0	0	0	0	24
RU_ref_2_k97_10966_11	10	0	0	0	0	0	0	0	0	0	0	0	10
RU_ref_2_k97_10966_12	58	0	0	0	0	0	0	0	0	0	0	2	60
RU_ref_2_k97_10966_14	14	0	0	0	0	0	0	0	0	0	0	0	14
RU_ref_2_k97_10966_15	22	0	0	0	0	0	0	0	0	0	0	0	22
RU_ref_2_k97_10966_16	6	0	0	0	0	0	0	0	0	0	0	0	6
RU_ref_2_k97_10967_1	4	0	2	0	0	0	2	0	0	0	2	0	10
RU_ref_2_k97_10441_1	10	0	0	0	0	0	0	0	0	0	0	0	10
RU_ref_2_k97_10441_2	6	0	0	0	0	0	0	0	0	0	0	0	6
RU_ref_2_k97_10441_3	18	0	0	0	0	0	0	0	0	0	0	0	18
RU_ref_2_k97_10441_4	18	0	0	0	0	0	0	0	0	0	0	0	18
RU_ref_2_k97_10441_5	32	0	0	0	0	0	0	0	0	0	0	0	32
RU_ref_2_k97_10441_6	46	0	0	0	0	0	0	0	0	0	0	0	46
RU_ref_2_k97_10441_7	38	0	0	0	0	0	0	0	0	0	0	0	38
RU_ref_2_k97_10441_8	4	0	0	0	0	0	0	0	0	0	0	0	4
RU_ref_2_k97_10441_10	94	0	0	0	0	0	0	0	0	0	0	0	94
RU_ref_2_k97_1060_1	42	0	0	0	0	0	0	0	0	0	0	0	42
RU_ref_2_k97_1060_2	32	0	0	0	0	0	0	0	0	0	0	0	32
RU_ref_2_k97_1060_3	44	0	0	0	0	0	0	0	0	0	0	0	44
RU_ref_2_k97_1060_4	66	0	0	0	0	0	0	0	0	0	0	0	66
RU_ref_2_k97_1060_5	10	0	0	0	0	0	0	0	0	0	0	0	10
RU_ref_2_k97_1060_6	48	0	0	0	0	0	0	0	0	0	0	0	48
RU_ref_2_k97_10442_1	4	0	2	0	0	0	6	0	0	0	0	0	12
RU_ref_2_k97_10970_1	0	0	0	0	2	0	0	0	0	0	0	0	2
RU_ref_2_k97_9919_1	6	0	0	0	0	0	0	0	0	0	0	0	6
RU_ref_2_k97_9919_2	38	0	0	0	0	0	0	2	0	0	0	0	40
RU_ref_2_k97_9919_3	36	0	0	0	0	0	0	0	0	0	0	0	36
RU_ref_2_k97_9919_4	4	0	0	0	0	0	0	0	0	0	0	0	4
RU_ref_2_k97_9919_5	16	0	0	0	0	0	0	0	0	0	0	0	16
RU_ref_2_k97_9919_6	14	0	0	0	0	0	0	0	0	0	0	0	14
RU_ref_2_k97_9919_7	46	0	0	0	0	0	0	0	0	0	0	0	46
RU_ref_2_k97_9919_9	20	0	0	0	0	0	0	0	0	0	0	0	20
RU_ref_2_k97_9919_10	8	0	0	0	0	0	0	0	0	0	0	0	8
RU_ref_2_k97_9919_11	10	0	0	0	0	0	0	0	0	0	0	0	10
RU_ref_2_k97_9919_12	36	0	0	0	0	0	0	0	0	0	0	0	36
RU_ref_2_k97_9919_13	46	0	0	0	0	0	0	0	0	0	0	0	46
RU_ref_2_k97_9919_14	10	0	0	0	0	0	0	0	0	0	0	0	10
RU_ref_2_k97_1061_2	6	0	0	0	0	0	0	0	0	0	0	0	6
RU_ref_2_k97_1061_3	40	0	0	0	0	0	0	0	0	0	0	0	40
RU_ref_2_k97_9921_1	4	0	0	2	0	0	0	0	0	6	0	0	12
RU_ref_2_k97_1062_1	12	2	4	2	2	0	2	0	0	0	4	2	30
RU_ref_2_k97_7302_1	38	0	0	0	0	0	0	0	0	0	0	0	38
RU_ref_2_k97_7302_2	40	0	0	0	0	0	0	0	0	0	0	0	40
RU_ref_2_k97_7302_3	16	0	0	0	0	0	0	0	0	0	0	2	18
RU_ref_2_k97_10443_1	6	12	2	4	0	0	2	0	0	0	2	0	28
RU_ref_2_k97_10444_1	22	16	58	12	28	4	12	4	10	6	20	6	198
RU_ref_2_k97_10445_1	18	4	4	0	2	0	0	0	2	0	0	0	30
RU_ref_2_k97_10446_1	32	0	0	0	0	0	0	0	0	0	0	0	32
RU_ref_2_k97_1067_1	22	0	0	0	0	0	0	0	0	0	0	0	22
RU_ref_2_k97_10447_1	8	4	2	2	2	0	0	0	2	0	0	0	20
RU_ref_2_k97_9922_1	26	0	0	0	0	0	0	0	0	0	0	0	26
RU_ref_2_k97_9922_2	78	0	0	0	0	0	0	0	0	0	0	0	78
RU_ref_2_k97_9922_3	58	0	0	0	0	0	0	0	0	0	0	0	58
RU_ref_2_k97_9922_4	14	0	0	0	0	0	0	0	0	0	0	0	14
RU_ref_2_k97_9922_5	74	0	0	0	0	0	0	0	0	0	0	0	74
RU_ref_2_k97_9922_6	14	0	0	0	0	0	0	0	0	0	0	0	14
RU_ref_2_k97_1573_1	84	0	0	0	0	0	0	0	0	0	0	2	86
RU_ref_2_k97_1573_2	50	0	0	0	0	0	0	0	0	0	0	8	58
RU_ref_2_k97_1573_3	20	0	0	0	0	0	0	0	0	0	0	0	20
RU_ref_2_k97_1573_5	16	0	0	0	0	0	0	0	0	0	0	0	16
RU_ref_2_k97_1573_6	18	0	0	0	0	0	0	0	0	0	0	0	18
RU_ref_2_k97_1573_7	16	0	0	0	0	0	0	0	0	0	0	0	16
RU_ref_2_k97_1573_8	24	0	0	0	0	0	0	2	0	0	0	0	26
RU_ref_2_k97_1573_9	6	0	0	0	0	0	0	0	0	0	0	0	6
RU_ref_2_k97_1573_11	10	0	0	0	0	0	0	0	0	0	0	0	10
RU_ref_2_k97_1573_12	40	0	0	0	0	0	0	0	0	0	0	0	40
RU_ref_2_k97_1573_13	52	0	0	0	0	0	0	0	0	0	0	0	52
RU_ref_2_k97_1573_15	12	0	0	0	0	0	0	0	0	0	0	0	12
RU_ref_2_k97_1573_16	12	0	0	0	0	0	0	0	0	0	0	0	12
RU_ref_2_k97_1573_17	42	0	0	0	0	0	0	0	0	0	0	0	42
RU_ref_2_k97_1573_18	22	0	0	0	0	0	0	0	0	0	0	0	22
RU_ref_2_k97_1573_19	90	0	0	0	0	0	0	0	0	0	0	0	90
RU_ref_2_k97_1573_20	24	0	0	0	0	0	0	0	0	0	0	0	24
RU_ref_2_k97_1573_21	8	0	0	0	0	0	0	0	0	0	0	0	8
RU_ref_2_k97_1573_22	12	0	0	0	0	0	0	0	0	0	0	0	12
RU_ref_2_k97_1573_24	10	0	0	0	0	0	0	0	0	0	0	0	10
RU_ref_2_k97_1573_26	12	0	0	0	0	0	0	0	0	0	0	0	12
RU_ref_2_k97_1573_29	8	0	0	0	0	0	0	0	0	0	0	0	8
RU_ref_2_k97_1573_30	74	0	0	0	0	0	0	0	0	0	0	0	74
RU_ref_2_k97_1573_31	14	0	0	0	0	0	0	0	0	0	0	0	14
RU_ref_2_k97_14081_1	58	0	0	0	0	0	0	2	0	0	0	0	60
RU_ref_2_k97_14081_2	36	0	0	0	0	0	0	0	0	0	0	0	36
RU_ref_2_k97_14081_4	148	0	0	0	0	0	0	0	0	0	0	0	148
RU_ref_2_k97_14081_5	12	0	0	0	0	0	0	0	0	0	0	0	12
RU_ref_2_k97_14081_6	2	0	0	0	0	0	0	0	0	0	0	0	2
RU_ref_2_k97_14081_7	12	0	0	0	0	0	0	0	0	0	0	0	12
RU_ref_2_k97_5238_2	70	0	0	0	0	0	0	0	0	0	0	0	70
RU_ref_2_k97_5238_3	20	0	0	0	0	0	0	0	0	0	0	0	20
RU_ref_2_k97_5238_4	44	0	0	0	0	0	0	0	0	0	0	0	44
RU_ref_2_k97_5238_6	12	0	0	0	0	0	0	0	0	0	0	0	12
RU_ref_2_k97_5238_7	24	0	0	0	0	0	0	0	0	0	0	0	24
RU_ref_2_k97_5238_8	14	0	0	0	0	0	0	0	0	0	0	0	14
RU_ref_2_k97_5238_10	4	0	0	0	0	0	0	0	0	0	0	0	4
RU_ref_2_k97_5238_11	10	0	0	0	0	0	0	0	0	0	0	0	10
RU_ref_2_k97_5238_12	56	0	0	0	0	0	0	0	0	0	0	0	56
RU_ref_2_k97_5238_13	44	0	0	0	0	0	0	0	0	0	0	0	44
RU_ref_2_k97_5238_15	40	0	0	0	0	0	0	0	0	0	0	0	40
RU_ref_2_k97_5238_16	116	0	0	0	0	0	0	0	0	0	0	0	116
RU_ref_2_k97_5758_3	60	20	44	16	10	6	26	2	8	12	26	18	248
RU_ref_2_k97_14082_1	10	2	12	10	12	0	2	6	10	4	0	0	68
RU_ref_2_k97_8355_1	54	0	0	0	0	0	0	0	0	0	0	0	54
RU_ref_2_k97_8355_2	82	0	0	0	0	0	0	0	0	0	0	2	84
RU_ref_2_k97_8355_3	74	0	0	0	0	0	0	0	0	0	0	0	74
RU_ref_2_k97_8355_4	52	0	0	0	0	0	0	0	0	0	0	0	52
RU_ref_2_k97_5239_1	6	0	0	0	0	0	0	0	0	0	0	0	6
RU_ref_2_k97_8356_1	20	0	0	0	0	0	0	0	0	0	0	0	20
RU_ref_2_k97_5759_2	10	0	0	0	0	0	0	0	0	0	0	0	10
RU_ref_2_k97_5759_3	20	0	0	0	0	0	0	0	0	0	0	0	20
RU_ref_2_k97_5759_4	2	0	0	0	0	0	0	0	0	0	0	0	2
RU_ref_2_k97_7837_1	68	0	0	0	0	0	0	0	0	0	0	0	68
RU_ref_2_k97_7837_2	16	0	0	0	0	0	0	0	0	0	0	0	16
RU_ref_2_k97_5240_1	12	2	10	6	6	0	6	0	0	4	10	0	56
RU_ref_2_k97_5240_2	18	14	8	4	0	0	16	0	10	2	12	4	88
RU_ref_2_k97_5760_1	46	0	0	0	0	0	0	0	0	0	0	0	46
RU_ref_2_k97_5760_2	10	0	0	0	0	0	0	0	0	0	0	0	10
RU_ref_2_k97_5760_3	18	0	0	0	0	0	0	0	0	0	0	0	18
RU_ref_2_k97_5242_1	34	0	0	0	0	0	0	0	0	0	0	0	34
RU_ref_2_k97_5242_2	28	0	0	0	0	0	0	0	0	0	0	0	28
RU_ref_2_k97_5762_1	8	0	4	4	4	0	0	0	0	0	0	2	22
RU_ref_2_k97_5245_1	6	2	0	0	2	0	0	2	4	4	0	0	20
RU_ref_2_k97_5246_1	6	0	10	0	0	0	0	0	0	0	0	2	18
RU_ref_2_k97_4188_1	6	0	0	0	0	0	0	0	0	0	0	0	6
RU_ref_2_k97_4188_2	38	0	0	0	0	0	0	0	0	0	0	0	38
RU_ref_2_k97_4188_3	90	0	0	0	0	0	0	0	0	0	0	0	90
RU_ref_2_k97_4188_4	16	0	0	0	0	0	0	0	0	0	0	0	16
RU_ref_2_k97_4188_5	24	0	0	0	0	0	0	0	0	0	0	0	24
RU_ref_2_k97_4188_6	34	0	0	0	0	0	0	0	0	0	0	0	34
RU_ref_2_k97_7838_1	18	0	0	0	0	0	0	0	0	0	0	0	18
RU_ref_2_k97_7838_2	4	0	0	0	0	0	0	0	0	0	0	0	4
RU_ref_2_k97_7838_3	90	0	0	0	0	0	0	0	0	0	0	0	90
RU_ref_2_k97_7838_4	10	0	0	0	0	0	0	0	0	0	0	0	10
RU_ref_2_k97_7838_5	4	0	0	0	0	0	0	0	0	0	0	0	4
RU_ref_2_k97_7840_1	8	0	0	0	4	0	0	2	0	0	8	0	22
RU_ref_2_k97_5765_1	72	0	0	0	0	0	0	0	0	0	0	0	72
RU_ref_2_k97_5765_2	96	0	0	0	0	0	0	0	0	0	0	0	96
RU_ref_2_k97_5767_1	2	0	0	0	0	0	0	0	0	0	0	0	2
RU_ref_2_k97_3668_1	20	0	0	0	0	0	0	0	0	0	0	0	20
RU_ref_2_k97_533_1	90	0	0	0	0	0	0	0	0	0	0	2	92
RU_ref_2_k97_533_2	4	0	0	0	0	0	0	0	0	0	0	0	4
RU_ref_2_k97_533_3	36	0	0	0	0	0	0	0	0	0	0	0	36
RU_ref_2_k97_533_4	14	0	0	0	0	0	0	0	0	0	0	0	14
RU_ref_2_k97_533_5	52	0	0	0	0	0	0	0	0	0	0	0	52
RU_ref_2_k97_533_7	60	0	0	0	0	0	0	0	0	0	0	0	60
RU_ref_2_k97_533_8	40	0	0	0	0	0	0	0	0	0	0	0	40
RU_ref_2_k97_533_9	30	0	0	0	0	0	0	0	0	0	0	0	30
RU_ref_2_k97_533_10	14	0	0	0	0	0	0	0	0	0	0	0	14
RU_ref_2_k97_533_12	74	0	0	0	0	0	0	2	0	0	0	0	76
RU_ref_2_k97_533_13	18	0	0	0	0	0	0	0	0	0	0	0	18
RU_ref_2_k97_533_14	18	0	0	0	0	0	0	0	0	0	0	0	18
RU_ref_2_k97_533_15	16	0	0	0	0	0	0	0	0	0	0	0	16
RU_ref_2_k97_533_16	20	0	0	0	0	0	0	0	0	0	0	0	20
RU_ref_2_k97_533_18	34	0	0	0	0	0	0	0	0	0	0	0	34
RU_ref_2_k97_533_19	36	0	0	0	0	0	0	0	0	0	0	0	36
RU_ref_2_k97_533_20	46	0	0	0	0	0	0	0	0	0	0	0	46
RU_ref_2_k97_533_21	20	0	0	0	0	0	0	0	0	0	0	0	20
RU_ref_2_k97_13034_1	62	0	0	0	0	0	0	0	0	0	0	0	62
RU_ref_2_k97_13034_2	16	0	0	0	0	0	0	0	0	0	0	0	16
RU_ref_2_k97_13034_3	30	0	0	0	0	0	0	0	0	0	0	0	30
RU_ref_2_k97_13034_4	24	0	0	0	0	0	0	0	0	0	0	0	24
RU_ref_2_k97_13034_5	106	0	0	0	0	0	0	0	0	0	0	0	106
RU_ref_2_k97_13034_6	82	0	0	0	0	0	0	0	0	0	0	0	82
RU_ref_2_k97_13034_7	36	0	0	0	0	0	0	0	0	0	0	0	36
RU_ref_2_k97_13034_8	90	0	0	0	0	0	0	0	0	0	0	0	90
RU_ref_2_k97_3669_1	20	0	0	0	0	0	0	0	0	0	0	6	26
RU_ref_2_k97_13035_2	28	4	28	14	8	0	6	12	4	2	16	10	132
RU_ref_2_k97_3670_1	8	0	0	0	0	0	0	0	0	0	0	0	8
RU_ref_2_k97_534_2	2	0	0	0	0	0	0	0	0	0	0	0	2
RU_ref_2_k97_534_3	50	0	0	0	0	0	0	0	0	0	0	0	50
RU_ref_2_k97_534_4	18	0	0	0	0	0	0	0	0	0	0	0	18
RU_ref_2_k97_535_2	2	0	0	0	0	0	0	0	0	0	0	0	2
RU_ref_2_k97_7303_1	22	0	0	0	0	0	0	0	0	0	0	0	22
RU_ref_2_k97_7303_2	4	0	0	0	0	0	0	0	0	0	0	0	4
RU_ref_2_k97_7303_3	2	0	0	0	0	0	0	0	0	0	0	0	2
RU_ref_2_k97_7303_6	4	0	0	0	0	0	0	0	0	0	0	0	4
RU_ref_2_k97_7303_7	18	0	0	0	0	0	0	0	0	0	0	0	18
RU_ref_2_k97_7303_8	36	0	0	0	0	0	0	2	0	0	0	0	38
RU_ref_2_k97_7303_9	12	0	0	0	0	0	0	0	0	0	0	0	12
RU_ref_2_k97_7303_10	32	0	0	0	0	0	0	0	0	0	0	0	32
RU_ref_2_k97_7303_11	38	0	0	0	0	0	0	0	0	0	0	0	38
RU_ref_2_k97_7303_12	10	0	0	0	0	0	0	0	0	0	0	0	10
RU_ref_2_k97_10971_1	74	0	0	0	0	0	0	0	0	0	0	0	74
RU_ref_2_k97_10972_1	18	0	0	0	0	0	0	0	0	0	0	0	18
RU_ref_2_k97_10972_2	32	0	0	0	0	0	0	4	0	0	0	0	36
RU_ref_2_k97_10972_3	24	0	0	0	0	0	0	0	0	0	0	0	24
RU_ref_2_k97_10972_4	10	0	0	0	0	0	0	0	0	0	0	0	10
RU_ref_2_k97_14642_1	8	2	0	0	0	0	4	6	0	4	2	0	26
RU_ref_2_k97_14642_2	6	0	4	0	4	0	0	0	0	0	2	0	16
RU_ref_2_k97_7305_2	80	44	150	70	16	54	40	20	18	14	40	6	552
RU_ref_2_k97_14643_1	10	0	2	0	2	0	0	0	0	0	0	0	14
RU_ref_2_k97_10974_1	8	4	4	0	0	0	0	0	0	0	4	0	20
RU_ref_2_k97_7306_1	2	0	0	0	2	0	0	2	0	0	0	0	6
RU_ref_2_k97_2621_2	34	0	0	0	0	0	0	0	0	0	0	0	34
RU_ref_2_k97_2621_4	20	0	0	0	0	0	0	0	0	0	0	0	20
RU_ref_2_k97_2621_5	30	0	0	0	0	0	0	0	0	0	0	0	30
RU_ref_2_k97_2621_6	18	0	0	0	0	0	0	0	0	0	0	0	18
RU_ref_2_k97_2621_7	16	0	0	0	0	0	0	0	0	0	0	0	16
RU_ref_2_k97_2621_8	4	0	0	0	0	0	0	0	0	0	0	0	4
RU_ref_2_k97_2621_9	48	0	0	0	0	0	0	0	0	0	0	2	50
RU_ref_2_k97_2621_10	8	0	0	0	0	0	0	0	0	0	0	0	8
RU_ref_2_k97_2621_11	14	0	0	0	0	0	0	0	0	0	0	0	14
RU_ref_2_k97_2621_13	50	0	0	0	0	0	0	0	0	0	0	0	50
RU_ref_2_k97_2621_14	108	0	0	0	0	0	0	0	0	0	0	0	108
RU_ref_2_k97_14644_1	12	0	0	0	4	0	4	0	0	0	2	0	22
RU_ref_2_k97_10975_1	10	2	0	2	0	0	0	0	0	0	0	2	16
RU_ref_2_k97_11476_2	48	0	0	0	0	0	0	0	0	0	0	0	48
RU_ref_2_k97_11476_3	8	0	0	0	0	0	0	0	0	0	0	0	8
RU_ref_2_k97_11476_4	16	0	0	0	0	0	0	4	0	0	0	0	20
RU_ref_2_k97_11476_5	10	0	0	0	0	0	0	0	0	0	0	0	10
RU_ref_2_k97_11476_6	24	0	0	0	0	0	0	0	0	0	0	0	24
RU_ref_2_k97_11476_7	16	0	0	0	0	0	0	0	0	0	0	0	16
RU_ref_2_k97_11476_8	26	0	0	0	0	0	0	0	0	0	0	0	26
RU_ref_2_k97_11476_9	12	0	0	0	0	0	0	0	0	0	0	0	12
RU_ref_2_k97_11476_10	56	0	0	0	0	0	0	0	0	0	0	0	56
RU_ref_2_k97_11476_11	4	0	0	0	0	0	0	0	0	0	0	0	4
RU_ref_2_k97_11476_12	12	0	0	0	0	0	0	0	0	0	0	0	12
RU_ref_2_k97_11476_13	2	0	0	0	0	0	0	0	0	0	0	0	2
RU_ref_2_k97_7307_1	22	2	16	6	4	0	0	4	2	0	0	0	56
RU_ref_2_k97_50_2	48	20	46	36	24	0	18	10	4	2	18	8	234
RU_ref_2_k97_51_1	30	0	0	0	0	0	0	0	0	0	0	0	30
RU_ref_2_k97_10978_1	32	0	0	0	0	0	0	0	0	0	0	0	32
RU_ref_2_k97_52_1	8	2	2	0	0	0	0	0	0	0	0	0	12
RU_ref_2_k97_54_1	2	0	0	0	0	0	0	0	0	0	0	0	2
RU_ref_2_k97_54_2	6	0	0	0	0	0	0	0	0	0	0	0	6
RU_ref_2_k97_3142_2	14	0	0	0	0	0	0	0	0	0	0	0	14
RU_ref_2_k97_3142_5	2	0	0	0	0	0	0	0	0	0	0	0	2
RU_ref_2_k97_3142_6	14	0	0	0	0	0	0	0	0	0	0	0	14
RU_ref_2_k97_3142_7	6	0	0	0	0	0	0	0	0	0	0	0	6
RU_ref_2_k97_3143_2	22	10	10	14	26	2	14	4	2	0	4	8	116
RU_ref_2_k97_16173_1	60	0	0	0	0	0	0	0	0	0	0	0	60
RU_ref_2_k97_6788_1	20	0	0	0	0	0	0	0	0	0	0	0	20
RU_ref_2_k97_6788_2	10	0	0	0	0	0	0	0	0	0	0	0	10
RU_ref_2_k97_6788_3	24	0	0	0	0	0	0	0	0	0	0	0	24
RU_ref_2_k97_6788_6	34	0	0	0	0	0	0	0	0	0	0	0	34
RU_ref_2_k97_6788_7	6	0	0	0	0	0	0	0	0	0	0	0	6
RU_ref_2_k97_6788_8	34	0	0	0	0	0	0	0	0	0	0	0	34
RU_ref_2_k97_6788_9	14	0	0	0	0	0	0	0	0	0	0	0	14
RU_ref_2_k97_6788_11	8	0	0	0	0	0	0	0	0	0	0	0	8
RU_ref_2_k97_6788_12	78	0	0	0	0	0	0	0	0	0	0	0	78
RU_ref_2_k97_6788_13	2	0	0	0	0	0	0	0	0	0	0	0	2
RU_ref_2_k97_8357_1	6	0	0	0	0	0	0	0	0	0	0	0	6
RU_ref_2_k97_9394_1	2	0	0	0	0	0	0	0	0	0	0	0	2
RU_ref_2_k97_9394_3	28	0	0	0	0	0	0	0	0	0	0	0	28
RU_ref_2_k97_12517_1	24	0	0	0	0	0	0	0	0	0	0	0	24
RU_ref_2_k97_12517_2	54	0	0	0	0	0	0	0	0	0	0	0	54
RU_ref_2_k97_12517_3	24	0	0	0	0	0	0	0	0	0	0	0	24
RU_ref_2_k97_12517_4	34	0	0	0	0	0	0	0	0	0	0	0	34
RU_ref_2_k97_12517_6	6	0	0	0	0	0	0	0	0	0	0	0	6
RU_ref_2_k97_12517_7	8	0	0	0	0	0	0	0	0	0	0	0	8
RU_ref_2_k97_8358_1	34	0	0	0	0	0	0	0	0	0	0	0	34
RU_ref_2_k97_9395_1	4	2	6	0	8	0	4	0	0	0	4	0	28
RU_ref_2_k97_16174_1	76	0	0	0	0	0	0	0	0	0	0	2	78
RU_ref_2_k97_9396_1	8	0	0	2	0	0	0	0	0	0	2	0	12
RU_ref_2_k97_16175_1	10	0	0	0	0	0	0	0	0	0	0	0	10
RU_ref_2_k97_12519_1	34	0	0	0	0	0	0	0	0	0	0	0	34
RU_ref_2_k97_9397_1	26	0	0	0	0	0	0	0	0	0	0	0	26
RU_ref_2_k97_15646_2	8	0	0	0	0	0	0	0	0	0	0	0	8
RU_ref_2_k97_8362_1	6	10	4	2	0	0	2	0	0	0	0	0	24
RU_ref_2_k97_5769_2	6	0	0	0	0	0	0	0	0	0	0	0	6
RU_ref_2_k97_5769_3	50	0	0	0	0	0	0	0	0	0	0	0	50
RU_ref_2_k97_5769_4	36	0	0	0	0	0	0	0	0	0	0	0	36
RU_ref_2_k97_5770_1	8	0	4	0	0	0	0	0	0	0	2	0	14
RU_ref_2_k97_5771_2	14	6	10	4	2	0	2	8	2	6	4	0	58
RU_ref_2_k97_5772_1	76	0	0	0	0	0	0	0	0	0	0	0	76
RU_ref_2_k97_9398_1	58	30	52	16	14	0	14	12	0	4	16	6	222
RU_ref_2_k97_9398_2	28	10	26	2	10	8	4	8	14	0	10	2	122
RU_ref_2_k97_9398_4	48	10	44	18	26	2	30	18	8	4	16	8	232
RU_ref_2_k97_16177_1	30	0	0	0	0	0	0	0	0	0	0	0	30
RU_ref_2_k97_16177_2	32	0	0	0	0	0	0	0	0	0	0	0	32
RU_ref_2_k97_16177_4	6	0	0	0	0	0	0	0	0	0	0	0	6
RU_ref_2_k97_16177_5	20	0	0	0	0	0	0	0	0	0	0	0	20
RU_ref_2_k97_16177_6	10	0	0	0	0	0	0	0	0	0	0	0	10
RU_ref_2_k97_5774_1	12	6	16	18	14	6	8	2	0	0	8	6	96
RU_ref_2_k97_8363_2	26	0	0	0	0	0	0	0	0	0	0	0	26
RU_ref_2_k97_8363_3	30	0	0	0	0	0	0	0	0	0	0	0	30
RU_ref_2_k97_8363_4	74	0	0	0	0	0	0	0	0	0	0	0	74
RU_ref_2_k97_8363_6	56	0	0	0	0	0	0	0	0	0	0	0	56
RU_ref_2_k97_5776_2	12	2	4	2	0	0	2	0	0	0	0	0	22
RU_ref_2_k97_8369_1	24	0	8	2	6	0	4	0	4	2	8	2	60
RU_ref_2_k97_16178_1	38	0	0	0	0	0	0	0	0	0	0	0	38
RU_ref_2_k97_16178_2	60	0	0	0	0	0	0	0	0	0	0	0	60
RU_ref_2_k97_16178_3	44	0	0	0	0	0	0	0	0	0	0	0	44
RU_ref_2_k97_16178_4	22	0	0	0	0	0	0	0	0	0	0	0	22
RU_ref_2_k97_9400_1	12	0	0	0	0	0	0	0	0	0	0	0	12
RU_ref_2_k97_9400_2	6	0	0	0	0	0	0	0	0	0	0	0	6
RU_ref_2_k97_9400_3	22	0	0	0	0	0	0	0	0	0	0	0	22
RU_ref_2_k97_8371_1	2	0	0	0	0	0	0	0	0	0	0	0	2
RU_ref_2_k97_5777_2	78	36	58	38	30	12	42	6	10	20	30	6	366
RU_ref_2_k97_5777_3	52	14	38	22	18	2	14	8	10	4	8	4	194
RU_ref_2_k97_7841_1	2	0	0	0	0	0	0	0	0	0	0	0	2
RU_ref_2_k97_7841_2	92	0	0	0	0	0	0	0	0	0	0	0	92
RU_ref_2_k97_7842_1	12	2	10	0	0	0	4	0	0	0	2	0	30
RU_ref_2_k97_14088_2	10	0	0	0	0	0	0	0	0	0	0	0	10
RU_ref_2_k97_13036_1	50	0	0	0	0	0	0	0	0	0	0	0	50
RU_ref_2_k97_13036_2	68	0	0	0	0	0	0	0	0	0	0	0	68
RU_ref_2_k97_13036_3	14	0	0	0	0	0	0	0	0	0	0	0	14
RU_ref_2_k97_13036_4	62	0	0	0	0	0	0	0	0	0	0	0	62
RU_ref_2_k97_13036_5	46	0	0	0	0	0	0	0	0	0	0	0	46
RU_ref_2_k97_13036_6	52	0	0	0	0	0	0	0	0	0	0	0	52
RU_ref_2_k97_13036_7	36	0	0	0	0	0	0	0	0	0	0	0	36
RU_ref_2_k97_13036_8	32	0	0	0	0	0	0	0	0	0	0	0	32
RU_ref_2_k97_13036_9	72	0	0	0	0	0	0	0	0	0	0	0	72
RU_ref_2_k97_13036_10	14	0	0	0	0	0	0	0	0	0	0	0	14
RU_ref_2_k97_13036_11	176	0	0	0	0	0	0	0	0	0	0	0	176
RU_ref_2_k97_5778_1	52	0	0	0	0	0	0	0	0	0	0	0	52
RU_ref_2_k97_5778_2	70	0	0	0	0	0	0	0	0	0	0	0	70
RU_ref_2_k97_5778_3	28	0	0	0	0	0	0	0	0	0	0	0	28
RU_ref_2_k97_5778_4	46	0	0	0	0	0	0	0	0	0	0	0	46
RU_ref_2_k97_5778_5	18	0	0	0	0	0	0	0	0	0	0	0	18
RU_ref_2_k97_5779_2	14	10	2	4	6	0	0	0	0	0	0	2	38
RU_ref_2_k97_9924_1	18	0	0	0	0	0	0	0	0	0	0	0	18
RU_ref_2_k97_9924_2	2	0	0	0	0	0	0	0	0	0	0	0	2
RU_ref_2_k97_9924_4	22	0	0	0	0	0	0	0	0	0	0	0	22
RU_ref_2_k97_9924_5	28	0	0	0	0	0	0	2	0	0	0	0	30
RU_ref_2_k97_9924_6	62	0	0	0	0	0	0	0	0	0	0	0	62
RU_ref_2_k97_9924_7	34	0	0	0	0	0	0	0	0	0	0	0	34
RU_ref_2_k97_13037_6	32	0	0	0	0	0	0	0	0	0	0	0	32
RU_ref_2_k97_13037_7	30	0	0	0	0	0	0	0	0	0	0	0	30
RU_ref_2_k97_13037_9	66	0	0	0	0	0	0	0	0	0	0	0	66
RU_ref_2_k97_9925_1	70	0	0	0	0	0	0	0	0	0	0	4	74
RU_ref_2_k97_9925_3	24	0	0	0	0	0	0	0	0	0	0	0	24
RU_ref_2_k97_9926_1	4	0	0	8	0	0	0	0	0	0	0	0	12
RU_ref_2_k97_9926_2	6	0	0	0	0	0	0	0	0	0	0	0	6
RU_ref_2_k97_12520_1	38	0	0	0	0	0	0	0	0	0	0	0	38
RU_ref_2_k97_12520_2	42	0	0	0	0	0	0	0	0	0	0	0	42
RU_ref_2_k97_12520_3	28	0	0	0	0	0	0	0	0	0	0	0	28
RU_ref_2_k97_12520_4	42	0	0	0	0	0	0	0	0	0	0	0	42
RU_ref_2_k97_12520_5	44	0	0	0	0	0	0	0	0	0	0	0	44
RU_ref_2_k97_12520_6	22	0	0	0	0	0	0	0	0	0	0	4	26
RU_ref_2_k97_12520_8	22	0	0	0	0	0	0	0	0	0	0	0	22
RU_ref_2_k97_12520_9	24	0	0	0	0	0	0	0	0	0	0	0	24
RU_ref_2_k97_12520_10	10	0	0	0	0	0	0	0	0	0	0	0	10
RU_ref_2_k97_12520_11	34	0	0	0	0	0	0	0	0	0	0	0	34
RU_ref_2_k97_12520_12	22	0	0	0	0	0	0	0	0	0	0	0	22
RU_ref_2_k97_12520_13	22	0	0	0	0	0	0	0	0	0	0	0	22
RU_ref_2_k97_12520_14	2	0	0	0	0	0	0	0	0	0	0	0	2
RU_ref_2_k97_12520_15	24	0	0	0	0	0	0	0	0	0	0	0	24
RU_ref_2_k97_12520_18	32	0	0	0	0	0	0	0	0	0	0	0	32
RU_ref_2_k97_12520_19	20	0	0	0	0	0	0	0	0	0	0	0	20
RU_ref_2_k97_12520_20	4	0	0	0	0	0	0	0	0	0	0	0	4
RU_ref_2_k97_12521_1	14	4	4	0	4	0	0	0	0	0	4	2	32
RU_ref_2_k97_55_1	38	0	0	0	0	0	0	0	0	0	0	0	38
RU_ref_2_k97_55_2	18	0	0	0	0	0	0	0	0	0	0	0	18
RU_ref_2_k97_55_3	44	0	0	0	0	0	0	0	0	0	0	0	44
RU_ref_2_k97_55_4	50	0	0	0	0	0	0	0	0	0	0	0	50
RU_ref_2_k97_55_6	6	0	0	0	0	0	0	0	0	0	0	0	6
RU_ref_2_k97_55_7	10	0	0	0	0	0	0	0	0	0	0	0	10
RU_ref_2_k97_55_8	6	0	0	0	0	0	0	0	0	0	0	0	6
RU_ref_2_k97_55_9	22	0	0	0	0	0	0	0	0	0	0	0	22
RU_ref_2_k97_14645_1	54	0	0	0	0	0	0	0	0	0	0	0	54
RU_ref_2_k97_14645_3	98	0	0	0	0	0	0	0	0	0	0	2	100
RU_ref_2_k97_14645_4	100	0	0	0	0	0	0	0	0	0	0	0	100
RU_ref_2_k97_14645_5	10	0	0	0	0	0	0	0	0	0	0	0	10
RU_ref_2_k97_14645_6	4	0	0	0	0	0	0	0	0	0	0	0	4
RU_ref_2_k97_12523_1	22	0	0	0	0	0	0	0	0	0	0	0	22
RU_ref_2_k97_12523_2	18	0	0	0	0	0	0	0	0	0	0	0	18
RU_ref_2_k97_12523_3	48	0	0	0	0	0	0	0	0	0	0	0	48
RU_ref_2_k97_1069_1	56	0	0	0	0	0	0	0	0	0	0	0	56
RU_ref_2_k97_1069_2	14	0	0	0	0	0	0	0	0	0	0	0	14
RU_ref_2_k97_1069_3	14	0	0	0	0	0	0	2	0	0	0	0	16
RU_ref_2_k97_1069_4	14	0	0	0	0	0	0	0	0	0	0	0	14
RU_ref_2_k97_1069_5	18	0	0	0	0	0	0	0	0	0	0	0	18
RU_ref_2_k97_1069_6	20	0	0	0	0	0	0	0	0	0	0	0	20
RU_ref_2_k97_1069_7	8	0	0	0	0	0	0	0	0	0	0	0	8
RU_ref_2_k97_538_1	4	0	0	0	0	0	0	0	0	0	0	0	4
RU_ref_2_k97_538_2	26	0	0	0	0	0	0	0	0	0	0	0	26
RU_ref_2_k97_538_4	46	0	0	0	0	0	0	0	0	0	0	0	46
RU_ref_2_k97_538_5	18	0	0	0	0	0	0	0	0	0	0	0	18
RU_ref_2_k97_538_6	40	0	0	0	0	0	0	0	0	0	0	0	40
RU_ref_2_k97_538_7	2	0	0	0	0	0	0	0	0	0	0	0	2
RU_ref_2_k97_538_8	4	0	0	0	0	0	0	0	0	0	0	0	4
RU_ref_2_k97_538_9	58	0	0	0	0	0	0	0	0	0	0	0	58
RU_ref_2_k97_538_10	20	0	0	0	0	0	0	0	0	0	0	0	20
RU_ref_2_k97_538_11	46	0	0	0	0	0	0	0	0	0	0	0	46
RU_ref_2_k97_62_1	16	0	2	10	0	0	4	0	0	0	4	0	36
RU_ref_2_k97_14646_1	52	18	46	20	2	4	20	12	2	2	24	4	206
RU_ref_2_k97_1070_1	26	0	6	2	0	0	6	0	0	0	0	0	40
RU_ref_2_k97_64_1	2	0	0	0	0	0	0	0	0	0	0	0	2
RU_ref_2_k97_12524_1	66	0	0	0	0	0	0	0	0	0	0	0	66
RU_ref_2_k97_12524_2	14	0	0	0	0	0	0	0	0	0	0	0	14
RU_ref_2_k97_65_1	14	0	2	0	4	0	10	2	0	0	0	0	32
RU_ref_2_k97_15648_1	6	0	0	0	0	0	0	0	0	0	0	0	6
RU_ref_2_k97_15648_2	4	0	0	0	0	0	0	0	0	0	0	0	4
RU_ref_2_k97_16182_4	18	0	32	22	10	4	18	0	0	0	14	4	122
RU_ref_2_k97_15649_1	10	0	2	0	0	2	2	4	0	0	2	0	22
RU_ref_2_k97_16183_1	2	0	2	0	0	0	0	0	0	0	0	0	4
RU_ref_2_k97_15650_1	8	0	6	0	0	0	0	2	0	0	0	2	18
RU_ref_2_k97_16184_1	8	4	6	0	6	0	6	0	0	0	0	0	30
RU_ref_2_k97_66_4	58	18	54	48	14	54	18	20	10	38	26	0	358
RU_ref_2_k97_67_1	26	18	12	14	14	2	4	0	2	6	0	2	100
RU_ref_2_k97_15653_1	72	0	0	0	0	0	0	0	0	0	0	6	78
RU_ref_2_k97_70_1	4	0	0	0	0	0	0	0	0	0	0	0	4
RU_ref_2_k97_70_2	62	0	0	0	0	0	0	0	0	0	0	0	62
RU_ref_2_k97_1577_1	28	0	0	0	0	0	0	0	0	0	0	0	28
RU_ref_2_k97_3146_1	26	0	0	0	0	0	0	0	0	0	0	0	26
RU_ref_2_k97_1578_1	34	0	0	0	0	0	0	0	0	0	0	0	34
RU_ref_2_k97_13038_4	22	16	30	20	10	6	2	2	0	0	4	4	116
RU_ref_2_k97_4190_2	2	0	0	0	0	0	0	0	0	0	0	0	2
RU_ref_2_k97_4190_3	4	0	0	0	0	0	0	0	0	0	0	0	4
RU_ref_2_k97_4190_4	38	0	0	0	0	0	0	0	0	0	0	0	38
RU_ref_2_k97_4190_5	34	0	0	0	0	0	0	0	0	0	0	0	34
RU_ref_2_k97_4190_6	34	0	0	0	0	0	0	0	0	0	0	0	34
RU_ref_2_k97_4190_7	24	0	0	0	0	0	0	0	0	0	0	0	24
RU_ref_2_k97_4190_8	8	0	0	0	0	0	0	0	0	0	0	0	8
RU_ref_2_k97_4190_10	64	0	0	0	0	0	0	0	0	0	0	2	66
RU_ref_2_k97_4190_12	52	0	0	0	0	0	0	2	0	0	0	0	54
RU_ref_2_k97_4190_13	10	0	0	0	0	0	0	0	0	0	0	0	10
RU_ref_2_k97_4190_14	10	0	0	0	0	0	0	0	0	0	0	0	10
RU_ref_2_k97_4190_15	78	0	0	0	0	0	0	0	0	0	0	0	78
RU_ref_2_k97_4190_16	90	0	0	0	0	0	0	0	0	0	0	0	90
RU_ref_2_k97_4190_17	48	0	0	0	0	0	0	0	0	0	0	0	48
RU_ref_2_k97_71_1	90	8	74	14	16	6	14	6	4	16	32	20	300
RU_ref_2_k97_71_2	8	2	8	2	4	0	2	4	0	4	2	0	36
RU_ref_2_k97_4191_1	12	0	0	0	0	0	4	0	0	0	0	0	16
RU_ref_2_k97_1579_3	44	18	18	20	12	0	14	12	2	6	16	2	164
RU_ref_2_k97_1580_1	20	2	10	2	2	0	16	6	0	0	6	2	66
RU_ref_2_k97_4192_1	80	0	0	0	0	0	0	0	0	0	0	0	80
RU_ref_2_k97_4193_1	4	0	0	0	0	0	0	0	0	0	0	0	4
RU_ref_2_k97_11478_1	72	0	0	0	0	0	0	0	0	0	0	0	72
RU_ref_2_k97_11478_2	58	0	0	0	0	0	0	0	0	0	0	0	58
RU_ref_2_k97_11478_3	68	0	0	0	0	0	0	0	0	0	0	0	68
RU_ref_2_k97_11478_4	48	0	0	0	0	0	0	0	0	0	0	0	48
RU_ref_2_k97_11478_5	64	0	0	0	0	0	0	0	0	0	0	0	64
RU_ref_2_k97_11478_6	38	0	0	0	0	0	0	0	0	0	0	0	38
RU_ref_2_k97_11478_7	26	0	0	0	0	0	0	0	0	0	0	0	26
RU_ref_2_k97_1581_2	30	10	34	6	18	6	4	6	6	6	6	2	134
RU_ref_2_k97_1582_1	12	0	0	0	0	0	0	0	0	0	0	0	12
RU_ref_2_k97_11480_1	8	0	4	0	0	2	0	0	0	0	4	0	18
RU_ref_2_k97_11481_1	14	0	0	0	0	0	0	0	0	0	0	0	14
RU_ref_2_k97_11481_2	32	0	0	0	0	0	0	0	0	0	0	0	32
RU_ref_2_k97_11481_3	8	0	0	0	0	0	0	0	0	0	0	0	8
RU_ref_2_k97_11483_1	4	6	6	6	6	0	0	2	0	0	0	4	34
RU_ref_2_k97_72_1	58	0	0	0	0	0	0	0	0	0	0	0	58
RU_ref_2_k97_72_2	10	0	0	0	0	0	0	0	0	0	0	0	10
RU_ref_2_k97_72_3	68	0	0	0	0	0	0	6	0	0	0	0	74
RU_ref_2_k97_72_4	36	0	0	0	0	0	0	0	0	0	0	0	36
RU_ref_2_k97_72_5	56	0	0	0	0	0	0	0	0	0	0	0	56
RU_ref_2_k97_72_7	8	0	0	0	0	0	0	0	0	0	0	0	8
RU_ref_2_k97_72_8	82	0	0	0	0	0	0	0	0	0	0	0	82
RU_ref_2_k97_73_1	66	0	0	0	0	0	0	0	0	0	0	0	66
RU_ref_2_k97_14647_1	80	0	0	0	0	0	0	0	0	0	0	0	80
RU_ref_2_k97_14647_2	4	0	0	0	0	0	0	0	0	0	0	0	4
RU_ref_2_k97_14647_3	86	0	0	0	0	0	0	0	0	0	0	0	86
RU_ref_2_k97_14647_4	34	0	0	0	0	0	0	0	0	0	0	0	34
RU_ref_2_k97_14647_5	78	0	0	0	0	0	0	0	0	0	0	0	78
RU_ref_2_k97_14647_6	2	0	0	0	0	0	0	0	0	0	0	0	2
RU_ref_2_k97_75_1	16	2	18	2	2	0	4	2	0	0	0	4	50
RU_ref_2_k97_76_1	18	0	0	0	0	0	0	0	0	0	0	0	18
RU_ref_2_k97_2624_1	96	0	0	0	0	0	0	0	0	0	0	0	96
RU_ref_2_k97_10449_1	16	0	0	0	0	0	0	0	0	0	0	0	16
RU_ref_2_k97_10449_2	50	0	0	0	0	0	0	0	0	0	0	0	50
RU_ref_2_k97_10449_3	2	0	0	0	0	0	0	0	0	0	0	0	2
RU_ref_2_k97_10449_4	2	0	0	0	0	0	0	0	0	0	0	0	2
RU_ref_2_k97_10449_5	8	0	0	0	0	0	0	0	0	0	0	0	8
RU_ref_2_k97_10449_6	8	0	0	0	0	0	0	0	0	0	0	0	8
RU_ref_2_k97_10449_7	16	0	0	0	0	0	0	0	0	0	0	0	16
RU_ref_2_k97_10449_8	10	0	0	0	0	0	0	0	0	0	0	0	10
RU_ref_2_k97_9927_1	18	0	0	0	0	0	0	0	0	0	0	0	18
RU_ref_2_k97_79_1	42	0	0	0	0	0	0	0	0	0	0	0	42
RU_ref_2_k97_9928_1	36	0	0	0	0	0	0	0	0	0	0	0	36
RU_ref_2_k97_9928_2	2	0	0	0	0	0	0	0	0	0	0	0	2
RU_ref_2_k97_9928_3	26	0	0	0	0	0	0	0	0	0	0	0	26
RU_ref_2_k97_9928_4	10	0	0	0	0	0	0	0	0	0	0	0	10
RU_ref_2_k97_9928_5	46	0	0	0	0	0	0	0	0	0	0	0	46
RU_ref_2_k97_82_1	12	0	0	4	0	0	0	0	0	0	0	0	16
RU_ref_2_k97_2625_1	10	2	8	12	2	0	4	0	0	0	0	0	38
RU_ref_2_k97_84_1	20	0	2	0	0	0	2	2	0	0	2	2	30
RU_ref_2_k97_2626_1	14	0	0	0	0	0	0	0	0	0	0	0	14
RU_ref_2_k97_2627_1	18	8	20	2	4	0	2	8	6	2	10	0	80
RU_ref_2_k97_12526_1	34	0	0	0	0	0	0	0	0	0	0	0	34
RU_ref_2_k97_12526_2	44	0	0	0	0	0	0	0	0	0	0	0	44
RU_ref_2_k97_2628_1	22	0	0	0	0	0	0	0	0	0	0	0	22
RU_ref_2_k97_12528_1	12	0	10	0	0	0	0	0	0	0	0	4	26
RU_ref_2_k97_10979_1	38	0	0	0	0	0	0	0	0	0	0	0	38
RU_ref_2_k97_10979_2	8	0	0	0	0	0	0	0	0	0	0	0	8
RU_ref_2_k97_10979_3	34	0	0	0	0	0	0	0	0	0	0	2	36
RU_ref_2_k97_10979_4	18	0	0	0	0	0	0	0	0	0	0	0	18
RU_ref_2_k97_10979_5	10	0	0	0	0	0	0	0	0	0	0	0	10
RU_ref_2_k97_10982_2	10	0	0	0	0	0	0	0	0	0	0	0	10
RU_ref_2_k97_6790_1	6	0	0	0	0	0	0	0	0	0	0	0	6
RU_ref_2_k97_6790_3	42	0	0	0	0	0	0	0	0	0	0	0	42
RU_ref_2_k97_6790_4	70	0	0	0	0	0	0	0	0	0	0	0	70
RU_ref_2_k97_6790_6	60	0	0	0	0	0	0	0	0	0	0	6	66
RU_ref_2_k97_6790_7	8	0	0	0	0	0	0	0	0	0	0	0	8
RU_ref_2_k97_6790_8	24	0	0	0	0	0	0	0	0	0	0	0	24
RU_ref_2_k97_6790_10	30	0	0	0	0	0	0	0	0	0	0	0	30
RU_ref_2_k97_6790_11	36	0	0	0	0	0	0	0	0	0	0	0	36
RU_ref_2_k97_6790_12	14	0	0	0	0	0	0	0	0	0	0	0	14
RU_ref_2_k97_6790_13	2	0	0	0	0	0	0	0	0	0	0	0	2
RU_ref_2_k97_6790_14	48	0	0	0	0	0	0	0	0	0	0	0	48
RU_ref_2_k97_6790_15	70	0	0	0	0	0	0	2	0	0	0	0	72
RU_ref_2_k97_6790_16	24	0	0	0	0	0	0	0	0	0	0	0	24
RU_ref_2_k97_6790_17	44	0	0	0	0	0	0	2	0	0	0	0	46
RU_ref_2_k97_6790_18	20	0	0	0	0	0	0	2	0	0	0	0	22
RU_ref_2_k97_6790_19	52	0	0	0	0	0	0	0	0	0	0	0	52
RU_ref_2_k97_6790_20	10	0	0	0	0	0	0	0	0	0	0	0	10
RU_ref_2_k97_6790_21	42	0	0	0	0	0	0	0	0	0	0	0	42
RU_ref_2_k97_6792_1	50	0	0	0	0	0	0	2	0	0	0	0	52
RU_ref_2_k97_6792_2	36	0	0	0	0	0	0	0	0	0	0	0	36
RU_ref_2_k97_15654_1	114	0	0	0	0	0	0	0	0	0	0	0	114
RU_ref_2_k97_15654_2	40	0	0	0	0	0	0	0	0	0	0	0	40
RU_ref_2_k97_15654_3	22	0	0	0	0	0	0	0	0	0	0	0	22
RU_ref_2_k97_15655_1	40	0	0	0	0	0	0	0	0	0	0	0	40
RU_ref_2_k97_15656_1	36	0	0	0	0	0	0	0	0	0	0	0	36
RU_ref_2_k97_15656_2	44	0	0	0	0	0	0	0	0	0	0	0	44
RU_ref_2_k97_6794_1	10	0	0	0	0	0	0	0	0	0	0	0	10
RU_ref_2_k97_6794_2	18	0	0	0	0	0	0	0	0	0	0	0	18
RU_ref_2_k97_6794_3	2	0	0	0	0	0	0	0	0	0	0	0	2
RU_ref_2_k97_6795_1	12	0	0	0	0	0	0	0	0	0	0	2	14
RU_ref_2_k97_15657_1	46	0	0	0	0	0	0	0	0	0	0	0	46
RU_ref_2_k97_15657_2	32	0	0	0	0	0	0	0	0	0	0	0	32
RU_ref_2_k97_7313_1	126	0	0	0	0	0	0	0	0	0	0	0	126
RU_ref_2_k97_7313_2	20	0	0	0	0	0	0	0	0	0	0	0	20
RU_ref_2_k97_7313_3	56	0	0	0	0	0	0	0	0	0	0	0	56
RU_ref_2_k97_15136_1	10	0	0	0	0	0	0	0	0	0	0	0	10
RU_ref_2_k97_15136_4	10	0	0	0	0	0	0	0	0	0	0	0	10
RU_ref_2_k97_15136_5	2	0	0	0	0	0	0	0	0	0	0	0	2
RU_ref_2_k97_15136_6	26	0	0	0	0	0	0	0	0	0	0	0	26
RU_ref_2_k97_15136_7	16	0	0	0	0	0	0	0	0	0	0	0	16
RU_ref_2_k97_15136_8	10	0	0	0	0	0	0	0	0	0	0	0	10
RU_ref_2_k97_15136_9	12	0	0	0	0	0	0	0	0	0	0	0	12
RU_ref_2_k97_15136_10	2	0	0	0	0	0	0	0	0	0	0	0	2
RU_ref_2_k97_15136_11	32	0	0	0	0	0	0	0	0	0	0	0	32
RU_ref_2_k97_15136_12	14	0	0	0	0	0	0	0	0	0	0	0	14
RU_ref_2_k97_15136_13	4	0	0	0	0	0	0	0	0	0	0	0	4
RU_ref_2_k97_15136_15	22	0	0	0	0	0	0	0	0	0	0	0	22
RU_ref_2_k97_15136_16	24	0	0	0	0	0	0	0	0	0	0	0	24
RU_ref_2_k97_15136_17	24	0	0	0	0	0	0	0	0	0	0	0	24
RU_ref_2_k97_15136_18	12	0	0	0	0	0	0	0	0	0	0	0	12
RU_ref_2_k97_15136_21	14	0	0	0	0	0	0	0	0	0	0	0	14
RU_ref_2_k97_15136_22	2	0	0	0	0	0	0	0	0	0	0	0	2
RU_ref_2_k97_15136_23	4	0	0	0	0	0	0	0	0	0	0	0	4
RU_ref_2_k97_15136_24	2	0	0	0	0	0	0	0	0	0	0	0	2
RU_ref_2_k97_15136_25	14	0	0	0	0	0	0	0	0	0	0	0	14
RU_ref_2_k97_15136_26	6	0	0	0	0	0	0	0	0	0	0	0	6
RU_ref_2_k97_15136_27	48	0	0	0	0	0	0	0	0	0	0	0	48
RU_ref_2_k97_15136_28	4	0	0	0	0	0	0	0	0	0	0	0	4
RU_ref_2_k97_15136_29	30	0	0	0	0	0	0	0	0	0	0	0	30
RU_ref_2_k97_15136_30	60	0	0	0	0	0	0	0	0	0	0	0	60
RU_ref_2_k97_15136_33	54	0	0	0	0	0	0	0	0	0	0	0	54
RU_ref_2_k97_15136_34	20	0	0	0	0	0	0	0	0	0	0	0	20
RU_ref_2_k97_15136_35	58	0	0	0	0	0	0	0	0	0	0	0	58
RU_ref_2_k97_4194_2	22	0	0	0	0	0	0	0	0	0	0	0	22
RU_ref_2_k97_4194_3	52	0	0	0	0	0	0	0	0	0	0	0	52
RU_ref_2_k97_4194_4	26	0	0	0	0	0	0	0	0	0	0	0	26
RU_ref_2_k97_4194_5	14	0	0	0	0	0	0	0	0	0	0	0	14
RU_ref_2_k97_4194_6	24	0	0	0	0	0	0	0	0	0	0	0	24
RU_ref_2_k97_4194_7	34	0	0	0	0	0	0	0	0	0	0	0	34
RU_ref_2_k97_4194_8	2	0	0	0	0	0	0	0	0	0	0	0	2
RU_ref_2_k97_4195_1	8	6	12	4	2	0	2	10	0	0	6	0	50
RU_ref_2_k97_4196_1	0	0	0	0	0	0	0	0	0	0	2	0	2
RU_ref_2_k97_4196_2	16	0	4	0	0	0	0	0	0	0	4	0	24
RU_ref_2_k97_85_3	42	16	72	26	20	0	30	10	8	2	28	12	266
RU_ref_2_k97_86_1	16	0	4	8	4	0	12	6	0	0	2	0	52
RU_ref_2_k97_14089_1	52	0	0	0	0	0	0	0	0	0	0	6	58
RU_ref_2_k97_14089_3	12	0	0	0	0	0	0	0	0	0	0	0	12
RU_ref_2_k97_14089_4	26	0	0	0	0	0	0	0	0	0	0	0	26
RU_ref_2_k97_14089_6	14	0	0	0	0	0	0	0	0	0	0	0	14
RU_ref_2_k97_14089_7	16	0	0	0	0	0	0	0	0	0	0	0	16
RU_ref_2_k97_14089_8	4	0	0	0	0	0	0	0	0	0	0	0	4
RU_ref_2_k97_14089_9	4	0	0	0	0	0	0	0	0	0	0	0	4
RU_ref_2_k97_14089_10	4	0	0	0	0	0	0	0	0	0	0	0	4
RU_ref_2_k97_1584_1	16	0	4	12	0	0	4	0	2	0	0	0	38
RU_ref_2_k97_1584_2	22	8	2	2	2	0	2	6	0	0	2	0	46
RU_ref_2_k97_14090_2	2	0	8	2	2	0	8	4	2	0	0	0	28
RU_ref_2_k97_14091_1	12	0	0	0	0	0	0	0	0	0	2	0	14
RU_ref_2_k97_14094_2	60	8	22	10	10	4	12	4	2	2	10	4	148
RU_ref_2_k97_14095_1	8	4	0	2	0	0	0	0	0	0	0	0	14
RU_ref_2_k97_1585_1	50	0	0	0	0	0	0	0	0	0	0	0	50
RU_ref_2_k97_1585_5	104	0	0	0	0	0	0	0	0	0	0	0	104
RU_ref_2_k97_1586_2	0	0	0	6	0	0	0	0	0	0	0	0	6
RU_ref_2_k97_1587_1	8	0	0	2	2	0	0	0	2	0	0	0	14
RU_ref_2_k97_14097_2	58	0	0	0	0	0	0	0	0	0	0	2	60
RU_ref_2_k97_14097_3	24	0	0	0	0	0	0	0	0	0	0	0	24
RU_ref_2_k97_14649_2	44	0	0	0	0	0	0	0	0	0	0	0	44
RU_ref_2_k97_14649_3	8	0	0	0	0	0	0	0	0	0	0	0	8
RU_ref_2_k97_2631_2	8	0	0	0	0	0	0	0	0	0	0	0	8
RU_ref_2_k97_2631_3	42	0	0	0	0	0	0	0	0	0	0	0	42
RU_ref_2_k97_2631_4	28	0	0	0	0	0	0	0	0	0	0	0	28
RU_ref_2_k97_2631_5	6	0	0	0	0	0	0	0	0	0	0	0	6
RU_ref_2_k97_2631_6	68	0	0	0	0	0	0	2	0	0	0	0	70
RU_ref_2_k97_2631_7	46	0	0	0	0	0	0	0	0	0	0	0	46
RU_ref_2_k97_2631_8	16	0	0	0	0	0	0	0	0	0	0	0	16
RU_ref_2_k97_2631_9	14	0	0	0	0	0	0	0	0	0	0	0	14
RU_ref_2_k97_2631_10	4	0	0	0	0	0	0	0	0	0	0	0	4
RU_ref_2_k97_2631_12	34	0	0	0	0	0	0	0	0	0	0	0	34
RU_ref_2_k97_5247_1	14	0	0	0	0	0	0	0	0	0	0	2	16
RU_ref_2_k97_5247_3	2	0	0	0	0	0	0	0	0	0	0	0	2
RU_ref_2_k97_5247_5	54	0	0	0	0	0	0	0	0	0	0	0	54
RU_ref_2_k97_5247_6	82	0	0	0	0	0	0	2	0	0	0	0	84
RU_ref_2_k97_5247_8	10	0	0	0	0	0	0	0	0	0	0	0	10
RU_ref_2_k97_5247_9	20	0	0	0	0	0	0	0	0	0	0	0	20
RU_ref_2_k97_5247_10	18	0	0	0	0	0	0	0	0	0	0	0	18
RU_ref_2_k97_5247_11	58	0	0	0	0	0	0	0	0	0	0	0	58
RU_ref_2_k97_5247_12	10	0	0	0	0	0	0	2	0	0	0	0	12
RU_ref_2_k97_5247_15	30	0	0	0	0	0	0	0	0	0	0	0	30
RU_ref_2_k97_14651_1	18	0	0	0	0	0	0	0	0	0	0	0	18
RU_ref_2_k97_14651_2	52	0	0	0	0	0	0	0	0	0	0	0	52
RU_ref_2_k97_14651_3	2	0	0	0	0	0	0	0	0	0	0	0	2
RU_ref_2_k97_5781_1	40	0	0	0	0	0	0	0	0	0	0	0	40
RU_ref_2_k97_5781_2	38	0	0	0	0	0	0	0	0	0	0	0	38
RU_ref_2_k97_5781_3	66	0	0	0	0	0	0	0	0	0	0	0	66
RU_ref_2_k97_5781_4	24	0	0	0	0	0	0	0	0	0	0	0	24
RU_ref_2_k97_5781_5	28	0	0	0	0	0	0	0	0	0	0	0	28
RU_ref_2_k97_5781_6	44	0	0	0	0	0	0	0	0	0	0	0	44
RU_ref_2_k97_5781_7	8	0	0	0	0	0	0	0	0	0	0	0	8
RU_ref_2_k97_5781_8	10	0	0	0	0	0	0	0	0	0	0	0	10
RU_ref_2_k97_5781_9	20	0	0	0	0	0	0	0	0	0	0	0	20
RU_ref_2_k97_5781_10	42	0	0	0	0	0	0	0	0	0	0	0	42
RU_ref_2_k97_5781_11	60	0	0	0	0	0	0	2	0	0	0	0	62
RU_ref_2_k97_5781_12	62	0	0	0	0	0	0	2	0	0	0	0	64
RU_ref_2_k97_5781_13	12	0	0	0	0	0	0	0	0	0	0	0	12
RU_ref_2_k97_5781_16	38	0	0	0	0	0	0	0	0	0	0	0	38
RU_ref_2_k97_5781_18	8	0	0	0	0	0	0	0	0	0	0	0	8
RU_ref_2_k97_5781_19	76	0	0	0	0	0	0	0	0	0	0	0	76
RU_ref_2_k97_1074_2	8	0	0	0	0	0	0	0	0	0	0	0	8
RU_ref_2_k97_1074_4	76	0	0	0	0	0	0	0	0	0	0	0	76
RU_ref_2_k97_1074_5	48	0	0	0	0	0	0	0	0	0	0	0	48
RU_ref_2_k97_1074_6	74	0	0	0	0	0	0	2	0	0	0	0	76
RU_ref_2_k97_1074_7	40	0	0	0	0	0	0	0	0	0	0	0	40
RU_ref_2_k97_1075_1	8	0	0	0	0	0	0	0	2	0	0	2	12
RU_ref_2_k97_9929_1	38	0	0	0	0	0	0	2	0	0	0	0	40
RU_ref_2_k97_9929_2	26	0	0	0	0	0	0	0	0	0	0	0	26
RU_ref_2_k97_9929_3	60	0	0	0	0	0	0	0	0	0	0	0	60
RU_ref_2_k97_9929_4	58	0	0	0	0	0	0	0	0	0	0	0	58
RU_ref_2_k97_9929_5	32	0	0	0	0	0	0	0	0	0	0	0	32
RU_ref_2_k97_4709_2	16	0	0	0	0	0	0	0	0	0	0	0	16
RU_ref_2_k97_4709_3	8	0	0	0	0	0	0	0	0	0	0	0	8
RU_ref_2_k97_4709_4	14	0	0	0	0	0	0	0	0	0	0	0	14
RU_ref_2_k97_4709_5	26	0	0	0	0	0	0	0	0	0	0	0	26
RU_ref_2_k97_4709_6	12	0	0	0	0	0	0	0	0	0	0	0	12
RU_ref_2_k97_4709_7	10	0	0	0	0	0	0	0	0	0	0	0	10
RU_ref_2_k97_4709_8	62	0	0	0	0	0	0	0	0	0	0	0	62
RU_ref_2_k97_4709_9	68	0	0	0	0	0	0	0	0	0	0	0	68
RU_ref_2_k97_4709_10	28	0	0	0	0	0	0	0	0	0	0	0	28
RU_ref_2_k97_4709_11	40	0	0	0	0	0	0	0	0	0	0	0	40
RU_ref_2_k97_1076_2	48	12	126	92	10	38	20	4	30	48	72	0	500
RU_ref_2_k97_4710_1	12	0	0	0	0	0	0	0	0	0	0	0	12
RU_ref_2_k97_4710_2	4	0	0	0	0	0	0	0	0	0	0	0	4
RU_ref_2_k97_539_1	68	0	0	0	0	0	0	0	0	0	0	0	68
RU_ref_2_k97_539_2	52	0	0	0	0	0	0	0	0	0	0	0	52
RU_ref_2_k97_539_3	46	0	0	0	0	0	0	0	0	0	0	0	46
RU_ref_2_k97_539_4	50	0	0	0	0	0	0	0	0	0	0	0	50
RU_ref_2_k97_539_5	80	0	0	0	0	0	0	0	0	0	0	0	80
RU_ref_2_k97_539_6	72	0	0	0	0	0	0	0	0	0	0	0	72
RU_ref_2_k97_539_7	40	0	0	0	0	0	0	0	0	0	0	0	40
RU_ref_2_k97_539_8	8	0	0	0	0	0	0	0	0	0	0	0	8
RU_ref_2_k97_4711_1	28	0	0	0	0	0	0	0	0	0	0	0	28
RU_ref_2_k97_4711_2	66	0	0	0	0	0	0	0	0	0	0	0	66
RU_ref_2_k97_1077_2	2	0	0	0	0	0	0	4	0	0	0	0	6
RU_ref_2_k97_1078_1	58	0	0	0	0	0	0	0	0	0	0	0	58
RU_ref_2_k97_5782_1	24	0	0	0	0	0	0	0	0	0	0	0	24
RU_ref_2_k97_5782_2	56	0	0	0	0	0	0	0	0	0	0	0	56
RU_ref_2_k97_5782_3	24	0	0	0	0	0	0	0	0	0	0	0	24
RU_ref_2_k97_5782_4	16	0	0	0	0	0	0	0	0	0	0	0	16
RU_ref_2_k97_5782_5	24	0	0	0	0	0	0	0	0	0	0	0	24
RU_ref_2_k97_5782_6	8	0	0	0	0	0	0	0	0	0	0	0	8
RU_ref_2_k97_5782_7	14	0	0	0	0	0	0	0	0	0	0	0	14
RU_ref_2_k97_5782_8	62	0	0	0	0	0	0	0	0	0	0	0	62
RU_ref_2_k97_5782_9	42	0	0	0	0	0	0	0	0	0	0	0	42
RU_ref_2_k97_5782_10	68	0	0	0	0	0	0	0	0	0	0	0	68
RU_ref_2_k97_5782_11	62	0	0	0	0	0	0	0	0	0	0	0	62
RU_ref_2_k97_5782_12	12	0	0	0	0	0	0	0	0	0	0	0	12
RU_ref_2_k97_5783_1	10	0	2	10	2	0	6	0	0	0	4	8	42
RU_ref_2_k97_545_1	10	0	2	2	0	0	0	0	0	0	2	0	16
RU_ref_2_k97_5784_1	4	0	4	8	0	0	0	0	6	0	2	0	24
RU_ref_2_k97_5787_1	8	0	0	2	0	0	2	0	0	0	0	0	12
RU_ref_2_k97_15659_1	68	8	38	18	12	0	18	2	2	2	24	6	198
RU_ref_2_k97_12529_1	20	0	0	0	0	0	0	0	0	0	0	0	20
RU_ref_2_k97_12529_2	50	0	0	0	0	0	0	0	0	0	0	0	50
RU_ref_2_k97_12529_3	106	0	0	0	0	0	0	0	0	0	0	0	106
RU_ref_2_k97_12529_4	132	0	0	0	0	0	0	0	0	0	0	0	132
RU_ref_2_k97_12529_5	80	0	0	0	0	0	0	0	0	0	0	2	82
RU_ref_2_k97_10984_1	16	0	0	0	0	0	0	0	0	0	0	0	16
RU_ref_2_k97_10984_2	34	0	0	0	0	0	0	0	0	0	0	0	34
RU_ref_2_k97_10984_3	56	0	0	0	0	0	0	0	0	0	0	6	62
RU_ref_2_k97_10984_4	26	0	0	0	0	0	0	0	0	0	0	0	26
RU_ref_2_k97_10984_5	26	0	0	0	0	0	0	0	0	0	0	0	26
RU_ref_2_k97_10984_6	48	0	0	0	0	0	0	0	0	0	0	0	48
RU_ref_2_k97_5789_1	22	0	10	4	6	2	0	8	4	0	0	6	62
RU_ref_2_k97_5790_1	6	0	4	4	0	0	0	0	0	0	8	0	22
RU_ref_2_k97_10985_1	10	2	2	0	0	0	0	2	2	0	0	6	24
RU_ref_2_k97_10987_1	2	0	0	0	0	0	0	0	0	0	0	0	2
RU_ref_2_k97_10987_2	32	0	0	0	0	0	0	0	0	0	0	0	32
RU_ref_2_k97_4197_1	76	0	0	0	0	0	0	0	0	0	0	0	76
RU_ref_2_k97_4197_2	54	0	0	0	0	0	0	0	0	0	0	0	54
RU_ref_2_k97_4197_3	6	4	0	0	0	0	2	0	0	0	0	0	12
RU_ref_2_k97_4197_4	12	0	0	0	0	0	0	0	0	0	0	0	12
RU_ref_2_k97_9401_1	24	0	0	0	0	0	0	0	0	0	0	0	24
RU_ref_2_k97_9401_2	48	0	0	0	0	0	0	0	0	0	0	0	48
RU_ref_2_k97_9401_3	44	0	0	0	0	0	0	0	0	0	0	0	44
RU_ref_2_k97_9401_4	10	0	0	0	0	0	0	0	0	0	0	0	10
RU_ref_2_k97_9401_5	16	0	0	0	0	0	0	0	0	0	0	0	16
RU_ref_2_k97_9401_6	64	0	0	0	0	0	0	0	0	0	0	0	64
RU_ref_2_k97_9401_7	14	0	0	0	0	0	0	0	0	0	0	0	14
RU_ref_2_k97_9401_8	24	0	0	0	0	0	0	0	0	0	0	0	24
RU_ref_2_k97_9401_9	24	0	0	0	0	0	0	0	0	0	0	0	24
RU_ref_2_k97_9401_10	42	0	0	0	0	0	0	0	0	0	0	0	42
RU_ref_2_k97_9401_11	14	0	0	0	0	0	0	0	0	0	0	0	14
RU_ref_2_k97_9401_13	2	0	0	0	0	0	0	0	0	0	0	0	2
RU_ref_2_k97_9401_14	10	0	0	0	0	0	0	0	0	0	0	0	10
RU_ref_2_k97_9401_16	58	0	0	0	0	0	0	0	0	0	0	0	58
RU_ref_2_k97_9401_17	12	0	0	0	0	0	0	0	0	0	0	0	12
RU_ref_2_k97_9401_18	48	0	0	0	0	0	0	0	0	0	0	0	48
RU_ref_2_k97_9401_19	8	0	0	0	0	0	0	0	0	0	0	0	8
RU_ref_2_k97_9401_20	22	0	0	0	0	0	0	0	0	0	0	0	22
RU_ref_2_k97_9401_21	2	0	0	0	0	0	0	0	0	0	0	0	2
RU_ref_2_k97_9401_22	40	0	0	0	0	0	0	0	0	0	0	0	40
RU_ref_2_k97_9401_23	2	0	0	0	0	0	0	0	0	0	0	0	2
RU_ref_2_k97_9401_24	10	0	0	0	0	0	0	0	0	0	0	0	10
RU_ref_2_k97_9401_25	14	0	0	0	0	0	0	0	0	0	0	0	14
RU_ref_2_k97_9401_26	14	0	0	0	0	0	0	0	0	0	0	0	14
RU_ref_2_k97_9403_1	4	0	4	0	0	0	4	0	0	0	2	0	14
RU_ref_2_k97_14100_2	50	0	0	0	0	0	0	0	0	0	0	0	50
RU_ref_2_k97_13560_1	60	0	0	0	0	0	0	0	0	0	0	0	60
RU_ref_2_k97_13560_2	100	0	0	0	0	0	0	0	0	0	0	0	100
RU_ref_2_k97_13560_3	158	0	0	0	0	0	0	6	0	0	0	0	164
RU_ref_2_k97_13560_4	92	0	0	0	0	0	0	0	0	0	0	0	92
RU_ref_2_k97_13560_5	10	0	0	0	0	0	0	0	0	0	0	0	10
RU_ref_2_k97_13560_6	50	0	0	0	0	0	0	0	0	0	0	0	50
RU_ref_2_k97_13560_7	22	0	0	0	0	0	0	0	0	0	0	0	22
RU_ref_2_k97_13560_8	48	0	0	0	0	0	0	0	0	0	0	0	48
RU_ref_2_k97_13560_9	34	0	0	0	0	0	0	0	0	0	0	0	34
RU_ref_2_k97_13560_10	44	0	0	0	0	0	0	0	0	0	0	0	44
RU_ref_2_k97_13560_11	82	0	0	0	0	0	0	0	0	0	0	0	82
RU_ref_2_k97_13560_12	90	0	0	0	0	0	0	0	0	0	0	0	90
RU_ref_2_k97_13560_13	98	0	0	0	0	0	0	4	0	0	0	0	102
RU_ref_2_k97_13560_14	42	0	0	0	0	0	0	0	0	0	0	4	46
RU_ref_2_k97_13560_15	12	0	0	0	0	0	0	0	0	0	0	0	12
RU_ref_2_k97_13560_16	60	0	0	0	0	0	0	0	0	0	0	0	60
RU_ref_2_k97_13560_18	26	0	0	0	0	0	0	0	0	0	0	0	26
RU_ref_2_k97_15139_1	40	0	0	0	0	0	0	0	0	0	0	0	40
RU_ref_2_k97_15140_1	8	4	0	2	0	0	2	0	0	0	0	0	16
RU_ref_2_k97_14102_1	48	0	0	0	0	0	0	0	0	0	0	0	48
RU_ref_2_k97_14102_2	22	0	0	0	0	0	0	0	0	0	0	0	22
RU_ref_2_k97_15141_1	16	0	0	0	0	0	0	0	0	0	0	0	16
RU_ref_2_k97_15141_2	24	0	0	0	0	0	0	2	0	0	0	0	26
RU_ref_2_k97_15142_1	12	0	0	2	0	0	2	0	0	0	0	0	16
RU_ref_2_k97_11484_1	4	0	0	0	0	0	0	0	0	0	0	0	4
RU_ref_2_k97_11484_3	6	0	0	0	0	0	0	0	0	0	0	0	6
RU_ref_2_k97_11484_4	6	0	0	0	0	0	0	0	0	0	0	0	6
RU_ref_2_k97_11484_5	64	0	0	0	0	0	0	0	0	0	0	0	64
RU_ref_2_k97_11484_6	84	0	0	0	0	0	0	0	0	0	0	0	84
RU_ref_2_k97_11484_7	6	0	0	0	0	0	0	0	0	0	0	0	6
RU_ref_2_k97_11484_8	22	0	0	0	0	0	0	0	0	0	0	0	22
RU_ref_2_k97_11484_9	54	0	0	0	0	0	0	0	0	0	0	0	54
RU_ref_2_k97_11484_11	88	0	0	0	0	0	0	0	0	0	0	0	88
RU_ref_2_k97_11484_12	38	0	0	0	0	0	0	0	0	0	0	0	38
RU_ref_2_k97_11484_13	32	0	0	0	0	0	0	0	0	0	0	0	32
RU_ref_2_k97_11484_14	24	0	0	0	0	0	0	0	0	0	0	0	24
RU_ref_2_k97_11485_1	12	0	8	2	0	0	2	0	0	0	10	2	36
RU_ref_2_k97_2633_2	16	0	0	0	0	0	0	0	0	0	0	0	16
RU_ref_2_k97_11486_1	6	0	0	0	0	0	0	0	0	0	0	0	6
RU_ref_2_k97_13039_2	44	0	0	0	0	0	0	0	0	0	0	0	44
RU_ref_2_k97_13039_3	48	0	0	0	0	0	0	0	0	0	0	0	48
RU_ref_2_k97_13039_4	30	0	0	0	0	0	0	0	0	0	0	0	30
RU_ref_2_k97_13039_5	4	0	0	0	0	0	0	0	0	0	0	0	4
RU_ref_2_k97_13039_6	14	0	0	0	0	0	0	0	0	0	0	0	14
RU_ref_2_k97_13039_7	12	0	0	0	0	0	0	0	0	0	0	0	12
RU_ref_2_k97_13039_8	6	0	0	0	0	0	0	0	0	0	0	0	6
RU_ref_2_k97_13039_9	142	0	0	0	0	0	0	0	0	0	0	0	142
RU_ref_2_k97_13039_10	34	0	0	0	0	0	0	0	0	0	0	0	34
RU_ref_2_k97_13039_11	2	0	0	0	0	0	0	0	0	0	0	0	2
RU_ref_2_k97_13039_12	20	0	0	0	0	0	0	0	0	0	0	0	20
RU_ref_2_k97_13039_13	46	0	0	0	0	0	0	0	0	0	0	0	46
RU_ref_2_k97_13039_14	4	0	0	0	0	0	0	0	0	0	0	0	4
RU_ref_2_k97_13039_15	24	0	0	0	0	0	0	0	0	0	0	0	24
RU_ref_2_k97_13039_16	56	0	0	0	0	0	0	0	0	0	0	0	56
RU_ref_2_k97_13039_17	8	0	0	0	0	0	0	0	0	0	0	0	8
RU_ref_2_k97_13041_1	24	0	6	0	0	0	0	0	0	0	4	0	34
RU_ref_2_k97_15143_1	2	0	0	0	0	0	0	0	0	0	0	0	2
RU_ref_2_k97_15143_2	2	0	0	0	0	0	0	0	0	0	0	0	2
RU_ref_2_k97_15143_3	52	0	0	0	0	0	0	0	0	0	0	0	52
RU_ref_2_k97_15143_4	4	0	0	0	0	0	0	0	0	0	0	0	4
RU_ref_2_k97_15143_5	62	0	0	0	0	0	0	0	0	0	0	0	62
RU_ref_2_k97_15144_1	10	0	2	2	4	0	2	0	0	0	12	8	40
RU_ref_2_k97_13042_1	2	0	0	0	0	0	0	0	0	0	0	0	2
RU_ref_2_k97_13042_2	32	0	0	0	0	0	0	0	0	0	0	0	32
RU_ref_2_k97_5251_1	12	0	0	0	0	0	0	0	0	0	0	0	12
RU_ref_2_k97_5251_2	2	0	0	0	0	0	0	0	0	0	0	0	2
RU_ref_2_k97_5251_3	22	0	0	0	0	0	0	0	0	0	0	0	22
RU_ref_2_k97_5251_4	12	0	0	0	0	0	0	0	0	0	0	0	12
RU_ref_2_k97_5251_5	60	0	0	0	0	0	0	0	0	0	0	0	60
RU_ref_2_k97_5251_6	44	0	0	0	0	0	0	0	0	0	0	0	44
RU_ref_2_k97_5251_8	6	0	0	0	0	0	0	0	0	0	0	0	6
RU_ref_2_k97_5251_9	44	0	0	0	0	0	0	0	0	0	0	0	44
RU_ref_2_k97_5251_10	56	0	0	0	0	0	0	0	0	0	0	0	56
RU_ref_2_k97_5251_11	60	0	0	0	0	0	0	0	0	0	0	0	60
RU_ref_2_k97_1588_1	0	0	0	0	0	0	0	2	0	0	0	0	2
RU_ref_2_k97_12005_1	54	0	0	0	0	0	0	0	0	0	0	0	54
RU_ref_2_k97_12005_2	74	0	0	0	0	0	0	0	0	0	0	0	74
RU_ref_2_k97_12005_4	16	0	0	0	0	0	0	0	0	0	0	0	16
RU_ref_2_k97_12005_5	16	0	0	0	0	0	0	0	0	0	0	0	16
RU_ref_2_k97_12005_7	56	0	0	0	0	0	0	0	0	0	0	0	56
RU_ref_2_k97_12005_8	2	0	0	0	0	0	0	0	0	0	0	0	2
RU_ref_2_k97_12005_9	24	0	0	0	0	0	0	0	0	0	0	0	24
RU_ref_2_k97_12005_10	20	0	0	0	0	0	0	0	0	0	0	0	20
RU_ref_2_k97_12005_11	12	0	0	0	0	0	0	0	0	0	0	0	12
RU_ref_2_k97_12005_12	78	0	0	0	0	0	0	0	0	0	0	0	78
RU_ref_2_k97_12005_13	58	0	0	0	0	0	0	4	0	0	0	0	62
RU_ref_2_k97_12005_14	8	0	0	0	0	0	0	0	0	0	0	0	8
RU_ref_2_k97_12005_16	38	0	0	0	0	0	0	0	0	0	0	0	38
RU_ref_2_k97_12005_17	30	0	0	0	0	0	0	0	0	0	0	0	30
RU_ref_2_k97_12005_18	60	0	0	0	0	0	0	0	0	0	0	2	62
RU_ref_2_k97_12005_19	24	0	0	0	0	0	0	0	0	0	0	0	24
RU_ref_2_k97_12005_21	76	0	0	0	0	0	0	0	0	0	0	0	76
RU_ref_2_k97_12005_22	94	0	0	0	0	0	0	0	0	0	0	0	94
RU_ref_2_k97_12005_25	62	0	0	0	0	0	0	0	0	0	0	0	62
RU_ref_2_k97_12005_26	82	0	0	0	0	0	0	0	0	0	0	0	82
RU_ref_2_k97_12005_27	8	0	0	0	0	0	0	0	0	0	0	0	8
RU_ref_2_k97_12005_28	84	0	0	0	0	0	0	0	0	0	0	0	84
RU_ref_2_k97_12006_1	1190	0	0	0	0	0	0	0	0	0	0	2	1192
RU_ref_2_k97_10451_2	92	0	0	0	0	0	0	0	0	0	0	0	92
RU_ref_2_k97_10451_3	94	0	0	0	0	0	0	0	0	0	0	0	94
RU_ref_2_k97_10451_4	88	0	0	0	0	0	0	0	0	0	0	0	88
RU_ref_2_k97_10451_5	84	0	0	0	0	0	0	0	0	0	0	0	84
RU_ref_2_k97_10451_6	84	0	0	0	0	0	0	0	0	0	0	0	84
RU_ref_2_k97_10451_7	64	0	0	0	0	0	0	0	0	0	0	0	64
RU_ref_2_k97_10451_8	40	0	0	0	0	0	0	0	0	0	0	0	40
RU_ref_2_k97_10451_9	52	0	0	0	0	0	0	0	0	0	0	0	52
RU_ref_2_k97_10451_10	70	0	0	0	0	0	0	0	0	0	0	0	70
RU_ref_2_k97_10451_11	24	0	0	0	0	0	0	0	0	0	0	0	24
RU_ref_2_k97_10451_12	64	0	0	0	0	0	0	0	0	0	0	0	64
RU_ref_2_k97_10451_13	16	0	0	0	0	0	0	0	0	0	0	0	16
RU_ref_2_k97_10451_14	20	0	0	0	0	0	0	0	0	0	0	0	20
RU_ref_2_k97_10451_15	2	0	0	0	0	0	0	0	0	0	0	0	2
RU_ref_2_k97_10451_16	16	0	0	0	0	0	0	0	0	0	0	0	16
RU_ref_2_k97_10451_17	80	0	0	0	0	0	0	0	0	0	0	0	80
RU_ref_2_k97_10451_18	16	0	0	0	0	0	0	0	0	0	0	0	16
RU_ref_2_k97_10452_1	4	0	0	2	2	0	4	0	0	0	0	0	12
RU_ref_2_k97_4202_1	2	0	0	0	0	0	0	0	0	0	0	0	2
RU_ref_2_k97_4202_2	32	0	0	0	0	0	0	0	0	0	0	0	32
RU_ref_2_k97_4203_1	46	0	0	0	0	0	0	0	0	0	0	0	46
RU_ref_2_k97_4203_2	48	0	0	0	0	0	0	0	0	0	0	0	48
RU_ref_2_k97_7845_1	24	0	0	0	0	0	0	2	0	0	0	0	26
RU_ref_2_k97_7845_2	58	0	0	0	0	0	0	0	0	0	0	0	58
RU_ref_2_k97_7845_3	14	0	0	0	0	0	0	0	0	0	0	0	14
RU_ref_2_k97_7845_4	8	0	0	0	0	0	0	0	0	0	0	0	8
RU_ref_2_k97_7845_5	8	0	0	0	0	0	0	0	0	0	0	0	8
RU_ref_2_k97_7845_6	14	0	0	0	0	0	0	0	0	0	0	0	14
RU_ref_2_k97_7845_7	100	0	0	0	0	0	0	0	0	0	0	0	100
RU_ref_2_k97_7845_8	6	0	0	0	0	0	0	0	0	0	0	0	6
RU_ref_2_k97_7845_9	22	0	0	0	0	0	0	0	0	0	0	0	22
RU_ref_2_k97_7845_10	58	0	0	0	0	0	0	0	0	0	0	0	58
RU_ref_2_k97_7845_12	46	0	0	0	0	0	0	0	0	0	0	0	46
RU_ref_2_k97_7845_13	14	0	0	0	0	0	0	0	0	0	0	0	14
RU_ref_2_k97_7845_14	6	0	0	0	0	0	0	0	0	0	0	0	6
RU_ref_2_k97_7845_15	54	0	0	0	0	0	0	0	0	0	0	4	58
RU_ref_2_k97_7845_17	12	0	0	0	0	0	0	0	0	0	0	0	12
RU_ref_2_k97_7845_18	10	0	0	0	0	0	0	0	0	0	0	0	10
RU_ref_2_k97_7845_19	12	0	0	0	0	0	0	0	0	0	0	0	12
RU_ref_2_k97_7845_20	14	0	0	0	0	0	0	0	0	0	0	0	14
RU_ref_2_k97_7845_21	28	0	0	0	0	0	0	0	0	0	0	0	28
RU_ref_2_k97_4204_1	24	14	50	44	12	22	6	2	22	24	36	10	266
RU_ref_2_k97_4205_1	2	2	4	0	0	0	0	0	0	0	0	0	8
RU_ref_2_k97_10453_2	22	4	24	8	10	0	32	0	8	2	30	6	146
RU_ref_2_k97_7847_1	72	0	0	0	0	0	0	2	0	0	0	0	74
RU_ref_2_k97_14652_1	44	0	0	0	0	0	0	0	0	0	0	0	44
RU_ref_2_k97_14652_2	46	0	0	0	0	0	0	0	0	0	0	0	46
RU_ref_2_k97_14652_3	10	0	0	0	0	0	0	0	0	0	0	0	10
RU_ref_2_k97_14653_1	16	0	0	0	0	0	0	0	0	0	0	0	16
RU_ref_2_k97_14653_2	28	0	0	0	0	0	0	0	0	0	0	0	28
RU_ref_2_k97_14654_1	24	0	0	0	0	0	0	0	0	0	0	0	24
RU_ref_2_k97_14654_2	52	0	0	0	0	0	0	0	0	0	0	0	52
RU_ref_2_k97_14655_1	4	0	0	0	0	0	0	0	0	0	0	0	4
RU_ref_2_k97_14655_2	10	0	0	0	0	0	0	0	0	0	0	0	10
RU_ref_2_k97_14656_1	24	0	0	0	0	0	0	0	0	0	0	0	24
RU_ref_2_k97_547_1	18	0	0	0	0	0	0	0	0	0	0	0	18
RU_ref_2_k97_14657_1	4	10	6	2	2	2	0	0	4	2	0	0	32
RU_ref_2_k97_15660_1	16	8	20	20	0	0	10	6	4	0	10	12	106
RU_ref_2_k97_15660_2	42	10	30	26	18	0	20	24	4	4	16	12	206
RU_ref_2_k97_15660_4	56	2	36	26	6	0	14	12	8	6	12	14	192
RU_ref_2_k97_8374_1	20	0	0	0	0	0	0	0	0	0	0	0	20
RU_ref_2_k97_8374_2	38	0	0	0	0	0	0	0	0	0	0	0	38
RU_ref_2_k97_8374_3	28	0	0	0	0	0	0	0	0	0	0	0	28
RU_ref_2_k97_8374_4	48	0	0	0	0	0	0	0	0	0	0	0	48
RU_ref_2_k97_8374_5	2	0	0	0	0	0	0	0	0	0	0	0	2
RU_ref_2_k97_8374_6	18	0	0	0	0	0	0	0	0	0	0	0	18
RU_ref_2_k97_8374_7	92	0	0	0	0	0	0	0	0	0	0	0	92
RU_ref_2_k97_8374_8	84	0	0	0	0	0	0	0	0	0	0	0	84
RU_ref_2_k97_8374_9	40	0	0	0	0	0	0	0	0	0	0	0	40
RU_ref_2_k97_8374_10	10	0	0	0	0	0	0	0	0	0	0	0	10
RU_ref_2_k97_8374_11	72	0	0	0	0	0	0	0	0	0	0	0	72
RU_ref_2_k97_8374_12	10	0	0	0	0	0	0	2	0	0	0	0	12
RU_ref_2_k97_8374_13	66	0	0	0	0	0	0	0	0	0	0	0	66
RU_ref_2_k97_8374_14	2	0	0	0	0	0	0	0	0	0	0	0	2
RU_ref_2_k97_8374_15	12	0	0	0	0	0	0	0	0	0	0	0	12
RU_ref_2_k97_8374_16	58	0	0	0	0	0	0	0	0	0	0	0	58
RU_ref_2_k97_8374_17	14	0	0	0	0	0	0	0	0	0	0	0	14
RU_ref_2_k97_8374_18	10	0	0	0	0	0	0	0	0	0	0	0	10
RU_ref_2_k97_8374_19	2	0	0	0	0	0	0	0	0	0	0	0	2
RU_ref_2_k97_8374_20	30	0	0	0	0	0	0	0	0	0	0	2	32
RU_ref_2_k97_8374_22	30	0	0	0	0	0	0	0	0	0	0	0	30
RU_ref_2_k97_8374_23	4	0	0	0	0	0	0	0	0	0	0	0	4
RU_ref_2_k97_8374_24	6	0	0	0	0	0	0	0	0	0	0	0	6
RU_ref_2_k97_8374_26	2	0	0	0	0	0	0	0	0	0	0	0	2
RU_ref_2_k97_8374_27	52	0	0	0	0	0	0	0	0	0	0	0	52
RU_ref_2_k97_8374_29	22	0	0	0	0	0	0	0	0	0	0	0	22
RU_ref_2_k97_8374_30	62	0	0	0	0	0	0	0	0	0	0	0	62
RU_ref_2_k97_9405_1	10	0	2	0	0	0	8	4	0	2	0	0	26
RU_ref_2_k97_8375_1	168	0	0	0	0	0	0	0	0	0	0	0	168
RU_ref_2_k97_9407_1	6	0	2	2	2	0	4	2	2	0	0	0	20
RU_ref_2_k97_9408_1	8	2	6	0	0	0	2	0	0	4	0	0	22
RU_ref_2_k97_8376_1	76	0	0	0	0	0	0	0	0	0	0	0	76
RU_ref_2_k97_8376_2	70	0	0	0	0	0	0	0	0	0	0	0	70
RU_ref_2_k97_11487_1	92	0	0	0	0	0	0	0	0	0	0	0	92
RU_ref_2_k97_11487_2	40	0	0	0	0	0	0	0	0	0	0	0	40
RU_ref_2_k97_11487_3	10	0	0	0	0	0	0	0	0	0	0	0	10
RU_ref_2_k97_11487_4	26	0	0	0	0	0	0	0	0	0	0	0	26
RU_ref_2_k97_10990_1	12	0	0	0	0	0	0	0	0	0	0	0	12
RU_ref_2_k97_10990_2	24	0	0	0	0	0	0	0	0	0	0	0	24
RU_ref_2_k97_9409_2	84	0	0	0	0	0	0	0	0	0	0	0	84
RU_ref_2_k97_9409_3	52	0	0	0	0	0	0	0	0	0	0	0	52
RU_ref_2_k97_9409_4	60	0	0	0	0	0	0	0	0	0	0	0	60
RU_ref_2_k97_11488_1	58	0	0	0	0	0	0	0	0	0	0	0	58
RU_ref_2_k97_11488_2	6	0	0	0	0	0	0	0	0	0	0	0	6
RU_ref_2_k97_11488_3	4	0	0	0	0	0	0	0	0	0	0	0	4
RU_ref_2_k97_14103_1	2	0	0	0	0	0	0	0	0	0	0	0	2
RU_ref_2_k97_14104_1	0	0	6	0	0	0	0	0	0	0	0	0	6
RU_ref_2_k97_11489_1	96	0	0	0	0	0	0	0	0	0	0	0	96
RU_ref_2_k97_14105_1	18	0	0	0	0	0	0	0	0	0	0	0	18
RU_ref_2_k97_14108_1	8	0	0	0	0	0	4	0	2	0	0	0	14
RU_ref_2_k97_14109_1	10	0	4	4	0	0	2	0	2	0	0	0	22
RU_ref_2_k97_5254_1	32	14	30	26	18	0	10	32	10	8	24	2	206
RU_ref_2_k97_5254_2	22	10	14	8	2	0	0	2	0	4	0	0	62
RU_ref_2_k97_2639_1	32	0	0	0	0	0	0	0	0	0	0	0	32
RU_ref_2_k97_2639_2	22	0	0	0	0	0	0	0	0	0	0	0	22
RU_ref_2_k97_2639_3	14	0	0	0	0	0	0	0	0	0	0	0	14
RU_ref_2_k97_16185_1	56	0	0	0	0	0	0	0	0	0	0	0	56
RU_ref_2_k97_16185_2	72	0	0	0	0	0	0	0	0	0	0	0	72
RU_ref_2_k97_16185_4	12	0	0	0	0	0	0	0	0	0	0	0	12
RU_ref_2_k97_16185_5	8	0	0	0	0	0	0	0	0	0	0	0	8
RU_ref_2_k97_16185_6	30	0	0	0	0	0	0	0	0	0	0	0	30
RU_ref_2_k97_16185_8	14	0	0	0	0	0	0	0	0	0	0	0	14
RU_ref_2_k97_16185_9	30	0	0	0	0	0	0	0	0	0	0	0	30
RU_ref_2_k97_16185_11	14	0	0	0	0	0	0	2	0	0	0	0	16
RU_ref_2_k97_16185_12	60	0	0	0	0	0	0	0	0	0	0	0	60
RU_ref_2_k97_16185_14	2	0	0	0	0	0	0	0	0	0	0	0	2
RU_ref_2_k97_16185_15	34	0	0	0	0	0	0	0	0	0	0	0	34
RU_ref_2_k97_16185_16	2	0	0	0	0	0	0	0	0	0	0	0	2
RU_ref_2_k97_16185_17	16	0	0	0	0	0	0	0	0	0	0	0	16
RU_ref_2_k97_16185_18	2	0	0	0	0	0	0	0	0	0	0	0	2
RU_ref_2_k97_16185_19	84	0	0	0	0	0	0	0	0	0	0	0	84
RU_ref_2_k97_16185_20	10	0	0	0	0	0	0	0	0	0	0	0	10
RU_ref_2_k97_16185_21	66	0	0	0	0	0	0	0	0	0	0	0	66
RU_ref_2_k97_16185_22	104	0	0	0	0	0	0	2	0	0	0	0	106
RU_ref_2_k97_16185_23	48	0	0	0	0	0	0	0	0	0	0	0	48
RU_ref_2_k97_16185_24	8	0	0	0	0	0	0	0	0	0	0	0	8
RU_ref_2_k97_16185_25	26	0	0	0	0	0	0	0	0	0	0	0	26
RU_ref_2_k97_16185_27	8	0	0	0	0	0	0	0	0	0	0	0	8
RU_ref_2_k97_16185_28	10	0	0	0	0	0	0	0	0	0	0	0	10
RU_ref_2_k97_16185_31	24	0	0	0	0	0	0	0	0	0	0	0	24
RU_ref_2_k97_16185_32	44	0	0	0	0	0	0	0	0	0	0	6	50
RU_ref_2_k97_16185_33	62	0	0	0	0	0	0	0	0	0	0	2	64
RU_ref_2_k97_16185_34	16	0	0	0	0	0	0	2	0	0	0	2	20
RU_ref_2_k97_12008_1	40	0	0	0	0	0	0	0	0	0	0	0	40
RU_ref_2_k97_12008_2	24	0	0	0	0	0	0	0	0	0	0	0	24
RU_ref_2_k97_12008_3	24	0	0	0	0	0	0	0	0	0	0	0	24
RU_ref_2_k97_12008_5	16	0	0	0	0	0	0	0	0	0	0	0	16
RU_ref_2_k97_12008_6	14	0	0	0	0	0	0	0	0	0	0	0	14
RU_ref_2_k97_2640_1	20	12	14	2	4	0	20	2	2	0	20	2	98
RU_ref_2_k97_13043_1	56	0	0	0	0	0	0	0	0	0	0	0	56
RU_ref_2_k97_13043_2	2	0	0	0	0	0	0	0	0	0	0	0	2
RU_ref_2_k97_13043_3	10	0	0	0	0	0	0	0	0	0	0	0	10
RU_ref_2_k97_2643_1	6	0	0	0	0	0	0	0	0	0	0	0	6
RU_ref_2_k97_13044_1	46	10	34	12	12	2	16	4	2	2	10	12	162
RU_ref_2_k97_13044_2	34	22	30	18	14	0	32	14	0	6	28	22	220
RU_ref_2_k97_7849_1	66	0	0	0	0	0	0	0	0	0	0	0	66
RU_ref_2_k97_7849_2	84	0	0	0	0	0	0	0	0	0	0	0	84
RU_ref_2_k97_7849_3	48	0	0	0	0	0	0	0	0	0	0	0	48
RU_ref_2_k97_7849_4	10	0	0	0	0	0	0	0	0	0	0	0	10
RU_ref_2_k97_13045_1	22	0	0	0	0	0	0	0	0	0	0	0	22
RU_ref_2_k97_13045_2	22	0	0	0	0	0	0	0	0	0	0	0	22
RU_ref_2_k97_13045_3	18	0	0	0	0	0	0	0	0	0	0	0	18
RU_ref_2_k97_13045_4	16	0	0	0	0	0	0	0	0	0	0	0	16
RU_ref_2_k97_4206_1	100	0	0	0	0	0	0	0	0	0	0	0	100
RU_ref_2_k97_4206_2	88	0	0	0	0	0	0	0	0	0	0	0	88
[truncated: 220,759 more rows]
