# Supplementary material for: Dynamic Interplay between Microbiota Shifts and Differential Metabolites during Dairy Processing and Storage
Source: Molecules. 2024 Jun 9;29(12):2745. doi: 10.3390/molecules29122745 (PMC11206652; doi:10.3390/molecules29122745)
Supplement: Supplementary file 1 [file molecules-29-02745-s001.zip › Table S3 Reads number_relative.xls]

GeneID	RU_ref_2	RP_ref_3	RAw_fro_3	RAw_fro_1	RP_ref_2	RAw_ref_3	RP_ref_1	RU_ref_5	RAw_ref_1	RAw_ref_2	RAw_fro_2	RU_ref_6	Total
RU_ref_2_k97_14588_1	9.5273482531607e-07	0	0	1.41794715566181e-07	0	0	0	6.59202690390756e-08	0	0	0	0	1.16044980992133e-06
RU_ref_2_k97_13025_1	1.90546965063214e-06	3.50120110454492e-08	5.92393794011527e-08	0	1.05852320769792e-07	0	1.01461486766911e-07	0	0	9.73401322171016e-08	0	0	2.30437498083255e-06
RU_ref_2_k97_13025_2	1.90546965063214e-06	1.40048044181797e-07	2.36957517604611e-07	0	0	0	0	0	0	0	1.38989347300465e-07	6.38995968638333e-08	2.48536415658285e-06
RU_ref_2_k97_10420_2	2.19129009822696e-05	4.5515614359084e-07	1.54022386442997e-06	6.38076220047816e-07	2.11704641539584e-07	0	5.07307433834555e-07	3.95521614234454e-07	1.70048091867688e-07	9.73401322171016e-08	5.55957389201862e-07	6.38995968638333e-08	2.65481361100973e-05
RU_ref_2_k97_13026_2	3.81093930126428e-06	7.00240220908984e-08	4.73915035209221e-07	6.38076220047816e-07	5.2926160384896e-08	1.16890932635931e-07	1.01461486766911e-07	0	0	4.86700661085508e-08	6.94946736502327e-08	2.55598387455333e-07	5.63799628561407e-06
RU_ref_2_k97_14068_2	6.66914377721249e-06	0	0	0	0	0	0	0	0	0	0	0	6.66914377721249e-06
RU_ref_2_k97_14068_3	1.61964920303732e-05	0	0	0	0	0	0	0	0	0	0	0	1.61964920303732e-05
RU_ref_2_k97_14591_1	1.71492268556893e-05	0	0	0	0	0	0	0	0	0	0	0	1.71492268556893e-05
RU_ref_2_k97_6774_1	6.66914377721249e-06	0	0	0	0	0	0	0	0	0	0	0	6.66914377721249e-06
RU_ref_2_k97_6774_2	3.33457188860624e-05	0	0	0	0	0	0	0	0	0	0	0	3.33457188860624e-05
RU_ref_2_k97_6774_3	8.57461342784463e-06	0	0	0	0	0	0	0	0	0	0	0	8.57461342784463e-06
RU_ref_2_k97_8859_1	3.81093930126428e-06	0	0	0	0	0	0	0	0	0	0	0	3.81093930126428e-06
RU_ref_2_k97_8859_2	1.61964920303732e-05	0	0	0	0	0	0	0	0	0	0	0	1.61964920303732e-05
RU_ref_2_k97_8859_3	1.23855527291089e-05	0	0	0	0	0	0	0	0	0	0	0	1.23855527291089e-05
RU_ref_2_k97_8859_4	2.19129009822696e-05	0	0	0	0	0	0	0	0	0	0	0	2.19129009822696e-05
RU_ref_2_k97_14070_1	1.81019616810053e-05	0	0	0	0	0	0	0	0	0	0	0	1.81019616810053e-05
RU_ref_2_k97_14592_1	2.47711054582178e-05	3.85132121499941e-07	1.1255482086219e-06	2.83589431132363e-07	7.40966245388544e-07	0	3.55115203684188e-07	6.59202690390756e-08	0	1.94680264434203e-07	2.77978694600931e-07	1.916987905915e-07	2.83917346872104e-05
RU_ref_2_k97_13027_3	9.5273482531607e-07	7.00240220908984e-08	0	0	0	0	0	0	0	4.86700661085508e-08	0	0	1.07142891351552e-06
RU_ref_2_k97_15109_1	2.00074313316375e-05	0	0	0	0	0	0	0	0	0	0	0	2.00074313316375e-05
RU_ref_2_k97_15109_2	1.23855527291089e-05	0	0	0	0	0	0	0	0	0	0	0	1.23855527291089e-05
RU_ref_2_k97_15110_1	9.5273482531607e-07	0	0	0	0	0	0	0	0	0	0	0	9.5273482531607e-07
RU_ref_2_k97_14593_1	9.5273482531607e-07	3.50120110454492e-08	1.18478758802305e-07	0	0	0	0	0	0	0	0	0	1.10622559516382e-06
RU_ref_2_k97_15111_1	2.85820447594821e-06	0	5.92393794011527e-08	0	1.58778481154688e-07	0	5.07307433834555e-08	0	5.66826972892294e-08	0	0	1.916987905915e-07	3.37533456776824e-06
RU_ref_2_k97_14594_1	2.85820447594821e-06	0	0	0	0	0	0	0	0	0	0	0	2.85820447594821e-06
RU_ref_2_k97_13028_1	2.47711054582178e-05	0	0	0	0	0	0	0	0	0	0	0	2.47711054582178e-05
RU_ref_2_k97_8340_1	3.04875144101142e-05	0	0	0	0	0	0	0	0	0	0	0	3.04875144101142e-05
RU_ref_2_k97_15112_1	9.5273482531607e-06	0	0	0	0	0	0	0	0	0	0	0	9.5273482531607e-06
RU_ref_2_k97_15112_2	3.14402492354303e-05	0	0	0	0	0	0	0	0	0	0	0	3.14402492354303e-05
RU_ref_2_k97_8342_1	3.81093930126428e-06	0	0	0	0	0	5.07307433834555e-08	0	0	0	0	0	3.86167004464774e-06
RU_ref_2_k97_15113_1	0	0	0	0	0	0	0	0	0	4.86700661085508e-08	0	0	4.86700661085508e-08
RU_ref_2_k97_14071_2	2.85820447594821e-06	0	0	0	0	0	0	0	0	0	0	0	2.85820447594821e-06
RU_ref_2_k97_14071_3	3.90621278379589e-05	0	0	0	0	0	0	0	0	0	0	0	3.90621278379589e-05
RU_ref_2_k97_14071_4	2.667657510885e-05	0	0	0	0	0	0	0	0	0	0	0	2.667657510885e-05
RU_ref_2_k97_8343_1	3.71566581873267e-05	0	0	0	0	0	0	0	0	0	0	0	3.71566581873267e-05
RU_ref_2_k97_8343_2	2.00074313316375e-05	0	0	0	0	0	0	0	0	0	0	0	2.00074313316375e-05
RU_ref_2_k97_8344_2	1.04800830784768e-05	0	5.92393794011527e-08	7.08973577830907e-08	0	0	5.07307433834555e-08	1.31840538078151e-07	0	0	0	6.38995968638333e-08	1.08566906939865e-05
RU_ref_2_k97_15114_1	1.14328179037928e-05	0	0	0	0	0	0	0	0	0	0	0	1.14328179037928e-05
RU_ref_2_k97_15114_2	2.85820447594821e-06	0	0	0	0	0	0	0	0	0	0	0	2.85820447594821e-06
RU_ref_2_k97_15114_3	3.81093930126428e-06	0	0	0	0	0	0	0	0	0	0	0	3.81093930126428e-06
RU_ref_2_k97_15114_4	1.14328179037928e-05	0	0	0	0	0	0	0	0	0	0	0	1.14328179037928e-05
RU_ref_2_k97_15114_5	2.57238402835339e-05	0	0	0	0	0	0	0	0	0	0	0	2.57238402835339e-05
RU_ref_2_k97_15114_6	3.81093930126428e-06	0	0	0	0	0	0	0	0	0	0	0	3.81093930126428e-06
RU_ref_2_k97_14072_1	1.23855527291089e-05	0	0	0	0	0	0	0	0	0	0	0	1.23855527291089e-05
RU_ref_2_k97_14072_2	7.62187860252856e-06	0	0	0	0	0	0	0	0	0	0	0	7.62187860252856e-06
RU_ref_2_k97_14072_5	5.71640895189642e-06	0	0	0	0	0	0	0	0	0	0	0	5.71640895189642e-06
RU_ref_2_k97_14596_2	1.52437572050571e-05	0	0	0	0	0	0	0	0	0	0	0	1.52437572050571e-05
RU_ref_2_k97_14596_3	1.61964920303732e-05	0	0	0	0	0	0	0	0	0	0	0	1.61964920303732e-05
RU_ref_2_k97_14596_4	1.90546965063214e-05	0	0	0	0	0	0	0	0	0	0	0	1.90546965063214e-05
RU_ref_2_k97_14596_5	2.38183706329017e-05	0	0	0	0	0	0	0	0	0	0	0	2.38183706329017e-05
RU_ref_2_k97_14596_6	7.62187860252856e-06	0	0	0	0	0	0	0	0	0	0	0	7.62187860252856e-06
RU_ref_2_k97_14597_1	4.76367412658035e-06	0	5.92393794011527e-08	0	1.05852320769792e-07	0	0	1.31840538078151e-07	0	1.94680264434203e-07	6.94946736502327e-08	0	5.32478130291388e-06
RU_ref_2_k97_14599_1	1.90546965063214e-06	0	0	0	0	0	0	0	0	0	0	0	1.90546965063214e-06
RU_ref_2_k97_14601_1	4.76367412658035e-06	3.50120110454492e-08	2.96196897005763e-07	7.08973577830907e-08	5.2926160384896e-08	0	0	0	0	0	2.08484020950698e-07	0	5.42719057375025e-06
RU_ref_2_k97_14602_1	5.71640895189642e-06	0	0	2.12692073349272e-07	5.2926160384896e-08	0	1.01461486766911e-07	0	0	0	1.38989347300465e-07	6.38995968638333e-08	6.2863776165618e-06
RU_ref_2_k97_8345_1	2.95347795847982e-05	0	0	0	0	0	0	0	0	0	0	0	2.95347795847982e-05
RU_ref_2_k97_8345_2	3.52511885366946e-05	0	0	0	0	0	0	0	0	0	0	0	3.52511885366946e-05
RU_ref_2_k97_8345_3	2.57238402835339e-05	0	0	0	0	0	0	0	0	0	0	0	2.57238402835339e-05
RU_ref_2_k97_8345_4	3.62039233620107e-05	0	0	0	0	0	0	0	0	0	0	0	3.62039233620107e-05
RU_ref_2_k97_14605_2	1.3338287554425e-05	0	0	0	0	0	0	0	0	0	0	0	1.3338287554425e-05
RU_ref_2_k97_13029_1	1.04800830784768e-05	0	0	0	0	0	0	0	0	0	0	0	1.04800830784768e-05
RU_ref_2_k97_13029_2	4.76367412658035e-06	0	0	0	0	0	0	0	0	0	0	0	4.76367412658035e-06
RU_ref_2_k97_13029_4	3.81093930126428e-06	0	0	0	0	0	0	0	0	0	0	0	3.81093930126428e-06
RU_ref_2_k97_13029_5	1.04800830784768e-05	0	0	0	0	0	0	0	0	0	0	0	1.04800830784768e-05
RU_ref_2_k97_13029_6	2.09601661569535e-05	0	0	0	0	0	0	0	0	0	0	0	2.09601661569535e-05
RU_ref_2_k97_13029_8	2.09601661569535e-05	0	0	0	0	0	0	0	0	0	0	0	2.09601661569535e-05
RU_ref_2_k97_13029_9	1.71492268556893e-05	0	0	0	0	0	0	0	0	0	0	0	1.71492268556893e-05
RU_ref_2_k97_13029_10	1.71492268556893e-05	0	0	0	0	0	0	0	0	0	0	0	1.71492268556893e-05
RU_ref_2_k97_13029_13	2.85820447594821e-06	0	0	0	0	0	0	0	0	0	0	0	2.85820447594821e-06
RU_ref_2_k97_13029_14	1.3338287554425e-05	0	0	0	0	0	0	0	0	0	0	0	1.3338287554425e-05
RU_ref_2_k97_13029_15	3.42984537113785e-05	0	0	0	0	0	0	0	0	0	0	0	3.42984537113785e-05
RU_ref_2_k97_13029_16	7.62187860252856e-06	0	0	0	0	0	0	0	0	0	0	0	7.62187860252856e-06
RU_ref_2_k97_14075_1	3.23929840607464e-05	0	0	0	0	0	0	0	0	0	0	0	3.23929840607464e-05
RU_ref_2_k97_14075_2	1.61964920303732e-05	0	0	0	0	0	0	0	0	0	0	0	1.61964920303732e-05
RU_ref_2_k97_14075_3	1.90546965063214e-06	0	0	0	0	0	0	0	0	0	0	0	1.90546965063214e-06
RU_ref_2_k97_14075_4	1.04800830784768e-05	0	0	0	0	0	0	0	0	0	0	0	1.04800830784768e-05
RU_ref_2_k97_11983_1	5.71640895189642e-06	0	2.36957517604611e-07	0	0	0	1.01461486766911e-07	0	0	0	1.38989347300465e-07	0	6.19381730356841e-06
RU_ref_2_k97_15115_1	2.85820447594821e-05	0	0	0	0	0	0	0	0	0	0	0	2.85820447594821e-05
RU_ref_2_k97_15115_2	3.42984537113785e-05	0	0	0	0	0	0	0	0	0	0	0	3.42984537113785e-05
RU_ref_2_k97_15115_3	2.57238402835339e-05	0	0	0	0	0	0	0	0	0	0	0	2.57238402835339e-05
RU_ref_2_k97_15115_4	3.04875144101142e-05	0	0	0	0	0	0	0	0	0	0	0	3.04875144101142e-05
RU_ref_2_k97_15115_9	2.85820447594821e-05	0	0	0	0	0	0	0	0	0	0	0	2.85820447594821e-05
RU_ref_2_k97_15115_10	5.71640895189642e-06	0	0	0	0	0	0	0	0	0	0	0	5.71640895189642e-06
RU_ref_2_k97_15115_12	5.71640895189642e-06	0	0	0	0	0	0	0	0	0	0	0	5.71640895189642e-06
RU_ref_2_k97_16149_2	3.81093930126428e-06	0	0	0	0	0	1.01461486766911e-07	0	0	0	0	6.38995968638333e-08	3.97630038489502e-06
RU_ref_2_k97_14606_3	2.38183706329017e-05	2.10072066272695e-07	5.80545918131296e-06	5.45909654929798e-06	4.23409283079168e-07	2.27937318640065e-06	3.55115203684188e-07	3.95521614234454e-07	1.98389440512303e-06	1.16808158660522e-06	6.25452062852095e-06	5.11196774910667e-07	4.86641111123437e-05
RU_ref_2_k97_16150_1	3.33457188860624e-05	0	0	0	0	0	0	0	0	0	0	0	3.33457188860624e-05
RU_ref_2_k97_16151_1	2.57238402835339e-05	0	0	0	0	0	0	0	0	0	0	0	2.57238402835339e-05
RU_ref_2_k97_16151_2	8.57461342784463e-06	0	0	0	0	0	0	0	0	0	0	0	8.57461342784463e-06
RU_ref_2_k97_16151_3	2.19129009822696e-05	0	0	0	0	0	0	0	0	0	0	0	2.19129009822696e-05
RU_ref_2_k97_16151_4	1.71492268556893e-05	0	0	0	0	0	0	0	0	0	0	1.916987905915e-07	1.73409256462808e-05
RU_ref_2_k97_7298_2	1.71492268556893e-05	1.40048044181797e-07	2.01413889963919e-06	7.08973577830907e-07	2.6463080192448e-07	0	3.55115203684188e-07	4.61441883273529e-07	1.70048091867688e-07	4.86700661085508e-08	2.77978694600931e-07	2.55598387455333e-07	2.18458705062559e-05
RU_ref_2_k97_7299_2	1.04800830784768e-05	0	0	0	0	0	0	0	0	0	0	0	1.04800830784768e-05
RU_ref_2_k97_14611_1	1.81019616810053e-05	0	0	0	0	0	0	0	0	0	0	0	1.81019616810053e-05
RU_ref_2_k97_14611_2	4.38258019645392e-05	0	0	0	0	0	0	0	0	0	0	0	4.38258019645392e-05
RU_ref_2_k97_2084_1	1.4291022379741e-05	0	0	0	0	0	0	0	0	0	0	0	1.4291022379741e-05
RU_ref_2_k97_2084_2	5.71640895189642e-06	0	0	0	0	0	0	0	0	0	0	0	5.71640895189642e-06
RU_ref_2_k97_2084_3	2.667657510885e-05	0	0	0	0	0	0	0	0	0	0	0	2.667657510885e-05
RU_ref_2_k97_2084_4	2.85820447594821e-06	0	0	0	0	0	0	0	0	0	0	0	2.85820447594821e-06
RU_ref_2_k97_2084_5	1.4291022379741e-05	0	0	0	0	0	0	0	0	0	0	0	1.4291022379741e-05
RU_ref_2_k97_2084_6	1.23855527291089e-05	0	0	0	0	0	0	0	0	0	0	0	1.23855527291089e-05
RU_ref_2_k97_4689_1	7.62187860252856e-06	0	1.77718138203458e-07	0	1.58778481154688e-07	0	5.07307433834555e-08	0	1.13365394578459e-07	0	0	6.38995968638333e-08	8.18637095671245e-06
RU_ref_2_k97_4690_1	6.66914377721249e-06	3.50120110454492e-08	1.18478758802305e-07	0	0	0	0	0	0	0	0	0	6.82263454706024e-06
RU_ref_2_k97_4691_1	2.85820447594821e-06	7.00240220908984e-08	1.77718138203458e-07	0	0	0	0	0	0	0	1.38989347300465e-07	0	3.24493598354303e-06
RU_ref_2_k97_4692_2	3.81093930126428e-06	0	5.92393794011527e-08	7.08973577830907e-08	1.05852320769792e-07	0	0	0	1.13365394578459e-07	4.86700661085508e-08	0	0	4.20896381990533e-06
RU_ref_2_k97_11985_1	4.76367412658035e-06	0	0	0	0	0	0	0	0	0	0	0	4.76367412658035e-06
RU_ref_2_k97_11985_3	1.04800830784768e-05	0	0	0	0	0	0	0	0	0	0	0	1.04800830784768e-05
RU_ref_2_k97_11985_4	9.5273482531607e-07	0	0	0	0	0	0	0	0	0	0	0	9.5273482531607e-07
RU_ref_2_k97_11985_5	6.66914377721249e-06	0	0	0	0	0	0	0	0	0	0	0	6.66914377721249e-06
RU_ref_2_k97_11985_6	2.85820447594821e-06	0	0	0	0	0	0	0	0	0	0	0	2.85820447594821e-06
RU_ref_2_k97_11985_7	5.71640895189642e-06	0	0	0	0	0	0	0	0	0	0	0	5.71640895189642e-06
RU_ref_2_k97_11985_8	1.4291022379741e-05	0	0	0	0	0	0	0	0	0	0	0	1.4291022379741e-05
RU_ref_2_k97_11985_10	1.71492268556893e-05	0	0	0	0	0	0	0	0	0	0	0	1.71492268556893e-05
RU_ref_2_k97_14614_1	1.90546965063214e-06	3.50120110454492e-08	5.92393794011527e-08	0	1.05852320769792e-07	0	5.07307433834555e-08	0	5.66826972892294e-08	0	1.38989347300465e-07	0	2.35197614982168e-06
RU_ref_2_k97_2085_1	1.52437572050571e-05	0	0	0	0	0	0	0	0	0	0	0	1.52437572050571e-05
RU_ref_2_k97_2085_2	4.66840064404874e-05	0	0	0	0	0	0	0	0	0	0	0	4.66840064404874e-05
RU_ref_2_k97_2085_3	4.76367412658035e-06	0	0	0	0	0	0	0	0	0	0	0	4.76367412658035e-06
RU_ref_2_k97_4693_1	2.38183706329017e-05	0	0	0	0	0	0	0	0	0	0	0	2.38183706329017e-05
RU_ref_2_k97_4695_1	3.81093930126428e-06	3.50120110454492e-08	5.92393794011527e-08	0	0	0	5.07307433834555e-08	0	0	0	0	0	3.95592143509434e-06
RU_ref_2_k97_15631_1	4.28730671392231e-05	0	0	0	0	0	0	0	0	0	0	0	4.28730671392231e-05
RU_ref_2_k97_15631_2	9.5273482531607e-06	0	0	0	0	0	0	0	0	0	0	0	9.5273482531607e-06
RU_ref_2_k97_3648_1	2.38183706329017e-05	0	0	0	0	0	0	0	0	0	0	0	2.38183706329017e-05
RU_ref_2_k97_3648_2	1.4291022379741e-05	0	0	0	0	0	0	0	0	0	0	0	1.4291022379741e-05
RU_ref_2_k97_3648_3	8.57461342784463e-06	0	0	0	0	0	0	0	0	0	0	0	8.57461342784463e-06
RU_ref_2_k97_3648_4	1.14328179037928e-05	0	0	0	0	0	0	0	0	0	0	0	1.14328179037928e-05
RU_ref_2_k97_3648_5	8.57461342784463e-06	0	0	0	0	0	0	0	0	0	0	0	8.57461342784463e-06
RU_ref_2_k97_3648_6	2.85820447594821e-06	0	0	0	0	0	0	0	0	0	0	0	2.85820447594821e-06
RU_ref_2_k97_3648_7	8.57461342784463e-06	0	0	0	0	0	0	0	0	0	0	0	8.57461342784463e-06
RU_ref_2_k97_14615_1	2.47711054582178e-05	4.2014413254539e-07	1.06630882922075e-06	1.27615244009563e-06	4.23409283079168e-07	2.92227331589827e-07	7.10230407368377e-07	3.29601345195378e-07	1.13365394578459e-07	1.94680264434203e-07	1.38989347300465e-07	3.83397581183e-07	3.01196118148085e-05
RU_ref_2_k97_15632_1	0	7.00240220908984e-08	0	0	5.2926160384896e-08	0	0	0	0	0	1.38989347300465e-07	0	2.61939529776259e-07
RU_ref_2_k97_11988_1	2.09601661569535e-05	0	0	0	0	0	0	0	0	0	0	0	2.09601661569535e-05
RU_ref_2_k97_15633_1	1.61964920303732e-05	0	0	0	0	0	0	0	0	0	0	0	1.61964920303732e-05
RU_ref_2_k97_4696_1	1.3338287554425e-05	2.45084077318144e-07	6.51633173412679e-07	3.54486788915453e-07	3.17556962309376e-07	0	4.56576690451099e-07	6.59202690390756e-08	0	0	6.25452062852095e-07	2.55598387455333e-07	1.63105959661783e-05
RU_ref_2_k97_4697_1	7.62187860252856e-06	0	0	0	0	0	0	0	0	0	0	0	7.62187860252856e-06
RU_ref_2_k97_5210_1	1.90546965063214e-06	0	0	0	0	0	0	0	0	0	0	0	1.90546965063214e-06
RU_ref_2_k97_5211_1	4.76367412658035e-06	3.50120110454492e-08	1.89566014083689e-06	1.06346036674636e-06	0	2.92227331589827e-07	0	0	5.10144275603064e-07	4.86700661085508e-08	2.08484020950698e-06	0	1.06936885280175e-05
RU_ref_2_k97_5212_1	2.85820447594821e-05	0	0	0	0	0	0	0	0	0	0	0	2.85820447594821e-05
RU_ref_2_k97_15634_3	1.71492268556893e-05	4.2014413254539e-07	1.1255482086219e-06	2.83589431132363e-07	7.40966245388544e-07	1.75336398953896e-07	4.56576690451099e-07	4.61441883273529e-07	1.70048091867688e-07	1.46010198325652e-07	7.6444141015256e-07	6.38995968638333e-08	2.19572291432658e-05
RU_ref_2_k97_10941_1	1.14328179037928e-05	0	0	0	0	0	0	0	0	0	0	0	1.14328179037928e-05
RU_ref_2_k97_10941_2	7.62187860252856e-06	0	0	0	0	0	0	0	0	0	0	0	7.62187860252856e-06
RU_ref_2_k97_10941_3	6.66914377721249e-06	0	0	0	0	0	0	0	0	0	0	0	6.66914377721249e-06
RU_ref_2_k97_10941_4	3.04875144101142e-05	0	0	0	0	0	0	0	0	0	0	0	3.04875144101142e-05
RU_ref_2_k97_10941_5	2.47711054582178e-05	0	0	0	0	0	0	0	0	0	0	0	2.47711054582178e-05
RU_ref_2_k97_10941_6	2.38183706329017e-05	0	0	0	0	0	0	0	0	0	0	0	2.38183706329017e-05
RU_ref_2_k97_10941_7	1.90546965063214e-05	0	0	0	0	0	0	0	0	0	0	0	1.90546965063214e-05
RU_ref_2_k97_5214_2	8.57461342784463e-06	0	0	0	0	0	0	0	0	0	0	0	8.57461342784463e-06
RU_ref_2_k97_5214_3	2.85820447594821e-06	0	0	0	0	0	0	0	0	0	0	0	2.85820447594821e-06
RU_ref_2_k97_10942_1	2.667657510885e-05	0	0	0	0	0	0	0	0	0	0	0	2.667657510885e-05
RU_ref_2_k97_5217_1	2.85820447594821e-06	0	5.92393794011527e-08	7.08973577830907e-08	0	0	1.01461486766911e-07	0	0	0	0	0	3.08980269989936e-06
RU_ref_2_k97_5219_2	0	0	5.92393794011527e-08	0	5.2926160384896e-08	0	0	0	0	0	0	0	1.12165539786049e-07
RU_ref_2_k97_10943_1	3.81093930126428e-06	0	0	0	0	0	0	0	0	0	0	0	3.81093930126428e-06
RU_ref_2_k97_10943_2	1.4291022379741e-05	0	0	0	0	0	0	0	0	0	0	0	1.4291022379741e-05
RU_ref_2_k97_14616_1	1.71492268556893e-05	0	0	0	0	0	0	0	0	0	0	0	1.71492268556893e-05
RU_ref_2_k97_14616_2	2.57238402835339e-05	0	0	0	0	0	0	0	0	0	0	0	2.57238402835339e-05
RU_ref_2_k97_14616_3	1.14328179037928e-05	0	0	0	0	0	0	0	0	0	0	0	1.14328179037928e-05
RU_ref_2_k97_14616_4	1.90546965063214e-05	0	0	0	0	0	0	0	0	0	0	0	1.90546965063214e-05
RU_ref_2_k97_14616_5	1.3338287554425e-05	0	0	0	0	0	0	0	0	0	0	0	1.3338287554425e-05
RU_ref_2_k97_14616_6	2.57238402835339e-05	0	0	0	0	0	0	0	0	0	0	0	2.57238402835339e-05
RU_ref_2_k97_14616_7	2.85820447594821e-05	0	0	0	0	0	0	0	0	0	0	0	2.85820447594821e-05
RU_ref_2_k97_14616_8	2.09601661569535e-05	0	0	0	0	0	0	0	0	0	0	0	2.09601661569535e-05
RU_ref_2_k97_14616_9	1.3338287554425e-05	0	0	0	0	0	0	0	0	0	0	0	1.3338287554425e-05
RU_ref_2_k97_14616_10	1.90546965063214e-05	0	0	0	0	0	0	0	0	0	0	0	1.90546965063214e-05
RU_ref_2_k97_5220_1	5.71640895189642e-06	3.50120110454492e-08	5.92393794011527e-08	0	5.2926160384896e-08	0	0	0	0	0	6.94946736502327e-08	0	5.93308117637815e-06
RU_ref_2_k97_6253_1	5.14476805670678e-05	0	0	0	0	0	0	0	0	0	0	0	5.14476805670678e-05
RU_ref_2_k97_6253_2	1.52437572050571e-05	0	0	0	0	0	0	0	0	0	0	0	1.52437572050571e-05
RU_ref_2_k97_6253_3	1.4291022379741e-05	0	0	0	0	0	0	0	0	0	0	0	1.4291022379741e-05
RU_ref_2_k97_15639_1	4.76367412658035e-06	3.50120110454492e-08	3.55436276406916e-07	3.54486788915453e-07	0	0	1.01461486766911e-07	6.59202690390756e-08	5.66826972892294e-08	1.46010198325652e-07	1.38989347300465e-07	1.27799193727667e-07	6.14547239539717e-06
RU_ref_2_k97_11463_1	2.57238402835339e-05	0	0	0	0	0	0	0	0	0	0	0	2.57238402835339e-05
RU_ref_2_k97_11463_2	1.81019616810053e-05	0	0	0	0	0	0	0	0	0	0	0	1.81019616810053e-05
RU_ref_2_k97_11463_3	2.667657510885e-05	0	0	0	0	0	0	0	0	0	0	0	2.667657510885e-05
RU_ref_2_k97_11463_4	4.57312716151713e-05	0	0	0	0	0	0	0	0	0	0	0	4.57312716151713e-05
RU_ref_2_k97_11463_5	2.85820447594821e-05	0	0	0	0	0	0	0	0	0	0	0	2.85820447594821e-05
RU_ref_2_k97_11463_6	3.33457188860624e-05	0	0	0	0	0	0	0	0	0	0	0	3.33457188860624e-05
RU_ref_2_k97_7815_2	1.23855527291089e-05	0	0	0	0	0	0	0	0	0	0	0	1.23855527291089e-05
RU_ref_2_k97_7815_3	9.5273482531607e-06	0	0	0	0	0	0	0	0	0	0	0	9.5273482531607e-06
RU_ref_2_k97_7815_4	2.19129009822696e-05	0	0	0	0	0	0	0	0	0	0	0	2.19129009822696e-05
RU_ref_2_k97_14618_1	8.57461342784463e-06	0	0	0	0	0	0	0	0	0	0	0	8.57461342784463e-06
RU_ref_2_k97_5224_1	5.71640895189642e-06	0	1.77718138203458e-07	0	5.2926160384896e-08	0	1.01461486766911e-07	0	5.66826972892294e-08	0	0	0	6.10519743454092e-06
RU_ref_2_k97_12504_1	2.28656358075857e-05	0	0	0	0	0	0	0	0	0	0	0	2.28656358075857e-05
RU_ref_2_k97_12504_2	1.04800830784768e-05	0	0	0	0	0	0	0	0	0	0	0	1.04800830784768e-05
RU_ref_2_k97_12504_3	3.23929840607464e-05	0	0	0	0	0	0	0	0	0	0	0	3.23929840607464e-05
RU_ref_2_k97_12504_4	2.28656358075857e-05	0	0	0	0	0	0	0	0	0	0	0	2.28656358075857e-05
RU_ref_2_k97_13546_4	2.47711054582178e-05	2.10072066272695e-07	4.02827779927838e-06	5.03371240259944e-06	3.17556962309376e-07	2.45470958535455e-06	4.56576690451099e-07	6.59202690390756e-08	1.81384631325534e-06	1.26542171882232e-06	3.12726031426047e-06	1.27799193727667e-07	4.36722587735882e-05
RU_ref_2_k97_13546_5	2.38183706329017e-05	2.45084077318144e-07	1.54022386442997e-06	2.05602337570963e-06	2.11704641539584e-07	2.33781865271862e-07	4.56576690451099e-07	3.29601345195378e-07	1.70048091867688e-07	4.86700661085508e-08	8.33936083802793e-07	3.19497984319167e-07	3.02635187189156e-05
RU_ref_2_k97_13546_6	3.04875144101142e-05	3.85132121499941e-07	1.24402696742421e-06	9.92563008963269e-07	9.52670886928128e-07	0	8.11691894135288e-07	0	0	0	9.03430757453026e-07	6.38995968638333e-08	3.58409296433819e-05
RU_ref_2_k97_13546_8	2.19129009822696e-05	2.80096088363594e-07	1.89566014083689e-06	1.70153658679418e-06	5.82187764233856e-07	1.16890932635931e-07	6.59499663984921e-07	6.59202690390756e-08	4.53461578313835e-07	4.86700661085508e-08	1.66787216760559e-06	1.916987905915e-07	2.95763950307775e-05
RU_ref_2_k97_12505_1	4.76367412658035e-06	0	0	7.08973577830907e-08	0	0	0	2.63681076156302e-07	0	0	0	0	5.09825256051974e-06
RU_ref_2_k97_10944_2	1.23855527291089e-05	0	0	0	0	0	0	0	0	0	0	0	1.23855527291089e-05
RU_ref_2_k97_10944_3	5.71640895189642e-06	0	0	0	0	0	0	0	0	0	0	0	5.71640895189642e-06
RU_ref_2_k97_10944_4	2.47711054582178e-05	0	0	0	0	0	0	0	0	0	0	0	2.47711054582178e-05
RU_ref_2_k97_10944_5	2.95347795847982e-05	0	0	0	0	0	0	0	0	0	0	0	2.95347795847982e-05
RU_ref_2_k97_10945_1	3.81093930126428e-06	3.50120110454492e-08	5.33154414610374e-07	0	5.2926160384896e-08	0	0	0	0	0	0	6.38995968638333e-08	4.49593148416883e-06
RU_ref_2_k97_16152_2	1.4291022379741e-05	2.80096088363594e-07	8.8859069101729e-07	7.08973577830907e-07	4.23409283079168e-07	2.33781865271862e-07	4.56576690451099e-07	6.59202690390756e-08	1.13365394578459e-07	9.73401322171016e-08	6.25452062852095e-07	3.83397581183e-07	1.85679260156247e-05
RU_ref_2_k97_16152_4	2.00074313316375e-05	2.80096088363594e-07	1.1255482086219e-06	1.41794715566181e-07	2.11704641539584e-07	0	5.07307433834555e-07	6.59202690390756e-08	5.66826972892294e-08	4.86700661085508e-08	1.04242010475349e-06	6.38995968638333e-08	2.35514751536175e-05
RU_ref_2_k97_16152_5	8.57461342784463e-06	0	5.33154414610374e-07	7.08973577830907e-08	1.58778481154688e-07	0	1.01461486766911e-07	6.59202690390756e-08	1.70048091867688e-07	1.46010198325652e-07	1.38989347300465e-07	0	9.95987307469257e-06
RU_ref_2_k97_5735_1	3.81093930126428e-06	1.40048044181797e-07	5.92393794011527e-08	0	0	0	0	0	0	0	0	0	4.01022672484723e-06
RU_ref_2_k97_15642_1	1.71492268556893e-05	0	0	0	0	0	0	0	0	0	0	0	1.71492268556893e-05
RU_ref_2_k97_15642_2	3.42984537113785e-05	0	0	0	0	0	0	0	0	0	0	0	3.42984537113785e-05
RU_ref_2_k97_7816_1	3.81093930126428e-06	0	0	0	0	0	0	0	0	0	0	0	3.81093930126428e-06
RU_ref_2_k97_7816_2	3.81093930126428e-06	0	0	0	0	0	0	0	0	0	0	0	3.81093930126428e-06
RU_ref_2_k97_7816_3	1.23855527291089e-05	0	0	0	0	0	0	0	0	0	0	0	1.23855527291089e-05
RU_ref_2_k97_7816_4	9.5273482531607e-06	0	0	0	0	0	0	0	0	0	0	0	9.5273482531607e-06
RU_ref_2_k97_7816_5	2.38183706329017e-05	0	0	0	0	0	0	0	0	0	0	0	2.38183706329017e-05
RU_ref_2_k97_7816_6	1.04800830784768e-05	0	0	0	0	0	0	0	0	0	0	0	1.04800830784768e-05
RU_ref_2_k97_7816_7	1.14328179037928e-05	0	0	0	0	0	0	0	0	0	0	0	1.14328179037928e-05
RU_ref_2_k97_7816_8	7.62187860252856e-06	0	0	0	0	0	0	0	0	0	0	0	7.62187860252856e-06
RU_ref_2_k97_16154_1	2.85820447594821e-06	0	0	7.08973577830907e-08	0	0	0	0	0	0	0	0	2.9291018337313e-06
RU_ref_2_k97_10946_1	2.57238402835339e-05	0	0	0	0	0	0	0	0	0	0	0	2.57238402835339e-05
RU_ref_2_k97_10946_2	1.23855527291089e-05	0	0	0	0	0	0	0	0	0	0	0	1.23855527291089e-05
RU_ref_2_k97_10946_3	2.09601661569535e-05	0	0	0	0	0	0	0	0	0	0	0	2.09601661569535e-05
RU_ref_2_k97_10947_1	9.5273482531607e-07	0	0	0	0	0	0	0	0	0	0	0	9.5273482531607e-07
RU_ref_2_k97_10948_1	2.85820447594821e-06	0	0	0	2.11704641539584e-07	0	1.01461486766911e-07	0	0	0	0	0	3.1713706042547e-06
RU_ref_2_k97_10951_1	1.90546965063214e-06	0	5.92393794011527e-08	0	0	0	1.01461486766911e-07	0	0	4.86700661085508e-08	0	0	2.11484058290875e-06
RU_ref_2_k97_8860_1	3.81093930126428e-06	0	5.92393794011527e-08	0	0	0	0	0	0	0	0	0	3.87017868066543e-06
RU_ref_2_k97_10423_1	3.81093930126428e-06	0	0	0	0	0	0	0	0	0	0	0	3.81093930126428e-06
RU_ref_2_k97_10423_2	1.3338287554425e-05	0	0	0	0	0	0	0	0	0	0	0	1.3338287554425e-05
RU_ref_2_k97_10423_3	2.95347795847982e-05	0	0	0	0	0	0	0	0	0	0	0	2.95347795847982e-05
RU_ref_2_k97_10423_4	1.4291022379741e-05	0	0	0	0	0	0	0	0	0	0	0	1.4291022379741e-05
RU_ref_2_k97_4168_1	4.76367412658035e-06	0	0	0	0	0	0	0	0	0	0	0	4.76367412658035e-06
RU_ref_2_k97_4168_2	4.76367412658035e-06	0	0	0	0	0	0	0	0	0	0	0	4.76367412658035e-06
RU_ref_2_k97_4169_1	6.66914377721249e-06	0	0	0	0	0	0	0	0	0	0	0	6.66914377721249e-06
RU_ref_2_k97_10425_1	9.5273482531607e-07	0	1.18478758802305e-07	0	0	0	0	0	0	0	0	0	1.07121358411837e-06
RU_ref_2_k97_9378_1	1.14328179037928e-05	0	0	0	0	0	0	0	0	0	0	0	1.14328179037928e-05
RU_ref_2_k97_4170_1	2.47711054582178e-05	1.40048044181797e-07	1.1255482086219e-06	1.13435772452945e-06	3.70483122694272e-07	1.75336398953896e-07	4.05845947067644e-07	5.27362152312605e-07	0	2.43350330542754e-07	5.55957389201862e-07	3.19497984319167e-07	2.97688927606432e-05
RU_ref_2_k97_4171_1	9.5273482531607e-07	0	0	0	5.2926160384896e-08	0	0	0	0	0	0	6.38995968638333e-08	1.0695605825648e-06
RU_ref_2_k97_9901_1	2.19129009822696e-05	0	0	0	0	0	0	0	0	0	0	0	2.19129009822696e-05
RU_ref_2_k97_9901_2	3.14402492354303e-05	0	0	0	0	0	0	0	0	0	0	0	3.14402492354303e-05
RU_ref_2_k97_4172_1	2.09601661569535e-05	0	0	0	0	0	0	0	0	0	0	0	2.09601661569535e-05
RU_ref_2_k97_5736_1	2.47711054582178e-05	0	0	0	0	0	0	6.59202690390756e-08	0	0	0	6.38995968638333e-08	2.49009253241207e-05
RU_ref_2_k97_5736_2	1.61964920303732e-05	0	0	0	0	0	0	0	0	0	0	0	1.61964920303732e-05
RU_ref_2_k97_5736_3	1.04800830784768e-05	0	0	0	0	0	0	0	0	0	0	0	1.04800830784768e-05
RU_ref_2_k97_5736_4	1.4291022379741e-05	0	0	0	0	0	0	0	0	0	0	0	1.4291022379741e-05
RU_ref_2_k97_5736_5	1.3338287554425e-05	0	0	0	0	0	0	0	0	0	0	0	1.3338287554425e-05
RU_ref_2_k97_5736_6	1.52437572050571e-05	0	0	0	0	0	0	0	0	0	0	0	1.52437572050571e-05
RU_ref_2_k97_5736_8	5.71640895189642e-06	0	0	0	0	0	0	0	0	0	0	0	5.71640895189642e-06
RU_ref_2_k97_5736_9	3.62039233620107e-05	0	0	0	0	0	0	0	0	0	0	0	3.62039233620107e-05
RU_ref_2_k97_5736_10	1.90546965063214e-05	0	0	0	0	0	0	0	0	0	0	0	1.90546965063214e-05
RU_ref_2_k97_5736_11	3.62039233620107e-05	0	0	0	0	0	0	0	0	0	0	0	3.62039233620107e-05
RU_ref_2_k97_9902_1	7.62187860252856e-06	0	0	0	0	0	0	0	0	0	0	0	7.62187860252856e-06
RU_ref_2_k97_9902_2	1.52437572050571e-05	0	0	0	0	0	0	0	0	0	0	0	1.52437572050571e-05
RU_ref_2_k97_9902_3	7.62187860252856e-06	0	0	0	0	0	0	0	0	0	0	0	7.62187860252856e-06
RU_ref_2_k97_9379_1	5.33531502176999e-05	0	0	0	0	0	0	6.59202690390756e-08	0	0	0	0	5.3419070486739e-05
RU_ref_2_k97_9379_3	1.81019616810053e-05	0	0	0	0	0	0	0	0	0	0	0	1.81019616810053e-05
RU_ref_2_k97_9379_4	2.09601661569535e-05	0	0	0	0	0	0	0	0	0	0	0	2.09601661569535e-05
RU_ref_2_k97_9379_6	1.04800830784768e-05	0	0	0	0	0	0	0	0	0	0	0	1.04800830784768e-05
RU_ref_2_k97_8861_3	1.52437572050571e-05	0	0	0	0	0	0	0	0	0	0	0	1.52437572050571e-05
RU_ref_2_k97_8861_4	1.23855527291089e-05	0	0	0	0	0	0	0	0	0	0	0	1.23855527291089e-05
RU_ref_2_k97_8861_5	1.04800830784768e-05	0	0	0	0	0	0	0	0	0	0	0	1.04800830784768e-05
RU_ref_2_k97_8861_6	9.5273482531607e-07	0	0	0	0	0	0	0	0	0	0	0	9.5273482531607e-07
RU_ref_2_k97_8861_7	3.81093930126428e-06	0	0	0	0	0	0	0	0	0	0	0	3.81093930126428e-06
RU_ref_2_k97_8861_8	3.04875144101142e-05	0	0	0	0	0	0	0	0	0	0	0	3.04875144101142e-05
RU_ref_2_k97_8861_10	1.90546965063214e-05	0	0	0	0	0	0	0	0	0	0	0	1.90546965063214e-05
RU_ref_2_k97_8862_2	4.76367412658035e-06	0	0	0	0	0	0	0	0	0	6.94946736502327e-08	1.916987905915e-07	5.02486759082208e-06
RU_ref_2_k97_522_1	1.71492268556893e-05	0	0	0	0	0	0	0	0	0	0	0	1.71492268556893e-05
RU_ref_2_k97_11465_2	9.5273482531607e-07	0	0	0	0	0	0	0	0	0	0	0	9.5273482531607e-07
RU_ref_2_k97_8863_1	8.57461342784463e-06	1.05036033136348e-07	2.96196897005763e-07	2.83589431132363e-07	0	0	3.55115203684188e-07	0	5.66826972892294e-08	0	2.08484020950698e-07	0	9.87971771104322e-06
RU_ref_2_k97_11466_2	4.76367412658035e-06	3.50120110454492e-08	0	2.12692073349272e-07	0	0	0	0	0	0	0	0	5.01137821097507e-06
RU_ref_2_k97_8864_1	8.57461342784463e-06	0	0	7.08973577830907e-08	5.2926160384896e-08	0	0	0	0	0	6.94946736502327e-08	0	8.76793161966285e-06
RU_ref_2_k97_8864_2	1.90546965063214e-06	0	5.92393794011527e-08	7.08973577830907e-08	0	0	0	0	0	0	0	0	2.03560638781638e-06
RU_ref_2_k97_523_1	1.4291022379741e-05	0	0	0	0	0	0	0	0	0	0	0	1.4291022379741e-05
RU_ref_2_k97_4173_1	2.85820447594821e-05	0	0	0	0	0	0	0	0	0	0	0	2.85820447594821e-05
RU_ref_2_k97_4173_2	2.7629309934166e-05	0	0	0	0	0	0	0	0	0	0	0	2.7629309934166e-05
RU_ref_2_k97_4173_3	2.95347795847982e-05	0	0	0	0	0	0	0	0	0	0	0	2.95347795847982e-05
RU_ref_2_k97_4173_4	1.81019616810053e-05	0	0	0	0	0	0	0	0	0	0	0	1.81019616810053e-05
RU_ref_2_k97_4173_5	3.14402492354303e-05	0	0	0	0	0	0	0	0	0	0	0	3.14402492354303e-05
RU_ref_2_k97_524_1	5.71640895189642e-06	3.50120110454492e-08	2.36957517604611e-07	7.08973577830907e-08	2.11704641539584e-07	0	1.01461486766911e-07	0	5.66826972892294e-08	0	0	0	6.4291246639253e-06
RU_ref_2_k97_8866_1	9.5273482531607e-07	0	1.18478758802305e-07	0	0	0	1.01461486766911e-07	0	0	0	0	0	1.17267507088529e-06
RU_ref_2_k97_4174_1	1.14328179037928e-05	0	0	0	0	0	0	0	0	0	0	0	1.14328179037928e-05
RU_ref_2_k97_4174_2	1.14328179037928e-05	0	0	0	0	0	0	0	0	0	0	0	1.14328179037928e-05
RU_ref_2_k97_5225_1	1.90546965063214e-06	0	0	0	0	0	0	0	0	0	0	0	1.90546965063214e-06
RU_ref_2_k97_5225_2	1.4291022379741e-05	0	0	0	0	0	0	0	0	0	0	0	1.4291022379741e-05
RU_ref_2_k97_5226_1	5.71640895189642e-06	1.75060055227246e-07	5.33154414610374e-07	2.83589431132363e-07	5.2926160384896e-08	0	0	6.59202690390756e-08	1.13365394578459e-07	0	0	0	6.94042467686883e-06
RU_ref_2_k97_526_1	2.00074313316375e-05	0	0	0	0	0	0	0	0	0	0	0	2.00074313316375e-05
RU_ref_2_k97_4178_2	1.3338287554425e-05	0	0	0	0	0	0	0	0	0	0	0	1.3338287554425e-05
RU_ref_2_k97_4179_1	8.57461342784463e-06	0	5.92393794011527e-08	2.83589431132363e-07	0	5.84454663179654e-08	2.53653716917277e-07	0	0	0	2.08484020950698e-07	0	9.43802544256409e-06
RU_ref_2_k97_527_1	2.38183706329017e-05	5.25180165681738e-07	1.89566014083689e-06	7.79870935613997e-07	4.23409283079168e-07	2.92227331589827e-07	3.55115203684188e-07	3.29601345195378e-07	0	1.46010198325652e-07	6.94946736502328e-07	2.55598387455333e-07	2.95159903608662e-05
RU_ref_2_k97_4180_1	9.5273482531607e-07	0	0	0	0	0	0	0	0	0	0	0	9.5273482531607e-07
RU_ref_2_k97_4180_2	4.76367412658035e-05	0	0	0	0	0	0	0	0	0	0	0	4.76367412658035e-05
RU_ref_2_k97_528_1	7.62187860252856e-06	0	0	0	0	0	0	0	0	0	0	0	7.62187860252856e-06
RU_ref_2_k97_4700_4	1.04800830784768e-05	0	0	0	0	0	0	0	0	0	0	0	1.04800830784768e-05
RU_ref_2_k97_4700_5	3.81093930126428e-06	0	0	0	0	0	0	0	0	0	0	0	3.81093930126428e-06
RU_ref_2_k97_4700_6	9.5273482531607e-07	0	0	0	0	0	0	0	0	0	0	0	9.5273482531607e-07
RU_ref_2_k97_4700_7	1.90546965063214e-06	0	0	0	0	0	0	0	0	0	0	0	1.90546965063214e-06
RU_ref_2_k97_4700_8	8.57461342784463e-06	0	0	0	0	0	0	0	0	0	0	0	8.57461342784463e-06
RU_ref_2_k97_4700_9	7.62187860252856e-06	0	0	0	0	0	0	0	0	0	0	0	7.62187860252856e-06
RU_ref_2_k97_5228_1	2.85820447594821e-06	0	0	1.41794715566181e-07	0	0	0	0	0	0	0	0	2.99999919151439e-06
RU_ref_2_k97_5228_2	3.81093930126428e-06	3.50120110454492e-08	0	1.41794715566181e-07	0	0	5.07307433834555e-08	0	0	0	0	0	4.03847677125937e-06
RU_ref_2_k97_2606_1	3.81093930126428e-06	0	1.77718138203458e-07	2.83589431132363e-07	0	0	0	0	0	0	1.38989347300465e-07	0	4.41123621790057e-06
RU_ref_2_k97_11989_1	2.667657510885e-05	0	0	0	0	0	0	0	0	0	0	0	2.667657510885e-05
RU_ref_2_k97_11989_2	1.3338287554425e-05	0	0	0	0	0	0	0	0	0	0	0	1.3338287554425e-05
RU_ref_2_k97_1042_1	3.04875144101142e-05	0	0	0	0	0	0	0	0	0	0	0	3.04875144101142e-05
RU_ref_2_k97_1042_2	2.85820447594821e-06	0	0	0	0	0	0	0	0	0	0	0	2.85820447594821e-06
RU_ref_2_k97_13547_1	3.81093930126428e-06	3.50120110454492e-08	1.77718138203458e-07	0	1.05852320769792e-07	0	1.52192230150366e-07	0	0	0	0	0	4.28171400143334e-06
RU_ref_2_k97_2087_3	2.85820447594821e-05	2.10072066272695e-07	4.73915035209221e-07	4.25384146698544e-07	5.2926160384896e-07	4.67563730543723e-07	4.05845947067644e-07	6.59202690390756e-08	0	1.46010198325652e-07	2.77978694600931e-07	3.19497984319167e-07	3.19034944354077e-05
RU_ref_2_k97_2608_1	2.85820447594821e-06	0	0	0	0	0	0	0	0	0	0	0	2.85820447594821e-06
RU_ref_2_k97_2608_2	6.66914377721249e-06	0	0	0	0	0	0	0	0	0	0	0	6.66914377721249e-06
RU_ref_2_k97_11990_1	1.90546965063214e-05	0	0	0	0	0	0	0	0	0	0	0	1.90546965063214e-05
RU_ref_2_k97_11991_2	1.90546965063214e-06	1.05036033136348e-07	1.18478758802305e-07	2.83589431132363e-07	5.2926160384896e-08	0	0	0	0	4.86700661085508e-08	0	0	2.5141701001966e-06
RU_ref_2_k97_2609_1	6.66914377721249e-06	0	0	0	0	0	0	0	0	0	0	0	6.66914377721249e-06
RU_ref_2_k97_2609_2	1.04800830784768e-05	0	0	0	0	0	0	0	0	0	0	0	1.04800830784768e-05
RU_ref_2_k97_2610_1	4.76367412658035e-06	0	1.18478758802305e-07	0	0	0	5.07307433834555e-08	0	0	0	0	0	4.93288362876611e-06
RU_ref_2_k97_10426_1	3.71566581873267e-05	0	0	0	0	0	0	0	0	0	0	6.38995968638333e-08	3.72205577841905e-05
RU_ref_2_k97_10426_2	1.81019616810053e-05	0	0	0	0	0	0	0	0	0	0	0	1.81019616810053e-05
RU_ref_2_k97_10426_3	2.38183706329017e-05	0	0	0	0	0	0	0	0	0	0	0	2.38183706329017e-05
RU_ref_2_k97_10426_5	1.90546965063214e-06	0	0	0	0	0	0	0	0	0	0	0	1.90546965063214e-06
RU_ref_2_k97_10426_6	7.62187860252856e-06	0	0	0	0	0	0	0	0	0	0	0	7.62187860252856e-06
RU_ref_2_k97_10426_7	6.66914377721249e-06	0	0	0	0	0	0	0	0	0	0	0	6.66914377721249e-06
RU_ref_2_k97_10426_8	1.04800830784768e-05	0	0	0	0	0	0	0	0	0	0	0	1.04800830784768e-05
RU_ref_2_k97_10426_9	9.5273482531607e-07	0	0	0	0	0	0	0	0	0	0	0	9.5273482531607e-07
RU_ref_2_k97_10426_10	1.3338287554425e-05	0	0	0	0	0	0	0	0	0	0	0	1.3338287554425e-05
RU_ref_2_k97_10426_11	1.04800830784768e-05	0	0	0	0	0	0	0	0	0	0	0	1.04800830784768e-05
RU_ref_2_k97_10426_13	2.00074313316375e-05	0	0	0	0	0	0	0	0	0	0	0	2.00074313316375e-05
RU_ref_2_k97_10426_14	3.52511885366946e-05	0	0	0	0	0	0	0	0	0	0	0	3.52511885366946e-05
RU_ref_2_k97_10426_15	5.71640895189642e-06	0	0	0	0	0	0	0	0	0	0	0	5.71640895189642e-06
RU_ref_2_k97_2611_1	6.66914377721249e-06	0	3.55436276406916e-07	1.41794715566181e-07	0	0	0	6.59202690390756e-08	0	0	6.94946736502327e-08	1.916987905915e-07	7.4934885024664e-06
RU_ref_2_k97_2612_1	1.04800830784768e-05	7.00240220908984e-08	0	7.08973577830907e-08	0	0	5.07307433834555e-08	0	0	0	2.77978694600931e-07	0	1.09497138963352e-05
RU_ref_2_k97_2088_1	2.95347795847982e-05	0	0	0	0	0	0	0	0	0	0	0	2.95347795847982e-05
RU_ref_2_k97_2088_2	7.62187860252856e-06	0	0	0	0	0	0	0	0	0	0	0	7.62187860252856e-06
RU_ref_2_k97_2088_3	1.61964920303732e-05	0	0	0	0	0	0	0	0	0	0	0	1.61964920303732e-05
RU_ref_2_k97_3649_3	1.52437572050571e-05	0	0	0	0	0	0	0	0	0	0	0	1.52437572050571e-05
RU_ref_2_k97_3649_4	5.71640895189642e-06	0	0	0	0	0	0	0	0	0	0	0	5.71640895189642e-06
RU_ref_2_k97_3649_5	2.85820447594821e-06	0	0	0	0	0	0	0	0	0	0	0	2.85820447594821e-06
RU_ref_2_k97_3649_6	2.85820447594821e-05	0	0	0	0	0	0	0	0	0	0	0	2.85820447594821e-05
RU_ref_2_k97_3649_8	9.5273482531607e-07	0	0	0	0	0	0	0	0	0	0	0	9.5273482531607e-07
RU_ref_2_k97_3649_9	2.47711054582178e-05	0	0	0	0	0	0	0	0	0	0	0	2.47711054582178e-05
RU_ref_2_k97_3649_10	1.71492268556893e-05	0	0	0	0	0	0	0	0	0	0	0	1.71492268556893e-05
RU_ref_2_k97_3649_11	4.76367412658035e-06	0	0	0	0	0	0	0	0	0	0	0	4.76367412658035e-06
RU_ref_2_k97_3649_12	3.81093930126428e-06	0	0	0	0	0	0	0	0	0	0	0	3.81093930126428e-06
RU_ref_2_k97_3649_13	2.38183706329017e-05	0	0	0	0	0	0	0	0	0	0	0	2.38183706329017e-05
RU_ref_2_k97_3649_14	1.61964920303732e-05	0	0	0	0	0	0	0	0	0	0	0	1.61964920303732e-05
RU_ref_2_k97_3650_1	1.3338287554425e-05	3.50120110454492e-08	4.73915035209221e-07	4.25384146698544e-07	5.2926160384896e-08	4.67563730543723e-07	5.07307433834555e-08	0	0	0	0	0	1.48438193816903e-05
RU_ref_2_k97_7817_1	7.62187860252856e-06	0	0	0	0	0	0	0	0	0	0	0	7.62187860252856e-06
RU_ref_2_k97_7817_2	1.71492268556893e-05	0	0	0	0	0	0	0	0	0	0	0	1.71492268556893e-05
RU_ref_2_k97_7817_3	6.66914377721249e-06	0	0	0	0	0	0	0	0	0	0	0	6.66914377721249e-06
RU_ref_2_k97_16155_1	2.28656358075857e-05	0	0	0	0	0	0	0	0	0	0	0	2.28656358075857e-05
RU_ref_2_k97_16155_2	1.81019616810053e-05	0	0	0	0	0	0	0	0	0	0	0	1.81019616810053e-05
RU_ref_2_k97_16155_3	1.52437572050571e-05	0	0	0	0	0	0	0	0	0	0	0	1.52437572050571e-05
RU_ref_2_k97_7819_1	2.38183706329017e-05	0	0	0	0	0	0	0	0	0	0	0	2.38183706329017e-05
RU_ref_2_k97_1043_1	1.90546965063214e-06	0	0	0	5.2926160384896e-08	0	0	0	0	0	0	0	1.95839581101704e-06
RU_ref_2_k97_16156_1	9.5273482531607e-07	0	0	0	0	0	0	0	0	0	0	0	9.5273482531607e-07
RU_ref_2_k97_16156_2	8.57461342784463e-06	0	0	0	0	0	0	0	0	0	0	0	8.57461342784463e-06
RU_ref_2_k97_1044_1	1.52437572050571e-05	0	0	0	0	0	0	0	0	0	0	0	1.52437572050571e-05
RU_ref_2_k97_16157_1	5.71640895189642e-06	1.40048044181797e-07	2.96196897005763e-07	2.12692073349272e-07	5.2926160384896e-08	0	0	0	0	0	6.94946736502327e-08	0	6.48776680046838e-06
RU_ref_2_k97_16159_1	8.57461342784463e-06	3.50120110454492e-08	5.92393794011527e-08	7.08973577830907e-08	1.05852320769792e-07	0	0	0	0	0	6.94946736502327e-08	0	8.91510917049435e-06
RU_ref_2_k97_1566_1	2.85820447594821e-06	0	5.92393794011527e-08	0	0	0	1.52192230150366e-07	0	0	0	1.38989347300465e-07	0	3.20862543280019e-06
RU_ref_2_k97_9904_2	6.66914377721249e-06	0	0	0	0	0	0	0	0	0	0	0	6.66914377721249e-06
RU_ref_2_k97_9904_3	1.90546965063214e-05	0	0	0	0	0	0	0	0	0	0	0	1.90546965063214e-05
RU_ref_2_k97_9904_5	1.3338287554425e-05	0	0	0	0	0	0	0	0	0	0	0	1.3338287554425e-05
RU_ref_2_k97_12508_1	1.90546965063214e-06	0	0	0	0	0	0	0	0	0	0	0	1.90546965063214e-06
RU_ref_2_k97_12508_2	6.66914377721249e-06	0	0	0	0	0	0	0	0	0	0	0	6.66914377721249e-06
RU_ref_2_k97_12508_3	2.7629309934166e-05	0	0	0	0	0	0	0	0	0	0	0	2.7629309934166e-05
RU_ref_2_k97_12508_4	2.85820447594821e-06	0	0	0	0	0	0	0	0	0	0	0	2.85820447594821e-06
RU_ref_2_k97_12508_5	5.71640895189642e-06	0	0	0	0	0	0	0	0	0	0	0	5.71640895189642e-06
RU_ref_2_k97_12508_7	7.62187860252856e-06	0	0	0	0	0	0	0	0	0	0	6.38995968638333e-08	7.68577819939239e-06
RU_ref_2_k97_12508_8	3.81093930126428e-06	0	0	0	0	0	0	0	0	0	0	0	3.81093930126428e-06
RU_ref_2_k97_12508_9	2.09601661569535e-05	0	0	0	0	0	0	0	0	0	0	6.38995968638333e-08	2.10240657538173e-05
RU_ref_2_k97_12508_10	5.71640895189642e-06	0	0	0	0	0	0	0	0	0	0	0	5.71640895189642e-06
RU_ref_2_k97_12508_11	2.09601661569535e-05	0	0	0	0	0	0	0	0	0	0	0	2.09601661569535e-05
RU_ref_2_k97_12508_12	6.66914377721249e-06	0	0	0	0	0	0	0	0	0	0	0	6.66914377721249e-06
RU_ref_2_k97_12508_13	9.5273482531607e-06	0	0	0	0	0	0	6.59202690390756e-08	0	0	0	0	9.59326852219978e-06
RU_ref_2_k97_12508_14	3.33457188860624e-05	0	0	0	0	0	0	0	0	0	0	0	3.33457188860624e-05
RU_ref_2_k97_12508_15	6.66914377721249e-06	0	0	0	0	0	0	0	0	0	0	0	6.66914377721249e-06
RU_ref_2_k97_12508_16	2.85820447594821e-06	0	0	0	0	0	0	0	0	0	0	0	2.85820447594821e-06
RU_ref_2_k97_12508_17	3.81093930126428e-06	0	0	0	0	0	0	0	0	0	0	0	3.81093930126428e-06
RU_ref_2_k97_1567_1	5.71640895189642e-06	1.05036033136348e-07	0	7.08973577830907e-08	5.2926160384896e-08	0	0	1.31840538078151e-07	5.66826972892294e-08	0	6.94946736502327e-08	6.38995968638333e-08	6.2671860090822e-06
RU_ref_2_k97_9906_2	5.71640895189642e-06	3.50120110454492e-08	1.18478758802305e-07	0	3.17556962309376e-07	0	0	0	0	4.86700661085508e-08	0	0	6.2361267501621e-06
RU_ref_2_k97_9907_1	8.57461342784463e-06	0	0	0	0	0	0	0	0	0	0	0	8.57461342784463e-06
RU_ref_2_k97_9909_1	3.81093930126428e-06	0	1.77718138203458e-07	0	0	0	1.01461486766911e-07	0	0	0	6.94946736502327e-08	0	4.15961359988488e-06
RU_ref_2_k97_0_1	9.5273482531607e-07	0	0	0	0	0	0	1.31840538078151e-07	0	0	0	0	1.08457536339422e-06
RU_ref_2_k97_1_1	1.90546965063214e-06	7.00240220908984e-08	0	0	0	0	0	0	0	0	0	6.38995968638333e-08	2.03939326958687e-06
RU_ref_2_k97_9910_1	1.14328179037928e-05	0	0	0	0	0	0	0	0	0	0	0	1.14328179037928e-05
RU_ref_2_k97_9910_2	3.81093930126428e-06	0	0	0	0	0	0	0	0	0	0	0	3.81093930126428e-06
RU_ref_2_k97_2_1	7.62187860252856e-06	0	0	0	0	0	0	0	0	0	0	0	7.62187860252856e-06
RU_ref_2_k97_2_2	7.62187860252856e-06	0	0	0	0	0	0	0	0	0	0	0	7.62187860252856e-06
RU_ref_2_k97_1569_1	5.71640895189642e-06	0	0	0	0	0	0	0	0	0	0	0	5.71640895189642e-06
RU_ref_2_k97_1569_2	3.23929840607464e-05	3.50120110454492e-08	0	0	1.05852320769792e-07	0	1.01461486766911e-07	0	0	0	0	0	3.26353098793286e-05
RU_ref_2_k97_1569_3	5.71640895189642e-06	0	0	0	0	0	0	0	0	0	0	0	5.71640895189642e-06
RU_ref_2_k97_9382_2	1.81019616810053e-05	3.85132121499941e-07	1.36250572622651e-06	1.20525508231254e-06	3.17556962309376e-07	5.84454663179654e-08	3.04384460300733e-07	1.97760807117227e-07	3.40096183735376e-07	9.73401322171016e-08	1.66787216760559e-06	3.83397581183e-07	2.44217083718307e-05
RU_ref_2_k97_9384_1	1.14328179037928e-05	0	0	0	0	0	0	0	0	0	0	0	1.14328179037928e-05
RU_ref_2_k97_9911_1	1.04800830784768e-05	0	0	0	0	0	0	0	0	0	0	0	1.04800830784768e-05
RU_ref_2_k97_9911_2	1.90546965063214e-06	0	0	0	0	0	0	0	0	0	0	0	1.90546965063214e-06
RU_ref_2_k97_1570_1	3.81093930126428e-06	0	0	0	0	0	0	0	0	0	0	0	3.81093930126428e-06
RU_ref_2_k97_8867_1	2.85820447594821e-06	0	0	0	0	0	0	0	0	0	0	0	2.85820447594821e-06
RU_ref_2_k97_8867_2	3.81093930126428e-06	0	0	0	0	0	0	0	0	0	0	0	3.81093930126428e-06
RU_ref_2_k97_8867_3	2.57238402835339e-05	0	0	0	0	0	0	0	0	0	0	0	2.57238402835339e-05
RU_ref_2_k97_8867_4	1.90546965063214e-05	0	0	0	0	0	0	0	0	0	0	0	1.90546965063214e-05
RU_ref_2_k97_8867_5	4.28730671392231e-05	0	0	0	0	0	0	0	0	0	0	0	4.28730671392231e-05
RU_ref_2_k97_8867_6	5.14476805670678e-05	0	0	0	0	0	0	0	0	0	0	0	5.14476805670678e-05
RU_ref_2_k97_9385_1	1.71492268556893e-05	3.50120110454492e-08	7.70111932214985e-07	4.25384146698544e-07	2.6463080192448e-07	5.84454663179654e-08	2.02922973533822e-07	3.95521614234454e-07	0	1.94680264434203e-07	2.08484020950698e-07	1.27799193727667e-07	1.98322192807716e-05
RU_ref_2_k97_9912_1	2.47711054582178e-05	0	0	0	0	0	0	0	0	0	0	1.27799193727667e-07	2.48989046519455e-05
RU_ref_2_k97_9912_2	1.90546965063214e-05	0	0	0	0	0	0	0	0	0	0	0	1.90546965063214e-05
RU_ref_2_k97_9_3	1.71492268556893e-05	4.2014413254539e-07	1.1255482086219e-06	1.34704979787872e-06	4.76335443464064e-07	2.33781865271862e-07	1.06534561105256e-06	5.27362152312605e-07	2.83413486446147e-07	1.94680264434203e-07	1.18140945205396e-06	2.55598387455333e-07	2.4259895657226e-05
RU_ref_2_k97_6255_2	6.47859681214927e-05	0	0	0	0	0	0	0	0	0	0	1.916987905915e-07	6.49776669120842e-05
RU_ref_2_k97_6255_3	9.5273482531607e-06	0	0	0	0	0	0	0	0	0	0	0	9.5273482531607e-06
RU_ref_2_k97_6255_5	3.81093930126428e-06	0	0	0	0	0	0	0	0	0	0	0	3.81093930126428e-06
RU_ref_2_k97_6255_6	4.76367412658035e-06	0	0	0	0	0	0	6.59202690390756e-08	0	0	0	0	4.82959439561943e-06
RU_ref_2_k97_6255_8	3.81093930126428e-06	0	0	0	0	0	0	0	0	0	0	0	3.81093930126428e-06
RU_ref_2_k97_6255_10	1.4291022379741e-05	0	0	0	0	0	0	1.31840538078151e-07	0	0	0	0	1.44228629178192e-05
RU_ref_2_k97_6256_1	6.66914377721249e-06	0	5.92393794011527e-08	0	5.2926160384896e-08	0	0	0	5.66826972892294e-08	0	6.94946736502327e-08	0	6.907486687938e-06
RU_ref_2_k97_6257_2	0	0	5.92393794011527e-08	0	5.2926160384896e-08	0	0	0	0	0	6.94946736502327e-08	0	1.81660213436281e-07
RU_ref_2_k97_9386_3	4.76367412658035e-06	7.00240220908984e-08	1.18478758802305e-07	7.08973577830907e-08	1.05852320769792e-07	0	1.01461486766911e-07	1.31840538078151e-07	0	0	0	0	5.3622286108715e-06
RU_ref_2_k97_1048_3	2.38183706329017e-05	2.45084077318144e-07	1.1255482086219e-06	6.38076220047816e-07	5.2926160384896e-07	1.75336398953896e-07	5.07307433834555e-07	5.93282421351681e-07	5.66826972892294e-08	4.86700661085508e-08	9.72925431103258e-07	1.916987905915e-07	2.89022439819712e-05
RU_ref_2_k97_12_1	2.28656358075857e-05	0	0	0	0	0	0	1.97760807117227e-07	0	0	0	0	2.30633966147029e-05
RU_ref_2_k97_12_2	7.62187860252856e-06	0	0	0	0	0	0	0	0	0	0	0	7.62187860252856e-06
RU_ref_2_k97_15117_1	1.90546965063214e-05	0	0	0	0	0	0	0	0	0	0	0	1.90546965063214e-05
RU_ref_2_k97_1049_1	2.09601661569535e-05	0	0	0	0	0	0	0	0	0	0	0	2.09601661569535e-05
RU_ref_2_k97_15119_1	1.90546965063214e-06	0	0	0	0	0	0	0	0	0	0	0	1.90546965063214e-06
RU_ref_2_k97_15121_1	1.90546965063214e-06	0	0	0	0	0	0	0	0	0	0	0	1.90546965063214e-06
RU_ref_2_k97_4704_1	2.09601661569535e-05	0	0	0	0	0	0	0	0	0	0	0	2.09601661569535e-05
RU_ref_2_k97_3652_1	7.62187860252856e-06	1.05036033136348e-07	1.18478758802305e-06	2.12692073349272e-07	3.17556962309376e-07	0	2.02922973533822e-07	5.27362152312605e-07	5.66826972892294e-08	4.86700661085508e-08	1.38989347300465e-07	1.916987905915e-07	1.06082772864828e-05
RU_ref_2_k97_1571_1	4.76367412658035e-06	1.40048044181797e-07	5.92393794011527e-08	4.96281504481635e-07	5.2926160384896e-08	0	3.55115203684188e-07	0	1.13365394578459e-07	4.86700661085508e-08	2.08484020950698e-07	1.916987905915e-07	6.42950269094323e-06
RU_ref_2_k97_1572_1	3.90621278379589e-05	0	0	0	0	0	0	0	0	0	0	0	3.90621278379589e-05
RU_ref_2_k97_1572_2	3.04875144101142e-05	0	0	0	0	0	0	0	0	0	0	0	3.04875144101142e-05
RU_ref_2_k97_11992_1	4.38258019645392e-05	0	0	0	0	0	0	0	0	0	0	0	4.38258019645392e-05
RU_ref_2_k97_11992_2	1.90546965063214e-06	0	0	0	0	0	0	0	0	0	0	0	1.90546965063214e-06
RU_ref_2_k97_11992_3	6.66914377721249e-06	0	0	0	0	0	0	0	0	0	0	0	6.66914377721249e-06
RU_ref_2_k97_11992_4	2.19129009822696e-05	0	0	0	0	0	0	0	0	0	0	1.916987905915e-07	2.21045997728611e-05
RU_ref_2_k97_11992_5	3.81093930126428e-06	0	0	0	0	0	0	0	0	0	0	0	3.81093930126428e-06
RU_ref_2_k97_11992_6	2.28656358075857e-05	0	0	0	0	0	0	0	0	0	0	0	2.28656358075857e-05
RU_ref_2_k97_11992_7	1.4291022379741e-05	0	0	0	0	0	0	6.59202690390756e-08	0	0	0	0	1.43569426487801e-05
RU_ref_2_k97_11992_8	1.14328179037928e-05	0	0	0	0	0	0	0	0	0	0	0	1.14328179037928e-05
RU_ref_2_k97_11992_9	1.4291022379741e-05	0	0	0	0	0	0	6.59202690390756e-08	0	0	0	0	1.43569426487801e-05
RU_ref_2_k97_6779_2	9.5273482531607e-07	0	0	0	0	0	0	0	0	0	0	0	9.5273482531607e-07
RU_ref_2_k97_6779_3	1.81019616810053e-05	0	0	0	0	0	0	0	0	0	0	0	1.81019616810053e-05
RU_ref_2_k97_6779_5	2.85820447594821e-06	0	0	0	0	0	0	0	0	0	0	0	2.85820447594821e-06
RU_ref_2_k97_6779_6	1.61964920303732e-05	0	0	0	0	0	0	0	0	0	0	0	1.61964920303732e-05
RU_ref_2_k97_6779_7	1.52437572050571e-05	0	0	0	0	0	0	0	0	0	0	0	1.52437572050571e-05
RU_ref_2_k97_6779_8	7.62187860252856e-06	0	0	0	0	0	0	0	0	0	0	0	7.62187860252856e-06
RU_ref_2_k97_7820_1	2.47711054582178e-05	0	0	0	0	0	0	0	0	0	0	0	2.47711054582178e-05
RU_ref_2_k97_7820_2	3.04875144101142e-05	0	0	0	0	0	0	0	0	0	0	0	3.04875144101142e-05
RU_ref_2_k97_7820_3	3.14402492354303e-05	0	0	0	0	0	0	0	0	0	0	0	3.14402492354303e-05
RU_ref_2_k97_7820_4	6.66914377721249e-06	0	0	0	0	0	0	0	0	0	0	0	6.66914377721249e-06
RU_ref_2_k97_7820_5	2.85820447594821e-06	0	0	0	0	0	0	0	0	0	0	0	2.85820447594821e-06
RU_ref_2_k97_7820_6	8.57461342784463e-06	0	0	0	0	0	0	0	0	0	0	0	8.57461342784463e-06
RU_ref_2_k97_7820_8	1.14328179037928e-05	0	0	0	0	0	0	0	0	0	0	0	1.14328179037928e-05
RU_ref_2_k97_7820_10	2.00074313316375e-05	0	0	0	0	0	0	0	0	0	0	0	2.00074313316375e-05
RU_ref_2_k97_6781_1	5.71640895189642e-06	0	1.18478758802305e-07	1.41794715566181e-07	0	0	0	0	0	9.73401322171016e-08	0	0	6.07402255848201e-06
RU_ref_2_k97_8870_1	4.76367412658035e-06	0	5.92393794011527e-08	0	5.2926160384896e-08	0	0	0	0	0	0	1.27799193727667e-07	5.00363886009407e-06
RU_ref_2_k97_14619_2	2.19129009822696e-05	1.05036033136348e-07	7.70111932214985e-07	2.83589431132363e-07	4.76335443464064e-07	1.16890932635931e-07	6.08768920601466e-07	3.29601345195378e-07	3.40096183735376e-07	3.40690462759856e-07	3.47473368251164e-07	1.916987905915e-07	2.5823193825988e-05
RU_ref_2_k97_6782_1	8.57461342784463e-06	0	1.18478758802305e-07	7.08973577830907e-08	5.2926160384896e-08	0	0	0	0	0	0	0	8.81691570481492e-06
RU_ref_2_k97_6782_2	6.66914377721249e-06	1.75060055227246e-07	0	1.41794715566181e-07	5.2926160384896e-08	0	0	1.31840538078151e-07	0	0	0	0	7.17076524646896e-06
RU_ref_2_k97_8873_1	1.81019616810053e-05	0	0	0	0	0	0	0	0	0	0	6.38995968638333e-08	1.81658612778691e-05
RU_ref_2_k97_7822_1	3.23929840607464e-05	2.45084077318144e-07	1.54022386442997e-06	4.25384146698544e-07	4.23409283079168e-07	0	3.55115203684188e-07	6.59202690390756e-08	5.66826972892294e-08	3.40690462759856e-07	8.33936083802793e-07	3.19497984319167e-07	3.69989281331665e-05
RU_ref_2_k97_3126_1	3.81093930126428e-06	0	0	0	0	0	0	0	0	0	0	0	3.81093930126428e-06
RU_ref_2_k97_3126_2	1.3338287554425e-05	0	0	0	0	0	0	0	0	0	0	0	1.3338287554425e-05
RU_ref_2_k97_3126_3	1.4291022379741e-05	0	0	0	0	0	0	0	0	0	0	0	1.4291022379741e-05
RU_ref_2_k97_3126_4	9.5273482531607e-06	0	0	0	0	0	0	0	0	0	0	0	9.5273482531607e-06
RU_ref_2_k97_3126_7	1.90546965063214e-05	0	0	0	0	0	0	0	0	0	0	0	1.90546965063214e-05
RU_ref_2_k97_3126_8	1.3338287554425e-05	0	0	0	0	0	0	0	0	0	0	0	1.3338287554425e-05
RU_ref_2_k97_3126_9	2.95347795847982e-05	0	0	0	0	0	0	0	0	0	0	0	2.95347795847982e-05
RU_ref_2_k97_3126_10	1.23855527291089e-05	0	0	0	0	0	0	0	0	0	0	0	1.23855527291089e-05
RU_ref_2_k97_3126_11	2.47711054582178e-05	0	0	0	0	0	0	0	0	0	0	0	2.47711054582178e-05
RU_ref_2_k97_3126_12	1.3338287554425e-05	0	0	0	0	0	0	0	0	0	0	0	1.3338287554425e-05
RU_ref_2_k97_3126_13	2.47711054582178e-05	0	0	0	0	0	0	0	0	0	0	0	2.47711054582178e-05
RU_ref_2_k97_3126_14	1.90546965063214e-05	0	0	0	0	0	0	0	0	0	0	0	1.90546965063214e-05
RU_ref_2_k97_3126_15	9.5273482531607e-07	0	0	0	0	0	0	0	0	0	0	0	9.5273482531607e-07
RU_ref_2_k97_3126_16	1.14328179037928e-05	0	0	0	0	0	0	0	0	0	0	0	1.14328179037928e-05
RU_ref_2_k97_10428_1	4.95422109164356e-05	0	0	0	0	0	0	0	0	0	0	0	4.95422109164356e-05
RU_ref_2_k97_10428_2	1.23855527291089e-05	0	0	0	0	0	0	0	0	0	0	0	1.23855527291089e-05
RU_ref_2_k97_10428_3	1.90546965063214e-06	0	0	0	0	0	0	0	0	0	0	0	1.90546965063214e-06
RU_ref_2_k97_10428_4	2.57238402835339e-05	0	0	0	0	0	0	0	0	0	0	0	2.57238402835339e-05
RU_ref_2_k97_10428_5	2.09601661569535e-05	0	0	0	0	0	0	6.59202690390756e-08	0	0	0	0	2.10260864259926e-05
RU_ref_2_k97_10428_6	7.62187860252856e-06	0	0	0	0	0	0	0	0	0	0	0	7.62187860252856e-06
RU_ref_2_k97_10428_7	8.57461342784463e-06	0	0	0	0	0	0	0	0	0	0	0	8.57461342784463e-06
RU_ref_2_k97_10428_8	6.66914377721249e-06	0	0	0	0	0	0	0	0	0	0	0	6.66914377721249e-06
RU_ref_2_k97_10429_1	3.81093930126428e-06	3.50120110454492e-08	1.77718138203458e-07	7.08973577830907e-08	0	0	0	0	0	0	0	6.38995968638333e-08	4.15846640516011e-06
RU_ref_2_k97_10430_1	9.5273482531607e-07	0	0	0	0	0	0	0	0	0	0	0	9.5273482531607e-07
RU_ref_2_k97_10431_1	1.90546965063214e-06	0	2.36957517604611e-07	7.08973577830907e-08	0	0	5.07307433834555e-08	6.59202690390756e-08	0	0	6.94946736502327e-08	0	2.39947021209261e-06
RU_ref_2_k97_8874_1	1.90546965063214e-06	0	0	0	0	0	0	0	0	0	0	0	1.90546965063214e-06
RU_ref_2_k97_8874_2	5.71640895189642e-06	0	0	0	0	0	0	1.31840538078151e-07	0	0	0	0	5.84824948997457e-06
RU_ref_2_k97_8874_3	6.19277636455445e-05	0	0	0	0	0	0	0	0	0	0	0	6.19277636455445e-05
RU_ref_2_k97_7823_1	3.81093930126428e-06	0	0	0	0	0	0	0	0	0	0	0	3.81093930126428e-06
RU_ref_2_k97_7823_2	1.14328179037928e-05	0	0	0	0	0	0	0	0	0	0	0	1.14328179037928e-05
RU_ref_2_k97_7823_3	2.00074313316375e-05	0	0	0	0	0	0	0	0	0	0	0	2.00074313316375e-05
RU_ref_2_k97_7823_4	7.62187860252856e-06	0	0	0	0	0	0	0	0	0	0	0	7.62187860252856e-06
RU_ref_2_k97_7823_5	1.3338287554425e-05	0	0	0	0	0	0	0	0	0	0	0	1.3338287554425e-05
RU_ref_2_k97_7823_6	3.81093930126428e-06	0	0	0	0	0	0	0	0	0	0	0	3.81093930126428e-06
RU_ref_2_k97_7824_1	8.57461342784463e-06	0	2.96196897005763e-07	7.08973577830907e-08	1.58778481154688e-07	0	1.52192230150366e-07	1.31840538078151e-07	0	0	0	0	9.38451893201669e-06
RU_ref_2_k97_13031_1	2.85820447594821e-06	7.00240220908984e-08	0	7.08973577830907e-08	1.58778481154688e-07	0	1.52192230150366e-07	6.59202690390756e-08	0	0	6.94946736502327e-08	0	3.44551150981656e-06
RU_ref_2_k97_13032_1	3.81093930126428e-06	0	5.92393794011527e-08	7.08973577830907e-08	0	0	0	0	0	0	6.94946736502327e-08	0	4.01057071209876e-06
RU_ref_2_k97_9914_1	3.33457188860624e-05	0	0	0	0	0	0	0	0	0	0	0	3.33457188860624e-05
RU_ref_2_k97_15_1	4.76367412658035e-06	0	0	0	0	0	0	0	0	0	0	0	4.76367412658035e-06
RU_ref_2_k97_15_2	1.23855527291089e-05	0	0	0	0	0	0	0	0	0	0	0	1.23855527291089e-05
RU_ref_2_k97_9916_2	2.85820447594821e-06	0	0	0	0	0	0	0	0	0	0	0	2.85820447594821e-06
RU_ref_2_k97_14076_1	8.57461342784463e-06	0	0	0	0	0	0	0	0	0	0	6.38995968638333e-08	8.63851302470846e-06
RU_ref_2_k97_14076_2	1.90546965063214e-06	0	0	0	0	0	0	0	0	0	0	0	1.90546965063214e-06
RU_ref_2_k97_14076_3	1.71492268556893e-05	0	0	0	0	0	0	0	0	0	0	0	1.71492268556893e-05
RU_ref_2_k97_14076_4	9.5273482531607e-06	0	0	0	0	0	0	0	0	0	0	0	9.5273482531607e-06
RU_ref_2_k97_14076_5	7.62187860252856e-06	0	0	0	0	0	0	0	0	0	0	0	7.62187860252856e-06
RU_ref_2_k97_14076_6	1.4291022379741e-05	0	0	0	0	0	0	0	0	0	0	0	1.4291022379741e-05
RU_ref_2_k97_14076_8	1.81019616810053e-05	0	0	0	0	0	0	0	0	0	0	0	1.81019616810053e-05
RU_ref_2_k97_14076_9	6.66914377721249e-06	0	0	0	0	0	0	0	0	0	0	0	6.66914377721249e-06
RU_ref_2_k97_14076_10	2.85820447594821e-06	0	0	0	0	0	0	0	0	0	0	0	2.85820447594821e-06
RU_ref_2_k97_14076_11	1.71492268556893e-05	0	0	0	0	0	0	0	0	0	0	0	1.71492268556893e-05
RU_ref_2_k97_14076_12	9.5273482531607e-07	0	0	0	0	0	0	0	0	0	0	0	9.5273482531607e-07
RU_ref_2_k97_14076_13	9.5273482531607e-07	0	0	0	0	0	0	0	0	0	0	0	9.5273482531607e-07
RU_ref_2_k97_14076_14	3.81093930126428e-06	0	0	0	0	0	0	0	0	0	0	0	3.81093930126428e-06
RU_ref_2_k97_14076_15	3.23929840607464e-05	0	0	0	0	0	0	0	0	0	0	0	3.23929840607464e-05
RU_ref_2_k97_14076_16	2.38183706329017e-05	0	0	0	0	0	0	0	0	0	0	0	2.38183706329017e-05
RU_ref_2_k97_14076_17	1.61964920303732e-05	0	0	0	0	0	0	0	0	0	0	0	1.61964920303732e-05
RU_ref_2_k97_14076_19	3.23929840607464e-05	0	0	0	0	0	0	0	0	0	0	0	3.23929840607464e-05
RU_ref_2_k97_14076_20	7.62187860252856e-06	0	0	0	0	0	0	0	0	0	0	0	7.62187860252856e-06
RU_ref_2_k97_10954_1	9.5273482531607e-06	0	0	0	0	0	0	0	0	0	0	0	9.5273482531607e-06
RU_ref_2_k97_10954_2	4.0967597488591e-05	0	0	0	0	0	0	0	0	0	0	0	4.0967597488591e-05
RU_ref_2_k97_12509_1	1.52437572050571e-05	0	0	0	0	0	0	0	0	0	0	0	1.52437572050571e-05
RU_ref_2_k97_12509_2	2.85820447594821e-05	0	0	0	0	0	0	6.59202690390756e-08	0	0	0	0	2.86479650285212e-05
RU_ref_2_k97_12509_3	1.90546965063214e-06	0	0	0	0	0	0	0	0	0	0	0	1.90546965063214e-06
RU_ref_2_k97_12509_4	9.5273482531607e-06	0	0	0	0	0	0	0	0	0	0	0	9.5273482531607e-06
RU_ref_2_k97_12509_5	9.5273482531607e-07	0	0	0	0	0	0	0	0	0	0	0	9.5273482531607e-07
RU_ref_2_k97_12509_6	1.61964920303732e-05	0	0	0	0	0	0	0	0	0	0	0	1.61964920303732e-05
RU_ref_2_k97_12510_1	6.66914377721249e-06	3.50120110454492e-08	9.47830070418443e-07	9.21665651180179e-07	1.05852320769792e-07	5.84454663179654e-07	5.07307433834555e-08	0	4.53461578313835e-07	4.86700661085508e-08	1.52888282030512e-06	0	1.1345703701917e-05
RU_ref_2_k97_10956_1	7.62187860252856e-06	0	0	0	0	0	0	0	0	0	0	0	7.62187860252856e-06
RU_ref_2_k97_10956_2	6.66914377721249e-06	0	0	0	0	0	0	0	0	0	0	0	6.66914377721249e-06
RU_ref_2_k97_10956_3	6.66914377721249e-06	0	0	0	0	0	0	0	0	0	0	0	6.66914377721249e-06
RU_ref_2_k97_13033_2	8.57461342784463e-06	0	0	0	0	0	0	0	0	0	0	0	8.57461342784463e-06
RU_ref_2_k97_13033_3	6.66914377721249e-06	0	0	0	0	0	0	0	0	0	0	0	6.66914377721249e-06
RU_ref_2_k97_13033_4	1.61964920303732e-05	0	0	0	0	0	0	0	0	0	0	0	1.61964920303732e-05
RU_ref_2_k97_13033_5	9.5273482531607e-06	0	0	0	0	0	0	0	0	0	0	0	9.5273482531607e-06
RU_ref_2_k97_13033_6	1.14328179037928e-05	0	0	0	0	0	0	0	0	0	0	0	1.14328179037928e-05
RU_ref_2_k97_13033_7	2.85820447594821e-06	0	0	0	0	0	0	0	0	0	0	0	2.85820447594821e-06
RU_ref_2_k97_13033_8	7.62187860252856e-06	0	0	0	0	0	0	0	0	0	0	0	7.62187860252856e-06
RU_ref_2_k97_10957_1	8.57461342784463e-06	7.00240220908984e-08	1.18478758802305e-07	1.41794715566181e-07	0	0	0	0	0	0	1.38989347300465e-07	0	9.04390027160448e-06
RU_ref_2_k97_9917_1	1.71492268556893e-05	0	0	0	0	0	0	0	0	0	0	0	1.71492268556893e-05
RU_ref_2_k97_9917_2	1.90546965063214e-06	0	0	0	0	0	0	0	0	0	0	0	1.90546965063214e-06
RU_ref_2_k97_9917_3	2.00074313316375e-05	0	0	0	0	0	0	0	0	0	0	0	2.00074313316375e-05
RU_ref_2_k97_9917_5	8.57461342784463e-06	0	0	0	0	0	0	0	0	0	0	0	8.57461342784463e-06
RU_ref_2_k97_9917_6	1.04800830784768e-05	0	0	0	0	0	0	0	0	0	0	0	1.04800830784768e-05
RU_ref_2_k97_9918_1	1.4291022379741e-05	0	0	0	0	0	0	0	0	0	0	0	1.4291022379741e-05
RU_ref_2_k97_16160_4	9.5273482531607e-06	5.60192176727187e-07	1.0070694498196e-06	7.08973577830907e-08	2.11704641539584e-07	0	5.07307433834555e-08	0	1.70048091867688e-07	1.46010198325652e-07	2.77978694600931e-07	3.19497984319167e-07	1.23414775915271e-05
RU_ref_2_k97_5737_1	4.76367412658035e-06	0	0	0	0	0	0	0	0	0	0	0	4.76367412658035e-06
RU_ref_2_k97_5737_2	3.81093930126428e-06	0	0	0	0	0	0	0	0	0	0	0	3.81093930126428e-06
RU_ref_2_k97_5737_4	1.23855527291089e-05	0	0	0	0	0	0	0	0	0	0	0	1.23855527291089e-05
RU_ref_2_k97_5737_6	3.23929840607464e-05	0	0	0	0	0	0	6.59202690390756e-08	0	0	0	0	3.24589043297855e-05
RU_ref_2_k97_5737_7	1.52437572050571e-05	0	0	0	0	0	0	0	0	0	0	2.55598387455333e-07	1.54993555925124e-05
RU_ref_2_k97_5737_9	3.42984537113785e-05	0	0	0	0	0	0	0	0	0	0	0	3.42984537113785e-05
RU_ref_2_k97_5737_10	4.76367412658035e-06	0	0	0	0	0	0	0	0	0	0	0	4.76367412658035e-06
RU_ref_2_k97_5737_11	6.00222939949124e-05	0	0	0	0	0	0	0	0	0	0	0	6.00222939949124e-05
RU_ref_2_k97_5737_12	9.5273482531607e-07	0	0	0	0	0	0	0	0	0	0	0	9.5273482531607e-07
RU_ref_2_k97_5737_13	2.95347795847982e-05	0	0	0	0	0	0	0	0	0	0	6.38995968638333e-08	2.9598679181662e-05
RU_ref_2_k97_15122_1	9.5273482531607e-07	0	0	1.41794715566181e-07	1.05852320769792e-07	0	0	0	0	0	0	0	1.20038186165204e-06
RU_ref_2_k97_5740_1	1.90546965063214e-06	0	0	7.08973577830907e-08	0	5.84454663179654e-08	0	0	0	0	0	0	2.0348124747332e-06
RU_ref_2_k97_15123_1	1.90546965063214e-06	0	5.92393794011527e-08	0	0	0	0	0	0	0	0	0	1.96470903003329e-06
RU_ref_2_k97_15128_1	3.81093930126428e-06	0	1.18478758802305e-07	0	0	0	1.01461486766911e-07	6.59202690390756e-08	5.66826972892294e-08	0	1.38989347300465e-07	0	4.29247186046227e-06
RU_ref_2_k97_15130_1	4.76367412658035e-06	0	0	0	0	0	0	1.31840538078151e-07	0	0	6.94946736502327e-08	0	4.96500933830873e-06
RU_ref_2_k97_15131_1	4.76367412658035e-06	0	0	1.41794715566181e-07	1.05852320769792e-07	0	1.01461486766911e-07	0	0	0	0	6.38995968638333e-08	5.17668224654707e-06
RU_ref_2_k97_15131_2	1.90546965063214e-06	0	0	0	0	0	0	0	0	0	0	0	1.90546965063214e-06
RU_ref_2_k97_15132_1	2.85820447594821e-06	7.00240220908984e-08	1.18478758802305e-07	7.08973577830907e-08	1.58778481154688e-07	0	5.07307433834555e-08	6.59202690390756e-08	0	0	1.38989347300465e-07	0	3.53202345550219e-06
RU_ref_2_k97_8352_1	2.28656358075857e-05	0	0	0	0	0	0	0	0	0	0	0	2.28656358075857e-05
RU_ref_2_k97_8352_2	1.04800830784768e-05	0	0	0	0	0	0	0	0	0	0	0	1.04800830784768e-05
RU_ref_2_k97_8352_4	3.62039233620107e-05	0	0	0	0	0	0	0	0	0	0	0	3.62039233620107e-05
RU_ref_2_k97_8352_5	2.85820447594821e-06	0	0	0	0	0	0	0	0	0	0	0	2.85820447594821e-06
RU_ref_2_k97_8352_6	6.66914377721249e-06	0	0	0	0	0	0	0	0	0	0	0	6.66914377721249e-06
RU_ref_2_k97_8352_7	2.57238402835339e-05	0	0	0	0	0	0	0	0	0	0	0	2.57238402835339e-05
RU_ref_2_k97_8352_8	4.76367412658035e-06	0	0	0	0	0	0	0	0	0	0	6.38995968638333e-08	4.82757372344418e-06
RU_ref_2_k97_8352_9	3.04875144101142e-05	0	0	0	0	0	0	0	0	0	0	0	3.04875144101142e-05
RU_ref_2_k97_8352_10	5.71640895189642e-06	0	0	0	0	0	0	0	0	0	0	0	5.71640895189642e-06
RU_ref_2_k97_8352_11	3.81093930126428e-06	0	0	0	0	0	0	0	0	0	0	0	3.81093930126428e-06
RU_ref_2_k97_8352_12	6.66914377721249e-06	0	0	0	0	0	0	0	0	0	0	0	6.66914377721249e-06
RU_ref_2_k97_8352_13	1.4291022379741e-05	0	0	0	0	0	0	0	0	0	0	0	1.4291022379741e-05
RU_ref_2_k97_8352_14	9.5273482531607e-06	0	0	0	0	0	0	6.59202690390756e-08	0	0	0	0	9.59326852219978e-06
RU_ref_2_k97_16161_2	2.28656358075857e-05	0	0	0	0	0	0	0	0	0	0	0	2.28656358075857e-05
RU_ref_2_k97_16161_3	2.09601661569535e-05	0	0	0	0	0	0	0	0	0	0	0	2.09601661569535e-05
RU_ref_2_k97_16161_4	5.71640895189642e-06	0	0	0	0	0	0	0	0	0	0	0	5.71640895189642e-06
RU_ref_2_k97_16161_5	1.3338287554425e-05	0	0	0	0	0	0	0	0	0	0	0	1.3338287554425e-05
RU_ref_2_k97_9387_1	6.66914377721249e-06	0	0	0	0	0	0	0	0	0	0	0	6.66914377721249e-06
RU_ref_2_k97_9387_2	3.33457188860624e-05	0	0	0	0	0	0	0	0	0	0	0	3.33457188860624e-05
RU_ref_2_k97_9387_3	1.3338287554425e-05	0	0	0	0	0	0	1.31840538078151e-07	0	0	0	0	1.34701280925032e-05
RU_ref_2_k97_9387_4	9.5273482531607e-06	0	0	0	0	0	0	6.59202690390756e-08	0	0	0	0	9.59326852219978e-06
RU_ref_2_k97_9387_5	1.3338287554425e-05	0	0	0	0	0	0	0	0	0	0	0	1.3338287554425e-05
RU_ref_2_k97_9387_6	2.667657510885e-05	0	0	0	0	0	0	0	0	0	0	0	2.667657510885e-05
RU_ref_2_k97_6258_1	1.04800830784768e-05	7.00240220908984e-08	2.96196897005763e-07	5.67178862264725e-07	5.2926160384896e-08	0	3.55115203684188e-07	2.63681076156302e-07	0	0	1.38989347300465e-07	0	1.2224194647364e-05
RU_ref_2_k97_6258_3	2.667657510885e-05	5.60192176727187e-07	2.01413889963919e-06	7.08973577830907e-07	7.9389240577344e-07	0	4.56576690451099e-07	3.95521614234454e-07	2.26730789156917e-07	0	1.25090412570419e-06	1.27799193727667e-07	3.32113045820951e-05
RU_ref_2_k97_13551_2	8.57461342784463e-06	0	0	0	0	0	0	1.31840538078151e-07	0	0	0	0	8.70645396592278e-06
RU_ref_2_k97_13551_3	4.76367412658035e-06	0	0	0	0	0	0	0	0	0	0	0	4.76367412658035e-06
RU_ref_2_k97_13551_4	4.19203323139071e-05	0	0	0	0	0	0	0	0	0	0	6.38995968638333e-08	4.19842319107709e-05
RU_ref_2_k97_13551_5	1.81019616810053e-05	0	0	0	0	0	0	0	0	0	0	0	1.81019616810053e-05
RU_ref_2_k97_13551_6	6.66914377721249e-06	0	0	0	0	0	0	0	0	0	0	0	6.66914377721249e-06
RU_ref_2_k97_13551_7	5.04949457417517e-05	0	0	0	0	0	0	0	0	0	0	0	5.04949457417517e-05
RU_ref_2_k97_13551_8	2.85820447594821e-06	0	0	0	0	0	0	0	0	0	0	0	2.85820447594821e-06
RU_ref_2_k97_13551_9	2.85820447594821e-06	0	0	0	0	0	0	0	0	0	0	0	2.85820447594821e-06
RU_ref_2_k97_13551_10	2.00074313316375e-05	0	0	0	0	0	0	0	0	0	0	0	2.00074313316375e-05
RU_ref_2_k97_13551_11	1.61964920303732e-05	0	0	0	0	0	0	6.59202690390756e-08	0	0	0	0	1.62624122994123e-05
RU_ref_2_k97_13551_13	1.81019616810053e-05	0	0	0	0	0	0	0	0	0	0	0	1.81019616810053e-05
RU_ref_2_k97_13551_14	1.52437572050571e-05	0	0	0	0	0	0	0	0	0	0	0	1.52437572050571e-05
RU_ref_2_k97_13551_15	1.90546965063214e-06	0	0	0	0	0	0	0	0	0	0	0	1.90546965063214e-06
RU_ref_2_k97_13551_16	1.71492268556893e-05	0	0	0	0	0	0	0	0	0	0	0	1.71492268556893e-05
RU_ref_2_k97_13551_17	5.71640895189642e-06	0	0	0	0	0	0	0	0	0	0	0	5.71640895189642e-06
RU_ref_2_k97_9389_2	9.5273482531607e-06	0	0	0	0	0	0	0	0	0	0	0	9.5273482531607e-06
RU_ref_2_k97_13553_1	4.76367412658035e-06	0	0	0	5.2926160384896e-08	0	5.07307433834555e-08	0	0	0	6.94946736502327e-08	0	4.93682570399893e-06
RU_ref_2_k97_13554_1	2.85820447594821e-06	0	0	0	0	0	0	0	0	0	0	0	2.85820447594821e-06
RU_ref_2_k97_13554_2	6.66914377721249e-06	0	0	0	0	0	0	0	0	0	0	0	6.66914377721249e-06
RU_ref_2_k97_15133_2	9.5273482531607e-07	0	0	0	0	0	0	0	0	0	0	0	9.5273482531607e-07
RU_ref_2_k97_15133_4	1.4291022379741e-05	0	0	0	0	0	0	0	0	0	0	0	1.4291022379741e-05
RU_ref_2_k97_15133_5	3.81093930126428e-06	0	0	0	0	0	0	0	0	0	0	0	3.81093930126428e-06
RU_ref_2_k97_15133_6	5.71640895189642e-06	0	0	0	0	0	0	0	0	0	0	0	5.71640895189642e-06
RU_ref_2_k97_9390_1	5.71640895189642e-06	0	0	0	0	0	0	0	0	0	0	0	5.71640895189642e-06
RU_ref_2_k97_9390_2	8.57461342784463e-06	0	0	0	0	0	0	0	0	0	0	0	8.57461342784463e-06
RU_ref_2_k97_3653_6	2.00074313316375e-05	2.10072066272695e-07	1.18478758802305e-06	8.50768293397088e-07	4.23409283079168e-07	0	8.62422637518743e-07	6.59202690390756e-08	1.70048091867688e-07	4.86700661085508e-08	5.55957389201862e-07	1.27799193727667e-07	2.45072862098731e-05
RU_ref_2_k97_3654_1	1.90546965063214e-06	0	0	0	0	0	0	0	0	0	0	0	1.90546965063214e-06
RU_ref_2_k97_13557_1	9.5273482531607e-06	3.50120110454492e-08	5.92393794011527e-08	1.41794715566181e-07	5.2926160384896e-08	1.16890932635931e-07	5.07307433834555e-08	0	2.26730789156917e-07	0	6.94946736502327e-08	6.38995968638333e-08	1.03440672552487e-05
RU_ref_2_k97_3655_1	2.85820447594821e-06	3.50120110454492e-08	1.18478758802305e-07	0	0	0	0	0	0	0	1.38989347300465e-07	0	3.15068459309643e-06
RU_ref_2_k97_11468_1	4.76367412658035e-06	0	0	0	0	0	0	0	0	0	0	0	4.76367412658035e-06
RU_ref_2_k97_11468_2	1.90546965063214e-05	0	0	0	0	0	0	0	0	0	0	0	1.90546965063214e-05
RU_ref_2_k97_11468_3	1.23855527291089e-05	0	0	0	0	0	0	0	0	0	0	0	1.23855527291089e-05
RU_ref_2_k97_11468_4	2.85820447594821e-06	0	0	0	0	0	0	0	0	0	0	0	2.85820447594821e-06
RU_ref_2_k97_11468_5	1.3338287554425e-05	0	0	0	0	0	0	0	0	0	0	0	1.3338287554425e-05
RU_ref_2_k97_11468_6	5.71640895189642e-06	0	0	0	0	0	0	0	0	0	0	0	5.71640895189642e-06
RU_ref_2_k97_11468_7	1.90546965063214e-06	0	0	0	0	0	0	0	0	0	0	0	1.90546965063214e-06
RU_ref_2_k97_11468_8	1.90546965063214e-06	0	0	0	0	0	0	0	0	0	0	0	1.90546965063214e-06
RU_ref_2_k97_11468_9	2.667657510885e-05	0	0	0	0	0	0	0	0	0	0	0	2.667657510885e-05
RU_ref_2_k97_11468_10	3.81093930126428e-06	0	0	0	0	0	0	0	0	0	0	0	3.81093930126428e-06
RU_ref_2_k97_11468_11	1.52437572050571e-05	0	0	0	0	0	0	0	0	0	0	0	1.52437572050571e-05
RU_ref_2_k97_11468_12	1.71492268556893e-05	0	0	0	0	0	0	0	0	0	0	0	1.71492268556893e-05
RU_ref_2_k97_11468_13	3.71566581873267e-05	0	0	0	0	0	0	0	0	0	0	0	3.71566581873267e-05
RU_ref_2_k97_11468_14	1.90546965063214e-05	0	0	0	0	0	0	6.59202690390756e-08	0	0	0	0	1.91206167753605e-05
RU_ref_2_k97_11468_15	9.5273482531607e-06	0	0	0	0	0	0	0	0	0	0	0	9.5273482531607e-06
RU_ref_2_k97_11468_16	9.5273482531607e-07	0	0	0	0	0	0	0	0	0	0	0	9.5273482531607e-07
RU_ref_2_k97_11468_17	4.76367412658035e-06	0	0	0	0	0	0	0	0	0	0	0	4.76367412658035e-06
RU_ref_2_k97_11468_18	1.90546965063214e-06	0	0	0	0	0	0	0	0	0	0	0	1.90546965063214e-06
RU_ref_2_k97_11468_19	2.85820447594821e-06	0	0	0	0	0	0	0	0	0	0	0	2.85820447594821e-06
RU_ref_2_k97_11468_22	3.62039233620107e-05	0	0	0	0	0	0	0	0	0	0	0	3.62039233620107e-05
RU_ref_2_k97_2613_1	2.00074313316375e-05	0	0	0	0	0	0	0	0	0	0	0	2.00074313316375e-05
RU_ref_2_k97_2613_2	2.38183706329017e-05	0	0	0	0	0	0	0	0	0	0	0	2.38183706329017e-05
RU_ref_2_k97_2613_3	4.76367412658035e-06	0	0	0	0	0	0	0	0	0	0	0	4.76367412658035e-06
RU_ref_2_k97_2613_4	4.76367412658035e-06	0	0	0	0	0	0	0	0	0	0	0	4.76367412658035e-06
RU_ref_2_k97_2613_6	2.19129009822696e-05	0	0	0	0	0	0	0	0	0	0	1.27799193727667e-07	2.20407001759973e-05
RU_ref_2_k97_2613_7	2.28656358075857e-05	0	0	0	0	0	0	6.59202690390756e-08	0	0	0	0	2.29315560766248e-05
RU_ref_2_k97_2613_8	2.19129009822696e-05	0	0	0	0	0	0	0	0	0	0	0	2.19129009822696e-05
RU_ref_2_k97_2613_9	2.7629309934166e-05	0	0	0	0	0	0	0	0	0	0	0	2.7629309934166e-05
RU_ref_2_k97_2613_10	1.90546965063214e-05	0	0	0	0	0	0	0	0	0	0	0	1.90546965063214e-05
RU_ref_2_k97_2613_11	5.71640895189642e-06	0	0	0	0	0	0	0	0	0	0	0	5.71640895189642e-06
RU_ref_2_k97_2613_14	4.28730671392231e-05	0	0	0	0	0	0	0	0	0	0	0	4.28730671392231e-05
RU_ref_2_k97_2613_15	5.71640895189642e-06	0	0	0	0	0	0	0	0	0	0	0	5.71640895189642e-06
RU_ref_2_k97_2613_16	9.5273482531607e-06	0	0	0	0	0	0	0	0	0	0	0	9.5273482531607e-06
RU_ref_2_k97_2613_17	8.57461342784463e-06	0	0	0	0	0	0	0	0	0	0	0	8.57461342784463e-06
RU_ref_2_k97_2613_18	5.71640895189642e-06	0	0	0	0	0	0	0	0	0	0	0	5.71640895189642e-06
RU_ref_2_k97_2613_19	4.38258019645392e-05	0	0	0	0	0	0	0	0	0	0	0	4.38258019645392e-05
RU_ref_2_k97_2613_20	9.5273482531607e-06	0	0	0	0	0	0	0	0	0	0	0	9.5273482531607e-06
RU_ref_2_k97_2613_21	3.81093930126428e-06	0	0	0	0	0	0	0	0	0	0	0	3.81093930126428e-06
RU_ref_2_k97_2613_22	1.23855527291089e-05	0	0	0	0	0	0	0	0	0	0	0	1.23855527291089e-05
RU_ref_2_k97_14625_1	2.85820447594821e-06	0	0	0	0	0	0	0	0	0	0	0	2.85820447594821e-06
RU_ref_2_k97_14625_2	1.4291022379741e-05	0	0	0	0	0	0	0	0	0	0	0	1.4291022379741e-05
RU_ref_2_k97_2614_1	2.19129009822696e-05	0	0	0	0	0	0	0	0	0	0	0	2.19129009822696e-05
RU_ref_2_k97_14626_1	0	0	3.55436276406916e-07	0	0	0	1.52192230150366e-07	6.59202690390756e-08	0	0	0	6.38995968638333e-08	6.37448372460191e-07
RU_ref_2_k97_14627_1	2.85820447594821e-06	0	5.92393794011527e-08	7.08973577830907e-08	1.05852320769792e-07	0	3.55115203684188e-07	6.59202690390756e-08	0	0	0	6.38995968638333e-08	3.57912860348934e-06
RU_ref_2_k97_4705_1	6.66914377721249e-06	0	0	0	1.05852320769792e-07	0	5.07307433834555e-08	0	0	0	0	0	6.82572684136574e-06
RU_ref_2_k97_4705_2	4.76367412658035e-06	0	0	0	0	0	0	0	0	0	0	0	4.76367412658035e-06
RU_ref_2_k97_4705_3	1.4291022379741e-05	0	0	0	0	0	0	0	0	0	0	0	1.4291022379741e-05
RU_ref_2_k97_4705_4	3.04875144101142e-05	0	0	0	0	0	0	0	0	0	0	0	3.04875144101142e-05
RU_ref_2_k97_4705_5	3.33457188860624e-05	0	0	0	0	0	0	0	0	0	0	0	3.33457188860624e-05
RU_ref_2_k97_4705_6	1.4291022379741e-05	0	0	0	0	0	0	0	0	0	0	0	1.4291022379741e-05
RU_ref_2_k97_14629_1	9.5273482531607e-06	1.40048044181797e-07	1.77718138203458e-07	1.41794715566181e-07	0	0	3.04384460300733e-07	1.97760807117227e-07	0	0	2.08484020950698e-07	0	1.06975384394808e-05
RU_ref_2_k97_4707_1	3.81093930126428e-06	0	0	0	0	0	0	0	0	0	0	0	3.81093930126428e-06
RU_ref_2_k97_5233_1	9.5273482531607e-07	0	0	0	0	0	0	0	0	0	0	0	9.5273482531607e-07
RU_ref_2_k97_5233_2	1.4291022379741e-05	0	0	0	0	0	0	0	0	0	0	0	1.4291022379741e-05
RU_ref_2_k97_5233_3	5.90695591695963e-05	0	0	0	0	0	0	0	0	0	0	0	5.90695591695963e-05
RU_ref_2_k97_5233_4	7.62187860252856e-06	0	0	0	0	0	0	0	0	0	0	0	7.62187860252856e-06
RU_ref_2_k97_5233_5	9.5273482531607e-06	0	0	0	0	0	0	0	0	0	0	0	9.5273482531607e-06
RU_ref_2_k97_5233_6	6.09750288202285e-05	0	0	0	0	0	0	0	0	0	0	0	6.09750288202285e-05
RU_ref_2_k97_5233_7	3.81093930126428e-05	0	0	0	0	0	0	0	0	0	0	0	3.81093930126428e-05
RU_ref_2_k97_5233_8	3.81093930126428e-06	0	0	0	0	0	0	0	0	0	0	0	3.81093930126428e-06
RU_ref_2_k97_5233_9	1.90546965063214e-06	0	0	0	0	0	0	1.31840538078151e-07	0	0	0	0	2.03731018871029e-06
RU_ref_2_k97_5233_10	5.71640895189642e-06	0	0	0	0	0	0	0	0	0	0	0	5.71640895189642e-06
RU_ref_2_k97_5233_11	3.71566581873267e-05	0	0	0	0	0	0	1.31840538078151e-07	0	0	0	0	3.72884987254048e-05
RU_ref_2_k97_5233_12	1.52437572050571e-05	0	0	0	0	0	0	0	0	0	0	0	1.52437572050571e-05
RU_ref_2_k97_5233_13	7.62187860252856e-06	0	0	0	0	0	0	0	0	0	0	0	7.62187860252856e-06
RU_ref_2_k97_5233_14	6.66914377721249e-06	0	0	0	0	0	0	0	0	0	0	0	6.66914377721249e-06
RU_ref_2_k97_5234_1	5.71640895189642e-06	0	1.18478758802305e-07	0	0	0	0	0	0	0	1.38989347300465e-07	0	5.97387705799919e-06
RU_ref_2_k97_14630_1	3.81093930126428e-06	0	0	0	0	0	0	0	0	0	0	0	3.81093930126428e-06
RU_ref_2_k97_14630_2	2.667657510885e-05	0	0	0	0	0	0	0	0	0	0	0	2.667657510885e-05
RU_ref_2_k97_14630_3	1.14328179037928e-05	0	0	0	0	0	0	0	0	0	0	0	1.14328179037928e-05
RU_ref_2_k97_14630_4	1.61964920303732e-05	0	0	0	0	0	0	0	0	0	0	0	1.61964920303732e-05
RU_ref_2_k97_14632_1	5.71640895189642e-06	0	0	0	0	0	0	0	0	0	0	0	5.71640895189642e-06
RU_ref_2_k97_531_1	1.90546965063214e-06	0	0	0	0	0	0	0	0	0	0	0	1.90546965063214e-06
RU_ref_2_k97_531_2	1.90546965063214e-06	0	0	0	0	0	0	0	0	0	0	0	1.90546965063214e-06
RU_ref_2_k97_531_4	4.76367412658035e-06	0	0	0	0	0	0	0	0	0	0	0	4.76367412658035e-06
RU_ref_2_k97_531_5	9.5273482531607e-06	0	0	0	0	0	0	0	0	0	0	0	9.5273482531607e-06
RU_ref_2_k97_531_6	8.57461342784463e-06	0	0	0	0	0	0	0	0	0	0	0	8.57461342784463e-06
RU_ref_2_k97_531_7	6.66914377721249e-06	0	0	0	0	0	0	0	0	0	0	0	6.66914377721249e-06
RU_ref_2_k97_531_8	1.04800830784768e-05	0	0	0	0	0	0	0	0	0	0	0	1.04800830784768e-05
RU_ref_2_k97_531_9	4.76367412658035e-06	0	0	0	0	0	0	0	0	0	0	0	4.76367412658035e-06
RU_ref_2_k97_531_11	2.7629309934166e-05	0	0	0	0	0	0	0	0	0	0	0	2.7629309934166e-05
RU_ref_2_k97_531_12	5.71640895189642e-06	0	0	0	0	0	0	0	0	0	0	0	5.71640895189642e-06
RU_ref_2_k97_531_13	2.57238402835339e-05	0	0	0	0	0	0	0	0	0	0	0	2.57238402835339e-05
RU_ref_2_k97_531_14	1.3338287554425e-05	0	0	0	0	0	0	0	0	0	0	0	1.3338287554425e-05
RU_ref_2_k97_531_15	3.81093930126428e-06	0	0	0	0	0	0	0	0	0	0	0	3.81093930126428e-06
RU_ref_2_k97_11993_1	1.4291022379741e-05	0	0	0	0	0	0	0	0	0	0	0	1.4291022379741e-05
RU_ref_2_k97_11993_2	1.04800830784768e-05	0	0	0	0	0	0	0	0	0	0	0	1.04800830784768e-05
RU_ref_2_k97_11993_3	1.61964920303732e-05	0	0	0	0	0	0	0	0	0	0	0	1.61964920303732e-05
RU_ref_2_k97_11993_4	1.90546965063214e-05	0	0	0	0	0	0	0	0	0	0	0	1.90546965063214e-05
RU_ref_2_k97_11993_5	2.28656358075857e-05	0	0	0	0	0	0	0	0	0	0	0	2.28656358075857e-05
RU_ref_2_k97_11993_6	2.38183706329017e-05	0	0	0	0	0	0	0	0	0	0	0	2.38183706329017e-05
RU_ref_2_k97_1052_1	2.85820447594821e-06	3.50120110454492e-08	0	0	0	0	1.01461486766911e-07	0	0	0	0	6.38995968638333e-08	3.0585775706244e-06
RU_ref_2_k97_11994_2	1.3338287554425e-05	0	0	0	0	0	0	0	0	0	0	0	1.3338287554425e-05
RU_ref_2_k97_11994_3	5.71640895189642e-06	0	0	0	0	0	0	0	0	0	0	0	5.71640895189642e-06
RU_ref_2_k97_11994_4	1.23855527291089e-05	0	0	0	0	0	0	0	0	0	0	0	1.23855527291089e-05
RU_ref_2_k97_11994_5	2.85820447594821e-06	0	0	0	0	0	0	0	0	0	0	0	2.85820447594821e-06
RU_ref_2_k97_1053_2	1.90546965063214e-06	0	0	0	0	0	0	0	0	0	0	0	1.90546965063214e-06
RU_ref_2_k97_1054_1	6.19277636455445e-05	0	0	0	0	0	0	0	0	0	0	0	6.19277636455445e-05
RU_ref_2_k97_1056_1	1.90546965063214e-05	2.80096088363594e-07	1.06630882922075e-06	9.92563008963269e-07	3.70483122694272e-07	1.16890932635931e-07	6.08768920601466e-07	3.29601345195378e-07	5.66826972892294e-08	4.86700661085508e-08	2.08484020950698e-07	3.83397581183e-07	2.35166431195275e-05
RU_ref_2_k97_8875_3	2.667657510885e-05	0	0	0	0	0	0	0	0	0	0	0	2.667657510885e-05
RU_ref_2_k97_8875_4	1.3338287554425e-05	0	0	0	0	0	0	0	0	0	0	0	1.3338287554425e-05
RU_ref_2_k97_7828_1	2.667657510885e-05	3.50120110454492e-07	1.24402696742421e-06	4.25384146698544e-07	6.35113924618752e-07	0	6.08768920601466e-07	1.97760807117227e-07	1.13365394578459e-07	0	6.94946736502328e-07	3.83397581183e-07	3.13294596980285e-05
RU_ref_2_k97_3127_1	3.81093930126428e-06	0	0	0	0	0	0	0	0	0	0	0	3.81093930126428e-06
RU_ref_2_k97_3127_2	3.81093930126428e-06	0	0	0	0	0	0	0	0	0	0	0	3.81093930126428e-06
RU_ref_2_k97_3127_3	6.66914377721249e-06	0	0	0	0	0	0	0	0	0	0	0	6.66914377721249e-06
RU_ref_2_k97_3127_4	4.19203323139071e-05	0	0	0	0	0	0	0	0	0	0	0	4.19203323139071e-05
RU_ref_2_k97_3127_6	1.90546965063214e-06	0	0	0	0	0	0	0	0	0	0	0	1.90546965063214e-06
RU_ref_2_k97_3127_7	3.52511885366946e-05	0	0	0	0	0	0	0	0	0	0	0	3.52511885366946e-05
RU_ref_2_k97_8876_2	1.04800830784768e-05	2.10072066272695e-07	1.0070694498196e-06	2.12692073349272e-07	5.2926160384896e-08	5.84454663179654e-08	3.55115203684188e-07	0	0	4.86700661085508e-08	3.47473368251164e-07	0	1.27725469326651e-05
RU_ref_2_k97_18_1	2.28656358075857e-05	0	0	0	0	0	0	0	0	0	0	0	2.28656358075857e-05
RU_ref_2_k97_3128_1	1.90546965063214e-05	0	0	0	0	0	0	0	0	0	0	0	1.90546965063214e-05
RU_ref_2_k97_8879_1	4.76367412658035e-06	0	5.92393794011527e-08	7.08973577830907e-08	5.2926160384896e-08	0	1.01461486766911e-07	0	0	0	0	6.38995968638333e-08	5.11209810778023e-06
RU_ref_2_k97_20_1	3.81093930126428e-06	0	0	0	1.05852320769792e-07	0	0	0	0	0	0	0	3.91679162203407e-06
RU_ref_2_k97_8881_1	2.19129009822696e-05	0	0	0	0	0	0	0	0	0	0	0	2.19129009822696e-05
RU_ref_2_k97_8882_1	1.52437572050571e-05	0	0	0	0	0	0	0	0	0	0	0	1.52437572050571e-05
RU_ref_2_k97_8883_1	7.62187860252856e-06	1.75060055227246e-07	1.06630882922075e-06	4.25384146698544e-07	5.82187764233856e-07	1.75336398953896e-07	5.07307433834555e-07	2.63681076156302e-07	0	2.43350330542754e-07	8.33936083802793e-07	3.19497984319167e-07	1.22139287055184e-05
RU_ref_2_k97_10433_1	4.76367412658035e-06	0	0	0	0	0	0	0	0	0	0	0	4.76367412658035e-06
RU_ref_2_k97_10433_2	3.04875144101142e-05	0	0	0	0	0	0	0	0	0	0	0	3.04875144101142e-05
RU_ref_2_k97_10434_1	8.57461342784463e-06	0	0	0	0	0	0	0	0	0	0	0	8.57461342784463e-06
RU_ref_2_k97_10958_1	3.23929840607464e-05	0	0	0	0	0	0	0	0	0	0	0	3.23929840607464e-05
RU_ref_2_k97_10958_2	2.85820447594821e-05	0	0	0	0	0	0	0	0	0	0	0	2.85820447594821e-05
RU_ref_2_k97_10958_3	1.3338287554425e-05	0	0	0	0	0	0	0	0	0	0	0	1.3338287554425e-05
RU_ref_2_k97_10959_1	9.5273482531607e-07	0	0	0	0	0	0	0	0	0	0	0	9.5273482531607e-07
RU_ref_2_k97_27_1	3.81093930126428e-06	1.75060055227246e-07	0	7.08973577830907e-08	0	1.16890932635931e-07	0	0	5.66826972892294e-08	9.73401322171016e-08	6.94946736502327e-08	1.27799193727667e-07	4.52510434379478e-06
RU_ref_2_k97_10962_1	4.76367412658035e-06	3.50120110454492e-08	3.55436276406916e-07	0	0	0	5.07307433834555e-08	0	0	0	0	6.38995968638333e-08	5.26875275428e-06
RU_ref_2_k97_6784_1	6.66914377721249e-06	7.00240220908984e-08	1.77718138203458e-07	7.08973577830907e-08	0	0	0	0	0	0	6.94946736502327e-08	0	7.05727796894017e-06
RU_ref_2_k97_6784_2	9.5273482531607e-07	0	5.92393794011527e-08	0	0	0	0	0	0	0	0	0	1.01197420471722e-06
RU_ref_2_k97_10963_1	8.57461342784463e-06	0	0	0	0	0	0	0	0	0	0	0	8.57461342784463e-06
RU_ref_2_k97_10436_1	3.81093930126428e-06	0	0	0	0	0	0	0	0	0	0	0	3.81093930126428e-06
RU_ref_2_k97_10436_2	1.71492268556893e-05	0	0	0	0	0	0	0	0	0	0	0	1.71492268556893e-05
RU_ref_2_k97_10436_3	2.19129009822696e-05	0	0	0	0	0	0	0	0	0	0	6.38995968638333e-08	2.19768005791334e-05
RU_ref_2_k97_10964_1	3.81093930126428e-06	0	1.77718138203458e-07	7.08973577830907e-08	0	5.84454663179654e-08	0	0	0	0	0	0	4.11800026356879e-06
RU_ref_2_k97_5741_2	2.09601661569535e-05	0	0	0	0	0	0	0	0	0	0	0	2.09601661569535e-05
RU_ref_2_k97_5741_3	2.09601661569535e-05	0	0	0	0	0	0	0	0	0	0	0	2.09601661569535e-05
RU_ref_2_k97_5741_4	1.61964920303732e-05	0	0	0	0	0	0	0	0	0	0	0	1.61964920303732e-05
RU_ref_2_k97_5741_5	2.85820447594821e-06	0	0	0	0	0	0	0	0	0	0	1.27799193727667e-07	2.98600366967588e-06
RU_ref_2_k97_6785_2	1.04800830784768e-05	0	2.96196897005763e-07	4.25384146698544e-07	5.2926160384896e-08	5.84454663179654e-08	2.02922973533822e-07	0	0	0	3.47473368251164e-07	6.38995968638333e-08	1.19273316875328e-05
RU_ref_2_k97_5742_1	6.66914377721249e-06	3.50120110454492e-08	2.36957517604611e-07	1.41794715566181e-07	5.2926160384896e-08	0	1.01461486766911e-07	1.31840538078151e-07	5.66826972892294e-08	0	6.94946736502327e-08	1.27799193727667e-07	7.62311277132582e-06
RU_ref_2_k97_5743_1	5.71640895189642e-06	0	0	0	0	0	0	0	0	0	0	0	5.71640895189642e-06
RU_ref_2_k97_5745_1	1.90546965063214e-06	0	0	0	0	0	0	0	0	0	0	0	1.90546965063214e-06
RU_ref_2_k97_15134_1	4.76367412658035e-06	3.50120110454492e-08	0	0	5.2926160384896e-08	0	0	0	1.70048091867688e-07	0	6.94946736502327e-08	0	5.09115506352862e-06
RU_ref_2_k97_8353_1	4.76367412658035e-06	0	0	0	0	0	0	0	0	0	0	0	4.76367412658035e-06
RU_ref_2_k97_8353_2	1.04800830784768e-05	0	0	0	0	0	0	0	0	0	0	0	1.04800830784768e-05
RU_ref_2_k97_8353_5	5.71640895189642e-06	0	0	0	0	0	0	0	0	0	0	0	5.71640895189642e-06
RU_ref_2_k97_8353_6	2.667657510885e-05	0	0	0	0	0	0	0	0	0	0	0	2.667657510885e-05
RU_ref_2_k97_8353_7	2.57238402835339e-05	0	0	0	0	0	0	0	0	0	0	0	2.57238402835339e-05
RU_ref_2_k97_12513_1	3.81093930126428e-06	0	0	0	0	0	0	0	0	0	0	0	3.81093930126428e-06
RU_ref_2_k97_12513_2	8.57461342784463e-06	0	0	0	0	0	0	0	0	0	0	0	8.57461342784463e-06
RU_ref_2_k97_12513_3	1.3338287554425e-05	0	0	0	0	0	0	0	0	0	0	0	1.3338287554425e-05
RU_ref_2_k97_12513_4	2.38183706329017e-05	0	0	0	0	0	0	0	0	0	0	0	2.38183706329017e-05
RU_ref_2_k97_12513_5	1.81019616810053e-05	0	0	0	0	0	0	1.31840538078151e-07	0	0	0	0	1.82338022190835e-05
RU_ref_2_k97_12513_7	2.28656358075857e-05	0	0	0	0	0	0	3.29601345195378e-07	0	0	0	0	2.31952371527811e-05
RU_ref_2_k97_15135_1	2.85820447594821e-05	3.50120110454492e-07	1.71794200263343e-06	1.06346036674636e-06	5.2926160384896e-07	1.75336398953896e-07	6.59499663984921e-07	6.59202690390756e-08	2.83413486446147e-07	0	1.73736684125582e-06	2.55598387455333e-07	3.54199638903005e-05
RU_ref_2_k97_12514_1	2.667657510885e-05	0	0	0	0	0	0	0	0	0	0	0	2.667657510885e-05
RU_ref_2_k97_12516_1	4.76367412658035e-06	0	0	0	0	0	0	0	0	0	0	0	4.76367412658035e-06
RU_ref_2_k97_13559_2	3.23929840607464e-05	0	0	0	0	0	0	0	0	0	0	0	3.23929840607464e-05
RU_ref_2_k97_13559_3	5.71640895189642e-06	0	0	0	0	0	0	0	0	0	0	0	5.71640895189642e-06
RU_ref_2_k97_13559_4	3.81093930126428e-06	0	0	0	0	0	0	0	0	0	0	0	3.81093930126428e-06
RU_ref_2_k97_16163_1	3.81093930126428e-06	0	0	0	0	0	0	0	0	0	0	0	3.81093930126428e-06
RU_ref_2_k97_4183_1	1.3338287554425e-05	0	0	0	0	0	0	0	0	0	0	0	1.3338287554425e-05
RU_ref_2_k97_4183_2	9.5273482531607e-06	0	0	0	0	0	0	0	0	0	0	6.38995968638333e-08	9.59124785002453e-06
RU_ref_2_k97_4183_3	2.85820447594821e-06	0	0	0	0	0	0	0	0	0	0	0	2.85820447594821e-06
RU_ref_2_k97_4183_4	1.3338287554425e-05	0	0	0	0	0	0	0	0	0	0	0	1.3338287554425e-05
RU_ref_2_k97_4183_5	3.81093930126428e-06	0	0	0	0	0	0	0	0	0	0	0	3.81093930126428e-06
RU_ref_2_k97_4183_6	2.85820447594821e-06	0	0	0	0	0	0	0	0	0	0	0	2.85820447594821e-06
RU_ref_2_k97_4183_7	1.81019616810053e-05	0	0	0	0	0	0	0	0	0	0	0	1.81019616810053e-05
RU_ref_2_k97_4183_8	1.04800830784768e-05	0	0	0	0	0	0	0	0	0	0	0	1.04800830784768e-05
RU_ref_2_k97_4183_13	2.7629309934166e-05	0	0	0	0	0	0	0	0	0	0	0	2.7629309934166e-05
RU_ref_2_k97_4183_14	1.81019616810053e-05	0	0	0	0	0	0	0	0	0	0	0	1.81019616810053e-05
RU_ref_2_k97_4183_15	3.33457188860624e-05	0	0	0	0	0	0	0	0	0	0	0	3.33457188860624e-05
RU_ref_2_k97_4183_16	3.23929840607464e-05	0	0	0	0	0	0	0	0	0	0	0	3.23929840607464e-05
RU_ref_2_k97_4183_17	1.4291022379741e-05	0	0	0	0	0	0	6.59202690390756e-08	0	0	0	0	1.43569426487801e-05
RU_ref_2_k97_4183_18	1.52437572050571e-05	0	0	0	0	0	0	0	0	0	0	0	1.52437572050571e-05
RU_ref_2_k97_4183_19	1.90546965063214e-06	0	0	0	0	0	0	0	0	0	0	0	1.90546965063214e-06
RU_ref_2_k97_4183_20	2.00074313316375e-05	0	0	0	0	0	0	0	0	0	0	0	2.00074313316375e-05
RU_ref_2_k97_4183_23	1.14328179037928e-05	0	0	0	0	0	0	0	0	0	0	0	1.14328179037928e-05
RU_ref_2_k97_4183_24	1.90546965063214e-06	0	0	0	0	0	0	0	0	0	0	0	1.90546965063214e-06
RU_ref_2_k97_4183_26	1.90546965063214e-06	0	0	0	0	0	0	0	0	0	0	0	1.90546965063214e-06
RU_ref_2_k97_4184_1	9.5273482531607e-07	0	0	0	0	0	0	0	0	0	0	0	9.5273482531607e-07
RU_ref_2_k97_4184_2	1.04800830784768e-05	0	0	0	0	0	0	0	0	0	0	0	1.04800830784768e-05
RU_ref_2_k97_4184_3	9.5273482531607e-06	0	0	0	0	0	0	0	0	0	0	0	9.5273482531607e-06
RU_ref_2_k97_16166_1	7.62187860252856e-06	3.50120110454492e-08	1.18478758802305e-07	1.41794715566181e-07	1.58778481154688e-07	0	0	0	0	0	0	0	8.07594256909718e-06
RU_ref_2_k97_9391_2	2.57238402835339e-05	3.15108099409043e-07	1.18478758802305e-06	4.25384146698544e-07	2.6463080192448e-07	0	3.55115203684188e-07	2.63681076156302e-07	2.83413486446147e-07	1.46010198325652e-07	1.80686151490605e-06	3.19497984319167e-07	3.10883303834265e-05
RU_ref_2_k97_16167_1	4.76367412658035e-06	0	2.36957517604611e-07	0	1.58778481154688e-07	0	5.07307433834555e-08	1.31840538078151e-07	0	0	2.08484020950698e-07	0	5.55046542775195e-06
RU_ref_2_k97_16167_2	2.85820447594821e-06	0	0	0	0	0	0	0	0	0	0	0	2.85820447594821e-06
RU_ref_2_k97_16169_1	9.5273482531607e-07	0	5.92393794011527e-08	0	0	0	0	0	0	0	0	0	1.01197420471722e-06
RU_ref_2_k97_3656_2	1.3338287554425e-05	0	0	0	0	0	0	0	0	0	0	0	1.3338287554425e-05
RU_ref_2_k97_3656_3	1.81019616810053e-05	0	0	0	0	0	0	0	0	0	0	0	1.81019616810053e-05
RU_ref_2_k97_3656_5	1.90546965063214e-06	0	0	0	0	0	0	0	0	0	0	0	1.90546965063214e-06
RU_ref_2_k97_3656_6	1.4291022379741e-05	0	0	0	0	0	0	0	0	0	0	0	1.4291022379741e-05
RU_ref_2_k97_3656_7	1.04800830784768e-05	0	0	0	0	0	0	0	0	0	0	0	1.04800830784768e-05
RU_ref_2_k97_3656_9	3.62039233620107e-05	0	0	0	0	0	0	6.59202690390756e-08	0	0	0	0	3.62698436310498e-05
RU_ref_2_k97_3656_10	1.14328179037928e-05	0	0	0	0	0	0	0	0	0	0	0	1.14328179037928e-05
RU_ref_2_k97_16170_1	7.24078467240213e-05	0	0	0	0	0	0	0	0	0	0	0	7.24078467240213e-05
RU_ref_2_k97_14633_2	6.66914377721249e-06	0	0	0	0	0	0	0	0	0	0	0	6.66914377721249e-06
RU_ref_2_k97_14633_3	1.52437572050571e-05	0	0	0	0	0	0	1.31840538078151e-07	0	0	0	0	1.53755977431353e-05
RU_ref_2_k97_14633_4	1.52437572050571e-05	0	0	0	0	0	0	0	0	0	0	0	1.52437572050571e-05
RU_ref_2_k97_3658_1	3.81093930126428e-06	0	0	7.08973577830907e-08	5.2926160384896e-08	0	0	6.59202690390756e-08	0	0	0	0	4.00068308847134e-06
RU_ref_2_k97_3660_2	5.71640895189642e-06	7.00240220908984e-08	2.36957517604611e-07	0	5.2926160384896e-08	0	2.02922973533822e-07	0	0	0	1.38989347300465e-07	3.19497984319167e-07	6.73772695713028e-06
RU_ref_2_k97_3661_1	7.62187860252856e-06	7.00240220908984e-08	5.92393794011527e-08	0	0	0	0	0	0	0	0	0	7.75114200402061e-06
RU_ref_2_k97_14635_2	9.5273482531607e-07	0	0	0	0	0	0	0	0	0	0	0	9.5273482531607e-07
RU_ref_2_k97_11470_1	5.71640895189642e-06	0	0	0	0	0	0	0	0	0	0	0	5.71640895189642e-06
RU_ref_2_k97_11470_2	7.62187860252856e-06	0	0	0	0	0	0	0	0	0	0	0	7.62187860252856e-06
RU_ref_2_k97_11470_3	9.5273482531607e-06	0	0	0	0	0	0	0	0	0	0	0	9.5273482531607e-06
RU_ref_2_k97_11470_4	2.85820447594821e-06	0	0	0	0	0	0	0	0	0	0	0	2.85820447594821e-06
RU_ref_2_k97_11470_5	1.04800830784768e-05	0	0	0	0	0	0	0	0	0	0	0	1.04800830784768e-05
RU_ref_2_k97_11470_7	7.62187860252856e-06	0	0	0	0	0	0	0	0	0	0	0	7.62187860252856e-06
RU_ref_2_k97_11470_8	4.76367412658035e-06	0	0	0	0	0	0	0	0	0	0	0	4.76367412658035e-06
RU_ref_2_k97_11470_9	1.23855527291089e-05	0	0	0	0	0	0	0	0	0	0	0	1.23855527291089e-05
RU_ref_2_k97_11470_10	3.81093930126428e-06	0	0	0	0	0	0	0	0	0	0	0	3.81093930126428e-06
RU_ref_2_k97_11470_11	3.81093930126428e-06	0	0	0	0	0	0	0	0	0	0	0	3.81093930126428e-06
RU_ref_2_k97_11470_12	2.09601661569535e-05	0	0	0	0	0	0	0	0	0	0	0	2.09601661569535e-05
RU_ref_2_k97_11470_13	4.76367412658035e-06	0	0	0	0	0	0	0	0	0	0	0	4.76367412658035e-06
RU_ref_2_k97_11470_14	2.38183706329017e-05	0	0	0	0	0	0	0	0	0	0	0	2.38183706329017e-05
RU_ref_2_k97_11470_16	6.66914377721249e-06	0	0	0	0	0	0	0	0	0	0	0	6.66914377721249e-06
RU_ref_2_k97_11470_17	1.61964920303732e-05	0	0	0	0	0	0	0	0	0	0	0	1.61964920303732e-05
RU_ref_2_k97_11471_1	8.57461342784463e-06	3.50120110454492e-08	1.77718138203458e-07	2.83589431132363e-07	5.2926160384896e-08	0	1.01461486766911e-07	1.97760807117227e-07	1.13365394578459e-07	4.86700661085508e-08	6.94946736502327e-08	6.38995968638333e-08	9.71851119369601e-06
RU_ref_2_k97_11472_1	4.76367412658035e-06	0	1.18478758802305e-07	1.41794715566181e-07	0	0	0	0	5.66826972892294e-08	0	0	0	5.08063029823807e-06
RU_ref_2_k97_2615_1	1.90546965063214e-05	0	0	0	0	0	0	0	0	0	0	0	1.90546965063214e-05
RU_ref_2_k97_2615_2	2.667657510885e-05	0	0	0	0	0	0	0	0	0	0	0	2.667657510885e-05
RU_ref_2_k97_2615_3	6.66914377721249e-06	0	0	0	0	0	0	0	0	0	0	0	6.66914377721249e-06
RU_ref_2_k97_2615_5	2.28656358075857e-05	0	0	0	0	0	0	0	0	0	0	6.38995968638333e-08	2.29295354044495e-05
RU_ref_2_k97_2615_6	1.90546965063214e-05	0	0	0	0	0	0	0	0	0	0	0	1.90546965063214e-05
RU_ref_2_k97_2615_7	2.28656358075857e-05	0	0	0	0	0	0	0	0	0	0	0	2.28656358075857e-05
RU_ref_2_k97_2615_8	3.81093930126428e-06	0	0	0	0	0	0	0	0	0	0	0	3.81093930126428e-06
RU_ref_2_k97_2615_10	1.52437572050571e-05	0	0	0	0	0	0	0	0	0	0	0	1.52437572050571e-05
RU_ref_2_k97_2615_11	1.23855527291089e-05	0	0	0	0	0	0	0	0	0	0	0	1.23855527291089e-05
RU_ref_2_k97_2615_13	1.81019616810053e-05	0	0	0	0	0	0	0	0	0	0	0	1.81019616810053e-05
RU_ref_2_k97_2615_14	9.5273482531607e-06	0	0	0	0	0	0	0	0	0	0	0	9.5273482531607e-06
RU_ref_2_k97_2615_15	5.04949457417517e-05	0	0	0	0	0	0	0	0	0	0	0	5.04949457417517e-05
RU_ref_2_k97_11474_1	1.61964920303732e-05	0	0	0	0	0	0	0	0	0	0	0	1.61964920303732e-05
RU_ref_2_k97_1057_1	1.04800830784768e-05	0	0	0	0	0	0	0	0	0	0	0	1.04800830784768e-05
RU_ref_2_k97_1057_2	1.52437572050571e-05	0	0	0	0	0	0	0	0	0	0	0	1.52437572050571e-05
RU_ref_2_k97_1057_3	1.4291022379741e-05	0	0	0	0	0	0	0	0	0	0	0	1.4291022379741e-05
RU_ref_2_k97_1057_4	3.81093930126428e-06	0	0	0	0	0	0	0	0	0	0	0	3.81093930126428e-06
RU_ref_2_k97_1057_5	9.5273482531607e-07	0	0	0	0	0	0	0	0	0	0	0	9.5273482531607e-07
RU_ref_2_k97_1057_6	1.04800830784768e-05	0	0	0	0	0	0	0	0	0	0	0	1.04800830784768e-05
RU_ref_2_k97_1057_7	8.57461342784463e-06	0	0	0	0	0	0	0	0	0	0	0	8.57461342784463e-06
RU_ref_2_k97_8885_1	2.38183706329017e-05	0	0	0	0	0	0	0	0	0	0	0	2.38183706329017e-05
RU_ref_2_k97_8886_1	9.5273482531607e-06	0	0	0	0	0	0	0	0	0	0	0	9.5273482531607e-06
RU_ref_2_k97_8887_1	6.66914377721249e-06	0	0	0	0	0	0	0	0	0	0	0	6.66914377721249e-06
RU_ref_2_k97_1058_1	3.04875144101142e-05	0	0	0	0	0	0	0	0	0	0	0	3.04875144101142e-05
RU_ref_2_k97_1058_2	3.42984537113785e-05	0	0	0	0	0	0	0	0	0	0	0	3.42984537113785e-05
RU_ref_2_k97_7832_2	1.3338287554425e-05	0	0	0	0	0	0	0	0	0	0	0	1.3338287554425e-05
RU_ref_2_k97_7832_3	1.52437572050571e-05	0	0	0	0	0	0	0	0	0	0	0	1.52437572050571e-05
RU_ref_2_k97_7832_4	1.90546965063214e-05	0	0	0	0	0	0	0	0	0	0	0	1.90546965063214e-05
RU_ref_2_k97_14638_1	3.23929840607464e-05	0	0	0	0	0	0	6.59202690390756e-08	0	0	0	0	3.24589043297855e-05
RU_ref_2_k97_14638_2	2.19129009822696e-05	0	0	0	0	0	0	0	0	0	0	0	2.19129009822696e-05
RU_ref_2_k97_14639_1	3.81093930126428e-06	0	5.92393794011527e-08	7.08973577830907e-08	5.2926160384896e-08	0	0	0	0	0	0	0	3.99400219883342e-06
RU_ref_2_k97_7833_1	2.95347795847982e-05	0	0	0	0	0	0	0	0	0	0	0	2.95347795847982e-05
RU_ref_2_k97_7833_2	3.62039233620107e-05	0	0	0	0	0	0	0	0	0	0	0	3.62039233620107e-05
RU_ref_2_k97_7833_3	2.00074313316375e-05	0	0	0	0	0	0	0	0	0	0	0	2.00074313316375e-05
RU_ref_2_k97_7833_4	2.28656358075857e-05	0	0	0	0	0	0	0	0	0	0	0	2.28656358075857e-05
RU_ref_2_k97_3131_2	9.5273482531607e-07	0	0	0	0	0	0	0	0	0	0	0	9.5273482531607e-07
RU_ref_2_k97_3131_3	9.5273482531607e-07	0	0	0	0	0	0	0	0	0	0	0	9.5273482531607e-07
RU_ref_2_k97_3131_4	2.85820447594821e-06	0	0	0	0	0	0	0	0	0	0	0	2.85820447594821e-06
RU_ref_2_k97_14078_1	7.62187860252856e-06	0	0	0	0	0	0	0	0	0	0	0	7.62187860252856e-06
RU_ref_2_k97_14078_2	4.0967597488591e-05	0	0	0	0	0	0	0	0	0	0	0	4.0967597488591e-05
RU_ref_2_k97_14078_3	4.76367412658035e-06	0	0	0	0	0	0	0	0	0	0	0	4.76367412658035e-06
RU_ref_2_k97_14078_4	7.62187860252856e-06	0	0	0	0	0	0	0	0	0	0	0	7.62187860252856e-06
RU_ref_2_k97_14078_5	1.90546965063214e-06	0	0	0	0	0	0	0	0	0	0	0	1.90546965063214e-06
RU_ref_2_k97_14078_7	3.81093930126428e-06	0	0	0	0	0	0	0	0	0	0	0	3.81093930126428e-06
RU_ref_2_k97_14078_9	1.90546965063214e-05	0	0	0	0	0	0	0	0	0	0	0	1.90546965063214e-05
RU_ref_2_k97_14078_10	1.23855527291089e-05	0	0	0	0	0	0	0	0	0	0	0	1.23855527291089e-05
RU_ref_2_k97_14078_11	8.57461342784463e-06	0	0	0	0	0	0	0	0	0	0	0	8.57461342784463e-06
RU_ref_2_k97_14078_12	2.00074313316375e-05	0	0	0	0	0	0	0	0	0	0	0	2.00074313316375e-05
RU_ref_2_k97_14078_14	3.04875144101142e-05	0	0	0	0	0	0	0	0	0	0	0	3.04875144101142e-05
RU_ref_2_k97_14080_1	7.62187860252856e-06	0	2.96196897005763e-07	0	2.11704641539584e-07	2.33781865271862e-07	5.07307433834555e-08	0	0	1.46010198325652e-07	0	0	8.56030294805488e-06
RU_ref_2_k97_14640_1	1.90546965063214e-06	0	0	0	0	0	0	0	0	0	0	0	1.90546965063214e-06
RU_ref_2_k97_14640_2	4.0967597488591e-05	0	0	0	0	0	0	0	0	0	0	0	4.0967597488591e-05
RU_ref_2_k97_14640_3	3.81093930126428e-05	0	0	0	0	0	0	0	0	0	0	0	3.81093930126428e-05
RU_ref_2_k97_14640_5	1.14328179037928e-05	0	0	0	0	0	0	0	0	0	0	0	1.14328179037928e-05
RU_ref_2_k97_14640_6	2.28656358075857e-05	0	0	0	0	0	0	0	0	0	0	0	2.28656358075857e-05
RU_ref_2_k97_14640_7	9.5273482531607e-07	0	0	0	0	0	0	0	0	0	0	0	9.5273482531607e-07
RU_ref_2_k97_14641_1	1.90546965063214e-06	0	5.92393794011527e-08	1.41794715566181e-07	0	0	0	0	0	0	0	6.38995968638333e-08	2.17040334246331e-06
RU_ref_2_k97_11997_1	2.85820447594821e-06	0	1.18478758802305e-07	0	0	0	0	0	0	0	0	6.38995968638333e-08	3.04058283161435e-06
RU_ref_2_k97_10965_1	5.71640895189642e-06	0	0	0	0	0	0	0	0	0	0	0	5.71640895189642e-06
RU_ref_2_k97_10965_2	1.71492268556893e-05	0	0	0	0	0	0	0	0	0	0	0	1.71492268556893e-05
RU_ref_2_k97_10965_3	7.62187860252856e-06	0	0	0	0	0	0	0	0	0	0	0	7.62187860252856e-06
RU_ref_2_k97_10965_4	2.85820447594821e-06	0	0	0	0	0	0	0	0	0	0	0	2.85820447594821e-06
RU_ref_2_k97_10965_6	1.14328179037928e-05	0	0	0	0	0	0	0	0	0	0	0	1.14328179037928e-05
RU_ref_2_k97_10965_7	2.47711054582178e-05	0	0	0	0	0	0	0	0	0	0	0	2.47711054582178e-05
RU_ref_2_k97_10965_8	6.66914377721249e-06	0	0	0	0	0	0	0	0	0	0	0	6.66914377721249e-06
RU_ref_2_k97_10965_9	4.76367412658035e-06	0	0	0	0	0	0	0	0	0	0	0	4.76367412658035e-06
RU_ref_2_k97_10965_10	7.62187860252856e-06	0	0	0	0	0	0	0	0	0	0	0	7.62187860252856e-06
RU_ref_2_k97_10965_11	1.90546965063214e-06	0	0	0	0	0	0	0	0	0	0	0	1.90546965063214e-06
RU_ref_2_k97_3134_1	4.76367412658035e-06	0	0	0	0	0	0	0	0	0	0	0	4.76367412658035e-06
RU_ref_2_k97_3134_2	2.95347795847982e-05	0	0	0	0	0	0	0	0	0	0	0	2.95347795847982e-05
RU_ref_2_k97_3134_3	3.42984537113785e-05	0	0	0	0	0	0	0	0	0	0	0	3.42984537113785e-05
RU_ref_2_k97_3137_2	1.90546965063214e-06	0	0	0	0	0	0	0	0	0	0	0	1.90546965063214e-06
RU_ref_2_k97_4187_2	9.5273482531607e-06	0	0	0	0	0	0	0	0	0	0	0	9.5273482531607e-06
RU_ref_2_k97_4187_4	9.5273482531607e-06	0	0	0	0	0	0	0	0	0	0	0	9.5273482531607e-06
RU_ref_2_k97_4187_5	5.71640895189642e-06	0	0	0	0	0	0	0	0	0	0	0	5.71640895189642e-06
RU_ref_2_k97_4187_7	2.85820447594821e-05	0	0	0	0	0	0	6.59202690390756e-08	0	0	0	0	2.86479650285212e-05
RU_ref_2_k97_4187_8	3.14402492354303e-05	0	0	0	0	0	0	0	0	0	0	0	3.14402492354303e-05
RU_ref_2_k97_5749_1	1.3338287554425e-05	0	0	0	0	0	0	0	0	0	0	0	1.3338287554425e-05
RU_ref_2_k97_5749_2	7.62187860252856e-06	0	0	0	0	0	0	0	0	0	0	0	7.62187860252856e-06
RU_ref_2_k97_5749_3	1.4291022379741e-05	0	0	0	0	0	0	0	0	0	0	0	1.4291022379741e-05
RU_ref_2_k97_5749_5	1.52437572050571e-05	0	0	0	0	0	0	0	0	0	0	0	1.52437572050571e-05
RU_ref_2_k97_5749_6	1.3338287554425e-05	0	0	0	0	0	0	0	0	0	0	0	1.3338287554425e-05
RU_ref_2_k97_5749_7	3.23929840607464e-05	0	0	0	0	0	0	0	0	0	0	0	3.23929840607464e-05
RU_ref_2_k97_5749_8	1.4291022379741e-05	0	0	0	0	0	0	0	0	0	0	0	1.4291022379741e-05
RU_ref_2_k97_5749_9	1.61964920303732e-05	0	0	0	0	0	0	0	0	0	0	0	1.61964920303732e-05
RU_ref_2_k97_5749_10	3.71566581873267e-05	0	0	0	0	0	0	0	0	0	0	0	3.71566581873267e-05
RU_ref_2_k97_5749_11	5.04949457417517e-05	0	0	0	0	0	0	6.59202690390756e-08	0	0	0	0	5.05608660107908e-05
RU_ref_2_k97_5749_12	3.04875144101142e-05	0	0	0	0	0	0	0	0	0	0	0	3.04875144101142e-05
RU_ref_2_k97_5749_13	1.23855527291089e-05	0	0	0	0	0	0	0	0	0	0	1.27799193727667e-07	1.25133519228366e-05
RU_ref_2_k97_5749_14	2.85820447594821e-06	0	0	0	0	0	0	0	0	0	0	0	2.85820447594821e-06
RU_ref_2_k97_5749_15	1.52437572050571e-05	0	0	0	0	0	0	0	0	0	0	0	1.52437572050571e-05
RU_ref_2_k97_3138_1	1.61964920303732e-05	0	0	0	0	0	0	0	0	0	0	0	1.61964920303732e-05
RU_ref_2_k97_5750_1	1.90546965063214e-06	0	0	0	0	0	0	0	0	0	0	0	1.90546965063214e-06
RU_ref_2_k97_3139_1	3.81093930126428e-06	7.00240220908984e-08	0	7.08973577830907e-08	0	0	0	0	0	0	1.38989347300465e-07	0	4.09085002843873e-06
RU_ref_2_k97_3140_1	5.71640895189642e-06	0	2.36957517604611e-07	0	1.05852320769792e-07	0	0	0	0	0	0	6.38995968638333e-08	6.12311838713466e-06
RU_ref_2_k97_3141_1	4.76367412658035e-06	7.00240220908984e-08	5.92393794011527e-08	0	0	0	5.07307433834555e-08	1.31840538078151e-07	0	0	0	0	5.07550880953401e-06
RU_ref_2_k97_5752_1	2.38183706329017e-05	0	0	0	0	0	0	0	0	0	0	0	2.38183706329017e-05
RU_ref_2_k97_5752_3	1.14328179037928e-05	0	0	0	0	0	0	0	0	0	0	0	1.14328179037928e-05
RU_ref_2_k97_5752_4	2.47711054582178e-05	0	0	0	0	0	0	0	0	0	0	0	2.47711054582178e-05
RU_ref_2_k97_5752_5	6.66914377721249e-06	0	0	0	0	0	0	0	0	0	0	0	6.66914377721249e-06
RU_ref_2_k97_5753_2	8.57461342784463e-06	0	0	0	0	0	0	0	0	0	0	0	8.57461342784463e-06
RU_ref_2_k97_5754_1	5.71640895189642e-06	0	3.55436276406916e-07	7.08973577830907e-08	0	0	0	0	0	0	1.38989347300465e-07	0	6.28173193338689e-06
RU_ref_2_k97_7300_1	1.90546965063214e-05	0	0	0	0	0	0	1.31840538078151e-07	0	0	0	0	1.91865370443996e-05
RU_ref_2_k97_7300_2	3.81093930126428e-06	0	0	0	0	0	0	0	0	0	0	0	3.81093930126428e-06
RU_ref_2_k97_7300_3	1.90546965063214e-06	0	0	0	0	0	0	0	0	0	0	0	1.90546965063214e-06
RU_ref_2_k97_7300_4	9.5273482531607e-07	0	0	0	0	0	0	0	0	0	0	0	9.5273482531607e-07
RU_ref_2_k97_7300_5	1.3338287554425e-05	0	0	0	0	0	0	0	0	0	0	0	1.3338287554425e-05
RU_ref_2_k97_7300_6	2.7629309934166e-05	0	0	0	0	0	0	0	0	0	0	0	2.7629309934166e-05
RU_ref_2_k97_7300_7	2.85820447594821e-06	0	0	0	0	0	0	0	0	0	0	0	2.85820447594821e-06
RU_ref_2_k97_7300_8	1.90546965063214e-06	0	0	0	0	0	0	0	0	0	0	0	1.90546965063214e-06
RU_ref_2_k97_7300_12	1.04800830784768e-05	0	0	0	0	0	0	0	0	0	0	0	1.04800830784768e-05
RU_ref_2_k97_7300_13	4.0967597488591e-05	0	0	0	0	0	0	0	0	0	0	0	4.0967597488591e-05
RU_ref_2_k97_7300_14	1.52437572050571e-05	0	0	0	0	0	0	0	0	0	0	0	1.52437572050571e-05
RU_ref_2_k97_7300_15	9.5273482531607e-06	0	0	0	0	0	0	0	0	0	0	0	9.5273482531607e-06
RU_ref_2_k97_7300_16	1.61964920303732e-05	0	0	0	0	0	0	0	0	0	0	0	1.61964920303732e-05
RU_ref_2_k97_7300_17	3.42984537113785e-05	0	0	0	0	0	0	0	0	0	0	0	3.42984537113785e-05
RU_ref_2_k97_7300_18	1.04800830784768e-05	0	0	0	0	0	0	0	0	0	0	6.38995968638333e-08	1.05439826753406e-05
RU_ref_2_k97_7300_19	6.66914377721249e-06	0	0	0	0	0	0	0	0	0	0	0	6.66914377721249e-06
RU_ref_2_k97_7300_20	9.5273482531607e-07	0	0	0	0	0	0	0	0	0	0	0	9.5273482531607e-07
RU_ref_2_k97_7300_21	2.47711054582178e-05	0	0	0	0	0	0	0	0	0	0	0	2.47711054582178e-05
RU_ref_2_k97_7300_22	7.62187860252856e-06	0	0	0	0	0	0	0	0	0	0	0	7.62187860252856e-06
RU_ref_2_k97_7300_24	8.57461342784463e-06	0	0	0	0	0	0	0	0	0	0	0	8.57461342784463e-06
RU_ref_2_k97_7300_25	0	0	0	0	0	0	0	6.59202690390756e-08	0	0	0	0	6.59202690390756e-08
RU_ref_2_k97_7300_26	5.71640895189642e-06	0	0	0	0	0	0	0	0	0	0	0	5.71640895189642e-06
RU_ref_2_k97_7300_27	1.90546965063214e-06	0	0	0	0	0	0	0	0	0	0	0	1.90546965063214e-06
RU_ref_2_k97_7300_29	2.09601661569535e-05	0	0	0	0	0	0	0	0	0	0	0	2.09601661569535e-05
RU_ref_2_k97_7300_30	7.62187860252856e-06	0	0	0	0	0	0	0	0	0	0	0	7.62187860252856e-06
RU_ref_2_k97_7300_31	1.04800830784768e-05	0	0	0	0	0	0	0	0	0	0	0	1.04800830784768e-05
RU_ref_2_k97_7300_32	9.5273482531607e-07	0	0	0	0	0	0	0	0	0	0	0	9.5273482531607e-07
RU_ref_2_k97_7300_33	4.85894760911196e-05	0	0	0	0	0	0	6.59202690390756e-08	0	0	0	0	4.86553963601587e-05
RU_ref_2_k97_7300_34	6.66914377721249e-06	0	0	0	0	0	0	0	0	0	0	0	6.66914377721249e-06
RU_ref_2_k97_7300_35	7.62187860252856e-06	0	0	0	0	0	0	0	0	0	0	0	7.62187860252856e-06
RU_ref_2_k97_7300_36	6.66914377721249e-06	0	0	0	0	0	0	0	0	0	0	0	6.66914377721249e-06
RU_ref_2_k97_7300_37	3.81093930126428e-06	0	0	0	0	0	0	0	0	0	0	0	3.81093930126428e-06
RU_ref_2_k97_7300_38	1.4291022379741e-05	0	0	0	0	0	0	0	0	0	0	0	1.4291022379741e-05
RU_ref_2_k97_7300_39	1.81019616810053e-05	0	0	0	0	0	0	0	0	0	0	0	1.81019616810053e-05
RU_ref_2_k97_5236_2	1.4291022379741e-05	0	0	0	0	0	0	0	0	0	0	0	1.4291022379741e-05
RU_ref_2_k97_30_1	1.23855527291089e-05	1.40048044181797e-07	8.29351311616137e-07	3.54486788915453e-07	1.05852320769792e-07	0	2.02922973533822e-07	1.31840538078151e-07	5.66826972892294e-08	0	7.6444141015256e-07	1.27799193727667e-07	1.50989780073735e-05
RU_ref_2_k97_11998_2	1.61964920303732e-05	0	0	0	0	0	0	0	0	0	0	0	1.61964920303732e-05
RU_ref_2_k97_2618_1	2.09601661569535e-05	0	0	0	0	0	0	0	0	0	0	0	2.09601661569535e-05
RU_ref_2_k97_12000_1	6.66914377721249e-06	0	0	0	0	0	0	0	0	0	0	0	6.66914377721249e-06
RU_ref_2_k97_34_1	9.5273482531607e-06	0	2.36957517604611e-07	1.41794715566181e-07	0	5.84454663179654e-08	1.01461486766911e-07	6.59202690390756e-08	5.66826972892294e-08	4.86700661085508e-08	2.08484020950698e-07	1.27799193727667e-07	1.05735636865316e-05
RU_ref_2_k97_3662_2	1.61964920303732e-05	0	0	0	0	0	0	0	0	0	0	0	1.61964920303732e-05
RU_ref_2_k97_3662_3	9.5273482531607e-07	0	0	0	0	0	0	0	0	0	0	0	9.5273482531607e-07
RU_ref_2_k97_3662_4	1.04800830784768e-05	0	0	0	0	0	0	0	0	0	0	0	1.04800830784768e-05
RU_ref_2_k97_3662_5	1.14328179037928e-05	0	0	0	0	0	0	0	0	0	0	0	1.14328179037928e-05
RU_ref_2_k97_36_1	2.00074313316375e-05	0	0	0	0	0	0	0	0	0	0	0	2.00074313316375e-05
RU_ref_2_k97_3664_1	2.85820447594821e-06	0	5.92393794011527e-08	0	0	0	1.01461486766911e-07	6.59202690390756e-08	0	0	0	0	3.08482561115535e-06
RU_ref_2_k97_2620_1	6.38332332961767e-05	0	0	0	0	0	0	0	0	0	0	0	6.38332332961767e-05
RU_ref_2_k97_2620_3	9.5273482531607e-06	0	0	0	0	0	0	0	0	0	0	0	9.5273482531607e-06
RU_ref_2_k97_3665_1	1.71492268556893e-05	0	0	0	0	0	0	0	0	0	0	0	1.71492268556893e-05
RU_ref_2_k97_12001_1	3.81093930126428e-06	0	0	0	0	0	0	0	0	0	0	0	3.81093930126428e-06
RU_ref_2_k97_12001_2	2.00074313316375e-05	0	0	0	0	0	0	0	0	0	0	0	2.00074313316375e-05
RU_ref_2_k97_12001_3	5.71640895189642e-06	0	0	0	0	0	0	0	0	0	0	0	5.71640895189642e-06
RU_ref_2_k97_12001_4	4.76367412658035e-06	0	0	0	0	0	0	0	0	0	0	0	4.76367412658035e-06
RU_ref_2_k97_12001_5	7.62187860252856e-06	0	0	0	0	0	0	0	0	0	0	0	7.62187860252856e-06
RU_ref_2_k97_12001_7	6.66914377721249e-06	0	0	0	0	0	0	0	0	0	0	0	6.66914377721249e-06
RU_ref_2_k97_12002_1	6.66914377721249e-06	0	5.92393794011527e-08	7.08973577830907e-08	0	0	1.01461486766911e-07	0	0	0	0	0	6.90074200116364e-06
RU_ref_2_k97_38_1	1.23855527291089e-05	1.75060055227246e-07	7.70111932214985e-07	4.25384146698544e-07	4.23409283079168e-07	0	1.52192230150366e-07	1.31840538078151e-07	1.13365394578459e-07	3.89360528868406e-07	4.16968041901397e-07	3.19497984319167e-07	1.57027428642248e-05
RU_ref_2_k97_39_1	2.19129009822696e-05	0	0	0	0	0	0	0	0	0	0	0	2.19129009822696e-05
RU_ref_2_k97_40_1	2.85820447594821e-06	0	3.55436276406916e-07	2.83589431132363e-07	0	1.75336398953896e-07	0	0	5.66826972892294e-08	2.43350330542754e-07	3.47473368251164e-07	0	4.32007297852453e-06
RU_ref_2_k97_3666_1	1.52437572050571e-05	0	0	0	0	0	0	0	0	0	0	0	1.52437572050571e-05
RU_ref_2_k97_3666_2	1.71492268556893e-05	0	0	0	0	0	0	0	0	0	0	0	1.71492268556893e-05
RU_ref_2_k97_41_1	2.85820447594821e-06	0	5.92393794011527e-08	1.41794715566181e-07	0	0	0	0	0	0	0	0	3.05923857091554e-06
RU_ref_2_k97_3667_1	1.90546965063214e-06	1.40048044181797e-07	0	0	0	0	0	6.59202690390756e-08	0	4.86700661085508e-08	0	0	2.16010802996156e-06
RU_ref_2_k97_3667_2	1.90546965063214e-06	0	0	0	5.2926160384896e-08	0	0	0	0	0	0	0	1.95839581101704e-06
RU_ref_2_k97_4708_1	4.66840064404874e-05	0	0	0	0	0	0	0	0	0	0	0	4.66840064404874e-05
RU_ref_2_k97_4708_2	7.62187860252856e-06	0	0	0	0	0	0	0	0	0	0	0	7.62187860252856e-06
RU_ref_2_k97_4708_3	1.14328179037928e-05	0	0	0	0	0	0	0	0	0	0	0	1.14328179037928e-05
RU_ref_2_k97_4708_4	8.57461342784463e-06	0	0	0	0	0	0	0	0	0	0	0	8.57461342784463e-06
RU_ref_2_k97_4708_5	1.90546965063214e-06	0	0	0	0	0	0	0	0	0	0	0	1.90546965063214e-06
RU_ref_2_k97_4708_6	9.5273482531607e-07	0	0	0	0	0	0	0	0	0	0	0	9.5273482531607e-07
RU_ref_2_k97_4708_7	3.81093930126428e-06	0	0	0	0	0	0	0	0	0	0	0	3.81093930126428e-06
RU_ref_2_k97_4708_8	1.61964920303732e-05	0	0	0	0	0	0	0	0	0	0	0	1.61964920303732e-05
RU_ref_2_k97_4708_10	2.85820447594821e-06	0	0	0	0	0	0	0	0	0	0	0	2.85820447594821e-06
RU_ref_2_k97_4708_11	3.90621278379589e-05	0	0	0	0	0	0	0	0	0	0	0	3.90621278379589e-05
RU_ref_2_k97_4708_12	1.23855527291089e-05	0	0	0	0	0	0	6.59202690390756e-08	0	0	0	0	1.2451472998148e-05
RU_ref_2_k97_4708_13	9.5273482531607e-06	0	0	0	0	0	0	0	0	0	0	0	9.5273482531607e-06
RU_ref_2_k97_4708_14	1.14328179037928e-05	0	0	0	0	0	0	0	0	0	0	0	1.14328179037928e-05
RU_ref_2_k97_4708_15	1.4291022379741e-05	0	0	0	0	0	0	0	0	0	0	0	1.4291022379741e-05
RU_ref_2_k97_4708_18	1.04800830784768e-05	0	0	0	0	0	0	0	0	0	0	0	1.04800830784768e-05
RU_ref_2_k97_4708_19	2.09601661569535e-05	0	0	0	0	0	0	0	0	0	0	0	2.09601661569535e-05
RU_ref_2_k97_4708_20	1.14328179037928e-05	0	0	0	0	0	0	0	0	0	0	0	1.14328179037928e-05
RU_ref_2_k97_4708_22	1.61964920303732e-05	0	0	0	0	0	0	0	0	0	0	0	1.61964920303732e-05
RU_ref_2_k97_4708_23	9.5273482531607e-07	0	0	0	0	0	0	0	0	0	0	0	9.5273482531607e-07
RU_ref_2_k97_4708_24	7.62187860252856e-06	0	0	0	0	0	0	0	0	0	0	0	7.62187860252856e-06
RU_ref_2_k97_4708_25	1.52437572050571e-05	0	0	0	0	0	0	0	0	0	0	0	1.52437572050571e-05
RU_ref_2_k97_4708_26	9.5273482531607e-06	0	0	0	0	0	0	0	0	0	0	0	9.5273482531607e-06
RU_ref_2_k97_4708_28	5.71640895189642e-06	0	0	0	0	0	0	0	0	0	0	0	5.71640895189642e-06
RU_ref_2_k97_4708_29	1.81019616810053e-05	0	0	0	0	0	0	0	0	0	0	0	1.81019616810053e-05
RU_ref_2_k97_4708_30	9.5273482531607e-06	0	0	0	0	0	0	0	0	0	0	0	9.5273482531607e-06
RU_ref_2_k97_4708_31	2.57238402835339e-05	0	0	0	0	0	0	0	0	0	0	0	2.57238402835339e-05
RU_ref_2_k97_4708_32	2.85820447594821e-06	0	0	0	0	0	0	0	0	0	0	0	2.85820447594821e-06
RU_ref_2_k97_4708_34	6.66914377721249e-06	0	0	0	0	0	0	0	0	0	0	0	6.66914377721249e-06
RU_ref_2_k97_4708_35	9.5273482531607e-06	0	0	0	0	0	0	0	0	0	0	0	9.5273482531607e-06
RU_ref_2_k97_44_2	1.90546965063214e-06	0	0	0	0	5.84454663179654e-08	0	0	0	0	0	0	1.96391511695011e-06
RU_ref_2_k97_46_1	1.90546965063214e-06	7.00240220908984e-08	0	2.12692073349272e-07	0	0	0	0	0	0	0	0	2.18818574607231e-06
RU_ref_2_k97_7301_2	4.76367412658035e-06	3.50120110454492e-08	1.18478758802305e-07	7.08973577830907e-08	2.6463080192448e-07	0	1.01461486766911e-07	6.59202690390756e-08	0	4.86700661085508e-08	0	6.38995968638333e-08	5.53264447491405e-06
RU_ref_2_k97_10966_1	5.71640895189642e-06	0	0	0	0	0	0	0	0	0	0	0	5.71640895189642e-06
RU_ref_2_k97_10966_2	1.61964920303732e-05	0	0	0	0	0	0	0	0	0	0	0	1.61964920303732e-05
RU_ref_2_k97_10966_4	1.52437572050571e-05	0	0	0	0	0	0	0	0	0	0	0	1.52437572050571e-05
RU_ref_2_k97_10966_5	3.81093930126428e-06	0	0	0	0	0	0	6.59202690390756e-08	0	0	0	0	3.87685957030336e-06
RU_ref_2_k97_10966_7	3.81093930126428e-06	0	0	0	0	0	0	0	0	0	0	0	3.81093930126428e-06
RU_ref_2_k97_10966_8	1.61964920303732e-05	0	0	0	0	0	0	0	0	0	0	0	1.61964920303732e-05
RU_ref_2_k97_10966_9	2.57238402835339e-05	0	0	0	0	0	0	0	0	0	0	1.916987905915e-07	2.59155390741254e-05
RU_ref_2_k97_10966_10	1.14328179037928e-05	0	0	0	0	0	0	0	0	0	0	0	1.14328179037928e-05
RU_ref_2_k97_10966_11	4.76367412658035e-06	0	0	0	0	0	0	0	0	0	0	0	4.76367412658035e-06
RU_ref_2_k97_10966_12	2.7629309934166e-05	0	0	0	0	0	0	0	0	0	0	6.38995968638333e-08	2.76932095310298e-05
RU_ref_2_k97_10966_14	6.66914377721249e-06	0	0	0	0	0	0	0	0	0	0	0	6.66914377721249e-06
RU_ref_2_k97_10966_15	1.04800830784768e-05	0	0	0	0	0	0	0	0	0	0	0	1.04800830784768e-05
RU_ref_2_k97_10966_16	2.85820447594821e-06	0	0	0	0	0	0	0	0	0	0	0	2.85820447594821e-06
RU_ref_2_k97_10967_1	1.90546965063214e-06	0	5.92393794011527e-08	0	0	0	5.07307433834555e-08	0	0	0	6.94946736502327e-08	0	2.08493444706698e-06
RU_ref_2_k97_10441_1	4.76367412658035e-06	0	0	0	0	0	0	0	0	0	0	0	4.76367412658035e-06
RU_ref_2_k97_10441_2	2.85820447594821e-06	0	0	0	0	0	0	0	0	0	0	0	2.85820447594821e-06
RU_ref_2_k97_10441_3	8.57461342784463e-06	0	0	0	0	0	0	0	0	0	0	0	8.57461342784463e-06
RU_ref_2_k97_10441_4	8.57461342784463e-06	0	0	0	0	0	0	0	0	0	0	0	8.57461342784463e-06
RU_ref_2_k97_10441_5	1.52437572050571e-05	0	0	0	0	0	0	0	0	0	0	0	1.52437572050571e-05
RU_ref_2_k97_10441_6	2.19129009822696e-05	0	0	0	0	0	0	0	0	0	0	0	2.19129009822696e-05
RU_ref_2_k97_10441_7	1.81019616810053e-05	0	0	0	0	0	0	0	0	0	0	0	1.81019616810053e-05
RU_ref_2_k97_10441_8	1.90546965063214e-06	0	0	0	0	0	0	0	0	0	0	0	1.90546965063214e-06
RU_ref_2_k97_10441_10	4.47785367898553e-05	0	0	0	0	0	0	0	0	0	0	0	4.47785367898553e-05
RU_ref_2_k97_1060_1	2.00074313316375e-05	0	0	0	0	0	0	0	0	0	0	0	2.00074313316375e-05
RU_ref_2_k97_1060_2	1.52437572050571e-05	0	0	0	0	0	0	0	0	0	0	0	1.52437572050571e-05
RU_ref_2_k97_1060_3	2.09601661569535e-05	0	0	0	0	0	0	0	0	0	0	0	2.09601661569535e-05
RU_ref_2_k97_1060_4	3.14402492354303e-05	0	0	0	0	0	0	0	0	0	0	0	3.14402492354303e-05
RU_ref_2_k97_1060_5	4.76367412658035e-06	0	0	0	0	0	0	0	0	0	0	0	4.76367412658035e-06
RU_ref_2_k97_1060_6	2.28656358075857e-05	0	0	0	0	0	0	0	0	0	0	0	2.28656358075857e-05
RU_ref_2_k97_10442_1	1.90546965063214e-06	0	5.92393794011527e-08	0	0	0	1.52192230150366e-07	0	0	0	0	0	2.11690126018366e-06
RU_ref_2_k97_10970_1	0	0	0	0	5.2926160384896e-08	0	0	0	0	0	0	0	5.2926160384896e-08
RU_ref_2_k97_9919_1	2.85820447594821e-06	0	0	0	0	0	0	0	0	0	0	0	2.85820447594821e-06
RU_ref_2_k97_9919_2	1.81019616810053e-05	0	0	0	0	0	0	6.59202690390756e-08	0	0	0	0	1.81678819500444e-05
RU_ref_2_k97_9919_3	1.71492268556893e-05	0	0	0	0	0	0	0	0	0	0	0	1.71492268556893e-05
RU_ref_2_k97_9919_4	1.90546965063214e-06	0	0	0	0	0	0	0	0	0	0	0	1.90546965063214e-06
RU_ref_2_k97_9919_5	7.62187860252856e-06	0	0	0	0	0	0	0	0	0	0	0	7.62187860252856e-06
RU_ref_2_k97_9919_6	6.66914377721249e-06	0	0	0	0	0	0	0	0	0	0	0	6.66914377721249e-06
RU_ref_2_k97_9919_7	2.19129009822696e-05	0	0	0	0	0	0	0	0	0	0	0	2.19129009822696e-05
RU_ref_2_k97_9919_9	9.5273482531607e-06	0	0	0	0	0	0	0	0	0	0	0	9.5273482531607e-06
RU_ref_2_k97_9919_10	3.81093930126428e-06	0	0	0	0	0	0	0	0	0	0	0	3.81093930126428e-06
RU_ref_2_k97_9919_11	4.76367412658035e-06	0	0	0	0	0	0	0	0	0	0	0	4.76367412658035e-06
RU_ref_2_k97_9919_12	1.71492268556893e-05	0	0	0	0	0	0	0	0	0	0	0	1.71492268556893e-05
RU_ref_2_k97_9919_13	2.19129009822696e-05	0	0	0	0	0	0	0	0	0	0	0	2.19129009822696e-05
RU_ref_2_k97_9919_14	4.76367412658035e-06	0	0	0	0	0	0	0	0	0	0	0	4.76367412658035e-06
RU_ref_2_k97_1061_2	2.85820447594821e-06	0	0	0	0	0	0	0	0	0	0	0	2.85820447594821e-06
RU_ref_2_k97_1061_3	1.90546965063214e-05	0	0	0	0	0	0	0	0	0	0	0	1.90546965063214e-05
RU_ref_2_k97_9921_1	1.90546965063214e-06	0	0	7.08973577830907e-08	0	0	0	0	0	1.46010198325652e-07	0	0	2.12237720674088e-06
RU_ref_2_k97_1062_1	5.71640895189642e-06	3.50120110454492e-08	1.18478758802305e-07	7.08973577830907e-08	5.2926160384896e-08	0	5.07307433834555e-08	0	0	0	1.38989347300465e-07	6.38995968638333e-08	6.24734292745992e-06
RU_ref_2_k97_7302_1	1.81019616810053e-05	0	0	0	0	0	0	0	0	0	0	0	1.81019616810053e-05
RU_ref_2_k97_7302_2	1.90546965063214e-05	0	0	0	0	0	0	0	0	0	0	0	1.90546965063214e-05
RU_ref_2_k97_7302_3	7.62187860252856e-06	0	0	0	0	0	0	0	0	0	0	6.38995968638333e-08	7.68577819939239e-06
RU_ref_2_k97_10443_1	2.85820447594821e-06	2.10072066272695e-07	5.92393794011527e-08	1.41794715566181e-07	0	0	5.07307433834555e-08	0	0	0	6.94946736502327e-08	0	3.38953605422193e-06
RU_ref_2_k97_10444_1	1.04800830784768e-05	2.80096088363594e-07	1.71794200263343e-06	4.25384146698544e-07	7.40966245388544e-07	1.16890932635931e-07	3.04384460300733e-07	1.31840538078151e-07	2.83413486446147e-07	1.46010198325652e-07	6.94946736502328e-07	1.916987905915e-07	1.55136567044414e-05
RU_ref_2_k97_10445_1	8.57461342784463e-06	7.00240220908984e-08	1.18478758802305e-07	0	5.2926160384896e-08	0	0	0	5.66826972892294e-08	0	0	0	8.87272506641196e-06
RU_ref_2_k97_10446_1	1.52437572050571e-05	0	0	0	0	0	0	0	0	0	0	0	1.52437572050571e-05
RU_ref_2_k97_1067_1	1.04800830784768e-05	0	0	0	0	0	0	0	0	0	0	0	1.04800830784768e-05
RU_ref_2_k97_10447_1	3.81093930126428e-06	7.00240220908984e-08	5.92393794011527e-08	7.08973577830907e-08	5.2926160384896e-08	0	0	0	5.66826972892294e-08	0	0	0	4.12070891821355e-06
RU_ref_2_k97_9922_1	1.23855527291089e-05	0	0	0	0	0	0	0	0	0	0	0	1.23855527291089e-05
RU_ref_2_k97_9922_2	3.71566581873267e-05	0	0	0	0	0	0	0	0	0	0	0	3.71566581873267e-05
RU_ref_2_k97_9922_3	2.7629309934166e-05	0	0	0	0	0	0	0	0	0	0	0	2.7629309934166e-05
RU_ref_2_k97_9922_4	6.66914377721249e-06	0	0	0	0	0	0	0	0	0	0	0	6.66914377721249e-06
RU_ref_2_k97_9922_5	3.52511885366946e-05	0	0	0	0	0	0	0	0	0	0	0	3.52511885366946e-05
RU_ref_2_k97_9922_6	6.66914377721249e-06	0	0	0	0	0	0	0	0	0	0	0	6.66914377721249e-06
RU_ref_2_k97_1573_1	4.00148626632749e-05	0	0	0	0	0	0	0	0	0	0	6.38995968638333e-08	4.00787622601387e-05
RU_ref_2_k97_1573_2	2.38183706329017e-05	0	0	0	0	0	0	0	0	0	0	2.55598387455333e-07	2.4073969020357e-05
RU_ref_2_k97_1573_3	9.5273482531607e-06	0	0	0	0	0	0	0	0	0	0	0	9.5273482531607e-06
RU_ref_2_k97_1573_5	7.62187860252856e-06	0	0	0	0	0	0	0	0	0	0	0	7.62187860252856e-06
RU_ref_2_k97_1573_6	8.57461342784463e-06	0	0	0	0	0	0	0	0	0	0	0	8.57461342784463e-06
RU_ref_2_k97_1573_7	7.62187860252856e-06	0	0	0	0	0	0	0	0	0	0	0	7.62187860252856e-06
RU_ref_2_k97_1573_8	1.14328179037928e-05	0	0	0	0	0	0	6.59202690390756e-08	0	0	0	0	1.14987381728319e-05
RU_ref_2_k97_1573_9	2.85820447594821e-06	0	0	0	0	0	0	0	0	0	0	0	2.85820447594821e-06
RU_ref_2_k97_1573_11	4.76367412658035e-06	0	0	0	0	0	0	0	0	0	0	0	4.76367412658035e-06
RU_ref_2_k97_1573_12	1.90546965063214e-05	0	0	0	0	0	0	0	0	0	0	0	1.90546965063214e-05
RU_ref_2_k97_1573_13	2.47711054582178e-05	0	0	0	0	0	0	0	0	0	0	0	2.47711054582178e-05
RU_ref_2_k97_1573_15	5.71640895189642e-06	0	0	0	0	0	0	0	0	0	0	0	5.71640895189642e-06
RU_ref_2_k97_1573_16	5.71640895189642e-06	0	0	0	0	0	0	0	0	0	0	0	5.71640895189642e-06
RU_ref_2_k97_1573_17	2.00074313316375e-05	0	0	0	0	0	0	0	0	0	0	0	2.00074313316375e-05
RU_ref_2_k97_1573_18	1.04800830784768e-05	0	0	0	0	0	0	0	0	0	0	0	1.04800830784768e-05
RU_ref_2_k97_1573_19	4.28730671392231e-05	0	0	0	0	0	0	0	0	0	0	0	4.28730671392231e-05
RU_ref_2_k97_1573_20	1.14328179037928e-05	0	0	0	0	0	0	0	0	0	0	0	1.14328179037928e-05
RU_ref_2_k97_1573_21	3.81093930126428e-06	0	0	0	0	0	0	0	0	0	0	0	3.81093930126428e-06
RU_ref_2_k97_1573_22	5.71640895189642e-06	0	0	0	0	0	0	0	0	0	0	0	5.71640895189642e-06
RU_ref_2_k97_1573_24	4.76367412658035e-06	0	0	0	0	0	0	0	0	0	0	0	4.76367412658035e-06
RU_ref_2_k97_1573_26	5.71640895189642e-06	0	0	0	0	0	0	0	0	0	0	0	5.71640895189642e-06
RU_ref_2_k97_1573_29	3.81093930126428e-06	0	0	0	0	0	0	0	0	0	0	0	3.81093930126428e-06
RU_ref_2_k97_1573_30	3.52511885366946e-05	0	0	0	0	0	0	0	0	0	0	0	3.52511885366946e-05
RU_ref_2_k97_1573_31	6.66914377721249e-06	0	0	0	0	0	0	0	0	0	0	0	6.66914377721249e-06
RU_ref_2_k97_14081_1	2.7629309934166e-05	0	0	0	0	0	0	6.59202690390756e-08	0	0	0	0	2.76952302032051e-05
RU_ref_2_k97_14081_2	1.71492268556893e-05	0	0	0	0	0	0	0	0	0	0	0	1.71492268556893e-05
RU_ref_2_k97_14081_4	7.05023770733892e-05	0	0	0	0	0	0	0	0	0	0	0	7.05023770733892e-05
RU_ref_2_k97_14081_5	5.71640895189642e-06	0	0	0	0	0	0	0	0	0	0	0	5.71640895189642e-06
RU_ref_2_k97_14081_6	9.5273482531607e-07	0	0	0	0	0	0	0	0	0	0	0	9.5273482531607e-07
RU_ref_2_k97_14081_7	5.71640895189642e-06	0	0	0	0	0	0	0	0	0	0	0	5.71640895189642e-06
RU_ref_2_k97_5238_2	3.33457188860624e-05	0	0	0	0	0	0	0	0	0	0	0	3.33457188860624e-05
RU_ref_2_k97_5238_3	9.5273482531607e-06	0	0	0	0	0	0	0	0	0	0	0	9.5273482531607e-06
RU_ref_2_k97_5238_4	2.09601661569535e-05	0	0	0	0	0	0	0	0	0	0	0	2.09601661569535e-05
RU_ref_2_k97_5238_6	5.71640895189642e-06	0	0	0	0	0	0	0	0	0	0	0	5.71640895189642e-06
RU_ref_2_k97_5238_7	1.14328179037928e-05	0	0	0	0	0	0	0	0	0	0	0	1.14328179037928e-05
RU_ref_2_k97_5238_8	6.66914377721249e-06	0	0	0	0	0	0	0	0	0	0	0	6.66914377721249e-06
RU_ref_2_k97_5238_10	1.90546965063214e-06	0	0	0	0	0	0	0	0	0	0	0	1.90546965063214e-06
RU_ref_2_k97_5238_11	4.76367412658035e-06	0	0	0	0	0	0	0	0	0	0	0	4.76367412658035e-06
RU_ref_2_k97_5238_12	2.667657510885e-05	0	0	0	0	0	0	0	0	0	0	0	2.667657510885e-05
RU_ref_2_k97_5238_13	2.09601661569535e-05	0	0	0	0	0	0	0	0	0	0	0	2.09601661569535e-05
RU_ref_2_k97_5238_15	1.90546965063214e-05	0	0	0	0	0	0	0	0	0	0	0	1.90546965063214e-05
RU_ref_2_k97_5238_16	5.5258619868332e-05	0	0	0	0	0	0	0	0	0	0	0	5.5258619868332e-05
RU_ref_2_k97_5758_3	2.85820447594821e-05	3.50120110454492e-07	1.30326634682536e-06	5.67178862264725e-07	2.6463080192448e-07	1.75336398953896e-07	6.59499663984921e-07	6.59202690390756e-08	2.26730789156917e-07	2.92020396651305e-07	9.03430757453026e-07	5.750963717745e-07	3.39652755279648e-05
RU_ref_2_k97_14082_1	4.76367412658035e-06	3.50120110454492e-08	3.55436276406916e-07	3.54486788915453e-07	3.17556962309376e-07	0	5.07307433834555e-08	1.97760807117227e-07	2.83413486446147e-07	9.73401322171016e-08	0	0	6.45541133442148e-06
RU_ref_2_k97_8355_1	2.57238402835339e-05	0	0	0	0	0	0	0	0	0	0	0	2.57238402835339e-05
RU_ref_2_k97_8355_2	3.90621278379589e-05	0	0	0	0	0	0	0	0	0	0	6.38995968638333e-08	3.91260274348227e-05
RU_ref_2_k97_8355_3	3.52511885366946e-05	0	0	0	0	0	0	0	0	0	0	0	3.52511885366946e-05
RU_ref_2_k97_8355_4	2.47711054582178e-05	0	0	0	0	0	0	0	0	0	0	0	2.47711054582178e-05
RU_ref_2_k97_5239_1	2.85820447594821e-06	0	0	0	0	0	0	0	0	0	0	0	2.85820447594821e-06
RU_ref_2_k97_8356_1	9.5273482531607e-06	0	0	0	0	0	0	0	0	0	0	0	9.5273482531607e-06
RU_ref_2_k97_5759_2	4.76367412658035e-06	0	0	0	0	0	0	0	0	0	0	0	4.76367412658035e-06
RU_ref_2_k97_5759_3	9.5273482531607e-06	0	0	0	0	0	0	0	0	0	0	0	9.5273482531607e-06
RU_ref_2_k97_5759_4	9.5273482531607e-07	0	0	0	0	0	0	0	0	0	0	0	9.5273482531607e-07
RU_ref_2_k97_7837_1	3.23929840607464e-05	0	0	0	0	0	0	0	0	0	0	0	3.23929840607464e-05
RU_ref_2_k97_7837_2	7.62187860252856e-06	0	0	0	0	0	0	0	0	0	0	0	7.62187860252856e-06
RU_ref_2_k97_5240_1	5.71640895189642e-06	3.50120110454492e-08	2.96196897005763e-07	2.12692073349272e-07	1.58778481154688e-07	0	1.52192230150366e-07	0	0	9.73401322171016e-08	3.47473368251164e-07	0	7.01609414507023e-06
RU_ref_2_k97_5240_2	8.57461342784463e-06	2.45084077318144e-07	2.36957517604611e-07	1.41794715566181e-07	0	0	4.05845947067644e-07	0	2.83413486446147e-07	4.86700661085508e-08	4.16968041901397e-07	1.27799193727667e-07	1.0481146473585e-05
RU_ref_2_k97_5760_1	2.19129009822696e-05	0	0	0	0	0	0	0	0	0	0	0	2.19129009822696e-05
RU_ref_2_k97_5760_2	4.76367412658035e-06	0	0	0	0	0	0	0	0	0	0	0	4.76367412658035e-06
RU_ref_2_k97_5760_3	8.57461342784463e-06	0	0	0	0	0	0	0	0	0	0	0	8.57461342784463e-06
RU_ref_2_k97_5242_1	1.61964920303732e-05	0	0	0	0	0	0	0	0	0	0	0	1.61964920303732e-05
RU_ref_2_k97_5242_2	1.3338287554425e-05	0	0	0	0	0	0	0	0	0	0	0	1.3338287554425e-05
RU_ref_2_k97_5762_1	3.81093930126428e-06	0	1.18478758802305e-07	1.41794715566181e-07	1.05852320769792e-07	0	0	0	0	0	0	6.38995968638333e-08	4.24096469326639e-06
RU_ref_2_k97_5245_1	2.85820447594821e-06	3.50120110454492e-08	0	0	5.2926160384896e-08	0	0	6.59202690390756e-08	1.13365394578459e-07	9.73401322171016e-08	0	0	3.22276844321319e-06
RU_ref_2_k97_5246_1	2.85820447594821e-06	0	2.96196897005763e-07	0	0	0	0	0	0	0	0	6.38995968638333e-08	3.21830096981781e-06
RU_ref_2_k97_4188_1	2.85820447594821e-06	0	0	0	0	0	0	0	0	0	0	0	2.85820447594821e-06
RU_ref_2_k97_4188_2	1.81019616810053e-05	0	0	0	0	0	0	0	0	0	0	0	1.81019616810053e-05
RU_ref_2_k97_4188_3	4.28730671392231e-05	0	0	0	0	0	0	0	0	0	0	0	4.28730671392231e-05
RU_ref_2_k97_4188_4	7.62187860252856e-06	0	0	0	0	0	0	0	0	0	0	0	7.62187860252856e-06
RU_ref_2_k97_4188_5	1.14328179037928e-05	0	0	0	0	0	0	0	0	0	0	0	1.14328179037928e-05
RU_ref_2_k97_4188_6	1.61964920303732e-05	0	0	0	0	0	0	0	0	0	0	0	1.61964920303732e-05
RU_ref_2_k97_7838_1	8.57461342784463e-06	0	0	0	0	0	0	0	0	0	0	0	8.57461342784463e-06
RU_ref_2_k97_7838_2	1.90546965063214e-06	0	0	0	0	0	0	0	0	0	0	0	1.90546965063214e-06
RU_ref_2_k97_7838_3	4.28730671392231e-05	0	0	0	0	0	0	0	0	0	0	0	4.28730671392231e-05
RU_ref_2_k97_7838_4	4.76367412658035e-06	0	0	0	0	0	0	0	0	0	0	0	4.76367412658035e-06
RU_ref_2_k97_7838_5	1.90546965063214e-06	0	0	0	0	0	0	0	0	0	0	0	1.90546965063214e-06
RU_ref_2_k97_7840_1	3.81093930126428e-06	0	0	0	1.05852320769792e-07	0	0	6.59202690390756e-08	0	0	2.77978694600931e-07	0	4.26069058567408e-06
RU_ref_2_k97_5765_1	3.42984537113785e-05	0	0	0	0	0	0	0	0	0	0	0	3.42984537113785e-05
RU_ref_2_k97_5765_2	4.57312716151713e-05	0	0	0	0	0	0	0	0	0	0	0	4.57312716151713e-05
RU_ref_2_k97_5767_1	9.5273482531607e-07	0	0	0	0	0	0	0	0	0	0	0	9.5273482531607e-07
RU_ref_2_k97_3668_1	9.5273482531607e-06	0	0	0	0	0	0	0	0	0	0	0	9.5273482531607e-06
RU_ref_2_k97_533_1	4.28730671392231e-05	0	0	0	0	0	0	0	0	0	0	6.38995968638333e-08	4.29369667360869e-05
RU_ref_2_k97_533_2	1.90546965063214e-06	0	0	0	0	0	0	0	0	0	0	0	1.90546965063214e-06
RU_ref_2_k97_533_3	1.71492268556893e-05	0	0	0	0	0	0	0	0	0	0	0	1.71492268556893e-05
RU_ref_2_k97_533_4	6.66914377721249e-06	0	0	0	0	0	0	0	0	0	0	0	6.66914377721249e-06
RU_ref_2_k97_533_5	2.47711054582178e-05	0	0	0	0	0	0	0	0	0	0	0	2.47711054582178e-05
RU_ref_2_k97_533_7	2.85820447594821e-05	0	0	0	0	0	0	0	0	0	0	0	2.85820447594821e-05
RU_ref_2_k97_533_8	1.90546965063214e-05	0	0	0	0	0	0	0	0	0	0	0	1.90546965063214e-05
RU_ref_2_k97_533_9	1.4291022379741e-05	0	0	0	0	0	0	0	0	0	0	0	1.4291022379741e-05
RU_ref_2_k97_533_10	6.66914377721249e-06	0	0	0	0	0	0	0	0	0	0	0	6.66914377721249e-06
RU_ref_2_k97_533_12	3.52511885366946e-05	0	0	0	0	0	0	6.59202690390756e-08	0	0	0	0	3.53171088057337e-05
RU_ref_2_k97_533_13	8.57461342784463e-06	0	0	0	0	0	0	0	0	0	0	0	8.57461342784463e-06
RU_ref_2_k97_533_14	8.57461342784463e-06	0	0	0	0	0	0	0	0	0	0	0	8.57461342784463e-06
RU_ref_2_k97_533_15	7.62187860252856e-06	0	0	0	0	0	0	0	0	0	0	0	7.62187860252856e-06
RU_ref_2_k97_533_16	9.5273482531607e-06	0	0	0	0	0	0	0	0	0	0	0	9.5273482531607e-06
RU_ref_2_k97_533_18	1.61964920303732e-05	0	0	0	0	0	0	0	0	0	0	0	1.61964920303732e-05
RU_ref_2_k97_533_19	1.71492268556893e-05	0	0	0	0	0	0	0	0	0	0	0	1.71492268556893e-05
RU_ref_2_k97_533_20	2.19129009822696e-05	0	0	0	0	0	0	0	0	0	0	0	2.19129009822696e-05
RU_ref_2_k97_533_21	9.5273482531607e-06	0	0	0	0	0	0	0	0	0	0	0	9.5273482531607e-06
RU_ref_2_k97_13034_1	2.95347795847982e-05	0	0	0	0	0	0	0	0	0	0	0	2.95347795847982e-05
RU_ref_2_k97_13034_2	7.62187860252856e-06	0	0	0	0	0	0	0	0	0	0	0	7.62187860252856e-06
RU_ref_2_k97_13034_3	1.4291022379741e-05	0	0	0	0	0	0	0	0	0	0	0	1.4291022379741e-05
RU_ref_2_k97_13034_4	1.14328179037928e-05	0	0	0	0	0	0	0	0	0	0	0	1.14328179037928e-05
RU_ref_2_k97_13034_5	5.04949457417517e-05	0	0	0	0	0	0	0	0	0	0	0	5.04949457417517e-05
RU_ref_2_k97_13034_6	3.90621278379589e-05	0	0	0	0	0	0	0	0	0	0	0	3.90621278379589e-05
RU_ref_2_k97_13034_7	1.71492268556893e-05	0	0	0	0	0	0	0	0	0	0	0	1.71492268556893e-05
RU_ref_2_k97_13034_8	4.28730671392231e-05	0	0	0	0	0	0	0	0	0	0	0	4.28730671392231e-05
RU_ref_2_k97_3669_1	9.5273482531607e-06	0	0	0	0	0	0	0	0	0	0	1.916987905915e-07	9.7190470437522e-06
RU_ref_2_k97_13035_2	1.3338287554425e-05	7.00240220908984e-08	8.29351311616137e-07	4.96281504481635e-07	2.11704641539584e-07	0	1.52192230150366e-07	3.95521614234454e-07	1.13365394578459e-07	4.86700661085508e-08	5.55957389201862e-07	3.19497984319167e-07	1.65308537127461e-05
RU_ref_2_k97_3670_1	3.81093930126428e-06	0	0	0	0	0	0	0	0	0	0	0	3.81093930126428e-06
RU_ref_2_k97_534_2	9.5273482531607e-07	0	0	0	0	0	0	0	0	0	0	0	9.5273482531607e-07
RU_ref_2_k97_534_3	2.38183706329017e-05	0	0	0	0	0	0	0	0	0	0	0	2.38183706329017e-05
RU_ref_2_k97_534_4	8.57461342784463e-06	0	0	0	0	0	0	0	0	0	0	0	8.57461342784463e-06
RU_ref_2_k97_535_2	9.5273482531607e-07	0	0	0	0	0	0	0	0	0	0	0	9.5273482531607e-07
RU_ref_2_k97_7303_1	1.04800830784768e-05	0	0	0	0	0	0	0	0	0	0	0	1.04800830784768e-05
RU_ref_2_k97_7303_2	1.90546965063214e-06	0	0	0	0	0	0	0	0	0	0	0	1.90546965063214e-06
RU_ref_2_k97_7303_3	9.5273482531607e-07	0	0	0	0	0	0	0	0	0	0	0	9.5273482531607e-07
RU_ref_2_k97_7303_6	1.90546965063214e-06	0	0	0	0	0	0	0	0	0	0	0	1.90546965063214e-06
RU_ref_2_k97_7303_7	8.57461342784463e-06	0	0	0	0	0	0	0	0	0	0	0	8.57461342784463e-06
RU_ref_2_k97_7303_8	1.71492268556893e-05	0	0	0	0	0	0	6.59202690390756e-08	0	0	0	0	1.72151471247284e-05
RU_ref_2_k97_7303_9	5.71640895189642e-06	0	0	0	0	0	0	0	0	0	0	0	5.71640895189642e-06
RU_ref_2_k97_7303_10	1.52437572050571e-05	0	0	0	0	0	0	0	0	0	0	0	1.52437572050571e-05
RU_ref_2_k97_7303_11	1.81019616810053e-05	0	0	0	0	0	0	0	0	0	0	0	1.81019616810053e-05
RU_ref_2_k97_7303_12	4.76367412658035e-06	0	0	0	0	0	0	0	0	0	0	0	4.76367412658035e-06
RU_ref_2_k97_10971_1	3.52511885366946e-05	0	0	0	0	0	0	0	0	0	0	0	3.52511885366946e-05
RU_ref_2_k97_10972_1	8.57461342784463e-06	0	0	0	0	0	0	0	0	0	0	0	8.57461342784463e-06
RU_ref_2_k97_10972_2	1.52437572050571e-05	0	0	0	0	0	0	1.31840538078151e-07	0	0	0	0	1.53755977431353e-05
RU_ref_2_k97_10972_3	1.14328179037928e-05	0	0	0	0	0	0	0	0	0	0	0	1.14328179037928e-05
RU_ref_2_k97_10972_4	4.76367412658035e-06	0	0	0	0	0	0	0	0	0	0	0	4.76367412658035e-06
RU_ref_2_k97_14642_1	3.81093930126428e-06	3.50120110454492e-08	0	0	0	0	1.01461486766911e-07	1.97760807117227e-07	0	9.73401322171016e-08	6.94946736502327e-08	0	4.3120084120612e-06
RU_ref_2_k97_14642_2	2.85820447594821e-06	0	1.18478758802305e-07	0	1.05852320769792e-07	0	0	0	0	0	6.94946736502327e-08	0	3.15203022917054e-06
RU_ref_2_k97_7305_2	3.81093930126428e-05	7.70264242999882e-07	4.44295345508645e-06	2.48140752240817e-06	4.23409283079168e-07	1.57802759058507e-06	1.01461486766911e-06	6.59202690390756e-07	5.10144275603064e-07	3.40690462759856e-07	1.38989347300466e-06	1.916987905915e-07	5.19116996668205e-05
RU_ref_2_k97_14643_1	4.76367412658035e-06	0	5.92393794011527e-08	0	5.2926160384896e-08	0	0	0	0	0	0	0	4.8758396663664e-06
RU_ref_2_k97_10974_1	3.81093930126428e-06	7.00240220908984e-08	1.18478758802305e-07	0	0	0	0	0	0	0	1.38989347300465e-07	0	4.13843142945795e-06
RU_ref_2_k97_7306_1	9.5273482531607e-07	0	0	0	5.2926160384896e-08	0	0	6.59202690390756e-08	0	0	0	0	1.07158125474004e-06
RU_ref_2_k97_2621_2	1.61964920303732e-05	0	0	0	0	0	0	0	0	0	0	0	1.61964920303732e-05
RU_ref_2_k97_2621_4	9.5273482531607e-06	0	0	0	0	0	0	0	0	0	0	0	9.5273482531607e-06
RU_ref_2_k97_2621_5	1.4291022379741e-05	0	0	0	0	0	0	0	0	0	0	0	1.4291022379741e-05
RU_ref_2_k97_2621_6	8.57461342784463e-06	0	0	0	0	0	0	0	0	0	0	0	8.57461342784463e-06
RU_ref_2_k97_2621_7	7.62187860252856e-06	0	0	0	0	0	0	0	0	0	0	0	7.62187860252856e-06
RU_ref_2_k97_2621_8	1.90546965063214e-06	0	0	0	0	0	0	0	0	0	0	0	1.90546965063214e-06
RU_ref_2_k97_2621_9	2.28656358075857e-05	0	0	0	0	0	0	0	0	0	0	6.38995968638333e-08	2.29295354044495e-05
RU_ref_2_k97_2621_10	3.81093930126428e-06	0	0	0	0	0	0	0	0	0	0	0	3.81093930126428e-06
RU_ref_2_k97_2621_11	6.66914377721249e-06	0	0	0	0	0	0	0	0	0	0	0	6.66914377721249e-06
RU_ref_2_k97_2621_13	2.38183706329017e-05	0	0	0	0	0	0	0	0	0	0	0	2.38183706329017e-05
RU_ref_2_k97_2621_14	5.14476805670678e-05	0	0	0	0	0	0	0	0	0	0	0	5.14476805670678e-05
RU_ref_2_k97_14644_1	5.71640895189642e-06	0	0	0	1.05852320769792e-07	0	1.01461486766911e-07	0	0	0	6.94946736502327e-08	0	5.99321743308336e-06
RU_ref_2_k97_10975_1	4.76367412658035e-06	3.50120110454492e-08	0	7.08973577830907e-08	0	0	0	0	0	0	0	6.38995968638333e-08	4.93348309227272e-06
RU_ref_2_k97_11476_2	2.28656358075857e-05	0	0	0	0	0	0	0	0	0	0	0	2.28656358075857e-05
RU_ref_2_k97_11476_3	3.81093930126428e-06	0	0	0	0	0	0	0	0	0	0	0	3.81093930126428e-06
RU_ref_2_k97_11476_4	7.62187860252856e-06	0	0	0	0	0	0	1.31840538078151e-07	0	0	0	0	7.75371914060671e-06
RU_ref_2_k97_11476_5	4.76367412658035e-06	0	0	0	0	0	0	0	0	0	0	0	4.76367412658035e-06
RU_ref_2_k97_11476_6	1.14328179037928e-05	0	0	0	0	0	0	0	0	0	0	0	1.14328179037928e-05
RU_ref_2_k97_11476_7	7.62187860252856e-06	0	0	0	0	0	0	0	0	0	0	0	7.62187860252856e-06
RU_ref_2_k97_11476_8	1.23855527291089e-05	0	0	0	0	0	0	0	0	0	0	0	1.23855527291089e-05
RU_ref_2_k97_11476_9	5.71640895189642e-06	0	0	0	0	0	0	0	0	0	0	0	5.71640895189642e-06
RU_ref_2_k97_11476_10	2.667657510885e-05	0	0	0	0	0	0	0	0	0	0	0	2.667657510885e-05
RU_ref_2_k97_11476_11	1.90546965063214e-06	0	0	0	0	0	0	0	0	0	0	0	1.90546965063214e-06
RU_ref_2_k97_11476_12	5.71640895189642e-06	0	0	0	0	0	0	0	0	0	0	0	5.71640895189642e-06
RU_ref_2_k97_11476_13	9.5273482531607e-07	0	0	0	0	0	0	0	0	0	0	0	9.5273482531607e-07
RU_ref_2_k97_7307_1	1.04800830784768e-05	3.50120110454492e-08	4.73915035209221e-07	2.12692073349272e-07	1.05852320769792e-07	0	0	1.31840538078151e-07	5.66826972892294e-08	0	0	0	1.14960777542179e-05
RU_ref_2_k97_50_2	2.28656358075857e-05	3.50120110454492e-07	1.36250572622651e-06	1.27615244009563e-06	6.35113924618752e-07	0	4.56576690451099e-07	3.29601345195378e-07	1.13365394578459e-07	4.86700661085508e-08	6.25452062852095e-07	2.55598387455333e-07	2.8318791955622e-05
RU_ref_2_k97_51_1	1.4291022379741e-05	0	0	0	0	0	0	0	0	0	0	0	1.4291022379741e-05
RU_ref_2_k97_10978_1	1.52437572050571e-05	0	0	0	0	0	0	0	0	0	0	0	1.52437572050571e-05
RU_ref_2_k97_52_1	3.81093930126428e-06	3.50120110454492e-08	5.92393794011527e-08	0	0	0	0	0	0	0	0	0	3.90519069171088e-06
RU_ref_2_k97_54_1	9.5273482531607e-07	0	0	0	0	0	0	0	0	0	0	0	9.5273482531607e-07
RU_ref_2_k97_54_2	2.85820447594821e-06	0	0	0	0	0	0	0	0	0	0	0	2.85820447594821e-06
RU_ref_2_k97_3142_2	6.66914377721249e-06	0	0	0	0	0	0	0	0	0	0	0	6.66914377721249e-06
RU_ref_2_k97_3142_5	9.5273482531607e-07	0	0	0	0	0	0	0	0	0	0	0	9.5273482531607e-07
RU_ref_2_k97_3142_6	6.66914377721249e-06	0	0	0	0	0	0	0	0	0	0	0	6.66914377721249e-06
RU_ref_2_k97_3142_7	2.85820447594821e-06	0	0	0	0	0	0	0	0	0	0	0	2.85820447594821e-06
RU_ref_2_k97_3143_2	1.04800830784768e-05	1.75060055227246e-07	2.96196897005763e-07	4.96281504481635e-07	6.88040085003648e-07	5.84454663179654e-08	3.55115203684188e-07	1.31840538078151e-07	5.66826972892294e-08	0	1.38989347300465e-07	2.55598387455333e-07	1.31323332603204e-05
RU_ref_2_k97_16173_1	2.85820447594821e-05	0	0	0	0	0	0	0	0	0	0	0	2.85820447594821e-05
RU_ref_2_k97_6788_1	9.5273482531607e-06	0	0	0	0	0	0	0	0	0	0	0	9.5273482531607e-06
RU_ref_2_k97_6788_2	4.76367412658035e-06	0	0	0	0	0	0	0	0	0	0	0	4.76367412658035e-06
RU_ref_2_k97_6788_3	1.14328179037928e-05	0	0	0	0	0	0	0	0	0	0	0	1.14328179037928e-05
RU_ref_2_k97_6788_6	1.61964920303732e-05	0	0	0	0	0	0	0	0	0	0	0	1.61964920303732e-05
RU_ref_2_k97_6788_7	2.85820447594821e-06	0	0	0	0	0	0	0	0	0	0	0	2.85820447594821e-06
RU_ref_2_k97_6788_8	1.61964920303732e-05	0	0	0	0	0	0	0	0	0	0	0	1.61964920303732e-05
RU_ref_2_k97_6788_9	6.66914377721249e-06	0	0	0	0	0	0	0	0	0	0	0	6.66914377721249e-06
RU_ref_2_k97_6788_11	3.81093930126428e-06	0	0	0	0	0	0	0	0	0	0	0	3.81093930126428e-06
RU_ref_2_k97_6788_12	3.71566581873267e-05	0	0	0	0	0	0	0	0	0	0	0	3.71566581873267e-05
RU_ref_2_k97_6788_13	9.5273482531607e-07	0	0	0	0	0	0	0	0	0	0	0	9.5273482531607e-07
RU_ref_2_k97_8357_1	2.85820447594821e-06	0	0	0	0	0	0	0	0	0	0	0	2.85820447594821e-06
RU_ref_2_k97_9394_1	9.5273482531607e-07	0	0	0	0	0	0	0	0	0	0	0	9.5273482531607e-07
RU_ref_2_k97_9394_3	1.3338287554425e-05	0	0	0	0	0	0	0	0	0	0	0	1.3338287554425e-05
RU_ref_2_k97_12517_1	1.14328179037928e-05	0	0	0	0	0	0	0	0	0	0	0	1.14328179037928e-05
RU_ref_2_k97_12517_2	2.57238402835339e-05	0	0	0	0	0	0	0	0	0	0	0	2.57238402835339e-05
RU_ref_2_k97_12517_3	1.14328179037928e-05	0	0	0	0	0	0	0	0	0	0	0	1.14328179037928e-05
RU_ref_2_k97_12517_4	1.61964920303732e-05	0	0	0	0	0	0	0	0	0	0	0	1.61964920303732e-05
RU_ref_2_k97_12517_6	2.85820447594821e-06	0	0	0	0	0	0	0	0	0	0	0	2.85820447594821e-06
RU_ref_2_k97_12517_7	3.81093930126428e-06	0	0	0	0	0	0	0	0	0	0	0	3.81093930126428e-06
RU_ref_2_k97_8358_1	1.61964920303732e-05	0	0	0	0	0	0	0	0	0	0	0	1.61964920303732e-05
RU_ref_2_k97_9395_1	1.90546965063214e-06	3.50120110454492e-08	1.77718138203458e-07	0	2.11704641539584e-07	0	1.01461486766911e-07	0	0	0	1.38989347300465e-07	0	2.57035527548801e-06
RU_ref_2_k97_16174_1	3.62039233620107e-05	0	0	0	0	0	0	0	0	0	0	6.38995968638333e-08	3.62678229588745e-05
RU_ref_2_k97_9396_1	3.81093930126428e-06	0	0	7.08973577830907e-08	0	0	0	0	0	0	6.94946736502327e-08	0	3.9513313326976e-06
RU_ref_2_k97_16175_1	4.76367412658035e-06	0	0	0	0	0	0	0	0	0	0	0	4.76367412658035e-06
RU_ref_2_k97_12519_1	1.61964920303732e-05	0	0	0	0	0	0	0	0	0	0	0	1.61964920303732e-05
RU_ref_2_k97_9397_1	1.23855527291089e-05	0	0	0	0	0	0	0	0	0	0	0	1.23855527291089e-05
RU_ref_2_k97_15646_2	3.81093930126428e-06	0	0	0	0	0	0	0	0	0	0	0	3.81093930126428e-06
RU_ref_2_k97_8362_1	2.85820447594821e-06	1.75060055227246e-07	1.18478758802305e-07	7.08973577830907e-08	0	0	5.07307433834555e-08	0	0	0	0	0	3.27337139114431e-06
RU_ref_2_k97_5769_2	2.85820447594821e-06	0	0	0	0	0	0	0	0	0	0	0	2.85820447594821e-06
RU_ref_2_k97_5769_3	2.38183706329017e-05	0	0	0	0	0	0	0	0	0	0	0	2.38183706329017e-05
RU_ref_2_k97_5769_4	1.71492268556893e-05	0	0	0	0	0	0	0	0	0	0	0	1.71492268556893e-05
RU_ref_2_k97_5770_1	3.81093930126428e-06	0	1.18478758802305e-07	0	0	0	0	0	0	0	6.94946736502327e-08	0	3.99891273371682e-06
RU_ref_2_k97_5771_2	6.66914377721249e-06	1.05036033136348e-07	2.96196897005763e-07	1.41794715566181e-07	5.2926160384896e-08	0	5.07307433834555e-08	2.63681076156302e-07	5.66826972892294e-08	1.46010198325652e-07	1.38989347300465e-07	0	7.92119164576078e-06
RU_ref_2_k97_5772_1	3.62039233620107e-05	0	0	0	0	0	0	0	0	0	0	0	3.62039233620107e-05
RU_ref_2_k97_9398_1	2.7629309934166e-05	5.25180165681738e-07	1.54022386442997e-06	5.67178862264725e-07	3.70483122694272e-07	0	3.55115203684188e-07	3.95521614234454e-07	0	9.73401322171016e-08	5.55957389201862e-07	1.916987905915e-07	3.22280090791658e-05
RU_ref_2_k97_9398_2	1.3338287554425e-05	1.75060055227246e-07	7.70111932214985e-07	7.08973577830907e-08	2.6463080192448e-07	2.33781865271862e-07	1.01461486766911e-07	2.63681076156302e-07	3.96778881024606e-07	0	3.47473368251164e-07	6.38995968638333e-08	1.60260639759095e-05
RU_ref_2_k97_9398_4	2.28656358075857e-05	1.75060055227246e-07	1.30326634682536e-06	6.38076220047816e-07	6.88040085003648e-07	5.84454663179654e-08	7.60961150751832e-07	5.93282421351681e-07	2.26730789156917e-07	9.73401322171016e-08	5.55957389201862e-07	2.55598387455333e-07	2.82183942511425e-05
RU_ref_2_k97_16177_1	1.4291022379741e-05	0	0	0	0	0	0	0	0	0	0	0	1.4291022379741e-05
RU_ref_2_k97_16177_2	1.52437572050571e-05	0	0	0	0	0	0	0	0	0	0	0	1.52437572050571e-05
RU_ref_2_k97_16177_4	2.85820447594821e-06	0	0	0	0	0	0	0	0	0	0	0	2.85820447594821e-06
RU_ref_2_k97_16177_5	9.5273482531607e-06	0	0	0	0	0	0	0	0	0	0	0	9.5273482531607e-06
RU_ref_2_k97_16177_6	4.76367412658035e-06	0	0	0	0	0	0	0	0	0	0	0	4.76367412658035e-06
RU_ref_2_k97_5774_1	5.71640895189642e-06	1.05036033136348e-07	4.73915035209221e-07	6.38076220047816e-07	3.70483122694272e-07	1.75336398953896e-07	2.02922973533822e-07	6.59202690390756e-08	0	0	2.77978694600931e-07	1.916987905915e-07	8.2177764897033e-06
RU_ref_2_k97_8363_2	1.23855527291089e-05	0	0	0	0	0	0	0	0	0	0	0	1.23855527291089e-05
RU_ref_2_k97_8363_3	1.4291022379741e-05	0	0	0	0	0	0	0	0	0	0	0	1.4291022379741e-05
RU_ref_2_k97_8363_4	3.52511885366946e-05	0	0	0	0	0	0	0	0	0	0	0	3.52511885366946e-05
RU_ref_2_k97_8363_6	2.667657510885e-05	0	0	0	0	0	0	0	0	0	0	0	2.667657510885e-05
RU_ref_2_k97_5776_2	5.71640895189642e-06	3.50120110454492e-08	1.18478758802305e-07	7.08973577830907e-08	0	0	5.07307433834555e-08	0	0	0	0	0	5.99152782291072e-06
RU_ref_2_k97_8369_1	1.14328179037928e-05	0	2.36957517604611e-07	7.08973577830907e-08	1.58778481154688e-07	0	1.01461486766911e-07	0	1.13365394578459e-07	4.86700661085508e-08	2.77978694600931e-07	6.38995968638333e-08	1.25048264992539e-05
RU_ref_2_k97_16178_1	1.81019616810053e-05	0	0	0	0	0	0	0	0	0	0	0	1.81019616810053e-05
RU_ref_2_k97_16178_2	2.85820447594821e-05	0	0	0	0	0	0	0	0	0	0	0	2.85820447594821e-05
RU_ref_2_k97_16178_3	2.09601661569535e-05	0	0	0	0	0	0	0	0	0	0	0	2.09601661569535e-05
RU_ref_2_k97_16178_4	1.04800830784768e-05	0	0	0	0	0	0	0	0	0	0	0	1.04800830784768e-05
RU_ref_2_k97_9400_1	5.71640895189642e-06	0	0	0	0	0	0	0	0	0	0	0	5.71640895189642e-06
RU_ref_2_k97_9400_2	2.85820447594821e-06	0	0	0	0	0	0	0	0	0	0	0	2.85820447594821e-06
RU_ref_2_k97_9400_3	1.04800830784768e-05	0	0	0	0	0	0	0	0	0	0	0	1.04800830784768e-05
RU_ref_2_k97_8371_1	9.5273482531607e-07	0	0	0	0	0	0	0	0	0	0	0	9.5273482531607e-07
RU_ref_2_k97_5777_2	3.71566581873267e-05	6.30216198818086e-07	1.71794200263343e-06	1.34704979787872e-06	7.9389240577344e-07	3.50672797907793e-07	1.06534561105256e-06	1.97760807117227e-07	2.83413486446147e-07	4.86700661085508e-07	1.04242010475349e-06	1.916987905915e-07	4.52637708513846e-05
RU_ref_2_k97_5777_3	2.47711054582178e-05	2.45084077318144e-07	1.1255482086219e-06	7.79870935613997e-07	4.76335443464064e-07	5.84454663179654e-08	3.55115203684188e-07	2.63681076156302e-07	2.83413486446147e-07	9.73401322171016e-08	2.77978694600931e-07	1.27799193727667e-07	2.88617173763862e-05
RU_ref_2_k97_7841_1	9.5273482531607e-07	0	0	0	0	0	0	0	0	0	0	0	9.5273482531607e-07
RU_ref_2_k97_7841_2	4.38258019645392e-05	0	0	0	0	0	0	0	0	0	0	0	4.38258019645392e-05
RU_ref_2_k97_7842_1	5.71640895189642e-06	3.50120110454492e-08	2.96196897005763e-07	0	0	0	1.01461486766911e-07	0	0	0	6.94946736502327e-08	0	6.21857402036478e-06
RU_ref_2_k97_14088_2	4.76367412658035e-06	0	0	0	0	0	0	0	0	0	0	0	4.76367412658035e-06
RU_ref_2_k97_13036_1	2.38183706329017e-05	0	0	0	0	0	0	0	0	0	0	0	2.38183706329017e-05
RU_ref_2_k97_13036_2	3.23929840607464e-05	0	0	0	0	0	0	0	0	0	0	0	3.23929840607464e-05
RU_ref_2_k97_13036_3	6.66914377721249e-06	0	0	0	0	0	0	0	0	0	0	0	6.66914377721249e-06
RU_ref_2_k97_13036_4	2.95347795847982e-05	0	0	0	0	0	0	0	0	0	0	0	2.95347795847982e-05
RU_ref_2_k97_13036_5	2.19129009822696e-05	0	0	0	0	0	0	0	0	0	0	0	2.19129009822696e-05
RU_ref_2_k97_13036_6	2.47711054582178e-05	0	0	0	0	0	0	0	0	0	0	0	2.47711054582178e-05
RU_ref_2_k97_13036_7	1.71492268556893e-05	0	0	0	0	0	0	0	0	0	0	0	1.71492268556893e-05
RU_ref_2_k97_13036_8	1.52437572050571e-05	0	0	0	0	0	0	0	0	0	0	0	1.52437572050571e-05
RU_ref_2_k97_13036_9	3.42984537113785e-05	0	0	0	0	0	0	0	0	0	0	0	3.42984537113785e-05
RU_ref_2_k97_13036_10	6.66914377721249e-06	0	0	0	0	0	0	0	0	0	0	0	6.66914377721249e-06
RU_ref_2_k97_13036_11	8.38406646278141e-05	0	0	0	0	0	0	0	0	0	0	0	8.38406646278141e-05
RU_ref_2_k97_5778_1	2.47711054582178e-05	0	0	0	0	0	0	0	0	0	0	0	2.47711054582178e-05
RU_ref_2_k97_5778_2	3.33457188860624e-05	0	0	0	0	0	0	0	0	0	0	0	3.33457188860624e-05
RU_ref_2_k97_5778_3	1.3338287554425e-05	0	0	0	0	0	0	0	0	0	0	0	1.3338287554425e-05
RU_ref_2_k97_5778_4	2.19129009822696e-05	0	0	0	0	0	0	0	0	0	0	0	2.19129009822696e-05
RU_ref_2_k97_5778_5	8.57461342784463e-06	0	0	0	0	0	0	0	0	0	0	0	8.57461342784463e-06
RU_ref_2_k97_5779_2	6.66914377721249e-06	1.75060055227246e-07	5.92393794011527e-08	1.41794715566181e-07	1.58778481154688e-07	0	0	0	0	0	0	6.38995968638333e-08	7.26791600542559e-06
RU_ref_2_k97_9924_1	8.57461342784463e-06	0	0	0	0	0	0	0	0	0	0	0	8.57461342784463e-06
RU_ref_2_k97_9924_2	9.5273482531607e-07	0	0	0	0	0	0	0	0	0	0	0	9.5273482531607e-07
RU_ref_2_k97_9924_4	1.04800830784768e-05	0	0	0	0	0	0	0	0	0	0	0	1.04800830784768e-05
RU_ref_2_k97_9924_5	1.3338287554425e-05	0	0	0	0	0	0	6.59202690390756e-08	0	0	0	0	1.34042078234641e-05
RU_ref_2_k97_9924_6	2.95347795847982e-05	0	0	0	0	0	0	0	0	0	0	0	2.95347795847982e-05
RU_ref_2_k97_9924_7	1.61964920303732e-05	0	0	0	0	0	0	0	0	0	0	0	1.61964920303732e-05
RU_ref_2_k97_13037_6	1.52437572050571e-05	0	0	0	0	0	0	0	0	0	0	0	1.52437572050571e-05
RU_ref_2_k97_13037_7	1.4291022379741e-05	0	0	0	0	0	0	0	0	0	0	0	1.4291022379741e-05
RU_ref_2_k97_13037_9	3.14402492354303e-05	0	0	0	0	0	0	0	0	0	0	0	3.14402492354303e-05
RU_ref_2_k97_9925_1	3.33457188860624e-05	0	0	0	0	0	0	0	0	0	0	1.27799193727667e-07	3.34735180797901e-05
RU_ref_2_k97_9925_3	1.14328179037928e-05	0	0	0	0	0	0	0	0	0	0	0	1.14328179037928e-05
RU_ref_2_k97_9926_1	1.90546965063214e-06	0	0	2.83589431132363e-07	0	0	0	0	0	0	0	0	2.1890590817645e-06
RU_ref_2_k97_9926_2	2.85820447594821e-06	0	0	0	0	0	0	0	0	0	0	0	2.85820447594821e-06
RU_ref_2_k97_12520_1	1.81019616810053e-05	0	0	0	0	0	0	0	0	0	0	0	1.81019616810053e-05
RU_ref_2_k97_12520_2	2.00074313316375e-05	0	0	0	0	0	0	0	0	0	0	0	2.00074313316375e-05
RU_ref_2_k97_12520_3	1.3338287554425e-05	0	0	0	0	0	0	0	0	0	0	0	1.3338287554425e-05
RU_ref_2_k97_12520_4	2.00074313316375e-05	0	0	0	0	0	0	0	0	0	0	0	2.00074313316375e-05
RU_ref_2_k97_12520_5	2.09601661569535e-05	0	0	0	0	0	0	0	0	0	0	0	2.09601661569535e-05
RU_ref_2_k97_12520_6	1.04800830784768e-05	0	0	0	0	0	0	0	0	0	0	1.27799193727667e-07	1.06078822722045e-05
RU_ref_2_k97_12520_8	1.04800830784768e-05	0	0	0	0	0	0	0	0	0	0	0	1.04800830784768e-05
RU_ref_2_k97_12520_9	1.14328179037928e-05	0	0	0	0	0	0	0	0	0	0	0	1.14328179037928e-05
RU_ref_2_k97_12520_10	4.76367412658035e-06	0	0	0	0	0	0	0	0	0	0	0	4.76367412658035e-06
RU_ref_2_k97_12520_11	1.61964920303732e-05	0	0	0	0	0	0	0	0	0	0	0	1.61964920303732e-05
RU_ref_2_k97_12520_12	1.04800830784768e-05	0	0	0	0	0	0	0	0	0	0	0	1.04800830784768e-05
RU_ref_2_k97_12520_13	1.04800830784768e-05	0	0	0	0	0	0	0	0	0	0	0	1.04800830784768e-05
RU_ref_2_k97_12520_14	9.5273482531607e-07	0	0	0	0	0	0	0	0	0	0	0	9.5273482531607e-07
RU_ref_2_k97_12520_15	1.14328179037928e-05	0	0	0	0	0	0	0	0	0	0	0	1.14328179037928e-05
RU_ref_2_k97_12520_18	1.52437572050571e-05	0	0	0	0	0	0	0	0	0	0	0	1.52437572050571e-05
RU_ref_2_k97_12520_19	9.5273482531607e-06	0	0	0	0	0	0	0	0	0	0	0	9.5273482531607e-06
RU_ref_2_k97_12520_20	1.90546965063214e-06	0	0	0	0	0	0	0	0	0	0	0	1.90546965063214e-06
RU_ref_2_k97_12521_1	6.66914377721249e-06	7.00240220908984e-08	1.18478758802305e-07	0	1.05852320769792e-07	0	0	0	0	0	1.38989347300465e-07	6.38995968638333e-08	7.16638782303978e-06
RU_ref_2_k97_55_1	1.81019616810053e-05	0	0	0	0	0	0	0	0	0	0	0	1.81019616810053e-05
RU_ref_2_k97_55_2	8.57461342784463e-06	0	0	0	0	0	0	0	0	0	0	0	8.57461342784463e-06
RU_ref_2_k97_55_3	2.09601661569535e-05	0	0	0	0	0	0	0	0	0	0	0	2.09601661569535e-05
RU_ref_2_k97_55_4	2.38183706329017e-05	0	0	0	0	0	0	0	0	0	0	0	2.38183706329017e-05
RU_ref_2_k97_55_6	2.85820447594821e-06	0	0	0	0	0	0	0	0	0	0	0	2.85820447594821e-06
RU_ref_2_k97_55_7	4.76367412658035e-06	0	0	0	0	0	0	0	0	0	0	0	4.76367412658035e-06
RU_ref_2_k97_55_8	2.85820447594821e-06	0	0	0	0	0	0	0	0	0	0	0	2.85820447594821e-06
RU_ref_2_k97_55_9	1.04800830784768e-05	0	0	0	0	0	0	0	0	0	0	0	1.04800830784768e-05
RU_ref_2_k97_14645_1	2.57238402835339e-05	0	0	0	0	0	0	0	0	0	0	0	2.57238402835339e-05
RU_ref_2_k97_14645_3	4.66840064404874e-05	0	0	0	0	0	0	0	0	0	0	6.38995968638333e-08	4.67479060373512e-05
RU_ref_2_k97_14645_4	4.76367412658035e-05	0	0	0	0	0	0	0	0	0	0	0	4.76367412658035e-05
RU_ref_2_k97_14645_5	4.76367412658035e-06	0	0	0	0	0	0	0	0	0	0	0	4.76367412658035e-06
RU_ref_2_k97_14645_6	1.90546965063214e-06	0	0	0	0	0	0	0	0	0	0	0	1.90546965063214e-06
RU_ref_2_k97_12523_1	1.04800830784768e-05	0	0	0	0	0	0	0	0	0	0	0	1.04800830784768e-05
RU_ref_2_k97_12523_2	8.57461342784463e-06	0	0	0	0	0	0	0	0	0	0	0	8.57461342784463e-06
RU_ref_2_k97_12523_3	2.28656358075857e-05	0	0	0	0	0	0	0	0	0	0	0	2.28656358075857e-05
RU_ref_2_k97_1069_1	2.667657510885e-05	0	0	0	0	0	0	0	0	0	0	0	2.667657510885e-05
RU_ref_2_k97_1069_2	6.66914377721249e-06	0	0	0	0	0	0	0	0	0	0	0	6.66914377721249e-06
RU_ref_2_k97_1069_3	6.66914377721249e-06	0	0	0	0	0	0	6.59202690390756e-08	0	0	0	0	6.73506404625157e-06
RU_ref_2_k97_1069_4	6.66914377721249e-06	0	0	0	0	0	0	0	0	0	0	0	6.66914377721249e-06
RU_ref_2_k97_1069_5	8.57461342784463e-06	0	0	0	0	0	0	0	0	0	0	0	8.57461342784463e-06
RU_ref_2_k97_1069_6	9.5273482531607e-06	0	0	0	0	0	0	0	0	0	0	0	9.5273482531607e-06
RU_ref_2_k97_1069_7	3.81093930126428e-06	0	0	0	0	0	0	0	0	0	0	0	3.81093930126428e-06
RU_ref_2_k97_538_1	1.90546965063214e-06	0	0	0	0	0	0	0	0	0	0	0	1.90546965063214e-06
RU_ref_2_k97_538_2	1.23855527291089e-05	0	0	0	0	0	0	0	0	0	0	0	1.23855527291089e-05
RU_ref_2_k97_538_4	2.19129009822696e-05	0	0	0	0	0	0	0	0	0	0	0	2.19129009822696e-05
RU_ref_2_k97_538_5	8.57461342784463e-06	0	0	0	0	0	0	0	0	0	0	0	8.57461342784463e-06
RU_ref_2_k97_538_6	1.90546965063214e-05	0	0	0	0	0	0	0	0	0	0	0	1.90546965063214e-05
RU_ref_2_k97_538_7	9.5273482531607e-07	0	0	0	0	0	0	0	0	0	0	0	9.5273482531607e-07
RU_ref_2_k97_538_8	1.90546965063214e-06	0	0	0	0	0	0	0	0	0	0	0	1.90546965063214e-06
RU_ref_2_k97_538_9	2.7629309934166e-05	0	0	0	0	0	0	0	0	0	0	0	2.7629309934166e-05
RU_ref_2_k97_538_10	9.5273482531607e-06	0	0	0	0	0	0	0	0	0	0	0	9.5273482531607e-06
RU_ref_2_k97_538_11	2.19129009822696e-05	0	0	0	0	0	0	0	0	0	0	0	2.19129009822696e-05
RU_ref_2_k97_62_1	7.62187860252856e-06	0	5.92393794011527e-08	3.54486788915453e-07	0	0	1.01461486766911e-07	0	0	0	1.38989347300465e-07	0	8.27605560491254e-06
RU_ref_2_k97_14646_1	2.47711054582178e-05	3.15108099409043e-07	1.36250572622651e-06	7.08973577830907e-07	5.2926160384896e-08	1.16890932635931e-07	5.07307433834555e-07	3.95521614234454e-07	5.66826972892294e-08	4.86700661085508e-08	8.33936083802793e-07	1.27799193727667e-07	2.92974270437023e-05
RU_ref_2_k97_1070_1	1.23855527291089e-05	0	1.77718138203458e-07	7.08973577830907e-08	0	0	1.52192230150366e-07	0	0	0	0	0	1.27863604552458e-05
RU_ref_2_k97_64_1	9.5273482531607e-07	0	0	0	0	0	0	0	0	0	0	0	9.5273482531607e-07
RU_ref_2_k97_12524_1	3.14402492354303e-05	0	0	0	0	0	0	0	0	0	0	0	3.14402492354303e-05
RU_ref_2_k97_12524_2	6.66914377721249e-06	0	0	0	0	0	0	0	0	0	0	0	6.66914377721249e-06
RU_ref_2_k97_65_1	6.66914377721249e-06	0	5.92393794011527e-08	0	1.05852320769792e-07	0	2.53653716917277e-07	6.59202690390756e-08	0	0	0	0	7.15380946333979e-06
RU_ref_2_k97_15648_1	2.85820447594821e-06	0	0	0	0	0	0	0	0	0	0	0	2.85820447594821e-06
RU_ref_2_k97_15648_2	1.90546965063214e-06	0	0	0	0	0	0	0	0	0	0	0	1.90546965063214e-06
RU_ref_2_k97_16182_4	8.57461342784463e-06	0	9.47830070418443e-07	7.79870935613997e-07	2.6463080192448e-07	1.16890932635931e-07	4.56576690451099e-07	0	0	0	4.86462715551629e-07	1.27799193727667e-07	1.17546747681679e-05
RU_ref_2_k97_15649_1	4.76367412658035e-06	0	5.92393794011527e-08	0	0	5.84454663179654e-08	5.07307433834555e-08	1.31840538078151e-07	0	0	6.94946736502327e-08	0	5.13342492741131e-06
RU_ref_2_k97_16183_1	9.5273482531607e-07	0	5.92393794011527e-08	0	0	0	0	0	0	0	0	0	1.01197420471722e-06
RU_ref_2_k97_15650_1	3.81093930126428e-06	0	1.77718138203458e-07	0	0	0	0	6.59202690390756e-08	0	0	0	6.38995968638333e-08	4.11847730537065e-06
RU_ref_2_k97_16184_1	3.81093930126428e-06	7.00240220908984e-08	1.77718138203458e-07	0	1.58778481154688e-07	0	1.52192230150366e-07	0	0	0	0	0	4.36965217286369e-06
RU_ref_2_k97_66_4	2.7629309934166e-05	3.15108099409043e-07	1.59946324383112e-06	1.70153658679418e-06	3.70483122694272e-07	1.57802759058507e-06	4.56576690451099e-07	6.59202690390756e-07	2.83413486446147e-07	9.24731256062465e-07	9.03430757453026e-07	0	3.64212834582832e-05
RU_ref_2_k97_67_1	1.23855527291089e-05	3.15108099409043e-07	3.55436276406916e-07	4.96281504481635e-07	3.70483122694272e-07	5.84454663179654e-08	1.01461486766911e-07	0	5.66826972892294e-08	1.46010198325652e-07	0	6.38995968638333e-08	1.43493611776644e-05
RU_ref_2_k97_15653_1	3.42984537113785e-05	0	0	0	0	0	0	0	0	0	0	1.916987905915e-07	3.449015250197e-05
RU_ref_2_k97_70_1	1.90546965063214e-06	0	0	0	0	0	0	0	0	0	0	0	1.90546965063214e-06
RU_ref_2_k97_70_2	2.95347795847982e-05	0	0	0	0	0	0	0	0	0	0	0	2.95347795847982e-05
RU_ref_2_k97_1577_1	1.3338287554425e-05	0	0	0	0	0	0	0	0	0	0	0	1.3338287554425e-05
RU_ref_2_k97_3146_1	1.23855527291089e-05	0	0	0	0	0	0	0	0	0	0	0	1.23855527291089e-05
RU_ref_2_k97_1578_1	1.61964920303732e-05	0	0	0	0	0	0	0	0	0	0	0	1.61964920303732e-05
RU_ref_2_k97_13038_4	1.04800830784768e-05	2.80096088363594e-07	8.8859069101729e-07	7.08973577830907e-07	2.6463080192448e-07	1.75336398953896e-07	5.07307433834555e-08	6.59202690390756e-08	0	0	1.38989347300465e-07	1.27799193727667e-07	1.31811501900176e-05
RU_ref_2_k97_4190_2	9.5273482531607e-07	0	0	0	0	0	0	0	0	0	0	0	9.5273482531607e-07
RU_ref_2_k97_4190_3	1.90546965063214e-06	0	0	0	0	0	0	0	0	0	0	0	1.90546965063214e-06
RU_ref_2_k97_4190_4	1.81019616810053e-05	0	0	0	0	0	0	0	0	0	0	0	1.81019616810053e-05
RU_ref_2_k97_4190_5	1.61964920303732e-05	0	0	0	0	0	0	0	0	0	0	0	1.61964920303732e-05
RU_ref_2_k97_4190_6	1.61964920303732e-05	0	0	0	0	0	0	0	0	0	0	0	1.61964920303732e-05
RU_ref_2_k97_4190_7	1.14328179037928e-05	0	0	0	0	0	0	0	0	0	0	0	1.14328179037928e-05
RU_ref_2_k97_4190_8	3.81093930126428e-06	0	0	0	0	0	0	0	0	0	0	0	3.81093930126428e-06
RU_ref_2_k97_4190_10	3.04875144101142e-05	0	0	0	0	0	0	0	0	0	0	6.38995968638333e-08	3.0551414006978e-05
RU_ref_2_k97_4190_12	2.47711054582178e-05	0	0	0	0	0	0	6.59202690390756e-08	0	0	0	0	2.48370257272569e-05
RU_ref_2_k97_4190_13	4.76367412658035e-06	0	0	0	0	0	0	0	0	0	0	0	4.76367412658035e-06
RU_ref_2_k97_4190_14	4.76367412658035e-06	0	0	0	0	0	0	0	0	0	0	0	4.76367412658035e-06
RU_ref_2_k97_4190_15	3.71566581873267e-05	0	0	0	0	0	0	0	0	0	0	0	3.71566581873267e-05
RU_ref_2_k97_4190_16	4.28730671392231e-05	0	0	0	0	0	0	0	0	0	0	0	4.28730671392231e-05
RU_ref_2_k97_4190_17	2.28656358075857e-05	0	0	0	0	0	0	0	0	0	0	0	2.28656358075857e-05
RU_ref_2_k97_71_1	4.28730671392231e-05	1.40048044181797e-07	2.19185703784265e-06	4.96281504481635e-07	4.23409283079168e-07	1.75336398953896e-07	3.55115203684188e-07	1.97760807117227e-07	1.13365394578459e-07	3.89360528868406e-07	1.11191477840372e-06	6.38995968638333e-07	4.91065120890526e-05
RU_ref_2_k97_71_2	3.81093930126428e-06	3.50120110454492e-08	2.36957517604611e-07	7.08973577830907e-08	1.05852320769792e-07	0	5.07307433834555e-08	1.31840538078151e-07	0	9.73401322171016e-08	6.94946736502327e-08	0	4.60906459579616e-06
RU_ref_2_k97_4191_1	5.71640895189642e-06	0	0	0	0	0	1.01461486766911e-07	0	0	0	0	0	5.81787043866333e-06
RU_ref_2_k97_1579_3	2.09601661569535e-05	3.15108099409043e-07	5.33154414610374e-07	7.08973577830907e-07	3.17556962309376e-07	0	3.55115203684188e-07	3.95521614234454e-07	5.66826972892294e-08	1.46010198325652e-07	5.55957389201862e-07	6.38995968638333e-08	2.44081459107124e-05
RU_ref_2_k97_1580_1	9.5273482531607e-06	3.50120110454492e-08	2.96196897005763e-07	7.08973577830907e-08	5.2926160384896e-08	0	4.05845947067644e-07	1.97760807117227e-07	0	0	2.08484020950698e-07	6.38995968638333e-08	1.08583710513793e-05
RU_ref_2_k97_4192_1	3.81093930126428e-05	0	0	0	0	0	0	0	0	0	0	0	3.81093930126428e-05
RU_ref_2_k97_4193_1	1.90546965063214e-06	0	0	0	0	0	0	0	0	0	0	0	1.90546965063214e-06
RU_ref_2_k97_11478_1	3.42984537113785e-05	0	0	0	0	0	0	0	0	0	0	0	3.42984537113785e-05
RU_ref_2_k97_11478_2	2.7629309934166e-05	0	0	0	0	0	0	0	0	0	0	0	2.7629309934166e-05
RU_ref_2_k97_11478_3	3.23929840607464e-05	0	0	0	0	0	0	0	0	0	0	0	3.23929840607464e-05
RU_ref_2_k97_11478_4	2.28656358075857e-05	0	0	0	0	0	0	0	0	0	0	0	2.28656358075857e-05
RU_ref_2_k97_11478_5	3.04875144101142e-05	0	0	0	0	0	0	0	0	0	0	0	3.04875144101142e-05
RU_ref_2_k97_11478_6	1.81019616810053e-05	0	0	0	0	0	0	0	0	0	0	0	1.81019616810053e-05
RU_ref_2_k97_11478_7	1.23855527291089e-05	0	0	0	0	0	0	0	0	0	0	0	1.23855527291089e-05
RU_ref_2_k97_1581_2	1.4291022379741e-05	1.75060055227246e-07	1.0070694498196e-06	2.12692073349272e-07	4.76335443464064e-07	1.75336398953896e-07	1.01461486766911e-07	1.97760807117227e-07	1.70048091867688e-07	1.46010198325652e-07	2.08484020950698e-07	6.38995968638333e-08	1.72251800024471e-05
RU_ref_2_k97_1582_1	5.71640895189642e-06	0	0	0	0	0	0	0	0	0	0	0	5.71640895189642e-06
RU_ref_2_k97_11480_1	3.81093930126428e-06	0	1.18478758802305e-07	0	0	5.84454663179654e-08	0	0	0	0	1.38989347300465e-07	0	4.12685287368502e-06
RU_ref_2_k97_11481_1	6.66914377721249e-06	0	0	0	0	0	0	0	0	0	0	0	6.66914377721249e-06
RU_ref_2_k97_11481_2	1.52437572050571e-05	0	0	0	0	0	0	0	0	0	0	0	1.52437572050571e-05
RU_ref_2_k97_11481_3	3.81093930126428e-06	0	0	0	0	0	0	0	0	0	0	0	3.81093930126428e-06
RU_ref_2_k97_11483_1	1.90546965063214e-06	1.05036033136348e-07	1.77718138203458e-07	2.12692073349272e-07	1.58778481154688e-07	0	0	6.59202690390756e-08	0	0	0	1.27799193727667e-07	2.75341383924265e-06
RU_ref_2_k97_72_1	2.7629309934166e-05	0	0	0	0	0	0	0	0	0	0	0	2.7629309934166e-05
RU_ref_2_k97_72_2	4.76367412658035e-06	0	0	0	0	0	0	0	0	0	0	0	4.76367412658035e-06
RU_ref_2_k97_72_3	3.23929840607464e-05	0	0	0	0	0	0	1.97760807117227e-07	0	0	0	0	3.25907448678636e-05
RU_ref_2_k97_72_4	1.71492268556893e-05	0	0	0	0	0	0	0	0	0	0	0	1.71492268556893e-05
RU_ref_2_k97_72_5	2.667657510885e-05	0	0	0	0	0	0	0	0	0	0	0	2.667657510885e-05
RU_ref_2_k97_72_7	3.81093930126428e-06	0	0	0	0	0	0	0	0	0	0	0	3.81093930126428e-06
RU_ref_2_k97_72_8	3.90621278379589e-05	0	0	0	0	0	0	0	0	0	0	0	3.90621278379589e-05
RU_ref_2_k97_73_1	3.14402492354303e-05	0	0	0	0	0	0	0	0	0	0	0	3.14402492354303e-05
RU_ref_2_k97_14647_1	3.81093930126428e-05	0	0	0	0	0	0	0	0	0	0	0	3.81093930126428e-05
RU_ref_2_k97_14647_2	1.90546965063214e-06	0	0	0	0	0	0	0	0	0	0	0	1.90546965063214e-06
RU_ref_2_k97_14647_3	4.0967597488591e-05	0	0	0	0	0	0	0	0	0	0	0	4.0967597488591e-05
RU_ref_2_k97_14647_4	1.61964920303732e-05	0	0	0	0	0	0	0	0	0	0	0	1.61964920303732e-05
RU_ref_2_k97_14647_5	3.71566581873267e-05	0	0	0	0	0	0	0	0	0	0	0	3.71566581873267e-05
RU_ref_2_k97_14647_6	9.5273482531607e-07	0	0	0	0	0	0	0	0	0	0	0	9.5273482531607e-07
RU_ref_2_k97_75_1	7.62187860252856e-06	3.50120110454492e-08	5.33154414610374e-07	7.08973577830907e-08	5.2926160384896e-08	0	1.01461486766911e-07	6.59202690390756e-08	0	0	0	1.27799193727667e-07	8.60904949588602e-06
RU_ref_2_k97_76_1	8.57461342784463e-06	0	0	0	0	0	0	0	0	0	0	0	8.57461342784463e-06
RU_ref_2_k97_2624_1	4.57312716151713e-05	0	0	0	0	0	0	0	0	0	0	0	4.57312716151713e-05
RU_ref_2_k97_10449_1	7.62187860252856e-06	0	0	0	0	0	0	0	0	0	0	0	7.62187860252856e-06
RU_ref_2_k97_10449_2	2.38183706329017e-05	0	0	0	0	0	0	0	0	0	0	0	2.38183706329017e-05
RU_ref_2_k97_10449_3	9.5273482531607e-07	0	0	0	0	0	0	0	0	0	0	0	9.5273482531607e-07
RU_ref_2_k97_10449_4	9.5273482531607e-07	0	0	0	0	0	0	0	0	0	0	0	9.5273482531607e-07
RU_ref_2_k97_10449_5	3.81093930126428e-06	0	0	0	0	0	0	0	0	0	0	0	3.81093930126428e-06
RU_ref_2_k97_10449_6	3.81093930126428e-06	0	0	0	0	0	0	0	0	0	0	0	3.81093930126428e-06
RU_ref_2_k97_10449_7	7.62187860252856e-06	0	0	0	0	0	0	0	0	0	0	0	7.62187860252856e-06
RU_ref_2_k97_10449_8	4.76367412658035e-06	0	0	0	0	0	0	0	0	0	0	0	4.76367412658035e-06
RU_ref_2_k97_9927_1	8.57461342784463e-06	0	0	0	0	0	0	0	0	0	0	0	8.57461342784463e-06
RU_ref_2_k97_79_1	2.00074313316375e-05	0	0	0	0	0	0	0	0	0	0	0	2.00074313316375e-05
RU_ref_2_k97_9928_1	1.71492268556893e-05	0	0	0	0	0	0	0	0	0	0	0	1.71492268556893e-05
RU_ref_2_k97_9928_2	9.5273482531607e-07	0	0	0	0	0	0	0	0	0	0	0	9.5273482531607e-07
RU_ref_2_k97_9928_3	1.23855527291089e-05	0	0	0	0	0	0	0	0	0	0	0	1.23855527291089e-05
RU_ref_2_k97_9928_4	4.76367412658035e-06	0	0	0	0	0	0	0	0	0	0	0	4.76367412658035e-06
RU_ref_2_k97_9928_5	2.19129009822696e-05	0	0	0	0	0	0	0	0	0	0	0	2.19129009822696e-05
RU_ref_2_k97_82_1	5.71640895189642e-06	0	0	1.41794715566181e-07	0	0	0	0	0	0	0	0	5.8582036674626e-06
RU_ref_2_k97_2625_1	4.76367412658035e-06	3.50120110454492e-08	2.36957517604611e-07	4.25384146698544e-07	5.2926160384896e-08	0	1.01461486766911e-07	0	0	0	0	0	5.61541544908076e-06
RU_ref_2_k97_84_1	9.5273482531607e-06	0	5.92393794011527e-08	0	0	0	5.07307433834555e-08	6.59202690390756e-08	0	0	6.94946736502327e-08	6.38995968638333e-08	9.83663291549845e-06
RU_ref_2_k97_2626_1	6.66914377721249e-06	0	0	0	0	0	0	0	0	0	0	0	6.66914377721249e-06
RU_ref_2_k97_2627_1	8.57461342784463e-06	1.40048044181797e-07	5.92393794011527e-07	7.08973577830907e-08	1.05852320769792e-07	0	5.07307433834555e-08	2.63681076156302e-07	1.70048091867688e-07	4.86700661085508e-08	3.47473368251164e-07	0	1.0364408290358e-05
RU_ref_2_k97_12526_1	1.61964920303732e-05	0	0	0	0	0	0	0	0	0	0	0	1.61964920303732e-05
RU_ref_2_k97_12526_2	2.09601661569535e-05	0	0	0	0	0	0	0	0	0	0	0	2.09601661569535e-05
RU_ref_2_k97_2628_1	1.04800830784768e-05	0	0	0	0	0	0	0	0	0	0	0	1.04800830784768e-05
RU_ref_2_k97_12528_1	5.71640895189642e-06	0	2.96196897005763e-07	0	0	0	0	0	0	0	0	1.27799193727667e-07	6.14040504262985e-06
RU_ref_2_k97_10979_1	1.81019616810053e-05	0	0	0	0	0	0	0	0	0	0	0	1.81019616810053e-05
RU_ref_2_k97_10979_2	3.81093930126428e-06	0	0	0	0	0	0	0	0	0	0	0	3.81093930126428e-06
RU_ref_2_k97_10979_3	1.61964920303732e-05	0	0	0	0	0	0	0	0	0	0	6.38995968638333e-08	1.6260391627237e-05
RU_ref_2_k97_10979_4	8.57461342784463e-06	0	0	0	0	0	0	0	0	0	0	0	8.57461342784463e-06
RU_ref_2_k97_10979_5	4.76367412658035e-06	0	0	0	0	0	0	0	0	0	0	0	4.76367412658035e-06
RU_ref_2_k97_10982_2	4.76367412658035e-06	0	0	0	0	0	0	0	0	0	0	0	4.76367412658035e-06
RU_ref_2_k97_6790_1	2.85820447594821e-06	0	0	0	0	0	0	0	0	0	0	0	2.85820447594821e-06
RU_ref_2_k97_6790_3	2.00074313316375e-05	0	0	0	0	0	0	0	0	0	0	0	2.00074313316375e-05
RU_ref_2_k97_6790_4	3.33457188860624e-05	0	0	0	0	0	0	0	0	0	0	0	3.33457188860624e-05
RU_ref_2_k97_6790_6	2.85820447594821e-05	0	0	0	0	0	0	0	0	0	0	1.916987905915e-07	2.87737435500736e-05
RU_ref_2_k97_6790_7	3.81093930126428e-06	0	0	0	0	0	0	0	0	0	0	0	3.81093930126428e-06
RU_ref_2_k97_6790_8	1.14328179037928e-05	0	0	0	0	0	0	0	0	0	0	0	1.14328179037928e-05
RU_ref_2_k97_6790_10	1.4291022379741e-05	0	0	0	0	0	0	0	0	0	0	0	1.4291022379741e-05
RU_ref_2_k97_6790_11	1.71492268556893e-05	0	0	0	0	0	0	0	0	0	0	0	1.71492268556893e-05
RU_ref_2_k97_6790_12	6.66914377721249e-06	0	0	0	0	0	0	0	0	0	0	0	6.66914377721249e-06
RU_ref_2_k97_6790_13	9.5273482531607e-07	0	0	0	0	0	0	0	0	0	0	0	9.5273482531607e-07
RU_ref_2_k97_6790_14	2.28656358075857e-05	0	0	0	0	0	0	0	0	0	0	0	2.28656358075857e-05
RU_ref_2_k97_6790_15	3.33457188860624e-05	0	0	0	0	0	0	6.59202690390756e-08	0	0	0	0	3.34116391551015e-05
RU_ref_2_k97_6790_16	1.14328179037928e-05	0	0	0	0	0	0	0	0	0	0	0	1.14328179037928e-05
RU_ref_2_k97_6790_17	2.09601661569535e-05	0	0	0	0	0	0	6.59202690390756e-08	0	0	0	0	2.10260864259926e-05
RU_ref_2_k97_6790_18	9.5273482531607e-06	0	0	0	0	0	0	6.59202690390756e-08	0	0	0	0	9.59326852219978e-06
RU_ref_2_k97_6790_19	2.47711054582178e-05	0	0	0	0	0	0	0	0	0	0	0	2.47711054582178e-05
RU_ref_2_k97_6790_20	4.76367412658035e-06	0	0	0	0	0	0	0	0	0	0	0	4.76367412658035e-06
RU_ref_2_k97_6790_21	2.00074313316375e-05	0	0	0	0	0	0	0	0	0	0	0	2.00074313316375e-05
RU_ref_2_k97_6792_1	2.38183706329017e-05	0	0	0	0	0	0	6.59202690390756e-08	0	0	0	0	2.38842909019408e-05
RU_ref_2_k97_6792_2	1.71492268556893e-05	0	0	0	0	0	0	0	0	0	0	0	1.71492268556893e-05
RU_ref_2_k97_15654_1	5.4305885043016e-05	0	0	0	0	0	0	0	0	0	0	0	5.4305885043016e-05
RU_ref_2_k97_15654_2	1.90546965063214e-05	0	0	0	0	0	0	0	0	0	0	0	1.90546965063214e-05
RU_ref_2_k97_15654_3	1.04800830784768e-05	0	0	0	0	0	0	0	0	0	0	0	1.04800830784768e-05
RU_ref_2_k97_15655_1	1.90546965063214e-05	0	0	0	0	0	0	0	0	0	0	0	1.90546965063214e-05
RU_ref_2_k97_15656_1	1.71492268556893e-05	0	0	0	0	0	0	0	0	0	0	0	1.71492268556893e-05
RU_ref_2_k97_15656_2	2.09601661569535e-05	0	0	0	0	0	0	0	0	0	0	0	2.09601661569535e-05
RU_ref_2_k97_6794_1	4.76367412658035e-06	0	0	0	0	0	0	0	0	0	0	0	4.76367412658035e-06
RU_ref_2_k97_6794_2	8.57461342784463e-06	0	0	0	0	0	0	0	0	0	0	0	8.57461342784463e-06
RU_ref_2_k97_6794_3	9.5273482531607e-07	0	0	0	0	0	0	0	0	0	0	0	9.5273482531607e-07
RU_ref_2_k97_6795_1	5.71640895189642e-06	0	0	0	0	0	0	0	0	0	0	6.38995968638333e-08	5.78030854876025e-06
RU_ref_2_k97_15657_1	2.19129009822696e-05	0	0	0	0	0	0	0	0	0	0	0	2.19129009822696e-05
RU_ref_2_k97_15657_2	1.52437572050571e-05	0	0	0	0	0	0	0	0	0	0	0	1.52437572050571e-05
RU_ref_2_k97_7313_1	6.00222939949124e-05	0	0	0	0	0	0	0	0	0	0	0	6.00222939949124e-05
RU_ref_2_k97_7313_2	9.5273482531607e-06	0	0	0	0	0	0	0	0	0	0	0	9.5273482531607e-06
RU_ref_2_k97_7313_3	2.667657510885e-05	0	0	0	0	0	0	0	0	0	0	0	2.667657510885e-05
RU_ref_2_k97_15136_1	4.76367412658035e-06	0	0	0	0	0	0	0	0	0	0	0	4.76367412658035e-06
RU_ref_2_k97_15136_4	4.76367412658035e-06	0	0	0	0	0	0	0	0	0	0	0	4.76367412658035e-06
RU_ref_2_k97_15136_5	9.5273482531607e-07	0	0	0	0	0	0	0	0	0	0	0	9.5273482531607e-07
RU_ref_2_k97_15136_6	1.23855527291089e-05	0	0	0	0	0	0	0	0	0	0	0	1.23855527291089e-05
RU_ref_2_k97_15136_7	7.62187860252856e-06	0	0	0	0	0	0	0	0	0	0	0	7.62187860252856e-06
RU_ref_2_k97_15136_8	4.76367412658035e-06	0	0	0	0	0	0	0	0	0	0	0	4.76367412658035e-06
RU_ref_2_k97_15136_9	5.71640895189642e-06	0	0	0	0	0	0	0	0	0	0	0	5.71640895189642e-06
RU_ref_2_k97_15136_10	9.5273482531607e-07	0	0	0	0	0	0	0	0	0	0	0	9.5273482531607e-07
RU_ref_2_k97_15136_11	1.52437572050571e-05	0	0	0	0	0	0	0	0	0	0	0	1.52437572050571e-05
RU_ref_2_k97_15136_12	6.66914377721249e-06	0	0	0	0	0	0	0	0	0	0	0	6.66914377721249e-06
RU_ref_2_k97_15136_13	1.90546965063214e-06	0	0	0	0	0	0	0	0	0	0	0	1.90546965063214e-06
RU_ref_2_k97_15136_15	1.04800830784768e-05	0	0	0	0	0	0	0	0	0	0	0	1.04800830784768e-05
RU_ref_2_k97_15136_16	1.14328179037928e-05	0	0	0	0	0	0	0	0	0	0	0	1.14328179037928e-05
RU_ref_2_k97_15136_17	1.14328179037928e-05	0	0	0	0	0	0	0	0	0	0	0	1.14328179037928e-05
RU_ref_2_k97_15136_18	5.71640895189642e-06	0	0	0	0	0	0	0	0	0	0	0	5.71640895189642e-06
RU_ref_2_k97_15136_21	6.66914377721249e-06	0	0	0	0	0	0	0	0	0	0	0	6.66914377721249e-06
RU_ref_2_k97_15136_22	9.5273482531607e-07	0	0	0	0	0	0	0	0	0	0	0	9.5273482531607e-07
RU_ref_2_k97_15136_23	1.90546965063214e-06	0	0	0	0	0	0	0	0	0	0	0	1.90546965063214e-06
RU_ref_2_k97_15136_24	9.5273482531607e-07	0	0	0	0	0	0	0	0	0	0	0	9.5273482531607e-07
RU_ref_2_k97_15136_25	6.66914377721249e-06	0	0	0	0	0	0	0	0	0	0	0	6.66914377721249e-06
RU_ref_2_k97_15136_26	2.85820447594821e-06	0	0	0	0	0	0	0	0	0	0	0	2.85820447594821e-06
RU_ref_2_k97_15136_27	2.28656358075857e-05	0	0	0	0	0	0	0	0	0	0	0	2.28656358075857e-05
RU_ref_2_k97_15136_28	1.90546965063214e-06	0	0	0	0	0	0	0	0	0	0	0	1.90546965063214e-06
RU_ref_2_k97_15136_29	1.4291022379741e-05	0	0	0	0	0	0	0	0	0	0	0	1.4291022379741e-05
RU_ref_2_k97_15136_30	2.85820447594821e-05	0	0	0	0	0	0	0	0	0	0	0	2.85820447594821e-05
RU_ref_2_k97_15136_33	2.57238402835339e-05	0	0	0	0	0	0	0	0	0	0	0	2.57238402835339e-05
RU_ref_2_k97_15136_34	9.5273482531607e-06	0	0	0	0	0	0	0	0	0	0	0	9.5273482531607e-06
RU_ref_2_k97_15136_35	2.7629309934166e-05	0	0	0	0	0	0	0	0	0	0	0	2.7629309934166e-05
RU_ref_2_k97_4194_2	1.04800830784768e-05	0	0	0	0	0	0	0	0	0	0	0	1.04800830784768e-05
RU_ref_2_k97_4194_3	2.47711054582178e-05	0	0	0	0	0	0	0	0	0	0	0	2.47711054582178e-05
RU_ref_2_k97_4194_4	1.23855527291089e-05	0	0	0	0	0	0	0	0	0	0	0	1.23855527291089e-05
RU_ref_2_k97_4194_5	6.66914377721249e-06	0	0	0	0	0	0	0	0	0	0	0	6.66914377721249e-06
RU_ref_2_k97_4194_6	1.14328179037928e-05	0	0	0	0	0	0	0	0	0	0	0	1.14328179037928e-05
RU_ref_2_k97_4194_7	1.61964920303732e-05	0	0	0	0	0	0	0	0	0	0	0	1.61964920303732e-05
RU_ref_2_k97_4194_8	9.5273482531607e-07	0	0	0	0	0	0	0	0	0	0	0	9.5273482531607e-07
RU_ref_2_k97_4195_1	3.81093930126428e-06	1.05036033136348e-07	3.55436276406916e-07	1.41794715566181e-07	5.2926160384896e-08	0	5.07307433834555e-08	3.29601345195378e-07	0	0	2.08484020950698e-07	0	5.05494859628815e-06
RU_ref_2_k97_4196_1	0	0	0	0	0	0	0	0	0	0	6.94946736502327e-08	0	6.94946736502327e-08
RU_ref_2_k97_4196_2	7.62187860252856e-06	0	1.18478758802305e-07	0	0	0	0	0	0	0	1.38989347300465e-07	0	7.87934670863133e-06
RU_ref_2_k97_85_3	2.00074313316375e-05	2.80096088363594e-07	2.1326176584415e-06	9.21665651180179e-07	5.2926160384896e-07	0	7.60961150751832e-07	3.29601345195378e-07	2.26730789156917e-07	4.86700661085508e-08	9.72925431103258e-07	3.83397581183e-07	2.65933586969707e-05
RU_ref_2_k97_86_1	7.62187860252856e-06	0	1.18478758802305e-07	2.83589431132363e-07	1.05852320769792e-07	0	3.04384460300733e-07	1.97760807117227e-07	0	0	6.94946736502327e-08	0	8.70143905430121e-06
RU_ref_2_k97_14089_1	2.47711054582178e-05	0	0	0	0	0	0	0	0	0	0	1.916987905915e-07	2.49628042488093e-05
RU_ref_2_k97_14089_3	5.71640895189642e-06	0	0	0	0	0	0	0	0	0	0	0	5.71640895189642e-06
RU_ref_2_k97_14089_4	1.23855527291089e-05	0	0	0	0	0	0	0	0	0	0	0	1.23855527291089e-05
RU_ref_2_k97_14089_6	6.66914377721249e-06	0	0	0	0	0	0	0	0	0	0	0	6.66914377721249e-06
RU_ref_2_k97_14089_7	7.62187860252856e-06	0	0	0	0	0	0	0	0	0	0	0	7.62187860252856e-06
RU_ref_2_k97_14089_8	1.90546965063214e-06	0	0	0	0	0	0	0	0	0	0	0	1.90546965063214e-06
RU_ref_2_k97_14089_9	1.90546965063214e-06	0	0	0	0	0	0	0	0	0	0	0	1.90546965063214e-06
RU_ref_2_k97_14089_10	1.90546965063214e-06	0	0	0	0	0	0	0	0	0	0	0	1.90546965063214e-06
RU_ref_2_k97_1584_1	7.62187860252856e-06	0	1.18478758802305e-07	4.25384146698544e-07	0	0	1.01461486766911e-07	0	5.66826972892294e-08	0	0	0	8.32388569208555e-06
RU_ref_2_k97_1584_2	1.04800830784768e-05	1.40048044181797e-07	5.92393794011527e-08	7.08973577830907e-08	5.2926160384896e-08	0	5.07307433834555e-08	1.97760807117227e-07	0	0	6.94946736502327e-08	0	1.11211802443787e-05
RU_ref_2_k97_14090_2	9.5273482531607e-07	0	2.36957517604611e-07	7.08973577830907e-08	5.2926160384896e-08	0	2.02922973533822e-07	1.31840538078151e-07	5.66826972892294e-08	0	0	0	1.70496206998987e-06
RU_ref_2_k97_14091_1	5.71640895189642e-06	0	0	0	0	0	0	0	0	0	6.94946736502327e-08	0	5.78590362554665e-06
RU_ref_2_k97_14094_2	2.85820447594821e-05	1.40048044181797e-07	6.51633173412679e-07	3.54486788915453e-07	2.6463080192448e-07	1.16890932635931e-07	3.04384460300733e-07	1.31840538078151e-07	5.66826972892294e-08	4.86700661085508e-08	3.47473368251164e-07	1.27799193727667e-07	3.11265848243079e-05
RU_ref_2_k97_14095_1	3.81093930126428e-06	7.00240220908984e-08	0	7.08973577830907e-08	0	0	0	0	0	0	0	0	3.95186068113827e-06
RU_ref_2_k97_1585_1	2.38183706329017e-05	0	0	0	0	0	0	0	0	0	0	0	2.38183706329017e-05
RU_ref_2_k97_1585_5	4.95422109164356e-05	0	0	0	0	0	0	0	0	0	0	0	4.95422109164356e-05
RU_ref_2_k97_1586_2	0	0	0	2.12692073349272e-07	0	0	0	0	0	0	0	0	2.12692073349272e-07
RU_ref_2_k97_1587_1	3.81093930126428e-06	0	0	7.08973577830907e-08	5.2926160384896e-08	0	0	0	5.66826972892294e-08	0	0	0	3.9914455167215e-06
RU_ref_2_k97_14097_2	2.7629309934166e-05	0	0	0	0	0	0	0	0	0	0	6.38995968638333e-08	2.76932095310298e-05
RU_ref_2_k97_14097_3	1.14328179037928e-05	0	0	0	0	0	0	0	0	0	0	0	1.14328179037928e-05
RU_ref_2_k97_14649_2	2.09601661569535e-05	0	0	0	0	0	0	0	0	0	0	0	2.09601661569535e-05
RU_ref_2_k97_14649_3	3.81093930126428e-06	0	0	0	0	0	0	0	0	0	0	0	3.81093930126428e-06
RU_ref_2_k97_2631_2	3.81093930126428e-06	0	0	0	0	0	0	0	0	0	0	0	3.81093930126428e-06
RU_ref_2_k97_2631_3	2.00074313316375e-05	0	0	0	0	0	0	0	0	0	0	0	2.00074313316375e-05
RU_ref_2_k97_2631_4	1.3338287554425e-05	0	0	0	0	0	0	0	0	0	0	0	1.3338287554425e-05
RU_ref_2_k97_2631_5	2.85820447594821e-06	0	0	0	0	0	0	0	0	0	0	0	2.85820447594821e-06
RU_ref_2_k97_2631_6	3.23929840607464e-05	0	0	0	0	0	0	6.59202690390756e-08	0	0	0	0	3.24589043297855e-05
RU_ref_2_k97_2631_7	2.19129009822696e-05	0	0	0	0	0	0	0	0	0	0	0	2.19129009822696e-05
RU_ref_2_k97_2631_8	7.62187860252856e-06	0	0	0	0	0	0	0	0	0	0	0	7.62187860252856e-06
RU_ref_2_k97_2631_9	6.66914377721249e-06	0	0	0	0	0	0	0	0	0	0	0	6.66914377721249e-06
RU_ref_2_k97_2631_10	1.90546965063214e-06	0	0	0	0	0	0	0	0	0	0	0	1.90546965063214e-06
RU_ref_2_k97_2631_12	1.61964920303732e-05	0	0	0	0	0	0	0	0	0	0	0	1.61964920303732e-05
RU_ref_2_k97_5247_1	6.66914377721249e-06	0	0	0	0	0	0	0	0	0	0	6.38995968638333e-08	6.73304337407632e-06
RU_ref_2_k97_5247_3	9.5273482531607e-07	0	0	0	0	0	0	0	0	0	0	0	9.5273482531607e-07
RU_ref_2_k97_5247_5	2.57238402835339e-05	0	0	0	0	0	0	0	0	0	0	0	2.57238402835339e-05
RU_ref_2_k97_5247_6	3.90621278379589e-05	0	0	0	0	0	0	6.59202690390756e-08	0	0	0	0	3.9128048106998e-05
RU_ref_2_k97_5247_8	4.76367412658035e-06	0	0	0	0	0	0	0	0	0	0	0	4.76367412658035e-06
RU_ref_2_k97_5247_9	9.5273482531607e-06	0	0	0	0	0	0	0	0	0	0	0	9.5273482531607e-06
RU_ref_2_k97_5247_10	8.57461342784463e-06	0	0	0	0	0	0	0	0	0	0	0	8.57461342784463e-06
RU_ref_2_k97_5247_11	2.7629309934166e-05	0	0	0	0	0	0	0	0	0	0	0	2.7629309934166e-05
RU_ref_2_k97_5247_12	4.76367412658035e-06	0	0	0	0	0	0	6.59202690390756e-08	0	0	0	0	4.82959439561943e-06
RU_ref_2_k97_5247_15	1.4291022379741e-05	0	0	0	0	0	0	0	0	0	0	0	1.4291022379741e-05
RU_ref_2_k97_14651_1	8.57461342784463e-06	0	0	0	0	0	0	0	0	0	0	0	8.57461342784463e-06
RU_ref_2_k97_14651_2	2.47711054582178e-05	0	0	0	0	0	0	0	0	0	0	0	2.47711054582178e-05
RU_ref_2_k97_14651_3	9.5273482531607e-07	0	0	0	0	0	0	0	0	0	0	0	9.5273482531607e-07
RU_ref_2_k97_5781_1	1.90546965063214e-05	0	0	0	0	0	0	0	0	0	0	0	1.90546965063214e-05
RU_ref_2_k97_5781_2	1.81019616810053e-05	0	0	0	0	0	0	0	0	0	0	0	1.81019616810053e-05
RU_ref_2_k97_5781_3	3.14402492354303e-05	0	0	0	0	0	0	0	0	0	0	0	3.14402492354303e-05
RU_ref_2_k97_5781_4	1.14328179037928e-05	0	0	0	0	0	0	0	0	0	0	0	1.14328179037928e-05
RU_ref_2_k97_5781_5	1.3338287554425e-05	0	0	0	0	0	0	0	0	0	0	0	1.3338287554425e-05
RU_ref_2_k97_5781_6	2.09601661569535e-05	0	0	0	0	0	0	0	0	0	0	0	2.09601661569535e-05
RU_ref_2_k97_5781_7	3.81093930126428e-06	0	0	0	0	0	0	0	0	0	0	0	3.81093930126428e-06
RU_ref_2_k97_5781_8	4.76367412658035e-06	0	0	0	0	0	0	0	0	0	0	0	4.76367412658035e-06
RU_ref_2_k97_5781_9	9.5273482531607e-06	0	0	0	0	0	0	0	0	0	0	0	9.5273482531607e-06
RU_ref_2_k97_5781_10	2.00074313316375e-05	0	0	0	0	0	0	0	0	0	0	0	2.00074313316375e-05
RU_ref_2_k97_5781_11	2.85820447594821e-05	0	0	0	0	0	0	6.59202690390756e-08	0	0	0	0	2.86479650285212e-05
RU_ref_2_k97_5781_12	2.95347795847982e-05	0	0	0	0	0	0	6.59202690390756e-08	0	0	0	0	2.96006998538373e-05
RU_ref_2_k97_5781_13	5.71640895189642e-06	0	0	0	0	0	0	0	0	0	0	0	5.71640895189642e-06
RU_ref_2_k97_5781_16	1.81019616810053e-05	0	0	0	0	0	0	0	0	0	0	0	1.81019616810053e-05
RU_ref_2_k97_5781_18	3.81093930126428e-06	0	0	0	0	0	0	0	0	0	0	0	3.81093930126428e-06
RU_ref_2_k97_5781_19	3.62039233620107e-05	0	0	0	0	0	0	0	0	0	0	0	3.62039233620107e-05
RU_ref_2_k97_1074_2	3.81093930126428e-06	0	0	0	0	0	0	0	0	0	0	0	3.81093930126428e-06
RU_ref_2_k97_1074_4	3.62039233620107e-05	0	0	0	0	0	0	0	0	0	0	0	3.62039233620107e-05
RU_ref_2_k97_1074_5	2.28656358075857e-05	0	0	0	0	0	0	0	0	0	0	0	2.28656358075857e-05
RU_ref_2_k97_1074_6	3.52511885366946e-05	0	0	0	0	0	0	6.59202690390756e-08	0	0	0	0	3.53171088057337e-05
RU_ref_2_k97_1074_7	1.90546965063214e-05	0	0	0	0	0	0	0	0	0	0	0	1.90546965063214e-05
RU_ref_2_k97_1075_1	3.81093930126428e-06	0	0	0	0	0	0	0	5.66826972892294e-08	0	0	6.38995968638333e-08	3.93152159541734e-06
RU_ref_2_k97_9929_1	1.81019616810053e-05	0	0	0	0	0	0	6.59202690390756e-08	0	0	0	0	1.81678819500444e-05
RU_ref_2_k97_9929_2	1.23855527291089e-05	0	0	0	0	0	0	0	0	0	0	0	1.23855527291089e-05
RU_ref_2_k97_9929_3	2.85820447594821e-05	0	0	0	0	0	0	0	0	0	0	0	2.85820447594821e-05
RU_ref_2_k97_9929_4	2.7629309934166e-05	0	0	0	0	0	0	0	0	0	0	0	2.7629309934166e-05
RU_ref_2_k97_9929_5	1.52437572050571e-05	0	0	0	0	0	0	0	0	0	0	0	1.52437572050571e-05
RU_ref_2_k97_4709_2	7.62187860252856e-06	0	0	0	0	0	0	0	0	0	0	0	7.62187860252856e-06
RU_ref_2_k97_4709_3	3.81093930126428e-06	0	0	0	0	0	0	0	0	0	0	0	3.81093930126428e-06
RU_ref_2_k97_4709_4	6.66914377721249e-06	0	0	0	0	0	0	0	0	0	0	0	6.66914377721249e-06
RU_ref_2_k97_4709_5	1.23855527291089e-05	0	0	0	0	0	0	0	0	0	0	0	1.23855527291089e-05
RU_ref_2_k97_4709_6	5.71640895189642e-06	0	0	0	0	0	0	0	0	0	0	0	5.71640895189642e-06
RU_ref_2_k97_4709_7	4.76367412658035e-06	0	0	0	0	0	0	0	0	0	0	0	4.76367412658035e-06
RU_ref_2_k97_4709_8	2.95347795847982e-05	0	0	0	0	0	0	0	0	0	0	0	2.95347795847982e-05
RU_ref_2_k97_4709_9	3.23929840607464e-05	0	0	0	0	0	0	0	0	0	0	0	3.23929840607464e-05
RU_ref_2_k97_4709_10	1.3338287554425e-05	0	0	0	0	0	0	0	0	0	0	0	1.3338287554425e-05
RU_ref_2_k97_4709_11	1.90546965063214e-05	0	0	0	0	0	0	0	0	0	0	0	1.90546965063214e-05
RU_ref_2_k97_1076_2	2.28656358075857e-05	2.10072066272695e-07	3.73208090227262e-06	3.26127845802217e-06	2.6463080192448e-07	1.11046386004134e-06	5.07307433834555e-07	1.31840538078151e-07	8.5024045933844e-07	1.16808158660522e-06	2.50180825140838e-06	0	3.66034401653838e-05
RU_ref_2_k97_4710_1	5.71640895189642e-06	0	0	0	0	0	0	0	0	0	0	0	5.71640895189642e-06
RU_ref_2_k97_4710_2	1.90546965063214e-06	0	0	0	0	0	0	0	0	0	0	0	1.90546965063214e-06
RU_ref_2_k97_539_1	3.23929840607464e-05	0	0	0	0	0	0	0	0	0	0	0	3.23929840607464e-05
RU_ref_2_k97_539_2	2.47711054582178e-05	0	0	0	0	0	0	0	0	0	0	0	2.47711054582178e-05
RU_ref_2_k97_539_3	2.19129009822696e-05	0	0	0	0	0	0	0	0	0	0	0	2.19129009822696e-05
RU_ref_2_k97_539_4	2.38183706329017e-05	0	0	0	0	0	0	0	0	0	0	0	2.38183706329017e-05
RU_ref_2_k97_539_5	3.81093930126428e-05	0	0	0	0	0	0	0	0	0	0	0	3.81093930126428e-05
RU_ref_2_k97_539_6	3.42984537113785e-05	0	0	0	0	0	0	0	0	0	0	0	3.42984537113785e-05
RU_ref_2_k97_539_7	1.90546965063214e-05	0	0	0	0	0	0	0	0	0	0	0	1.90546965063214e-05
RU_ref_2_k97_539_8	3.81093930126428e-06	0	0	0	0	0	0	0	0	0	0	0	3.81093930126428e-06
RU_ref_2_k97_4711_1	1.3338287554425e-05	0	0	0	0	0	0	0	0	0	0	0	1.3338287554425e-05
RU_ref_2_k97_4711_2	3.14402492354303e-05	0	0	0	0	0	0	0	0	0	0	0	3.14402492354303e-05
RU_ref_2_k97_1077_2	9.5273482531607e-07	0	0	0	0	0	0	1.31840538078151e-07	0	0	0	0	1.08457536339422e-06
RU_ref_2_k97_1078_1	2.7629309934166e-05	0	0	0	0	0	0	0	0	0	0	0	2.7629309934166e-05
RU_ref_2_k97_5782_1	1.14328179037928e-05	0	0	0	0	0	0	0	0	0	0	0	1.14328179037928e-05
RU_ref_2_k97_5782_2	2.667657510885e-05	0	0	0	0	0	0	0	0	0	0	0	2.667657510885e-05
RU_ref_2_k97_5782_3	1.14328179037928e-05	0	0	0	0	0	0	0	0	0	0	0	1.14328179037928e-05
RU_ref_2_k97_5782_4	7.62187860252856e-06	0	0	0	0	0	0	0	0	0	0	0	7.62187860252856e-06
RU_ref_2_k97_5782_5	1.14328179037928e-05	0	0	0	0	0	0	0	0	0	0	0	1.14328179037928e-05
RU_ref_2_k97_5782_6	3.81093930126428e-06	0	0	0	0	0	0	0	0	0	0	0	3.81093930126428e-06
RU_ref_2_k97_5782_7	6.66914377721249e-06	0	0	0	0	0	0	0	0	0	0	0	6.66914377721249e-06
RU_ref_2_k97_5782_8	2.95347795847982e-05	0	0	0	0	0	0	0	0	0	0	0	2.95347795847982e-05
RU_ref_2_k97_5782_9	2.00074313316375e-05	0	0	0	0	0	0	0	0	0	0	0	2.00074313316375e-05
RU_ref_2_k97_5782_10	3.23929840607464e-05	0	0	0	0	0	0	0	0	0	0	0	3.23929840607464e-05
RU_ref_2_k97_5782_11	2.95347795847982e-05	0	0	0	0	0	0	0	0	0	0	0	2.95347795847982e-05
RU_ref_2_k97_5782_12	5.71640895189642e-06	0	0	0	0	0	0	0	0	0	0	0	5.71640895189642e-06
RU_ref_2_k97_5783_1	4.76367412658035e-06	0	5.92393794011527e-08	3.54486788915453e-07	5.2926160384896e-08	0	1.52192230150366e-07	0	0	0	1.38989347300465e-07	2.55598387455333e-07	5.77710642018802e-06
RU_ref_2_k97_545_1	4.76367412658035e-06	0	5.92393794011527e-08	7.08973577830907e-08	0	0	0	0	0	0	6.94946736502327e-08	0	4.96330553741483e-06
RU_ref_2_k97_5784_1	1.90546965063214e-06	0	1.18478758802305e-07	2.83589431132363e-07	0	0	0	0	1.70048091867688e-07	0	6.94946736502327e-08	0	2.54708060608473e-06
RU_ref_2_k97_5787_1	3.81093930126428e-06	0	0	7.08973577830907e-08	0	0	5.07307433834555e-08	0	0	0	0	0	3.93256740243083e-06
RU_ref_2_k97_15659_1	3.23929840607464e-05	1.40048044181797e-07	1.1255482086219e-06	6.38076220047816e-07	3.17556962309376e-07	0	4.56576690451099e-07	6.59202690390756e-08	5.66826972892294e-08	4.86700661085508e-08	8.33936083802793e-07	1.916987905915e-07	3.62676980931895e-05
RU_ref_2_k97_12529_1	9.5273482531607e-06	0	0	0	0	0	0	0	0	0	0	0	9.5273482531607e-06
RU_ref_2_k97_12529_2	2.38183706329017e-05	0	0	0	0	0	0	0	0	0	0	0	2.38183706329017e-05
RU_ref_2_k97_12529_3	5.04949457417517e-05	0	0	0	0	0	0	0	0	0	0	0	5.04949457417517e-05
RU_ref_2_k97_12529_4	6.28804984708606e-05	0	0	0	0	0	0	0	0	0	0	0	6.28804984708606e-05
RU_ref_2_k97_12529_5	3.81093930126428e-05	0	0	0	0	0	0	0	0	0	0	6.38995968638333e-08	3.81732926095066e-05
RU_ref_2_k97_10984_1	7.62187860252856e-06	0	0	0	0	0	0	0	0	0	0	0	7.62187860252856e-06
RU_ref_2_k97_10984_2	1.61964920303732e-05	0	0	0	0	0	0	0	0	0	0	0	1.61964920303732e-05
RU_ref_2_k97_10984_3	2.667657510885e-05	0	0	0	0	0	0	0	0	0	0	1.916987905915e-07	2.68682738994415e-05
RU_ref_2_k97_10984_4	1.23855527291089e-05	0	0	0	0	0	0	0	0	0	0	0	1.23855527291089e-05
RU_ref_2_k97_10984_5	1.23855527291089e-05	0	0	0	0	0	0	0	0	0	0	0	1.23855527291089e-05
RU_ref_2_k97_10984_6	2.28656358075857e-05	0	0	0	0	0	0	0	0	0	0	0	2.28656358075857e-05
RU_ref_2_k97_5789_1	1.04800830784768e-05	0	2.96196897005763e-07	1.41794715566181e-07	1.58778481154688e-07	5.84454663179654e-08	0	2.63681076156302e-07	1.13365394578459e-07	0	0	1.916987905915e-07	1.17040438998477e-05
RU_ref_2_k97_5790_1	2.85820447594821e-06	0	1.18478758802305e-07	1.41794715566181e-07	0	0	0	0	0	0	2.77978694600931e-07	0	3.39645664491763e-06
RU_ref_2_k97_10985_1	4.76367412658035e-06	3.50120110454492e-08	5.92393794011527e-08	0	0	0	0	6.59202690390756e-08	5.66826972892294e-08	0	0	1.916987905915e-07	5.17222727394676e-06
RU_ref_2_k97_10987_1	9.5273482531607e-07	0	0	0	0	0	0	0	0	0	0	0	9.5273482531607e-07
RU_ref_2_k97_10987_2	1.52437572050571e-05	0	0	0	0	0	0	0	0	0	0	0	1.52437572050571e-05
RU_ref_2_k97_4197_1	3.62039233620107e-05	0	0	0	0	0	0	0	0	0	0	0	3.62039233620107e-05
RU_ref_2_k97_4197_2	2.57238402835339e-05	0	0	0	0	0	0	0	0	0	0	0	2.57238402835339e-05
RU_ref_2_k97_4197_3	2.85820447594821e-06	7.00240220908984e-08	0	0	0	0	5.07307433834555e-08	0	0	0	0	0	2.97895924142256e-06
RU_ref_2_k97_4197_4	5.71640895189642e-06	0	0	0	0	0	0	0	0	0	0	0	5.71640895189642e-06
RU_ref_2_k97_9401_1	1.14328179037928e-05	0	0	0	0	0	0	0	0	0	0	0	1.14328179037928e-05
RU_ref_2_k97_9401_2	2.28656358075857e-05	0	0	0	0	0	0	0	0	0	0	0	2.28656358075857e-05
RU_ref_2_k97_9401_3	2.09601661569535e-05	0	0	0	0	0	0	0	0	0	0	0	2.09601661569535e-05
RU_ref_2_k97_9401_4	4.76367412658035e-06	0	0	0	0	0	0	0	0	0	0	0	4.76367412658035e-06
RU_ref_2_k97_9401_5	7.62187860252856e-06	0	0	0	0	0	0	0	0	0	0	0	7.62187860252856e-06
RU_ref_2_k97_9401_6	3.04875144101142e-05	0	0	0	0	0	0	0	0	0	0	0	3.04875144101142e-05
RU_ref_2_k97_9401_7	6.66914377721249e-06	0	0	0	0	0	0	0	0	0	0	0	6.66914377721249e-06
RU_ref_2_k97_9401_8	1.14328179037928e-05	0	0	0	0	0	0	0	0	0	0	0	1.14328179037928e-05
RU_ref_2_k97_9401_9	1.14328179037928e-05	0	0	0	0	0	0	0	0	0	0	0	1.14328179037928e-05
RU_ref_2_k97_9401_10	2.00074313316375e-05	0	0	0	0	0	0	0	0	0	0	0	2.00074313316375e-05
RU_ref_2_k97_9401_11	6.66914377721249e-06	0	0	0	0	0	0	0	0	0	0	0	6.66914377721249e-06
RU_ref_2_k97_9401_13	9.5273482531607e-07	0	0	0	0	0	0	0	0	0	0	0	9.5273482531607e-07
RU_ref_2_k97_9401_14	4.76367412658035e-06	0	0	0	0	0	0	0	0	0	0	0	4.76367412658035e-06
RU_ref_2_k97_9401_16	2.7629309934166e-05	0	0	0	0	0	0	0	0	0	0	0	2.7629309934166e-05
RU_ref_2_k97_9401_17	5.71640895189642e-06	0	0	0	0	0	0	0	0	0	0	0	5.71640895189642e-06
RU_ref_2_k97_9401_18	2.28656358075857e-05	0	0	0	0	0	0	0	0	0	0	0	2.28656358075857e-05
RU_ref_2_k97_9401_19	3.81093930126428e-06	0	0	0	0	0	0	0	0	0	0	0	3.81093930126428e-06
RU_ref_2_k97_9401_20	1.04800830784768e-05	0	0	0	0	0	0	0	0	0	0	0	1.04800830784768e-05
RU_ref_2_k97_9401_21	9.5273482531607e-07	0	0	0	0	0	0	0	0	0	0	0	9.5273482531607e-07
RU_ref_2_k97_9401_22	1.90546965063214e-05	0	0	0	0	0	0	0	0	0	0	0	1.90546965063214e-05
RU_ref_2_k97_9401_23	9.5273482531607e-07	0	0	0	0	0	0	0	0	0	0	0	9.5273482531607e-07
RU_ref_2_k97_9401_24	4.76367412658035e-06	0	0	0	0	0	0	0	0	0	0	0	4.76367412658035e-06
RU_ref_2_k97_9401_25	6.66914377721249e-06	0	0	0	0	0	0	0	0	0	0	0	6.66914377721249e-06
RU_ref_2_k97_9401_26	6.66914377721249e-06	0	0	0	0	0	0	0	0	0	0	0	6.66914377721249e-06
RU_ref_2_k97_9403_1	1.90546965063214e-06	0	1.18478758802305e-07	0	0	0	1.01461486766911e-07	0	0	0	6.94946736502327e-08	0	2.19490456985159e-06
RU_ref_2_k97_14100_2	2.38183706329017e-05	0	0	0	0	0	0	0	0	0	0	0	2.38183706329017e-05
RU_ref_2_k97_13560_1	2.85820447594821e-05	0	0	0	0	0	0	0	0	0	0	0	2.85820447594821e-05
RU_ref_2_k97_13560_2	4.76367412658035e-05	0	0	0	0	0	0	0	0	0	0	0	4.76367412658035e-05
RU_ref_2_k97_13560_3	7.52660511999695e-05	0	0	0	0	0	0	1.97760807117227e-07	0	0	0	0	7.54638120070867e-05
RU_ref_2_k97_13560_4	4.38258019645392e-05	0	0	0	0	0	0	0	0	0	0	0	4.38258019645392e-05
RU_ref_2_k97_13560_5	4.76367412658035e-06	0	0	0	0	0	0	0	0	0	0	0	4.76367412658035e-06
RU_ref_2_k97_13560_6	2.38183706329017e-05	0	0	0	0	0	0	0	0	0	0	0	2.38183706329017e-05
RU_ref_2_k97_13560_7	1.04800830784768e-05	0	0	0	0	0	0	0	0	0	0	0	1.04800830784768e-05
RU_ref_2_k97_13560_8	2.28656358075857e-05	0	0	0	0	0	0	0	0	0	0	0	2.28656358075857e-05
RU_ref_2_k97_13560_9	1.61964920303732e-05	0	0	0	0	0	0	0	0	0	0	0	1.61964920303732e-05
RU_ref_2_k97_13560_10	2.09601661569535e-05	0	0	0	0	0	0	0	0	0	0	0	2.09601661569535e-05
RU_ref_2_k97_13560_11	3.90621278379589e-05	0	0	0	0	0	0	0	0	0	0	0	3.90621278379589e-05
RU_ref_2_k97_13560_12	4.28730671392231e-05	0	0	0	0	0	0	0	0	0	0	0	4.28730671392231e-05
RU_ref_2_k97_13560_13	4.66840064404874e-05	0	0	0	0	0	0	1.31840538078151e-07	0	0	0	0	4.68158469785655e-05
RU_ref_2_k97_13560_14	2.00074313316375e-05	0	0	0	0	0	0	0	0	0	0	1.27799193727667e-07	2.01352305253652e-05
RU_ref_2_k97_13560_15	5.71640895189642e-06	0	0	0	0	0	0	0	0	0	0	0	5.71640895189642e-06
RU_ref_2_k97_13560_16	2.85820447594821e-05	0	0	0	0	0	0	0	0	0	0	0	2.85820447594821e-05
RU_ref_2_k97_13560_18	1.23855527291089e-05	0	0	0	0	0	0	0	0	0	0	0	1.23855527291089e-05
RU_ref_2_k97_15139_1	1.90546965063214e-05	0	0	0	0	0	0	0	0	0	0	0	1.90546965063214e-05
RU_ref_2_k97_15140_1	3.81093930126428e-06	7.00240220908984e-08	0	7.08973577830907e-08	0	0	5.07307433834555e-08	0	0	0	0	0	4.00259142452172e-06
RU_ref_2_k97_14102_1	2.28656358075857e-05	0	0	0	0	0	0	0	0	0	0	0	2.28656358075857e-05
RU_ref_2_k97_14102_2	1.04800830784768e-05	0	0	0	0	0	0	0	0	0	0	0	1.04800830784768e-05
RU_ref_2_k97_15141_1	7.62187860252856e-06	0	0	0	0	0	0	0	0	0	0	0	7.62187860252856e-06
RU_ref_2_k97_15141_2	1.14328179037928e-05	0	0	0	0	0	0	6.59202690390756e-08	0	0	0	0	1.14987381728319e-05
RU_ref_2_k97_15142_1	5.71640895189642e-06	0	0	7.08973577830907e-08	0	0	5.07307433834555e-08	0	0	0	0	0	5.83803705306297e-06
RU_ref_2_k97_11484_1	1.90546965063214e-06	0	0	0	0	0	0	0	0	0	0	0	1.90546965063214e-06
RU_ref_2_k97_11484_3	2.85820447594821e-06	0	0	0	0	0	0	0	0	0	0	0	2.85820447594821e-06
RU_ref_2_k97_11484_4	2.85820447594821e-06	0	0	0	0	0	0	0	0	0	0	0	2.85820447594821e-06
RU_ref_2_k97_11484_5	3.04875144101142e-05	0	0	0	0	0	0	0	0	0	0	0	3.04875144101142e-05
RU_ref_2_k97_11484_6	4.00148626632749e-05	0	0	0	0	0	0	0	0	0	0	0	4.00148626632749e-05
RU_ref_2_k97_11484_7	2.85820447594821e-06	0	0	0	0	0	0	0	0	0	0	0	2.85820447594821e-06
RU_ref_2_k97_11484_8	1.04800830784768e-05	0	0	0	0	0	0	0	0	0	0	0	1.04800830784768e-05
RU_ref_2_k97_11484_9	2.57238402835339e-05	0	0	0	0	0	0	0	0	0	0	0	2.57238402835339e-05
RU_ref_2_k97_11484_11	4.19203323139071e-05	0	0	0	0	0	0	0	0	0	0	0	4.19203323139071e-05
RU_ref_2_k97_11484_12	1.81019616810053e-05	0	0	0	0	0	0	0	0	0	0	0	1.81019616810053e-05
RU_ref_2_k97_11484_13	1.52437572050571e-05	0	0	0	0	0	0	0	0	0	0	0	1.52437572050571e-05
RU_ref_2_k97_11484_14	1.14328179037928e-05	0	0	0	0	0	0	0	0	0	0	0	1.14328179037928e-05
RU_ref_2_k97_11485_1	5.71640895189642e-06	0	2.36957517604611e-07	7.08973577830907e-08	0	0	5.07307433834555e-08	0	0	0	3.47473368251164e-07	6.38995968638333e-08	6.48636753578258e-06
RU_ref_2_k97_2633_2	7.62187860252856e-06	0	0	0	0	0	0	0	0	0	0	0	7.62187860252856e-06
RU_ref_2_k97_11486_1	2.85820447594821e-06	0	0	0	0	0	0	0	0	0	0	0	2.85820447594821e-06
RU_ref_2_k97_13039_2	2.09601661569535e-05	0	0	0	0	0	0	0	0	0	0	0	2.09601661569535e-05
RU_ref_2_k97_13039_3	2.28656358075857e-05	0	0	0	0	0	0	0	0	0	0	0	2.28656358075857e-05
RU_ref_2_k97_13039_4	1.4291022379741e-05	0	0	0	0	0	0	0	0	0	0	0	1.4291022379741e-05
RU_ref_2_k97_13039_5	1.90546965063214e-06	0	0	0	0	0	0	0	0	0	0	0	1.90546965063214e-06
RU_ref_2_k97_13039_6	6.66914377721249e-06	0	0	0	0	0	0	0	0	0	0	0	6.66914377721249e-06
RU_ref_2_k97_13039_7	5.71640895189642e-06	0	0	0	0	0	0	0	0	0	0	0	5.71640895189642e-06
RU_ref_2_k97_13039_8	2.85820447594821e-06	0	0	0	0	0	0	0	0	0	0	0	2.85820447594821e-06
RU_ref_2_k97_13039_9	6.7644172597441e-05	0	0	0	0	0	0	0	0	0	0	0	6.7644172597441e-05
RU_ref_2_k97_13039_10	1.61964920303732e-05	0	0	0	0	0	0	0	0	0	0	0	1.61964920303732e-05
RU_ref_2_k97_13039_11	9.5273482531607e-07	0	0	0	0	0	0	0	0	0	0	0	9.5273482531607e-07
RU_ref_2_k97_13039_12	9.5273482531607e-06	0	0	0	0	0	0	0	0	0	0	0	9.5273482531607e-06
RU_ref_2_k97_13039_13	2.19129009822696e-05	0	0	0	0	0	0	0	0	0	0	0	2.19129009822696e-05
RU_ref_2_k97_13039_14	1.90546965063214e-06	0	0	0	0	0	0	0	0	0	0	0	1.90546965063214e-06
RU_ref_2_k97_13039_15	1.14328179037928e-05	0	0	0	0	0	0	0	0	0	0	0	1.14328179037928e-05
RU_ref_2_k97_13039_16	2.667657510885e-05	0	0	0	0	0	0	0	0	0	0	0	2.667657510885e-05
RU_ref_2_k97_13039_17	3.81093930126428e-06	0	0	0	0	0	0	0	0	0	0	0	3.81093930126428e-06
RU_ref_2_k97_13041_1	1.14328179037928e-05	0	1.77718138203458e-07	0	0	0	0	0	0	0	1.38989347300465e-07	0	1.17495253892967e-05
RU_ref_2_k97_15143_1	9.5273482531607e-07	0	0	0	0	0	0	0	0	0	0	0	9.5273482531607e-07
RU_ref_2_k97_15143_2	9.5273482531607e-07	0	0	0	0	0	0	0	0	0	0	0	9.5273482531607e-07
RU_ref_2_k97_15143_3	2.47711054582178e-05	0	0	0	0	0	0	0	0	0	0	0	2.47711054582178e-05
RU_ref_2_k97_15143_4	1.90546965063214e-06	0	0	0	0	0	0	0	0	0	0	0	1.90546965063214e-06
RU_ref_2_k97_15143_5	2.95347795847982e-05	0	0	0	0	0	0	0	0	0	0	0	2.95347795847982e-05
RU_ref_2_k97_15144_1	4.76367412658035e-06	0	5.92393794011527e-08	7.08973577830907e-08	1.05852320769792e-07	0	5.07307433834555e-08	0	0	0	4.16968041901397e-07	2.55598387455333e-07	5.72296035727457e-06
RU_ref_2_k97_13042_1	9.5273482531607e-07	0	0	0	0	0	0	0	0	0	0	0	9.5273482531607e-07
RU_ref_2_k97_13042_2	1.52437572050571e-05	0	0	0	0	0	0	0	0	0	0	0	1.52437572050571e-05
RU_ref_2_k97_5251_1	5.71640895189642e-06	0	0	0	0	0	0	0	0	0	0	0	5.71640895189642e-06
RU_ref_2_k97_5251_2	9.5273482531607e-07	0	0	0	0	0	0	0	0	0	0	0	9.5273482531607e-07
RU_ref_2_k97_5251_3	1.04800830784768e-05	0	0	0	0	0	0	0	0	0	0	0	1.04800830784768e-05
RU_ref_2_k97_5251_4	5.71640895189642e-06	0	0	0	0	0	0	0	0	0	0	0	5.71640895189642e-06
RU_ref_2_k97_5251_5	2.85820447594821e-05	0	0	0	0	0	0	0	0	0	0	0	2.85820447594821e-05
RU_ref_2_k97_5251_6	2.09601661569535e-05	0	0	0	0	0	0	0	0	0	0	0	2.09601661569535e-05
RU_ref_2_k97_5251_8	2.85820447594821e-06	0	0	0	0	0	0	0	0	0	0	0	2.85820447594821e-06
RU_ref_2_k97_5251_9	2.09601661569535e-05	0	0	0	0	0	0	0	0	0	0	0	2.09601661569535e-05
RU_ref_2_k97_5251_10	2.667657510885e-05	0	0	0	0	0	0	0	0	0	0	0	2.667657510885e-05
RU_ref_2_k97_5251_11	2.85820447594821e-05	0	0	0	0	0	0	0	0	0	0	0	2.85820447594821e-05
RU_ref_2_k97_1588_1	0	0	0	0	0	0	0	6.59202690390756e-08	0	0	0	0	6.59202690390756e-08
RU_ref_2_k97_12005_1	2.57238402835339e-05	0	0	0	0	0	0	0	0	0	0	0	2.57238402835339e-05
RU_ref_2_k97_12005_2	3.52511885366946e-05	0	0	0	0	0	0	0	0	0	0	0	3.52511885366946e-05
RU_ref_2_k97_12005_4	7.62187860252856e-06	0	0	0	0	0	0	0	0	0	0	0	7.62187860252856e-06
RU_ref_2_k97_12005_5	7.62187860252856e-06	0	0	0	0	0	0	0	0	0	0	0	7.62187860252856e-06
RU_ref_2_k97_12005_7	2.667657510885e-05	0	0	0	0	0	0	0	0	0	0	0	2.667657510885e-05
RU_ref_2_k97_12005_8	9.5273482531607e-07	0	0	0	0	0	0	0	0	0	0	0	9.5273482531607e-07
RU_ref_2_k97_12005_9	1.14328179037928e-05	0	0	0	0	0	0	0	0	0	0	0	1.14328179037928e-05
RU_ref_2_k97_12005_10	9.5273482531607e-06	0	0	0	0	0	0	0	0	0	0	0	9.5273482531607e-06
RU_ref_2_k97_12005_11	5.71640895189642e-06	0	0	0	0	0	0	0	0	0	0	0	5.71640895189642e-06
RU_ref_2_k97_12005_12	3.71566581873267e-05	0	0	0	0	0	0	0	0	0	0	0	3.71566581873267e-05
RU_ref_2_k97_12005_13	2.7629309934166e-05	0	0	0	0	0	0	1.31840538078151e-07	0	0	0	0	2.77611504722442e-05
RU_ref_2_k97_12005_14	3.81093930126428e-06	0	0	0	0	0	0	0	0	0	0	0	3.81093930126428e-06
RU_ref_2_k97_12005_16	1.81019616810053e-05	0	0	0	0	0	0	0	0	0	0	0	1.81019616810053e-05
RU_ref_2_k97_12005_17	1.4291022379741e-05	0	0	0	0	0	0	0	0	0	0	0	1.4291022379741e-05
RU_ref_2_k97_12005_18	2.85820447594821e-05	0	0	0	0	0	0	0	0	0	0	6.38995968638333e-08	2.86459443563459e-05
RU_ref_2_k97_12005_19	1.14328179037928e-05	0	0	0	0	0	0	0	0	0	0	0	1.14328179037928e-05
RU_ref_2_k97_12005_21	3.62039233620107e-05	0	0	0	0	0	0	0	0	0	0	0	3.62039233620107e-05
RU_ref_2_k97_12005_22	4.47785367898553e-05	0	0	0	0	0	0	0	0	0	0	0	4.47785367898553e-05
RU_ref_2_k97_12005_25	2.95347795847982e-05	0	0	0	0	0	0	0	0	0	0	0	2.95347795847982e-05
RU_ref_2_k97_12005_26	3.90621278379589e-05	0	0	0	0	0	0	0	0	0	0	0	3.90621278379589e-05
RU_ref_2_k97_12005_27	3.81093930126428e-06	0	0	0	0	0	0	0	0	0	0	0	3.81093930126428e-06
RU_ref_2_k97_12005_28	4.00148626632749e-05	0	0	0	0	0	0	0	0	0	0	0	4.00148626632749e-05
RU_ref_2_k97_12006_1	0.000566877221063062	0	0	0	0	0	0	0	0	0	0	6.38995968638333e-08	0.000566941120659926
RU_ref_2_k97_10451_2	4.38258019645392e-05	0	0	0	0	0	0	0	0	0	0	0	4.38258019645392e-05
RU_ref_2_k97_10451_3	4.47785367898553e-05	0	0	0	0	0	0	0	0	0	0	0	4.47785367898553e-05
RU_ref_2_k97_10451_4	4.19203323139071e-05	0	0	0	0	0	0	0	0	0	0	0	4.19203323139071e-05
RU_ref_2_k97_10451_5	4.00148626632749e-05	0	0	0	0	0	0	0	0	0	0	0	4.00148626632749e-05
RU_ref_2_k97_10451_6	4.00148626632749e-05	0	0	0	0	0	0	0	0	0	0	0	4.00148626632749e-05
RU_ref_2_k97_10451_7	3.04875144101142e-05	0	0	0	0	0	0	0	0	0	0	0	3.04875144101142e-05
RU_ref_2_k97_10451_8	1.90546965063214e-05	0	0	0	0	0	0	0	0	0	0	0	1.90546965063214e-05
RU_ref_2_k97_10451_9	2.47711054582178e-05	0	0	0	0	0	0	0	0	0	0	0	2.47711054582178e-05
RU_ref_2_k97_10451_10	3.33457188860624e-05	0	0	0	0	0	0	0	0	0	0	0	3.33457188860624e-05
RU_ref_2_k97_10451_11	1.14328179037928e-05	0	0	0	0	0	0	0	0	0	0	0	1.14328179037928e-05
RU_ref_2_k97_10451_12	3.04875144101142e-05	0	0	0	0	0	0	0	0	0	0	0	3.04875144101142e-05
RU_ref_2_k97_10451_13	7.62187860252856e-06	0	0	0	0	0	0	0	0	0	0	0	7.62187860252856e-06
RU_ref_2_k97_10451_14	9.5273482531607e-06	0	0	0	0	0	0	0	0	0	0	0	9.5273482531607e-06
RU_ref_2_k97_10451_15	9.5273482531607e-07	0	0	0	0	0	0	0	0	0	0	0	9.5273482531607e-07
RU_ref_2_k97_10451_16	7.62187860252856e-06	0	0	0	0	0	0	0	0	0	0	0	7.62187860252856e-06
RU_ref_2_k97_10451_17	3.81093930126428e-05	0	0	0	0	0	0	0	0	0	0	0	3.81093930126428e-05
RU_ref_2_k97_10451_18	7.62187860252856e-06	0	0	0	0	0	0	0	0	0	0	0	7.62187860252856e-06
RU_ref_2_k97_10452_1	1.90546965063214e-06	0	0	7.08973577830907e-08	5.2926160384896e-08	0	1.01461486766911e-07	0	0	0	0	0	2.13075465556704e-06
RU_ref_2_k97_4202_1	9.5273482531607e-07	0	0	0	0	0	0	0	0	0	0	0	9.5273482531607e-07
RU_ref_2_k97_4202_2	1.52437572050571e-05	0	0	0	0	0	0	0	0	0	0	0	1.52437572050571e-05
RU_ref_2_k97_4203_1	2.19129009822696e-05	0	0	0	0	0	0	0	0	0	0	0	2.19129009822696e-05
RU_ref_2_k97_4203_2	2.28656358075857e-05	0	0	0	0	0	0	0	0	0	0	0	2.28656358075857e-05
RU_ref_2_k97_7845_1	1.14328179037928e-05	0	0	0	0	0	0	6.59202690390756e-08	0	0	0	0	1.14987381728319e-05
RU_ref_2_k97_7845_2	2.7629309934166e-05	0	0	0	0	0	0	0	0	0	0	0	2.7629309934166e-05
RU_ref_2_k97_7845_3	6.66914377721249e-06	0	0	0	0	0	0	0	0	0	0	0	6.66914377721249e-06
RU_ref_2_k97_7845_4	3.81093930126428e-06	0	0	0	0	0	0	0	0	0	0	0	3.81093930126428e-06
RU_ref_2_k97_7845_5	3.81093930126428e-06	0	0	0	0	0	0	0	0	0	0	0	3.81093930126428e-06
RU_ref_2_k97_7845_6	6.66914377721249e-06	0	0	0	0	0	0	0	0	0	0	0	6.66914377721249e-06
RU_ref_2_k97_7845_7	4.76367412658035e-05	0	0	0	0	0	0	0	0	0	0	0	4.76367412658035e-05
RU_ref_2_k97_7845_8	2.85820447594821e-06	0	0	0	0	0	0	0	0	0	0	0	2.85820447594821e-06
RU_ref_2_k97_7845_9	1.04800830784768e-05	0	0	0	0	0	0	0	0	0	0	0	1.04800830784768e-05
RU_ref_2_k97_7845_10	2.7629309934166e-05	0	0	0	0	0	0	0	0	0	0	0	2.7629309934166e-05
RU_ref_2_k97_7845_12	2.19129009822696e-05	0	0	0	0	0	0	0	0	0	0	0	2.19129009822696e-05
RU_ref_2_k97_7845_13	6.66914377721249e-06	0	0	0	0	0	0	0	0	0	0	0	6.66914377721249e-06
RU_ref_2_k97_7845_14	2.85820447594821e-06	0	0	0	0	0	0	0	0	0	0	0	2.85820447594821e-06
RU_ref_2_k97_7845_15	2.57238402835339e-05	0	0	0	0	0	0	0	0	0	0	1.27799193727667e-07	2.58516394772616e-05
RU_ref_2_k97_7845_17	5.71640895189642e-06	0	0	0	0	0	0	0	0	0	0	0	5.71640895189642e-06
RU_ref_2_k97_7845_18	4.76367412658035e-06	0	0	0	0	0	0	0	0	0	0	0	4.76367412658035e-06
RU_ref_2_k97_7845_19	5.71640895189642e-06	0	0	0	0	0	0	0	0	0	0	0	5.71640895189642e-06
RU_ref_2_k97_7845_20	6.66914377721249e-06	0	0	0	0	0	0	0	0	0	0	0	6.66914377721249e-06
RU_ref_2_k97_7845_21	1.3338287554425e-05	0	0	0	0	0	0	0	0	0	0	0	1.3338287554425e-05
RU_ref_2_k97_4204_1	1.14328179037928e-05	2.45084077318144e-07	1.48098448502882e-06	1.55974187122799e-06	3.17556962309376e-07	6.4290012949762e-07	1.52192230150366e-07	6.59202690390756e-08	6.23509670181523e-07	5.8404079330261e-07	1.25090412570419e-06	3.19497984319167e-07	1.86751505018717e-05
RU_ref_2_k97_4205_1	9.5273482531607e-07	3.50120110454492e-08	1.18478758802305e-07	0	0	0	0	0	0	0	0	0	1.10622559516382e-06
RU_ref_2_k97_10453_2	1.04800830784768e-05	7.00240220908984e-08	7.10872552813832e-07	2.83589431132363e-07	2.6463080192448e-07	0	8.11691894135288e-07	0	2.26730789156917e-07	4.86700661085508e-08	1.04242010475349e-06	1.916987905915e-07	1.41304115311841e-05
RU_ref_2_k97_7847_1	3.42984537113785e-05	0	0	0	0	0	0	6.59202690390756e-08	0	0	0	0	3.43643739804176e-05
RU_ref_2_k97_14652_1	2.09601661569535e-05	0	0	0	0	0	0	0	0	0	0	0	2.09601661569535e-05
RU_ref_2_k97_14652_2	2.19129009822696e-05	0	0	0	0	0	0	0	0	0	0	0	2.19129009822696e-05
RU_ref_2_k97_14652_3	4.76367412658035e-06	0	0	0	0	0	0	0	0	0	0	0	4.76367412658035e-06
RU_ref_2_k97_14653_1	7.62187860252856e-06	0	0	0	0	0	0	0	0	0	0	0	7.62187860252856e-06
RU_ref_2_k97_14653_2	1.3338287554425e-05	0	0	0	0	0	0	0	0	0	0	0	1.3338287554425e-05
RU_ref_2_k97_14654_1	1.14328179037928e-05	0	0	0	0	0	0	0	0	0	0	0	1.14328179037928e-05
RU_ref_2_k97_14654_2	2.47711054582178e-05	0	0	0	0	0	0	0	0	0	0	0	2.47711054582178e-05
RU_ref_2_k97_14655_1	1.90546965063214e-06	0	0	0	0	0	0	0	0	0	0	0	1.90546965063214e-06
RU_ref_2_k97_14655_2	4.76367412658035e-06	0	0	0	0	0	0	0	0	0	0	0	4.76367412658035e-06
RU_ref_2_k97_14656_1	1.14328179037928e-05	0	0	0	0	0	0	0	0	0	0	0	1.14328179037928e-05
RU_ref_2_k97_547_1	8.57461342784463e-06	0	0	0	0	0	0	0	0	0	0	0	8.57461342784463e-06
RU_ref_2_k97_14657_1	1.90546965063214e-06	1.75060055227246e-07	1.77718138203458e-07	7.08973577830907e-08	5.2926160384896e-08	5.84454663179654e-08	0	0	1.13365394578459e-07	4.86700661085508e-08	0	0	2.60255228923581e-06
RU_ref_2_k97_15660_1	7.62187860252856e-06	1.40048044181797e-07	5.92393794011527e-07	7.08973577830907e-07	0	0	2.53653716917277e-07	1.97760807117227e-07	1.13365394578459e-07	0	3.47473368251164e-07	3.83397581183e-07	1.03589448865999e-05
RU_ref_2_k97_15660_2	2.00074313316375e-05	1.75060055227246e-07	8.8859069101729e-07	9.21665651180179e-07	4.76335443464064e-07	0	5.07307433834555e-07	7.91043228468908e-07	1.13365394578459e-07	9.73401322171016e-08	5.55957389201862e-07	3.83397581183e-07	2.49174943320102e-05
RU_ref_2_k97_15660_4	2.667657510885e-05	3.50120110454492e-08	1.06630882922075e-06	9.21665651180179e-07	1.58778481154688e-07	0	3.55115203684188e-07	3.95521614234454e-07	2.26730789156917e-07	1.46010198325652e-07	4.16968041901397e-07	4.47297178046833e-07	3.08459831068005e-05
RU_ref_2_k97_8374_1	9.5273482531607e-06	0	0	0	0	0	0	0	0	0	0	0	9.5273482531607e-06
RU_ref_2_k97_8374_2	1.81019616810053e-05	0	0	0	0	0	0	0	0	0	0	0	1.81019616810053e-05
RU_ref_2_k97_8374_3	1.3338287554425e-05	0	0	0	0	0	0	0	0	0	0	0	1.3338287554425e-05
RU_ref_2_k97_8374_4	2.28656358075857e-05	0	0	0	0	0	0	0	0	0	0	0	2.28656358075857e-05
RU_ref_2_k97_8374_5	9.5273482531607e-07	0	0	0	0	0	0	0	0	0	0	0	9.5273482531607e-07
RU_ref_2_k97_8374_6	8.57461342784463e-06	0	0	0	0	0	0	0	0	0	0	0	8.57461342784463e-06
RU_ref_2_k97_8374_7	4.38258019645392e-05	0	0	0	0	0	0	0	0	0	0	0	4.38258019645392e-05
RU_ref_2_k97_8374_8	4.00148626632749e-05	0	0	0	0	0	0	0	0	0	0	0	4.00148626632749e-05
RU_ref_2_k97_8374_9	1.90546965063214e-05	0	0	0	0	0	0	0	0	0	0	0	1.90546965063214e-05
RU_ref_2_k97_8374_10	4.76367412658035e-06	0	0	0	0	0	0	0	0	0	0	0	4.76367412658035e-06
RU_ref_2_k97_8374_11	3.42984537113785e-05	0	0	0	0	0	0	0	0	0	0	0	3.42984537113785e-05
RU_ref_2_k97_8374_12	4.76367412658035e-06	0	0	0	0	0	0	6.59202690390756e-08	0	0	0	0	4.82959439561943e-06
RU_ref_2_k97_8374_13	3.14402492354303e-05	0	0	0	0	0	0	0	0	0	0	0	3.14402492354303e-05
RU_ref_2_k97_8374_14	9.5273482531607e-07	0	0	0	0	0	0	0	0	0	0	0	9.5273482531607e-07
RU_ref_2_k97_8374_15	5.71640895189642e-06	0	0	0	0	0	0	0	0	0	0	0	5.71640895189642e-06
RU_ref_2_k97_8374_16	2.7629309934166e-05	0	0	0	0	0	0	0	0	0	0	0	2.7629309934166e-05
RU_ref_2_k97_8374_17	6.66914377721249e-06	0	0	0	0	0	0	0	0	0	0	0	6.66914377721249e-06
RU_ref_2_k97_8374_18	4.76367412658035e-06	0	0	0	0	0	0	0	0	0	0	0	4.76367412658035e-06
RU_ref_2_k97_8374_19	9.5273482531607e-07	0	0	0	0	0	0	0	0	0	0	0	9.5273482531607e-07
RU_ref_2_k97_8374_20	1.4291022379741e-05	0	0	0	0	0	0	0	0	0	0	6.38995968638333e-08	1.43549219766048e-05
RU_ref_2_k97_8374_22	1.4291022379741e-05	0	0	0	0	0	0	0	0	0	0	0	1.4291022379741e-05
RU_ref_2_k97_8374_23	1.90546965063214e-06	0	0	0	0	0	0	0	0	0	0	0	1.90546965063214e-06
RU_ref_2_k97_8374_24	2.85820447594821e-06	0	0	0	0	0	0	0	0	0	0	0	2.85820447594821e-06
RU_ref_2_k97_8374_26	9.5273482531607e-07	0	0	0	0	0	0	0	0	0	0	0	9.5273482531607e-07
RU_ref_2_k97_8374_27	2.47711054582178e-05	0	0	0	0	0	0	0	0	0	0	0	2.47711054582178e-05
RU_ref_2_k97_8374_29	1.04800830784768e-05	0	0	0	0	0	0	0	0	0	0	0	1.04800830784768e-05
RU_ref_2_k97_8374_30	2.95347795847982e-05	0	0	0	0	0	0	0	0	0	0	0	2.95347795847982e-05
RU_ref_2_k97_9405_1	4.76367412658035e-06	0	5.92393794011527e-08	0	0	0	2.02922973533822e-07	1.31840538078151e-07	0	4.86700661085508e-08	0	0	5.20634708370203e-06
RU_ref_2_k97_8375_1	8.00297253265499e-05	0	0	0	0	0	0	0	0	0	0	0	8.00297253265499e-05
RU_ref_2_k97_9407_1	2.85820447594821e-06	0	5.92393794011527e-08	7.08973577830907e-08	5.2926160384896e-08	0	1.01461486766911e-07	6.59202690390756e-08	5.66826972892294e-08	0	0	0	3.26533182661256e-06
RU_ref_2_k97_9408_1	3.81093930126428e-06	3.50120110454492e-08	1.77718138203458e-07	0	0	0	5.07307433834555e-08	0	0	9.73401322171016e-08	0	0	4.17174032611374e-06
RU_ref_2_k97_8376_1	3.62039233620107e-05	0	0	0	0	0	0	0	0	0	0	0	3.62039233620107e-05
RU_ref_2_k97_8376_2	3.33457188860624e-05	0	0	0	0	0	0	0	0	0	0	0	3.33457188860624e-05
RU_ref_2_k97_11487_1	4.38258019645392e-05	0	0	0	0	0	0	0	0	0	0	0	4.38258019645392e-05
RU_ref_2_k97_11487_2	1.90546965063214e-05	0	0	0	0	0	0	0	0	0	0	0	1.90546965063214e-05
RU_ref_2_k97_11487_3	4.76367412658035e-06	0	0	0	0	0	0	0	0	0	0	0	4.76367412658035e-06
RU_ref_2_k97_11487_4	1.23855527291089e-05	0	0	0	0	0	0	0	0	0	0	0	1.23855527291089e-05
RU_ref_2_k97_10990_1	5.71640895189642e-06	0	0	0	0	0	0	0	0	0	0	0	5.71640895189642e-06
RU_ref_2_k97_10990_2	1.14328179037928e-05	0	0	0	0	0	0	0	0	0	0	0	1.14328179037928e-05
RU_ref_2_k97_9409_2	4.00148626632749e-05	0	0	0	0	0	0	0	0	0	0	0	4.00148626632749e-05
RU_ref_2_k97_9409_3	2.47711054582178e-05	0	0	0	0	0	0	0	0	0	0	0	2.47711054582178e-05
RU_ref_2_k97_9409_4	2.85820447594821e-05	0	0	0	0	0	0	0	0	0	0	0	2.85820447594821e-05
RU_ref_2_k97_11488_1	2.7629309934166e-05	0	0	0	0	0	0	0	0	0	0	0	2.7629309934166e-05
RU_ref_2_k97_11488_2	2.85820447594821e-06	0	0	0	0	0	0	0	0	0	0	0	2.85820447594821e-06
RU_ref_2_k97_11488_3	1.90546965063214e-06	0	0	0	0	0	0	0	0	0	0	0	1.90546965063214e-06
RU_ref_2_k97_14103_1	9.5273482531607e-07	0	0	0	0	0	0	0	0	0	0	0	9.5273482531607e-07
RU_ref_2_k97_14104_1	0	0	1.77718138203458e-07	0	0	0	0	0	0	0	0	0	1.77718138203458e-07
RU_ref_2_k97_11489_1	4.57312716151713e-05	0	0	0	0	0	0	0	0	0	0	0	4.57312716151713e-05
RU_ref_2_k97_14105_1	8.57461342784463e-06	0	0	0	0	0	0	0	0	0	0	0	8.57461342784463e-06
RU_ref_2_k97_14108_1	3.81093930126428e-06	0	0	0	0	0	1.01461486766911e-07	0	5.66826972892294e-08	0	0	0	3.96908348532042e-06
RU_ref_2_k97_14109_1	4.76367412658035e-06	0	1.18478758802305e-07	1.41794715566181e-07	0	0	5.07307433834555e-08	0	5.66826972892294e-08	0	0	0	5.13136104162152e-06
RU_ref_2_k97_5254_1	1.52437572050571e-05	2.45084077318144e-07	8.8859069101729e-07	9.21665651180179e-07	4.76335443464064e-07	0	2.53653716917277e-07	1.05472430462521e-06	2.83413486446147e-07	1.94680264434203e-07	8.33936083802793e-07	6.38995968638333e-08	2.04597405211262e-05
RU_ref_2_k97_5254_2	1.04800830784768e-05	1.75060055227246e-07	4.14675655808069e-07	2.83589431132363e-07	5.2926160384896e-08	0	0	6.59202690390756e-08	0	9.73401322171016e-08	0	0	1.15695947822856e-05
RU_ref_2_k97_2639_1	1.52437572050571e-05	0	0	0	0	0	0	0	0	0	0	0	1.52437572050571e-05
RU_ref_2_k97_2639_2	1.04800830784768e-05	0	0	0	0	0	0	0	0	0	0	0	1.04800830784768e-05
RU_ref_2_k97_2639_3	6.66914377721249e-06	0	0	0	0	0	0	0	0	0	0	0	6.66914377721249e-06
RU_ref_2_k97_16185_1	2.667657510885e-05	0	0	0	0	0	0	0	0	0	0	0	2.667657510885e-05
RU_ref_2_k97_16185_2	3.42984537113785e-05	0	0	0	0	0	0	0	0	0	0	0	3.42984537113785e-05
RU_ref_2_k97_16185_4	5.71640895189642e-06	0	0	0	0	0	0	0	0	0	0	0	5.71640895189642e-06
RU_ref_2_k97_16185_5	3.81093930126428e-06	0	0	0	0	0	0	0	0	0	0	0	3.81093930126428e-06
RU_ref_2_k97_16185_6	1.4291022379741e-05	0	0	0	0	0	0	0	0	0	0	0	1.4291022379741e-05
RU_ref_2_k97_16185_8	6.66914377721249e-06	0	0	0	0	0	0	0	0	0	0	0	6.66914377721249e-06
RU_ref_2_k97_16185_9	1.4291022379741e-05	0	0	0	0	0	0	0	0	0	0	0	1.4291022379741e-05
RU_ref_2_k97_16185_11	6.66914377721249e-06	0	0	0	0	0	0	6.59202690390756e-08	0	0	0	0	6.73506404625157e-06
RU_ref_2_k97_16185_12	2.85820447594821e-05	0	0	0	0	0	0	0	0	0	0	0	2.85820447594821e-05
RU_ref_2_k97_16185_14	9.5273482531607e-07	0	0	0	0	0	0	0	0	0	0	0	9.5273482531607e-07
RU_ref_2_k97_16185_15	1.61964920303732e-05	0	0	0	0	0	0	0	0	0	0	0	1.61964920303732e-05
RU_ref_2_k97_16185_16	9.5273482531607e-07	0	0	0	0	0	0	0	0	0	0	0	9.5273482531607e-07
RU_ref_2_k97_16185_17	7.62187860252856e-06	0	0	0	0	0	0	0	0	0	0	0	7.62187860252856e-06
RU_ref_2_k97_16185_18	9.5273482531607e-07	0	0	0	0	0	0	0	0	0	0	0	9.5273482531607e-07
RU_ref_2_k97_16185_19	4.00148626632749e-05	0	0	0	0	0	0	0	0	0	0	0	4.00148626632749e-05
RU_ref_2_k97_16185_20	4.76367412658035e-06	0	0	0	0	0	0	0	0	0	0	0	4.76367412658035e-06
RU_ref_2_k97_16185_21	3.14402492354303e-05	0	0	0	0	0	0	0	0	0	0	0	3.14402492354303e-05
RU_ref_2_k97_16185_22	4.95422109164356e-05	0	0	0	0	0	0	6.59202690390756e-08	0	0	0	0	4.96081311854747e-05
RU_ref_2_k97_16185_23	2.28656358075857e-05	0	0	0	0	0	0	0	0	0	0	0	2.28656358075857e-05
RU_ref_2_k97_16185_24	3.81093930126428e-06	0	0	0	0	0	0	0	0	0	0	0	3.81093930126428e-06
RU_ref_2_k97_16185_25	1.23855527291089e-05	0	0	0	0	0	0	0	0	0	0	0	1.23855527291089e-05
RU_ref_2_k97_16185_27	3.81093930126428e-06	0	0	0	0	0	0	0	0	0	0	0	3.81093930126428e-06
RU_ref_2_k97_16185_28	4.76367412658035e-06	0	0	0	0	0	0	0	0	0	0	0	4.76367412658035e-06
RU_ref_2_k97_16185_31	1.14328179037928e-05	0	0	0	0	0	0	0	0	0	0	0	1.14328179037928e-05
RU_ref_2_k97_16185_32	2.09601661569535e-05	0	0	0	0	0	0	0	0	0	0	1.916987905915e-07	2.1151864947545e-05
RU_ref_2_k97_16185_33	2.95347795847982e-05	0	0	0	0	0	0	0	0	0	0	6.38995968638333e-08	2.9598679181662e-05
RU_ref_2_k97_16185_34	7.62187860252856e-06	0	0	0	0	0	0	6.59202690390756e-08	0	0	0	6.38995968638333e-08	7.75169846843147e-06
RU_ref_2_k97_12008_1	1.90546965063214e-05	0	0	0	0	0	0	0	0	0	0	0	1.90546965063214e-05
RU_ref_2_k97_12008_2	1.14328179037928e-05	0	0	0	0	0	0	0	0	0	0	0	1.14328179037928e-05
RU_ref_2_k97_12008_3	1.14328179037928e-05	0	0	0	0	0	0	0	0	0	0	0	1.14328179037928e-05
RU_ref_2_k97_12008_5	7.62187860252856e-06	0	0	0	0	0	0	0	0	0	0	0	7.62187860252856e-06
RU_ref_2_k97_12008_6	6.66914377721249e-06	0	0	0	0	0	0	0	0	0	0	0	6.66914377721249e-06
RU_ref_2_k97_2640_1	9.5273482531607e-06	2.10072066272695e-07	4.14675655808069e-07	7.08973577830907e-08	1.05852320769792e-07	0	5.07307433834555e-07	6.59202690390756e-08	5.66826972892294e-08	0	6.94946736502328e-07	6.38995968638333e-08	1.17176023873234e-05
RU_ref_2_k97_13043_1	2.667657510885e-05	0	0	0	0	0	0	0	0	0	0	0	2.667657510885e-05
RU_ref_2_k97_13043_2	9.5273482531607e-07	0	0	0	0	0	0	0	0	0	0	0	9.5273482531607e-07
RU_ref_2_k97_13043_3	4.76367412658035e-06	0	0	0	0	0	0	0	0	0	0	0	4.76367412658035e-06
RU_ref_2_k97_2643_1	2.85820447594821e-06	0	0	0	0	0	0	0	0	0	0	0	2.85820447594821e-06
RU_ref_2_k97_13044_1	2.19129009822696e-05	1.75060055227246e-07	1.0070694498196e-06	4.25384146698544e-07	3.17556962309376e-07	5.84454663179654e-08	4.05845947067644e-07	1.31840538078151e-07	5.66826972892294e-08	4.86700661085508e-08	3.47473368251164e-07	3.83397581183e-07	2.52703272606201e-05
RU_ref_2_k97_13044_2	1.61964920303732e-05	3.85132121499941e-07	8.8859069101729e-07	6.38076220047816e-07	3.70483122694272e-07	0	8.11691894135288e-07	4.61441883273529e-07	0	1.46010198325652e-07	9.72925431103258e-07	7.02895565502167e-07	2.15737391579724e-05
RU_ref_2_k97_7849_1	3.14402492354303e-05	0	0	0	0	0	0	0	0	0	0	0	3.14402492354303e-05
RU_ref_2_k97_7849_2	4.00148626632749e-05	0	0	0	0	0	0	0	0	0	0	0	4.00148626632749e-05
RU_ref_2_k97_7849_3	2.28656358075857e-05	0	0	0	0	0	0	0	0	0	0	0	2.28656358075857e-05
RU_ref_2_k97_7849_4	4.76367412658035e-06	0	0	0	0	0	0	0	0	0	0	0	4.76367412658035e-06
RU_ref_2_k97_13045_1	1.04800830784768e-05	0	0	0	0	0	0	0	0	0	0	0	1.04800830784768e-05
RU_ref_2_k97_13045_2	1.04800830784768e-05	0	0	0	0	0	0	0	0	0	0	0	1.04800830784768e-05
RU_ref_2_k97_13045_3	8.57461342784463e-06	0	0	0	0	0	0	0	0	0	0	0	8.57461342784463e-06
RU_ref_2_k97_13045_4	7.62187860252856e-06	0	0	0	0	0	0	0	0	0	0	0	7.62187860252856e-06
RU_ref_2_k97_4206_1	4.76367412658035e-05	0	0	0	0	0	0	0	0	0	0	0	4.76367412658035e-05
RU_ref_2_k97_4206_2	4.19203323139071e-05	0	0	0	0	0	0	0	0	0	0	0	4.19203323139071e-05
[truncated: 220,759 more rows]
