# Supplementary material for: Dynamic Interplay between Microbiota Shifts and Differential Metabolites during Dairy Processing and Storage
Source: Molecules. 2024 Jun 9;29(12):2745. doi: 10.3390/molecules29122745 (PMC11206652; doi:10.3390/molecules29122745)
Supplement: Supplementary file 1 [file molecules-29-02745-s001.zip › Table S5 Taxa abundance based on reads number.xls]

#Taxonomy	RU_ref_2	RP_ref_3	RAw_fro_3	RAw_fro_1	RP_ref_2	RAw_ref_3	RP_ref_1	RU_ref_5	RAw_ref_1	RAw_ref_2	RAw_fro_2	RU_ref_6	Total
d__Bacteria;k__unclassified_d__Bacteria;p__Actinobacteria;c__Actinomycetia;o__Micrococcales;f__Microbacteriaceae;g__Microbacterium;s__Microbacterium_lacticum	118.0	26621242.0	16.0	34.0	14700384.0	22.0	16039208.0	26.0	16.0	10.0	8.0	36.0	57361120.0
d__Bacteria;k__unclassified_d__Bacteria;p__Proteobacteria;c__Gammaproteobacteria;o__Enterobacterales;f__Yersiniaceae;g__Rahnella;s__Rahnella_inusitata	62.0	740.0	10471378.0	6275864.0	10.0	5385624.0	2368.0	0.0	6874180.0	8773952.0	6207840.0	6.0	43992024.0
d__Bacteria;k__unclassified_d__Bacteria;p__Firmicutes;c__Bacilli;o__Bacillales;f__Staphylococcaceae;g__Mammaliicoccus;s__Mammaliicoccus_vitulinus	4.0	198.0	2.0	0.0	36.0	0.0	150.0	18590702.0	0.0	0.0	2.0	19110672.0	37701766.0
d__Bacteria;k__unclassified_d__Bacteria;p__Proteobacteria;c__Gammaproteobacteria;o__Pseudomonadales;f__Pseudomonadaceae;g__Pseudomonas;s__unclassified_g__Pseudomonas	121176.0	51324.0	6335480.0	5943844.0	54200.0	4947334.0	57496.0	26122.0	3297032.0	3775412.0	6480910.0	24126.0	31114456.0
d__Bacteria;k__unclassified_d__Bacteria;p__Firmicutes;c__Bacilli;o__Bacillales;f__Staphylococcaceae;g__Mammaliicoccus;s__unclassified_g__Mammaliicoccus	0.0	62.0	16.0	4.0	18.0	2.0	114.0	8913294.0	0.0	2.0	20.0	9203582.0	18117114.0
d__Bacteria;k__unclassified_d__Bacteria;p__Actinobacteria;c__Actinomycetia;o__Micrococcales;f__Microbacteriaceae;g__Microbacterium;s__Microbacterium_sp._F2E	38.0	7289694.0	6.0	2.0	4002324.0	0.0	4356560.0	0.0	6.0	2.0	0.0	38.0	15648670.0
d__Bacteria;k__unclassified_d__Bacteria;p__Firmicutes;c__Bacilli;o__Bacillales;f__Listeriaceae;g__Brochothrix;s__Brochothrix_thermosphacta	16.0	2.0	2407204.0	3226028.0	2.0	782972.0	322.0	4.0	1248660.0	1502410.0	2824290.0	2.0	11991912.0
d__Bacteria;k__unclassified_d__Bacteria;p__Actinobacteria;c__Actinomycetia;o__Micrococcales;f__Microbacteriaceae;g__Microbacterium;s__unclassified_g__Microbacterium	26.0	5323958.0	4.0	14.0	3001248.0	0.0	3250052.0	6.0	2.0	0.0	10.0	0.0	11575320.0
d__Bacteria;k__unclassified_d__Bacteria;p__Firmicutes;c__Bacilli;o__Lactobacillales;f__Streptococcaceae;g__Lactococcus;s__unclassified_g__Lactococcus	46.0	204.0	288686.0	242108.0	464.0	2703214.0	1414.0	2.0	2289500.0	3783324.0	292458.0	0.0	9601420.0
d__Bacteria;k__unclassified_d__Bacteria;p__Actinobacteria;c__Actinomycetia;o__Micrococcales;f__Microbacteriaceae;g__Microbacterium;s__Microbacterium_paulum	22.0	2889986.0	8.0	6.0	2760998.0	0.0	2779996.0	2.0	0.0	2.0	30.0	12.0	8431062.0
d__Bacteria;k__unclassified_d__Bacteria;p__Proteobacteria;c__Gammaproteobacteria;o__Pseudomonadales;f__Pseudomonadaceae;g__Pseudomonas;s__Pseudomonas_lundensis	44.0	12.0	1072060.0	1137216.0	6.0	1636350.0	744.0	4.0	1686416.0	1515254.0	967544.0	8.0	8015658.0
d__Bacteria;k__unclassified_d__Bacteria;p__Proteobacteria;c__Gammaproteobacteria;o__Enterobacterales;f__Enterobacteriaceae;g__Klebsiella;s__unclassified_g__Klebsiella	378.0	480036.0	5546.0	3742.0	116.0	1714442.0	1140.0	36.0	2937294.0	1851148.0	3750.0	96.0	6997724.0
d__Bacteria;k__unclassified_d__Bacteria;p__Firmicutes;c__Bacilli;o__Lactobacillales;f__Lactobacillaceae;g__Leuconostoc;s__Leuconostoc_gelidum	2.0	0.0	772588.0	820654.0	0.0	870352.0	384.0	0.0	1243834.0	1294948.0	878534.0	0.0	5881296.0
d__Bacteria;k__unclassified_d__Bacteria;p__Firmicutes;c__Bacilli;o__Lactobacillales;f__Streptococcaceae;g__Lactococcus;s__Lactococcus_piscium	24.0	34.0	166042.0	138444.0	54.0	1573154.0	620.0	0.0	1332430.0	2198984.0	172036.0	0.0	5581822.0
d__Bacteria;k__unclassified_d__Bacteria;p__Proteobacteria;c__Gammaproteobacteria;o__Enterobacterales;f__Yersiniaceae;g__Serratia;s__Serratia_sp.	6.0	8.0	1244616.0	744232.0	2.0	631096.0	280.0	0.0	807482.0	1027496.0	733996.0	0.0	5189214.0
d__Bacteria;k__unclassified_d__Bacteria;p__Proteobacteria;c__Gammaproteobacteria;o__Pseudomonadales;f__Pseudomonadaceae;g__Pseudomonas;s__Pseudomonas_fluorescens	16.0	8.0	866814.0	813670.0	38.0	642234.0	304.0	4.0	413210.0	495772.0	878190.0	2.0	4110262.0
d__Bacteria;k__unclassified_d__Bacteria;p__Bacteroidota;c__Flavobacteriia;o__Flavobacteriales;f__Weeksellaceae;g__Kaistella;s__Kaistella_haifensis	2.0	14564.0	232.0	248.0	1833982.0	490.0	1731522.0	2.0	484.0	590.0	298.0	2.0	3582416.0
d__Bacteria;k__unclassified_d__Bacteria;p__Proteobacteria;c__Gammaproteobacteria;o__Pseudomonadales;f__Pseudomonadaceae;g__Pseudomonas;s__Pseudomonas_sp._WS_5412	12.0	0.0	564884.0	511662.0	0.0	825174.0	396.0	0.0	432774.0	507494.0	605546.0	0.0	3447942.0
d__Bacteria;k__unclassified_d__Bacteria;p__Firmicutes;c__Bacilli;o__Lactobacillales;f__Streptococcaceae;g__Lactococcus;s__Lactococcus_carnosus	4.0	4.0	90280.0	74954.0	2.0	880734.0	298.0	0.0	745202.0	1232036.0	94188.0	0.0	3117702.0
d__Bacteria;k__unclassified_d__Bacteria;p__Firmicutes;c__Bacilli;o__Lactobacillales;f__Lactobacillaceae;g__Leuconostoc;s__unclassified_g__Leuconostoc	8.0	2.0	377542.0	394900.0	20.0	475160.0	268.0	0.0	656268.0	690674.0	414300.0	0.0	3009142.0
d__Bacteria;k__unclassified_d__Bacteria;p__Actinobacteria;c__Actinomycetia;o__Micrococcales;f__Microbacteriaceae;g__Microbacterium;s__Microbacterium_sp.	0.0	1322832.0	0.0	0.0	799164.0	0.0	829214.0	4.0	0.0	0.0	0.0	0.0	2951214.0
d__Bacteria;k__unclassified_d__Bacteria;p__Firmicutes;c__Bacilli;o__Lactobacillales;f__Enterococcaceae;g__Enterococcus;s__Enterococcus_faecium	0.0	413402.0	6652.0	8280.0	1055700.0	21548.0	802554.0	0.0	20604.0	30936.0	8242.0	2.0	2367920.0
d__Bacteria;k__unclassified_d__Bacteria;p__Proteobacteria;c__Gammaproteobacteria;o__Enterobacterales;f__Enterobacteriaceae;g__Klebsiella;s__Klebsiella_variicola	114.0	155750.0	628.0	488.0	38.0	555404.0	380.0	16.0	966182.0	606772.0	530.0	44.0	2286346.0
d__Bacteria;k__unclassified_d__Bacteria;p__Firmicutes;c__Bacilli;o__Lactobacillales;f__Streptococcaceae;g__Lactococcus;s__Lactococcus_sp.	4.0	2.0	70020.0	56628.0	0.0	643576.0	250.0	0.0	542470.0	899312.0	70816.0	0.0	2283078.0
d__Bacteria;k__unclassified_d__Bacteria;p__Proteobacteria;c__Gammaproteobacteria;o__Pseudomonadales;f__Pseudomonadaceae;g__Pseudomonas;s__Pseudomonas_tolaasii	2.0	8.0	389174.0	397510.0	0.0	245010.0	118.0	0.0	286066.0	269880.0	491652.0	0.0	2079420.0
d__Bacteria;k__unclassified_d__Bacteria;p__Actinobacteria;c__Actinomycetia;o__unclassified_c__Actinomycetia;f__unclassified_c__Actinomycetia;g__unclassified_c__Actinomycetia;s__Actinomycetia_bacterium	42.0	1039900.0	0.0	2.0	461818.0	0.0	477652.0	0.0	0.0	0.0	0.0	0.0	1979414.0
d__Bacteria;k__unclassified_d__Bacteria;p__Proteobacteria;c__Gammaproteobacteria;o__Enterobacterales;f__Hafniaceae;g__Hafnia;s__Hafnia_alvei	0.0	84.0	73624.0	76846.0	0.0	457566.0	176.0	0.0	468750.0	664908.0	94074.0	0.0	1836028.0
d__Bacteria;k__unclassified_d__Bacteria;p__Firmicutes;c__Bacilli;o__Lactobacillales;f__Enterococcaceae;g__Enterococcus;s__unclassified_g__Enterococcus	2.0	318126.0	1024.0	1220.0	802922.0	5294.0	610618.0	0.0	4738.0	7804.0	1124.0	0.0	1752872.0
d__Bacteria;k__unclassified_d__Bacteria;p__Proteobacteria;c__Gammaproteobacteria;o__Enterobacterales;f__unclassified_o__Enterobacterales;g__unclassified_o__Enterobacterales;s__unclassified_o__Enterobacterales	32.0	7490.0	331784.0	222298.0	6.0	227232.0	154.0	6.0	273016.0	343204.0	224362.0	16.0	1629600.0
d__Bacteria;k__unclassified_d__Bacteria;p__Proteobacteria;c__Gammaproteobacteria;o__Enterobacterales;f__Enterobacteriaceae;g__Enterobacter;s__unclassified_g__Enterobacter	26.0	138806.0	10394.0	6118.0	4.0	428512.0	242.0	2.0	607746.0	425616.0	6672.0	4.0	1624142.0
d__Eukaryota;k__Fungi;p__Ascomycota;c__Saccharomycetes;o__Saccharomycetales;f__Debaryomycetaceae;g__Suhomyces;s__Suhomyces_tanzawaensis	2.0	0.0	4538.0	3728.0	0.0	639174.0	278.0	0.0	494494.0	416222.0	4858.0	0.0	1563294.0
d__Bacteria;k__unclassified_d__Bacteria;p__Actinobacteria;c__Actinomycetia;o__Micrococcales;f__Microbacteriaceae;g__Microbacterium;s__Microbacterium_sp._Bi128	2.0	682278.0	0.0	0.0	428448.0	0.0	428466.0	0.0	0.0	0.0	0.0	0.0	1539194.0
d__Bacteria;k__unclassified_d__Bacteria;p__Actinobacteria;c__Actinomycetia;o__Micrococcales;f__Microbacteriaceae;g__Microbacterium;s__Microbacterium_sp._SSW1-47	4.0	824032.0	0.0	0.0	317970.0	0.0	333790.0	4.0	0.0	0.0	0.0	0.0	1475800.0
d__Bacteria;k__unclassified_d__Bacteria;p__Proteobacteria;c__Gammaproteobacteria;o__Enterobacterales;f__Yersiniaceae;g__Rahnella;s__unclassified_g__Rahnella	2.0	80.0	332992.0	208416.0	0.0	170734.0	36.0	0.0	210886.0	276240.0	203848.0	0.0	1403234.0
d__Bacteria;k__unclassified_d__Bacteria;p__Actinobacteria;c__Actinomycetia;o__Micrococcales;f__Microbacteriaceae;g__Microbacterium;s__Microbacterium_esteraromaticum	0.0	730398.0	0.0	0.0	325290.0	0.0	328570.0	0.0	0.0	0.0	0.0	0.0	1384258.0
d__Bacteria;k__unclassified_d__Bacteria;p__Actinobacteria;c__Actinomycetia;o__Corynebacteriales;f__Nocardiaceae;g__Rhodococcus;s__unclassified_g__Rhodococcus	299960.0	117514.0	262644.0	121416.0	136586.0	24252.0	131234.0	72970.0	27426.0	24062.0	104888.0	55612.0	1378564.0
d__Eukaryota;k__Fungi;p__Ascomycota;c__Saccharomycetes;o__Saccharomycetales;f__Debaryomycetaceae;g__Scheffersomyces;s__Scheffersomyces_stipitis	0.0	0.0	3842.0	3080.0	0.0	533476.0	246.0	0.0	408820.0	347444.0	4148.0	0.0	1301056.0
d__Bacteria;k__unclassified_d__Bacteria;p__Proteobacteria;c__Gammaproteobacteria;o__Enterobacterales;f__Hafniaceae;g__Hafnia;s__unclassified_g__Hafnia	2.0	118.0	50456.0	54224.0	0.0	307246.0	102.0	2.0	314938.0	445660.0	64046.0	2.0	1236796.0
d__Bacteria;k__unclassified_d__Bacteria;p__Firmicutes;c__Bacilli;o__Lactobacillales;f__Carnobacteriaceae;g__Carnobacterium;s__Carnobacterium_maltaromaticum	0.0	210.0	183752.0	262562.0	296.0	130788.0	278.0	14.0	202254.0	265734.0	189104.0	12.0	1235004.0
d__Bacteria;k__unclassified_d__Bacteria;p__Bacteroidota;c__Flavobacteriia;o__Flavobacteriales;f__Weeksellaceae;g__Chryseobacterium;s__Chryseobacterium_manosquense	0.0	4528.0	32.0	18.0	571116.0	38.0	542598.0	0.0	44.0	36.0	14.0	0.0	1118424.0
d__Bacteria;k__unclassified_d__Bacteria;p__Firmicutes;c__Bacilli;o__Lactobacillales;f__Streptococcaceae;g__Lactococcus;s__Lactococcus_raffinolactis	8.0	200.0	168212.0	111522.0	276.0	203146.0	352.0	0.0	196156.0	308608.0	120572.0	0.0	1109052.0
d__Bacteria;k__unclassified_d__Bacteria;p__unclassified_d__Bacteria;c__unclassified_d__Bacteria;o__unclassified_d__Bacteria;f__unclassified_d__Bacteria;g__unclassified_d__Bacteria;s__unclassified_d__Bacteria	570.0	57224.0	105020.0	93152.0	139406.0	80324.0	105760.0	111284.0	78638.0	84460.0	101008.0	96670.0	1053516.0
d__Bacteria;k__unclassified_d__Bacteria;p__Proteobacteria;c__Gammaproteobacteria;o__Pseudomonadales;f__Pseudomonadaceae;g__Pseudomonas;s__Pseudomonas_carnis	6.0	0.0	241940.0	226390.0	2.0	130932.0	56.0	0.0	94510.0	111258.0	232066.0	4.0	1037164.0
d__Bacteria;k__unclassified_d__Bacteria;p__Firmicutes;c__Bacilli;o__Bacillales;f__Staphylococcaceae;g__Mammaliicoccus;s__Mammaliicoccus_sciuri	40.0	752.0	11072.0	10694.0	876.0	7754.0	726.0	450516.0	9518.0	11752.0	9888.0	469360.0	982948.0
d__Bacteria;k__unclassified_d__Bacteria;p__Proteobacteria;c__Gammaproteobacteria;o__Pseudomonadales;f__Pseudomonadaceae;g__Pseudomonas;s__Pseudomonas_aeruginosa	87646.0	39588.0	196042.0	141776.0	43474.0	79844.0	43772.0	20514.0	63608.0	68608.0	137476.0	19220.0	941568.0
d__Bacteria;k__unclassified_d__Bacteria;p__Actinobacteria;c__Actinomycetia;o__Micrococcales;f__Microbacteriaceae;g__Microbacterium;s__Microbacterium_aurum	2.0	400900.0	0.0	6.0	246458.0	0.0	263574.0	0.0	0.0	0.0	0.0	2.0	910942.0
d__Bacteria;k__unclassified_d__Bacteria;p__Proteobacteria;c__Gammaproteobacteria;o__Enterobacterales;f__Enterobacteriaceae;g__Klebsiella;s__Klebsiella_pneumoniae	718.0	48834.0	49130.0	33440.0	454.0	191762.0	552.0	152.0	312432.0	219692.0	33868.0	80.0	891114.0
d__Bacteria;k__unclassified_d__Bacteria;p__Proteobacteria;c__Gammaproteobacteria;o__Pseudomonadales;f__Pseudomonadaceae;g__Pseudomonas;s__Pseudomonas_lactis	6.0	0.0	207080.0	195978.0	2.0	88554.0	46.0	4.0	66630.0	77458.0	222556.0	4.0	858318.0
d__Bacteria;k__unclassified_d__Bacteria;p__Actinobacteria;c__Actinomycetia;o__Micrococcales;f__Microbacteriaceae;g__Microbacterium;s__Microbacterium_laevaniformans	0.0	335874.0	0.0	0.0	221270.0	0.0	234324.0	0.0	0.0	0.0	0.0	0.0	791468.0
d__Bacteria;k__unclassified_d__Bacteria;p__Proteobacteria;c__Gammaproteobacteria;o__Enterobacterales;f__Hafniaceae;g__unclassified_f__Hafniaceae;s__unclassified_f__Hafniaceae	6.0	1016.0	37082.0	36144.0	0.0	183412.0	76.0	0.0	194630.0	264878.0	41574.0	0.0	758818.0
d__Bacteria;k__unclassified_d__Bacteria;p__Proteobacteria;c__Gammaproteobacteria;o__Enterobacterales;f__Yersiniaceae;g__Serratia;s__Serratia_marcescens	16.0	118.0	177750.0	111652.0	0.0	82232.0	38.0	0.0	99026.0	130036.0	109380.0	0.0	710248.0
d__Bacteria;k__unclassified_d__Bacteria;p__Proteobacteria;c__Gammaproteobacteria;o__Pseudomonadales;f__Pseudomonadaceae;g__Pseudomonas;s__Pseudomonas_haemolytica	0.0	0.0	186682.0	166540.0	0.0	55746.0	12.0	0.0	52082.0	63056.0	170080.0	0.0	694198.0
d__Bacteria;k__unclassified_d__Bacteria;p__Actinobacteria;c__Actinomycetia;o__Corynebacteriales;f__Nocardiaceae;g__unclassified_f__Nocardiaceae;s__unclassified_f__Nocardiaceae	156418.0	47586.0	136870.0	62742.0	61456.0	12408.0	58170.0	37112.0	14306.0	12188.0	53698.0	28566.0	681520.0
d__Bacteria;k__unclassified_d__Bacteria;p__Actinobacteria;c__Actinomycetia;o__Micrococcales;f__Microbacteriaceae;g__Microbacterium;s__Microbacterium_dextranolyticum	4.0	274030.0	0.0	0.0	180116.0	0.0	191488.0	0.0	0.0	0.0	0.0	0.0	645638.0
d__Bacteria;k__unclassified_d__Bacteria;p__Proteobacteria;c__Gammaproteobacteria;o__Enterobacterales;f__Enterobacteriaceae;g__Klebsiella;s__Klebsiella_quasipneumoniae	48.0	43306.0	13932.0	10282.0	24.0	138552.0	64.0	2.0	238668.0	148458.0	11194.0	16.0	604546.0
d__Bacteria;k__unclassified_d__Bacteria;p__Actinobacteria;c__Actinomycetia;o__Corynebacteriales;f__Nocardiaceae;g__Rhodococcus;s__Rhodococcus_qingshengii	131420.0	39592.0	115610.0	52494.0	52476.0	10526.0	49564.0	31708.0	12608.0	10714.0	46790.0	25102.0	578604.0
d__Bacteria;k__unclassified_d__Bacteria;p__Proteobacteria;c__Gammaproteobacteria;o__Moraxellales;f__Moraxellaceae;g__Acinetobacter;s__unclassified_g__Acinetobacter	10.0	0.0	137500.0	144684.0	0.0	54716.0	18.0	0.0	42458.0	59930.0	133570.0	8.0	572894.0
d__Bacteria;k__unclassified_d__Bacteria;p__Firmicutes;c__Bacilli;o__Lactobacillales;f__Lactobacillaceae;g__Leuconostoc;s__Leuconostoc_mesenteroides	2.0	0.0	56172.0	56422.0	2.0	114648.0	72.0	0.0	130282.0	146638.0	59118.0	0.0	563356.0
d__Bacteria;k__unclassified_d__Bacteria;p__Proteobacteria;c__Gammaproteobacteria;o__Enterobacterales;f__Enterobacteriaceae;g__Enterobacter;s__Enterobacter_ludwigii	4.0	48028.0	796.0	652.0	0.0	151244.0	68.0	0.0	212950.0	149004.0	502.0	2.0	563250.0
d__Bacteria;k__unclassified_d__Bacteria;p__Actinobacteria;c__Actinomycetia;o__Micrococcales;f__Microbacteriaceae;g__Microbacterium;s__Microbacterium_flavum	4.0	271816.0	0.0	2.0	132656.0	0.0	138348.0	0.0	2.0	0.0	0.0	0.0	542828.0
d__Bacteria;k__unclassified_d__Bacteria;p__Proteobacteria;c__Gammaproteobacteria;o__Enterobacterales;f__Enterobacteriaceae;g__unclassified_f__Enterobacteriaceae;s__unclassified_f__Enterobacteriaceae	32.0	24890.0	44070.0	27694.0	6.0	110484.0	50.0	4.0	167886.0	129592.0	28236.0	8.0	532952.0
d__Bacteria;k__unclassified_d__Bacteria;p__Actinobacteria;c__Actinomycetia;o__Micrococcales;f__Dermabacteraceae;g__Brachybacterium;s__Brachybacterium_faecium	0.0	0.0	103046.0	141504.0	0.0	35954.0	18.0	0.0	57588.0	69098.0	124586.0	0.0	531794.0
d__Bacteria;k__unclassified_d__Bacteria;p__Actinobacteria;c__Actinomycetia;o__Micrococcales;f__Microbacteriaceae;g__Microbacterium;s__Microbacterium_hominis	0.0	242638.0	0.0	0.0	122798.0	4.0	128782.0	0.0	0.0	0.0	0.0	0.0	494222.0
d__Bacteria;k__unclassified_d__Bacteria;p__Proteobacteria;c__Gammaproteobacteria;o__Moraxellales;f__Moraxellaceae;g__Acinetobacter;s__Acinetobacter_sp._TTH0-4	4.0	0.0	121074.0	125224.0	0.0	44808.0	20.0	14.0	34132.0	49234.0	118280.0	0.0	492790.0
d__Bacteria;k__unclassified_d__Bacteria;p__Actinobacteria;c__Actinomycetia;o__Micrococcales;f__Microbacteriaceae;g__unclassified_f__Microbacteriaceae;s__unclassified_f__Microbacteriaceae	216.0	219366.0	220.0	78.0	129742.0	16.0	140526.0	52.0	14.0	22.0	98.0	74.0	490424.0
d__Bacteria;k__unclassified_d__Bacteria;p__Proteobacteria;c__Gammaproteobacteria;o__Enterobacterales;f__Enterobacteriaceae;g__Escherichia;s__Escherichia_coli	258.0	4972.0	93186.0	63538.0	1228.0	68950.0	902.0	908.0	82132.0	98716.0	65394.0	780.0	480964.0
d__Bacteria;k__unclassified_d__Bacteria;p__Proteobacteria;c__Gammaproteobacteria;o__Pseudomonadales;f__Pseudomonadaceae;g__Pseudomonas;s__Pseudomonas_sp._FDAARGOS_380	0.0	2.0	123030.0	120948.0	2.0	26682.0	6.0	0.0	27168.0	28514.0	150238.0	0.0	476590.0
d__Bacteria;k__unclassified_d__Bacteria;p__Proteobacteria;c__Gammaproteobacteria;o__Pseudomonadales;f__Pseudomonadaceae;g__Pseudomonas;s__Pseudomonas_weihenstephanensis	4.0	0.0	82906.0	87202.0	0.0	85162.0	58.0	2.0	51240.0	61768.0	108144.0	0.0	476486.0
d__Bacteria;k__unclassified_d__Bacteria;p__Proteobacteria;c__Gammaproteobacteria;o__Enterobacterales;f__Yersiniaceae;g__Rahnella;s__Rahnella_aquatilis	0.0	0.0	121206.0	70872.0	0.0	52780.0	12.0	0.0	65342.0	86480.0	73676.0	0.0	470368.0
d__Bacteria;k__unclassified_d__Bacteria;p__Proteobacteria;c__Gammaproteobacteria;o__unclassified_c__Gammaproteobacteria;f__unclassified_c__Gammaproteobacteria;g__unclassified_c__Gammaproteobacteria;s__unclassified_c__Gammaproteobacteria	1372.0	2754.0	102960.0	89226.0	636.0	55374.0	682.0	256.0	56608.0	60920.0	94150.0	284.0	465222.0
d__Bacteria;k__unclassified_d__Bacteria;p__Proteobacteria;c__Gammaproteobacteria;o__Moraxellales;f__Moraxellaceae;g__Acinetobacter;s__Acinetobacter_albensis	0.0	0.0	111404.0	115540.0	0.0	41934.0	16.0	0.0	31410.0	45812.0	109166.0	0.0	455282.0
d__Bacteria;k__unclassified_d__Bacteria;p__Actinobacteria;c__Actinomycetia;o__Micrococcales;f__Microbacteriaceae;g__Microbacterium;s__Microbacterium_enclense	0.0	179780.0	0.0	0.0	128066.0	0.0	123234.0	0.0	0.0	2.0	0.0	0.0	431082.0
d__Bacteria;k__unclassified_d__Bacteria;p__Bacteroidota;c__Flavobacteriia;o__Flavobacteriales;f__Weeksellaceae;g__unclassified_f__Weeksellaceae;s__unclassified_f__Weeksellaceae	0.0	1706.0	344.0	354.0	207344.0	690.0	194664.0	0.0	594.0	700.0	444.0	0.0	406840.0
d__Bacteria;k__unclassified_d__Bacteria;p__Firmicutes;c__Bacilli;o__Lactobacillales;f__unclassified_o__Lactobacillales;g__unclassified_o__Lactobacillales;s__unclassified_o__Lactobacillales	2.0	8136.0	22832.0	27250.0	19044.0	80312.0	14862.0	0.0	72672.0	117042.0	25562.0	4.0	387718.0
d__Bacteria;k__unclassified_d__Bacteria;p__Proteobacteria;c__unclassified_p__Proteobacteria;o__unclassified_p__Proteobacteria;f__unclassified_p__Proteobacteria;g__unclassified_p__Proteobacteria;s__unclassified_p__Proteobacteria	2540.0	3482.0	72414.0	64618.0	1214.0	59844.0	1354.0	484.0	54684.0	56438.0	65168.0	410.0	382650.0
d__Bacteria;k__unclassified_d__Bacteria;p__Actinobacteria;c__Actinomycetia;o__Micrococcales;f__Micrococcaceae;g__Micrococcus;s__unclassified_g__Micrococcus	0.0	132198.0	2.0	0.0	122026.0	0.0	124132.0	0.0	0.0	0.0	0.0	0.0	378358.0
d__Bacteria;k__unclassified_d__Bacteria;p__Proteobacteria;c__Gammaproteobacteria;o__Pseudomonadales;f__Pseudomonadaceae;g__Pseudomonas;s__Pseudomonas_syringae	88.0	32.0	83112.0	80620.0	32.0	44354.0	40.0	42.0	36096.0	41252.0	89786.0	4.0	375458.0
d__Bacteria;k__unclassified_d__Bacteria;p__Firmicutes;c__Bacilli;o__Bacillales;f__Staphylococcaceae;g__Staphylococcus;s__Staphylococcus_xylosus	0.0	4.0	0.0	0.0	0.0	0.0	6.0	176742.0	0.0	0.0	0.0	189924.0	366676.0
d__Bacteria;k__unclassified_d__Bacteria;p__Proteobacteria;c__Gammaproteobacteria;o__Pseudomonadales;f__Pseudomonadaceae;g__Pseudomonas;s__Pseudomonas_sp._MF7448	0.0	0.0	62264.0	56236.0	0.0	85462.0	40.0	0.0	43502.0	51420.0	65810.0	0.0	364734.0
d__Bacteria;k__unclassified_d__Bacteria;p__Actinobacteria;c__Actinomycetia;o__Micrococcales;f__Micrococcaceae;g__Micrococcus;s__Micrococcus_sp._CH7	0.0	163774.0	0.0	0.0	95910.0	0.0	98032.0	0.0	0.0	0.0	0.0	6.0	357722.0
d__Bacteria;k__unclassified_d__Bacteria;p__Actinobacteria;c__Actinomycetia;o__Micrococcales;f__Microbacteriaceae;g__Microbacterium;s__Microbacterium_sp._MRS-1	0.0	140752.0	0.0	0.0	102260.0	0.0	104618.0	0.0	0.0	0.0	0.0	0.0	347630.0
d__Bacteria;k__unclassified_d__Bacteria;p__Proteobacteria;c__Gammaproteobacteria;o__Pseudomonadales;f__Pseudomonadaceae;g__Pseudomonas;s__Pseudomonas_sp._MF6772	0.0	0.0	57652.0	50798.0	0.0	80684.0	48.0	0.0	44054.0	51388.0	60712.0	0.0	345336.0
d__Bacteria;k__unclassified_d__Bacteria;p__Proteobacteria;c__Gammaproteobacteria;o__Pseudomonadales;f__Pseudomonadaceae;g__Pseudomonas;s__Pseudomonas_sp.	32.0	38.0	75094.0	72752.0	26.0	41344.0	28.0	6.0	32888.0	37824.0	73718.0	14.0	333764.0
d__Bacteria;k__unclassified_d__Bacteria;p__Proteobacteria;c__Gammaproteobacteria;o__Pseudomonadales;f__Pseudomonadaceae;g__Pseudomonas;s__Pseudomonas_marginalis	2.0	0.0	71432.0	68588.0	2.0	48168.0	30.0	0.0	31478.0	38470.0	72888.0	4.0	331062.0
d__Viruses;k__Heunggongvirae;p__Uroviricota;c__Caudoviricetes;o__unclassified_c__Caudoviricetes;f__Autographiviridae;g__Kirikabuvirus;s__Kirikabuvirus_NV3	0.0	0.0	61652.0	64368.0	0.0	36784.0	18.0	0.0	44854.0	41322.0	78554.0	0.0	327552.0
d__Bacteria;k__unclassified_d__Bacteria;p__Proteobacteria;c__Gammaproteobacteria;o__Enterobacterales;f__Enterobacteriaceae;g__unclassified_f__Enterobacteriaceae;s__Enterobacteriaceae_bacterium_Kacie_13	0.0	80.0	76168.0	47198.0	0.0	38160.0	14.0	0.0	47234.0	61690.0	46106.0	0.0	316650.0
d__Bacteria;k__unclassified_d__Bacteria;p__Bacteroidota;c__Flavobacteriia;o__Flavobacteriales;f__Flavobacteriaceae;g__Flavobacterium;s__Flavobacterium_aquidurense	0.0	0.0	28450.0	40008.0	0.0	72032.0	36.0	0.0	54024.0	75426.0	43996.0	0.0	313972.0
d__Bacteria;k__unclassified_d__Bacteria;p__Proteobacteria;c__Gammaproteobacteria;o__Pseudomonadales;f__Pseudomonadaceae;g__Pseudomonas;s__Pseudomonas_sp._WS_5411	0.0	2.0	51722.0	45750.0	0.0	71596.0	44.0	0.0	39562.0	46150.0	54220.0	0.0	309046.0
d__Bacteria;k__unclassified_d__Bacteria;p__Proteobacteria;c__Gammaproteobacteria;o__Pseudomonadales;f__Pseudomonadaceae;g__Pseudomonas;s__Pseudomonas_lurida	0.0	0.0	58070.0	48132.0	0.0	43954.0	12.0	0.0	47150.0	60142.0	48538.0	0.0	305998.0
d__Bacteria;k__unclassified_d__Bacteria;p__Actinobacteria;c__Actinomycetia;o__Micrococcales;f__Microbacteriaceae;g__Microbacterium;s__Microbacterium_liquefaciens	0.0	155386.0	0.0	0.0	66528.0	0.0	72062.0	0.0	0.0	0.0	0.0	0.0	293976.0
d__Bacteria;k__unclassified_d__Bacteria;p__Actinobacteria;c__Actinomycetia;o__Micrococcales;f__Microbacteriaceae;g__Microbacterium;s__Microbacterium_telephonicum	0.0	140398.0	0.0	0.0	73710.0	0.0	77832.0	0.0	0.0	0.0	0.0	0.0	291940.0
d__Bacteria;k__unclassified_d__Bacteria;p__Firmicutes;c__Bacilli;o__Lactobacillales;f__Streptococcaceae;g__Lactococcus;s__Lactococcus_lactis	0.0	30.0	13798.0	12408.0	60.0	75866.0	82.0	2.0	65478.0	108678.0	13404.0	0.0	289806.0
d__Bacteria;k__unclassified_d__Bacteria;p__Proteobacteria;c__Gammaproteobacteria;o__Pseudomonadales;f__Pseudomonadaceae;g__Pseudomonas;s__Pseudomonas_azotoformans	2.0	2.0	66946.0	62754.0	0.0	32158.0	28.0	0.0	24094.0	27982.0	66210.0	0.0	280176.0
d__Bacteria;k__unclassified_d__Bacteria;p__Actinobacteria;c__Actinomycetia;o__Micrococcales;f__Microbacteriaceae;g__Microbacterium;s__Microbacterium_sp._Nx66	0.0	149616.0	4.0	0.0	62078.0	0.0	65440.0	0.0	0.0	0.0	0.0	0.0	277138.0
d__Bacteria;k__unclassified_d__Bacteria;p__Proteobacteria;c__Gammaproteobacteria;o__Pseudomonadales;f__Pseudomonadaceae;g__Pseudomonas;s__Pseudomonas_synxantha	0.0	0.0	64382.0	61348.0	0.0	31268.0	10.0	4.0	23882.0	27906.0	67768.0	0.0	276568.0
d__Bacteria;k__unclassified_d__Bacteria;p__Firmicutes;c__Bacilli;o__Bacillales;f__Staphylococcaceae;g__Mammaliicoccus;s__Mammaliicoccus_fleurettii	0.0	0.0	0.0	0.0	0.0	0.0	0.0	135286.0	0.0	0.0	0.0	140716.0	276002.0
d__Bacteria;k__unclassified_d__Bacteria;p__Proteobacteria;c__Gammaproteobacteria;o__Pseudomonadales;f__Pseudomonadaceae;g__Pseudomonas;s__Pseudomonas_sp._MF6755	4.0	0.0	70920.0	63990.0	0.0	24068.0	12.0	0.0	21280.0	25372.0	65432.0	0.0	271078.0
d__Eukaryota;k__Fungi;p__Ascomycota;c__Saccharomycetes;o__Saccharomycetales;f__Debaryomycetaceae;g__Debaryomyces;s__Debaryomyces_fabryi	4.0	0.0	716.0	662.0	0.0	108838.0	48.0	0.0	84766.0	70866.0	852.0	0.0	266752.0
d__Bacteria;k__unclassified_d__Bacteria;p__Proteobacteria;c__Gammaproteobacteria;o__Enterobacterales;f__Yersiniaceae;g__Serratia;s__Serratia_sp._Leaf51	4.0	0.0	65810.0	39868.0	0.0	30706.0	22.0	0.0	37010.0	49048.0	39526.0	0.0	261994.0
d__Bacteria;k__unclassified_d__Bacteria;p__Actinobacteria;c__Actinomycetia;o__unclassified_c__Actinomycetia;f__unclassified_c__Actinomycetia;g__unclassified_c__Actinomycetia;s__unclassified_c__Actinomycetia	2064.0	105616.0	1738.0	850.0	71042.0	156.0	77732.0	510.0	212.0	246.0	706.0	292.0	261164.0
d__Bacteria;k__unclassified_d__Bacteria;p__Proteobacteria;c__Gammaproteobacteria;o__Enterobacterales;f__Yersiniaceae;g__unclassified_f__Yersiniaceae;s__unclassified_f__Yersiniaceae	2.0	86.0	64460.0	40114.0	0.0	30324.0	8.0	0.0	36748.0	48676.0	38678.0	0.0	259096.0
d__Bacteria;k__unclassified_d__Bacteria;p__Proteobacteria;c__Gammaproteobacteria;o__Enterobacterales;f__Yersiniaceae;g__Rahnella;s__Rahnella_sp._NRRL_B-41462	6.0	108.0	65478.0	39558.0	4.0	28592.0	10.0	0.0	35316.0	46866.0	39738.0	0.0	255676.0
d__Bacteria;k__unclassified_d__Bacteria;p__Actinobacteria;c__Actinomycetia;o__Micrococcales;f__Microbacteriaceae;g__Microbacterium;s__Microbacterium_profundi	0.0	136506.0	0.0	0.0	58930.0	0.0	58354.0	0.0	0.0	0.0	0.0	0.0	253790.0
d__Bacteria;k__unclassified_d__Bacteria;p__Actinobacteria;c__Actinomycetia;o__Corynebacteriales;f__Nocardiaceae;g__Rhodococcus;s__Rhodococcus_erythropolis	57740.0	16678.0	50006.0	22962.0	22674.0	4606.0	21140.0	13622.0	5128.0	4590.0	19770.0	10640.0	249556.0
d__Bacteria;k__unclassified_d__Bacteria;p__Proteobacteria;c__Gammaproteobacteria;o__Pseudomonadales;f__Pseudomonadaceae;g__Pseudomonas;s__Pseudomonas_proteolytica	0.0	0.0	44298.0	42724.0	0.0	50642.0	22.0	0.0	28126.0	33528.0	46716.0	0.0	246056.0
d__Bacteria;k__unclassified_d__Bacteria;p__Firmicutes;c__Bacilli;o__Bacillales;f__Staphylococcaceae;g__Mammaliicoccus;s__Mammaliicoccus_lentus	0.0	0.0	1206.0	1596.0	0.0	614.0	6.0	116512.0	812.0	964.0	1322.0	122038.0	245070.0
d__Eukaryota;k__Fungi;p__Ascomycota;c__Saccharomycetes;o__Saccharomycetales;f__Debaryomycetaceae;g__Debaryomyces;s__Debaryomyces_hansenii	0.0	0.0	740.0	584.0	0.0	98712.0	42.0	0.0	76714.0	64472.0	702.0	0.0	241966.0
d__Bacteria;k__unclassified_d__Bacteria;p__Actinobacteria;c__Actinomycetia;o__Micrococcales;f__Microbacteriaceae;g__Microbacterium;s__Microbacterium_testaceum	0.0	100034.0	0.0	0.0	68592.0	0.0	70472.0	0.0	0.0	0.0	0.0	0.0	239098.0
d__Bacteria;k__unclassified_d__Bacteria;p__Proteobacteria;c__Gammaproteobacteria;o__Enterobacterales;f__Enterobacteriaceae;g__Salmonella;s__Salmonella_enterica	296.0	7608.0	44132.0	31716.0	3642.0	32478.0	3694.0	36.0	35578.0	46882.0	32514.0	58.0	238634.0
d__Bacteria;k__unclassified_d__Bacteria;p__Proteobacteria;c__Gammaproteobacteria;o__Pseudomonadales;f__Pseudomonadaceae;g__Pseudomonas;s__Pseudomonas_sp._WS_5406	2.0	0.0	59716.0	56906.0	0.0	13392.0	6.0	0.0	14008.0	14020.0	73462.0	0.0	231512.0
d__Bacteria;k__unclassified_d__Bacteria;p__Proteobacteria;c__Gammaproteobacteria;o__Nevskiales;f__Steroidobacteraceae;g__unclassified_f__Steroidobacteraceae;s__Steroidobacteraceae_bacterium	2.0	101070.0	0.0	0.0	63982.0	0.0	65418.0	0.0	0.0	0.0	0.0	0.0	230472.0
d__Bacteria;k__unclassified_d__Bacteria;p__Firmicutes;c__Bacilli;o__Bacillales;f__Staphylococcaceae;g__Macrococcus;s__Macrococcus_caseolyticus	0.0	0.0	12320.0	4130.0	8.0	218.0	18.0	91434.0	340.0	408.0	4660.0	115474.0	229010.0
d__Bacteria;k__unclassified_d__Bacteria;p__Firmicutes;c__Bacilli;o__Bacillales;f__Staphylococcaceae;g__Staphylococcus;s__Staphylococcus_sp.	0.0	0.0	0.0	0.0	0.0	0.0	10.0	112094.0	0.0	0.0	0.0	115512.0	227616.0
d__Bacteria;k__unclassified_d__Bacteria;p__Actinobacteria;c__Actinomycetia;o__Micrococcales;f__Micrococcaceae;g__Kocuria;s__Kocuria_rhizophila	4.0	97048.0	10.0	0.0	63044.0	0.0	65218.0	0.0	0.0	0.0	0.0	0.0	225324.0
d__Bacteria;k__unclassified_d__Bacteria;p__Actinobacteria;c__Actinomycetia;o__Micrococcales;f__Microbacteriaceae;g__Microbacterium;s__Microbacterium_sp._BF1	0.0	98456.0	0.0	0.0	60968.0	0.0	64004.0	0.0	0.0	0.0	0.0	0.0	223428.0
d__Archaea;k__unclassified_d__Archaea;p__Euryarchaeota;c__Methanobacteria;o__Methanobacteriales;f__Methanobacteriaceae;g__Methanobrevibacter;s__Methanobrevibacter_sp.	0.0	0.0	4876.0	4742.0	0.0	61784.0	26.0	0.0	54798.0	89624.0	5336.0	0.0	221186.0
d__Viruses;k__Heunggongvirae;p__Uroviricota;c__Caudoviricetes;o__unclassified_c__Caudoviricetes;f__Siphoviridae;g__unclassified_f__Siphoviridae;s__Staphylococcus_phage_vB_SauS_IMEP5	0.0	0.0	0.0	0.0	0.0	0.0	2.0	110256.0	0.0	0.0	0.0	110444.0	220702.0
d__Bacteria;k__unclassified_d__Bacteria;p__Proteobacteria;c__Gammaproteobacteria;o__Pseudomonadales;f__Pseudomonadaceae;g__Pseudomonas;s__Pseudomonas_gessardii	6.0	0.0	40224.0	36782.0	6.0	44414.0	28.0	0.0	25390.0	29560.0	41546.0	0.0	217956.0
d__Bacteria;k__unclassified_d__Bacteria;p__Proteobacteria;c__Gammaproteobacteria;o__Pseudomonadales;f__Pseudomonadaceae;g__Pseudomonas;s__Pseudomonas_shahriarae	0.0	0.0	36700.0	33134.0	0.0	50452.0	12.0	0.0	26854.0	31126.0	39466.0	0.0	217744.0
d__Bacteria;k__unclassified_d__Bacteria;p__Proteobacteria;c__Gammaproteobacteria;o__Pseudomonadales;f__Pseudomonadaceae;g__Pseudomonas;s__Pseudomonas_jessenii	0.0	0.0	54366.0	56286.0	0.0	11418.0	4.0	0.0	13196.0	16678.0	56578.0	0.0	208526.0
d__Bacteria;k__unclassified_d__Bacteria;p__Proteobacteria;c__Gammaproteobacteria;o__Pseudomonadales;f__Pseudomonadaceae;g__Pseudomonas;s__Pseudomonas_trivialis	0.0	0.0	38538.0	35126.0	0.0	28570.0	26.0	0.0	30236.0	41364.0	34548.0	0.0	208408.0
d__Eukaryota;k__Fungi;p__Ascomycota;c__Saccharomycetes;o__Saccharomycetales;f__Debaryomycetaceae;g__Spathaspora;s__[Candida]_sake	0.0	0.0	246.0	358.0	0.0	92024.0	16.0	0.0	53646.0	60032.0	366.0	0.0	206688.0
d__Bacteria;k__unclassified_d__Bacteria;p__Firmicutes;c__Bacilli;o__Bacillales;f__Staphylococcaceae;g__Mammaliicoccus;s__Mammaliicoccus_sp._R-M63	0.0	2.0	0.0	0.0	0.0	0.0	0.0	102198.0	0.0	0.0	0.0	103600.0	205800.0
d__Eukaryota;k__Fungi;p__Basidiomycota;c__Tremellomycetes;o__Cystofilobasidiales;f__Mrakiaceae;g__Phaffia;s__Phaffia_rhodozyma	192806.0	0.0	0.0	0.0	0.0	0.0	0.0	1078.0	0.0	0.0	0.0	882.0	194766.0
d__Bacteria;k__unclassified_d__Bacteria;p__Firmicutes;c__Bacilli;o__Lactobacillales;f__Enterococcaceae;g__Enterococcus;s__Enterococcus_faecalis	0.0	4952.0	9018.0	10726.0	35742.0	29618.0	23074.0	0.0	26240.0	41892.0	10492.0	0.0	191754.0
d__Bacteria;k__unclassified_d__Bacteria;p__Firmicutes;c__Bacilli;o__Bacillales;f__Staphylococcaceae;g__Staphylococcus;s__Staphylococcus_aureus	26.0	92.0	1718.0	1366.0	268.0	1298.0	198.0	81932.0	1322.0	1650.0	1400.0	97428.0	188698.0
d__Bacteria;k__unclassified_d__Bacteria;p__Proteobacteria;c__Gammaproteobacteria;o__Pseudomonadales;f__Pseudomonadaceae;g__Pseudomonas;s__Pseudomonas_sp._MF6776	4.0	0.0	45666.0	50462.0	0.0	9918.0	2.0	4.0	11758.0	15190.0	50108.0	0.0	183112.0
d__Bacteria;k__unclassified_d__Bacteria;p__Proteobacteria;c__Gammaproteobacteria;o__Enterobacterales;f__Yersiniaceae;g__Rahnella;s__Rahnella_sp._Larv3_ips	0.0	0.0	49136.0	28632.0	0.0	19622.0	12.0	0.0	25954.0	31938.0	27702.0	0.0	182996.0
d__Bacteria;k__unclassified_d__Bacteria;p__Actinobacteria;c__Actinomycetia;o__Micrococcales;f__Microbacteriaceae;g__Microbacterium;s__Microbacterium_sp._VKM_Ac-2870	0.0	69850.0	0.0	0.0	55140.0	0.0	57952.0	0.0	0.0	0.0	0.0	0.0	182942.0
d__Bacteria;k__unclassified_d__Bacteria;p__Proteobacteria;c__Gammaproteobacteria;o__Pseudomonadales;f__Pseudomonadaceae;g__Pseudomonas;s__Pseudomonas_antarctica	10.0	0.0	38976.0	44990.0	8.0	14664.0	16.0	2.0	12588.0	14354.0	56310.0	0.0	181918.0
d__Bacteria;k__unclassified_d__Bacteria;p__Bacteroidota;c__Flavobacteriia;o__Flavobacteriales;f__Flavobacteriaceae;g__Flavobacterium;s__Flavobacterium_sp._F-65	0.0	0.0	16946.0	21030.0	0.0	40454.0	10.0	0.0	37386.0	41016.0	24510.0	0.0	181352.0
d__Bacteria;k__unclassified_d__Bacteria;p__Firmicutes;c__Bacilli;o__Lactobacillales;f__Lactobacillaceae;g__Lentilactobacillus;s__Lentilactobacillus_otakiensis	0.0	0.0	180.0	150.0	0.0	48160.0	18.0	0.0	54254.0	74792.0	170.0	0.0	177724.0
d__Bacteria;k__unclassified_d__Bacteria;p__Proteobacteria;c__Gammaproteobacteria;o__Enterobacterales;f__Hafniaceae;g__Hafnia;s__Hafnia_sp._CBA7124	4.0	0.0	6324.0	6704.0	0.0	43442.0	20.0	0.0	46004.0	63710.0	8904.0	0.0	175112.0
d__Bacteria;k__unclassified_d__Bacteria;p__Proteobacteria;c__Gammaproteobacteria;o__Enterobacterales;f__Yersiniaceae;g__Rahnella;s__Rahnella_rivi	0.0	0.0	42320.0	25648.0	0.0	21066.0	4.0	0.0	25528.0	34302.0	25000.0	0.0	173868.0
d__Bacteria;k__unclassified_d__Bacteria;p__Actinobacteria;c__Actinomycetia;o__Micrococcales;f__Micrococcaceae;g__Micrococcus;s__Micrococcus_luteus	0.0	61808.0	0.0	0.0	55172.0	0.0	56752.0	0.0	0.0	0.0	0.0	0.0	173732.0
d__Bacteria;k__unclassified_d__Bacteria;p__Actinobacteria;c__Actinomycetia;o__Micrococcales;f__Microbacteriaceae;g__Leifsonia;s__Leifsonia_xyli	0.0	81312.0	0.0	0.0	44524.0	0.0	46882.0	0.0	0.0	0.0	0.0	0.0	172718.0
d__Bacteria;k__unclassified_d__Bacteria;p__Actinobacteria;c__Actinomycetia;o__Micrococcales;f__Microbacteriaceae;g__Mycetocola;s__Mycetocola_reblochoni	0.0	76966.0	0.0	0.0	46638.0	0.0	48900.0	0.0	0.0	0.0	0.0	0.0	172504.0
d__Bacteria;k__unclassified_d__Bacteria;p__Actinobacteria;c__Actinomycetia;o__Micrococcales;f__Microbacteriaceae;g__Leucobacter;s__Leucobacter_sp._7(1)	0.0	78102.0	0.0	0.0	44424.0	0.0	46936.0	0.0	0.0	0.0	0.0	0.0	169462.0
d__Bacteria;k__unclassified_d__Bacteria;p__Proteobacteria;c__Gammaproteobacteria;o__Enterobacterales;f__Yersiniaceae;g__Serratia;s__Serratia_liquefaciens	18.0	260.0	20280.0	27228.0	0.0	36764.0	16.0	0.0	24454.0	25704.0	29930.0	0.0	164654.0
d__Bacteria;k__unclassified_d__Bacteria;p__Proteobacteria;c__Betaproteobacteria;o__Burkholderiales;f__Burkholderiaceae;g__Paraburkholderia;s__Paraburkholderia_sp._31.1	0.0	72950.0	0.0	0.0	41728.0	0.0	44618.0	0.0	0.0	0.0	0.0	0.0	159296.0
d__Bacteria;k__unclassified_d__Bacteria;p__Firmicutes;c__Bacilli;o__Bacillales;f__Listeriaceae;g__Brochothrix;s__Brochothrix_sp.	0.0	0.0	32116.0	41274.0	0.0	9760.0	6.0	0.0	16420.0	19670.0	37974.0	0.0	157220.0
d__Bacteria;k__unclassified_d__Bacteria;p__Proteobacteria;c__Gammaproteobacteria;o__Pseudomonadales;f__Pseudomonadaceae;g__Pseudomonas;s__Pseudomonas_sp._MF6394	0.0	0.0	36556.0	34318.0	0.0	19696.0	10.0	0.0	13002.0	15716.0	36680.0	0.0	155978.0
d__Bacteria;k__unclassified_d__Bacteria;p__Bacteroidota;c__Flavobacteriia;o__Flavobacteriales;f__Flavobacteriaceae;g__Flavobacterium;s__unclassified_g__Flavobacterium	0.0	0.0	14270.0	18380.0	0.0	34700.0	14.0	0.0	31834.0	35280.0	21094.0	0.0	155572.0
d__Bacteria;k__unclassified_d__Bacteria;p__Actinobacteria;c__Actinomycetia;o__Micrococcales;f__Microbacteriaceae;g__Microbacterium;s__Microbacterium_lushaniae	0.0	70868.0	0.0	0.0	41822.0	0.0	42690.0	0.0	0.0	0.0	0.0	0.0	155380.0
d__Bacteria;k__unclassified_d__Bacteria;p__Actinobacteria;c__Actinomycetia;o__Micrococcales;f__Microbacteriaceae;g__Leucobacter;s__Leucobacter_celer	0.0	66818.0	0.0	0.0	41864.0	0.0	44034.0	0.0	0.0	0.0	0.0	0.0	152716.0
d__Bacteria;k__unclassified_d__Bacteria;p__Proteobacteria;c__Gammaproteobacteria;o__Enterobacterales;f__Yersiniaceae;g__Rahnella;s__Rahnella_sp._CG8	0.0	0.0	40166.0	23228.0	0.0	16796.0	0.0	0.0	21982.0	27490.0	22674.0	0.0	152336.0
d__Bacteria;k__unclassified_d__Bacteria;p__Actinobacteria;c__Actinomycetia;o__Micrococcales;f__Microbacteriaceae;g__Agromyces;s__Agromyces_allii	0.0	68408.0	0.0	0.0	40582.0	0.0	42810.0	0.0	0.0	0.0	0.0	0.0	151800.0
d__Bacteria;k__unclassified_d__Bacteria;p__Proteobacteria;c__Gammaproteobacteria;o__Enterobacterales;f__Erwiniaceae;g__Erwinia;s__Erwinia_tasmaniensis	0.0	0.0	30014.0	22904.0	0.0	20530.0	8.0	0.0	20574.0	33280.0	23112.0	0.0	150422.0
d__Bacteria;k__unclassified_d__Bacteria;p__Actinobacteria;c__Actinomycetia;o__Micrococcales;f__Microbacteriaceae;g__Microbacterium;s__Microbacterium_chocolatum	0.0	67798.0	0.0	2.0	39938.0	0.0	42614.0	0.0	0.0	0.0	0.0	0.0	150352.0
d__Bacteria;k__unclassified_d__Bacteria;p__Proteobacteria;c__Gammaproteobacteria;o__Enterobacterales;f__Yersiniaceae;g__Serratia;s__Serratia_sp._SSNIH4	0.0	0.0	10890.0	10202.0	0.0	29750.0	14.0	0.0	38940.0	47550.0	11044.0	0.0	148390.0
d__Bacteria;k__unclassified_d__Bacteria;p__Proteobacteria;c__Gammaproteobacteria;o__Pseudomonadales;f__Pseudomonadaceae;g__Pseudomonas;s__Pseudomonas_brenneri	0.0	0.0	26006.0	24170.0	0.0	31126.0	18.0	0.0	16460.0	20010.0	27374.0	0.0	145164.0
d__Bacteria;k__unclassified_d__Bacteria;p__Firmicutes;c__Bacilli;o__Bacillales;f__Staphylococcaceae;g__unclassified_f__Staphylococcaceae;s__unclassified_f__Staphylococcaceae	0.0	2.0	104.0	56.0	0.0	0.0	0.0	68730.0	0.0	4.0	54.0	75670.0	144620.0
d__unclassified;k__unclassified_d__unclassified;p__unclassified_d__unclassified;c__unclassified_d__unclassified;o__unclassified_d__unclassified;f__unclassified_d__unclassified;g__unclassified_d__unclassified;s__Shuttle_vector_pMK4	0.0	0.0	0.0	0.0	0.0	0.0	0.0	69940.0	0.0	0.0	0.0	74150.0	144090.0
d__Bacteria;k__unclassified_d__Bacteria;p__Proteobacteria;c__Gammaproteobacteria;o__Enterobacterales;f__Yersiniaceae;g__Rahnella;s__Rahnella_aceris	0.0	16.0	34954.0	21100.0	0.0	17514.0	4.0	0.0	21036.0	27266.0	20880.0	0.0	142770.0
d__Bacteria;k__unclassified_d__Bacteria;p__Firmicutes;c__Bacilli;o__Lactobacillales;f__Streptococcaceae;g__Lactococcus;s__Lactococcus_paracarnosus	0.0	0.0	4106.0	3546.0	0.0	40672.0	8.0	0.0	32666.0	57332.0	4362.0	0.0	142692.0
d__Bacteria;k__unclassified_d__Bacteria;p__Proteobacteria;c__unclassified_p__Proteobacteria;o__unclassified_p__Proteobacteria;f__unclassified_p__Proteobacteria;g__unclassified_p__Proteobacteria;s__Proteobacteria_bacterium	32.0	62892.0	1032.0	912.0	37126.0	558.0	37918.0	4.0	416.0	442.0	822.0	4.0	142158.0
d__Bacteria;k__unclassified_d__Bacteria;p__Actinobacteria;c__Actinomycetia;o__Micrococcales;f__Dermatophilaceae;g__unclassified_f__Dermatophilaceae;s__Dermatophilaceae_bacterium	0.0	64878.0	0.0	0.0	37966.0	0.0	39304.0	0.0	0.0	0.0	0.0	0.0	142148.0
d__Bacteria;k__unclassified_d__Bacteria;p__Actinobacteria;c__Actinomycetia;o__Corynebacteriales;f__Gordoniaceae;g__Gordonia;s__Gordonia_sp.	926.0	71574.0	888.0	484.0	32342.0	130.0	31796.0	292.0	88.0	98.0	320.0	182.0	139120.0
d__Bacteria;k__unclassified_d__Bacteria;p__Actinobacteria;c__Actinomycetia;o__Micrococcales;f__Microbacteriaceae;g__Microbacterium;s__Microbacterium_sp._Leaf288	0.0	61350.0	0.0	0.0	36902.0	0.0	38632.0	0.0	0.0	0.0	0.0	0.0	136884.0
d__Bacteria;k__unclassified_d__Bacteria;p__Proteobacteria;c__Gammaproteobacteria;o__Pseudomonadales;f__Pseudomonadaceae;g__Pseudomonas;s__Pseudomonas_salomonii	10.0	4.0	30056.0	28244.0	0.0	19328.0	14.0	0.0	12806.0	15448.0	30414.0	6.0	136330.0
d__Bacteria;k__unclassified_d__Bacteria;p__Firmicutes;c__Bacilli;o__Bacillales;f__Staphylococcaceae;g__Macrococcus;s__Macrococcus_bohemicus	0.0	0.0	100.0	26.0	0.0	12.0	8.0	56410.0	4.0	8.0	36.0	77902.0	134506.0
d__Bacteria;k__unclassified_d__Bacteria;p__Actinobacteria;c__Actinomycetia;o__Micrococcales;f__Microbacteriaceae;g__Microbacterium;s__Microbacterium_sp._Be9	0.0	59016.0	0.0	0.0	33226.0	0.0	35932.0	0.0	0.0	0.0	0.0	0.0	128174.0
d__Bacteria;k__unclassified_d__Bacteria;p__Proteobacteria;c__Gammaproteobacteria;o__Pseudomonadales;f__Pseudomonadaceae;g__Pseudomonas;s__Pseudomonas_viridiflava	0.0	2.0	24710.0	23748.0	0.0	18736.0	6.0	6.0	15252.0	18400.0	25884.0	0.0	126744.0
d__Bacteria;k__unclassified_d__Bacteria;p__Firmicutes;c__Bacilli;o__Bacillales;f__Staphylococcaceae;g__Staphylococcus;s__unclassified_g__Staphylococcus	0.0	0.0	32.0	20.0	0.0	0.0	0.0	60954.0	4.0	4.0	22.0	65416.0	126452.0
d__Bacteria;k__unclassified_d__Bacteria;p__Proteobacteria;c__Gammaproteobacteria;o__Pseudomonadales;f__Pseudomonadaceae;g__Pseudomonas;s__Pseudomonas_asgharzadehiana	0.0	0.0	22492.0	22922.0	0.0	14890.0	12.0	0.0	18244.0	16978.0	29750.0	0.0	125288.0
d__Bacteria;k__unclassified_d__Bacteria;p__Proteobacteria;c__Gammaproteobacteria;o__Pseudomonadales;f__Pseudomonadaceae;g__Pseudomonas;s__Pseudomonas_sp._WS_5410	0.0	0.0	20868.0	19136.0	0.0	27652.0	22.0	0.0	14688.0	16966.0	21762.0	0.0	121094.0
d__Bacteria;k__unclassified_d__Bacteria;p__Actinobacteria;c__Actinomycetia;o__Micrococcales;f__Microbacteriaceae;g__Microbacterium;s__Microbacterium_radiodurans	0.0	63468.0	0.0	0.0	28908.0	0.0	28352.0	0.0	0.0	0.0	0.0	0.0	120728.0
d__Bacteria;k__unclassified_d__Bacteria;p__Actinobacteria;c__Actinomycetia;o__Micrococcales;f__Microbacteriaceae;g__Microbacterium;s__Microbacterium_sp._GbtcB4	0.0	53486.0	0.0	0.0	32800.0	0.0	33002.0	0.0	0.0	0.0	0.0	0.0	119288.0
d__Bacteria;k__unclassified_d__Bacteria;p__Actinobacteria;c__Actinomycetia;o__Micrococcales;f__Micrococcaceae;g__Kocuria;s__Kocuria_palustris	0.0	51366.0	0.0	0.0	30610.0	0.0	34622.0	0.0	0.0	0.0	0.0	0.0	116598.0
d__Bacteria;k__unclassified_d__Bacteria;p__Actinobacteria;c__Actinomycetia;o__Micrococcales;f__Microbacteriaceae;g__Microbacterium;s__Microbacterium_sp._MYb43	0.0	49774.0	0.0	0.0	31612.0	0.0	34260.0	0.0	0.0	0.0	0.0	0.0	115646.0
d__Bacteria;k__unclassified_d__Bacteria;p__Actinobacteria;c__Actinomycetia;o__Propionibacteriales;f__Propionibacteriaceae;g__Nigerium;s__Nigerium_sp.	0.0	51850.0	0.0	0.0	31270.0	0.0	31748.0	0.0	0.0	0.0	0.0	0.0	114868.0
d__Bacteria;k__unclassified_d__Bacteria;p__Proteobacteria;c__Gammaproteobacteria;o__Pseudomonadales;f__Pseudomonadaceae;g__Pseudomonas;s__Pseudomonas_putida	76.0	14.0	20360.0	20446.0	26.0	17160.0	22.0	18.0	13844.0	16288.0	21898.0	18.0	110170.0
d__Bacteria;k__unclassified_d__Bacteria;p__Bacteroidota;c__Flavobacteriia;o__Flavobacteriales;f__Flavobacteriaceae;g__Flavobacterium;s__Flavobacterium_sp._EDS	0.0	0.0	9768.0	12630.0	0.0	24378.0	4.0	0.0	22520.0	24856.0	14752.0	0.0	108908.0
d__Bacteria;k__unclassified_d__Bacteria;p__Proteobacteria;c__Gammaproteobacteria;o__Pseudomonadales;f__Pseudomonadaceae;g__Pseudomonas;s__Pseudomonas_cremoris	0.0	0.0	11170.0	15928.0	0.0	28260.0	10.0	0.0	13914.0	19150.0	20292.0	0.0	108724.0
d__Bacteria;k__unclassified_d__Bacteria;p__Actinobacteria;c__Actinomycetia;o__Streptosporangiales;f__Streptosporangiaceae;g__Nonomuraea;s__Nonomuraea_wenchangensis	0.0	64356.0	0.0	0.0	21884.0	0.0	21346.0	0.0	0.0	0.0	0.0	0.0	107586.0
d__Bacteria;k__unclassified_d__Bacteria;p__Firmicutes;c__Bacilli;o__unclassified_c__Bacilli;f__unclassified_c__Bacilli;g__unclassified_c__Bacilli;s__Bacilli_bacterium	0.0	896.0	5250.0	4114.0	1832.0	27194.0	1506.0	0.0	23524.0	38290.0	4900.0	0.0	107506.0
d__Bacteria;k__unclassified_d__Bacteria;p__Firmicutes;c__Bacilli;o__Lactobacillales;f__Streptococcaceae;g__Lactococcus;s__Lactococcus_laudensis	0.0	244.0	6406.0	5160.0	484.0	25878.0	430.0	0.0	23240.0	38202.0	6064.0	0.0	106108.0
d__Bacteria;k__unclassified_d__Bacteria;p__Proteobacteria;c__Gammaproteobacteria;o__Pseudomonadales;f__Pseudomonadaceae;g__Pseudomonas;s__Pseudomonas_kielensis	2.0	0.0	24236.0	25770.0	4.0	10058.0	14.0	0.0	8446.0	11860.0	25536.0	0.0	105926.0
d__Bacteria;k__unclassified_d__Bacteria;p__Firmicutes;c__Clostridia;o__unclassified_c__Clostridia;f__unclassified_c__Clostridia;g__unclassified_c__Clostridia;s__Clostridia_bacterium	0.0	26.0	2656.0	2496.0	2538.0	27930.0	2532.0	0.0	24262.0	40674.0	2810.0	0.0	105924.0
d__Bacteria;k__unclassified_d__Bacteria;p__Proteobacteria;c__Gammaproteobacteria;o__Enterobacterales;f__Enterobacteriaceae;g__unclassified_f__Enterobacteriaceae;s__Enterobacteriaceae_bacterium_ML5	0.0	0.0	25778.0	16196.0	0.0	12658.0	2.0	0.0	15000.0	19872.0	15790.0	0.0	105296.0
d__Bacteria;k__unclassified_d__Bacteria;p__Actinobacteria;c__Actinomycetia;o__Micrococcales;f__Cellulomonadaceae;g__Cellulomonas;s__Cellulomonas_pakistanensis	102618.0	812.0	0.0	2.0	464.0	0.0	510.0	0.0	0.0	0.0	0.0	0.0	104406.0
d__Bacteria;k__unclassified_d__Bacteria;p__Firmicutes;c__Bacilli;o__Bacillales;f__Bacillaceae;g__Priestia;s__Priestia_megaterium	0.0	0.0	14.0	2.0	0.0	6.0	0.0	44270.0	0.0	6.0	2.0	58812.0	103112.0
d__Viruses;k__Heunggongvirae;p__Uroviricota;c__Caudoviricetes;o__unclassified_c__Caudoviricetes;f__Siphoviridae;g__unclassified_f__Siphoviridae;s__Siphoviridae_sp.	0.0	5550.0	13456.0	12642.0	5124.0	13626.0	5150.0	0.0	15002.0	18464.0	13944.0	0.0	102958.0
d__Bacteria;k__unclassified_d__Bacteria;p__Proteobacteria;c__Gammaproteobacteria;o__Pseudomonadales;f__Pseudomonadaceae;g__Pseudomonas;s__Pseudomonas_sp._MF6787	0.0	0.0	17304.0	15508.0	0.0	23444.0	14.0	0.0	12990.0	15146.0	18384.0	0.0	102790.0
d__Bacteria;k__unclassified_d__Bacteria;p__Firmicutes;c__Bacilli;o__Bacillales;f__Staphylococcaceae;g__Mammaliicoccus;s__Mammaliicoccus_sp._F-M27	0.0	4.0	0.0	0.0	0.0	0.0	0.0	50538.0	0.0	0.0	0.0	52116.0	102658.0
d__Bacteria;k__unclassified_d__Bacteria;p__Actinobacteria;c__Actinomycetia;o__Actinomycetales;f__Actinomycetaceae;g__Changpingibacter;s__Changpingibacter_yushuensis	0.0	47924.0	0.0	0.0	26170.0	0.0	28540.0	0.0	0.0	0.0	0.0	0.0	102634.0
d__Bacteria;k__unclassified_d__Bacteria;p__Actinobacteria;c__Actinomycetia;o__Micrococcales;f__Microbacteriaceae;g__Gulosibacter;s__Gulosibacter_sediminis	0.0	44222.0	0.0	0.0	27962.0	0.0	29880.0	0.0	0.0	0.0	0.0	0.0	102064.0
d__Bacteria;k__unclassified_d__Bacteria;p__Proteobacteria;c__Gammaproteobacteria;o__Enterobacterales;f__Yersiniaceae;g__Rahnella;s__Rahnella_ecdela	0.0	0.0	24968.0	15264.0	0.0	11612.0	0.0	0.0	14562.0	19030.0	15340.0	0.0	100776.0
d__Bacteria;k__unclassified_d__Bacteria;p__Actinobacteria;c__Actinomycetia;o__Micrococcales;f__Microbacteriaceae;g__Microbacterium;s__Microbacterium_sp._H6	0.0	42726.0	0.0	0.0	28470.0	0.0	29470.0	0.0	0.0	0.0	0.0	0.0	100666.0
d__Bacteria;k__unclassified_d__Bacteria;p__Firmicutes;c__Bacilli;o__Lactobacillales;f__Lactobacillaceae;g__unclassified_f__Lactobacillaceae;s__unclassified_f__Lactobacillaceae	0.0	0.0	6936.0	7554.0	0.0	22212.0	6.0	0.0	25732.0	29896.0	7724.0	0.0	100060.0
d__Bacteria;k__unclassified_d__Bacteria;p__Proteobacteria;c__Gammaproteobacteria;o__Enterobacterales;f__Yersiniaceae;g__Rahnella;s__Rahnella_sp._WP5	0.0	0.0	25158.0	15474.0	0.0	11370.0	2.0	0.0	14376.0	18474.0	14994.0	0.0	99848.0
d__Bacteria;k__unclassified_d__Bacteria;p__Proteobacteria;c__Gammaproteobacteria;o__Pseudomonadales;f__Pseudomonadaceae;g__Pseudomonas;s__Pseudomonas_sp._MF5691	0.0	0.0	17046.0	15640.0	0.0	22406.0	12.0	0.0	11948.0	14486.0	18038.0	0.0	99576.0
d__Bacteria;k__unclassified_d__Bacteria;p__Actinobacteria;c__Actinomycetia;o__Micrococcales;f__Microbacteriaceae;g__Microbacterium;s__Microbacterium_sp._UNCCL10	0.0	47206.0	0.0	0.0	25432.0	0.0	26488.0	0.0	0.0	0.0	0.0	0.0	99126.0
d__Bacteria;k__unclassified_d__Bacteria;p__Actinobacteria;c__Actinomycetia;o__Micrococcales;f__unclassified_o__Micrococcales;g__unclassified_o__Micrococcales;s__unclassified_o__Micrococcales	2262.0	40862.0	370.0	136.0	26014.0	10.0	29216.0	58.0	16.0	18.0	76.0	64.0	99102.0
d__Bacteria;k__unclassified_d__Bacteria;p__Proteobacteria;c__Gammaproteobacteria;o__Pseudomonadales;f__Pseudomonadaceae;g__Pseudomonas;s__Pseudomonas_fragi	0.0	0.0	17218.0	17886.0	0.0	16498.0	6.0	0.0	13290.0	14634.0	19104.0	0.0	98636.0
d__Bacteria;k__unclassified_d__Bacteria;p__Proteobacteria;c__Gammaproteobacteria;o__Enterobacterales;f__Yersiniaceae;g__Rahnella;s__Rahnella_victoriana	0.0	0.0	23910.0	15206.0	0.0	11720.0	4.0	0.0	13632.0	19378.0	14632.0	0.0	98482.0
d__Bacteria;k__unclassified_d__Bacteria;p__Firmicutes;c__Bacilli;o__Bacillales;f__Bacillaceae;g__Caldibacillus;s__Caldibacillus_pasinlerensis	0.0	0.0	0.0	0.0	0.0	0.0	4.0	42236.0	0.0	0.0	0.0	54858.0	97098.0
d__Bacteria;k__unclassified_d__Bacteria;p__Proteobacteria;c__Gammaproteobacteria;o__Pseudomonadales;f__Pseudomonadaceae;g__Pseudomonas;s__Pseudomonas_veronii	14.0	0.0	19242.0	18444.0	0.0	15676.0	10.0	8.0	10702.0	12720.0	19950.0	0.0	96766.0
d__Bacteria;k__unclassified_d__Bacteria;p__Actinobacteria;c__Actinomycetia;o__Micrococcales;f__Microbacteriaceae;g__Microbacterium;s__Microbacterium_paludicola	0.0	43174.0	0.0	0.0	25746.0	0.0	27550.0	0.0	0.0	0.0	0.0	0.0	96470.0
d__Bacteria;k__unclassified_d__Bacteria;p__Proteobacteria;c__Gammaproteobacteria;o__Pseudomonadales;f__Pseudomonadaceae;g__Pseudomonas;s__Pseudomonas_sp._NFPP02	0.0	0.0	23130.0	20928.0	0.0	11298.0	2.0	0.0	8756.0	10158.0	21262.0	0.0	95534.0
d__Bacteria;k__unclassified_d__Bacteria;p__Proteobacteria;c__Gammaproteobacteria;o__Pseudomonadales;f__Pseudomonadaceae;g__unclassified_f__Pseudomonadaceae;s__unclassified_f__Pseudomonadaceae	6.0	0.0	19876.0	18630.0	0.0	13220.0	2.0	0.0	11018.0	13174.0	19292.0	0.0	95218.0
d__Bacteria;k__unclassified_d__Bacteria;p__Proteobacteria;c__Gammaproteobacteria;o__Pseudomonadales;f__Pseudomonadaceae;g__Pseudomonas;s__Pseudomonas_sp._MF6768	0.0	0.0	16636.0	15502.0	0.0	21406.0	18.0	0.0	11138.0	13204.0	17264.0	0.0	95168.0
d__Eukaryota;k__Fungi;p__Ascomycota;c__Saccharomycetes;o__Saccharomycetales;f__Debaryomycetaceae;g__Hyphopichia;s__Hyphopichia_burtonii	0.0	0.0	284.0	238.0	0.0	38594.0	22.0	0.0	30478.0	25016.0	274.0	0.0	94906.0
d__Bacteria;k__unclassified_d__Bacteria;p__Actinobacteria;c__Actinomycetia;o__Micrococcales;f__Microbacteriaceae;g__Microbacterium;s__Microbacterium_sp._SSW1-49	0.0	41052.0	0.0	0.0	25380.0	0.0	27206.0	0.0	0.0	0.0	0.0	0.0	93638.0
d__Bacteria;k__unclassified_d__Bacteria;p__Actinobacteria;c__Actinomycetia;o__Micrococcales;f__Microbacteriaceae;g__Microbacterium;s__Microbacterium_sp._PM5	0.0	35954.0	0.0	0.0	28212.0	0.0	28680.0	0.0	0.0	0.0	0.0	0.0	92846.0
d__Bacteria;k__unclassified_d__Bacteria;p__Firmicutes;c__Bacilli;o__Bacillales;f__Staphylococcaceae;g__Macrococcus;s__unclassified_g__Macrococcus	0.0	0.0	608.0	206.0	0.0	22.0	0.0	40828.0	18.0	6.0	312.0	50730.0	92730.0
d__Bacteria;k__unclassified_d__Bacteria;p__Firmicutes;c__Clostridia;o__Eubacteriales;f__Clostridiaceae;g__Clostridium;s__Clostridium_botulinum	0.0	324.0	1118.0	938.0	432.0	452.0	322.0	37448.0	664.0	912.0	822.0	48720.0	92152.0
d__Bacteria;k__unclassified_d__Bacteria;p__Proteobacteria;c__Gammaproteobacteria;o__Pseudomonadales;f__Pseudomonadaceae;g__Pseudomonas;s__Pseudomonas_baetica	0.0	0.0	19108.0	18098.0	0.0	14982.0	18.0	0.0	9006.0	11880.0	18684.0	0.0	91776.0
d__Bacteria;k__unclassified_d__Bacteria;p__Actinobacteria;c__Actinomycetia;o__Micrococcales;f__Micrococcaceae;g__Pseudarthrobacter;s__Pseudarthrobacter_sp._C4D7	78.0	39848.0	0.0	0.0	25386.0	0.0	26262.0	0.0	0.0	0.0	0.0	0.0	91574.0
d__Bacteria;k__unclassified_d__Bacteria;p__Proteobacteria;c__Gammaproteobacteria;o__Enterobacterales;f__Yersiniaceae;g__Rahnella;s__Rahnella_variigena	0.0	0.0	22184.0	13408.0	0.0	11256.0	2.0	0.0	13206.0	17570.0	13194.0	0.0	90820.0
d__Bacteria;k__unclassified_d__Bacteria;p__Actinobacteria;c__Actinomycetia;o__Micrococcales;f__Dermabacteraceae;g__Brachybacterium;s__Brachybacterium_sp._JHP9	0.0	39812.0	0.0	0.0	24836.0	0.0	26032.0	0.0	0.0	0.0	0.0	0.0	90680.0
d__Bacteria;k__unclassified_d__Bacteria;p__Firmicutes;c__Bacilli;o__Bacillales;f__Listeriaceae;g__Listeria;s__Listeria_monocytogenes	118.0	704.0	12514.0	14854.0	3216.0	7020.0	2322.0	6832.0	8740.0	11472.0	13654.0	7946.0	89392.0
d__Bacteria;k__unclassified_d__Bacteria;p__Actinobacteria;c__Actinomycetia;o__Micrococcales;f__Microbacteriaceae;g__Leucobacter;s__Leucobacter_musarum	0.0	39336.0	0.0	0.0	23850.0	0.0	25250.0	0.0	0.0	0.0	0.0	0.0	88436.0
d__Bacteria;k__unclassified_d__Bacteria;p__Actinobacteria;c__Actinomycetia;o__Micrococcales;f__Microbacteriaceae;g__Protaetiibacter;s__Protaetiibacter_sp._SSC-01	0.0	40184.0	0.0	0.0	23634.0	0.0	24366.0	0.0	0.0	0.0	0.0	0.0	88184.0
d__Bacteria;k__unclassified_d__Bacteria;p__Bacteroidota;c__Flavobacteriia;o__Flavobacteriales;f__Flavobacteriaceae;g__Flavobacterium;s__Flavobacterium_sp._140616W15	0.0	0.0	7838.0	10394.0	0.0	19540.0	6.0	0.0	18164.0	19916.0	11674.0	0.0	87532.0
d__Bacteria;k__unclassified_d__Bacteria;p__Firmicutes;c__Bacilli;o__Bacillales;f__Staphylococcaceae;g__Mammaliicoccus;s__Mammaliicoccus_sp._P-M59	0.0	0.0	1056.0	1582.0	0.0	718.0	0.0	39378.0	1102.0	1474.0	1640.0	39430.0	86380.0
d__Bacteria;k__unclassified_d__Bacteria;p__Proteobacteria;c__Gammaproteobacteria;o__Enterobacterales;f__Yersiniaceae;g__Rahnella;s__Rahnella_woolbedingensis	0.0	0.0	20588.0	12728.0	0.0	9938.0	2.0	0.0	12356.0	16374.0	12752.0	0.0	84738.0
d__Bacteria;k__unclassified_d__Bacteria;p__Proteobacteria;c__Gammaproteobacteria;o__Pseudomonadales;f__Pseudomonadaceae;g__Pseudomonas;s__Pseudomonas_sp._BF61	0.0	0.0	13554.0	11700.0	0.0	19424.0	14.0	0.0	11156.0	12572.0	14966.0	0.0	83386.0
d__Eukaryota;k__Fungi;p__Ascomycota;c__Saccharomycetes;o__Saccharomycetales;f__Debaryomycetaceae;g__Spathaspora;s__[Candida]_subhashii	0.0	0.0	290.0	182.0	0.0	33480.0	20.0	0.0	25916.0	22144.0	256.0	0.0	82288.0
d__Bacteria;k__unclassified_d__Bacteria;p__Actinobacteria;c__Actinomycetia;o__Micrococcales;f__Microbacteriaceae;g__Pseudoclavibacter;s__Pseudoclavibacter_helvolus	0.0	34056.0	2.0	0.0	23050.0	4.0	23848.0	0.0	4.0	6.0	0.0	0.0	80970.0
d__Bacteria;k__unclassified_d__Bacteria;p__Proteobacteria;c__Gammaproteobacteria;o__Pseudomonadales;f__Pseudomonadaceae;g__Pseudomonas;s__Pseudomonas_simiae	4.0	2.0	18738.0	16976.0	4.0	11326.0	2.0	0.0	8336.0	9798.0	15646.0	0.0	80832.0
d__Bacteria;k__unclassified_d__Bacteria;p__Bacteroidota;c__Flavobacteriia;o__Flavobacteriales;f__Weeksellaceae;g__Kaistella;s__Kaistella_anthropi	0.0	342.0	0.0	0.0	41812.0	0.0	38252.0	0.0	2.0	0.0	0.0	0.0	80408.0
d__Bacteria;k__unclassified_d__Bacteria;p__Proteobacteria;c__Gammaproteobacteria;o__Enterobacterales;f__Yersiniaceae;g__Serratia;s__unclassified_g__Serratia	0.0	94.0	10966.0	13094.0	0.0	17254.0	4.0	0.0	11924.0	12800.0	14116.0	0.0	80252.0
d__Bacteria;k__unclassified_d__Bacteria;p__Proteobacteria;c__Gammaproteobacteria;o__Enterobacterales;f__Enterobacteriaceae;g__Enterobacter;s__Enterobacter_hormaechei	68.0	2794.0	11932.0	7676.0	78.0	14502.0	72.0	28.0	17622.0	16540.0	8812.0	16.0	80140.0
d__Bacteria;k__unclassified_d__Bacteria;p__Proteobacteria;c__Gammaproteobacteria;o__Enterobacterales;f__Enterobacteriaceae;g__Klebsiella;s__Klebsiella_michiganensis	0.0	1854.0	13758.0	8400.0	28.0	12724.0	16.0	0.0	18342.0	16740.0	8214.0	0.0	80076.0
d__Bacteria;k__unclassified_d__Bacteria;p__Proteobacteria;c__Gammaproteobacteria;o__Enterobacterales;f__Enterobacteriaceae;g__Enterobacter;s__Enterobacter_cloacae	188.0	3282.0	9362.0	6164.0	100.0	15544.0	120.0	52.0	20886.0	18552.0	5756.0	54.0	80060.0
d__Bacteria;k__unclassified_d__Bacteria;p__Proteobacteria;c__Gammaproteobacteria;o__Pseudomonadales;f__Pseudomonadaceae;g__Pseudomonas;s__Pseudomonas_chlororaphis	2.0	0.0	16214.0	16700.0	0.0	10882.0	0.0	0.0	8042.0	9752.0	17256.0	0.0	78848.0
d__Bacteria;k__unclassified_d__Bacteria;p__Actinobacteria;c__Actinomycetia;o__Propionibacteriales;f__Propionibacteriaceae;g__Propionibacterium;s__Propionibacterium_freudenreichii	0.0	25254.0	0.0	4.0	23402.0	2.0	29626.0	0.0	2.0	0.0	0.0	0.0	78290.0
d__Bacteria;k__unclassified_d__Bacteria;p__Bacteroidota;c__Flavobacteriia;o__Flavobacteriales;f__Weeksellaceae;g__Chryseobacterium;s__Chryseobacterium_taklimakanense	0.0	338.0	40.0	56.0	38274.0	62.0	38426.0	0.0	84.0	114.0	30.0	0.0	77424.0
d__Bacteria;k__unclassified_d__Bacteria;p__Actinobacteria;c__Actinomycetia;o__Micrococcales;f__Microbacteriaceae;g__Microbacterium;s__Microbacterium_sp._Marseille-Q6648	0.0	34936.0	0.0	0.0	20878.0	0.0	21330.0	0.0	0.0	0.0	0.0	0.0	77144.0
d__Bacteria;k__unclassified_d__Bacteria;p__Actinobacteria;c__Actinomycetia;o__Micrococcales;f__Microbacteriaceae;g__Microbacterium;s__Microbacterium_sp._BR1	0.0	34240.0	0.0	0.0	20344.0	0.0	21460.0	0.0	0.0	0.0	0.0	0.0	76044.0
d__Bacteria;k__unclassified_d__Bacteria;p__Actinobacteria;c__Actinomycetia;o__Micrococcales;f__Microbacteriaceae;g__Microbacterium;s__Microbacterium_ginsengisoli	0.0	27536.0	0.0	0.0	23482.0	0.0	24262.0	0.0	0.0	0.0	0.0	0.0	75280.0
d__Bacteria;k__unclassified_d__Bacteria;p__Actinobacteria;c__Actinomycetia;o__Micrococcales;f__Microbacteriaceae;g__Microbacterium;s__Microbacterium_sp._PAMC22086	0.0	25990.0	0.0	0.0	24546.0	0.0	24494.0	0.0	0.0	0.0	0.0	0.0	75030.0
d__Bacteria;k__unclassified_d__Bacteria;p__Actinobacteria;c__Actinomycetia;o__Micrococcales;f__Microbacteriaceae;g__Microbacterium;s__Microbacterium_sp._CIAB417	0.0	32778.0	0.0	0.0	20946.0	0.0	21264.0	0.0	0.0	0.0	0.0	0.0	74988.0
d__Bacteria;k__unclassified_d__Bacteria;p__Actinobacteria;c__Actinomycetia;o__Micrococcales;f__Microbacteriaceae;g__Microbacterium;s__Microbacterium_resistens	0.0	32426.0	0.0	0.0	19606.0	0.0	22116.0	0.0	0.0	0.0	0.0	0.0	74148.0
d__Bacteria;k__unclassified_d__Bacteria;p__Proteobacteria;c__Gammaproteobacteria;o__Enterobacterales;f__Hafniaceae;g__Hafnia;s__Hafnia_psychrotolerans	0.0	0.0	18268.0	10692.0	0.0	9222.0	0.0	0.0	11194.0	14360.0	10310.0	0.0	74046.0
d__Bacteria;k__unclassified_d__Bacteria;p__Firmicutes;c__Bacilli;o__Bacillales;f__Staphylococcaceae;g__Staphylococcus;s__Staphylococcus_nepalensis	0.0	6.0	0.0	0.0	0.0	0.0	0.0	36174.0	0.0	0.0	0.0	37712.0	73892.0
d__Bacteria;k__unclassified_d__Bacteria;p__Actinobacteria;c__Actinomycetia;o__Micrococcales;f__Microbacteriaceae;g__Microbacterium;s__Microbacterium_sp._TNHR37B	0.0	29046.0	0.0	0.0	21824.0	0.0	22764.0	0.0	0.0	0.0	0.0	0.0	73634.0
d__Bacteria;k__unclassified_d__Bacteria;p__Proteobacteria;c__Gammaproteobacteria;o__Pseudomonadales;f__Pseudomonadaceae;g__Pseudomonas;s__Pseudomonas_sp._P42	0.0	0.0	19626.0	19894.0	0.0	4074.0	0.0	0.0	4542.0	5590.0	19842.0	0.0	73568.0
d__Bacteria;k__unclassified_d__Bacteria;p__Proteobacteria;c__Betaproteobacteria;o__Burkholderiales;f__Alcaligenaceae;g__Achromobacter;s__Achromobacter_pulmonis	14300.0	5294.0	20220.0	7228.0	5746.0	856.0	5954.0	2634.0	1668.0	1300.0	5890.0	2302.0	73392.0
d__Bacteria;k__unclassified_d__Bacteria;p__Actinobacteria;c__Acidimicrobiia;o__Acidimicrobiales;f__Microthrixaceae;g__unclassified_f__Microthrixaceae;s__Microthrixaceae_bacterium	0.0	32620.0	0.0	0.0	19552.0	0.0	20020.0	0.0	0.0	0.0	0.0	0.0	72192.0
d__Bacteria;k__unclassified_d__Bacteria;p__Actinobacteria;c__Actinomycetia;o__Micrococcales;f__Microbacteriaceae;g__Microbacterium;s__Microbacterium_aoyamense	0.0	30152.0	0.0	0.0	20404.0	0.0	21630.0	0.0	0.0	0.0	0.0	0.0	72186.0
d__Bacteria;k__unclassified_d__Bacteria;p__Bacteroidota;c__Flavobacteriia;o__Flavobacteriales;f__Weeksellaceae;g__Chryseobacterium;s__Chryseobacterium_sp._5_R23647	0.0	312.0	46.0	96.0	35404.0	40.0	35064.0	0.0	58.0	112.0	36.0	0.0	71168.0
d__Bacteria;k__unclassified_d__Bacteria;p__Actinobacteria;c__Actinomycetia;o__Micrococcales;f__Microbacteriaceae;g__Microbacterium;s__Microbacterium_sp._AG238	0.0	29068.0	0.0	0.0	20270.0	0.0	21598.0	0.0	0.0	0.0	0.0	0.0	70936.0
d__Bacteria;k__unclassified_d__Bacteria;p__Proteobacteria;c__Gammaproteobacteria;o__Pseudomonadales;f__Pseudomonadaceae;g__Pseudomonas;s__Pseudomonas_sp._WS_5413	0.0	0.0	11754.0	10240.0	0.0	16974.0	6.0	0.0	8876.0	10574.0	12150.0	0.0	70574.0
d__Bacteria;k__unclassified_d__Bacteria;p__Firmicutes;c__Bacilli;o__Bacillales;f__unclassified_o__Bacillales;g__Exiguobacterium;s__Exiguobacterium_sp._s142	0.0	0.0	0.0	0.0	0.0	0.0	0.0	30764.0	0.0	0.0	0.0	39518.0	70282.0
d__Bacteria;k__unclassified_d__Bacteria;p__Actinobacteria;c__Actinomycetia;o__Micrococcales;f__Brevibacteriaceae;g__Brevibacterium;s__Brevibacterium_aurantiacum	0.0	31516.0	0.0	0.0	19166.0	0.0	19384.0	0.0	0.0	0.0	0.0	0.0	70066.0
d__Bacteria;k__unclassified_d__Bacteria;p__Proteobacteria;c__Gammaproteobacteria;o__Enterobacterales;f__Yersiniaceae;g__Yersinia;s__Yersinia_enterocolitica	0.0	36.0	16628.0	10798.0	0.0	8768.0	2.0	0.0	10048.0	13238.0	10210.0	0.0	69728.0
d__Bacteria;k__unclassified_d__Bacteria;p__Proteobacteria;c__Gammaproteobacteria;o__Pseudomonadales;f__Pseudomonadaceae;g__Pseudomonas;s__Pseudomonas_sp._WS_5079	0.0	0.0	11542.0	11168.0	0.0	15638.0	2.0	0.0	8482.0	9936.0	12874.0	0.0	69642.0
d__Bacteria;k__unclassified_d__Bacteria;p__Firmicutes;c__Bacilli;o__Bacillales;f__Staphylococcaceae;g__Staphylococcus;s__Staphylococcus_arlettae	0.0	0.0	0.0	0.0	0.0	0.0	0.0	33918.0	0.0	0.0	0.0	35230.0	69148.0
d__Bacteria;k__unclassified_d__Bacteria;p__Proteobacteria;c__Gammaproteobacteria;o__Pseudomonadales;f__Pseudomonadaceae;g__Pseudomonas;s__Pseudomonas_syringae_group_genomosp._3	32.0	12.0	12184.0	12470.0	2.0	12574.0	10.0	4.0	7864.0	9282.0	14600.0	12.0	69046.0
d__Bacteria;k__unclassified_d__Bacteria;p__Proteobacteria;c__Gammaproteobacteria;o__Pseudomonadales;f__Pseudomonadaceae;g__Pseudomonas;s__Pseudomonas_sp._PA-1-3F	0.0	0.0	15914.0	15090.0	0.0	8442.0	6.0	0.0	6426.0	7550.0	14464.0	0.0	67892.0
d__Bacteria;k__unclassified_d__Bacteria;p__Proteobacteria;c__Gammaproteobacteria;o__Pseudomonadales;f__Pseudomonadaceae;g__Pseudomonas;s__Pseudomonas_extremaustralis	2.0	0.0	16190.0	15482.0	0.0	5102.0	0.0	0.0	4996.0	5170.0	19682.0	0.0	66624.0
d__Bacteria;k__unclassified_d__Bacteria;p__Proteobacteria;c__Gammaproteobacteria;o__Enterobacterales;f__Enterobacteriaceae;g__Enterobacter;s__Enterobacter_asburiae	0.0	6148.0	102.0	78.0	0.0	16588.0	16.0	0.0	25042.0	16978.0	92.0	0.0	65044.0
d__Bacteria;k__unclassified_d__Bacteria;p__Proteobacteria;c__Gammaproteobacteria;o__Pseudomonadales;f__Pseudomonadaceae;g__Pseudomonas;s__Pseudomonas_helleri	0.0	0.0	9272.0	9338.0	0.0	10034.0	14.0	0.0	12552.0	12402.0	11380.0	0.0	64992.0
d__Bacteria;k__unclassified_d__Bacteria;p__Proteobacteria;c__Gammaproteobacteria;o__Pseudomonadales;f__Pseudomonadaceae;g__Pseudomonas;s__Pseudomonas_sp._SWRI22	0.0	0.0	15388.0	14436.0	0.0	8104.0	2.0	0.0	5692.0	6916.0	13802.0	0.0	64340.0
d__Bacteria;k__unclassified_d__Bacteria;p__Proteobacteria;c__Gammaproteobacteria;o__Pseudomonadales;f__Pseudomonadaceae;g__Pseudomonas;s__Pseudomonas_sp._MF6784	0.0	0.0	10320.0	9580.0	0.0	15116.0	0.0	0.0	7974.0	9574.0	11182.0	0.0	63746.0
d__Bacteria;k__unclassified_d__Bacteria;p__Firmicutes;c__Bacilli;o__Lactobacillales;f__Lactobacillaceae;g__Lactiplantibacillus;s__Lactiplantibacillus_plantarum	0.0	0.0	4224.0	4016.0	2.0	14746.0	4.0	0.0	15488.0	20654.0	4430.0	0.0	63564.0
d__Bacteria;k__unclassified_d__Bacteria;p__Proteobacteria;c__Epsilonproteobacteria;o__Campylobacterales;f__Campylobacteraceae;g__Campylobacter;s__Campylobacter_jejuni	40.0	38.0	14722.0	9374.0	98.0	8122.0	72.0	0.0	9720.0	12562.0	8766.0	6.0	63520.0
d__Bacteria;k__unclassified_d__Bacteria;p__Proteobacteria;c__Gammaproteobacteria;o__Enterobacterales;f__Hafniaceae;g__Hafnia;s__Hafnia_paralvei	0.0	8.0	4222.0	3976.0	0.0	14130.0	6.0	0.0	14946.0	21048.0	4440.0	0.0	62776.0
d__Bacteria;k__unclassified_d__Bacteria;p__Firmicutes;c__Bacilli;o__Bacillales;f__Staphylococcaceae;g__Staphylococcus;s__Staphylococcus_sp._EG-SA-13	0.0	4.0	0.0	0.0	0.0	0.0	0.0	30700.0	0.0	0.0	0.0	31496.0	62200.0
d__Eukaryota;k__Fungi;p__Ascomycota;c__Saccharomycetes;o__Saccharomycetales;f__Debaryomycetaceae;g__Spathaspora;s__Spathaspora_passalidarum	0.0	0.0	202.0	150.0	0.0	25260.0	18.0	0.0	19244.0	16752.0	212.0	0.0	61838.0
d__Bacteria;k__unclassified_d__Bacteria;p__Actinobacteria;c__Actinomycetia;o__Micrococcales;f__Microbacteriaceae;g__Microbacterium;s__Microbacterium_sp._JAI119	0.0	26542.0	0.0	0.0	17170.0	0.0	17820.0	0.0	0.0	0.0	0.0	0.0	61532.0
d__Bacteria;k__unclassified_d__Bacteria;p__Bacteroidota;c__Flavobacteriia;o__Flavobacteriales;f__Weeksellaceae;g__Kaistella;s__Kaistella_montana	0.0	232.0	2.0	2.0	31096.0	0.0	30112.0	0.0	2.0	0.0	0.0	0.0	61446.0
d__Viruses;k__Heunggongvirae;p__Uroviricota;c__Caudoviricetes;o__unclassified_c__Caudoviricetes;f__Autographiviridae;g__Bifseptvirus;s__Bifseptvirus_Bf7	0.0	0.0	11906.0	12356.0	0.0	6768.0	4.0	0.0	7680.0	7480.0	14370.0	0.0	60564.0
d__Bacteria;k__unclassified_d__Bacteria;p__Actinobacteria;c__Actinomycetia;o__Micrococcales;f__Microbacteriaceae;g__Microbacterium;s__Microbacterium_invictum	0.0	27922.0	0.0	0.0	15432.0	0.0	16042.0	0.0	0.0	0.0	0.0	0.0	59396.0
d__Bacteria;k__unclassified_d__Bacteria;p__Firmicutes;c__Bacilli;o__Lactobacillales;f__Streptococcaceae;g__Lactococcus;s__Lactococcus_chungangensis	0.0	0.0	3250.0	2510.0	0.0	14882.0	8.0	0.0	12890.0	22280.0	2866.0	0.0	58686.0
d__Bacteria;k__unclassified_d__Bacteria;p__Actinobacteria;c__Actinomycetia;o__Micrococcales;f__Brevibacteriaceae;g__Sediminivirga;s__Sediminivirga_luteola	0.0	25378.0	0.0	0.0	16152.0	0.0	16940.0	0.0	0.0	0.0	0.0	0.0	58470.0
d__Bacteria;k__unclassified_d__Bacteria;p__Actinobacteria;c__Actinomycetia;o__Micrococcales;f__Microbacteriaceae;g__Gulosibacter;s__Gulosibacter_hominis	0.0	26356.0	0.0	0.0	15800.0	0.0	15934.0	0.0	0.0	0.0	0.0	0.0	58090.0
d__Bacteria;k__unclassified_d__Bacteria;p__Actinobacteria;c__Actinomycetia;o__Micrococcales;f__Microbacteriaceae;g__Agrococcus;s__Agrococcus_casei	0.0	24740.0	0.0	0.0	15734.0	0.0	17504.0	0.0	0.0	0.0	0.0	0.0	57978.0
d__Bacteria;k__unclassified_d__Bacteria;p__Firmicutes;c__Bacilli;o__unclassified_c__Bacilli;f__unclassified_c__Bacilli;g__unclassified_c__Bacilli;s__unclassified_c__Bacilli	0.0	4566.0	2998.0	4362.0	12224.0	5952.0	9112.0	0.0	5784.0	8790.0	4190.0	0.0	57978.0
d__Bacteria;k__unclassified_d__Bacteria;p__unclassified_d__Bacteria;c__unclassified_d__Bacteria;o__unclassified_d__Bacteria;f__unclassified_d__Bacteria;g__unclassified_d__Bacteria;s__bacterium	0.0	348.0	2824.0	2212.0	786.0	14886.0	564.0	0.0	12490.0	20836.0	2710.0	0.0	57656.0
d__Bacteria;k__unclassified_d__Bacteria;p__Actinobacteria;c__Actinomycetia;o__Micrococcales;f__Microbacteriaceae;g__Microbacterium;s__Microbacterium_oxydans	0.0	24894.0	0.0	0.0	16180.0	0.0	16578.0	0.0	0.0	0.0	0.0	0.0	57652.0
d__Bacteria;k__unclassified_d__Bacteria;p__Proteobacteria;c__Gammaproteobacteria;o__Moraxellales;f__Moraxellaceae;g__Acinetobacter;s__Acinetobacter_baumannii	516.0	224.0	12720.0	12452.0	328.0	6160.0	282.0	154.0	5450.0	7324.0	11858.0	132.0	57600.0
d__Bacteria;k__unclassified_d__Bacteria;p__Actinobacteria;c__Actinomycetia;o__Micrococcales;f__Microbacteriaceae;g__Leucobacter;s__Leucobacter_sp._wl10	106.0	25286.0	102.0	74.0	15418.0	10.0	16356.0	34.0	8.0	10.0	28.0	20.0	57452.0
d__Bacteria;k__unclassified_d__Bacteria;p__Actinobacteria;c__Actinomycetia;o__Micrococcales;f__Microbacteriaceae;g__Microbacterium;s__Microbacterium_sp._AK009	0.0	23986.0	0.0	0.0	16414.0	0.0	16214.0	0.0	0.0	0.0	0.0	0.0	56614.0
d__Bacteria;k__unclassified_d__Bacteria;p__Firmicutes;c__Bacilli;o__Bacillales;f__Staphylococcaceae;g__Mammaliicoccus;s__Mammaliicoccus_sp._H-M34	0.0	0.0	0.0	0.0	0.0	0.0	0.0	26946.0	0.0	0.0	0.0	29306.0	56252.0
d__Bacteria;k__unclassified_d__Bacteria;p__Proteobacteria;c__Gammaproteobacteria;o__Pseudomonadales;f__Pseudomonadaceae;g__Pseudomonas;s__Pseudomonas_savastanoi	80.0	40.0	9718.0	10064.0	78.0	8496.0	56.0	394.0	7492.0	8426.0	10660.0	512.0	56016.0
d__Bacteria;k__unclassified_d__Bacteria;p__Actinobacteria;c__Actinomycetia;o__Micrococcales;f__Microbacteriaceae;g__Microbacterium;s__Microbacterium_sp._UCD-TDU	292.0	23222.0	250.0	124.0	15642.0	40.0	15638.0	76.0	34.0	24.0	128.0	76.0	55546.0
d__Bacteria;k__unclassified_d__Bacteria;p__Proteobacteria;c__Gammaproteobacteria;o__Enterobacterales;f__Yersiniaceae;g__Serratia;s__Serratia_fonticola	0.0	10.0	13742.0	8290.0	0.0	6626.0	6.0	0.0	8176.0	10270.0	8130.0	0.0	55250.0
d__Bacteria;k__unclassified_d__Bacteria;p__Proteobacteria;c__Gammaproteobacteria;o__Enterobacterales;f__Yersiniaceae;g__Rahnella;s__Rahnella_sp._BIGb0236	0.0	0.0	12830.0	7938.0	0.0	7006.0	4.0	0.0	8198.0	10654.0	8148.0	0.0	54778.0
d__Bacteria;k__unclassified_d__Bacteria;p__Bacteroidota;c__Flavobacteriia;o__Flavobacteriales;f__Weeksellaceae;g__Chryseobacterium;s__Chryseobacterium_echinoideorum	0.0	154.0	14.0	4.0	27888.0	6.0	26220.0	0.0	10.0	6.0	14.0	0.0	54316.0
d__Bacteria;k__unclassified_d__Bacteria;p__Actinobacteria;c__Actinomycetia;o__Propionibacteriales;f__Propionibacteriaceae;g__Acidipropionibacterium;s__Acidipropionibacterium_jensenii	0.0	19948.0	0.0	0.0	16542.0	0.0	17710.0	0.0	0.0	0.0	0.0	0.0	54200.0
d__Bacteria;k__unclassified_d__Bacteria;p__Rhodothermaeota;c__Rhodothermia;o__Rhodothermales;f__Rubricoccaceae;g__Rubricoccus;s__Rubricoccus_marinus	0.0	25406.0	0.0	0.0	13882.0	0.0	14632.0	0.0	0.0	0.0	0.0	0.0	53920.0
d__Bacteria;k__unclassified_d__Bacteria;p__Proteobacteria;c__Gammaproteobacteria;o__Pseudomonadales;f__Pseudomonadaceae;g__Pseudomonas;s__Pseudomonas_orientalis	0.0	0.0	13312.0	12412.0	0.0	5554.0	2.0	0.0	4202.0	4946.0	13346.0	0.0	53774.0
d__Bacteria;k__unclassified_d__Bacteria;p__Firmicutes;c__Bacilli;o__Bacillales;f__Staphylococcaceae;g__Mammaliicoccus;s__Mammaliicoccus_sp._H-M32	0.0	0.0	0.0	0.0	2.0	0.0	4.0	26404.0	0.0	0.0	0.0	27140.0	53550.0
d__Bacteria;k__unclassified_d__Bacteria;p__Actinobacteria;c__Actinomycetia;o__Micrococcales;f__Microbacteriaceae;g__Microbacterium;s__Microbacterium_maritypicum	42.0	23018.0	0.0	0.0	14806.0	0.0	15510.0	0.0	0.0	0.0	0.0	0.0	53376.0
d__Bacteria;k__unclassified_d__Bacteria;p__Actinobacteria;c__Actinomycetia;o__Micrococcales;f__Microbacteriaceae;g__Microbacterium;s__Microbacterium_sp._SCN_69-37	0.0	20168.0	0.0	0.0	15992.0	0.0	16972.0	0.0	0.0	0.0	0.0	0.0	53132.0
d__Bacteria;k__unclassified_d__Bacteria;p__Proteobacteria;c__Gammaproteobacteria;o__Enterobacterales;f__Enterobacteriaceae;g__Klebsiella;s__Klebsiella_sp._KTE92	4.0	3664.0	0.0	0.0	0.0	12884.0	4.0	0.0	22034.0	14478.0	0.0	10.0	53078.0
d__Viruses;k__Heunggongvirae;p__Uroviricota;c__Caudoviricetes;o__unclassified_c__Caudoviricetes;f__Siphoviridae;g__unclassified_f__Siphoviridae;s__Brochothrix_phage_NF5	0.0	0.0	9388.0	12850.0	0.0	4094.0	4.0	0.0	6654.0	7584.0	12082.0	0.0	52656.0
d__Bacteria;k__unclassified_d__Bacteria;p__Actinobacteria;c__Actinomycetia;o__Streptosporangiales;f__Nocardiopsaceae;g__unclassified_f__Nocardiopsaceae;s__Nocardiopsaceae_bacterium_YIM_96095	0.0	23374.0	0.0	0.0	14502.0	0.0	14700.0	0.0	0.0	0.0	0.0	0.0	52576.0
d__Bacteria;k__unclassified_d__Bacteria;p__Firmicutes;c__Bacilli;o__Bacillales;f__Staphylococcaceae;g__Staphylococcus;s__Staphylococcus_epidermidis	0.0	0.0	544.0	398.0	6.0	458.0	0.0	24588.0	234.0	366.0	474.0	25480.0	52548.0
d__Bacteria;k__unclassified_d__Bacteria;p__Proteobacteria;c__Gammaproteobacteria;o__Enterobacterales;f__Yersiniaceae;g__Yersinia;s__Yersinia_similis	0.0	0.0	13074.0	8396.0	0.0	6048.0	6.0	0.0	6656.0	9656.0	8428.0	0.0	52264.0
d__Bacteria;k__unclassified_d__Bacteria;p__Actinobacteria;c__Coriobacteriia;o__Eggerthellales;f__Eggerthellaceae;g__Eggerthella;s__Eggerthella_guodeyinii	0.0	23180.0	0.0	0.0	13764.0	0.0	15182.0	0.0	0.0	0.0	0.0	0.0	52126.0
d__Bacteria;k__unclassified_d__Bacteria;p__Proteobacteria;c__Gammaproteobacteria;o__Enterobacterales;f__Yersiniaceae;g__Rahnella;s__Rahnella_sp._GSA61A	0.0	0.0	13528.0	9110.0	0.0	5664.0	4.0	0.0	5790.0	9172.0	8644.0	0.0	51912.0
d__Bacteria;k__unclassified_d__Bacteria;p__Actinobacteria;c__Actinomycetia;o__Micrococcales;f__Microbacteriaceae;g__Microbacterium;s__Microbacterium_immunditiarum	0.0	22026.0	0.0	0.0	14490.0	0.0	15072.0	0.0	0.0	0.0	0.0	0.0	51588.0
d__Bacteria;k__unclassified_d__Bacteria;p__Proteobacteria;c__Gammaproteobacteria;o__Enterobacterales;f__Yersiniaceae;g__Rahnella;s__Rahnella_sp._JUb53	0.0	0.0	11828.0	7310.0	0.0	6354.0	2.0	0.0	8384.0	10406.0	7220.0	0.0	51504.0
d__Bacteria;k__unclassified_d__Bacteria;p__Proteobacteria;c__Gammaproteobacteria;o__Pseudomonadales;f__Pseudomonadaceae;g__Pseudomonas;s__Pseudomonas_sp._PA-4-8C	0.0	0.0	13460.0	11920.0	0.0	4212.0	6.0	0.0	3840.0	3982.0	13774.0	0.0	51194.0
d__Bacteria;k__unclassified_d__Bacteria;p__Proteobacteria;c__Gammaproteobacteria;o__Enterobacterales;f__Yersiniaceae;g__Rahnella;s__Rahnella_sp._AA	0.0	0.0	12876.0	8614.0	0.0	5642.0	0.0	0.0	6502.0	9134.0	8416.0	0.0	51184.0
d__Bacteria;k__unclassified_d__Bacteria;p__Firmicutes;c__Bacilli;o__Bacillales;f__Bacillaceae;g__Aeribacillus;s__unclassified_g__Aeribacillus	0.0	2.0	0.0	0.0	0.0	0.0	0.0	22222.0	0.0	0.0	0.0	28436.0	50660.0
d__Bacteria;k__unclassified_d__Bacteria;p__Actinobacteria;c__Actinomycetia;o__Micrococcales;f__Micrococcaceae;g__Glutamicibacter;s__Glutamicibacter_sp.	0.0	22992.0	0.0	0.0	13456.0	0.0	14006.0	0.0	0.0	0.0	0.0	0.0	50454.0
d__Bacteria;k__unclassified_d__Bacteria;p__Firmicutes;c__Bacilli;o__Bacillales;f__Bacillaceae;g__Anoxybacillus;s__Anoxybacillus_flavithermus	0.0	0.0	8940.0	11636.0	0.0	3680.0	4.0	0.0	6088.0	7532.0	11948.0	0.0	49828.0
d__Bacteria;k__unclassified_d__Bacteria;p__Actinobacteria;c__Actinomycetia;o__Micrococcales;f__Microbacteriaceae;g__Pseudoclavibacter;s__Pseudoclavibacter_chungangensis	0.0	18238.0	0.0	0.0	14210.0	0.0	16904.0	0.0	0.0	0.0	0.0	0.0	49352.0
d__Bacteria;k__unclassified_d__Bacteria;p__Firmicutes;c__Bacilli;o__Lactobacillales;f__Lactobacillaceae;g__Leuconostoc;s__Leuconostoc_sp.	0.0	10.0	6190.0	6592.0	42.0	7488.0	28.0	0.0	10530.0	10880.0	7352.0	0.0	49112.0
d__Bacteria;k__unclassified_d__Bacteria;p__Proteobacteria;c__Gammaproteobacteria;o__Enterobacterales;f__Hafniaceae;g__Obesumbacterium;s__Obesumbacterium_proteus	0.0	8.0	1738.0	1936.0	0.0	12196.0	0.0	0.0	12578.0	17802.0	2512.0	0.0	48770.0
d__Viruses;k__Heunggongvirae;p__Uroviricota;c__Caudoviricetes;o__unclassified_c__Caudoviricetes;f__Autographiviridae;g__Ghunavirus;s__Ghunavirus_gh1	0.0	0.0	9192.0	9562.0	0.0	5506.0	0.0	0.0	6432.0	6566.0	11406.0	0.0	48664.0
d__Bacteria;k__unclassified_d__Bacteria;p__Actinobacteria;c__Actinomycetia;o__Corynebacteriales;f__Gordoniaceae;g__Gordonia;s__Gordonia_bronchialis	0.0	23034.0	0.0	0.0	12364.0	0.0	13254.0	0.0	0.0	0.0	0.0	0.0	48652.0
d__Bacteria;k__unclassified_d__Bacteria;p__Actinobacteria;c__Actinomycetia;o__Micrococcales;f__Micrococcaceae;g__Arthrobacter;s__Arthrobacter_sp._Leaf145	0.0	21564.0	0.0	0.0	13564.0	0.0	13362.0	0.0	0.0	0.0	0.0	0.0	48490.0
d__Bacteria;k__unclassified_d__Bacteria;p__Actinobacteria;c__Actinomycetia;o__Micrococcales;f__Microbacteriaceae;g__Salinibacterium;s__Salinibacterium_sp._SWN139	0.0	21932.0	0.0	0.0	13188.0	0.0	13326.0	0.0	0.0	0.0	0.0	0.0	48446.0
d__Bacteria;k__unclassified_d__Bacteria;p__Proteobacteria;c__Gammaproteobacteria;o__Pseudomonadales;f__Pseudomonadaceae;g__Pseudomonas;s__Pseudomonas_sp._DP16D-R1	0.0	0.0	10024.0	10172.0	0.0	7462.0	4.0	0.0	4550.0	6018.0	10066.0	0.0	48296.0
d__Bacteria;k__unclassified_d__Bacteria;p__Candidatus_Saccharibacteria;c__unclassified_p__Candidatus_Saccharibacteria;o__unclassified_p__Candidatus_Saccharibacteria;f__unclassified_p__Candidatus_Saccharibacteria;g__unclassified_p__Candidatus_Saccharibacteria;s__Candidatus_Saccharibacteria_bacterium	0.0	774.0	1400.0	1250.0	734.0	12542.0	1190.0	0.0	10386.0	17850.0	1578.0	0.0	47704.0
d__Bacteria;k__unclassified_d__Bacteria;p__Firmicutes;c__Clostridia;o__Eubacteriales;f__Peptococcaceae;g__unclassified_f__Peptococcaceae;s__Peptococcaceae_bacterium	0.0	0.0	3702.0	4040.0	0.0	10302.0	2.0	0.0	12310.0	13188.0	4028.0	0.0	47572.0
d__Bacteria;k__unclassified_d__Bacteria;p__Actinobacteria;c__Actinomycetia;o__Micrococcales;f__Micrococcaceae;g__Micrococcus;s__Micrococcus_sp._HMSC30C05	0.0	16824.0	0.0	0.0	15258.0	0.0	15308.0	0.0	0.0	0.0	0.0	0.0	47390.0
d__Bacteria;k__unclassified_d__Bacteria;p__Actinobacteria;c__Actinomycetia;o__Micrococcales;f__Micrococcaceae;g__Galactobacter;s__Galactobacter_valiniphilus	0.0	20586.0	0.0	0.0	12918.0	0.0	13846.0	0.0	0.0	0.0	0.0	0.0	47350.0
d__Viruses;k__Heunggongvirae;p__Uroviricota;c__Caudoviricetes;o__unclassified_c__Caudoviricetes;f__Autographiviridae;g__unclassified_f__Autographiviridae;s__Pseudomonas_phage_Misse	0.0	0.0	9056.0	8924.0	0.0	5954.0	0.0	0.0	6878.0	6090.0	10324.0	0.0	47226.0
d__Eukaryota;k__Metazoa;p__Arthropoda;c__Insecta;o__Diptera;f__Culicidae;g__Aedes;s__Aedes_albopictus	0.0	19170.0	0.0	0.0	13422.0	0.0	14600.0	0.0	0.0	0.0	0.0	0.0	47192.0
d__Bacteria;k__unclassified_d__Bacteria;p__Actinobacteria;c__Actinomycetia;o__Propionibacteriales;f__Nocardioidaceae;g__Nocardioides;s__Nocardioides_euryhalodurans	0.0	21226.0	0.0	0.0	12458.0	0.0	13492.0	0.0	0.0	0.0	0.0	0.0	47176.0
d__Bacteria;k__unclassified_d__Bacteria;p__Proteobacteria;c__Gammaproteobacteria;o__Pseudomonadales;f__Pseudomonadaceae;g__Pseudomonas;s__Pseudomonas_amygdali	2.0	4.0	9886.0	9620.0	8.0	5676.0	10.0	0.0	4740.0	5724.0	11004.0	2.0	46676.0
d__Bacteria;k__unclassified_d__Bacteria;p__Proteobacteria;c__Gammaproteobacteria;o__Enterobacterales;f__Yersiniaceae;g__Rouxiella;s__Rouxiella_badensis	0.0	0.0	4018.0	3500.0	0.0	9100.0	6.0	0.0	11034.0	14952.0	3994.0	0.0	46604.0
d__Bacteria;k__unclassified_d__Bacteria;p__Spirochaetes;c__Spirochaetia;o__Spirochaetales;f__Treponemataceae;g__Treponema;s__Treponema_sp.	0.0	20756.0	0.0	0.0	12656.0	2.0	12930.0	0.0	0.0	6.0	0.0	0.0	46350.0
d__Bacteria;k__unclassified_d__Bacteria;p__Actinobacteria;c__Actinomycetia;o__Micrococcales;f__Microbacteriaceae;g__Microbacterium;s__Microbacterium_sp._CH12i	0.0	21576.0	0.0	0.0	11986.0	0.0	12320.0	0.0	0.0	0.0	0.0	0.0	45882.0
d__Bacteria;k__unclassified_d__Bacteria;p__Proteobacteria;c__Gammaproteobacteria;o__Pseudomonadales;f__Pseudomonadaceae;g__Pseudomonas;s__Pseudomonas_sp._HMWF011	0.0	0.0	11820.0	10930.0	0.0	4294.0	4.0	0.0	3440.0	3768.0	11626.0	0.0	45882.0
d__Bacteria;k__unclassified_d__Bacteria;p__Actinobacteria;c__Actinomycetia;o__Streptomycetales;f__Streptomycetaceae;g__Streptomyces;s__Streptomyces_scabiei	0.0	20280.0	0.0	0.0	12404.0	0.0	12984.0	2.0	0.0	0.0	0.0	0.0	45670.0
d__Bacteria;k__unclassified_d__Bacteria;p__Firmicutes;c__Bacilli;o__Lactobacillales;f__Carnobacteriaceae;g__Jeotgalibaca;s__Candidatus_Jeotgalibaca_merdavium	0.0	0.0	0.0	0.0	0.0	0.0	0.0	22814.0	0.0	0.0	0.0	22820.0	45634.0
d__Bacteria;k__unclassified_d__Bacteria;p__Actinobacteria;c__Actinomycetia;o__Micrococcales;f__Microbacteriaceae;g__Microbacterium;s__Microbacterium_sp._Root61	0.0	22030.0	0.0	0.0	11244.0	0.0	12098.0	0.0	0.0	0.0	0.0	0.0	45372.0
d__Bacteria;k__unclassified_d__Bacteria;p__Bacteroidota;c__Flavobacteriia;o__Flavobacteriales;f__Weeksellaceae;g__Kaistella;s__Kaistella_sp.	0.0	92.0	0.0	2.0	22378.0	4.0	22010.0	0.0	12.0	2.0	2.0	0.0	44502.0
d__Bacteria;k__unclassified_d__Bacteria;p__Actinobacteria;c__Actinomycetia;o__Micrococcales;f__Microbacteriaceae;g__Microbacterium;s__Microbacterium_sp._CBA3102	0.0	18852.0	0.0	0.0	11702.0	4.0	13276.0	0.0	0.0	0.0	0.0	0.0	43834.0
d__Bacteria;k__unclassified_d__Bacteria;p__Actinobacteria;c__Actinomycetia;o__Micrococcales;f__Microbacteriaceae;g__Microbacterium;s__Microbacterium_sp._C448	0.0	17306.0	0.0	0.0	12784.0	0.0	13442.0	0.0	0.0	0.0	0.0	0.0	43532.0
d__Bacteria;k__unclassified_d__Bacteria;p__Firmicutes;c__Bacilli;o__Lactobacillales;f__Lactobacillaceae;g__Lacticaseibacillus;s__Lacticaseibacillus_paracasei	0.0	206.0	918.0	678.0	596.0	9470.0	468.0	86.0	11108.0	19172.0	624.0	126.0	43452.0
d__Bacteria;k__unclassified_d__Bacteria;p__Actinobacteria;c__Actinomycetia;o__Corynebacteriales;f__Corynebacteriaceae;g__Corynebacterium;s__Corynebacterium_sanguinis	0.0	19464.0	0.0	0.0	11568.0	0.0	12326.0	0.0	0.0	0.0	0.0	0.0	43358.0
d__Bacteria;k__unclassified_d__Bacteria;p__Actinobacteria;c__Actinomycetia;o__Micrococcales;f__Microbacteriaceae;g__Microbacterium;s__Microbacterium_sp._BH-3-3-3	0.0	19466.0	0.0	0.0	11602.0	0.0	12212.0	0.0	0.0	0.0	0.0	0.0	43280.0
d__Bacteria;k__unclassified_d__Bacteria;p__Proteobacteria;c__Gammaproteobacteria;o__Pseudomonadales;f__Pseudomonadaceae;g__Pseudomonas;s__Pseudomonas_sp._MF6754	0.0	0.0	7296.0	6350.0	0.0	10290.0	0.0	0.0	5752.0	6292.0	7242.0	0.0	43222.0
d__Bacteria;k__unclassified_d__Bacteria;p__Firmicutes;c__Bacilli;o__Lactobacillales;f__Streptococcaceae;g__unclassified_f__Streptococcaceae;s__unclassified_f__Streptococcaceae	0.0	0.0	1640.0	1576.0	0.0	11498.0	2.0	0.0	9628.0	16658.0	1670.0	0.0	42672.0
d__Bacteria;k__unclassified_d__Bacteria;p__Proteobacteria;c__Betaproteobacteria;o__Burkholderiales;f__Comamonadaceae;g__Comamonas;s__Comamonas_testosteroni	0.0	0.0	10642.0	11300.0	0.0	2104.0	0.0	0.0	2450.0	2342.0	13808.0	0.0	42646.0
d__Bacteria;k__unclassified_d__Bacteria;p__Firmicutes;c__Bacilli;o__Lactobacillales;f__Lactobacillaceae;g__Leuconostoc;s__Leuconostoc_citreum	0.0	0.0	4596.0	5448.0	0.0	7526.0	6.0	0.0	9454.0	9734.0	5552.0	0.0	42316.0
d__Bacteria;k__unclassified_d__Bacteria;p__Actinobacteria;c__Actinomycetia;o__Micrococcales;f__Microbacteriaceae;g__Humibacter;s__Humibacter_ginsenosidimutans	0.0	19770.0	0.0	0.0	10666.0	0.0	11144.0	0.0	0.0	0.0	0.0	0.0	41580.0
d__Bacteria;k__unclassified_d__Bacteria;p__Proteobacteria;c__Gammaproteobacteria;o__Pseudomonadales;f__Pseudomonadaceae;g__Pseudomonas;s__Pseudomonas_sp._K5002	0.0	0.0	7214.0	7108.0	0.0	5026.0	2.0	0.0	7136.0	8126.0	6956.0	0.0	41568.0
d__Bacteria;k__unclassified_d__Bacteria;p__Actinobacteria;c__Actinomycetia;o__Micrococcales;f__Intrasporangiaceae;g__Janibacter;s__Janibacter_melonis	0.0	18294.0	0.0	0.0	11688.0	0.0	11484.0	0.0	0.0	0.0	0.0	0.0	41466.0
d__Bacteria;k__unclassified_d__Bacteria;p__Firmicutes;c__Bacilli;o__Lactobacillales;f__Lactobacillaceae;g__Leuconostoc;s__Leuconostoc_inhae	0.0	0.0	5514.0	5968.0	0.0	6008.0	4.0	0.0	8768.0	8914.0	6290.0	0.0	41466.0
d__Bacteria;k__unclassified_d__Bacteria;p__Firmicutes;c__Bacilli;o__Bacillales;f__Staphylococcaceae;g__Staphylococcus;s__Staphylococcus_schleiferi	0.0	6.0	0.0	0.0	0.0	0.0	0.0	20488.0	0.0	0.0	0.0	20486.0	40980.0
d__Bacteria;k__unclassified_d__Bacteria;p__Firmicutes;c__Bacilli;o__Bacillales;f__Bacillaceae;g__Bacillus;s__Bacillus_sp._(in:_Bacteria)	0.0	0.0	1352.0	1156.0	0.0	11246.0	4.0	0.0	9228.0	16654.0	1306.0	0.0	40946.0
d__Bacteria;k__unclassified_d__Bacteria;p__Actinobacteria;c__Actinomycetia;o__Micrococcales;f__Micrococcaceae;g__Pseudarthrobacter;s__Pseudarthrobacter_sp._SSS035	0.0	18448.0	0.0	0.0	11034.0	0.0	11356.0	0.0	0.0	0.0	0.0	0.0	40838.0
d__Bacteria;k__unclassified_d__Bacteria;p__Proteobacteria;c__Gammaproteobacteria;o__Enterobacterales;f__Yersiniaceae;g__Rahnella;s__Rahnella_perminowiae	0.0	0.0	9616.0	5942.0	0.0	5080.0	0.0	0.0	6244.0	8122.0	5750.0	0.0	40754.0
d__Bacteria;k__unclassified_d__Bacteria;p__Firmicutes;c__Bacilli;o__Bacillales;f__Staphylococcaceae;g__Staphylococcus;s__Staphylococcus_saprophyticus	0.0	0.0	0.0	0.0	0.0	0.0	0.0	19990.0	0.0	0.0	0.0	20738.0	40728.0
d__Bacteria;k__unclassified_d__Bacteria;p__Firmicutes;c__Bacilli;o__Bacillales;f__Staphylococcaceae;g__Mammaliicoccus;s__Mammaliicoccus_sp._D-M17	0.0	0.0	0.0	0.0	0.0	0.0	0.0	19898.0	0.0	0.0	0.0	20442.0	40340.0
d__Bacteria;k__unclassified_d__Bacteria;p__Actinobacteria;c__Actinomycetia;o__Micrococcales;f__Microbacteriaceae;g__Microbacterium;s__Microbacterium_oleivorans	0.0	18752.0	0.0	0.0	10400.0	0.0	10952.0	0.0	0.0	0.0	0.0	0.0	40104.0
d__Bacteria;k__unclassified_d__Bacteria;p__Actinobacteria;c__Actinomycetia;o__Micrococcales;f__Microbacteriaceae;g__Microbacterium;s__Microbacterium_binotii	0.0	17732.0	0.0	0.0	10570.0	0.0	11560.0	0.0	0.0	0.0	0.0	0.0	39862.0
d__Bacteria;k__unclassified_d__Bacteria;p__Firmicutes;c__Bacilli;o__Lactobacillales;f__Lactobacillaceae;g__Latilactobacillus;s__Latilactobacillus_sakei	0.0	0.0	2686.0	2856.0	0.0	8660.0	8.0	2.0	10388.0	11538.0	3492.0	8.0	39638.0
d__Bacteria;k__unclassified_d__Bacteria;p__Actinobacteria;c__Actinomycetia;o__Micrococcales;f__Microbacteriaceae;g__Agromyces;s__Agromyces_atrinae	0.0	18542.0	0.0	0.0	10254.0	0.0	10802.0	0.0	0.0	0.0	0.0	0.0	39598.0
d__Bacteria;k__unclassified_d__Bacteria;p__Firmicutes;c__Bacilli;o__Bacillales;f__Staphylococcaceae;g__Mammaliicoccus;s__Mammaliicoccus_sp._G-M28	0.0	0.0	0.0	0.0	0.0	0.0	0.0	19412.0	0.0	0.0	0.0	20162.0	39574.0
d__Bacteria;k__unclassified_d__Bacteria;p__Proteobacteria;c__Gammaproteobacteria;o__Pseudomonadales;f__Pseudomonadaceae;g__Pseudomonas;s__Pseudomonas_koreensis	0.0	0.0	8218.0	8682.0	0.0	5598.0	0.0	0.0	3620.0	4478.0	8972.0	0.0	39568.0
d__Bacteria;k__unclassified_d__Bacteria;p__Actinobacteria;c__Actinomycetia;o__Micrococcales;f__Micrococcaceae;g__Arthrobacter;s__Arthrobacter_sp._SO5	0.0	23278.0	0.0	0.0	8146.0	0.0	8072.0	0.0	0.0	0.0	0.0	0.0	39496.0
d__Bacteria;k__unclassified_d__Bacteria;p__Actinobacteria;c__Actinomycetia;o__Micrococcales;f__Microbacteriaceae;g__Frigoribacterium;s__Frigoribacterium_sp._9N	0.0	16232.0	0.0	0.0	10848.0	0.0	12140.0	0.0	0.0	0.0	0.0	0.0	39220.0
d__Bacteria;k__unclassified_d__Bacteria;p__Bacteroidota;c__Flavobacteriia;o__Flavobacteriales;f__Weeksellaceae;g__Chryseobacterium;s__Chryseobacterium_sp.	0.0	160.0	44.0	76.0	20266.0	78.0	18264.0	0.0	66.0	128.0	62.0	0.0	39144.0
d__Bacteria;k__unclassified_d__Bacteria;p__Actinobacteria;c__Actinomycetia;o__Micrococcales;f__Micrococcaceae;g__Nesterenkonia;s__Nesterenkonia_populi	0.0	17514.0	0.0	0.0	10590.0	0.0	11008.0	0.0	0.0	0.0	0.0	0.0	39112.0
d__Bacteria;k__unclassified_d__Bacteria;p__Proteobacteria;c__Gammaproteobacteria;o__Pseudomonadales;f__Pseudomonadaceae;g__Pseudomonas;s__Pseudomonas_yamanorum	0.0	0.0	7930.0	7482.0	0.0	5522.0	4.0	0.0	4510.0	5418.0	8160.0	0.0	39026.0
d__Bacteria;k__unclassified_d__Bacteria;p__Firmicutes;c__Bacilli;o__Bacillales;f__Paenibacillaceae;g__Saccharibacillus;s__Saccharibacillus_endophyticus	10.0	160.0	2752.0	2626.0	352.0	4158.0	250.0	7162.0	4608.0	6044.0	2530.0	8276.0	38928.0
d__Bacteria;k__unclassified_d__Bacteria;p__Actinobacteria;c__Actinomycetia;o__Micrococcales;f__Microbacteriaceae;g__Leucobacter;s__Leucobacter_sp._H21R-36	0.0	17806.0	0.0	0.0	10040.0	0.0	10834.0	0.0	0.0	0.0	0.0	0.0	38680.0
d__Eukaryota;k__Fungi;p__Ascomycota;c__Saccharomycetes;o__Saccharomycetales;f__Debaryomycetaceae;g__Spathaspora;s__Spathaspora_sp._JA1	0.0	0.0	124.0	110.0	0.0	15560.0	8.0	0.0	11896.0	10500.0	128.0	0.0	38326.0
d__Bacteria;k__unclassified_d__Bacteria;p__Chloroflexi;c__unclassified_p__Chloroflexi;o__unclassified_p__Chloroflexi;f__unclassified_p__Chloroflexi;g__unclassified_p__Chloroflexi;s__Chloroflexi_bacterium_RBG_16_70_13	0.0	18370.0	0.0	0.0	9920.0	0.0	10026.0	0.0	0.0	0.0	0.0	0.0	38316.0
d__Bacteria;k__unclassified_d__Bacteria;p__Actinobacteria;c__Actinomycetia;o__Micrococcales;f__Microbacteriaceae;g__Microbacterium;s__Microbacterium_mangrovi	0.0	17206.0	0.0	0.0	10128.0	0.0	10642.0	0.0	0.0	0.0	0.0	0.0	37976.0
d__Bacteria;k__unclassified_d__Bacteria;p__Actinobacteria;c__Actinomycetia;o__Micrococcales;f__Microbacteriaceae;g__Microbacterium;s__Microbacterium_sp._PF5	0.0	6820.0	0.0	0.0	13456.0	0.0	17396.0	0.0	0.0	0.0	0.0	0.0	37672.0
d__Bacteria;k__unclassified_d__Bacteria;p__Firmicutes;c__Bacilli;o__Bacillales;f__Staphylococcaceae;g__Staphylococcus;s__Staphylococcus_equorum	0.0	0.0	1184.0	1754.0	0.0	660.0	0.0	14526.0	1042.0	1310.0	1384.0	15230.0	37090.0
d__Eukaryota;k__Fungi;p__Ascomycota;c__Saccharomycetes;o__Saccharomycetales;f__Debaryomycetaceae;g__Candida;s__Candida_albicans	30.0	0.0	94.0	110.0	0.0	14726.0	2.0	2.0	11280.0	9640.0	136.0	0.0	36020.0
d__Bacteria;k__unclassified_d__Bacteria;p__Bacteroidota;c__Flavobacteriia;o__Flavobacteriales;f__Flavobacteriaceae;g__Flavobacterium;s__Flavobacterium_sp._ALJ2	0.0	0.0	3186.0	4274.0	0.0	7812.0	2.0	0.0	7602.0	8000.0	5018.0	0.0	35894.0
d__Bacteria;k__unclassified_d__Bacteria;p__Proteobacteria;c__Gammaproteobacteria;o__Enterobacterales;f__Yersiniaceae;g__Serratia;s__Serratia_entomophila	0.0	0.0	7314.0	5374.0	0.0	4772.0	0.0	0.0	5032.0	7542.0	5658.0	0.0	35692.0
d__Bacteria;k__unclassified_d__Bacteria;p__Proteobacteria;c__Gammaproteobacteria;o__Enterobacterales;f__Yersiniaceae;g__Rahnella;s__Rahnella_sp._PD12R	0.0	8.0	8586.0	5544.0	0.0	4168.0	0.0	0.0	4836.0	6894.0	5426.0	0.0	35462.0
d__Bacteria;k__unclassified_d__Bacteria;p__Actinobacteria;c__Actinomycetia;o__Micrococcales;f__Microbacteriaceae;g__Microbacterium;s__Microbacterium_sp._KUDC0405	0.0	17114.0	0.0	0.0	8320.0	0.0	9838.0	0.0	0.0	0.0	0.0	0.0	35272.0
d__Bacteria;k__unclassified_d__Bacteria;p__Proteobacteria;c__Gammaproteobacteria;o__Enterobacterales;f__Yersiniaceae;g__Ewingella;s__Ewingella_americana	0.0	0.0	8114.0	5388.0	0.0	4428.0	2.0	0.0	5168.0	7030.0	5044.0	0.0	35174.0
d__Bacteria;k__unclassified_d__Bacteria;p__Actinobacteria;c__Actinomycetia;o__Micrococcales;f__Microbacteriaceae;g__Microbacterium;s__Microbacterium_sp._oral_taxon_186	0.0	10632.0	0.0	0.0	12288.0	0.0	12168.0	0.0	0.0	0.0	0.0	0.0	35088.0
d__Bacteria;k__unclassified_d__Bacteria;p__Proteobacteria;c__Gammaproteobacteria;o__Pseudomonadales;f__Pseudomonadaceae;g__Pseudomonas;s__Pseudomonas_poae	0.0	0.0	7412.0	6828.0	0.0	5414.0	6.0	0.0	3668.0	4394.0	7258.0	0.0	34980.0
d__Bacteria;k__unclassified_d__Bacteria;p__Actinobacteria;c__Actinomycetia;o__Micrococcales;f__Intrasporangiaceae;g__Phycicoccus;s__Phycicoccus_elongatus	56.0	14198.0	370.0	268.0	8960.0	310.0	9946.0	8.0	268.0	250.0	328.0	10.0	34972.0
d__Bacteria;k__unclassified_d__Bacteria;p__Actinobacteria;c__Actinomycetia;o__Micrococcales;f__Microbacteriaceae;g__Microbacterium;s__Microbacterium_sp._B19	0.0	15634.0	0.0	0.0	9808.0	0.0	9506.0	0.0	0.0	0.0	0.0	0.0	34948.0
d__Bacteria;k__unclassified_d__Bacteria;p__Proteobacteria;c__Gammaproteobacteria;o__Pseudomonadales;f__Pseudomonadaceae;g__Pseudomonas;s__Pseudomonas_sp._NFR02	0.0	0.0	8770.0	8504.0	0.0	2594.0	0.0	0.0	2292.0	2658.0	9966.0	0.0	34784.0
d__Bacteria;k__unclassified_d__Bacteria;p__Actinobacteria;c__Actinomycetia;o__Micrococcales;f__Microbacteriaceae;g__Microbacterium;s__Microbacterium_sp._JXJ_CY_27-2	0.0	10908.0	0.0	0.0	11006.0	0.0	12776.0	0.0	0.0	0.0	0.0	0.0	34690.0
d__Bacteria;k__unclassified_d__Bacteria;p__Proteobacteria;c__Gammaproteobacteria;o__Pseudomonadales;f__Pseudomonadaceae;g__Pseudomonas;s__Pseudomonas_brassicacearum	0.0	0.0	7416.0	7834.0	0.0	4092.0	2.0	0.0	2872.0	3294.0	9116.0	0.0	34626.0
d__Bacteria;k__unclassified_d__Bacteria;p__Actinobacteria;c__Actinomycetia;o__Pseudonocardiales;f__Pseudonocardiaceae;g__Haloechinothrix;s__Haloechinothrix_halophila	0.0	16850.0	0.0	0.0	8608.0	0.0	8962.0	0.0	0.0	0.0	0.0	0.0	34420.0
d__Bacteria;k__unclassified_d__Bacteria;p__Actinobacteria;c__Actinomycetia;o__Micrococcales;f__Microbacteriaceae;g__Microbacterium;s__Microbacterium_sp._cx-55	0.0	14090.0	0.0	0.0	9916.0	0.0	10406.0	0.0	0.0	0.0	0.0	0.0	34412.0
d__Bacteria;k__unclassified_d__Bacteria;p__Bacteroidota;c__Flavobacteriia;o__Flavobacteriales;f__Weeksellaceae;g__Chryseobacterium;s__unclassified_g__Chryseobacterium	0.0	36.0	64.0	120.0	18788.0	96.0	15038.0	0.0	52.0	168.0	48.0	0.0	34410.0
d__Bacteria;k__unclassified_d__Bacteria;p__Actinobacteria;c__Actinomycetia;o__Propionibacteriales;f__Propionibacteriaceae;g__Brooklawnia;s__Brooklawnia_cerclae	0.0	15938.0	0.0	0.0	9096.0	0.0	9328.0	0.0	0.0	0.0	0.0	0.0	34362.0
d__Bacteria;k__unclassified_d__Bacteria;p__Actinobacteria;c__Actinomycetia;o__Micrococcales;f__Microbacteriaceae;g__Frondihabitans;s__Frondihabitans_sp._762G35	0.0	14662.0	0.0	0.0	9988.0	0.0	9672.0	0.0	0.0	0.0	0.0	0.0	34322.0
d__Bacteria;k__unclassified_d__Bacteria;p__Gemmatimonadetes;c__unclassified_p__Gemmatimonadetes;o__unclassified_p__Gemmatimonadetes;f__unclassified_p__Gemmatimonadetes;g__unclassified_p__Gemmatimonadetes;s__Gemmatimonadetes_bacterium	0.0	14936.0	0.0	0.0	9408.0	0.0	9976.0	0.0	0.0	0.0	0.0	0.0	34320.0
d__Bacteria;k__unclassified_d__Bacteria;p__Actinobacteria;c__Actinomycetia;o__Micrococcales;f__Microbacteriaceae;g__Microbacterium;s__Microbacterium_sp._MEC084	52.0	15308.0	0.0	0.0	9224.0	0.0	9390.0	0.0	0.0	0.0	0.0	0.0	33974.0
d__Bacteria;k__unclassified_d__Bacteria;p__Firmicutes;c__Bacilli;o__Bacillales;f__Staphylococcaceae;g__Staphylococcus;s__Staphylococcus_ureilyticus	0.0	0.0	0.0	0.0	0.0	0.0	0.0	16998.0	0.0	0.0	0.0	16874.0	33872.0
d__Bacteria;k__unclassified_d__Bacteria;p__Proteobacteria;c__Gammaproteobacteria;o__Pseudomonadales;f__Pseudomonadaceae;g__Pseudomonas;s__Pseudomonas_sp._NBRC_111138	0.0	0.0	8594.0	7964.0	0.0	3566.0	2.0	0.0	2656.0	2962.0	8040.0	0.0	33784.0
d__Bacteria;k__unclassified_d__Bacteria;p__Actinobacteria;c__Actinomycetia;o__Micrococcales;f__Microbacteriaceae;g__unclassified_f__Microbacteriaceae;s__Microbacteriaceae_bacterium	38.0	16070.0	0.0	0.0	8596.0	4.0	9056.0	0.0	0.0	2.0	2.0	0.0	33768.0
d__Bacteria;k__unclassified_d__Bacteria;p__Proteobacteria;c__Gammaproteobacteria;o__Pseudomonadales;f__Pseudomonadaceae;g__Pseudomonas;s__Pseudomonas_coronafaciens	4.0	0.0	7138.0	6894.0	2.0	4810.0	2.0	0.0	3156.0	3928.0	7726.0	0.0	33660.0
d__Viruses;k__Heunggongvirae;p__Uroviricota;c__Caudoviricetes;o__unclassified_c__Caudoviricetes;f__Siphoviridae;g__unclassified_f__Siphoviridae;s__Brochothrix_phage_BL3	0.0	0.0	6362.0	8896.0	0.0	2098.0	0.0	0.0	3570.0	3966.0	8670.0	0.0	33562.0
d__Bacteria;k__unclassified_d__Bacteria;p__Proteobacteria;c__Gammaproteobacteria;o__Enterobacterales;f__Yersiniaceae;g__Rouxiella;s__Rouxiella_chamberiensis	0.0	0.0	7448.0	4858.0	0.0	4298.0	2.0	0.0	5318.0	7174.0	4374.0	0.0	33472.0
d__Bacteria;k__unclassified_d__Bacteria;p__Proteobacteria;c__Gammaproteobacteria;o__Pseudomonadales;f__Pseudomonadaceae;g__Pseudomonas;s__Pseudomonas_sp._Ag1	0.0	0.0	5116.0	5124.0	0.0	6986.0	0.0	0.0	4326.0	5528.0	6084.0	0.0	33164.0
d__Bacteria;k__unclassified_d__Bacteria;p__Proteobacteria;c__Gammaproteobacteria;o__Pseudomonadales;f__Pseudomonadaceae;g__Pseudomonas;s__Pseudomonas_paralactis	0.0	0.0	7172.0	7344.0	0.0	4282.0	8.0	0.0	3170.0	3696.0	7142.0	0.0	32814.0
d__Bacteria;k__unclassified_d__Bacteria;p__Proteobacteria;c__Gammaproteobacteria;o__Pseudomonadales;f__Pseudomonadaceae;g__Pseudomonas;s__Pseudomonas_sp._WS_5059	0.0	0.0	5676.0	5314.0	0.0	7528.0	10.0	0.0	3862.0	4488.0	5816.0	0.0	32694.0
d__Bacteria;k__unclassified_d__Bacteria;p__Proteobacteria;c__Gammaproteobacteria;o__Pseudomonadales;f__Pseudomonadaceae;g__Pseudomonas;s__Pseudomonas_monteilii	2.0	0.0	7722.0	6908.0	0.0	4532.0	4.0	2.0	2902.0	3596.0	6882.0	0.0	32550.0
d__Bacteria;k__unclassified_d__Bacteria;p__Bacteroidota;c__Bacteroidia;o__Bacteroidales;f__Rikenellaceae;g__unclassified_f__Rikenellaceae;s__Rikenellaceae_bacterium	0.0	0.0	0.0	0.0	0.0	0.0	0.0	16416.0	0.0	0.0	0.0	16098.0	32514.0
d__Bacteria;k__unclassified_d__Bacteria;p__Firmicutes;c__Bacilli;o__Lactobacillales;f__Carnobacteriaceae;g__Carnobacterium;s__unclassified_g__Carnobacterium	0.0	1642.0	3878.0	6012.0	3490.0	2352.0	2644.0	0.0	3676.0	4808.0	3906.0	0.0	32408.0
d__Bacteria;k__unclassified_d__Bacteria;p__Proteobacteria;c__Gammaproteobacteria;o__Enterobacterales;f__Enterobacteriaceae;g__Leclercia;s__Leclercia_adecarboxylata	0.0	108.0	7700.0	5290.0	0.0	3698.0	0.0	0.0	3860.0	5792.0	5516.0	0.0	31964.0
d__Bacteria;k__unclassified_d__Bacteria;p__Firmicutes;c__Bacilli;o__Bacillales;f__Planococcaceae;g__Sporosarcina;s__Sporosarcina_globispora	0.0	132.0	6324.0	7666.0	392.0	2088.0	306.0	374.0	3426.0	4196.0	6616.0	436.0	31956.0
d__Bacteria;k__unclassified_d__Bacteria;p__Bacteroidota;c__Flavobacteriia;o__Flavobacteriales;f__Weeksellaceae;g__Cloacibacterium;s__Cloacibacterium_sp.	0.0	48.0	24.0	30.0	18820.0	40.0	12870.0	0.0	48.0	36.0	36.0	0.0	31952.0
d__Bacteria;k__unclassified_d__Bacteria;p__Firmicutes;c__Bacilli;o__Bacillales;f__Staphylococcaceae;g__Staphylococcus;s__Staphylococcus_sp._GDY8P29P	0.0	0.0	0.0	0.0	0.0	0.0	0.0	15662.0	0.0	0.0	0.0	16048.0	31710.0
d__Bacteria;k__unclassified_d__Bacteria;p__Proteobacteria;c__Gammaproteobacteria;o__Pseudomonadales;f__Pseudomonadaceae;g__Pseudomonas;s__Pseudomonas_protegens	26.0	4.0	6656.0	5848.0	2.0	5408.0	12.0	0.0	3306.0	4150.0	6296.0	0.0	31708.0
d__Bacteria;k__unclassified_d__Bacteria;p__Proteobacteria;c__Gammaproteobacteria;o__Xanthomonadales;f__Xanthomonadaceae;g__Xanthomonas;s__Xanthomonas_citri	58.0	13416.0	174.0	144.0	8202.0	136.0	8964.0	22.0	152.0	138.0	112.0	8.0	31526.0
d__Bacteria;k__unclassified_d__Bacteria;p__Firmicutes;c__Bacilli;o__Lactobacillales;f__Lactobacillaceae;g__Leuconostoc;s__Leuconostoc_pseudomesenteroides	0.0	0.0	4000.0	3894.0	0.0	5426.0	6.0	0.0	6532.0	7078.0	4314.0	0.0	31250.0
d__Bacteria;k__unclassified_d__Bacteria;p__Proteobacteria;c__Gammaproteobacteria;o__Pseudomonadales;f__Pseudomonadaceae;g__Pseudomonas;s__Pseudomonas_sp._22_E_5	0.0	0.0	6988.0	6754.0	0.0	3914.0	2.0	0.0	2956.0	3378.0	7128.0	0.0	31120.0
d__Bacteria;k__unclassified_d__Bacteria;p__Proteobacteria;c__Gammaproteobacteria;o__Pseudomonadales;f__Pseudomonadaceae;g__Pseudomonas;s__Pseudomonas_sp._Fl5BN2	0.0	0.0	6042.0	6006.0	0.0	3504.0	2.0	0.0	3910.0	4070.0	7374.0	0.0	30908.0
d__Bacteria;k__unclassified_d__Bacteria;p__Actinobacteria;c__Actinomycetia;o__Corynebacteriales;f__Nocardiaceae;g__Rhodococcus;s__Rhodococcus_ruber	404.0	12360.0	376.0	144.0	8114.0	22.0	8978.0	78.0	68.0	32.0	138.0	76.0	30790.0
d__Bacteria;k__unclassified_d__Bacteria;p__Actinobacteria;c__Actinomycetia;o__Micrococcales;f__Microbacteriaceae;g__Microbacterium;s__Microbacterium_sp._SCN_70-200	0.0	13254.0	2.0	0.0	8292.0	0.0	9236.0	0.0	0.0	0.0	0.0	0.0	30784.0
d__Bacteria;k__unclassified_d__Bacteria;p__Proteobacteria;c__Gammaproteobacteria;o__Enterobacterales;f__Pectobacteriaceae;g__Pectobacterium;s__Pectobacterium_odoriferum	0.0	0.0	7562.0	4864.0	0.0	3680.0	2.0	0.0	4050.0	5920.0	4608.0	0.0	30686.0
d__Bacteria;k__unclassified_d__Bacteria;p__Firmicutes;c__Bacilli;o__Lactobacillales;f__Lactobacillaceae;g__Limosilactobacillus;s__Limosilactobacillus_fermentum	0.0	0.0	1982.0	2304.0	32.0	6902.0	12.0	0.0	8044.0	8772.0	2530.0	0.0	30578.0
d__Bacteria;k__unclassified_d__Bacteria;p__Firmicutes;c__Bacilli;o__Lactobacillales;f__Streptococcaceae;g__Lactococcus;s__Lactococcus_cremoris	0.0	0.0	1646.0	1548.0	20.0	7988.0	8.0	0.0	6848.0	10956.0	1514.0	0.0	30528.0
d__Bacteria;k__unclassified_d__Bacteria;p__Actinobacteria;c__Actinomycetia;o__Corynebacteriales;f__Nocardiaceae;g__Rhodococcus;s__Rhodococcus_sp._NJ-530	7010.0	2030.0	6040.0	2798.0	2804.0	528.0	2710.0	1648.0	654.0	548.0	2420.0	1318.0	30508.0
d__Bacteria;k__unclassified_d__Bacteria;p__Actinobacteria;c__Actinomycetia;o__Micrococcales;f__Microbacteriaceae;g__Microbacterium;s__Microbacterium_sp._SUBG005	0.0	13490.0	0.0	0.0	8502.0	0.0	8374.0	0.0	0.0	0.0	0.0	0.0	30366.0
d__Bacteria;k__unclassified_d__Bacteria;p__Proteobacteria;c__Gammaproteobacteria;o__unclassified_c__Gammaproteobacteria;f__unclassified_c__Gammaproteobacteria;g__unclassified_c__Gammaproteobacteria;s__Gammaproteobacteria_bacterium	2.0	0.0	5810.0	5686.0	0.0	5158.0	4.0	0.0	3456.0	4268.0	5812.0	0.0	30196.0
d__Bacteria;k__unclassified_d__Bacteria;p__Bacteroidota;c__Flavobacteriia;o__Flavobacteriales;f__Weeksellaceae;g__Elizabethkingia;s__Elizabethkingia_anophelis	0.0	136.0	92.0	174.0	13790.0	246.0	14190.0	0.0	216.0	250.0	194.0	0.0	29288.0
d__Bacteria;k__unclassified_d__Bacteria;p__Proteobacteria;c__Gammaproteobacteria;o__Pseudomonadales;f__Pseudomonadaceae;g__Pseudomonas;s__Pseudomonas_sp._AP42	0.0	0.0	6394.0	6680.0	0.0	3776.0	4.0	0.0	2224.0	3052.0	7036.0	0.0	29166.0
d__Eukaryota;k__Fungi;p__Ascomycota;c__Saccharomycetes;o__Saccharomycetales;f__Debaryomycetaceae;g__Kurtzmaniella;s__[Candida]_railenensis	0.0	0.0	112.0	54.0	0.0	11850.0	4.0	0.0	9116.0	7800.0	86.0	0.0	29022.0
d__Bacteria;k__unclassified_d__Bacteria;p__Firmicutes;c__Bacilli;o__Lactobacillales;f__Lactobacillaceae;g__Leuconostoc;s__Leuconostoc_sp._BM2	0.0	0.0	2472.0	2630.0	0.0	6114.0	0.0	0.0	7150.0	7742.0	2780.0	0.0	28888.0
d__Bacteria;k__unclassified_d__Bacteria;p__Proteobacteria;c__Gammaproteobacteria;o__Enterobacterales;f__Pectobacteriaceae;g__Pectobacterium;s__Pectobacterium_versatile	0.0	0.0	5520.0	3832.0	0.0	4118.0	0.0	0.0	4804.0	6792.0	3800.0	0.0	28866.0
d__Bacteria;k__unclassified_d__Bacteria;p__Proteobacteria;c__Gammaproteobacteria;o__Enterobacterales;f__Enterobacteriaceae;g__Salmonella;s__Salmonella_sp._3DZ2-4SM	0.0	0.0	2.0	0.0	0.0	0.0	0.0	13910.0	8.0	4.0	0.0	14904.0	28828.0
d__Bacteria;k__unclassified_d__Bacteria;p__Actinobacteria;c__Actinomycetia;o__Micrococcales;f__Microbacteriaceae;g__Gulosibacter;s__Gulosibacter_molinativorax	0.0	14370.0	0.0	0.0	6730.0	0.0	7404.0	0.0	0.0	0.0	0.0	0.0	28504.0
d__Bacteria;k__unclassified_d__Bacteria;p__Actinobacteria;c__Actinomycetia;o__Micrococcales;f__Intrasporangiaceae;g__Ornithinibacter;s__Ornithinibacter_aureus	0.0	12842.0	0.0	0.0	7272.0	0.0	7796.0	0.0	0.0	0.0	0.0	0.0	27910.0
d__Bacteria;k__unclassified_d__Bacteria;p__Proteobacteria;c__Gammaproteobacteria;o__Pseudomonadales;f__Pseudomonadaceae;g__Pseudomonas;s__Pseudomonas_sp._1079	2.0	0.0	6522.0	5984.0	0.0	3654.0	0.0	0.0	2568.0	3094.0	6044.0	0.0	27868.0
d__Bacteria;k__unclassified_d__Bacteria;p__Proteobacteria;c__Deltaproteobacteria;o__Desulfarculales;f__Desulfarculaceae;g__Desulfarculus;s__Desulfarculus_sp.	0.0	12388.0	0.0	0.0	7684.0	0.0	7748.0	0.0	0.0	0.0	0.0	0.0	27820.0
d__Bacteria;k__unclassified_d__Bacteria;p__Actinobacteria;c__Actinomycetia;o__Micrococcales;f__Microbacteriaceae;g__Microbacterium;s__Microbacterium_sp._KRD172	0.0	11624.0	0.0	0.0	7910.0	0.0	8070.0	0.0	0.0	0.0	0.0	0.0	27604.0
d__Bacteria;k__unclassified_d__Bacteria;p__Firmicutes;c__Bacilli;o__Lactobacillales;f__Lactobacillaceae;g__Pediococcus;s__Pediococcus_acidilactici	0.0	0.0	1886.0	2144.0	0.0	5950.0	0.0	0.0	7030.0	8218.0	2158.0	0.0	27386.0
d__Bacteria;k__unclassified_d__Bacteria;p__Proteobacteria;c__Gammaproteobacteria;o__Pseudomonadales;f__Pseudomonadaceae;g__Pseudomonas;s__Pseudomonas_edaphica	0.0	0.0	6510.0	5622.0	0.0	3602.0	0.0	0.0	2388.0	3028.0	6228.0	0.0	27378.0
d__Eukaryota;k__Viridiplantae;p__Streptophyta;c__Magnoliopsida;o__Asterales;f__Asteraceae;g__Tanacetum;s__Tanacetum_cinerariifolium	1230.0	2.0	5784.0	5078.0	6.0	3710.0	4.0	30.0	2514.0	2924.0	5916.0	48.0	27246.0
d__Bacteria;k__unclassified_d__Bacteria;p__Proteobacteria;c__Gammaproteobacteria;o__Pseudomonadales;f__Pseudomonadaceae;g__Pseudomonas;s__Pseudomonas_mandelii	0.0	0.0	5232.0	5630.0	0.0	4486.0	6.0	0.0	2798.0	3398.0	5674.0	0.0	27224.0
d__Bacteria;k__unclassified_d__Bacteria;p__Bacteroidota;c__Flavobacteriia;o__Flavobacteriales;f__Weeksellaceae;g__Cloacibacterium;s__Cloacibacterium_normanense	0.0	96.0	0.0	0.0	14056.0	0.0	12930.0	0.0	0.0	0.0	0.0	0.0	27082.0
d__Bacteria;k__unclassified_d__Bacteria;p__Firmicutes;c__Bacilli;o__Lactobacillales;f__Lactobacillaceae;g__Leuconostoc;s__Leuconostoc_lactis	0.0	0.0	2200.0	2620.0	0.0	5422.0	4.0	0.0	6486.0	7376.0	2738.0	0.0	26846.0
d__Viruses;k__Heunggongvirae;p__Uroviricota;c__Caudoviricetes;o__unclassified_c__Caudoviricetes;f__Autographiviridae;g__Tunggulvirus;s__Pseudomonas_phage_phiGM22-3	0.0	0.0	4728.0	5644.0	0.0	2986.0	0.0	0.0	3572.0	3558.0	6174.0	0.0	26662.0
d__Bacteria;k__unclassified_d__Bacteria;p__Actinobacteria;c__Actinomycetia;o__Micrococcales;f__Microbacteriaceae;g__Microbacterium;s__Microbacterium_saperdae	0.0	9526.0	0.0	0.0	8340.0	0.0	8790.0	0.0	0.0	0.0	0.0	0.0	26656.0
d__Bacteria;k__unclassified_d__Bacteria;p__Firmicutes;c__Bacilli;o__Lactobacillales;f__Streptococcaceae;g__Streptococcus;s__Streptococcus_macedonicus	0.0	0.0	752.0	622.0	0.0	7362.0	2.0	0.0	6374.0	10442.0	856.0	0.0	26410.0
d__Bacteria;k__unclassified_d__Bacteria;p__Proteobacteria;c__Deltaproteobacteria;o__Myxococcales;f__Archangiaceae;g__Archangium;s__Archangium_gephyra	0.0	11300.0	0.0	0.0	7744.0	0.0	7310.0	0.0	0.0	0.0	0.0	0.0	26354.0
d__Bacteria;k__unclassified_d__Bacteria;p__Proteobacteria;c__Gammaproteobacteria;o__Enterobacterales;f__Yersiniaceae;g__Serratia;s__Serratia_sp._BW106	0.0	0.0	6926.0	4054.0	0.0	2904.0	0.0	0.0	3916.0	4836.0	3694.0	0.0	26330.0
d__Bacteria;k__unclassified_d__Bacteria;p__Bacteroidota;c__unclassified_p__Bacteroidota;o__unclassified_p__Bacteroidota;f__unclassified_p__Bacteroidota;g__unclassified_p__Bacteroidota;s__unclassified_p__Bacteroidota	0.0	110.0	202.0	144.0	12752.0	360.0	11726.0	0.0	348.0	346.0	182.0	0.0	26170.0
d__Bacteria;k__unclassified_d__Bacteria;p__Proteobacteria;c__Gammaproteobacteria;o__Enterobacterales;f__Yersiniaceae;g__Rahnella;s__Rahnella_sp._ChDrAdgB13	0.0	0.0	5810.0	4002.0	0.0	3234.0	0.0	0.0	3904.0	5356.0	3840.0	0.0	26146.0
d__Bacteria;k__unclassified_d__Bacteria;p__Firmicutes;c__Bacilli;o__Lactobacillales;f__Enterococcaceae;g__Enterococcus;s__Enterococcus_sp._S133_ASV_20	0.0	0.0	0.0	0.0	0.0	0.0	0.0	12518.0	0.0	0.0	0.0	13504.0	26022.0
d__Bacteria;k__unclassified_d__Bacteria;p__Proteobacteria;c__Gammaproteobacteria;o__Pseudomonadales;f__Pseudomonadaceae;g__Pseudomonas;s__Pseudomonas_palleroniana	0.0	0.0	4876.0	5182.0	0.0	4238.0	0.0	0.0	2608.0	3322.0	5524.0	0.0	25750.0
d__Bacteria;k__unclassified_d__Bacteria;p__Proteobacteria;c__Gammaproteobacteria;o__Pseudomonadales;f__Pseudomonadaceae;g__Pseudomonas;s__Pseudomonas_juntendi	66.0	18.0	3966.0	4518.0	28.0	5270.0	6.0	8.0	2340.0	3348.0	5720.0	10.0	25298.0
d__Eukaryota;k__Fungi;p__Ascomycota;c__Saccharomycetes;o__Saccharomycetales;f__Debaryomycetaceae;g__Candida;s__Candida_maltosa	0.0	0.0	94.0	66.0	0.0	10158.0	4.0	0.0	7952.0	6826.0	76.0	0.0	25176.0
d__Bacteria;k__unclassified_d__Bacteria;p__Bacteroidota;c__Flavobacteriia;o__Flavobacteriales;f__Weeksellaceae;g__Chryseobacterium;s__Chryseobacterium_sp._SNU_WT5	0.0	100.0	2.0	0.0	12800.0	0.0	12140.0	0.0	0.0	0.0	0.0	0.0	25042.0
d__Bacteria;k__unclassified_d__Bacteria;p__Proteobacteria;c__Gammaproteobacteria;o__Pseudomonadales;f__Pseudomonadaceae;g__Pseudomonas;s__Pseudomonas_sp._CYM-20-01	0.0	0.0	5760.0	5136.0	0.0	3400.0	0.0	0.0	2264.0	3070.0	5378.0	0.0	25008.0
d__Bacteria;k__unclassified_d__Bacteria;p__Proteobacteria;c__Gammaproteobacteria;o__Pseudomonadales;f__Pseudomonadaceae;g__Pseudomonas;s__Pseudomonas_sp._TAE6080	0.0	0.0	4118.0	3806.0	0.0	5264.0	2.0	0.0	2892.0	3806.0	4698.0	0.0	24586.0
d__Bacteria;k__unclassified_d__Bacteria;p__Actinobacteria;c__Actinomycetia;o__Micrococcales;f__Microbacteriaceae;g__Gulosibacter;s__Gulosibacter_massiliensis	0.0	10646.0	0.0	0.0	6338.0	0.0	7564.0	0.0	0.0	0.0	0.0	0.0	24548.0
d__Eukaryota;k__Fungi;p__Ascomycota;c__Saccharomycetes;o__Saccharomycetales;f__Debaryomycetaceae;g__Millerozyma;s__Millerozyma_farinosa	0.0	0.0	78.0	62.0	0.0	9856.0	12.0	0.0	7986.0	6362.0	62.0	0.0	24418.0
d__Eukaryota;k__Fungi;p__Ascomycota;c__Sordariomycetes;o__Hypocreales;f__Cordycipitaceae;g__Beauveria;s__Beauveria_bassiana	66.0	8.0	72.0	60.0	28.0	11010.0	12.0	12.0	6330.0	6736.0	70.0	0.0	24404.0
d__Bacteria;k__unclassified_d__Bacteria;p__Actinobacteria;c__Actinomycetia;o__Micrococcales;f__Microbacteriaceae;g__Microbacterium;s__Microbacterium_sp._NIBRBAC000506063	0.0	11232.0	0.0	0.0	6510.0	0.0	6632.0	0.0	0.0	0.0	0.0	0.0	24374.0
d__Bacteria;k__unclassified_d__Bacteria;p__Firmicutes;c__Bacilli;o__Lactobacillales;f__Enterococcaceae;g__Tetragenococcus;s__Tetragenococcus_koreensis	0.0	0.0	0.0	0.0	0.0	0.0	0.0	12048.0	0.0	0.0	0.0	12184.0	24232.0
d__Bacteria;k__unclassified_d__Bacteria;p__Bacteroidota;c__Flavobacteriia;o__Flavobacteriales;f__Weeksellaceae;g__Chryseobacterium;s__Chryseobacterium_sp._VAUSW3	0.0	92.0	0.0	0.0	12614.0	0.0	11474.0	0.0	0.0	0.0	0.0	0.0	24180.0
d__Bacteria;k__unclassified_d__Bacteria;p__Bacteroidota;c__Flavobacteriia;o__Flavobacteriales;f__Weeksellaceae;g__Chryseobacterium;s__Chryseobacterium_sp._HMWF001	0.0	18.0	0.0	0.0	14202.0	0.0	9752.0	0.0	0.0	0.0	0.0	0.0	23972.0
d__Bacteria;k__unclassified_d__Bacteria;p__Proteobacteria;c__Gammaproteobacteria;o__Pseudomonadales;f__Pseudomonadaceae;g__Pseudomonas;s__Pseudomonas_sp._So3.2b	0.0	0.0	3968.0	3512.0	0.0	5806.0	0.0	0.0	3068.0	3342.0	4272.0	0.0	23968.0
d__Bacteria;k__unclassified_d__Bacteria;p__Actinobacteria;c__Actinomycetia;o__Corynebacteriales;f__Corynebacteriaceae;g__Corynebacterium;s__Corynebacterium_pseudodiphtheriticum	0.0	0.0	5362.0	4740.0	0.0	3590.0	0.0	0.0	2126.0	2654.0	5428.0	0.0	23900.0
d__Bacteria;k__unclassified_d__Bacteria;p__Actinobacteria;c__Actinomycetia;o__Micrococcales;f__Microbacteriaceae;g__Microbacterium;s__Microbacterium_yannicii	0.0	11120.0	0.0	0.0	5860.0	0.0	6914.0	0.0	0.0	0.0	0.0	0.0	23894.0
d__Bacteria;k__unclassified_d__Bacteria;p__Actinobacteria;c__Actinomycetia;o__Micrococcales;f__Microbacteriaceae;g__Microbacterium;s__Microbacterium_sp._BWT-G7	0.0	10118.0	0.0	0.0	6386.0	0.0	7384.0	0.0	0.0	0.0	0.0	0.0	23888.0
d__Bacteria;k__unclassified_d__Bacteria;p__Proteobacteria;c__Gammaproteobacteria;o__Pseudomonadales;f__Pseudomonadaceae;g__Pseudomonas;s__Pseudomonas_sp._FSL_R10-0765	0.0	0.0	3420.0	3498.0	0.0	4278.0	0.0	0.0	3684.0	4524.0	4374.0	0.0	23778.0
d__Bacteria;k__unclassified_d__Bacteria;p__Proteobacteria;c__Gammaproteobacteria;o__Pseudomonadales;f__Pseudomonadaceae;g__Pseudomonas;s__Pseudomonas_sp._BS-2016	0.0	0.0	5468.0	5264.0	0.0	3014.0	6.0	0.0	2382.0	2538.0	5106.0	0.0	23778.0
d__Bacteria;k__unclassified_d__Bacteria;p__Proteobacteria;c__Gammaproteobacteria;o__Enterobacterales;f__Yersiniaceae;g__Rahnella;s__Rahnella_bonaserana	0.0	0.0	5696.0	3480.0	0.0	2838.0	8.0	0.0	3208.0	4856.0	3560.0	0.0	23646.0
d__Bacteria;k__unclassified_d__Bacteria;p__Proteobacteria;c__Gammaproteobacteria;o__Pseudomonadales;f__Pseudomonadaceae;g__Pseudomonas;s__Pseudomonas_mucoides	0.0	0.0	4998.0	4712.0	0.0	3762.0	0.0	0.0	2380.0	3046.0	4716.0	0.0	23614.0
d__Bacteria;k__unclassified_d__Bacteria;p__Proteobacteria;c__Gammaproteobacteria;o__Pseudomonadales;f__Pseudomonadaceae;g__Pseudomonas;s__Pseudomonas_sp._L13	0.0	0.0	5828.0	5328.0	0.0	2462.0	0.0	0.0	1986.0	2130.0	5870.0	0.0	23604.0
d__Bacteria;k__unclassified_d__Bacteria;p__Actinobacteria;c__Actinomycetia;o__Micrococcales;f__Microbacteriaceae;g__Microbacterium;s__Microbacterium_sp._H83	0.0	10800.0	0.0	0.0	6270.0	0.0	6438.0	0.0	0.0	0.0	0.0	0.0	23508.0
d__Bacteria;k__unclassified_d__Bacteria;p__Firmicutes;c__Bacilli;o__Lactobacillales;f__Lactobacillaceae;g__Leuconostoc;s__Leuconostoc_carnosum	0.0	0.0	3066.0	3040.0	0.0	3818.0	2.0	0.0	4810.0	5242.0	3506.0	0.0	23484.0
d__Bacteria;k__unclassified_d__Bacteria;p__Firmicutes;c__Bacilli;o__Lactobacillales;f__Enterococcaceae;g__Enterococcus;s__Enterococcus_lactis	0.0	3526.0	152.0	124.0	8350.0	1436.0	6516.0	0.0	1200.0	1986.0	170.0	0.0	23460.0
d__Bacteria;k__unclassified_d__Bacteria;p__Proteobacteria;c__Gammaproteobacteria;o__Pseudomonadales;f__Pseudomonadaceae;g__Pseudomonas;s__Pseudomonas_sp._PA-1-5A	0.0	0.0	5686.0	5228.0	0.0	2698.0	0.0	0.0	1866.0	2220.0	5724.0	0.0	23422.0
d__Bacteria;k__unclassified_d__Bacteria;p__Bacteroidota;c__Flavobacteriia;o__Flavobacteriales;f__Weeksellaceae;g__Chryseobacterium;s__Chryseobacterium_mulctrae	0.0	102.0	20.0	94.0	11488.0	72.0	11208.0	0.0	92.0	136.0	70.0	0.0	23282.0
d__Bacteria;k__unclassified_d__Bacteria;p__Proteobacteria;c__Gammaproteobacteria;o__Pseudomonadales;f__Pseudomonadaceae;g__Pseudomonas;s__Pseudomonas_moraviensis	0.0	0.0	4784.0	4968.0	0.0	3148.0	4.0	0.0	2590.0	2800.0	4986.0	0.0	23280.0
d__Bacteria;k__unclassified_d__Bacteria;p__Firmicutes;c__Bacilli;o__Bacillales;f__Bacillaceae;g__Peribacillus;s__Peribacillus_asahii	0.0	0.0	4002.0	5886.0	0.0	1670.0	4.0	0.0	2954.0	3578.0	5056.0	0.0	23150.0
d__Bacteria;k__unclassified_d__Bacteria;p__Firmicutes;c__Bacilli;o__Bacillales;f__Staphylococcaceae;g__Staphylococcus;s__Staphylococcus_pseudoxylosus	0.0	0.0	0.0	0.0	0.0	0.0	0.0	11222.0	0.0	0.0	0.0	11836.0	23058.0
d__Bacteria;k__unclassified_d__Bacteria;p__Firmicutes;c__Bacilli;o__Lactobacillales;f__Lactobacillaceae;g__Leuconostoc;s__Leuconostoc_miyukkimchii	0.0	0.0	2966.0	2968.0	0.0	3952.0	0.0	0.0	4910.0	4924.0	3328.0	0.0	23048.0
d__Bacteria;k__unclassified_d__Bacteria;p__Proteobacteria;c__Gammaproteobacteria;o__Pseudomonadales;f__Pseudomonadaceae;g__Pseudomonas;s__Pseudomonas_sp._NZIPFR-PS2	0.0	0.0	5844.0	5232.0	0.0	2748.0	0.0	0.0	2002.0	2382.0	4600.0	0.0	22808.0
d__Bacteria;k__unclassified_d__Bacteria;p__Proteobacteria;c__Gammaproteobacteria;o__Enterobacterales;f__Enterobacteriaceae;g__Citrobacter;s__Citrobacter_freundii	2.0	704.0	2076.0	1654.0	0.0	4642.0	2.0	0.0	6282.0	5538.0	1824.0	0.0	22724.0
d__Viruses;k__Heunggongvirae;p__Uroviricota;c__Caudoviricetes;o__unclassified_c__Caudoviricetes;f__Ackermannviridae;g__unclassified_f__Ackermannviridae;s__Dickeya_phage_phiDP23.1	0.0	242.0	4072.0	2680.0	0.0	3438.0	0.0	0.0	4638.0	5146.0	2490.0	0.0	22706.0
d__Bacteria;k__unclassified_d__Bacteria;p__Proteobacteria;c__Gammaproteobacteria;o__Pseudomonadales;f__Pseudomonadaceae;g__Pseudomonas;s__Pseudomonas_sp._06C_126	0.0	0.0	4234.0	4058.0	0.0	4260.0	4.0	0.0	2444.0	2712.0	4820.0	0.0	22532.0
d__Bacteria;k__unclassified_d__Bacteria;p__Proteobacteria;c__Gammaproteobacteria;o__Pseudomonadales;f__Pseudomonadaceae;g__Pseudomonas;s__Pseudomonas_sp._PA-3-6H	0.0	0.0	5514.0	5170.0	0.0	2278.0	0.0	0.0	1768.0	2086.0	5652.0	0.0	22468.0
d__Bacteria;k__unclassified_d__Bacteria;p__Actinobacteria;c__Actinomycetia;o__Micrococcales;f__Microbacteriaceae;g__Microbacterium;s__Microbacterium_sp._Leaf320	0.0	10084.0	0.0	0.0	5938.0	0.0	5950.0	0.0	0.0	0.0	0.0	0.0	21972.0
d__Bacteria;k__unclassified_d__Bacteria;p__Actinobacteria;c__Actinomycetia;o__Corynebacteriales;f__Nocardiaceae;g__Rhodococcus;s__Rhodococcus_sp._PvP104	5014.0	1618.0	4386.0	1966.0	1966.0	442.0	1836.0	1260.0	460.0	358.0	1790.0	848.0	21944.0
d__Bacteria;k__unclassified_d__Bacteria;p__Proteobacteria;c__Gammaproteobacteria;o__Moraxellales;f__Moraxellaceae;g__Acinetobacter;s__Acinetobacter_johnsonii	0.0	0.0	4528.0	5106.0	0.0	2588.0	0.0	0.0	2252.0	3044.0	4308.0	0.0	21826.0
d__Bacteria;k__unclassified_d__Bacteria;p__Actinobacteria;c__Actinomycetia;o__Corynebacteriales;f__Mycobacteriaceae;g__Mycobacteroides;s__Mycobacteroides_abscessus	416.0	9368.0	276.0	122.0	5364.0	30.0	5782.0	66.0	42.0	48.0	98.0	92.0	21704.0
d__Bacteria;k__unclassified_d__Bacteria;p__Proteobacteria;c__Gammaproteobacteria;o__Pseudomonadales;f__Pseudomonadaceae;g__Pseudomonas;s__Pseudomonas_paracarnis	0.0	0.0	5190.0	5122.0	0.0	1524.0	0.0	0.0	1664.0	2018.0	6186.0	0.0	21704.0
d__Bacteria;k__unclassified_d__Bacteria;p__Proteobacteria;c__Gammaproteobacteria;o__Enterobacterales;f__Yersiniaceae;g__Rouxiella;s__Rouxiella_sp._S1S-2	0.0	0.0	4630.0	3086.0	0.0	2874.0	0.0	0.0	3260.0	4600.0	3036.0	0.0	21486.0
d__Bacteria;k__unclassified_d__Bacteria;p__Proteobacteria;c__Alphaproteobacteria;o__Rhodobacterales;f__Rhodobacteraceae;g__Paracoccus;s__Paracoccus_zhejiangensis	0.0	9872.0	0.0	0.0	5646.0	0.0	5956.0	0.0	0.0	0.0	0.0	0.0	21474.0
d__Bacteria;k__unclassified_d__Bacteria;p__Firmicutes;c__Bacilli;o__Lactobacillales;f__Streptococcaceae;g__Streptococcus;s__unclassified_g__Streptococcus	0.0	0.0	722.0	508.0	0.0	5918.0	2.0	0.0	4942.0	8610.0	668.0	0.0	21370.0
d__Bacteria;k__unclassified_d__Bacteria;p__Proteobacteria;c__Gammaproteobacteria;o__Pseudomonadales;f__Pseudomonadaceae;g__Pseudomonas;s__Pseudomonas_lactucae	0.0	0.0	4438.0	4400.0	0.0	3236.0	0.0	0.0	2038.0	2812.0	4424.0	0.0	21348.0
d__Bacteria;k__unclassified_d__Bacteria;p__Firmicutes;c__Bacilli;o__Bacillales;f__Staphylococcaceae;g__Mammaliicoccus;s__Mammaliicoccus_sp._P-M58	0.0	0.0	0.0	0.0	0.0	0.0	0.0	10388.0	0.0	0.0	0.0	10830.0	21218.0
d__Bacteria;k__unclassified_d__Bacteria;p__Proteobacteria;c__Gammaproteobacteria;o__Enterobacterales;f__Yersiniaceae;g__Rahnella;s__Rahnella_laticis	0.0	0.0	5214.0	3408.0	0.0	2352.0	0.0	0.0	3012.0	3938.0	3020.0	0.0	20944.0
d__Bacteria;k__unclassified_d__Bacteria;p__unclassified_d__Bacteria;c__unclassified_d__Bacteria;o__unclassified_d__Bacteria;f__unclassified_d__Bacteria;g__unclassified_d__Bacteria;s__unidentified_bacterial_endosymbiont	0.0	0.0	5160.0	3206.0	0.0	2412.0	0.0	0.0	2840.0	3856.0	3452.0	0.0	20926.0
d__Eukaryota;k__Fungi;p__Ascomycota;c__Saccharomycetes;o__Saccharomycetales;f__Debaryomycetaceae;g__Candida;s__Candida_tropicalis	0.0	0.0	62.0	74.0	0.0	8446.0	8.0	0.0	6714.0	5554.0	64.0	0.0	20922.0
d__Bacteria;k__unclassified_d__Bacteria;p__Proteobacteria;c__Gammaproteobacteria;o__Pseudomonadales;f__Pseudomonadaceae;g__Pseudomonas;s__Pseudomonas_sp._AU8050	0.0	0.0	5074.0	4890.0	0.0	1920.0	0.0	0.0	1678.0	1984.0	5374.0	0.0	20920.0
d__Bacteria;k__unclassified_d__Bacteria;p__Proteobacteria;c__Gammaproteobacteria;o__Pseudomonadales;f__Pseudomonadaceae;g__Pseudomonas;s__Pseudomonas_sp._CF150	0.0	0.0	5014.0	4786.0	0.0	2468.0	4.0	0.0	1658.0	1876.0	5090.0	0.0	20896.0
d__Bacteria;k__unclassified_d__Bacteria;p__Firmicutes;c__Bacilli;o__Lactobacillales;f__Streptococcaceae;g__Streptococcus;s__Streptococcus_iniae	0.0	0.0	1180.0	826.0	0.0	5368.0	8.0	0.0	4502.0	7834.0	1000.0	0.0	20718.0
d__Bacteria;k__unclassified_d__Bacteria;p__Actinobacteria;c__Actinomycetia;o__Micrococcales;f__Microbacteriaceae;g__Microbacterium;s__Microbacterium_ihumii	2.0	9122.0	0.0	0.0	5776.0	0.0	5772.0	0.0	0.0	0.0	0.0	0.0	20672.0
d__Bacteria;k__unclassified_d__Bacteria;p__Proteobacteria;c__Gammaproteobacteria;o__Pseudomonadales;f__Pseudomonadaceae;g__Pseudomonas;s__Pseudomonas_sp._SDM007	0.0	0.0	3640.0	3432.0	0.0	4428.0	0.0	0.0	2332.0	2864.0	3974.0	0.0	20670.0
d__Bacteria;k__unclassified_d__Bacteria;p__Proteobacteria;c__Gammaproteobacteria;o__Pseudomonadales;f__Pseudomonadaceae;g__Pseudomonas;s__Pseudomonas_salmasensis	0.0	0.0	5464.0	4862.0	0.0	1794.0	0.0	0.0	1428.0	1686.0	5368.0	0.0	20602.0
d__Bacteria;k__unclassified_d__Bacteria;p__Proteobacteria;c__Gammaproteobacteria;o__Pseudomonadales;f__Pseudomonadaceae;g__Pseudomonas;s__Pseudomonas_sp._WS_5503	0.0	0.0	4272.0	4068.0	0.0	3314.0	4.0	0.0	2122.0	2806.0	3836.0	0.0	20422.0
d__Bacteria;k__unclassified_d__Bacteria;p__Proteobacteria;c__Gammaproteobacteria;o__Pseudomonadales;f__Pseudomonadaceae;g__Pseudomonas;s__Pseudomonas_rhodesiae	0.0	0.0	4464.0	4562.0	0.0	2362.0	0.0	0.0	1842.0	2400.0	4776.0	0.0	20406.0
d__Bacteria;k__unclassified_d__Bacteria;p__Actinobacteria;c__Actinomycetia;o__Micrococcales;f__Micrococcaceae;g__Rothia;s__Rothia_sp._AR01	0.0	9818.0	0.0	0.0	4948.0	0.0	5306.0	0.0	0.0	0.0	0.0	0.0	20072.0
d__Bacteria;k__unclassified_d__Bacteria;p__Proteobacteria;c__Gammaproteobacteria;o__Enterobacterales;f__Enterobacteriaceae;g__Klebsiella;s__Klebsiella_aerogenes	0.0	1282.0	38.0	36.0	0.0	4854.0	0.0	0.0	8290.0	5460.0	68.0	0.0	20028.0
d__Bacteria;k__unclassified_d__Bacteria;p__Firmicutes;c__unclassified_p__Firmicutes;o__unclassified_p__Firmicutes;f__unclassified_p__Firmicutes;g__unclassified_p__Firmicutes;s__unclassified_p__Firmicutes	0.0	1338.0	418.0	366.0	3862.0	3260.0	2710.0	0.0	2820.0	4716.0	504.0	0.0	19994.0
d__Bacteria;k__unclassified_d__Bacteria;p__Proteobacteria;c__Gammaproteobacteria;o__Enterobacterales;f__Yersiniaceae;g__Rahnella;s__Rahnella_contaminans	0.0	0.0	4854.0	2850.0	0.0	2348.0	0.0	0.0	3036.0	4056.0	2812.0	0.0	19956.0
d__Bacteria;k__unclassified_d__Bacteria;p__Actinobacteria;c__Actinomycetia;o__Propionibacteriales;f__Nocardioidaceae;g__Nocardioides;s__Nocardioides_soli	0.0	9126.0	0.0	0.0	5308.0	0.0	5422.0	0.0	0.0	0.0	0.0	0.0	19856.0
d__Bacteria;k__unclassified_d__Bacteria;p__Proteobacteria;c__Gammaproteobacteria;o__Enterobacterales;f__Erwiniaceae;g__Pantoea;s__Pantoea_sp._Al-1710	0.0	38.0	5092.0	3084.0	0.0	2370.0	0.0	0.0	2644.0	3606.0	2984.0	0.0	19818.0
d__Bacteria;k__unclassified_d__Bacteria;p__Proteobacteria;c__Gammaproteobacteria;o__Pseudomonadales;f__Pseudomonadaceae;g__Pseudomonas;s__Pseudomonas_rustica	0.0	0.0	5148.0	4590.0	0.0	1388.0	2.0	0.0	1598.0	1768.0	5174.0	0.0	19668.0
d__Bacteria;k__unclassified_d__Bacteria;p__Proteobacteria;c__Gammaproteobacteria;o__Enterobacterales;f__Yersiniaceae;g__Yersinia;s__Yersinia_kristensenii	0.0	0.0	4960.0	3114.0	0.0	2306.0	0.0	0.0	2834.0	3580.0	2860.0	0.0	19654.0
d__Bacteria;k__unclassified_d__Bacteria;p__Bacteroidota;c__Flavobacteriia;o__Flavobacteriales;f__Weeksellaceae;g__Chryseobacterium;s__Chryseobacterium_sp._PS-8	0.0	80.0	12.0	14.0	10040.0	18.0	9418.0	0.0	24.0	32.0	14.0	0.0	19652.0
d__Bacteria;k__unclassified_d__Bacteria;p__Proteobacteria;c__Gammaproteobacteria;o__Pseudomonadales;f__Pseudomonadaceae;g__Pseudomonas;s__Pseudomonas_sp._52_E_6	0.0	0.0	3086.0	3046.0	0.0	4156.0	8.0	0.0	2598.0	3304.0	3356.0	0.0	19554.0
d__Bacteria;k__unclassified_d__Bacteria;p__Proteobacteria;c__Gammaproteobacteria;o__Enterobacterales;f__Yersiniaceae;g__Rahnella;s__Rahnella_sp._BIGb0603	2.0	106.0	4558.0	2736.0	0.0	2496.0	2.0	0.0	3136.0	3812.0	2656.0	0.0	19504.0
d__Bacteria;k__unclassified_d__Bacteria;p__Proteobacteria;c__Gammaproteobacteria;o__Enterobacterales;f__Enterobacteriaceae;g__Citrobacter;s__Citrobacter_koseri	0.0	116.0	2580.0	2410.0	0.0	4980.0	4.0	0.0	2954.0	3180.0	3144.0	0.0	19368.0
d__Bacteria;k__unclassified_d__Bacteria;p__Cyanobacteria;c__unclassified_p__Cyanobacteria;o__Pseudanabaenales;f__Oculatellaceae;g__Kaiparowitsia;s__Kaiparowitsia_implicata	0.0	0.0	2842.0	2900.0	0.0	4788.0	2.0	0.0	2268.0	2964.0	3538.0	0.0	19302.0
d__Bacteria;k__unclassified_d__Bacteria;p__Bacteroidota;c__unclassified_p__Bacteroidota;o__unclassified_p__Bacteroidota;f__unclassified_p__Bacteroidota;g__unclassified_p__Bacteroidota;s__Bacteroidetes_bacterium	0.0	66.0	112.0	138.0	8260.0	320.0	9598.0	0.0	188.0	290.0	140.0	0.0	19112.0
d__Eukaryota;k__Fungi;p__Ascomycota;c__Dothideomycetes;o__Pleosporales;f__Didymosphaeriaceae;g__Karstenula;s__Karstenula_rhodostoma	0.0	10.0	0.0	0.0	10864.0	0.0	8232.0	0.0	0.0	0.0	0.0	0.0	19106.0
d__Eukaryota;k__Fungi;p__Ascomycota;c__Saccharomycetes;o__Saccharomycetales;f__Debaryomycetaceae;g__Candida;s__Candida_viswanathii	0.0	0.0	56.0	32.0	0.0	7732.0	0.0	0.0	6032.0	5176.0	62.0	0.0	19090.0
d__Bacteria;k__unclassified_d__Bacteria;p__Proteobacteria;c__Gammaproteobacteria;o__Pseudomonadales;f__Pseudomonadaceae;g__Stutzerimonas;s__Stutzerimonas_stutzeri	6.0	2.0	3554.0	3586.0	4.0	3654.0	0.0	8.0	1950.0	2704.0	3604.0	4.0	19076.0
d__Bacteria;k__unclassified_d__Bacteria;p__Proteobacteria;c__Gammaproteobacteria;o__Pseudomonadales;f__Pseudomonadaceae;g__Pseudomonas;s__Pseudomonas_sp._MD195_PC81_125	0.0	0.0	4048.0	3894.0	0.0	2768.0	0.0	0.0	1736.0	2088.0	4430.0	0.0	18964.0
d__Bacteria;k__unclassified_d__Bacteria;p__Proteobacteria;c__Gammaproteobacteria;o__Pseudomonadales;f__Pseudomonadaceae;g__Pseudomonas;s__Pseudomonas_sp._F1002	0.0	0.0	3874.0	3584.0	0.0	2158.0	0.0	0.0	2554.0	2996.0	3732.0	0.0	18898.0
d__Bacteria;k__unclassified_d__Bacteria;p__Proteobacteria;c__Alphaproteobacteria;o__Hyphomicrobiales;f__Brucellaceae;g__Brucella;s__Brucella_pseudogrignonensis	4812.0	1102.0	4164.0	1826.0	1304.0	372.0	1454.0	778.0	372.0	302.0	1654.0	670.0	18810.0
d__Eukaryota;k__Viridiplantae;p__Streptophyta;c__Magnoliopsida;o__Zingiberales;f__Musaceae;g__Ensete;s__Ensete_ventricosum	0.0	0.0	4258.0	4004.0	0.0	2464.0	0.0	0.0	1856.0	1990.0	4170.0	0.0	18742.0
d__Bacteria;k__unclassified_d__Bacteria;p__Proteobacteria;c__Gammaproteobacteria;o__Pseudomonadales;f__Pseudomonadaceae;g__Pseudomonas;s__Pseudomonas_sp._Lz4W	0.0	0.0	2256.0	2832.0	0.0	3910.0	4.0	0.0	3698.0	3696.0	2338.0	0.0	18734.0
d__Bacteria;k__unclassified_d__Bacteria;p__Actinobacteria;c__Actinomycetia;o__Corynebacteriales;f__Nocardiaceae;g__Rhodococcus;s__Rhodococcus_sp._008	4202.0	1224.0	3690.0	1704.0	1754.0	376.0	1670.0	1040.0	390.0	372.0	1522.0	744.0	18688.0
d__Bacteria;k__unclassified_d__Bacteria;p__Proteobacteria;c__Gammaproteobacteria;o__Pseudomonadales;f__Pseudomonadaceae;g__Pseudomonas;s__Pseudomonas_sp._25_R_14	0.0	0.0	3124.0	3060.0	0.0	4012.0	4.0	0.0	2520.0	2658.0	3276.0	0.0	18654.0
d__Bacteria;k__unclassified_d__Bacteria;p__unclassified_d__Bacteria;c__unclassified_d__Bacteria;o__unclassified_d__Bacteria;f__unclassified_d__Bacteria;g__unclassified_d__Bacteria;s__uncultured_bacterium	16.0	852.0	2276.0	2108.0	954.0	3180.0	1080.0	18.0	3142.0	2812.0	1994.0	24.0	18456.0
d__Bacteria;k__unclassified_d__Bacteria;p__Proteobacteria;c__Gammaproteobacteria;o__Pseudomonadales;f__Pseudomonadaceae;g__Pseudomonas;s__Pseudomonas_reactans	0.0	0.0	3752.0	3642.0	0.0	2216.0	6.0	0.0	1990.0	2634.0	4050.0	0.0	18290.0
d__Bacteria;k__unclassified_d__Bacteria;p__Proteobacteria;c__Gammaproteobacteria;o__Enterobacterales;f__Yersiniaceae;g__Rahnella;s__Rahnella_bruchi	0.0	0.0	4530.0	2694.0	0.0	2202.0	0.0	0.0	2826.0	3366.0	2608.0	0.0	18226.0
d__Bacteria;k__unclassified_d__Bacteria;p__Proteobacteria;c__Gammaproteobacteria;o__Enterobacterales;f__Erwiniaceae;g__Pantoea;s__Pantoea_ananatis	0.0	32.0	4282.0	2712.0	0.0	2350.0	0.0	0.0	2726.0	3484.0	2586.0	0.0	18172.0
d__Bacteria;k__unclassified_d__Bacteria;p__Proteobacteria;c__Gammaproteobacteria;o__Pseudomonadales;f__Pseudomonadaceae;g__Pseudomonas;s__Pseudomonas_saxonica	0.0	0.0	2850.0	2982.0	0.0	3942.0	0.0	0.0	2426.0	2652.0	3240.0	0.0	18092.0
d__Bacteria;k__unclassified_d__Bacteria;p__Actinobacteria;c__Actinomycetia;o__Micrococcales;f__Microbacteriaceae;g__Microbacterium;s__Microbacterium_sp._Yaish_1	0.0	3584.0	0.0	0.0	5860.0	0.0	8584.0	0.0	0.0	0.0	0.0	0.0	18028.0
d__Eukaryota;k__Fungi;p__Ascomycota;c__Saccharomycetes;o__Saccharomycetales;f__Debaryomycetaceae;g__Meyerozyma;s__Meyerozyma_guilliermondii	18.0	0.0	56.0	40.0	0.0	7216.0	12.0	0.0	5840.0	4696.0	50.0	0.0	17928.0
d__Bacteria;k__unclassified_d__Bacteria;p__Actinobacteria;c__Actinomycetia;o__Micrococcales;f__Microbacteriaceae;g__Cryobacterium;s__Cryobacterium_sp.	18.0	7892.0	0.0	0.0	4944.0	0.0	4958.0	0.0	0.0	0.0	0.0	0.0	17812.0
d__Bacteria;k__unclassified_d__Bacteria;p__Proteobacteria;c__Gammaproteobacteria;o__Pseudomonadales;f__Pseudomonadaceae;g__Pseudomonas;s__Pseudomonas_sp._Root569	0.0	0.0	3858.0	4144.0	0.0	1964.0	2.0	0.0	1510.0	1774.0	4406.0	0.0	17658.0
d__Bacteria;k__unclassified_d__Bacteria;p__Bacteroidota;c__Flavobacteriia;o__Flavobacteriales;f__Weeksellaceae;g__Cruoricaptor;s__Cruoricaptor_ignavus	0.0	80.0	0.0	0.0	9670.0	0.0	7820.0	0.0	0.0	0.0	0.0	0.0	17570.0
d__Bacteria;k__unclassified_d__Bacteria;p__Proteobacteria;c__Gammaproteobacteria;o__Pseudomonadales;f__Pseudomonadaceae;g__Pseudomonas;s__Pseudomonas_libanensis	0.0	0.0	4222.0	4032.0	0.0	1868.0	0.0	0.0	1408.0	1710.0	4306.0	0.0	17546.0
d__Bacteria;k__unclassified_d__Bacteria;p__Actinobacteria;c__Actinomycetia;o__Micrococcales;f__Microbacteriaceae;g__Microbacterium;s__Microbacterium_sp._CnD16-F	0.0	7504.0	0.0	0.0	4488.0	0.0	5506.0	0.0	0.0	0.0	0.0	0.0	17498.0
d__Bacteria;k__unclassified_d__Bacteria;p__Proteobacteria;c__Gammaproteobacteria;o__Enterobacterales;f__Yersiniaceae;g__Yersinia;s__Yersinia_frederiksenii	0.0	0.0	4132.0	2782.0	0.0	1994.0	2.0	0.0	2542.0	3262.0	2746.0	0.0	17460.0
d__Bacteria;k__unclassified_d__Bacteria;p__Proteobacteria;c__Gammaproteobacteria;o__Pseudomonadales;f__Pseudomonadaceae;g__Pseudomonas;s__Pseudomonas_sp._TAD18	0.0	0.0	3016.0	3014.0	0.0	2886.0	6.0	0.0	3090.0	2614.0	2782.0	0.0	17408.0
d__Bacteria;k__unclassified_d__Bacteria;p__Proteobacteria;c__Gammaproteobacteria;o__Enterobacterales;f__Yersiniaceae;g__Rahnella;s__Rahnella_sp._ERMR1:05	0.0	0.0	3936.0	2446.0	0.0	2078.0	0.0	0.0	2618.0	3638.0	2504.0	0.0	17220.0
d__Bacteria;k__unclassified_d__Bacteria;p__Firmicutes;c__Bacilli;o__Lactobacillales;f__Enterococcaceae;g__Vagococcus;s__Vagococcus_salmoninarum	0.0	0.0	2220.0	3640.0	0.0	1844.0	0.0	0.0	2742.0	3170.0	3600.0	0.0	17216.0
d__Bacteria;k__unclassified_d__Bacteria;p__Firmicutes;c__Bacilli;o__Bacillales;f__Listeriaceae;g__Brochothrix;s__unclassified_g__Brochothrix	0.0	0.0	3648.0	4668.0	0.0	1078.0	0.0	0.0	1524.0	1924.0	4120.0	0.0	16962.0
d__Bacteria;k__unclassified_d__Bacteria;p__Proteobacteria;c__Gammaproteobacteria;o__Pseudomonadales;f__Pseudomonadaceae;g__Pseudomonas;s__Pseudomonas_cichorii	14.0	0.0	3456.0	3292.0	0.0	2854.0	0.0	0.0	1870.0	2252.0	3224.0	0.0	16962.0
d__Bacteria;k__unclassified_d__Bacteria;p__Actinobacteria;c__Actinomycetia;o__Micrococcales;f__Microbacteriaceae;g__Herbiconiux;s__Herbiconiux_solani	222.0	7702.0	142.0	58.0	4188.0	14.0	4400.0	40.0	18.0	38.0	54.0	44.0	16920.0
d__Bacteria;k__unclassified_d__Bacteria;p__Firmicutes;c__Bacilli;o__Lactobacillales;f__Enterococcaceae;g__Enterococcus;s__Enterococcus_sp._JM4C	0.0	0.0	3268.0	4604.0	0.0	1246.0	0.0	0.0	1612.0	1998.0	4170.0	0.0	16898.0
d__Bacteria;k__unclassified_d__Bacteria;p__Firmicutes;c__Erysipelotrichia;o__Erysipelotrichales;f__Turicibacteraceae;g__Turicibacter;s__Turicibacter_sp.	0.0	0.0	608.0	536.0	0.0	4634.0	2.0	0.0	3840.0	6616.0	556.0	0.0	16792.0
d__Bacteria;k__unclassified_d__Bacteria;p__Firmicutes;c__Bacilli;o__Lactobacillales;f__Streptococcaceae;g__Streptococcus;s__Streptococcus_parauberis	0.0	0.0	854.0	582.0	0.0	4540.0	2.0	0.0	3560.0	6390.0	820.0	0.0	16748.0
d__Bacteria;k__unclassified_d__Bacteria;p__Proteobacteria;c__Gammaproteobacteria;o__Pseudomonadales;f__Pseudomonadaceae;g__Pseudomonas;s__Pseudomonas_sp._25_E_4	0.0	0.0	3014.0	2602.0	0.0	3474.0	0.0	0.0	2074.0	2406.0	3074.0	0.0	16644.0
d__Bacteria;k__unclassified_d__Bacteria;p__Proteobacteria;c__Gammaproteobacteria;o__Vibrionales;f__Vibrionaceae;g__Vibrio;s__Vibrio_cholerae	10.0	4.0	3850.0	3810.0	8.0	1586.0	2.0	0.0	1732.0	1834.0	3800.0	0.0	16636.0
d__Bacteria;k__unclassified_d__Bacteria;p__Proteobacteria;c__Gammaproteobacteria;o__Pseudomonadales;f__Pseudomonadaceae;g__Pseudomonas;s__Pseudomonas_cedrina	0.0	0.0	3734.0	3294.0	0.0	2102.0	0.0	0.0	1706.0	2318.0	3454.0	0.0	16608.0
d__Bacteria;k__unclassified_d__Bacteria;p__Proteobacteria;c__Gammaproteobacteria;o__Xanthomonadales;f__Xanthomonadaceae;g__Stenotrophomonas;s__Stenotrophomonas_lactitubi	0.0	0.0	4250.0	3990.0	0.0	1494.0	0.0	0.0	1198.0	1316.0	4356.0	0.0	16604.0
d__Bacteria;k__unclassified_d__Bacteria;p__Proteobacteria;c__Gammaproteobacteria;o__Pseudomonadales;f__Pseudomonadaceae;g__Pseudomonas;s__Pseudomonas_sp._B11D7D	0.0	0.0	2616.0	2364.0	0.0	4156.0	8.0	0.0	2054.0	2506.0	2886.0	0.0	16590.0
d__Bacteria;k__unclassified_d__Bacteria;p__Bacteroidota;c__Flavobacteriia;o__Flavobacteriales;f__Flavobacteriaceae;g__Flavobacterium;s__Flavobacterium_hydatis	0.0	0.0	1550.0	2006.0	0.0	3538.0	0.0	0.0	3440.0	3714.0	2240.0	0.0	16488.0
d__Bacteria;k__unclassified_d__Bacteria;p__Actinobacteria;c__Actinomycetia;o__Micrococcales;f__Microbacteriaceae;g__Microbacterium;s__Microbacterium_lemovicicum	0.0	6882.0	0.0	0.0	4664.0	0.0	4930.0	0.0	0.0	0.0	0.0	0.0	16476.0
d__Bacteria;k__unclassified_d__Bacteria;p__Actinobacteria;c__Actinomycetia;o__Corynebacteriales;f__Mycobacteriaceae;g__Mycobacterium;s__Mycobacterium_tuberculosis	90.0	290.0	610.0	430.0	112.0	4132.0	154.0	12.0	4318.0	5616.0	588.0	12.0	16364.0
d__Bacteria;k__unclassified_d__Bacteria;p__Proteobacteria;c__Gammaproteobacteria;o__Pseudomonadales;f__Pseudomonadaceae;g__Pseudomonas;s__Pseudomonas_costantinii	0.0	0.0	4020.0	3316.0	0.0	1686.0	0.0	0.0	1558.0	1876.0	3890.0	0.0	16346.0
d__Bacteria;k__unclassified_d__Bacteria;p__Actinobacteria;c__Actinomycetia;o__Micrococcales;f__Cellulomonadaceae;g__Cellulomonas;s__Cellulomonas_sp._IC4_254	15564.0	370.0	0.0	0.0	172.0	0.0	214.0	0.0	0.0	4.0	10.0	0.0	16334.0
d__Bacteria;k__unclassified_d__Bacteria;p__Proteobacteria;c__Gammaproteobacteria;o__Enterobacterales;f__Enterobacteriaceae;g__Klebsiella;s__Klebsiella_quasivariicola	0.0	978.0	10.0	18.0	0.0	3966.0	2.0	0.0	6920.0	4350.0	14.0	0.0	16258.0
d__Bacteria;k__unclassified_d__Bacteria;p__Proteobacteria;c__Gammaproteobacteria;o__Pseudomonadales;f__Pseudomonadaceae;g__Pseudomonas;s__Pseudomonas_sp._PA-3-11C	0.0	0.0	4176.0	3668.0	0.0	1482.0	2.0	0.0	1356.0	1430.0	4128.0	0.0	16242.0
d__Eukaryota;k__Fungi;p__Ascomycota;c__Dothideomycetes;o__Pleosporales;f__Didymosphaeriaceae;g__Paraphaeosphaeria;s__Paraphaeosphaeria_sporulosa	0.0	4.0	0.0	0.0	9014.0	0.0	7126.0	0.0	0.0	0.0	0.0	0.0	16144.0
d__Bacteria;k__unclassified_d__Bacteria;p__Proteobacteria;c__Gammaproteobacteria;o__Pseudomonadales;f__Pseudomonadaceae;g__Pseudomonas;s__Pseudomonas_sp._WS_5086	0.0	0.0	3250.0	2836.0	0.0	3146.0	0.0	0.0	1728.0	2120.0	3024.0	0.0	16104.0
d__Bacteria;k__unclassified_d__Bacteria;p__Proteobacteria;c__Gammaproteobacteria;o__Moraxellales;f__Moraxellaceae;g__Acinetobacter;s__Acinetobacter_sp.	0.0	0.0	2720.0	3154.0	0.0	2676.0	2.0	0.0	1698.0	2414.0	3354.0	0.0	16018.0
d__Bacteria;k__unclassified_d__Bacteria;p__Proteobacteria;c__Gammaproteobacteria;o__Pseudomonadales;f__Pseudomonadaceae;g__Pseudomonas;s__Pseudomonas_sp._MF4836	0.0	0.0	2512.0	2454.0	0.0	3470.0	0.0	0.0	1912.0	2626.0	3028.0	0.0	16002.0
d__Bacteria;k__unclassified_d__Bacteria;p__Actinobacteria;c__Actinomycetia;o__Micrococcales;f__Microbacteriaceae;g__Pseudoclavibacter;s__Pseudoclavibacter_triregionum	0.0	4244.0	0.0	0.0	4254.0	0.0	7446.0	0.0	0.0	0.0	0.0	0.0	15944.0
d__Bacteria;k__unclassified_d__Bacteria;p__Bacteroidota;c__Flavobacteriia;o__Flavobacteriales;f__Weeksellaceae;g__Kaistella;s__Kaistella_soli	0.0	30.0	0.0	0.0	8176.0	0.0	7660.0	0.0	0.0	0.0	0.0	0.0	15866.0
d__Bacteria;k__unclassified_d__Bacteria;p__Proteobacteria;c__Gammaproteobacteria;o__Pseudomonadales;f__Pseudomonadaceae;g__Pseudomonas;s__Pseudomonas_sp._PA-1-2A	0.0	0.0	3900.0	3564.0	0.0	1564.0	2.0	0.0	1336.0	1576.0	3916.0	0.0	15858.0
d__Bacteria;k__unclassified_d__Bacteria;p__Proteobacteria;c__Betaproteobacteria;o__Burkholderiales;f__Alcaligenaceae;g__Achromobacter;s__Achromobacter_xylosoxidans	3130.0	1124.0	4192.0	1652.0	1148.0	212.0	1274.0	620.0	396.0	260.0	1314.0	448.0	15770.0
d__Bacteria;k__unclassified_d__Bacteria;p__Firmicutes;c__Bacilli;o__Bacillales;f__Staphylococcaceae;g__Mammaliicoccus;s__Mammaliicoccus_sp._A-M4	0.0	0.0	0.0	0.0	0.0	0.0	0.0	7852.0	0.0	0.0	0.0	7872.0	15724.0
d__Bacteria;k__unclassified_d__Bacteria;p__Bacteroidota;c__Chitinophagia;o__Chitinophagales;f__Chitinophagaceae;g__Sediminibacterium;s__Sediminibacterium_sp.	0.0	0.0	428.0	382.0	0.0	4298.0	0.0	0.0	3716.0	6032.0	522.0	0.0	15378.0
d__Bacteria;k__unclassified_d__Bacteria;p__Firmicutes;c__Bacilli;o__Lactobacillales;f__Enterococcaceae;g__Vagococcus;s__Vagococcus_fluvialis	0.0	0.0	2568.0	3524.0	0.0	1092.0	0.0	0.0	2070.0	2484.0	3522.0	0.0	15260.0
d__Bacteria;k__unclassified_d__Bacteria;p__Proteobacteria;c__Gammaproteobacteria;o__Pseudomonadales;f__Pseudomonadaceae;g__Pseudomonas;s__Pseudomonas_sp._Root9	0.0	0.0	3158.0	2962.0	0.0	2662.0	0.0	0.0	1236.0	1556.0	3606.0	0.0	15180.0
d__Bacteria;k__unclassified_d__Bacteria;p__Bacteroidota;c__Flavobacteriia;o__Flavobacteriales;f__Weeksellaceae;g__Chryseobacterium;s__Chryseobacterium_fistulae	0.0	74.0	10.0	0.0	7678.0	2.0	7350.0	0.0	0.0	6.0	0.0	0.0	15120.0
d__Bacteria;k__unclassified_d__Bacteria;p__Firmicutes;c__Bacilli;o__Lactobacillales;f__Carnobacteriaceae;g__Carnobacterium;s__Carnobacterium_divergens	0.0	0.0	2398.0	3720.0	0.0	1290.0	0.0	0.0	1832.0	2338.0	3504.0	0.0	15082.0
d__Bacteria;k__unclassified_d__Bacteria;p__Firmicutes;c__Bacilli;o__Bacillales;f__Staphylococcaceae;g__Mammaliicoccus;s__Mammaliicoccus_sp._M-M45	0.0	0.0	0.0	0.0	0.0	0.0	0.0	7370.0	0.0	0.0	0.0	7680.0	15050.0
d__Bacteria;k__unclassified_d__Bacteria;p__Bacteroidota;c__Flavobacteriia;o__Flavobacteriales;f__Weeksellaceae;g__Kaistella;s__Kaistella_chaponensis	0.0	52.0	0.0	0.0	7602.0	0.0	7380.0	0.0	0.0	0.0	0.0	0.0	15034.0
d__Bacteria;k__unclassified_d__Bacteria;p__Proteobacteria;c__Gammaproteobacteria;o__Pseudomonadales;f__Pseudomonadaceae;g__Pseudomonas;s__Pseudomonas_sp._ICMP_8385	0.0	0.0	3062.0	3124.0	0.0	1754.0	0.0	0.0	1508.0	1594.0	3916.0	0.0	14958.0
d__Bacteria;k__unclassified_d__Bacteria;p__Actinobacteria;c__Actinomycetia;o__Corynebacteriales;f__Nocardiaceae;g__Rhodococcus;s__Rhodococcus_sp._C1	3260.0	1100.0	3094.0	1198.0	1362.0	314.0	1246.0	782.0	358.0	312.0	1302.0	610.0	14938.0
d__Bacteria;k__unclassified_d__Bacteria;p__Proteobacteria;c__Gammaproteobacteria;o__Pseudomonadales;f__Pseudomonadaceae;g__Pseudomonas;s__Pseudomonas_sp._GL93	0.0	0.0	3182.0	3190.0	0.0	2128.0	2.0	0.0	1264.0	1534.0	3440.0	0.0	14740.0
d__Viruses;k__Heunggongvirae;p__Uroviricota;c__Caudoviricetes;o__unclassified_c__Caudoviricetes;f__Autographiviridae;g__Tunggulvirus;s__Tunggulvirus_f2	0.0	0.0	2760.0	2672.0	0.0	1630.0	0.0	0.0	2154.0	2144.0	3358.0	0.0	14718.0
d__Bacteria;k__unclassified_d__Bacteria;p__Bacteroidota;c__Flavobacteriia;o__Flavobacteriales;f__Weeksellaceae;g__unclassified_f__Weeksellaceae;s__Weeksellaceae_bacterium	0.0	28.0	1054.0	1720.0	3844.0	576.0	3724.0	0.0	1032.0	1184.0	1496.0	0.0	14658.0
d__Bacteria;k__unclassified_d__Bacteria;p__Proteobacteria;c__Gammaproteobacteria;o__Pseudomonadales;f__Pseudomonadaceae;g__Pseudomonas;s__Pseudomonas_sp._24_E_1	0.0	0.0	3332.0	2908.0	0.0	1640.0	0.0	0.0	1622.0	2018.0	3000.0	0.0	14520.0
d__Bacteria;k__unclassified_d__Bacteria;p__Bacteroidota;c__Flavobacteriia;o__Flavobacteriales;f__Weeksellaceae;g__Epilithonimonas;s__Epilithonimonas_bovis	0.0	58.0	14.0	14.0	6612.0	4.0	7776.0	0.0	8.0	2.0	2.0	0.0	14490.0
d__Bacteria;k__unclassified_d__Bacteria;p__Proteobacteria;c__Gammaproteobacteria;o__Pseudomonadales;f__Pseudomonadaceae;g__Pseudomonas;s__Pseudomonas_sp._SDM007_2	0.0	0.0	2686.0	2526.0	0.0	2966.0	6.0	0.0	1500.0	2096.0	2710.0	0.0	14490.0
d__Bacteria;k__unclassified_d__Bacteria;p__Firmicutes;c__Bacilli;o__Lactobacillales;f__Enterococcaceae;g__unclassified_f__Enterococcaceae;s__unclassified_f__Enterococcaceae	0.0	0.0	3088.0	4372.0	0.0	746.0	0.0	0.0	1158.0	1668.0	3458.0	0.0	14490.0
d__Bacteria;k__unclassified_d__Bacteria;p__Bacteroidota;c__Flavobacteriia;o__Flavobacteriales;f__Flavobacteriaceae;g__Flavobacterium;s__Flavobacterium_sp._F-30	0.0	0.0	1384.0	1724.0	0.0	3332.0	0.0	0.0	2420.0	3374.0	2230.0	0.0	14464.0
d__Bacteria;k__unclassified_d__Bacteria;p__Proteobacteria;c__Gammaproteobacteria;o__Pseudomonadales;f__Pseudomonadaceae;g__Pseudomonas;s__Pseudomonas_sp._PA-3-10C	4.0	0.0	3368.0	3288.0	4.0	1610.0	0.0	0.0	1104.0	1382.0	3678.0	0.0	14438.0
d__Bacteria;k__unclassified_d__Bacteria;p__Proteobacteria;c__Gammaproteobacteria;o__Enterobacterales;f__Yersiniaceae;g__Yersinia;s__Yersinia_intermedia	0.0	0.0	3754.0	2308.0	0.0	1578.0	0.0	0.0	1886.0	2584.0	2218.0	0.0	14328.0
d__Bacteria;k__unclassified_d__Bacteria;p__Firmicutes;c__Bacilli;o__Lactobacillales;f__Carnobacteriaceae;g__Carnobacterium;s__Carnobacterium_iners	0.0	0.0	2460.0	3206.0	0.0	1234.0	0.0	0.0	1940.0	2170.0	3274.0	0.0	14284.0
d__Bacteria;k__unclassified_d__Bacteria;p__Proteobacteria;c__Gammaproteobacteria;o__Pseudomonadales;f__Pseudomonadaceae;g__Pseudomonas;s__Pseudomonas_canadensis	0.0	0.0	2892.0	2314.0	0.0	1636.0	0.0	0.0	2340.0	2374.0	2654.0	0.0	14210.0
d__Bacteria;k__unclassified_d__Bacteria;p__Proteobacteria;c__Gammaproteobacteria;o__Pseudomonadales;f__Pseudomonadaceae;g__Pseudomonas;s__Pseudomonas_sp._MF6747	4.0	0.0	3288.0	3272.0	0.0	1654.0	0.0	0.0	1114.0	1372.0	3466.0	0.0	14170.0
d__Bacteria;k__unclassified_d__Bacteria;p__Actinobacteria;c__Actinomycetia;o__Micrococcales;f__Microbacteriaceae;g__Microbacterium;s__Microbacterium_sp._SSW1-7	0.0	6256.0	0.0	0.0	3780.0	0.0	4112.0	0.0	0.0	0.0	0.0	0.0	14148.0
d__Bacteria;k__unclassified_d__Bacteria;p__Actinobacteria;c__Actinomycetia;o__Streptomycetales;f__Streptomycetaceae;g__Streptomyces;s__Streptomyces_sp._AC495_CC817	0.0	5892.0	0.0	0.0	3764.0	0.0	4392.0	0.0	0.0	0.0	0.0	0.0	14048.0
d__Bacteria;k__unclassified_d__Bacteria;p__Proteobacteria;c__Gammaproteobacteria;o__Moraxellales;f__Moraxellaceae;g__Acinetobacter;s__Acinetobacter_lwoffii	0.0	0.0	3350.0	3390.0	0.0	1318.0	0.0	4.0	1220.0	1560.0	3130.0	0.0	13972.0
d__Bacteria;k__unclassified_d__Bacteria;p__Proteobacteria;c__Gammaproteobacteria;o__Pseudomonadales;f__Pseudomonadaceae;g__Pseudomonas;s__Pseudomonas_sp._FSL_W5-0299	0.0	0.0	3298.0	2732.0	0.0	2230.0	6.0	0.0	1320.0	1690.0	2694.0	0.0	13970.0
d__Bacteria;k__unclassified_d__Bacteria;p__Proteobacteria;c__Gammaproteobacteria;o__Pseudomonadales;f__Pseudomonadaceae;g__Pseudomonas;s__Pseudomonas_sp._WCS374	0.0	0.0	3428.0	3578.0	0.0	1102.0	0.0	0.0	910.0	1046.0	3860.0	0.0	13924.0
d__Bacteria;k__unclassified_d__Bacteria;p__Bacteroidota;c__Flavobacteriia;o__Flavobacteriales;f__Flavobacteriaceae;g__Flavobacterium;s__Flavobacterium_frigidimaris	0.0	0.0	1098.0	1746.0	0.0	3306.0	2.0	0.0	2512.0	3126.0	2068.0	0.0	13858.0
d__Bacteria;k__unclassified_d__Bacteria;p__Proteobacteria;c__Gammaproteobacteria;o__Enterobacterales;f__Erwiniaceae;g__Erwinia;s__Erwinia_amylovora	0.0	0.0	3528.0	2184.0	0.0	1522.0	0.0	0.0	1798.0	2490.0	2334.0	0.0	13856.0
d__Bacteria;k__unclassified_d__Bacteria;p__Firmicutes;c__Bacilli;o__Lactobacillales;f__Enterococcaceae;g__Enterococcus;s__Enterococcus_caccae	0.0	0.0	2828.0	3780.0	0.0	814.0	0.0	0.0	1326.0	1626.0	3432.0	0.0	13806.0
d__Bacteria;k__unclassified_d__Bacteria;p__Proteobacteria;c__Gammaproteobacteria;o__Pseudomonadales;f__Pseudomonadaceae;g__Pseudomonas;s__Pseudomonas_toyotomiensis	0.0	0.0	1978.0	2010.0	0.0	3480.0	0.0	0.0	1630.0	2120.0	2586.0	0.0	13804.0
d__Bacteria;k__unclassified_d__Bacteria;p__Proteobacteria;c__Gammaproteobacteria;o__Pseudomonadales;f__Pseudomonadaceae;g__Pseudomonas;s__Pseudomonas_gingeri	0.0	0.0	3224.0	2732.0	0.0	1932.0	2.0	0.0	1512.0	1664.0	2728.0	0.0	13794.0
d__Bacteria;k__unclassified_d__Bacteria;p__Proteobacteria;c__Gammaproteobacteria;o__Enterobacterales;f__Yersiniaceae;g__Yersinia;s__Yersinia_pseudotuberculosis	0.0	0.0	3202.0	1988.0	0.0	1736.0	0.0	0.0	1938.0	2954.0	1860.0	0.0	13678.0
d__Bacteria;k__unclassified_d__Bacteria;p__Proteobacteria;c__Gammaproteobacteria;o__Enterobacterales;f__Pectobacteriaceae;g__Pectobacterium;s__unclassified_g__Pectobacterium	0.0	0.0	3446.0	2200.0	0.0	1480.0	0.0	0.0	1820.0	2492.0	2212.0	0.0	13650.0
d__Bacteria;k__unclassified_d__Bacteria;p__Proteobacteria;c__Gammaproteobacteria;o__Pseudomonadales;f__Pseudomonadaceae;g__Pseudomonas;s__Pseudomonas_sp._FW300-N2F2	0.0	0.0	3550.0	3316.0	0.0	972.0	0.0	0.0	866.0	900.0	4036.0	0.0	13640.0
d__Bacteria;k__unclassified_d__Bacteria;p__Actinobacteria;c__Actinomycetia;o__Micrococcales;f__Microbacteriaceae;g__Microbacterium;s__Microbacterium_sp._69-7	0.0	386.0	0.0	0.0	6706.0	0.0	6546.0	0.0	0.0	0.0	0.0	0.0	13638.0
d__Bacteria;k__unclassified_d__Bacteria;p__Firmicutes;c__Bacilli;o__Lactobacillales;f__Enterococcaceae;g__Enterococcus;s__Enterococcus_casseliflavus	0.0	0.0	2924.0	3714.0	0.0	810.0	0.0	0.0	1208.0	1662.0	3280.0	0.0	13598.0
d__Bacteria;k__unclassified_d__Bacteria;p__Firmicutes;c__Bacilli;o__Bacillales;f__Staphylococcaceae;g__Mammaliicoccus;s__Mammaliicoccus_sp._E-M22	0.0	0.0	0.0	0.0	0.0	0.0	0.0	6834.0	0.0	0.0	0.0	6754.0	13588.0
d__Bacteria;k__unclassified_d__Bacteria;p__Bacteroidota;c__Flavobacteriia;o__Flavobacteriales;f__Weeksellaceae;g__Chryseobacterium;s__Chryseobacterium_piscium	0.0	26.0	12.0	56.0	7494.0	38.0	5850.0	0.0	40.0	38.0	14.0	0.0	13568.0
d__Bacteria;k__unclassified_d__Bacteria;p__Proteobacteria;c__Gammaproteobacteria;o__Pseudomonadales;f__Pseudomonadaceae;g__Pseudomonas;s__Pseudomonas_sp._ATCC_PTA-122608	0.0	0.0	2982.0	2852.0	0.0	1824.0	0.0	0.0	1204.0	1492.0	3082.0	0.0	13436.0
d__Bacteria;k__unclassified_d__Bacteria;p__Bacteroidota;c__Flavobacteriia;o__Flavobacteriales;f__Weeksellaceae;g__Chryseobacterium;s__Chryseobacterium_sp._NEB161	0.0	46.0	8.0	4.0	6922.0	2.0	6410.0	0.0	2.0	8.0	6.0	0.0	13408.0
d__Bacteria;k__unclassified_d__Bacteria;p__Proteobacteria;c__Gammaproteobacteria;o__Pseudomonadales;f__Pseudomonadaceae;g__Pseudomonas;s__Pseudomonas_sp._Larv2_ips	0.0	0.0	1648.0	1924.0	0.0	3292.0	0.0	0.0	1694.0	2080.0	2692.0	0.0	13330.0
d__Bacteria;k__unclassified_d__Bacteria;p__Actinobacteria;c__Actinomycetia;o__Corynebacteriales;f__Mycobacteriaceae;g__Mycobacterium;s__Mycobacterium_sp._MBM	0.0	0.0	1970.0	2054.0	0.0	3416.0	0.0	0.0	1652.0	2076.0	2148.0	0.0	13316.0
d__Bacteria;k__unclassified_d__Bacteria;p__Proteobacteria;c__Gammaproteobacteria;o__Pseudomonadales;f__Pseudomonadaceae;g__Pseudomonas;s__Pseudomonas_sp._WS_5021	0.0	0.0	2238.0	2412.0	0.0	2324.0	4.0	0.0	1836.0	2320.0	2154.0	0.0	13288.0
d__Bacteria;k__unclassified_d__Bacteria;p__Proteobacteria;c__Betaproteobacteria;o__Burkholderiales;f__Alcaligenaceae;g__Achromobacter;s__Achromobacter_sp.	2646.0	1022.0	3450.0	1288.0	1038.0	196.0	1064.0	436.0	336.0	258.0	1116.0	438.0	13288.0
d__Bacteria;k__unclassified_d__Bacteria;p__Proteobacteria;c__Gammaproteobacteria;o__Pseudomonadales;f__Pseudomonadaceae;g__Pseudomonas;s__Pseudomonas_sp._WS_5010	0.0	0.0	2386.0	2552.0	0.0	2100.0	6.0	2.0	1114.0	1566.0	3508.0	0.0	13234.0
d__Bacteria;k__unclassified_d__Bacteria;p__Actinobacteria;c__Actinomycetia;o__Micrococcales;f__Microbacteriaceae;g__Microbacterium;s__Microbacterium_sp._B24	0.0	3288.0	0.0	0.0	4654.0	0.0	5280.0	0.0	0.0	0.0	0.0	0.0	13222.0
d__Bacteria;k__unclassified_d__Bacteria;p__Bacteroidota;c__Flavobacteriia;o__Flavobacteriales;f__Weeksellaceae;g__Chryseobacterium;s__Chryseobacterium_nematophagum	0.0	64.0	0.0	0.0	6946.0	0.0	6180.0	0.0	0.0	2.0	4.0	0.0	13196.0
d__Bacteria;k__unclassified_d__Bacteria;p__Bacteroidota;c__Flavobacteriia;o__Flavobacteriales;f__Flavobacteriaceae;g__Flavobacterium;s__Flavobacterium_sp.	0.0	36.0	584.0	716.0	4060.0	1098.0	3762.0	0.0	940.0	1092.0	752.0	0.0	13040.0
d__Bacteria;k__unclassified_d__Bacteria;p__Bacteroidota;c__Flavobacteriia;o__Flavobacteriales;f__Weeksellaceae;g__Cloacibacterium;s__Cloacibacterium_caeni	0.0	42.0	4.0	2.0	6752.0	0.0	6120.0	0.0	6.0	10.0	0.0	0.0	12936.0
d__Bacteria;k__unclassified_d__Bacteria;p__Actinobacteria;c__Actinomycetia;o__Micrococcales;f__Microbacteriaceae;g__Microbacterium;s__Microbacterium_stercoris	0.0	5908.0	0.0	0.0	3310.0	0.0	3662.0	0.0	0.0	0.0	0.0	0.0	12880.0
d__Bacteria;k__unclassified_d__Bacteria;p__Proteobacteria;c__Gammaproteobacteria;o__Pseudomonadales;f__Pseudomonadaceae;g__Pseudomonas;s__Pseudomonas_sp._FH4	0.0	0.0	2276.0	1986.0	0.0	2922.0	2.0	0.0	1590.0	2124.0	1962.0	0.0	12862.0
d__Bacteria;k__unclassified_d__Bacteria;p__Actinobacteria;c__Actinomycetia;o__Pseudonocardiales;f__Pseudonocardiaceae;g__Actinomycetospora;s__Actinomycetospora_succinea	0.0	6088.0	0.0	0.0	3280.0	0.0	3440.0	0.0	0.0	0.0	0.0	0.0	12808.0
d__Bacteria;k__unclassified_d__Bacteria;p__Proteobacteria;c__Gammaproteobacteria;o__Pseudomonadales;f__Pseudomonadaceae;g__Pseudomonas;s__Pseudomonas_plecoglossicida	0.0	0.0	2846.0	2678.0	0.0	2008.0	0.0	0.0	1200.0	1576.0	2444.0	0.0	12752.0
d__Eukaryota;k__Viridiplantae;p__Streptophyta;c__Magnoliopsida;o__Asterales;f__Asteraceae;g__Cichorium;s__Cichorium_endivia	2574.0	400.0	1228.0	1156.0	6.0	1868.0	6.0	8.0	2232.0	2000.0	1214.0	16.0	12708.0
d__Bacteria;k__unclassified_d__Bacteria;p__Proteobacteria;c__Gammaproteobacteria;o__Enterobacterales;f__Morganellaceae;g__unclassified_f__Morganellaceae;s__unclassified_f__Morganellaceae	0.0	0.0	3392.0	2080.0	0.0	1432.0	0.0	0.0	1454.0	2308.0	2040.0	0.0	12706.0
d__Eukaryota;k__Fungi;p__Ascomycota;c__Saccharomycetes;o__Saccharomycetales;f__Debaryomycetaceae;g__Meyerozyma;s__Meyerozyma_sp._JA9	0.0	0.0	20.0	24.0	0.0	5282.0	0.0	0.0	3968.0	3394.0	18.0	0.0	12706.0
d__Bacteria;k__unclassified_d__Bacteria;p__Bacteroidota;c__Flavobacteriia;o__unclassified_c__Flavobacteriia;f__unclassified_c__Flavobacteriia;g__unclassified_c__Flavobacteriia;s__Flavobacteriia_bacterium	40.0	66.0	0.0	0.0	6348.0	0.0	6244.0	0.0	0.0	0.0	0.0	0.0	12698.0
d__Bacteria;k__unclassified_d__Bacteria;p__Firmicutes;c__Bacilli;o__Lactobacillales;f__Streptococcaceae;g__Lactococcus;s__Lactococcus_petauri	2.0	0.0	1756.0	3076.0	0.0	1192.0	0.0	0.0	1604.0	2176.0	2886.0	0.0	12692.0
d__Bacteria;k__unclassified_d__Bacteria;p__Actinobacteria;c__Actinomycetia;o__Corynebacteriales;f__Nocardiaceae;g__Prescottella;s__Prescottella_equi	1914.0	2606.0	1724.0	720.0	1898.0	150.0	1770.0	484.0	200.0	124.0	660.0	380.0	12630.0
d__Bacteria;k__unclassified_d__Bacteria;p__Firmicutes;c__Bacilli;o__Lactobacillales;f__Streptococcaceae;g__Lactococcus;s__Lactococcus_reticulitermitis	0.0	0.0	922.0	642.0	0.0	3110.0	0.0	0.0	2766.0	4470.0	720.0	0.0	12630.0
d__Bacteria;k__unclassified_d__Bacteria;p__Firmicutes;c__Bacilli;o__Bacillales;f__Staphylococcaceae;g__Staphylococcus;s__Staphylococcus_cohnii	0.0	0.0	0.0	0.0	0.0	0.0	0.0	6134.0	0.0	0.0	0.0	6482.0	12616.0
d__Bacteria;k__unclassified_d__Bacteria;p__Bacteroidota;c__Flavobacteriia;o__Flavobacteriales;f__Weeksellaceae;g__Epilithonimonas;s__Epilithonimonas_mollis	0.0	74.0	0.0	0.0	6618.0	0.0	5922.0	0.0	0.0	0.0	0.0	0.0	12614.0
d__Bacteria;k__unclassified_d__Bacteria;p__Proteobacteria;c__Gammaproteobacteria;o__Enterobacterales;f__Yersiniaceae;g__Yersinia;s__Yersinia_wautersii	0.0	0.0	3224.0	1878.0	0.0	1330.0	0.0	0.0	1700.0	2432.0	1998.0	0.0	12562.0
d__Bacteria;k__unclassified_d__Bacteria;p__Proteobacteria;c__Gammaproteobacteria;o__Enterobacterales;f__Budviciaceae;g__Limnobaculum;s__Limnobaculum_parvum	0.0	0.0	3012.0	2118.0	0.0	1430.0	0.0	0.0	1324.0	2480.0	2196.0	0.0	12560.0
d__Bacteria;k__unclassified_d__Bacteria;p__Actinobacteria;c__Actinomycetia;o__Micrococcales;f__Cellulomonadaceae;g__Cellulomonas;s__Cellulomonas_hominis	12312.0	34.0	0.0	0.0	44.0	0.0	78.0	0.0	0.0	0.0	0.0	0.0	12468.0
d__Bacteria;k__unclassified_d__Bacteria;p__Actinobacteria;c__Actinomycetia;o__Actinomycetales;f__Actinomycetaceae;g__Actinomyces;s__Actinomyces_provencensis	0.0	4090.0	0.0	0.0	4068.0	0.0	4234.0	0.0	0.0	0.0	0.0	0.0	12392.0
d__Bacteria;k__unclassified_d__Bacteria;p__Actinobacteria;c__Actinomycetia;o__Micrococcales;f__Microbacteriaceae;g__Microbacterium;s__Microbacterium_sp._4-7	0.0	5728.0	0.0	0.0	3186.0	0.0	3444.0	0.0	0.0	0.0	0.0	0.0	12358.0
d__Eukaryota;k__Fungi;p__Ascomycota;c__Dothideomycetes;o__Pleosporales;f__Didymosphaeriaceae;g__Bimuria;s__Bimuria_novae-zelandiae	0.0	16.0	0.0	0.0	6966.0	0.0	5370.0	0.0	0.0	0.0	0.0	0.0	12352.0
d__Bacteria;k__unclassified_d__Bacteria;p__Actinobacteria;c__Actinomycetia;o__Corynebacteriales;f__Mycobacteriaceae;g__Mycobacterium;s__Mycobacterium_goodii	32.0	28.0	0.0	0.0	6548.0	0.0	5740.0	0.0	0.0	0.0	0.0	0.0	12348.0
d__Bacteria;k__unclassified_d__Bacteria;p__Firmicutes;c__Bacilli;o__Lactobacillales;f__Lactobacillaceae;g__Weissella;s__Weissella_soli	0.0	0.0	384.0	374.0	0.0	3452.0	2.0	0.0	2912.0	4804.0	414.0	0.0	12342.0
d__Bacteria;k__unclassified_d__Bacteria;p__Actinobacteria;c__Actinomycetia;o__Micrococcales;f__Micrococcaceae;g__Arthrobacter;s__Arthrobacter_castelli	0.0	5470.0	0.0	0.0	3318.0	0.0	3538.0	0.0	0.0	0.0	0.0	0.0	12326.0
d__Bacteria;k__unclassified_d__Bacteria;p__Proteobacteria;c__Gammaproteobacteria;o__Pseudomonadales;f__Pseudomonadaceae;g__Pseudomonas;s__Pseudomonas_petroselini	0.0	0.0	2664.0	2276.0	0.0	1896.0	0.0	0.0	1380.0	1782.0	2326.0	0.0	12324.0
d__Bacteria;k__unclassified_d__Bacteria;p__Firmicutes;c__Bacilli;o__Bacillales;f__Staphylococcaceae;g__Staphylococcus;s__Staphylococcus_gallinarum	0.0	0.0	0.0	0.0	0.0	0.0	0.0	6020.0	0.0	0.0	0.0	6282.0	12302.0
d__Bacteria;k__unclassified_d__Bacteria;p__Proteobacteria;c__Gammaproteobacteria;o__Pseudomonadales;f__Pseudomonadaceae;g__Pseudomonas;s__Pseudomonas_sp._FSL_R10-2964	0.0	0.0	1760.0	2152.0	0.0	958.0	0.0	0.0	2568.0	2312.0	2542.0	0.0	12292.0
d__Bacteria;k__unclassified_d__Bacteria;p__Firmicutes;c__Bacilli;o__Bacillales;f__Bacillaceae;g__Virgibacillus;s__Virgibacillus_profundi	0.0	0.0	2006.0	2706.0	0.0	1218.0	0.0	0.0	1924.0	2008.0	2422.0	0.0	12284.0
d__Bacteria;k__unclassified_d__Bacteria;p__Actinobacteria;c__Actinomycetia;o__Micrococcales;f__Cellulomonadaceae;g__Cellulomonas;s__Cellulomonas_sp._PS-H5	12112.0	68.0	0.0	0.0	32.0	0.0	56.0	0.0	0.0	0.0	0.0	0.0	12268.0
d__Eukaryota;k__Metazoa;p__Nematoda;c__Chromadorea;o__Rhabditida;f__Rhabditidae;g__Caenorhabditis;s__Caenorhabditis_remanei	50.0	230.0	2336.0	1924.0	126.0	1884.0	110.0	6.0	1626.0	1922.0	2050.0	0.0	12264.0
d__Bacteria;k__unclassified_d__Bacteria;p__Firmicutes;c__Bacilli;o__Lactobacillales;f__Lactobacillaceae;g__Companilactobacillus;s__Companilactobacillus_farciminis	22.0	70.0	918.0	934.0	102.0	686.0	56.0	3338.0	710.0	966.0	796.0	3644.0	12242.0
d__Bacteria;k__unclassified_d__Bacteria;p__Actinobacteria;c__Actinomycetia;o__Micrococcales;f__Microbacteriaceae;g__Microbacterium;s__Microbacterium_faecale	0.0	3424.0	0.0	0.0	3296.0	0.0	5516.0	0.0	0.0	0.0	0.0	0.0	12236.0
d__Bacteria;k__unclassified_d__Bacteria;p__Proteobacteria;c__Gammaproteobacteria;o__Pseudomonadales;f__Pseudomonadaceae;g__Pseudomonas;s__Pseudomonas_moorei	0.0	0.0	2352.0	2566.0	0.0	2162.0	0.0	0.0	1066.0	1350.0	2722.0	0.0	12218.0
d__Bacteria;k__unclassified_d__Bacteria;p__Proteobacteria;c__Gammaproteobacteria;o__Vibrionales;f__Vibrionaceae;g__Vibrio;s__Vibrio_parahaemolyticus	0.0	0.0	2966.0	1842.0	54.0	1472.0	30.0	0.0	1496.0	2378.0	1950.0	0.0	12188.0
d__Bacteria;k__unclassified_d__Bacteria;p__Firmicutes;c__Bacilli;o__Lactobacillales;f__Enterococcaceae;g__Enterococcus;s__Enterococcus_durans	0.0	2486.0	6.0	2.0	5396.0	4.0	4244.0	0.0	2.0	6.0	12.0	0.0	12158.0
d__Bacteria;k__unclassified_d__Bacteria;p__Proteobacteria;c__Gammaproteobacteria;o__Pseudomonadales;f__Pseudomonadaceae;g__Pseudomonas;s__Pseudomonas_sp._PvP025	0.0	0.0	2436.0	2636.0	0.0	1694.0	0.0	0.0	1014.0	1420.0	2950.0	0.0	12150.0
d__Bacteria;k__unclassified_d__Bacteria;p__Proteobacteria;c__Gammaproteobacteria;o__Pseudomonadales;f__Pseudomonadaceae;g__Pseudomonas;s__Pseudomonas_iridis	0.0	0.0	2694.0	2864.0	0.0	644.0	0.0	0.0	1354.0	1406.0	3176.0	0.0	12138.0
d__Bacteria;k__unclassified_d__Bacteria;p__Proteobacteria;c__Gammaproteobacteria;o__Pseudomonadales;f__Pseudomonadaceae;g__Pseudomonas;s__Pseudomonas_ogarae	0.0	0.0	2574.0	2532.0	0.0	1758.0	0.0	0.0	1124.0	1308.0	2774.0	0.0	12070.0
d__Bacteria;k__unclassified_d__Bacteria;p__Proteobacteria;c__Betaproteobacteria;o__Burkholderiales;f__Oxalobacteraceae;g__Glaciimonas;s__Glaciimonas_sp.	0.0	0.0	2538.0	2588.0	0.0	1814.0	0.0	0.0	1084.0	1464.0	2566.0	0.0	12054.0
d__Bacteria;k__unclassified_d__Bacteria;p__Firmicutes;c__Bacilli;o__Bacillales;f__Bacillaceae;g__Bacillus;s__Bacillus_thuringiensis	0.0	0.0	1586.0	2382.0	0.0	1094.0	0.0	0.0	2200.0	2476.0	2308.0	0.0	12046.0
d__Bacteria;k__unclassified_d__Bacteria;p__Proteobacteria;c__Gammaproteobacteria;o__Pseudomonadales;f__Pseudomonadaceae;g__Pseudomonas;s__Pseudomonas_migulae	0.0	0.0	2086.0	1968.0	0.0	1638.0	2.0	0.0	1926.0	2116.0	2164.0	0.0	11900.0
d__Bacteria;k__unclassified_d__Bacteria;p__Bacteroidota;c__Flavobacteriia;o__Flavobacteriales;f__Weeksellaceae;g__Elizabethkingia;s__Elizabethkingia_miricola	0.0	38.0	46.0	40.0	5830.0	122.0	5468.0	0.0	80.0	118.0	68.0	0.0	11810.0
d__Bacteria;k__unclassified_d__Bacteria;p__Proteobacteria;c__Gammaproteobacteria;o__Pseudomonadales;f__Pseudomonadaceae;g__Pseudomonas;s__Pseudomonas_frederiksbergensis	0.0	0.0	2046.0	2198.0	0.0	1820.0	2.0	0.0	1514.0	1884.0	2340.0	0.0	11804.0
d__Bacteria;k__unclassified_d__Bacteria;p__Proteobacteria;c__Betaproteobacteria;o__Burkholderiales;f__Burkholderiaceae;g__Burkholderia;s__Burkholderia_sp._RPE67	22.0	14.0	2144.0	1676.0	126.0	1864.0	154.0	14.0	1892.0	2272.0	1572.0	6.0	11756.0
d__Viruses;k__unclassified_d__Viruses;p__unclassified_d__Viruses;c__unclassified_d__Viruses;o__unclassified_d__Viruses;f__unclassified_d__Viruses;g__unclassified_d__Viruses;s__Bacteriophage_sp.	6.0	12.0	2164.0	2530.0	0.0	1358.0	0.0	0.0	1450.0	1906.0	2302.0	0.0	11728.0
d__Bacteria;k__unclassified_d__Bacteria;p__Firmicutes;c__Bacilli;o__Lactobacillales;f__Lactobacillaceae;g__Lactobacillus;s__Lactobacillus_delbrueckii	0.0	0.0	1908.0	1584.0	0.0	1796.0	0.0	0.0	2234.0	2302.0	1900.0	0.0	11724.0
d__Bacteria;k__unclassified_d__Bacteria;p__Bacteroidota;c__Flavobacteriia;o__Flavobacteriales;f__Flavobacteriaceae;g__unclassified_f__Flavobacteriaceae;s__Flavobacteriaceae_bacterium_3519-10	0.0	70.0	0.0	0.0	5954.0	0.0	5692.0	0.0	0.0	0.0	0.0	0.0	11716.0
d__Bacteria;k__unclassified_d__Bacteria;p__Firmicutes;c__Bacilli;o__Lactobacillales;f__Enterococcaceae;g__Enterococcus;s__Enterococcus_sp.	0.0	488.0	298.0	164.0	1506.0	2154.0	1072.0	0.0	2192.0	3534.0	304.0	0.0	11712.0
d__Bacteria;k__unclassified_d__Bacteria;p__Proteobacteria;c__Gammaproteobacteria;o__Pseudomonadales;f__Pseudomonadaceae;g__Pseudomonas;s__Pseudomonas_oleovorans	0.0	0.0	2342.0	2002.0	0.0	1638.0	4.0	0.0	1774.0	1886.0	2054.0	0.0	11700.0
d__Bacteria;k__unclassified_d__Bacteria;p__Proteobacteria;c__Gammaproteobacteria;o__Pseudomonadales;f__Pseudomonadaceae;g__Pseudomonas;s__Pseudomonas_sp._MF6751	0.0	0.0	2866.0	2934.0	0.0	858.0	0.0	0.0	750.0	966.0	3280.0	0.0	11654.0
d__Eukaryota;k__Fungi;p__Ascomycota;c__Saccharomycetes;o__Saccharomycetales;f__Debaryomycetaceae;g__Candida;s__Candida_dubliniensis	0.0	0.0	26.0	50.0	0.0	4738.0	4.0	0.0	3722.0	3048.0	58.0	0.0	11646.0
d__Bacteria;k__unclassified_d__Bacteria;p__Proteobacteria;c__Gammaproteobacteria;o__Pseudomonadales;f__Pseudomonadaceae;g__Pseudomonas;s__Pseudomonas_sp._Sample_24	0.0	0.0	2504.0	2254.0	0.0	1836.0	0.0	0.0	1112.0	1330.0	2570.0	0.0	11606.0
d__Bacteria;k__unclassified_d__Bacteria;p__Proteobacteria;c__Gammaproteobacteria;o__Pseudomonadales;f__Pseudomonadaceae;g__Pseudomonas;s__Pseudomonas_sp._WS_5027	0.0	0.0	2282.0	2122.0	0.0	2372.0	0.0	0.0	1212.0	1468.0	2112.0	0.0	11568.0
d__Bacteria;k__unclassified_d__Bacteria;p__Proteobacteria;c__Gammaproteobacteria;o__Pseudomonadales;f__Pseudomonadaceae;g__Pseudomonas;s__Pseudomonas_fulva	0.0	0.0	2194.0	2188.0	0.0	2296.0	2.0	0.0	1120.0	1352.0	2400.0	0.0	11552.0
d__Bacteria;k__unclassified_d__Bacteria;p__Proteobacteria;c__Gammaproteobacteria;o__Pseudomonadales;f__Pseudomonadaceae;g__Pseudomonas;s__Pseudomonas_sp._OV546	0.0	0.0	3012.0	2550.0	0.0	942.0	2.0	0.0	958.0	1074.0	2974.0	0.0	11512.0
d__Bacteria;k__unclassified_d__Bacteria;p__Firmicutes;c__Bacilli;o__Bacillales;f__Bacillaceae;g__Bacillus;s__unclassified_g__Bacillus	0.0	4.0	1586.0	2244.0	1336.0	644.0	1204.0	0.0	1122.0	1338.0	2032.0	0.0	11510.0
d__Bacteria;k__unclassified_d__Bacteria;p__Firmicutes;c__Bacilli;o__Bacillales;f__unclassified_o__Bacillales;g__Exiguobacterium;s__Exiguobacterium_sp._Leaf196	0.0	124.0	880.0	898.0	274.0	200.0	230.0	3624.0	306.0	410.0	784.0	3738.0	11468.0
d__Bacteria;k__unclassified_d__Bacteria;p__Actinobacteria;c__Actinomycetia;o__Micrococcales;f__Cellulomonadaceae;g__Cellulomonas;s__Cellulomonas_sp._Y8	11458.0	0.0	0.0	0.0	0.0	0.0	6.0	0.0	0.0	0.0	0.0	0.0	11464.0
d__Bacteria;k__unclassified_d__Bacteria;p__Proteobacteria;c__Gammaproteobacteria;o__Pseudomonadales;f__Pseudomonadaceae;g__Pseudomonas;s__Pseudomonas_sp._JAI115	0.0	0.0	2494.0	2418.0	0.0	1558.0	8.0	0.0	960.0	1240.0	2748.0	0.0	11426.0
d__Bacteria;k__unclassified_d__Bacteria;p__Actinobacteria;c__Actinomycetia;o__Corynebacteriales;f__Nocardiaceae;g__Rhodococcus;s__Rhodococcus_sp._GOMB7	2702.0	804.0	2226.0	1102.0	1074.0	184.0	894.0	666.0	248.0	198.0	902.0	414.0	11414.0
d__Bacteria;k__unclassified_d__Bacteria;p__Proteobacteria;c__Gammaproteobacteria;o__Enterobacterales;f__Erwiniaceae;g__Erwinia;s__Erwinia_sp._QL-Z3	0.0	0.0	2650.0	1736.0	0.0	1570.0	0.0	0.0	1666.0	2266.0	1500.0	0.0	11388.0
d__Bacteria;k__unclassified_d__Bacteria;p__Firmicutes;c__Bacilli;o__Lactobacillales;f__Streptococcaceae;g__Streptococcus;s__Streptococcus_thermophilus	0.0	0.0	456.0	406.0	0.0	3140.0	6.0	0.0	2654.0	4200.0	480.0	0.0	11342.0
d__Bacteria;k__unclassified_d__Bacteria;p__Actinobacteria;c__Actinomycetia;o__Corynebacteriales;f__Nocardiaceae;g__Rhodococcus;s__Rhodococcus_sp._FH8	2632.0	708.0	2066.0	1096.0	996.0	248.0	984.0	688.0	228.0	132.0	968.0	494.0	11240.0
d__Bacteria;k__unclassified_d__Bacteria;p__Proteobacteria;c__Gammaproteobacteria;o__Pseudomonadales;f__Pseudomonadaceae;g__Pseudomonas;s__Pseudomonas_sp._TNT11	0.0	0.0	2400.0	1996.0	0.0	2144.0	4.0	0.0	986.0	1264.0	2364.0	0.0	11158.0
d__Bacteria;k__unclassified_d__Bacteria;p__Actinobacteria;c__Actinomycetia;o__Micrococcales;f__Microbacteriaceae;g__Plantibacter;s__Plantibacter_sp._H53	0.0	5142.0	0.0	0.0	2852.0	0.0	3094.0	0.0	0.0	0.0	0.0	0.0	11088.0
d__Bacteria;k__unclassified_d__Bacteria;p__Proteobacteria;c__Gammaproteobacteria;o__Pseudomonadales;f__Pseudomonadaceae;g__Pseudomonas;s__Pseudomonas_sp._FSL_R10-2398	0.0	0.0	1628.0	1810.0	0.0	2850.0	0.0	0.0	1056.0	1526.0	2214.0	0.0	11084.0
d__Bacteria;k__unclassified_d__Bacteria;p__Firmicutes;c__Bacilli;o__Lactobacillales;f__Lactobacillaceae;g__Lentilactobacillus;s__Lentilactobacillus_parabuchneri	0.0	0.0	1036.0	892.0	0.0	2378.0	2.0	0.0	2618.0	3150.0	988.0	0.0	11064.0
d__Bacteria;k__unclassified_d__Bacteria;p__Actinobacteria;c__Actinomycetia;o__Corynebacteriales;f__Corynebacteriaceae;g__Corynebacterium;s__Corynebacterium_glutamicum	0.0	5644.0	0.0	0.0	2596.0	0.0	2766.0	0.0	0.0	0.0	0.0	0.0	11006.0
d__Bacteria;k__unclassified_d__Bacteria;p__Proteobacteria;c__Gammaproteobacteria;o__Enterobacterales;f__Enterobacteriaceae;g__Citrobacter;s__Citrobacter_sp.	0.0	524.0	110.0	102.0	0.0	2436.0	0.0	0.0	4382.0	3294.0	146.0	0.0	10994.0
d__Bacteria;k__unclassified_d__Bacteria;p__Actinobacteria;c__Actinomycetia;o__Micrococcales;f__Microbacteriaceae;g__Microbacterium;s__Microbacterium_paraoxydans	148.0	4166.0	76.0	18.0	3154.0	4.0	3284.0	18.0	8.0	2.0	56.0	20.0	10954.0
d__Bacteria;k__unclassified_d__Bacteria;p__Proteobacteria;c__Gammaproteobacteria;o__Pseudomonadales;f__Pseudomonadaceae;g__Pseudomonas;s__Pseudomonas_allii	0.0	0.0	2404.0	2194.0	0.0	1568.0	0.0	0.0	1000.0	1320.0	2444.0	0.0	10930.0
d__Bacteria;k__unclassified_d__Bacteria;p__Proteobacteria;c__Gammaproteobacteria;o__Enterobacterales;f__Enterobacteriaceae;g__Buttiauxella;s__Buttiauxella_sp._JUb87	0.0	0.0	2444.0	1720.0	0.0	1382.0	2.0	0.0	1548.0	2274.0	1544.0	0.0	10914.0
d__Bacteria;k__unclassified_d__Bacteria;p__Firmicutes;c__Bacilli;o__Bacillales;f__Listeriaceae;g__Listeria;s__Listeria_welshimeri	0.0	0.0	416.0	398.0	0.0	2938.0	4.0	0.0	2326.0	4350.0	482.0	0.0	10914.0
d__Bacteria;k__unclassified_d__Bacteria;p__Proteobacteria;c__Gammaproteobacteria;o__Pseudomonadales;f__Pseudomonadaceae;g__Pseudomonas;s__Pseudomonas_sp._Sample_9	0.0	0.0	2526.0	2552.0	0.0	1268.0	0.0	0.0	922.0	1154.0	2470.0	0.0	10892.0
d__Bacteria;k__unclassified_d__Bacteria;p__Bacteroidota;c__Flavobacteriia;o__Flavobacteriales;f__Weeksellaceae;g__Chryseobacterium;s__Chryseobacterium_sp._MFBS3-17	0.0	46.0	2.0	0.0	5602.0	0.0	5152.0	0.0	2.0	8.0	0.0	0.0	10812.0
d__Bacteria;k__unclassified_d__Bacteria;p__Proteobacteria;c__Gammaproteobacteria;o__Enterobacterales;f__Enterobacteriaceae;g__Buttiauxella;s__Buttiauxella_agrestis	0.0	0.0	2970.0	2010.0	0.0	1106.0	2.0	0.0	1138.0	1808.0	1758.0	0.0	10792.0
d__Bacteria;k__unclassified_d__Bacteria;p__Proteobacteria;c__Gammaproteobacteria;o__Enterobacterales;f__Enterobacteriaceae;g__Enterobacter;s__Enterobacter_roggenkampii	0.0	818.0	40.0	76.0	0.0	2790.0	0.0	0.0	4110.0	2838.0	48.0	0.0	10720.0
d__Bacteria;k__unclassified_d__Bacteria;p__Firmicutes;c__Bacilli;o__Lactobacillales;f__Streptococcaceae;g__Streptococcus;s__Streptococcus_pneumoniae	30.0	4.0	2066.0	1768.0	4.0	1628.0	2.0	2.0	1326.0	2040.0	1834.0	4.0	10708.0
d__Bacteria;k__unclassified_d__Bacteria;p__Proteobacteria;c__Gammaproteobacteria;o__Enterobacterales;f__Enterobacteriaceae;g__Klebsiella;s__Klebsiella_sp._RC2	0.0	738.0	0.0	0.0	0.0	2452.0	4.0	0.0	4588.0	2924.0	0.0	0.0	10706.0
d__Bacteria;k__unclassified_d__Bacteria;p__Firmicutes;c__Bacilli;o__Bacillales;f__Listeriaceae;g__Listeria;s__Listeria_newyorkensis	0.0	0.0	1286.0	2396.0	0.0	1070.0	0.0	0.0	1888.0	2146.0	1800.0	0.0	10586.0
d__Bacteria;k__unclassified_d__Bacteria;p__Actinobacteria;c__Actinomycetia;o__Corynebacteriales;f__Nocardiaceae;g__Rhodococcus;s__Rhodococcus_sp._BH4	2484.0	750.0	2132.0	914.0	1000.0	188.0	912.0	538.0	224.0	170.0	808.0	452.0	10572.0
d__Eukaryota;k__Fungi;p__Ascomycota;c__Saccharomycetes;o__Saccharomycetales;f__Metschnikowiaceae;g__Candida/Metschnikowiaceae;s__[Candida]_intermedia	0.0	0.0	28.0	12.0	0.0	4386.0	0.0	0.0	3228.0	2832.0	42.0	0.0	10528.0
d__Bacteria;k__unclassified_d__Bacteria;p__Bacteroidota;c__Flavobacteriia;o__Flavobacteriales;f__Weeksellaceae;g__Chryseobacterium;s__Chryseobacterium_indoltheticum	0.0	70.0	56.0	98.0	5234.0	94.0	4660.0	0.0	60.0	160.0	90.0	0.0	10522.0
d__Bacteria;k__unclassified_d__Bacteria;p__Actinobacteria;c__Actinomycetia;o__Propionibacteriales;f__Propionibacteriaceae;g__Tessaracoccus;s__Tessaracoccus_flavescens	2.0	2708.0	0.0	0.0	2798.0	0.0	5012.0	0.0	0.0	0.0	0.0	0.0	10520.0
d__Bacteria;k__unclassified_d__Bacteria;p__Proteobacteria;c__Gammaproteobacteria;o__Enterobacterales;f__Erwiniaceae;g__Pantoea;s__Pantoea_agglomerans	0.0	856.0	14.0	14.0	0.0	2802.0	0.0	0.0	4112.0	2712.0	8.0	0.0	10518.0
d__Bacteria;k__unclassified_d__Bacteria;p__Firmicutes;c__Bacilli;o__Lactobacillales;f__Streptococcaceae;g__Streptococcus;s__Streptococcus_agalactiae	0.0	0.0	1738.0	1772.0	0.0	2312.0	0.0	0.0	1144.0	1518.0	1928.0	0.0	10412.0
d__Bacteria;k__unclassified_d__Bacteria;p__Gemmatimonadetes;c__Gemmatimonadetes;o__Gemmatimonadales;f__Gemmatimonadaceae;g__unclassified_f__Gemmatimonadaceae;s__Gemmatimonadaceae_bacterium	0.0	0.0	2652.0	2306.0	0.0	1314.0	0.0	0.0	744.0	1124.0	2244.0	0.0	10384.0
d__Bacteria;k__unclassified_d__Bacteria;p__Proteobacteria;c__Gammaproteobacteria;o__Pseudomonadales;f__Pseudomonadaceae;g__Pseudomonas;s__Pseudomonas_sp._GW101-3H06	2.0	0.0	2120.0	2172.0	0.0	1654.0	2.0	0.0	1008.0	1274.0	2130.0	0.0	10362.0
d__Bacteria;k__unclassified_d__Bacteria;p__Actinobacteria;c__Actinomycetia;o__Micrococcales;f__Cellulomonadaceae;g__Cellulomonas;s__Cellulomonas_sp._GbtcB1	9902.0	180.0	0.0	0.0	126.0	0.0	144.0	0.0	0.0	0.0	0.0	0.0	10352.0
d__Bacteria;k__unclassified_d__Bacteria;p__Proteobacteria;c__Gammaproteobacteria;o__Xanthomonadales;f__Xanthomonadaceae;g__Stenotrophomonas;s__Stenotrophomonas_maltophilia	84.0	28.0	2352.0	2196.0	34.0	1424.0	40.0	10.0	796.0	956.0	2412.0	2.0	10334.0
d__Bacteria;k__unclassified_d__Bacteria;p__Firmicutes;c__Bacilli;o__Bacillales;f__Staphylococcaceae;g__Mammaliicoccus;s__Mammaliicoccus_sp._H-M33	0.0	0.0	0.0	0.0	0.0	0.0	0.0	5164.0	0.0	0.0	0.0	5154.0	10318.0
d__Bacteria;k__unclassified_d__Bacteria;p__Actinobacteria;c__Actinomycetia;o__Micrococcales;f__Promicromonosporaceae;g__Cellulosimicrobium;s__Cellulosimicrobium_cellulans	10198.0	2.0	0.0	0.0	56.0	0.0	46.0	0.0	0.0	0.0	0.0	0.0	10302.0
d__Bacteria;k__unclassified_d__Bacteria;p__Actinobacteria;c__Actinomycetia;o__Propionibacteriales;f__Propionibacteriaceae;g__Granulicoccus;s__Granulicoccus_phenolivorans	0.0	4712.0	0.0	0.0	2778.0	0.0	2792.0	0.0	0.0	0.0	0.0	0.0	10282.0
d__Bacteria;k__unclassified_d__Bacteria;p__Proteobacteria;c__Gammaproteobacteria;o__Pseudomonadales;f__Pseudomonadaceae;g__Pseudomonas;s__Pseudomonas_sp._MF6767	0.0	0.0	2320.0	2022.0	0.0	1644.0	4.0	0.0	944.0	1348.0	1992.0	0.0	10274.0
d__Bacteria;k__unclassified_d__Bacteria;p__Actinobacteria;c__Actinomycetia;o__Corynebacteriales;f__Nocardiaceae;g__Rhodococcus;s__Rhodococcus_sp._MH15	2308.0	714.0	2062.0	1030.0	938.0	236.0	808.0	454.0	236.0	240.0	854.0	372.0	10252.0
d__Bacteria;k__unclassified_d__Bacteria;p__Bacteroidota;c__Sphingobacteriia;o__Sphingobacteriales;f__Sphingobacteriaceae;g__unclassified_f__Sphingobacteriaceae;s__Sphingobacteriaceae_bacterium	9772.0	0.0	0.0	6.0	0.0	22.0	0.0	218.0	12.0	10.0	2.0	144.0	10186.0
d__Bacteria;k__unclassified_d__Bacteria;p__Bacteroidota;c__Flavobacteriia;o__Flavobacteriales;f__Weeksellaceae;g__Chryseobacterium;s__Chryseobacterium_koreense	0.0	32.0	0.0	0.0	5108.0	0.0	5010.0	0.0	4.0	0.0	0.0	0.0	10154.0
d__Bacteria;k__unclassified_d__Bacteria;p__Bacteroidota;c__Flavobacteriia;o__Flavobacteriales;f__Weeksellaceae;g__Epilithonimonas;s__Epilithonimonas_vandammei	0.0	48.0	20.0	14.0	5026.0	42.0	4796.0	0.0	66.0	76.0	28.0	0.0	10116.0
d__Bacteria;k__unclassified_d__Bacteria;p__Firmicutes;c__Bacilli;o__Bacillales;f__Sporolactobacillaceae;g__Sporolactobacillus;s__Sporolactobacillus_pectinivorans	0.0	2658.0	0.0	0.0	2536.0	0.0	4900.0	0.0	0.0	0.0	0.0	0.0	10094.0
d__Bacteria;k__unclassified_d__Bacteria;p__Proteobacteria;c__Gammaproteobacteria;o__Pseudomonadales;f__Pseudomonadaceae;g__Pseudomonas;s__Pseudomonas_sp._WS_5111	0.0	0.0	1878.0	1754.0	0.0	2066.0	0.0	0.0	1258.0	1338.0	1800.0	0.0	10094.0
d__Bacteria;k__unclassified_d__Bacteria;p__Proteobacteria;c__Gammaproteobacteria;o__Pseudomonadales;f__Pseudomonadaceae;g__Pseudomonas;s__Pseudomonas_sp._R81	0.0	0.0	2336.0	2192.0	0.0	1418.0	2.0	0.0	920.0	1230.0	1994.0	0.0	10092.0
d__Bacteria;k__unclassified_d__Bacteria;p__Actinobacteria;c__Actinomycetia;o__Micrococcales;f__Microbacteriaceae;g__Microbacterium;s__Microbacterium_luticocti	0.0	4068.0	0.0	0.0	2596.0	0.0	3380.0	0.0	0.0	0.0	0.0	0.0	10044.0
d__Bacteria;k__unclassified_d__Bacteria;p__Actinobacteria;c__Actinomycetia;o__Corynebacteriales;f__Nocardiaceae;g__Rhodococcus;s__Rhodococcus_sp._66b	2288.0	722.0	1952.0	930.0	824.0	172.0	862.0	568.0	188.0	222.0	816.0	468.0	10012.0
d__Bacteria;k__unclassified_d__Bacteria;p__Bacteroidota;c__Flavobacteriia;o__Flavobacteriales;f__Weeksellaceae;g__Chryseobacterium;s__Chryseobacterium_carnipullorum	0.0	58.0	12.0	18.0	5168.0	14.0	4608.0	0.0	12.0	16.0	4.0	0.0	9910.0
d__Bacteria;k__unclassified_d__Bacteria;p__Actinobacteria;c__Actinomycetia;o__Micrococcales;f__Microbacteriaceae;g__Leucobacter;s__Leucobacter_sp._Psy1	0.0	4766.0	0.0	0.0	2426.0	0.0	2702.0	0.0	0.0	0.0	0.0	0.0	9894.0
d__Bacteria;k__unclassified_d__Bacteria;p__Proteobacteria;c__Gammaproteobacteria;o__Pseudomonadales;f__Pseudomonadaceae;g__Pseudomonas;s__Pseudomonas_sp._58_R_12	0.0	0.0	2124.0	1962.0	0.0	1110.0	0.0	0.0	1214.0	1438.0	2036.0	0.0	9884.0
d__Bacteria;k__unclassified_d__Bacteria;p__Proteobacteria;c__Gammaproteobacteria;o__Enterobacterales;f__Enterobacteriaceae;g__Enterobacter;s__Enterobacter_kobei	0.0	842.0	40.0	58.0	0.0	2498.0	0.0	0.0	3976.0	2404.0	58.0	0.0	9876.0
d__Bacteria;k__unclassified_d__Bacteria;p__Proteobacteria;c__Gammaproteobacteria;o__Enterobacterales;f__Enterobacteriaceae;g__Shigella;s__Shigella_sonnei	0.0	0.0	2326.0	2234.0	0.0	1116.0	0.0	0.0	906.0	1060.0	2230.0	0.0	9872.0
d__Bacteria;k__unclassified_d__Bacteria;p__Bacteroidota;c__Flavobacteriia;o__Flavobacteriales;f__Weeksellaceae;g__Kaistella;s__Kaistella_carnis	0.0	30.0	18.0	8.0	4520.0	32.0	5132.0	0.0	18.0	18.0	18.0	0.0	9794.0
d__Bacteria;k__unclassified_d__Bacteria;p__Firmicutes;c__Bacilli;o__Bacillales;f__Bacillaceae;g__Bacillus;s__Bacillus_wiedmannii	0.0	0.0	1690.0	2536.0	0.0	744.0	0.0	0.0	1244.0	1376.0	2178.0	0.0	9768.0
d__Bacteria;k__unclassified_d__Bacteria;p__Firmicutes;c__Clostridia;o__Eubacteriales;f__Oscillospiraceae;g__Ruminococcus;s__Ruminococcus_sp.	0.0	0.0	1288.0	1272.0	0.0	1610.0	0.0	0.0	2096.0	1988.0	1496.0	0.0	9750.0
d__Bacteria;k__unclassified_d__Bacteria;p__Actinobacteria;c__Actinomycetia;o__Micrococcales;f__Microbacteriaceae;g__Microbacterium;s__Microbacterium_sp._K24	60.0	4268.0	20.0	26.0	2518.0	6.0	2694.0	18.0	4.0	0.0	10.0	4.0	9628.0
d__Viruses;k__Heunggongvirae;p__Uroviricota;c__Caudoviricetes;o__unclassified_c__Caudoviricetes;f__Myoviridae;g__unclassified_f__Myoviridae;s__Myoviridae_sp.	0.0	84.0	1270.0	1274.0	0.0	1794.0	0.0	0.0	1898.0	2038.0	1248.0	0.0	9606.0
d__Eukaryota;k__Fungi;p__Ascomycota;c__Saccharomycetes;o__Saccharomycetales;f__Metschnikowiaceae;g__Clavispora;s__Clavispora_lusitaniae	66.0	0.0	20.0	36.0	0.0	3764.0	0.0	0.0	3198.0	2458.0	32.0	0.0	9574.0
d__Bacteria;k__unclassified_d__Bacteria;p__Proteobacteria;c__Gammaproteobacteria;o__Pseudomonadales;f__Pseudomonadaceae;g__Pseudomonas;s__Pseudomonas_sp._Marseille-Q1929	0.0	0.0	2030.0	2288.0	0.0	804.0	2.0	0.0	728.0	786.0	2898.0	0.0	9536.0
d__Bacteria;k__unclassified_d__Bacteria;p__Proteobacteria;c__Gammaproteobacteria;o__Pseudomonadales;f__Pseudomonadaceae;g__Pseudomonas;s__Pseudomonas_alliivorans	6.0	0.0	1404.0	1302.0	2.0	2466.0	8.0	4.0	1034.0	1374.0	1824.0	2.0	9426.0
d__Bacteria;k__unclassified_d__Bacteria;p__Firmicutes;c__Bacilli;o__Lactobacillales;f__Carnobacteriaceae;g__Carnobacterium;s__Carnobacterium_sp._CS13	0.0	0.0	1738.0	2564.0	0.0	652.0	0.0	0.0	968.0	1156.0	2348.0	0.0	9426.0
d__Bacteria;k__unclassified_d__Bacteria;p__Proteobacteria;c__Gammaproteobacteria;o__Enterobacterales;f__Enterobacteriaceae;g__Raoultella;s__unclassified_g__Raoultella	0.0	0.0	2068.0	1178.0	0.0	1356.0	0.0	0.0	1456.0	2092.0	1244.0	0.0	9394.0
d__Bacteria;k__unclassified_d__Bacteria;p__Proteobacteria;c__Gammaproteobacteria;o__Aeromonadales;f__Aeromonadaceae;g__Aeromonas;s__Aeromonas_veronii	0.0	0.0	2122.0	1648.0	0.0	1130.0	0.0	0.0	1102.0	1770.0	1602.0	0.0	9374.0
d__Bacteria;k__unclassified_d__Bacteria;p__Proteobacteria;c__Gammaproteobacteria;o__Pseudomonadales;f__Pseudomonadaceae;g__Pseudomonas;s__Pseudomonas_mucidolens	0.0	0.0	2184.0	2158.0	0.0	1014.0	0.0	0.0	744.0	960.0	2274.0	0.0	9334.0
d__Bacteria;k__unclassified_d__Bacteria;p__Proteobacteria;c__Gammaproteobacteria;o__Pseudomonadales;f__Pseudomonadaceae;g__Pseudomonas;s__Pseudomonas_arcuscaelestis	0.0	0.0	2428.0	2210.0	0.0	598.0	0.0	0.0	530.0	612.0	2934.0	0.0	9312.0
d__Bacteria;k__unclassified_d__Bacteria;p__Proteobacteria;c__Gammaproteobacteria;o__Pseudomonadales;f__Pseudomonadaceae;g__Pseudomonas;s__Pseudomonas_sp._P7759	0.0	0.0	1674.0	1926.0	0.0	1496.0	0.0	0.0	982.0	1164.0	2014.0	0.0	9256.0
d__Bacteria;k__unclassified_d__Bacteria;p__Bacteroidota;c__Flavobacteriia;o__Flavobacteriales;f__Flavobacteriaceae;g__Flavobacterium;s__Flavobacterium_sp._KMS	0.0	0.0	882.0	1108.0	0.0	1998.0	0.0	0.0	1874.0	2024.0	1258.0	0.0	9144.0
d__Bacteria;k__unclassified_d__Bacteria;p__Firmicutes;c__Bacilli;o__Lactobacillales;f__Carnobacteriaceae;g__Carnobacterium;s__Carnobacterium_sp.	0.0	0.0	1442.0	1910.0	0.0	920.0	4.0	0.0	1678.0	1828.0	1358.0	0.0	9140.0
d__Bacteria;k__unclassified_d__Bacteria;p__Proteobacteria;c__Gammaproteobacteria;o__Enterobacterales;f__Erwiniaceae;g__Pantoea;s__Pantoea_endophytica	0.0	0.0	1880.0	1300.0	0.0	1194.0	0.0	0.0	1450.0	1912.0	1386.0	0.0	9122.0
d__Bacteria;k__unclassified_d__Bacteria;p__Proteobacteria;c__Gammaproteobacteria;o__Moraxellales;f__Moraxellaceae;g__Acinetobacter;s__Acinetobacter_bohemicus	0.0	0.0	2138.0	2216.0	0.0	1030.0	0.0	0.0	698.0	1056.0	1942.0	0.0	9080.0
d__Bacteria;k__unclassified_d__Bacteria;p__Firmicutes;c__Bacilli;o__Lactobacillales;f__Lactobacillaceae;g__Leuconostoc;s__Leuconostoc_sp._S50	0.0	0.0	1144.0	1206.0	0.0	1258.0	0.0	0.0	1972.0	2104.0	1378.0	0.0	9062.0
d__Bacteria;k__unclassified_d__Bacteria;p__Actinobacteria;c__Actinomycetia;o__Micrococcales;f__Microbacteriaceae;g__Microbacterium;s__Microbacterium_sp._No._7	0.0	34.0	0.0	0.0	4838.0	0.0	4190.0	0.0	0.0	0.0	0.0	0.0	9062.0
d__Bacteria;k__unclassified_d__Bacteria;p__Proteobacteria;c__Gammaproteobacteria;o__Enterobacterales;f__Yersiniaceae;g__Serratia;s__Serratia_proteamaculans	0.0	2.0	1560.0	1750.0	0.0	1152.0	0.0	0.0	1326.0	1596.0	1674.0	0.0	9060.0
d__Bacteria;k__unclassified_d__Bacteria;p__Bacteroidota;c__Flavobacteriia;o__Flavobacteriales;f__Weeksellaceae;g__Empedobacter;s__Empedobacter_falsenii	0.0	10.0	0.0	10.0	5408.0	2.0	3608.0	0.0	0.0	2.0	4.0	0.0	9044.0
d__Viruses;k__Heunggongvirae;p__Uroviricota;c__Caudoviricetes;o__unclassified_c__Caudoviricetes;f__Herelleviridae;g__Klumppvirus;s__Klumppvirus_A9	0.0	0.0	1556.0	2168.0	0.0	714.0	0.0	0.0	1238.0	1510.0	1828.0	0.0	9014.0
d__Bacteria;k__unclassified_d__Bacteria;p__Proteobacteria;c__Betaproteobacteria;o__Burkholderiales;f__unclassified_o__Burkholderiales;g__unclassified_o__Burkholderiales;s__Burkholderiales_bacterium	4.0	4.0	528.0	526.0	4.0	2302.0	8.0	2.0	3074.0	1998.0	530.0	2.0	8982.0
d__Bacteria;k__unclassified_d__Bacteria;p__Firmicutes;c__Bacilli;o__Bacillales;f__Bacillaceae;g__Siminovitchia;s__Siminovitchia_fordii	0.0	0.0	1688.0	2176.0	0.0	666.0	0.0	0.0	976.0	1332.0	2142.0	0.0	8980.0
d__Bacteria;k__unclassified_d__Bacteria;p__Proteobacteria;c__Gammaproteobacteria;o__Pseudomonadales;f__Pseudomonadaceae;g__Stutzerimonas;s__Stutzerimonas_chloritidismutans	0.0	0.0	2086.0	2006.0	0.0	1162.0	2.0	0.0	776.0	1046.0	1900.0	0.0	8978.0
d__Bacteria;k__unclassified_d__Bacteria;p__Bacteroidota;c__Flavobacteriia;o__Flavobacteriales;f__Weeksellaceae;g__Chryseobacterium;s__Chryseobacterium_salivictor	0.0	64.0	0.0	0.0	4066.0	0.0	4836.0	0.0	0.0	0.0	0.0	0.0	8966.0
d__Bacteria;k__unclassified_d__Bacteria;p__Proteobacteria;c__Gammaproteobacteria;o__Pseudomonadales;f__Pseudomonadaceae;g__Pseudomonas;s__Pseudomonas_sp._bs2935	0.0	0.0	2358.0	2176.0	0.0	778.0	0.0	0.0	636.0	770.0	2246.0	0.0	8964.0
d__Bacteria;k__unclassified_d__Bacteria;p__Proteobacteria;c__Gammaproteobacteria;o__Pseudomonadales;f__Pseudomonadaceae;g__Pseudomonas;s__Pseudomonas_sp._HMWF006	0.0	0.0	2160.0	2090.0	0.0	1078.0	0.0	0.0	750.0	906.0	1920.0	0.0	8904.0
d__Bacteria;k__unclassified_d__Bacteria;p__Firmicutes;c__Bacilli;o__Bacillales;f__Bacillaceae;g__Bacillus;s__Bacillus_safensis	4.0	2.0	1582.0	2082.0	0.0	722.0	2.0	4.0	1168.0	1296.0	2030.0	0.0	8892.0
d__Bacteria;k__unclassified_d__Bacteria;p__Actinobacteria;c__Actinomycetia;o__Micrococcales;f__Microbacteriaceae;g__Microbacterium;s__Microbacterium_gubbeenense	0.0	2702.0	0.0	0.0	2428.0	0.0	3750.0	0.0	0.0	0.0	0.0	0.0	8880.0
d__Bacteria;k__unclassified_d__Bacteria;p__Proteobacteria;c__Gammaproteobacteria;o__Enterobacterales;f__Erwiniaceae;g__Erwinia;s__Erwinia_billingiae	0.0	0.0	2000.0	1298.0	0.0	1186.0	8.0	0.0	1232.0	1814.0	1316.0	0.0	8854.0
d__Bacteria;k__unclassified_d__Bacteria;p__Firmicutes;c__Bacilli;o__Lactobacillales;f__Carnobacteriaceae;g__Pisciglobus;s__Pisciglobus_halotolerans	0.0	0.0	1270.0	2192.0	0.0	636.0	0.0	0.0	1150.0	1456.0	2148.0	0.0	8852.0
d__Bacteria;k__unclassified_d__Bacteria;p__Bacteroidota;c__Flavobacteriia;o__Flavobacteriales;f__Flavobacteriaceae;g__Flavobacterium;s__Flavobacterium_collinsii	0.0	0.0	846.0	1178.0	0.0	1870.0	0.0	0.0	1726.0	2030.0	1182.0	0.0	8832.0
d__Bacteria;k__unclassified_d__Bacteria;p__Proteobacteria;c__Gammaproteobacteria;o__Enterobacterales;f__Yersiniaceae;g__Yersinia;s__Yersinia_pestis	0.0	0.0	2016.0	1402.0	0.0	1150.0	0.0	0.0	1008.0	1750.0	1458.0	0.0	8784.0
d__Bacteria;k__unclassified_d__Bacteria;p__Proteobacteria;c__Gammaproteobacteria;o__Moraxellales;f__Moraxellaceae;g__Acinetobacter;s__Acinetobacter_junii	2.0	8.0	1824.0	2272.0	0.0	960.0	0.0	0.0	714.0	1164.0	1828.0	0.0	8772.0
d__Bacteria;k__unclassified_d__Bacteria;p__Firmicutes;c__Bacilli;o__Bacillales;f__Bacillaceae;g__Bacillus;s__Bacillus_pumilus	0.0	0.0	1640.0	2250.0	0.0	562.0	0.0	0.0	996.0	1204.0	2110.0	0.0	8762.0
d__Bacteria;k__unclassified_d__Bacteria;p__Bacteroidota;c__Flavobacteriia;o__Flavobacteriales;f__Weeksellaceae;g__Elizabethkingia;s__unclassified_g__Elizabethkingia	0.0	54.0	8.0	24.0	4422.0	16.0	4226.0	0.0	2.0	8.0	0.0	0.0	8760.0
d__Viruses;k__Heunggongvirae;p__Uroviricota;c__Caudoviricetes;o__unclassified_c__Caudoviricetes;f__unclassified_c__Caudoviricetes;g__Inhavirus;s__Inhavirus_P12024L	0.0	38.0	0.0	0.0	4800.0	0.0	3920.0	0.0	0.0	0.0	0.0	0.0	8758.0
d__Bacteria;k__unclassified_d__Bacteria;p__Proteobacteria;c__Gammaproteobacteria;o__Pseudomonadales;f__Pseudomonadaceae;g__Pseudomonas;s__Pseudomonas_umsongensis	0.0	0.0	2124.0	1900.0	0.0	1114.0	0.0	0.0	716.0	878.0	2016.0	0.0	8748.0
d__Bacteria;k__unclassified_d__Bacteria;p__Proteobacteria;c__Gammaproteobacteria;o__Pseudomonadales;f__Pseudomonadaceae;g__Pseudomonas;s__Pseudomonas_sp._HMWF031	0.0	6.0	1802.0	1990.0	2.0	1152.0	2.0	0.0	826.0	942.0	1944.0	0.0	8666.0
d__Bacteria;k__unclassified_d__Bacteria;p__Proteobacteria;c__Gammaproteobacteria;o__Pseudomonadales;f__Pseudomonadaceae;g__Pseudomonas;s__Pseudomonas_mendocina	144.0	60.0	1978.0	1686.0	86.0	1032.0	86.0	48.0	762.0	988.0	1750.0	26.0	8646.0
d__Bacteria;k__unclassified_d__Bacteria;p__Firmicutes;c__Bacilli;o__Bacillales;f__Staphylococcaceae;g__Staphylococcus;s__Staphylococcus_hominis	0.0	120.0	42.0	50.0	82.0	50.0	94.0	4064.0	28.0	42.0	36.0	4018.0	8626.0
d__Bacteria;k__unclassified_d__Bacteria;p__Actinobacteria;c__Actinomycetia;o__Micrococcales;f__Microbacteriaceae;g__Microbacterium;s__Microbacterium_endophyticum	0.0	2568.0	0.0	0.0	2186.0	0.0	3824.0	0.0	0.0	0.0	0.0	2.0	8580.0
d__Bacteria;k__unclassified_d__Bacteria;p__Actinobacteria;c__Actinomycetia;o__Streptosporangiales;f__Nocardiopsaceae;g__Haloactinospora;s__Haloactinospora_alba	0.0	0.0	1694.0	1722.0	0.0	958.0	0.0	0.0	1018.0	1148.0	2024.0	0.0	8564.0
d__Bacteria;k__unclassified_d__Bacteria;p__Proteobacteria;c__Betaproteobacteria;o__Burkholderiales;f__Oxalobacteraceae;g__Janthinobacterium;s__Janthinobacterium_tructae	0.0	0.0	22.0	36.0	0.0	2458.0	2.0	0.0	3554.0	2436.0	52.0	0.0	8560.0
d__Bacteria;k__unclassified_d__Bacteria;p__Actinobacteria;c__Actinomycetia;o__Corynebacteriales;f__unclassified_o__Corynebacteriales;g__unclassified_o__Corynebacteriales;s__unclassified_o__Corynebacteriales	1856.0	486.0	1908.0	674.0	848.0	130.0	742.0	450.0	204.0	148.0	740.0	330.0	8516.0
d__Bacteria;k__unclassified_d__Bacteria;p__Proteobacteria;c__Gammaproteobacteria;o__Enterobacterales;f__Yersiniaceae;g__Chimaeribacter;s__Chimaeribacter_arupi	8.0	50.0	1854.0	1038.0	0.0	1152.0	10.0	4.0	1376.0	1826.0	1152.0	0.0	8470.0
d__Bacteria;k__unclassified_d__Bacteria;p__Proteobacteria;c__Gammaproteobacteria;o__Pseudomonadales;f__Pseudomonadaceae;g__Pseudomonas;s__Pseudomonas_sp._B329	0.0	0.0	1968.0	1802.0	0.0	898.0	0.0	0.0	728.0	898.0	2174.0	0.0	8468.0
d__Bacteria;k__unclassified_d__Bacteria;p__Bacteroidota;c__Flavobacteriia;o__Flavobacteriales;f__Weeksellaceae;g__Chryseobacterium;s__Chryseobacterium_sp._HSC-36S06	0.0	48.0	0.0	0.0	4302.0	0.0	4092.0	0.0	0.0	0.0	0.0	0.0	8442.0
d__Bacteria;k__unclassified_d__Bacteria;p__Actinobacteria;c__Actinomycetia;o__Micrococcales;f__Dermabacteraceae;g__Brachybacterium;s__Brachybacterium_halotolerans	0.0	2346.0	0.0	0.0	2036.0	0.0	4010.0	0.0	0.0	0.0	0.0	0.0	8392.0
d__Bacteria;k__unclassified_d__Bacteria;p__Proteobacteria;c__Epsilonproteobacteria;o__Campylobacterales;f__Helicobacteraceae;g__Helicobacter;s__Helicobacter_pullorum	0.0	0.0	1782.0	1876.0	0.0	984.0	2.0	0.0	738.0	908.0	2084.0	0.0	8374.0
d__Bacteria;k__unclassified_d__Bacteria;p__Bacteroidota;c__Flavobacteriia;o__Flavobacteriales;f__unclassified_o__Flavobacteriales;g__unclassified_o__Flavobacteriales;s__Flavobacteriales_bacterium	0.0	38.0	0.0	4.0	3692.0	716.0	3852.0	0.0	20.0	44.0	2.0	0.0	8368.0
d__Bacteria;k__unclassified_d__Bacteria;p__Proteobacteria;c__Gammaproteobacteria;o__Pseudomonadales;f__Pseudomonadaceae;g__Pseudomonas;s__Pseudomonas_sp._GM78	0.0	0.0	1658.0	2172.0	0.0	520.0	0.0	0.0	548.0	698.0	2742.0	0.0	8338.0
d__Bacteria;k__unclassified_d__Bacteria;p__Firmicutes;c__Bacilli;o__Bacillales;f__Paenibacillaceae;g__Brevibacillus;s__Brevibacillus_laterosporus	0.0	0.0	1490.0	2140.0	0.0	556.0	0.0	0.0	894.0	1222.0	2006.0	0.0	8308.0
d__Bacteria;k__unclassified_d__Bacteria;p__Actinobacteria;c__Actinomycetia;o__Micrococcales;f__Cellulomonadaceae;g__Cellulomonas;s__Cellulomonas_sp._ACRRI	8290.0	4.0	0.0	0.0	0.0	0.0	0.0	0.0	0.0	0.0	0.0	0.0	8294.0
d__Bacteria;k__unclassified_d__Bacteria;p__Actinobacteria;c__Actinomycetia;o__Micrococcales;f__Microbacteriaceae;g__Microbacterium;s__Microbacterium_marinilacus	0.0	2558.0	0.0	0.0	2040.0	0.0	3632.0	0.0	0.0	0.0	0.0	0.0	8230.0
d__Eukaryota;k__Fungi;p__Ascomycota;c__Saccharomycetes;o__Saccharomycetales;f__Debaryomycetaceae;g__Candida;s__Candida_jiufengensis	0.0	0.0	30.0	8.0	0.0	3474.0	0.0	0.0	2448.0	2234.0	30.0	0.0	8224.0
d__Bacteria;k__unclassified_d__Bacteria;p__Firmicutes;c__Bacilli;o__Lactobacillales;f__Enterococcaceae;g__Enterococcus;s__Enterococcus_termitis	0.0	0.0	304.0	334.0	0.0	2054.0	2.0	0.0	1764.0	3324.0	430.0	0.0	8212.0
d__Bacteria;k__unclassified_d__Bacteria;p__Proteobacteria;c__Gammaproteobacteria;o__Moraxellales;f__Moraxellaceae;g__Acinetobacter;s__Acinetobacter_pittii	0.0	0.0	1734.0	1718.0	0.0	1000.0	0.0	0.0	912.0	1104.0	1722.0	0.0	8190.0
d__Bacteria;k__unclassified_d__Bacteria;p__Actinobacteria;c__Actinomycetia;o__Corynebacteriales;f__Nocardiaceae;g__Rhodococcus;s__Rhodococcus_sp._3-2	1776.0	588.0	1602.0	818.0	790.0	148.0	708.0	428.0	186.0	136.0	624.0	380.0	8184.0
d__Bacteria;k__unclassified_d__Bacteria;p__Actinobacteria;c__Actinomycetia;o__Micrococcales;f__Microbacteriaceae;g__Microbacterium;s__Microbacterium_sp._4NA327F11	0.0	2286.0	0.0	0.0	2098.0	0.0	3768.0	0.0	0.0	0.0	0.0	0.0	8152.0
d__Bacteria;k__unclassified_d__Bacteria;p__Proteobacteria;c__Gammaproteobacteria;o__Pseudomonadales;f__Pseudomonadaceae;g__Pseudomonas;s__Pseudomonas_sp._24_R_17	0.0	0.0	1600.0	1412.0	0.0	1064.0	0.0	0.0	1114.0	1590.0	1372.0	0.0	8152.0
d__Bacteria;k__unclassified_d__Bacteria;p__Proteobacteria;c__Gammaproteobacteria;o__Enterobacterales;f__Yersiniaceae;g__Rahnella;s__Rahnella_sp._BCC_1045	0.0	0.0	2140.0	1464.0	0.0	802.0	0.0	0.0	818.0	1378.0	1524.0	0.0	8126.0
d__Bacteria;k__unclassified_d__Bacteria;p__Actinobacteria;c__Actinomycetia;o__Micrococcales;f__Microbacteriaceae;g__Microbacterium;s__Microbacterium_proteolyticum	0.0	24.0	0.0	0.0	4146.0	0.0	3944.0	0.0	0.0	0.0	0.0	0.0	8114.0
d__Bacteria;k__unclassified_d__Bacteria;p__Proteobacteria;c__Gammaproteobacteria;o__Aeromonadales;f__Aeromonadaceae;g__Aeromonas;s__Aeromonas_media	0.0	0.0	1930.0	1316.0	0.0	1002.0	0.0	0.0	1074.0	1524.0	1258.0	0.0	8104.0
d__Bacteria;k__unclassified_d__Bacteria;p__Firmicutes;c__Bacilli;o__Lactobacillales;f__Streptococcaceae;g__Lactococcus;s__Lactococcus_formosensis	0.0	0.0	288.0	190.0	0.0	2250.0	0.0	0.0	1844.0	3232.0	294.0	0.0	8098.0
d__Bacteria;k__unclassified_d__Bacteria;p__Proteobacteria;c__Gammaproteobacteria;o__Pseudomonadales;f__Pseudomonadaceae;g__Pseudomonas;s__Pseudomonas_sp._NIBR-H-19	0.0	0.0	1798.0	1998.0	0.0	420.0	0.0	0.0	912.0	950.0	1990.0	0.0	8068.0
d__Bacteria;k__unclassified_d__Bacteria;p__Firmicutes;c__Bacilli;o__Bacillales;f__Paenibacillaceae;g__Paenibacillus;s__Paenibacillus_odorifer	0.0	0.0	1440.0	2228.0	0.0	540.0	0.0	0.0	924.0	1174.0	1730.0	0.0	8036.0
d__Bacteria;k__unclassified_d__Bacteria;p__Actinobacteria;c__Actinomycetia;o__Micrococcales;f__Microbacteriaceae;g__Microbacterium;s__Microbacterium_lacus	0.0	2130.0	0.0	0.0	2114.0	0.0	3732.0	0.0	0.0	0.0	0.0	0.0	7976.0
d__Bacteria;k__unclassified_d__Bacteria;p__Firmicutes;c__Bacilli;o__Bacillales;f__Bacillaceae;g__Bacillus;s__Bacillus_sp._BT1B_CT2	0.0	0.0	1460.0	1966.0	0.0	558.0	0.0	0.0	900.0	1102.0	1974.0	0.0	7960.0
d__Bacteria;k__unclassified_d__Bacteria;p__Proteobacteria;c__Gammaproteobacteria;o__Pseudomonadales;f__Pseudomonadaceae;g__Pseudomonas;s__Pseudomonas_parafulva	0.0	0.0	1254.0	1052.0	0.0	2098.0	4.0	0.0	1052.0	1244.0	1224.0	0.0	7928.0
d__Bacteria;k__unclassified_d__Bacteria;p__Bacteroidota;c__Flavobacteriia;o__Flavobacteriales;f__Flavobacteriaceae;g__Flavobacterium;s__Flavobacterium_sp._AJR	0.0	0.0	784.0	910.0	0.0	1702.0	0.0	0.0	1600.0	1828.0	1102.0	0.0	7926.0
d__Bacteria;k__unclassified_d__Bacteria;p__Firmicutes;c__Bacilli;o__Lactobacillales;f__Carnobacteriaceae;g__Carnobacterium;s__Carnobacterium_inhibens	0.0	0.0	1380.0	2192.0	0.0	532.0	0.0	0.0	860.0	1082.0	1862.0	0.0	7908.0
d__Bacteria;k__unclassified_d__Bacteria;p__Actinobacteria;c__Actinomycetia;o__Corynebacteriales;f__Corynebacteriaceae;g__Corynebacterium;s__Corynebacterium_testudinoris	0.0	2622.0	0.0	0.0	1816.0	0.0	3466.0	0.0	0.0	0.0	0.0	4.0	7908.0
d__Bacteria;k__unclassified_d__Bacteria;p__Actinobacteria;c__Actinomycetia;o__Micrococcales;f__Microbacteriaceae;g__Microbacterium;s__Microbacterium_ulmi	0.0	2072.0	0.0	0.0	2098.0	0.0	3734.0	0.0	0.0	0.0	0.0	0.0	7904.0
d__Bacteria;k__unclassified_d__Bacteria;p__Bacteroidota;c__Flavobacteriia;o__Flavobacteriales;f__Flavobacteriaceae;g__Flavobacterium;s__Flavobacterium_sp._JRM	0.0	0.0	686.0	982.0	0.0	1760.0	0.0	0.0	1590.0	1720.0	1166.0	0.0	7904.0
d__Bacteria;k__unclassified_d__Bacteria;p__Proteobacteria;c__Gammaproteobacteria;o__Pseudomonadales;f__Pseudomonadaceae;g__Pseudomonas;s__Pseudomonas_sp._WS_5407	0.0	0.0	1724.0	1524.0	0.0	1364.0	0.0	0.0	762.0	1080.0	1438.0	0.0	7892.0
d__Eukaryota;k__Viridiplantae;p__Streptophyta;c__Magnoliopsida;o__Fabales;f__Fabaceae;g__Lupinus;s__Lupinus_albus	50.0	376.0	230.0	164.0	2794.0	338.0	2852.0	58.0	396.0	430.0	148.0	46.0	7882.0
d__Bacteria;k__unclassified_d__Bacteria;p__Bacteroidota;c__Flavobacteriia;o__Flavobacteriales;f__Weeksellaceae;g__Chryseobacterium;s__Chryseobacterium_daeguense	0.0	20.0	0.0	2.0	4258.0	0.0	3548.0	0.0	16.0	2.0	10.0	0.0	7856.0
d__Bacteria;k__unclassified_d__Bacteria;p__Firmicutes;c__Bacilli;o__Bacillales;f__Bacillaceae;g__Priestia;s__Priestia_flexa	0.0	0.0	1318.0	1994.0	0.0	540.0	0.0	0.0	962.0	1044.0	1888.0	0.0	7746.0
d__Bacteria;k__unclassified_d__Bacteria;p__Actinobacteria;c__Actinomycetia;o__Micrococcales;f__Microbacteriaceae;g__Microbacterium;s__Microbacterium_sp._cx-59	0.0	936.0	0.0	0.0	3098.0	0.0	3690.0	0.0	0.0	0.0	0.0	0.0	7724.0
d__Bacteria;k__unclassified_d__Bacteria;p__Proteobacteria;c__Gammaproteobacteria;o__Pseudomonadales;f__Pseudomonadaceae;g__Pseudomonas;s__Pseudomonas_cyclaminis	0.0	0.0	1662.0	1736.0	0.0	1194.0	2.0	0.0	676.0	850.0	1588.0	0.0	7708.0
d__Bacteria;k__unclassified_d__Bacteria;p__Actinobacteria;c__Actinomycetia;o__Micrococcales;f__Dermabacteraceae;g__Brachybacterium;s__Brachybacterium_sp._Marseille-Q7125	0.0	2074.0	0.0	0.0	2096.0	0.0	3508.0	0.0	0.0	0.0	0.0	0.0	7678.0
d__Bacteria;k__unclassified_d__Bacteria;p__Firmicutes;c__Bacilli;o__Bacillales;f__Staphylococcaceae;g__Macrococcus;s__Macrococcus_goetzii	0.0	0.0	308.0	224.0	0.0	154.0	0.0	3106.0	110.0	148.0	274.0	3354.0	7678.0
d__Bacteria;k__unclassified_d__Bacteria;p__Proteobacteria;c__Gammaproteobacteria;o__Pseudomonadales;f__Pseudomonadaceae;g__Pseudomonas;s__Pseudomonas_sp._PE-S1G-1	0.0	0.0	1044.0	884.0	0.0	1292.0	0.0	0.0	1698.0	1834.0	912.0	0.0	7664.0
d__Bacteria;k__unclassified_d__Bacteria;p__Proteobacteria;c__Gammaproteobacteria;o__Enterobacterales;f__Erwiniaceae;g__Pantoea;s__Pantoea_sp._Cy-640	0.0	0.0	1838.0	1480.0	0.0	796.0	0.0	0.0	942.0	1298.0	1306.0	0.0	7660.0
d__Bacteria;k__unclassified_d__Bacteria;p__Bacteroidota;c__Flavobacteriia;o__Flavobacteriales;f__Weeksellaceae;g__Chryseobacterium;s__Chryseobacterium_sp._cx-311	0.0	36.0	0.0	0.0	3762.0	0.0	3804.0	0.0	0.0	0.0	0.0	0.0	7602.0
d__Bacteria;k__unclassified_d__Bacteria;p__Firmicutes;c__Bacilli;o__Bacillales;f__Bacillaceae;g__Bacillus;s__Bacillus_sp._FJAT-22090	0.0	0.0	1206.0	1700.0	0.0	608.0	2.0	0.0	1106.0	1360.0	1620.0	0.0	7602.0
d__Eukaryota;k__Metazoa;p__Chordata;c__Mammalia;o__Artiodactyla;f__Lipotidae;g__Lipotes;s__Lipotes_vexillifer	0.0	0.0	1784.0	1634.0	0.0	1004.0	0.0	0.0	640.0	788.0	1736.0	0.0	7586.0
d__Bacteria;k__unclassified_d__Bacteria;p__Actinobacteria;c__Actinomycetia;o__Micrococcales;f__Microbacteriaceae;g__Schumannella;s__Schumannella_sp._10F1D-1	0.0	3652.0	0.0	0.0	2002.0	0.0	1928.0	0.0	0.0	0.0	0.0	0.0	7582.0
d__Bacteria;k__unclassified_d__Bacteria;p__Proteobacteria;c__Gammaproteobacteria;o__Pseudomonadales;f__Pseudomonadaceae;g__Pseudomonas;s__Pseudomonas_sp._CFSAN084952	0.0	0.0	1994.0	1964.0	0.0	494.0	0.0	0.0	562.0	590.0	1972.0	0.0	7576.0
d__Bacteria;k__unclassified_d__Bacteria;p__Proteobacteria;c__Gammaproteobacteria;o__Enterobacterales;f__Erwiniaceae;g__Erwinia;s__Erwinia_sp._9145	0.0	0.0	1732.0	1108.0	0.0	952.0	2.0	0.0	1182.0	1584.0	1006.0	0.0	7566.0
d__Bacteria;k__unclassified_d__Bacteria;p__Proteobacteria;c__Gammaproteobacteria;o__Enterobacterales;f__Enterobacteriaceae;g__Cronobacter;s__Cronobacter_sakazakii	16.0	146.0	934.0	694.0	2.0	1472.0	2.0	4.0	1560.0	2038.0	694.0	0.0	7562.0
d__Bacteria;k__unclassified_d__Bacteria;p__Actinobacteria;c__Actinomycetia;o__Corynebacteriales;f__Nocardiaceae;g__Rhodococcus;s__Rhodococcus_sp._D-46	1552.0	566.0	1432.0	670.0	684.0	108.0	716.0	500.0	172.0	190.0	592.0	310.0	7492.0
d__Bacteria;k__unclassified_d__Bacteria;p__Proteobacteria;c__Gammaproteobacteria;o__Pseudomonadales;f__Pseudomonadaceae;g__Pseudomonas;s__Pseudomonas_taiwanensis	0.0	0.0	2100.0	1980.0	0.0	586.0	0.0	0.0	434.0	534.0	1834.0	0.0	7468.0
d__Bacteria;k__unclassified_d__Bacteria;p__Proteobacteria;c__Gammaproteobacteria;o__Moraxellales;f__Moraxellaceae;g__Acinetobacter;s__Acinetobacter_terrae	0.0	0.0	1690.0	1834.0	0.0	798.0	0.0	0.0	560.0	886.0	1696.0	0.0	7464.0
d__Bacteria;k__unclassified_d__Bacteria;p__Firmicutes;c__Bacilli;o__Lactobacillales;f__Enterococcaceae;g__Enterococcus;s__Enterococcus_avium	0.0	0.0	364.0	268.0	0.0	1976.0	2.0	0.0	1682.0	2908.0	260.0	0.0	7460.0
d__Bacteria;k__unclassified_d__Bacteria;p__Actinobacteria;c__Actinomycetia;o__Micrococcales;f__Microbacteriaceae;g__Microbacterium;s__Microbacterium_sp._PAMC21962	0.0	48.0	0.0	0.0	3854.0	0.0	3538.0	0.0	0.0	0.0	0.0	0.0	7440.0
d__Bacteria;k__unclassified_d__Bacteria;p__Bacteroidota;c__Flavobacteriia;o__Flavobacteriales;f__Weeksellaceae;g__Chryseobacterium;s__Chryseobacterium_sp._52	0.0	22.0	6.0	12.0	3882.0	28.0	3388.0	0.0	40.0	50.0	4.0	0.0	7432.0
d__Bacteria;k__unclassified_d__Bacteria;p__Actinobacteria;c__Actinomycetia;o__Corynebacteriales;f__Mycobacteriaceae;g__Mycobacterium;s__Mycobacterium_sp._NAZ190054	0.0	2238.0	0.0	0.0	1760.0	0.0	3434.0	0.0	0.0	0.0	0.0	0.0	7432.0
d__Bacteria;k__unclassified_d__Bacteria;p__Firmicutes;c__Clostridia;o__Eubacteriales;f__Lachnospiraceae;g__unclassified_f__Lachnospiraceae;s__Lachnospiraceae_bacterium	6.0	0.0	1872.0	1178.0	0.0	816.0	0.0	0.0	842.0	1362.0	1348.0	0.0	7424.0
d__Bacteria;k__unclassified_d__Bacteria;p__Proteobacteria;c__Gammaproteobacteria;o__Pseudomonadales;f__Pseudomonadaceae;g__Pseudomonas;s__Pseudomonas_sp._KBW05	0.0	0.0	1570.0	1640.0	0.0	786.0	0.0	0.0	628.0	738.0	2058.0	0.0	7420.0
d__unclassified;k__unclassified_d__unclassified;p__unclassified_d__unclassified;c__unclassified_d__unclassified;o__unclassified_d__unclassified;f__unclassified_d__unclassified;g__unclassified_d__unclassified;s__uncultured_prokaryote	26.0	2.0	968.0	1162.0	10.0	1418.0	2.0	6.0	1196.0	1536.0	1086.0	2.0	7414.0
d__Eukaryota;k__Fungi;p__Ascomycota;c__Saccharomycetes;o__Saccharomycetales;f__Debaryomycetaceae;g__Candida;s__Candida_parapsilosis	0.0	0.0	16.0	12.0	0.0	2966.0	0.0	0.0	2400.0	1976.0	34.0	0.0	7404.0
d__Bacteria;k__unclassified_d__Bacteria;p__Proteobacteria;c__Betaproteobacteria;o__Burkholderiales;f__Oxalobacteraceae;g__Herminiimonas;s__Herminiimonas_fonticola	0.0	0.0	1344.0	1278.0	0.0	1556.0	0.0	0.0	766.0	846.0	1562.0	0.0	7352.0
d__Bacteria;k__unclassified_d__Bacteria;p__Actinobacteria;c__Actinomycetia;o__Micrococcales;f__Microbacteriaceae;g__Labedella;s__Labedella_gwakjiensis	0.0	3476.0	0.0	0.0	1988.0	0.0	1848.0	0.0	0.0	0.0	0.0	0.0	7312.0
d__Bacteria;k__unclassified_d__Bacteria;p__Proteobacteria;c__Gammaproteobacteria;o__Pseudomonadales;f__Pseudomonadaceae;g__Pseudomonas;s__Pseudomonas_sp._AN3A02	0.0	0.0	1312.0	1260.0	0.0	1022.0	0.0	0.0	1002.0	1096.0	1616.0	0.0	7308.0
d__Bacteria;k__unclassified_d__Bacteria;p__Bacteroidota;c__Flavobacteriia;o__Flavobacteriales;f__Flavobacteriaceae;g__Flavobacterium;s__Flavobacterium_piscis	0.0	0.0	724.0	996.0	0.0	1782.0	0.0	0.0	1204.0	1544.0	1052.0	0.0	7302.0
d__Bacteria;k__unclassified_d__Bacteria;p__Firmicutes;c__Bacilli;o__Lactobacillales;f__Enterococcaceae;g__Enterococcus;s__Enterococcus_italicus	0.0	436.0	664.0	634.0	1022.0	808.0	844.0	0.0	1210.0	1006.0	668.0	0.0	7292.0
d__Bacteria;k__unclassified_d__Bacteria;p__Firmicutes;c__Bacilli;o__Lactobacillales;f__Streptococcaceae;g__Streptococcus;s__Streptococcus_anginosus	0.0	580.0	1132.0	1294.0	1130.0	290.0	810.0	2.0	430.0	580.0	1026.0	4.0	7278.0
d__Bacteria;k__unclassified_d__Bacteria;p__Proteobacteria;c__Gammaproteobacteria;o__Pseudomonadales;f__Pseudomonadaceae;g__Pseudomonas;s__Pseudomonas_sp._PA-1-6A	0.0	0.0	1368.0	1454.0	0.0	1278.0	2.0	0.0	818.0	902.0	1454.0	0.0	7276.0
d__Bacteria;k__unclassified_d__Bacteria;p__Proteobacteria;c__Betaproteobacteria;o__Burkholderiales;f__Comamonadaceae;g__Rhodoferax;s__Rhodoferax_sp.	0.0	0.0	1248.0	1460.0	0.0	1576.0	0.0	0.0	720.0	734.0	1496.0	2.0	7236.0
d__Bacteria;k__unclassified_d__Bacteria;p__Nitrospirae;c__Nitrospira;o__Nitrospirales;f__Nitrospiraceae;g__Candidatus_Magnetoovum;s__Candidatus_Magnetoovum_chiemensis	0.0	4.0	1484.0	1324.0	0.0	1236.0	2.0	0.0	770.0	926.0	1486.0	0.0	7232.0
d__Bacteria;k__unclassified_d__Bacteria;p__Bacteroidota;c__Flavobacteriia;o__Flavobacteriales;f__Weeksellaceae;g__Chryseobacterium;s__Chryseobacterium_sp._SC28	0.0	32.0	10.0	24.0	3296.0	26.0	3780.0	0.0	18.0	28.0	10.0	0.0	7224.0
d__Bacteria;k__unclassified_d__Bacteria;p__Proteobacteria;c__Gammaproteobacteria;o__Enterobacterales;f__Enterobacteriaceae;g__Kosakonia;s__Kosakonia_cowanii	0.0	0.0	1656.0	1112.0	0.0	758.0	0.0	0.0	988.0	1504.0	1168.0	0.0	7186.0
d__Bacteria;k__unclassified_d__Bacteria;p__Proteobacteria;c__Gammaproteobacteria;o__Pseudomonadales;f__Pseudomonadaceae;g__Pseudomonas;s__Pseudomonas_sp._R11-23-07	0.0	0.0	1494.0	1472.0	0.0	1138.0	0.0	0.0	772.0	872.0	1422.0	0.0	7170.0
d__Bacteria;k__unclassified_d__Bacteria;p__Actinobacteria;c__Actinomycetia;o__Micrococcales;f__Microbacteriaceae;g__Leucobacter;s__Leucobacter_weissii	0.0	3536.0	0.0	0.0	1748.0	0.0	1880.0	0.0	0.0	0.0	0.0	0.0	7164.0
d__Bacteria;k__unclassified_d__Bacteria;p__Proteobacteria;c__Gammaproteobacteria;o__Moraxellales;f__Moraxellaceae;g__Acinetobacter;s__Acinetobacter_nosocomialis	28.0	0.0	1638.0	1674.0	0.0	750.0	0.0	0.0	632.0	950.0	1476.0	0.0	7148.0
d__Bacteria;k__unclassified_d__Bacteria;p__Actinobacteria;c__Actinomycetia;o__Corynebacteriales;f__Nocardiaceae;g__Rhodococcus;s__Rhodococcus_sp.	1638.0	470.0	1462.0	634.0	614.0	172.0	634.0	378.0	162.0	114.0	584.0	280.0	7142.0
d__Bacteria;k__unclassified_d__Bacteria;p__Proteobacteria;c__Gammaproteobacteria;o__Pseudomonadales;f__Pseudomonadaceae;g__Pseudomonas;s__Pseudomonas_sp._C1C7	0.0	0.0	1766.0	1544.0	0.0	1034.0	2.0	0.0	568.0	782.0	1440.0	0.0	7136.0
d__Bacteria;k__unclassified_d__Bacteria;p__Proteobacteria;c__Gammaproteobacteria;o__Pseudomonadales;f__Pseudomonadaceae;g__Pseudomonas;s__Pseudomonas_sp._DTU12.1	0.0	0.0	1252.0	1170.0	0.0	1462.0	4.0	0.0	928.0	1032.0	1288.0	0.0	7136.0
d__Bacteria;k__unclassified_d__Bacteria;p__Actinobacteria;c__Actinomycetia;o__Micrococcales;f__Promicromonosporaceae;g__Isoptericola;s__Isoptericola_cucumis	174.0	2952.0	30.0	10.0	1922.0	10.0	1930.0	10.0	2.0	0.0	16.0	20.0	7076.0
d__Bacteria;k__unclassified_d__Bacteria;p__Proteobacteria;c__Alphaproteobacteria;o__Rhodospirillales;f__unclassified_o__Rhodospirillales;g__unclassified_o__Rhodospirillales;s__Rhodospirillales_bacterium	0.0	3164.0	0.0	0.0	1834.0	0.0	2030.0	0.0	0.0	0.0	0.0	0.0	7028.0
d__Bacteria;k__unclassified_d__Bacteria;p__Proteobacteria;c__Gammaproteobacteria;o__Enterobacterales;f__Enterobacteriaceae;g__Enterobacter;s__Enterobacter_sp._BIDMC_30	0.0	668.0	0.0	0.0	0.0	1858.0	0.0	0.0	2646.0	1848.0	0.0	0.0	7020.0
d__Bacteria;k__unclassified_d__Bacteria;p__Proteobacteria;c__Hydrogenophilalia;o__unclassified_c__Hydrogenophilalia;f__unclassified_c__Hydrogenophilalia;g__Pelomicrobium;s__Pelomicrobium_methylotrophicum	0.0	0.0	1444.0	1222.0	0.0	1468.0	2.0	0.0	726.0	794.0	1358.0	0.0	7014.0
d__Bacteria;k__unclassified_d__Bacteria;p__Proteobacteria;c__Gammaproteobacteria;o__Enterobacterales;f__Enterobacteriaceae;g__Klebsiella;s__Klebsiella_sp._Ap-874	2.0	468.0	0.0	0.0	0.0	1808.0	0.0	0.0	2838.0	1896.0	0.0	0.0	7012.0
d__Bacteria;k__unclassified_d__Bacteria;p__Proteobacteria;c__Gammaproteobacteria;o__Pseudomonadales;f__Pseudomonadaceae;g__Pseudomonas;s__Pseudomonas_sp._PvP089	0.0	0.0	1680.0	1398.0	0.0	836.0	4.0	0.0	720.0	928.0	1426.0	0.0	6992.0
d__Bacteria;k__unclassified_d__Bacteria;p__Firmicutes;c__Bacilli;o__Bacillales;f__Paenibacillaceae;g__Paenibacillus;s__Paenibacillus_larvae	0.0	0.0	1228.0	1780.0	0.0	492.0	0.0	0.0	816.0	1058.0	1616.0	0.0	6990.0
d__Bacteria;k__unclassified_d__Bacteria;p__Proteobacteria;c__Gammaproteobacteria;o__Enterobacterales;f__Yersiniaceae;g__Yersinia;s__Yersinia_proxima	0.0	0.0	1576.0	872.0	0.0	964.0	0.0	0.0	1102.0	1490.0	980.0	0.0	6984.0
d__Bacteria;k__unclassified_d__Bacteria;p__Proteobacteria;c__Gammaproteobacteria;o__Enterobacterales;f__Erwiniaceae;g__Pantoea;s__Pantoea_sp._EKM20T	0.0	0.0	1488.0	918.0	0.0	1022.0	0.0	0.0	1100.0	1568.0	876.0	0.0	6972.0
d__Bacteria;k__unclassified_d__Bacteria;p__Proteobacteria;c__Gammaproteobacteria;o__Pseudomonadales;f__Pseudomonadaceae;g__Pseudomonas;s__Pseudomonas_sp._ABAC21	0.0	0.0	1610.0	1394.0	0.0	908.0	0.0	0.0	682.0	824.0	1518.0	0.0	6936.0
d__Bacteria;k__unclassified_d__Bacteria;p__Proteobacteria;c__Gammaproteobacteria;o__Pseudomonadales;f__Pseudomonadaceae;g__Pseudomonas;s__Pseudomonas_sp._G(2018)	0.0	0.0	1322.0	1420.0	0.0	1176.0	2.0	0.0	658.0	892.0	1464.0	0.0	6934.0
d__Bacteria;k__unclassified_d__Bacteria;p__Proteobacteria;c__Gammaproteobacteria;o__Pseudomonadales;f__Pseudomonadaceae;g__Pseudomonas;s__Pseudomonas_sp._R2-37-08W	0.0	0.0	1662.0	1752.0	0.0	556.0	0.0	0.0	492.0	598.0	1860.0	0.0	6920.0
d__Bacteria;k__unclassified_d__Bacteria;p__Firmicutes;c__Clostridia;o__Eubacteriales;f__Eubacteriales_Family_XIII._Incertae_Sedis;g__Sinanaerobacter;s__Sinanaerobacter_chloroacetimidivorans	0.0	0.0	1168.0	1950.0	0.0	532.0	2.0	0.0	832.0	914.0	1510.0	0.0	6908.0
d__Bacteria;k__unclassified_d__Bacteria;p__Proteobacteria;c__Gammaproteobacteria;o__Pseudomonadales;f__Pseudomonadaceae;g__Pseudomonas;s__Pseudomonas_izuensis	0.0	0.0	1462.0	1514.0	0.0	866.0	0.0	0.0	692.0	784.0	1576.0	0.0	6894.0
d__Bacteria;k__unclassified_d__Bacteria;p__Proteobacteria;c__Gammaproteobacteria;o__Enterobacterales;f__Enterobacteriaceae;g__Enterobacter;s__Enterobacter_sp._J49	0.0	512.0	6.0	0.0	0.0	1884.0	0.0	0.0	2436.0	2038.0	2.0	0.0	6878.0
d__Bacteria;k__unclassified_d__Bacteria;p__Proteobacteria;c__Gammaproteobacteria;o__Pseudomonadales;f__Pseudomonadaceae;g__Pseudomonas;s__Pseudomonas_sp._TKP	0.0	0.0	1398.0	1306.0	0.0	904.0	0.0	0.0	812.0	992.0	1444.0	0.0	6856.0
d__Bacteria;k__unclassified_d__Bacteria;p__Proteobacteria;c__Gammaproteobacteria;o__Pseudomonadales;f__Pseudomonadaceae;g__Pseudomonas;s__Pseudomonas_psychrophila	0.0	0.0	1386.0	1536.0	0.0	938.0	0.0	0.0	656.0	862.0	1472.0	0.0	6850.0
d__Bacteria;k__unclassified_d__Bacteria;p__Firmicutes;c__Bacilli;o__Bacillales;f__Listeriaceae;g__Listeria;s__Listeria_seeligeri	0.0	0.0	1300.0	1928.0	0.0	396.0	0.0	0.0	724.0	860.0	1640.0	0.0	6848.0
d__Bacteria;k__unclassified_d__Bacteria;p__Firmicutes;c__Bacilli;o__Bacillales;f__Bacillaceae;g__Bacillus;s__Bacillus_infantis	0.0	0.0	1292.0	1840.0	0.0	434.0	0.0	0.0	810.0	910.0	1556.0	0.0	6842.0
d__Bacteria;k__unclassified_d__Bacteria;p__Proteobacteria;c__Alphaproteobacteria;o__Hyphomicrobiales;f__Brucellaceae;g__Brucella;s__Brucella_pituitosa	1766.0	408.0	1652.0	624.0	560.0	94.0	530.0	228.0	134.0	112.0	468.0	224.0	6800.0
d__Bacteria;k__unclassified_d__Bacteria;p__Proteobacteria;c__Gammaproteobacteria;o__Pseudomonadales;f__Pseudomonadaceae;g__Pseudomonas;s__Pseudomonas_sp._S3E17	0.0	0.0	1616.0	1724.0	0.0	516.0	0.0	0.0	514.0	632.0	1798.0	0.0	6800.0
d__Bacteria;k__unclassified_d__Bacteria;p__Firmicutes;c__Bacilli;o__Bacillales;f__Listeriaceae;g__Brochothrix;s__Brochothrix_campestris	0.0	0.0	976.0	1694.0	0.0	584.0	0.0	0.0	846.0	1056.0	1610.0	0.0	6766.0
d__Bacteria;k__unclassified_d__Bacteria;p__Proteobacteria;c__Gammaproteobacteria;o__Pseudomonadales;f__Pseudomonadaceae;g__Pseudomonas;s__Pseudomonas_sp._TMW_2.1634	0.0	0.0	306.0	194.0	0.0	478.0	0.0	0.0	3020.0	2520.0	232.0	0.0	6750.0
d__Bacteria;k__unclassified_d__Bacteria;p__Bacteroidota;c__Flavobacteriia;o__Flavobacteriales;f__Weeksellaceae;g__Epilithonimonas;s__Epilithonimonas_lactis	0.0	54.0	384.0	476.0	1278.0	870.0	1250.0	0.0	902.0	970.0	542.0	0.0	6726.0
d__Viruses;k__Heunggongvirae;p__Uroviricota;c__Caudoviricetes;o__unclassified_c__Caudoviricetes;f__Herelleviridae;g__Klumppvirus;s__Brochothrix_phage_ADU4	0.0	0.0	1124.0	1458.0	0.0	590.0	0.0	0.0	990.0	1048.0	1502.0	0.0	6712.0
d__Bacteria;k__unclassified_d__Bacteria;p__Proteobacteria;c__Alphaproteobacteria;o__unclassified_c__Alphaproteobacteria;f__unclassified_c__Alphaproteobacteria;g__unclassified_c__Alphaproteobacteria;s__Alphaproteobacteria_bacterium	212.0	60.0	398.0	308.0	44.0	1634.0	84.0	58.0	1332.0	2264.0	264.0	26.0	6684.0
d__Bacteria;k__unclassified_d__Bacteria;p__Proteobacteria;c__Gammaproteobacteria;o__Moraxellales;f__Moraxellaceae;g__Acinetobacter;s__Acinetobacter_harbinensis	0.0	0.0	1144.0	1368.0	0.0	970.0	0.0	0.0	808.0	1130.0	1262.0	0.0	6682.0
d__Bacteria;k__unclassified_d__Bacteria;p__Firmicutes;c__Bacilli;o__Lactobacillales;f__Lactobacillaceae;g__Companilactobacillus;s__Candidatus_Companilactobacillus_pullicola	0.0	0.0	1206.0	1616.0	0.0	576.0	0.0	0.0	884.0	1044.0	1352.0	0.0	6678.0
d__Eukaryota;k__Fungi;p__Ascomycota;c__Saccharomycetes;o__Saccharomycetales;f__Debaryomycetaceae;g__Yamadazyma;s__[Candida]_jaroonii	0.0	0.0	28.0	12.0	0.0	2708.0	4.0	0.0	2118.0	1778.0	16.0	0.0	6664.0
d__Bacteria;k__unclassified_d__Bacteria;p__Proteobacteria;c__Gammaproteobacteria;o__Pseudomonadales;f__Pseudomonadaceae;g__Pseudomonas;s__Pseudomonas_sp._NFR16	0.0	0.0	924.0	1036.0	0.0	1734.0	2.0	0.0	760.0	1046.0	1158.0	0.0	6660.0
d__Bacteria;k__unclassified_d__Bacteria;p__Proteobacteria;c__Gammaproteobacteria;o__Pseudomonadales;f__Pseudomonadaceae;g__Pseudomonas;s__Pseudomonas_sp._PA-7-1E	0.0	0.0	1506.0	1526.0	0.0	754.0	0.0	0.0	552.0	604.0	1704.0	0.0	6646.0
d__Bacteria;k__unclassified_d__Bacteria;p__Proteobacteria;c__Gammaproteobacteria;o__Pseudomonadales;f__Pseudomonadaceae;g__Pseudomonas;s__Pseudomonas_sp._R4-39-08	0.0	0.0	1624.0	1534.0	0.0	674.0	0.0	0.0	592.0	670.0	1518.0	0.0	6612.0
d__Bacteria;k__unclassified_d__Bacteria;p__Actinobacteria;c__Actinomycetia;o__Micrococcales;f__Microbacteriaceae;g__Microbacterium;s__Microbacterium_sp._ZOR0019	0.0	1912.0	0.0	0.0	1766.0	0.0	2934.0	0.0	0.0	0.0	0.0	0.0	6612.0
d__Bacteria;k__unclassified_d__Bacteria;p__Actinobacteria;c__Actinomycetia;o__Micrococcales;f__Microbacteriaceae;g__Agromyces;s__Agromyces_laixinhei	0.0	2468.0	0.0	0.0	2076.0	0.0	2066.0	0.0	0.0	0.0	0.0	0.0	6610.0
d__Bacteria;k__unclassified_d__Bacteria;p__Proteobacteria;c__Gammaproteobacteria;o__Enterobacterales;f__Enterobacteriaceae;g__Enterobacter;s__Enterobacter_sp._198	0.0	558.0	0.0	0.0	0.0	1866.0	0.0	0.0	2548.0	1634.0	0.0	0.0	6606.0
d__Bacteria;k__unclassified_d__Bacteria;p__Firmicutes;c__Bacilli;o__Lactobacillales;f__Carnobacteriaceae;g__Alkalibacterium;s__Alkalibacterium_kapii	0.0	0.0	1096.0	1516.0	0.0	646.0	6.0	0.0	964.0	996.0	1368.0	0.0	6592.0
d__Bacteria;k__unclassified_d__Bacteria;p__Proteobacteria;c__Gammaproteobacteria;o__Pseudomonadales;f__Pseudomonadaceae;g__Pseudomonas;s__Pseudomonas_sp._9.1(2019)	0.0	0.0	1126.0	988.0	0.0	918.0	4.0	0.0	1198.0	1308.0	1018.0	0.0	6560.0
d__Bacteria;k__unclassified_d__Bacteria;p__Actinobacteria;c__Actinomycetia;o__Micrococcales;f__Microbacteriaceae;g__Microbacterium;s__Microbacterium_helvum	0.0	1738.0	0.0	0.0	1762.0	0.0	3050.0	0.0	4.0	0.0	0.0	0.0	6554.0
d__Bacteria;k__unclassified_d__Bacteria;p__Proteobacteria;c__Gammaproteobacteria;o__Pseudomonadales;f__Pseudomonadaceae;g__Pseudomonas;s__Pseudomonas_fildesensis	0.0	0.0	1384.0	1136.0	0.0	1066.0	2.0	0.0	672.0	768.0	1520.0	0.0	6548.0
d__Eukaryota;k__Fungi;p__Ascomycota;c__Dothideomycetes;o__Pleosporales;f__Didymosphaeriaceae;g__Paraphaeosphaeria;s__Paraphaeosphaeria_minitans	0.0	2.0	0.0	0.0	3808.0	0.0	2704.0	0.0	0.0	0.0	0.0	0.0	6514.0
d__Bacteria;k__unclassified_d__Bacteria;p__Firmicutes;c__Bacilli;o__Lactobacillales;f__Streptococcaceae;g__Streptococcus;s__Streptococcus_sp.	0.0	0.0	312.0	290.0	2.0	1610.0	0.0	0.0	1416.0	2510.0	314.0	0.0	6454.0
d__Bacteria;k__unclassified_d__Bacteria;p__Proteobacteria;c__Gammaproteobacteria;o__Pseudomonadales;f__Pseudomonadaceae;g__Pseudomonas;s__Pseudomonas_sp._460	0.0	0.0	1332.0	1400.0	0.0	806.0	0.0	0.0	608.0	736.0	1538.0	0.0	6420.0
d__Bacteria;k__unclassified_d__Bacteria;p__Actinobacteria;c__Actinomycetia;o__Bifidobacteriales;f__Bifidobacteriaceae;g__Gardnerella;s__Gardnerella_vaginalis	0.0	0.0	1742.0	1466.0	0.0	442.0	0.0	0.0	474.0	404.0	1886.0	0.0	6414.0
d__Bacteria;k__unclassified_d__Bacteria;p__Proteobacteria;c__Gammaproteobacteria;o__Pseudomonadales;f__Pseudomonadaceae;g__Pseudomonas;s__Pseudomonas_sp._S150	0.0	0.0	1348.0	1302.0	0.0	858.0	0.0	0.0	658.0	712.0	1530.0	0.0	6408.0
d__Bacteria;k__unclassified_d__Bacteria;p__Proteobacteria;c__Gammaproteobacteria;o__Pseudomonadales;f__Pseudomonadaceae;g__Pseudomonas;s__Pseudomonas_sp._W2Jun17	0.0	0.0	1344.0	1304.0	0.0	1054.0	2.0	0.0	626.0	710.0	1362.0	0.0	6402.0
d__Bacteria;k__unclassified_d__Bacteria;p__Proteobacteria;c__Gammaproteobacteria;o__Moraxellales;f__Moraxellaceae;g__Acinetobacter;s__Acinetobacter_haemolyticus	0.0	0.0	1494.0	1628.0	0.0	596.0	0.0	0.0	474.0	704.0	1484.0	0.0	6380.0
d__Bacteria;k__unclassified_d__Bacteria;p__Proteobacteria;c__Gammaproteobacteria;o__Enterobacterales;f__Enterobacteriaceae;g__Buttiauxella;s__Buttiauxella_ferragutiae	0.0	6.0	1398.0	824.0	0.0	802.0	0.0	0.0	1084.0	1430.0	798.0	0.0	6342.0
d__Bacteria;k__unclassified_d__Bacteria;p__Actinobacteria;c__Actinomycetia;o__Micrococcales;f__Microbacteriaceae;g__Microbacterium;s__Microbacterium_sediminis	2.0	2106.0	0.0	0.0	1536.0	0.0	2684.0	0.0	0.0	0.0	0.0	0.0	6328.0
d__Bacteria;k__unclassified_d__Bacteria;p__Proteobacteria;c__Gammaproteobacteria;o__Pseudomonadales;f__Pseudomonadaceae;g__Pseudomonas;s__Pseudomonas_alcaligenes	0.0	0.0	1524.0	1258.0	0.0	910.0	0.0	0.0	596.0	688.0	1344.0	0.0	6320.0
d__Bacteria;k__unclassified_d__Bacteria;p__Proteobacteria;c__Gammaproteobacteria;o__Enterobacterales;f__Enterobacteriaceae;g__Enterobacter;s__Enterobacter_cloacae_complex_sp._FDA-CDC-AR_0164	0.0	518.0	0.0	0.0	0.0	1698.0	0.0	0.0	2414.0	1690.0	0.0	0.0	6320.0
d__Bacteria;k__unclassified_d__Bacteria;p__Proteobacteria;c__Gammaproteobacteria;o__Enterobacterales;f__Enterobacteriaceae;g__Buttiauxella;s__Buttiauxella_sp._A111	0.0	0.0	1458.0	948.0	0.0	706.0	0.0	0.0	874.0	1266.0	1020.0	0.0	6272.0
d__Bacteria;k__unclassified_d__Bacteria;p__Proteobacteria;c__Gammaproteobacteria;o__Pseudomonadales;f__Pseudomonadaceae;g__Pseudomonas;s__Pseudomonas_kitaguniensis	0.0	0.0	1436.0	1354.0	0.0	800.0	0.0	0.0	680.0	744.0	1258.0	0.0	6272.0
d__Bacteria;k__unclassified_d__Bacteria;p__Actinobacteria;c__Actinomycetia;o__Micrococcales;f__Microbacteriaceae;g__Microbacterium;s__Microbacterium_marinum	0.0	1300.0	0.0	0.0	2248.0	0.0	2694.0	0.0	0.0	0.0	0.0	0.0	6242.0
d__Bacteria;k__unclassified_d__Bacteria;p__Proteobacteria;c__Gammaproteobacteria;o__Pseudomonadales;f__Pseudomonadaceae;g__Pseudomonas;s__Pseudomonas_sp._p99-361	0.0	0.0	1500.0	1562.0	0.0	344.0	0.0	0.0	312.0	348.0	2168.0	0.0	6234.0
d__Eukaryota;k__Fungi;p__Ascomycota;c__Saccharomycetes;o__Saccharomycetales;f__Debaryomycetaceae;g__Yamadazyma;s__Yamadazyma_tenuis	26.0	0.0	10.0	14.0	0.0	2552.0	4.0	0.0	1894.0	1660.0	24.0	0.0	6184.0
d__Bacteria;k__unclassified_d__Bacteria;p__Proteobacteria;c__Gammaproteobacteria;o__Enterobacterales;f__Enterobacteriaceae;g__Klebsiella;s__Klebsiella_sp._MS_92-3	0.0	478.0	0.0	0.0	0.0	1542.0	0.0	0.0	2736.0	1422.0	0.0	0.0	6178.0
d__Bacteria;k__unclassified_d__Bacteria;p__Proteobacteria;c__Gammaproteobacteria;o__Pseudomonadales;f__Pseudomonadaceae;g__Pseudomonas;s__Pseudomonas_sp._W15Feb34	0.0	0.0	1534.0	1586.0	0.0	418.0	0.0	0.0	332.0	382.0	1882.0	0.0	6134.0
d__Bacteria;k__unclassified_d__Bacteria;p__Proteobacteria;c__Gammaproteobacteria;o__Pseudomonadales;f__Pseudomonadaceae;g__Pseudomonas;s__Pseudomonas_sp._PA-1-8C	0.0	0.0	1660.0	1574.0	0.0	312.0	0.0	0.0	372.0	344.0	1836.0	0.0	6098.0
d__Bacteria;k__unclassified_d__Bacteria;p__Proteobacteria;c__Gammaproteobacteria;o__Pseudomonadales;f__Pseudomonadaceae;g__Pseudomonas;s__Pseudomonas_prosekii	0.0	0.0	1230.0	1260.0	0.0	718.0	0.0	0.0	790.0	836.0	1264.0	0.0	6098.0
d__Bacteria;k__unclassified_d__Bacteria;p__Firmicutes;c__Bacilli;o__Bacillales;f__Bacillaceae;g__Bacillus;s__Bacillus_mycoides	0.0	0.0	1102.0	1568.0	0.0	452.0	0.0	0.0	780.0	966.0	1224.0	0.0	6092.0
d__Bacteria;k__unclassified_d__Bacteria;p__Firmicutes;c__Bacilli;o__Bacillales;f__Bacillaceae;g__Bacillus;s__Bacillus_cereus	0.0	0.0	1074.0	1534.0	0.0	544.0	0.0	0.0	806.0	878.0	1250.0	0.0	6086.0
d__Bacteria;k__unclassified_d__Bacteria;p__Firmicutes;c__Bacilli;o__Lactobacillales;f__Lactobacillaceae;g__Lactiplantibacillus;s__Lactiplantibacillus_herbarum	0.0	0.0	804.0	1400.0	0.0	512.0	0.0	0.0	950.0	1196.0	1214.0	0.0	6076.0
d__Bacteria;k__unclassified_d__Bacteria;p__Proteobacteria;c__Gammaproteobacteria;o__Pseudomonadales;f__Pseudomonadaceae;g__Pseudomonas;s__Pseudomonas_sp._18.1.10	0.0	0.0	1196.0	1256.0	0.0	1038.0	0.0	0.0	610.0	726.0	1224.0	0.0	6050.0
d__Bacteria;k__unclassified_d__Bacteria;p__Firmicutes;c__Bacilli;o__Lactobacillales;f__Lactobacillaceae;g__Lentilactobacillus;s__Lentilactobacillus_rapi	0.0	0.0	0.0	0.0	0.0	132.0	0.0	2804.0	74.0	112.0	4.0	2896.0	6022.0
d__Bacteria;k__unclassified_d__Bacteria;p__Proteobacteria;c__Gammaproteobacteria;o__Enterobacterales;f__Yersiniaceae;g__Serratia;s__Serratia_plymuthica	0.0	18.0	686.0	928.0	0.0	1254.0	0.0	0.0	1020.0	1014.0	1100.0	0.0	6020.0
d__Bacteria;k__unclassified_d__Bacteria;p__Proteobacteria;c__Gammaproteobacteria;o__Pseudomonadales;f__Pseudomonadaceae;g__Pseudomonas;s__Pseudomonas_sp._ANT_J12	0.0	0.0	1216.0	1342.0	0.0	840.0	0.0	0.0	544.0	876.0	1194.0	0.0	6012.0
d__Bacteria;k__unclassified_d__Bacteria;p__Proteobacteria;c__Gammaproteobacteria;o__Pseudomonadales;f__Pseudomonadaceae;g__Pseudomonas;s__Pseudomonas_corrugata	0.0	0.0	1430.0	1382.0	0.0	662.0	0.0	0.0	600.0	584.0	1344.0	0.0	6002.0
d__Bacteria;k__unclassified_d__Bacteria;p__Proteobacteria;c__Gammaproteobacteria;o__Pseudomonadales;f__Pseudomonadaceae;g__Pseudomonas;s__Pseudomonas_sp._GLE121	0.0	0.0	1642.0	1598.0	0.0	248.0	0.0	0.0	300.0	332.0	1874.0	0.0	5994.0
d__Viruses;k__Heunggongvirae;p__Uroviricota;c__Caudoviricetes;o__unclassified_c__Caudoviricetes;f__unclassified_c__Caudoviricetes;g__Audreyjarvisvirus;s__Audreyjarvisvirus_WRP3	0.0	0.0	1088.0	1628.0	0.0	450.0	0.0	0.0	690.0	840.0	1296.0	0.0	5992.0
d__Bacteria;k__unclassified_d__Bacteria;p__Proteobacteria;c__Gammaproteobacteria;o__Pseudomonadales;f__Pseudomonadaceae;g__Pseudomonas;s__Pseudomonas_asturiensis	0.0	0.0	638.0	556.0	0.0	1170.0	0.0	0.0	1466.0	1388.0	768.0	0.0	5986.0
d__Bacteria;k__unclassified_d__Bacteria;p__Actinobacteria;c__Actinomycetia;o__Corynebacteriales;f__Nocardiaceae;g__Rhodococcus;s__Rhodococcus_sp._EPR-134	1408.0	426.0	1186.0	512.0	518.0	128.0	556.0	300.0	102.0	96.0	422.0	282.0	5936.0
d__Eukaryota;k__Metazoa;p__Nematoda;c__Chromadorea;o__Rhabditida;f__Anguinidae;g__Ditylenchus;s__Ditylenchus_destructor	36.0	8.0	1486.0	1464.0	2.0	516.0	20.0	16.0	448.0	522.0	1382.0	10.0	5910.0
d__Bacteria;k__unclassified_d__Bacteria;p__Bacteroidota;c__Flavobacteriia;o__Flavobacteriales;f__Flavobacteriaceae;g__Flavobacterium;s__Flavobacterium_pectinovorum	0.0	0.0	560.0	682.0	0.0	1306.0	0.0	0.0	1120.0	1364.0	872.0	0.0	5904.0
d__Bacteria;k__unclassified_d__Bacteria;p__Proteobacteria;c__Betaproteobacteria;o__Burkholderiales;f__Comamonadaceae;g__Delftia;s__unclassified_g__Delftia	1314.0	570.0	1598.0	484.0	470.0	64.0	438.0	140.0	128.0	112.0	440.0	104.0	5862.0
d__Bacteria;k__unclassified_d__Bacteria;p__Proteobacteria;c__Gammaproteobacteria;o__Enterobacterales;f__Enterobacteriaceae;g__Atlantibacter;s__Atlantibacter_hermannii	0.0	0.0	1540.0	984.0	0.0	550.0	0.0	0.0	650.0	1104.0	1030.0	0.0	5858.0
d__Bacteria;k__unclassified_d__Bacteria;p__Proteobacteria;c__Gammaproteobacteria;o__Pseudomonadales;f__Pseudomonadaceae;g__Pseudomonas;s__Pseudomonas_sp._BRG-100	0.0	0.0	1116.0	1110.0	0.0	1022.0	0.0	0.0	532.0	770.0	1308.0	0.0	5858.0
d__Bacteria;k__unclassified_d__Bacteria;p__Bacteroidota;c__Flavobacteriia;o__Flavobacteriales;f__Flavobacteriaceae;g__Flavobacterium;s__Flavobacterium_johnsoniae	0.0	0.0	590.0	746.0	0.0	1224.0	0.0	0.0	1046.0	1394.0	836.0	0.0	5836.0
d__Bacteria;k__unclassified_d__Bacteria;p__Firmicutes;c__Bacilli;o__Lactobacillales;f__Streptococcaceae;g__Streptococcus;s__Streptococcus_gallolyticus	0.0	0.0	160.0	156.0	8.0	1704.0	14.0	0.0	1256.0	2306.0	210.0	0.0	5814.0
d__Bacteria;k__unclassified_d__Bacteria;p__Proteobacteria;c__Gammaproteobacteria;o__Moraxellales;f__Moraxellaceae;g__Acinetobacter;s__Acinetobacter_sp._WCHAc060033	0.0	0.0	782.0	1054.0	0.0	1022.0	2.0	0.0	798.0	1120.0	1014.0	0.0	5792.0
d__Archaea;k__unclassified_d__Archaea;p__unclassified_d__Archaea;c__unclassified_d__Archaea;o__unclassified_d__Archaea;f__unclassified_d__Archaea;g__unclassified_d__Archaea;s__Asgard_group_archaeon	0.0	0.0	18.0	18.0	0.0	2346.0	6.0	0.0	1846.0	1526.0	28.0	0.0	5788.0
d__Bacteria;k__unclassified_d__Bacteria;p__Actinobacteria;c__Actinomycetia;o__Micrococcales;f__Microbacteriaceae;g__Leucobacter;s__Leucobacter_massiliensis	0.0	1646.0	0.0	0.0	1588.0	0.0	2530.0	0.0	0.0	0.0	0.0	0.0	5764.0
d__Bacteria;k__unclassified_d__Bacteria;p__Proteobacteria;c__Gammaproteobacteria;o__Aeromonadales;f__Aeromonadaceae;g__Aeromonas;s__Aeromonas_salmonicida	0.0	0.0	1158.0	1284.0	0.0	774.0	0.0	0.0	562.0	668.0	1296.0	0.0	5742.0
d__Bacteria;k__unclassified_d__Bacteria;p__Proteobacteria;c__Gammaproteobacteria;o__Enterobacterales;f__Enterobacteriaceae;g__Scandinavium;s__Scandinavium_manionii	0.0	0.0	1216.0	734.0	0.0	862.0	0.0	0.0	934.0	1296.0	682.0	0.0	5724.0
d__Bacteria;k__unclassified_d__Bacteria;p__Proteobacteria;c__Gammaproteobacteria;o__Pseudomonadales;f__Pseudomonadaceae;g__Pseudomonas;s__Pseudomonas_sp._N40(2020)	0.0	0.0	1084.0	1244.0	0.0	830.0	0.0	0.0	612.0	742.0	1210.0	0.0	5722.0
d__Bacteria;k__unclassified_d__Bacteria;p__Firmicutes;c__Tissierellia;o__Tissierellales;f__Tissierellaceae;g__Tissierella;s__Tissierella_praeacuta	0.0	0.0	1018.0	1572.0	0.0	348.0	0.0	0.0	650.0	856.0	1260.0	0.0	5704.0
d__Bacteria;k__unclassified_d__Bacteria;p__Proteobacteria;c__Gammaproteobacteria;o__Moraxellales;f__Moraxellaceae;g__Acinetobacter;s__Acinetobacter_terrestris	0.0	0.0	1422.0	1452.0	0.0	480.0	4.0	0.0	428.0	532.0	1372.0	0.0	5690.0
d__Bacteria;k__unclassified_d__Bacteria;p__Proteobacteria;c__Gammaproteobacteria;o__Pseudomonadales;f__Pseudomonadaceae;g__Pseudomonas;s__Pseudomonas_sivasensis	0.0	0.0	1296.0	1180.0	0.0	888.0	0.0	0.0	516.0	626.0	1172.0	0.0	5678.0
d__Bacteria;k__unclassified_d__Bacteria;p__Proteobacteria;c__Gammaproteobacteria;o__Pseudomonadales;f__Pseudomonadaceae;g__Pseudomonas;s__Pseudomonas_mosselii	6.0	0.0	1162.0	1146.0	0.0	826.0	0.0	0.0	558.0	724.0	1248.0	0.0	5670.0
d__Bacteria;k__unclassified_d__Bacteria;p__Proteobacteria;c__Gammaproteobacteria;o__Oceanospirillales;f__Halomonadaceae;g__Halomonas;s__Halomonas_ventosae	0.0	0.0	1064.0	918.0	0.0	756.0	0.0	0.0	936.0	1050.0	942.0	0.0	5666.0
d__Bacteria;k__unclassified_d__Bacteria;p__Firmicutes;c__Bacilli;o__Bacillales;f__Bacillaceae;g__Bacillus;s__Bacillus_sp._7586-K	0.0	0.0	1036.0	1438.0	0.0	372.0	0.0	0.0	602.0	788.0	1412.0	0.0	5648.0
d__Bacteria;k__unclassified_d__Bacteria;p__Proteobacteria;c__Gammaproteobacteria;o__Pseudomonadales;f__Pseudomonadaceae;g__Pseudomonas;s__Pseudomonas_extremorientalis	0.0	0.0	1088.0	928.0	0.0	860.0	0.0	0.0	686.0	1020.0	1054.0	0.0	5636.0
d__Eukaryota;k__Fungi;p__Basidiomycota;c__Wallemiomycetes;o__Wallemiales;f__Wallemiaceae;g__Wallemia;s__Wallemia_mellicola	5424.0	0.0	0.0	0.0	0.0	0.0	0.0	100.0	0.0	0.0	0.0	90.0	5614.0
d__Bacteria;k__unclassified_d__Bacteria;p__Proteobacteria;c__Gammaproteobacteria;o__Enterobacterales;f__Enterobacteriaceae;g__Citrobacter;s__Citrobacter_sp._JUb117	0.0	0.0	1366.0	1472.0	0.0	330.0	0.0	0.0	328.0	282.0	1834.0	0.0	5612.0
d__Bacteria;k__unclassified_d__Bacteria;p__Firmicutes;c__Bacilli;o__Lactobacillales;f__Lactobacillaceae;g__Lentilactobacillus;s__Lentilactobacillus_parakefiri	8.0	638.0	592.0	494.0	578.0	538.0	500.0	0.0	796.0	1008.0	444.0	0.0	5596.0
d__Bacteria;k__unclassified_d__Bacteria;p__Proteobacteria;c__Gammaproteobacteria;o__Pseudomonadales;f__Pseudomonadaceae;g__Pseudomonas;s__Pseudomonas_endophytica	0.0	0.0	1096.0	1200.0	0.0	782.0	0.0	0.0	696.0	706.0	1104.0	0.0	5584.0
d__Bacteria;k__unclassified_d__Bacteria;p__Proteobacteria;c__Gammaproteobacteria;o__Pseudomonadales;f__Pseudomonadaceae;g__Pseudomonas;s__Pseudomonas_sp._MWU12-2323	0.0	0.0	766.0	870.0	0.0	1112.0	0.0	0.0	1034.0	1002.0	776.0	0.0	5560.0
d__Bacteria;k__unclassified_d__Bacteria;p__Proteobacteria;c__Gammaproteobacteria;o__Moraxellales;f__Moraxellaceae;g__Acinetobacter;s__Acinetobacter_indicus	0.0	0.0	1246.0	1516.0	0.0	488.0	0.0	0.0	378.0	570.0	1358.0	0.0	5556.0
d__Bacteria;k__unclassified_d__Bacteria;p__Proteobacteria;c__Gammaproteobacteria;o__Pseudomonadales;f__Pseudomonadaceae;g__Pseudomonas;s__Pseudomonas_sp._MYb193	0.0	0.0	1314.0	1176.0	0.0	752.0	0.0	0.0	514.0	580.0	1216.0	0.0	5552.0
d__Bacteria;k__unclassified_d__Bacteria;p__Actinobacteria;c__Actinomycetia;o__Micrococcales;f__Microbacteriaceae;g__Agromyces;s__Agromyces_archimandritae	0.0	1526.0	0.0	0.0	1438.0	0.0	2552.0	0.0	0.0	0.0	0.0	0.0	5516.0
d__Bacteria;k__unclassified_d__Bacteria;p__Proteobacteria;c__Gammaproteobacteria;o__Enterobacterales;f__Enterobacteriaceae;g__Enterobacter;s__Enterobacter_cloacae_complex_sp._FDA-CDC-AR_0132	0.0	462.0	0.0	0.0	0.0	1456.0	0.0	0.0	2032.0	1560.0	0.0	0.0	5510.0
d__Bacteria;k__unclassified_d__Bacteria;p__Firmicutes;c__Bacilli;o__Bacillales;f__Bacillaceae;g__Bacillus;s__Bacillus_massiliogorillae	0.0	0.0	1030.0	1460.0	0.0	404.0	0.0	0.0	568.0	732.0	1302.0	0.0	5496.0
d__Bacteria;k__unclassified_d__Bacteria;p__Actinobacteria;c__Actinomycetia;o__Corynebacteriales;f__Nocardiaceae;g__Rhodococcus;s__Rhodococcus_sp._ADH	1352.0	368.0	1098.0	530.0	494.0	100.0	454.0	230.0	108.0	76.0	450.0	218.0	5478.0
d__Bacteria;k__unclassified_d__Bacteria;p__Bacteroidota;c__Flavobacteriia;o__Flavobacteriales;f__Weeksellaceae;g__Chryseobacterium;s__Chryseobacterium_sp._RR2-3-20	0.0	44.0	0.0	0.0	2810.0	0.0	2624.0	0.0	0.0	0.0	0.0	0.0	5478.0
d__Viruses;k__Heunggongvirae;p__Uroviricota;c__Caudoviricetes;o__unclassified_c__Caudoviricetes;f__Autographiviridae;g__Gyeongsanvirus;s__Gyeongsanvirus_DURPI	0.0	0.0	1114.0	1274.0	0.0	412.0	0.0	0.0	362.0	516.0	1796.0	0.0	5474.0
d__Archaea;k__unclassified_d__Archaea;p__Candidatus_Micrarchaeota;c__unclassified_p__Candidatus_Micrarchaeota;o__unclassified_p__Candidatus_Micrarchaeota;f__unclassified_p__Candidatus_Micrarchaeota;g__unclassified_p__Candidatus_Micrarchaeota;s__Candidatus_Micrarchaeota_archaeon_RBG_16_49_10	0.0	0.0	926.0	1420.0	0.0	408.0	0.0	0.0	694.0	788.0	1224.0	0.0	5460.0
d__Bacteria;k__unclassified_d__Bacteria;p__Bacteroidota;c__Flavobacteriia;o__Flavobacteriales;f__Weeksellaceae;g__Chryseobacterium;s__Chryseobacterium_faecale	0.0	22.0	0.0	0.0	2868.0	2.0	2566.0	0.0	0.0	0.0	0.0	0.0	5458.0
d__unclassified;k__unclassified_d__unclassified;p__unclassified_d__unclassified;c__unclassified_d__unclassified;o__unclassified_d__unclassified;f__unclassified_d__unclassified;g__unclassified_d__unclassified;s__Cloning_vector_pBCSJC001	0.0	898.0	0.0	0.0	2662.0	0.0	1874.0	0.0	0.0	0.0	0.0	0.0	5434.0
d__Bacteria;k__unclassified_d__Bacteria;p__Proteobacteria;c__Gammaproteobacteria;o__Pseudomonadales;f__Pseudomonadaceae;g__Pseudomonas;s__Pseudomonas_fluorescens_group_sp.	0.0	0.0	1440.0	1198.0	0.0	462.0	0.0	0.0	380.0	414.0	1536.0	0.0	5430.0
d__Bacteria;k__unclassified_d__Bacteria;p__Actinobacteria;c__Actinomycetia;o__Micrococcales;f__Microbacteriaceae;g__Microbacterium;s__Microbacterium_sp._SGAir0570	0.0	1636.0	0.0	0.0	1472.0	0.0	2310.0	0.0	0.0	0.0	0.0	0.0	5418.0
d__Bacteria;k__unclassified_d__Bacteria;p__Firmicutes;c__Bacilli;o__Lactobacillales;f__Lactobacillaceae;g__Companilactobacillus;s__Companilactobacillus_versmoldensis	0.0	0.0	974.0	1280.0	0.0	404.0	0.0	0.0	774.0	826.0	1152.0	0.0	5410.0
d__Bacteria;k__unclassified_d__Bacteria;p__Bacteroidota;c__Flavobacteriia;o__Flavobacteriales;f__Weeksellaceae;g__Chryseobacterium;s__Chryseobacterium_sp._POL2	0.0	20.0	0.0	0.0	2892.0	0.0	2484.0	0.0	0.0	0.0	0.0	0.0	5396.0
d__Bacteria;k__unclassified_d__Bacteria;p__Actinobacteria;c__Actinomycetia;o__Micrococcales;f__Micrococcaceae;g__Arthrobacter;s__Arthrobacter_sp._9V	0.0	1476.0	0.0	0.0	1332.0	0.0	2588.0	0.0	0.0	0.0	0.0	0.0	5396.0
d__Eukaryota;k__Fungi;p__Ascomycota;c__Saccharomycetes;o__Saccharomycetales;f__Debaryomycetaceae;g__Candida;s__Candida_pseudojiufengensis	24.0	0.0	12.0	14.0	0.0	2256.0	0.0	2.0	1724.0	1336.0	22.0	0.0	5390.0
d__Bacteria;k__unclassified_d__Bacteria;p__Proteobacteria;c__Gammaproteobacteria;o__Pseudomonadales;f__Pseudomonadaceae;g__Pseudomonas;s__Pseudomonas_sp._HMWF034	0.0	0.0	1388.0	1272.0	0.0	580.0	0.0	0.0	412.0	404.0	1334.0	0.0	5390.0
d__Bacteria;k__unclassified_d__Bacteria;p__Bacteroidota;c__Flavobacteriia;o__Flavobacteriales;f__Weeksellaceae;g__Chryseobacterium;s__Chryseobacterium_indologenes	0.0	16.0	6.0	6.0	2792.0	6.0	2554.0	0.0	0.0	0.0	0.0	0.0	5380.0
d__Eukaryota;k__Fungi;p__Ascomycota;c__Saccharomycetes;o__Saccharomycetales;f__Debaryomycetaceae;g__Scheffersomyces;s__Scheffersomyces_spartinae	0.0	0.0	24.0	4.0	0.0	2152.0	2.0	0.0	1664.0	1490.0	24.0	0.0	5360.0
d__Bacteria;k__unclassified_d__Bacteria;p__Bacteroidota;c__Flavobacteriia;o__Flavobacteriales;f__Weeksellaceae;g__Kaistella;s__Kaistella_gelatinilytica	0.0	14.0	0.0	0.0	2858.0	0.0	2484.0	0.0	0.0	0.0	0.0	0.0	5356.0
d__Eukaryota;k__Fungi;p__Ascomycota;c__Saccharomycetes;o__Saccharomycetales;f__Debaryomycetaceae;g__Candida;s__Candida_metapsilosis	14.0	0.0	8.0	16.0	0.0	2280.0	0.0	0.0	1662.0	1340.0	12.0	0.0	5332.0
d__Bacteria;k__unclassified_d__Bacteria;p__Proteobacteria;c__Gammaproteobacteria;o__Pseudomonadales;f__Pseudomonadaceae;g__Pseudomonas;s__Pseudomonas_sp._58_R_3	0.0	0.0	1396.0	1344.0	0.0	206.0	0.0	0.0	346.0	276.0	1760.0	0.0	5328.0
d__Bacteria;k__unclassified_d__Bacteria;p__Proteobacteria;c__Gammaproteobacteria;o__Pseudomonadales;f__Pseudomonadaceae;g__Pseudomonas;s__Pseudomonas_sp._P179	738.0	370.0	1300.0	592.0	432.0	114.0	460.0	160.0	170.0	156.0	658.0	168.0	5318.0
d__Bacteria;k__unclassified_d__Bacteria;p__Proteobacteria;c__Alphaproteobacteria;o__Hyphomicrobiales;f__Brucellaceae;g__Brucella;s__unclassified_g__Brucella	1532.0	242.0	1128.0	404.0	388.0	76.0	488.0	232.0	70.0	98.0	476.0	176.0	5310.0
d__Bacteria;k__unclassified_d__Bacteria;p__Bacteroidota;c__Flavobacteriia;o__Flavobacteriales;f__Flavobacteriaceae;g__Flavobacterium;s__Flavobacterium_bizetiae	0.0	0.0	456.0	646.0	0.0	1216.0	0.0	0.0	986.0	1248.0	740.0	0.0	5292.0
d__Bacteria;k__unclassified_d__Bacteria;p__Proteobacteria;c__Gammaproteobacteria;o__Pseudomonadales;f__Pseudomonadaceae;g__Pseudomonas;s__Pseudomonas_sp._PA-1-6G	0.0	0.0	1332.0	1160.0	0.0	518.0	0.0	0.0	462.0	516.0	1302.0	0.0	5290.0
d__Bacteria;k__unclassified_d__Bacteria;p__Proteobacteria;c__Gammaproteobacteria;o__Pseudomonadales;f__Pseudomonadaceae;g__Pseudomonas;s__Pseudomonas_khavaziana	0.0	0.0	1172.0	1256.0	0.0	604.0	0.0	0.0	462.0	566.0	1216.0	0.0	5276.0
d__Bacteria;k__unclassified_d__Bacteria;p__Actinobacteria;c__Actinomycetia;o__Micrococcales;f__Microbacteriaceae;g__Microbacterium;s__Microbacterium_sp._AK031	0.0	1368.0	0.0	0.0	1374.0	0.0	2522.0	0.0	0.0	0.0	0.0	0.0	5264.0
d__Bacteria;k__unclassified_d__Bacteria;p__Proteobacteria;c__Gammaproteobacteria;o__Pseudomonadales;f__unclassified_o__Pseudomonadales;g__unclassified_o__Pseudomonadales;s__Pseudomonadales_bacterium	0.0	0.0	1068.0	1110.0	0.0	626.0	4.0	0.0	534.0	690.0	1228.0	0.0	5260.0
d__Bacteria;k__unclassified_d__Bacteria;p__Actinobacteria;c__Actinomycetia;o__Micrococcales;f__Microbacteriaceae;g__Clavibacter;s__Clavibacter_sp._VKM_Ac-2872	0.0	2354.0	0.0	0.0	1432.0	0.0	1470.0	0.0	0.0	0.0	0.0	0.0	5256.0
d__Bacteria;k__unclassified_d__Bacteria;p__Actinobacteria;c__Actinomycetia;o__Micrococcales;f__Microbacteriaceae;g__Microbacterium;s__Microbacterium_sp._Leaf203	0.0	12.0	0.0	0.0	2748.0	0.0	2480.0	0.0	0.0	0.0	0.0	0.0	5240.0
d__Bacteria;k__unclassified_d__Bacteria;p__Actinobacteria;c__Actinomycetia;o__Micrococcales;f__Microbacteriaceae;g__Microbacterium;s__Microbacterium_sp._BLY	0.0	1148.0	0.0	0.0	1736.0	0.0	2346.0	0.0	0.0	0.0	0.0	0.0	5230.0
d__Bacteria;k__unclassified_d__Bacteria;p__Actinobacteria;c__Actinomycetia;o__Corynebacteriales;f__Nocardiaceae;g__Rhodococcus;s__Rhodococcus_sp._1139	1074.0	300.0	1078.0	414.0	486.0	116.0	538.0	308.0	110.0	96.0	468.0	238.0	5226.0
d__Bacteria;k__unclassified_d__Bacteria;p__Proteobacteria;c__Gammaproteobacteria;o__Pseudomonadales;f__Pseudomonadaceae;g__Pseudomonas;s__Pseudomonas_sp._Leaf127	0.0	0.0	840.0	810.0	0.0	1276.0	0.0	0.0	626.0	774.0	890.0	0.0	5216.0
d__Bacteria;k__unclassified_d__Bacteria;p__Actinobacteria;c__Actinomycetia;o__Propionibacteriales;f__Propionibacteriaceae;g__Tessaracoccus;s__Tessaracoccus_bendigoensis	0.0	1536.0	0.0	0.0	1290.0	0.0	2374.0	0.0	0.0	0.0	0.0	0.0	5200.0
d__Bacteria;k__unclassified_d__Bacteria;p__Bacteroidota;c__Cytophagia;o__Cytophagales;f__Hymenobacteraceae;g__Hymenobacter;s__Hymenobacter_sp.	4956.0	0.0	0.0	0.0	0.0	0.0	0.0	128.0	0.0	0.0	0.0	88.0	5172.0
d__Bacteria;k__unclassified_d__Bacteria;p__Proteobacteria;c__Gammaproteobacteria;o__Pseudomonadales;f__Pseudomonadaceae;g__Pseudomonas;s__Pseudomonas_sp._R2-7-07	0.0	0.0	1270.0	1448.0	0.0	314.0	0.0	0.0	272.0	394.0	1444.0	0.0	5142.0
d__Bacteria;k__unclassified_d__Bacteria;p__Actinobacteria;c__Actinomycetia;o__Micrococcales;f__Microbacteriaceae;g__Microbacterium;s__Microbacterium_sp._Leaf351	0.0	2394.0	0.0	0.0	1274.0	0.0	1456.0	0.0	0.0	0.0	0.0	0.0	5124.0
d__Eukaryota;k__Fungi;p__Mucoromycota;c__Mucoromycetes;o__Mucorales;f__Rhizopodaceae;g__Rhizopus;s__Rhizopus_arrhizus	616.0	188.0	1188.0	738.0	210.0	400.0	184.0	78.0	354.0	360.0	726.0	72.0	5114.0
d__Bacteria;k__unclassified_d__Bacteria;p__Proteobacteria;c__Gammaproteobacteria;o__Pseudomonadales;f__Pseudomonadaceae;g__Pseudomonas;s__Pseudomonas_sp._CFT9	0.0	0.0	1270.0	1162.0	0.0	538.0	0.0	0.0	434.0	548.0	1134.0	0.0	5086.0
d__Bacteria;k__unclassified_d__Bacteria;p__Proteobacteria;c__Gammaproteobacteria;o__Pseudomonadales;f__Pseudomonadaceae;g__Pseudomonas;s__Pseudomonas_sp._SWRI144	0.0	0.0	728.0	786.0	0.0	1124.0	0.0	0.0	734.0	910.0	800.0	0.0	5082.0
d__Bacteria;k__unclassified_d__Bacteria;p__Proteobacteria;c__Betaproteobacteria;o__Burkholderiales;f__Oxalobacteraceae;g__Janthinobacterium;s__Janthinobacterium_lividum	0.0	0.0	104.0	84.0	6.0	1406.0	2.0	2.0	1846.0	1500.0	130.0	0.0	5080.0
d__Bacteria;k__unclassified_d__Bacteria;p__Proteobacteria;c__Gammaproteobacteria;o__Pseudomonadales;f__Pseudomonadaceae;g__Pseudomonas;s__Pseudomonas_aylmerensis	0.0	0.0	1082.0	898.0	0.0	672.0	0.0	0.0	606.0	760.0	1038.0	0.0	5056.0
d__Bacteria;k__unclassified_d__Bacteria;p__Proteobacteria;c__Gammaproteobacteria;o__Enterobacterales;f__Enterobacteriaceae;g__Enterobacter;s__Enterobacter_sp._BIDMC_26	0.0	430.0	0.0	0.0	0.0	1336.0	4.0	0.0	1914.0	1346.0	0.0	0.0	5030.0
d__Bacteria;k__unclassified_d__Bacteria;p__Proteobacteria;c__Gammaproteobacteria;o__Enterobacterales;f__Enterobacteriaceae;g__Citrobacter;s__Citrobacter_farmeri	0.0	180.0	622.0	514.0	0.0	1090.0	0.0	0.0	1174.0	990.0	444.0	0.0	5014.0
d__Bacteria;k__unclassified_d__Bacteria;p__Bacteroidota;c__Flavobacteriia;o__Flavobacteriales;f__Flavobacteriaceae;g__Flavobacterium;s__Flavobacterium_sp._HMWF030	0.0	0.0	540.0	578.0	0.0	1138.0	0.0	0.0	856.0	1202.0	692.0	0.0	5006.0
d__Bacteria;k__unclassified_d__Bacteria;p__Proteobacteria;c__Gammaproteobacteria;o__Pseudomonadales;f__Pseudomonadaceae;g__Pseudomonas;s__Pseudomonas_sp._S5D5	0.0	0.0	788.0	656.0	0.0	834.0	0.0	0.0	928.0	1036.0	758.0	0.0	5000.0
d__Bacteria;k__unclassified_d__Bacteria;p__Proteobacteria;c__Gammaproteobacteria;o__Pseudomonadales;f__Pseudomonadaceae;g__Pseudomonas;s__Pseudomonas_capeferrum	0.0	0.0	858.0	790.0	0.0	1182.0	0.0	0.0	566.0	684.0	902.0	0.0	4982.0
d__Bacteria;k__unclassified_d__Bacteria;p__Firmicutes;c__Bacilli;o__Lactobacillales;f__Enterococcaceae;g__Enterococcus;s__Enterococcus_ureasiticus	0.0	0.0	732.0	1106.0	0.0	432.0	0.0	0.0	766.0	878.0	1064.0	0.0	4978.0
d__Bacteria;k__unclassified_d__Bacteria;p__Firmicutes;c__Bacilli;o__Bacillales;f__Paenibacillaceae;g__Paenibacillus;s__Paenibacillus_sophorae	0.0	0.0	910.0	1256.0	0.0	358.0	0.0	0.0	672.0	666.0	1112.0	0.0	4974.0
d__Bacteria;k__unclassified_d__Bacteria;p__Actinobacteria;c__Actinomycetia;o__Corynebacteriales;f__Nocardiaceae;g__Rhodococcus;s__Rhodococcus_sp._WY5	1098.0	358.0	972.0	512.0	414.0	104.0	412.0	272.0	106.0	92.0	402.0	228.0	4970.0
d__Viruses;k__Heunggongvirae;p__Uroviricota;c__Caudoviricetes;o__unclassified_c__Caudoviricetes;f__Siphoviridae;g__unclassified_f__Siphoviridae;s__Siphoviridae_sp._cttuu15	0.0	0.0	796.0	1226.0	0.0	388.0	0.0	0.0	722.0	806.0	1030.0	0.0	4968.0
d__Bacteria;k__unclassified_d__Bacteria;p__Firmicutes;c__Bacilli;o__Bacillales;f__Thermoactinomycetaceae;g__Marininema;s__Marininema_halotolerans	0.0	0.0	816.0	1128.0	0.0	382.0	0.0	0.0	630.0	778.0	1198.0	0.0	4932.0
d__Bacteria;k__unclassified_d__Bacteria;p__Proteobacteria;c__Betaproteobacteria;o__Burkholderiales;f__Comamonadaceae;g__Delftia;s__Delftia_acidovorans	952.0	568.0	1292.0	444.0	262.0	84.0	396.0	138.0	138.0	134.0	376.0	124.0	4908.0
d__Bacteria;k__unclassified_d__Bacteria;p__Actinobacteria;c__Actinomycetia;o__Micrococcales;f__Microbacteriaceae;g__Herbiconiux;s__Herbiconiux_sp._SYSU_D00978	0.0	160.0	0.0	0.0	2410.0	0.0	2334.0	0.0	0.0	0.0	0.0	0.0	4904.0
d__Bacteria;k__unclassified_d__Bacteria;p__Firmicutes;c__Bacilli;o__Lactobacillales;f__Enterococcaceae;g__Enterococcus;s__Enterococcus_sp._HMSC063D12	0.0	840.0	0.0	0.0	2120.0	0.0	1944.0	0.0	0.0	0.0	0.0	0.0	4904.0
d__Bacteria;k__unclassified_d__Bacteria;p__Bacteroidota;c__Flavobacteriia;o__Flavobacteriales;f__Flavobacteriaceae;g__Flavobacterium;s__Flavobacterium_chilense	0.0	0.0	420.0	558.0	0.0	1136.0	0.0	0.0	976.0	1150.0	656.0	0.0	4896.0
d__Bacteria;k__unclassified_d__Bacteria;p__Proteobacteria;c__Gammaproteobacteria;o__Pseudomonadales;f__Pseudomonadaceae;g__Pseudomonas;s__Pseudomonas_sp._B2021	0.0	0.0	1284.0	1246.0	0.0	364.0	0.0	0.0	336.0	364.0	1302.0	0.0	4896.0
d__Bacteria;k__unclassified_d__Bacteria;p__Proteobacteria;c__Gammaproteobacteria;o__Moraxellales;f__Moraxellaceae;g__Acinetobacter;s__Acinetobacter_sp._YH12036	0.0	0.0	562.0	582.0	0.0	1094.0	0.0	0.0	826.0	1154.0	676.0	0.0	4894.0
d__Bacteria;k__unclassified_d__Bacteria;p__Proteobacteria;c__Gammaproteobacteria;o__Pseudomonadales;f__Pseudomonadaceae;g__Pseudomonas;s__Pseudomonas_sp._PGPPP2	0.0	0.0	1160.0	1106.0	0.0	548.0	0.0	0.0	468.0	480.0	1128.0	0.0	4890.0
d__Bacteria;k__unclassified_d__Bacteria;p__Proteobacteria;c__Gammaproteobacteria;o__Pseudomonadales;f__Pseudomonadaceae;g__Pseudomonas;s__Pseudomonas_sp._LG1D9	0.0	0.0	1048.0	1090.0	0.0	668.0	0.0	0.0	392.0	544.0	1136.0	0.0	4878.0
d__Bacteria;k__unclassified_d__Bacteria;p__Proteobacteria;c__Gammaproteobacteria;o__Pseudomonadales;f__Pseudomonadaceae;g__Pseudomonas;s__Pseudomonas_sp._R4-35-07	0.0	0.0	1118.0	1030.0	0.0	660.0	2.0	0.0	462.0	574.0	1028.0	0.0	4874.0
d__Bacteria;k__unclassified_d__Bacteria;p__Proteobacteria;c__Gammaproteobacteria;o__Enterobacterales;f__Enterobacteriaceae;g__Lelliottia;s__Lelliottia_amnigena	0.0	44.0	1048.0	666.0	0.0	620.0	0.0	0.0	808.0	1006.0	682.0	0.0	4874.0
d__Eukaryota;k__Fungi;p__Ascomycota;c__Saccharomycetes;o__Saccharomycetales;f__Debaryomycetaceae;g__Candida;s__Candida_margitis	0.0	0.0	16.0	18.0	0.0	2028.0	0.0	0.0	1472.0	1280.0	20.0	0.0	4834.0
d__Bacteria;k__unclassified_d__Bacteria;p__Actinobacteria;c__Actinomycetia;o__Micrococcales;f__Microbacteriaceae;g__Microbacterium;s__Microbacterium_lindanitolerans	0.0	2316.0	0.0	0.0	1298.0	0.0	1214.0	0.0	0.0	0.0	0.0	0.0	4828.0
d__Eukaryota;k__Fungi;p__Ascomycota;c__Saccharomycetes;o__Saccharomycetales;f__Debaryomycetaceae;g__Candida;s__Candida_orthopsilosis	0.0	0.0	28.0	16.0	0.0	2016.0	4.0	0.0	1382.0	1338.0	12.0	0.0	4796.0
d__Bacteria;k__unclassified_d__Bacteria;p__Proteobacteria;c__Betaproteobacteria;o__Burkholderiales;f__Alcaligenaceae;g__Bordetella;s__Bordetella_pertussis	70.0	46.0	1108.0	928.0	32.0	526.0	34.0	24.0	438.0	426.0	1150.0	10.0	4792.0
d__Bacteria;k__unclassified_d__Bacteria;p__Firmicutes;c__Bacilli;o__Bacillales;f__Bacillaceae;g__Lysinibacillus;s__Lysinibacillus_capsici	0.0	0.0	824.0	1092.0	0.0	448.0	0.0	0.0	626.0	618.0	1128.0	0.0	4736.0
d__Bacteria;k__unclassified_d__Bacteria;p__Proteobacteria;c__Gammaproteobacteria;o__Enterobacterales;f__Erwiniaceae;g__Erwinia;s__Erwinia_rhapontici	0.0	0.0	1144.0	798.0	0.0	518.0	0.0	0.0	616.0	870.0	752.0	0.0	4698.0
d__Eukaryota;k__Fungi;p__Ascomycota;c__Saccharomycetes;o__Saccharomycetales;f__Saccharomycetaceae;g__Kluyveromyces;s__Kluyveromyces_marxianus	0.0	0.0	4.0	0.0	0.0	672.0	0.0	0.0	2310.0	1698.0	4.0	0.0	4688.0
d__Bacteria;k__unclassified_d__Bacteria;p__Firmicutes;c__Bacilli;o__Bacillales;f__Staphylococcaceae;g__Salinicoccus;s__Salinicoccus_roseus	0.0	0.0	84.0	82.0	0.0	1314.0	0.0	0.0	1282.0	1798.0	124.0	0.0	4684.0
d__Bacteria;k__unclassified_d__Bacteria;p__Actinobacteria;c__Actinomycetia;o__Streptosporangiales;f__Nocardiopsaceae;g__Nocardiopsis;s__Nocardiopsis_alba	0.0	1380.0	0.0	0.0	1136.0	0.0	2158.0	0.0	0.0	0.0	0.0	0.0	4674.0
d__Bacteria;k__unclassified_d__Bacteria;p__Actinobacteria;c__Actinomycetia;o__Corynebacteriales;f__Nocardiaceae;g__Rhodococcus;s__Rhodococcus_sp._P27	1056.0	376.0	872.0	412.0	446.0	100.0	420.0	232.0	88.0	96.0	400.0	150.0	4648.0
d__Bacteria;k__unclassified_d__Bacteria;p__Bacteroidota;c__Flavobacteriia;o__Flavobacteriales;f__Weeksellaceae;g__Chryseobacterium;s__Chryseobacterium_suipulveris	0.0	12.0	0.0	0.0	2292.0	0.0	2342.0	0.0	0.0	0.0	0.0	0.0	4646.0
d__Viruses;k__Heunggongvirae;p__Uroviricota;c__Caudoviricetes;o__unclassified_c__Caudoviricetes;f__Siphoviridae;g__unclassified_f__Siphoviridae;s__Psychrobacillus_phage_Perkons	0.0	0.0	834.0	1150.0	0.0	260.0	0.0	0.0	488.0	742.0	1170.0	0.0	4644.0
d__Eukaryota;k__Metazoa;p__Chordata;c__Mammalia;o__Primates;f__Hominidae;g__Homo;s__Homo_sapiens	0.0	0.0	814.0	982.0	0.0	422.0	0.0	0.0	706.0	698.0	1022.0	0.0	4644.0
d__Bacteria;k__unclassified_d__Bacteria;p__Firmicutes;c__Bacilli;o__Bacillales;f__Bacillaceae;g__Bacillus;s__Bacillus_sp._TH86	0.0	0.0	982.0	984.0	0.0	696.0	0.0	0.0	350.0	532.0	1086.0	0.0	4630.0
d__Bacteria;k__unclassified_d__Bacteria;p__Proteobacteria;c__Gammaproteobacteria;o__Enterobacterales;f__Enterobacteriaceae;g__Klebsiella;s__Klebsiella_sp._P1CD1	2.0	298.0	0.0	0.0	0.0	1140.0	4.0	0.0	1936.0	1246.0	0.0	0.0	4626.0
d__Bacteria;k__unclassified_d__Bacteria;p__Proteobacteria;c__Betaproteobacteria;o__Burkholderiales;f__Comamonadaceae;g__Delftia;s__Delftia_tsuruhatensis	1050.0	412.0	1212.0	402.0	324.0	54.0	390.0	144.0	84.0	112.0	336.0	106.0	4626.0
d__Bacteria;k__unclassified_d__Bacteria;p__Actinobacteria;c__Actinomycetia;o__Corynebacteriales;f__Nocardiaceae;g__Rhodococcus;s__Rhodococcus_cerastii	1072.0	318.0	944.0	434.0	380.0	68.0	388.0	234.0	80.0	66.0	396.0	236.0	4616.0
d__Bacteria;k__unclassified_d__Bacteria;p__Actinobacteria;c__Actinomycetia;o__Corynebacteriales;f__Nocardiaceae;g__Rhodococcus;s__Rhodococcus_sp._JT-3	1024.0	258.0	920.0	424.0	450.0	94.0	460.0	236.0	82.0	66.0	368.0	216.0	4598.0
d__Bacteria;k__unclassified_d__Bacteria;p__Proteobacteria;c__Gammaproteobacteria;o__Pseudomonadales;f__Pseudomonadaceae;g__Pseudomonas;s__Pseudomonas_siliginis	0.0	0.0	1056.0	1128.0	0.0	440.0	0.0	0.0	416.0	546.0	1004.0	0.0	4590.0
d__Bacteria;k__unclassified_d__Bacteria;p__Proteobacteria;c__Acidithiobacillia;o__Acidithiobacillales;f__Acidithiobacillaceae;g__Acidithiobacillus;s__Acidithiobacillus_ferrivorans	0.0	0.0	1170.0	734.0	0.0	528.0	0.0	0.0	690.0	860.0	584.0	0.0	4566.0
d__Bacteria;k__unclassified_d__Bacteria;p__Proteobacteria;c__Gammaproteobacteria;o__Pseudomonadales;f__Pseudomonadaceae;g__Pseudomonas;s__Pseudomonas_hamedanensis	0.0	0.0	632.0	632.0	0.0	1210.0	0.0	0.0	522.0	652.0	872.0	0.0	4520.0
d__Bacteria;k__unclassified_d__Bacteria;p__Proteobacteria;c__Gammaproteobacteria;o__Pseudomonadales;f__Pseudomonadaceae;g__Pseudomonas;s__Pseudomonas_abietaniphila	0.0	0.0	1116.0	1066.0	0.0	468.0	0.0	0.0	358.0	506.0	1002.0	0.0	4516.0
d__Bacteria;k__unclassified_d__Bacteria;p__Firmicutes;c__Erysipelotrichia;o__unclassified_c__Erysipelotrichia;f__unclassified_c__Erysipelotrichia;g__unclassified_c__Erysipelotrichia;s__Erysipelotrichia_bacterium	0.0	0.0	486.0	372.0	0.0	930.0	4.0	0.0	1014.0	1362.0	344.0	0.0	4512.0
d__Bacteria;k__unclassified_d__Bacteria;p__Actinobacteria;c__Actinomycetia;o__Corynebacteriales;f__Nocardiaceae;g__Rhodococcus;s__Rhodococcus_sp._311R	896.0	264.0	832.0	336.0	578.0	94.0	516.0	254.0	110.0	100.0	366.0	164.0	4510.0
d__Bacteria;k__unclassified_d__Bacteria;p__Bacteroidota;c__Flavobacteriia;o__Flavobacteriales;f__Weeksellaceae;g__Epilithonimonas;s__Epilithonimonas_hispanica	0.0	12.0	36.0	48.0	1726.0	112.0	2318.0	0.0	80.0	112.0	58.0	0.0	4502.0
d__Bacteria;k__unclassified_d__Bacteria;p__Proteobacteria;c__Gammaproteobacteria;o__Enterobacterales;f__Enterobacteriaceae;g__Klebsiella;s__Klebsiella_sp._T2.Ur	0.0	376.0	0.0	0.0	0.0	1196.0	0.0	0.0	1588.0	1304.0	0.0	0.0	4464.0
d__Bacteria;k__unclassified_d__Bacteria;p__Actinobacteria;c__Actinomycetia;o__Actinomycetales;f__Actinomycetaceae;g__Actinomyces;s__Actinomyces_massiliensis	0.0	1172.0	0.0	0.0	1234.0	0.0	2054.0	0.0	0.0	0.0	0.0	0.0	4460.0
d__Bacteria;k__unclassified_d__Bacteria;p__Actinobacteria;c__Actinomycetia;o__Micrococcales;f__Microbacteriaceae;g__Microbacterium;s__Microbacterium_luteum	0.0	20.0	0.0	0.0	2290.0	0.0	2142.0	0.0	0.0	0.0	0.0	0.0	4452.0
d__Bacteria;k__unclassified_d__Bacteria;p__Actinobacteria;c__Actinomycetia;o__Micrococcales;f__Microbacteriaceae;g__Microbacterium;s__Microbacterium_sp._Ru50	0.0	1266.0	0.0	0.0	1230.0	0.0	1950.0	0.0	0.0	0.0	0.0	0.0	4446.0
d__Bacteria;k__unclassified_d__Bacteria;p__Proteobacteria;c__Gammaproteobacteria;o__Pseudomonadales;f__Pseudomonadaceae;g__Pseudomonas;s__Pseudomonas_sp._BTN1	0.0	0.0	1252.0	1006.0	0.0	356.0	0.0	0.0	274.0	346.0	1212.0	0.0	4446.0
d__Bacteria;k__unclassified_d__Bacteria;p__Actinobacteria;c__Actinomycetia;o__Micrococcales;f__Microbacteriaceae;g__Microbacterium;s__Microbacterium_thalassium	0.0	836.0	0.0	0.0	1522.0	0.0	2086.0	0.0	0.0	0.0	0.0	0.0	4444.0
d__Bacteria;k__unclassified_d__Bacteria;p__Proteobacteria;c__Gammaproteobacteria;o__Pseudomonadales;f__Pseudomonadaceae;g__Pseudomonas;s__Pseudomonas_sp._1_R_17	0.0	0.0	1032.0	948.0	0.0	416.0	0.0	0.0	456.0	340.0	1248.0	0.0	4440.0
d__Bacteria;k__unclassified_d__Bacteria;p__Proteobacteria;c__Gammaproteobacteria;o__Enterobacterales;f__Enterobacteriaceae;g__Citrobacter;s__unclassified_g__Citrobacter	0.0	260.0	0.0	0.0	0.0	1082.0	0.0	0.0	1854.0	1236.0	2.0	0.0	4434.0
d__Bacteria;k__unclassified_d__Bacteria;p__Proteobacteria;c__Gammaproteobacteria;o__Pseudomonadales;f__Pseudomonadaceae;g__Pseudomonas;s__Pseudomonas_sp._SJZ080	0.0	0.0	1002.0	1052.0	0.0	610.0	0.0	0.0	392.0	534.0	840.0	0.0	4430.0
d__Bacteria;k__unclassified_d__Bacteria;p__Firmicutes;c__Bacilli;o__Bacillales;f__Staphylococcaceae;g__Staphylococcus;s__Staphylococcus_lugdunensis	0.0	0.0	6.0	6.0	0.0	4.0	0.0	2144.0	4.0	2.0	0.0	2254.0	4420.0
d__Bacteria;k__unclassified_d__Bacteria;p__Actinobacteria;c__Actinomycetia;o__Corynebacteriales;f__Nocardiaceae;g__Nocardia;s__Nocardia_mangyaensis	0.0	1308.0	0.0	0.0	1078.0	0.0	2032.0	0.0	0.0	0.0	0.0	0.0	4418.0
d__Bacteria;k__unclassified_d__Bacteria;p__Proteobacteria;c__Gammaproteobacteria;o__Moraxellales;f__Moraxellaceae;g__Acinetobacter;s__Acinetobacter_towneri	0.0	0.0	926.0	1058.0	0.0	548.0	0.0	0.0	394.0	576.0	898.0	0.0	4400.0
d__Bacteria;k__unclassified_d__Bacteria;p__Bacteroidota;c__Flavobacteriia;o__Flavobacteriales;f__Flavobacteriaceae;g__unclassified_f__Flavobacteriaceae;s__Flavobacteriaceae_bacterium_W22	0.0	16.0	0.0	0.0	2204.0	0.0	2174.0	0.0	0.0	0.0	0.0	0.0	4394.0
d__Bacteria;k__unclassified_d__Bacteria;p__Actinobacteria;c__Actinomycetia;o__Micrococcales;f__Microbacteriaceae;g__Microbacterium;s__Microbacterium_sp._AR7-10	0.0	636.0	0.0	0.0	1696.0	0.0	2060.0	0.0	0.0	0.0	0.0	0.0	4392.0
d__Bacteria;k__unclassified_d__Bacteria;p__Proteobacteria;c__Gammaproteobacteria;o__Pseudomonadales;f__Pseudomonadaceae;g__Pseudomonas;s__Pseudomonas_sp._B21-015	0.0	0.0	882.0	1104.0	0.0	294.0	0.0	0.0	280.0	264.0	1564.0	0.0	4388.0
d__Bacteria;k__unclassified_d__Bacteria;p__Actinobacteria;c__Actinomycetia;o__Micrococcales;f__Cellulomonadaceae;g__Cellulomonas;s__unclassified_g__Cellulomonas	3950.0	198.0	0.0	0.0	106.0	0.0	132.0	0.0	0.0	0.0	0.0	0.0	4386.0
d__Bacteria;k__unclassified_d__Bacteria;p__Proteobacteria;c__Gammaproteobacteria;o__Pseudomonadales;f__Pseudomonadaceae;g__Pseudomonas;s__Pseudomonas_sp._HMWF005	0.0	0.0	1134.0	1158.0	0.0	308.0	0.0	0.0	312.0	356.0	1118.0	0.0	4386.0
d__Bacteria;k__unclassified_d__Bacteria;p__Proteobacteria;c__Gammaproteobacteria;o__Pseudomonadales;f__Pseudomonadaceae;g__Pseudomonas;s__Pseudomonas_sp._R76	0.0	0.0	866.0	844.0	0.0	786.0	2.0	0.0	434.0	578.0	872.0	0.0	4382.0
d__Bacteria;k__unclassified_d__Bacteria;p__Firmicutes;c__Bacilli;o__Bacillales;f__Bacillaceae;g__Rossellomorea;s__Rossellomorea_marisflavi	0.0	0.0	796.0	1202.0	0.0	296.0	0.0	0.0	484.0	626.0	976.0	0.0	4380.0
d__Bacteria;k__unclassified_d__Bacteria;p__Proteobacteria;c__Betaproteobacteria;o__Burkholderiales;f__Oxalobacteraceae;g__Janthinobacterium;s__unclassified_g__Janthinobacterium	0.0	0.0	70.0	84.0	4.0	978.0	0.0	0.0	1680.0	1462.0	98.0	0.0	4376.0
d__Bacteria;k__unclassified_d__Bacteria;p__Proteobacteria;c__Gammaproteobacteria;o__Pseudomonadales;f__Pseudomonadaceae;g__Pseudomonas;s__Pseudomonas_sp._BGI-2	0.0	0.0	1086.0	1166.0	0.0	258.0	0.0	0.0	260.0	270.0	1318.0	0.0	4358.0
d__Bacteria;k__unclassified_d__Bacteria;p__Actinobacteria;c__Actinomycetia;o__Micrococcales;f__Microbacteriaceae;g__Microbacterium;s__Microbacterium_sp._EST19A	14.0	1082.0	0.0	0.0	1066.0	0.0	2190.0	0.0	0.0	0.0	0.0	0.0	4352.0
d__Bacteria;k__unclassified_d__Bacteria;p__Proteobacteria;c__Gammaproteobacteria;o__Pseudomonadales;f__Pseudomonadaceae;g__Pseudomonas;s__Pseudomonas_sp._CFBP13506	0.0	0.0	912.0	1110.0	0.0	354.0	0.0	0.0	300.0	408.0	1262.0	0.0	4346.0
d__Bacteria;k__unclassified_d__Bacteria;p__Proteobacteria;c__Gammaproteobacteria;o__Pseudomonadales;f__Pseudomonadaceae;g__Pseudomonas;s__Pseudomonas_sp._ICMP_561	0.0	0.0	674.0	648.0	0.0	1154.0	6.0	0.0	446.0	676.0	736.0	0.0	4340.0
d__Bacteria;k__unclassified_d__Bacteria;p__Proteobacteria;c__Gammaproteobacteria;o__Pseudomonadales;f__Pseudomonadaceae;g__Pseudomonas;s__Pseudomonas_sp._MWU13-2625	0.0	0.0	900.0	834.0	0.0	828.0	0.0	0.0	386.0	438.0	946.0	0.0	4332.0
d__Bacteria;k__unclassified_d__Bacteria;p__Actinobacteria;c__Actinomycetia;o__Micrococcales;f__Microbacteriaceae;g__Labedella;s__Labedella_populi	0.0	1156.0	0.0	0.0	1136.0	0.0	2034.0	0.0	0.0	0.0	0.0	0.0	4326.0
d__Bacteria;k__unclassified_d__Bacteria;p__Bacteroidota;c__Flavobacteriia;o__Flavobacteriales;f__Flavobacteriaceae;g__Flavobacterium;s__Flavobacterium_psychroterrae	0.0	0.0	438.0	558.0	0.0	964.0	0.0	0.0	778.0	994.0	582.0	0.0	4314.0
d__Bacteria;k__unclassified_d__Bacteria;p__Actinobacteria;c__Actinomycetia;o__Actinomycetales;f__Actinomycetaceae;g__Flaviflexus;s__Flaviflexus_equikiangi	0.0	1282.0	0.0	0.0	1078.0	0.0	1948.0	0.0	0.0	0.0	0.0	0.0	4308.0
d__Bacteria;k__unclassified_d__Bacteria;p__Firmicutes;c__Bacilli;o__Lactobacillales;f__Enterococcaceae;g__Enterococcus;s__Enterococcus_sp._FM11-1	0.0	784.0	0.0	0.0	2028.0	0.0	1492.0	0.0	0.0	0.0	0.0	0.0	4304.0
d__Bacteria;k__unclassified_d__Bacteria;p__Bacteroidota;c__Flavobacteriia;o__Flavobacteriales;f__Weeksellaceae;g__Kaistella;s__Kaistella_sp._97-N-M2	0.0	18.0	0.0	0.0	2322.0	0.0	1962.0	0.0	0.0	0.0	0.0	0.0	4302.0
d__Bacteria;k__unclassified_d__Bacteria;p__Proteobacteria;c__Gammaproteobacteria;o__Enterobacterales;f__Erwiniaceae;g__Pantoea;s__unclassified_g__Pantoea	0.0	0.0	892.0	714.0	0.0	640.0	0.0	0.0	554.0	778.0	716.0	0.0	4294.0
d__Bacteria;k__unclassified_d__Bacteria;p__Bacteroidota;c__Flavobacteriia;o__Flavobacteriales;f__Flavobacteriaceae;g__Amniculibacterium;s__Amniculibacterium_sp._G2-70	0.0	4.0	0.0	0.0	2276.0	0.0	1992.0	0.0	0.0	0.0	0.0	0.0	4272.0
d__Bacteria;k__unclassified_d__Bacteria;p__Proteobacteria;c__Gammaproteobacteria;o__Enterobacterales;f__Enterobacteriaceae;g__Escherichia;s__Escherichia_fergusonii	0.0	60.0	940.0	446.0	0.0	642.0	0.0	0.0	638.0	1030.0	504.0	0.0	4260.0
d__Bacteria;k__unclassified_d__Bacteria;p__Bacteroidota;c__Flavobacteriia;o__Flavobacteriales;f__Weeksellaceae;g__Chryseobacterium;s__Chryseobacterium_sp._R2A-55	0.0	24.0	0.0	0.0	2174.0	0.0	2058.0	0.0	0.0	0.0	0.0	0.0	4256.0
d__Bacteria;k__unclassified_d__Bacteria;p__Proteobacteria;c__Gammaproteobacteria;o__Enterobacterales;f__Morganellaceae;g__Providencia;s__Providencia_sp.	0.0	0.0	938.0	1112.0	0.0	262.0	0.0	0.0	466.0	476.0	996.0	0.0	4250.0
d__Bacteria;k__unclassified_d__Bacteria;p__Actinobacteria;c__Actinomycetia;o__Corynebacteriales;f__Corynebacteriaceae;g__Corynebacterium;s__Corynebacterium_propinquum	0.0	0.0	892.0	844.0	16.0	616.0	12.0	0.0	372.0	458.0	1012.0	0.0	4222.0
d__Bacteria;k__unclassified_d__Bacteria;p__Actinobacteria;c__Actinomycetia;o__Micrococcales;f__Microbacteriaceae;g__Agromyces;s__Agromyces_sp._ISL-38	0.0	8.0	0.0	0.0	2194.0	0.0	2018.0	0.0	0.0	0.0	0.0	0.0	4220.0
d__Eukaryota;k__Fungi;p__Basidiomycota;c__Exobasidiomycetes;o__Microstromatales;f__unclassified_o__Microstromatales;g__Jaminaea;s__Jaminaea_angkorensis	4034.0	0.0	0.0	0.0	0.0	0.0	0.0	106.0	0.0	0.0	0.0	78.0	4218.0
d__Bacteria;k__unclassified_d__Bacteria;p__Proteobacteria;c__Gammaproteobacteria;o__Pseudomonadales;f__Pseudomonadaceae;g__Pseudomonas;s__Pseudomonas_spelaei	0.0	0.0	1042.0	1046.0	0.0	378.0	0.0	0.0	312.0	330.0	1080.0	0.0	4188.0
d__Bacteria;k__unclassified_d__Bacteria;p__Proteobacteria;c__Gammaproteobacteria;o__Pseudomonadales;f__Pseudomonadaceae;g__Pseudomonas;s__Pseudomonas_sp._D2002	0.0	0.0	848.0	836.0	0.0	704.0	0.0	0.0	402.0	462.0	920.0	0.0	4172.0
d__Eukaryota;k__Fungi;p__Ascomycota;c__Saccharomycetes;o__Saccharomycetales;f__Debaryomycetaceae;g__Lodderomyces;s__Lodderomyces_elongisporus	0.0	0.0	14.0	4.0	0.0	1730.0	0.0	0.0	1306.0	1100.0	8.0	0.0	4162.0
d__Bacteria;k__unclassified_d__Bacteria;p__Actinobacteria;c__Actinomycetia;o__Micrococcales;f__Micrococcaceae;g__Sinomonas;s__Sinomonas_sp._5-5	0.0	1080.0	0.0	0.0	1210.0	0.0	1862.0	0.0	0.0	0.0	0.0	0.0	4152.0
d__Bacteria;k__unclassified_d__Bacteria;p__Proteobacteria;c__Gammaproteobacteria;o__Pseudomonadales;f__Pseudomonadaceae;g__Pseudomonas;s__Pseudomonas_sp._SJZ103	0.0	0.0	856.0	786.0	0.0	634.0	0.0	0.0	486.0	546.0	842.0	0.0	4150.0
d__Eukaryota;k__Fungi;p__Basidiomycota;c__Agaricomycetes;o__Agaricales;f__Hymenogastraceae;g__Hebeloma;s__Hebeloma_cylindrosporum	4042.0	0.0	0.0	0.0	0.0	0.0	0.0	72.0	0.0	0.0	0.0	36.0	4150.0
d__Bacteria;k__unclassified_d__Bacteria;p__Proteobacteria;c__Gammaproteobacteria;o__Pseudomonadales;f__Pseudomonadaceae;g__Pseudomonas;s__Pseudomonas_sp._P867	0.0	0.0	1048.0	986.0	0.0	348.0	0.0	0.0	344.0	362.0	1060.0	0.0	4148.0
d__Bacteria;k__unclassified_d__Bacteria;p__Actinobacteria;c__Actinomycetia;o__Micrococcales;f__Microbacteriaceae;g__Microbacterium;s__Microbacterium_sp._zg.B96	0.0	930.0	0.0	0.0	1412.0	0.0	1804.0	0.0	0.0	0.0	0.0	0.0	4146.0
d__Bacteria;k__unclassified_d__Bacteria;p__Actinobacteria;c__Actinomycetia;o__Micrococcales;f__Microbacteriaceae;g__Microbacterium;s__Microbacterium_sp._UMB0228	0.0	2.0	0.0	0.0	2308.0	0.0	1828.0	0.0	0.0	0.0	0.0	0.0	4138.0
d__Bacteria;k__unclassified_d__Bacteria;p__Proteobacteria;c__Gammaproteobacteria;o__Pseudomonadales;f__Pseudomonadaceae;g__Pseudomonas;s__Pseudomonas_sp._BC115LW	0.0	0.0	706.0	712.0	0.0	658.0	0.0	0.0	658.0	704.0	698.0	0.0	4136.0
d__Bacteria;k__unclassified_d__Bacteria;p__Actinobacteria;c__Thermoleophilia;o__Solirubrobacterales;f__unclassified_o__Solirubrobacterales;g__unclassified_o__Solirubrobacterales;s__Solirubrobacterales_bacterium	136.0	744.0	54.0	24.0	1276.0	12.0	1770.0	24.0	10.0	2.0	46.0	16.0	4114.0
d__Bacteria;k__unclassified_d__Bacteria;p__Bacteroidota;c__Saprospiria;o__Saprospirales;f__unclassified_o__Saprospirales;g__unclassified_o__Saprospirales;s__Saprospirales_bacterium	0.0	0.0	688.0	1100.0	0.0	318.0	0.0	0.0	516.0	632.0	838.0	0.0	4092.0
d__Bacteria;k__unclassified_d__Bacteria;p__Proteobacteria;c__Gammaproteobacteria;o__Pseudomonadales;f__Pseudomonadaceae;g__Pseudomonas;s__Pseudomonas_sp._PvP009	0.0	0.0	740.0	1064.0	0.0	222.0	0.0	0.0	268.0	362.0	1436.0	0.0	4092.0
d__Bacteria;k__unclassified_d__Bacteria;p__Bacteroidota;c__Flavobacteriia;o__Flavobacteriales;f__Flavobacteriaceae;g__Flavobacterium;s__Flavobacterium_plurextorum	0.0	0.0	310.0	402.0	0.0	880.0	0.0	0.0	890.0	1048.0	560.0	0.0	4090.0
d__Bacteria;k__unclassified_d__Bacteria;p__Proteobacteria;c__Gammaproteobacteria;o__Pseudomonadales;f__Pseudomonadaceae;g__Pseudomonas;s__Pseudomonas_sp._C6002	0.0	0.0	638.0	624.0	0.0	570.0	0.0	0.0	772.0	864.0	606.0	0.0	4074.0
d__Bacteria;k__unclassified_d__Bacteria;p__Proteobacteria;c__Gammaproteobacteria;o__Aeromonadales;f__Aeromonadaceae;g__Aeromonas;s__Aeromonas_taiwanensis	0.0	0.0	862.0	874.0	0.0	642.0	0.0	0.0	394.0	500.0	800.0	0.0	4072.0
d__Bacteria;k__unclassified_d__Bacteria;p__Firmicutes;c__Bacilli;o__Bacillales;f__Listeriaceae;g__Listeria;s__Listeria_booriae	0.0	0.0	794.0	1060.0	0.0	268.0	0.0	0.0	452.0	498.0	994.0	0.0	4066.0
d__Viruses;k__Heunggongvirae;p__Uroviricota;c__Caudoviricetes;o__unclassified_c__Caudoviricetes;f__unclassified_c__Caudoviricetes;g__Nickievirus;s__Pseudomonas_phage_hairong	0.0	0.0	882.0	694.0	0.0	600.0	0.0	0.0	306.0	266.0	1316.0	0.0	4064.0
d__Bacteria;k__unclassified_d__Bacteria;p__Firmicutes;c__Bacilli;o__Lactobacillales;f__Lactobacillaceae;g__Lentilactobacillus;s__unclassified_g__Lentilactobacillus	0.0	0.0	0.0	0.0	2.0	1088.0	4.0	0.0	1180.0	1784.0	0.0	0.0	4058.0
d__Bacteria;k__unclassified_d__Bacteria;p__Proteobacteria;c__Gammaproteobacteria;o__Pseudomonadales;f__Pseudomonadaceae;g__Pseudomonas;s__Pseudomonas_sp._NBRC_111137	0.0	0.0	952.0	920.0	0.0	422.0	0.0	0.0	378.0	408.0	968.0	0.0	4048.0
d__Bacteria;k__unclassified_d__Bacteria;p__Proteobacteria;c__Gammaproteobacteria;o__Pseudomonadales;f__Pseudomonadaceae;g__Pseudomonas;s__Pseudomonas_sp._PA-6-4F	0.0	0.0	952.0	928.0	0.0	548.0	0.0	0.0	356.0	382.0	882.0	0.0	4048.0
d__Bacteria;k__unclassified_d__Bacteria;p__unclassified_d__Bacteria;c__unclassified_d__Bacteria;o__unclassified_d__Bacteria;f__unclassified_d__Bacteria;g__unclassified_d__Bacteria;s__uncultured_bacterium_Contigcl_10-cl	0.0	14.0	0.0	0.0	2174.0	0.0	1854.0	0.0	0.0	0.0	0.0	0.0	4042.0
d__Bacteria;k__unclassified_d__Bacteria;p__Proteobacteria;c__Gammaproteobacteria;o__Moraxellales;f__Moraxellaceae;g__Acinetobacter;s__Acinetobacter_defluvii	0.0	0.0	434.0	530.0	0.0	788.0	0.0	0.0	632.0	1068.0	584.0	0.0	4036.0
d__Bacteria;k__unclassified_d__Bacteria;p__Proteobacteria;c__Gammaproteobacteria;o__Pseudomonadales;f__Pseudomonadaceae;g__Pseudomonas;s__Pseudomonas_sp._31_R_17	0.0	0.0	764.0	660.0	0.0	826.0	0.0	0.0	422.0	616.0	746.0	0.0	4034.0
d__Bacteria;k__unclassified_d__Bacteria;p__Proteobacteria;c__Gammaproteobacteria;o__Pseudomonadales;f__Pseudomonadaceae;g__Pseudomonas;s__Pseudomonas_sp._CFII64	0.0	0.0	494.0	506.0	0.0	498.0	0.0	0.0	1040.0	1000.0	490.0	0.0	4028.0
d__Eukaryota;k__Fungi;p__Ascomycota;c__Saccharomycetes;o__Saccharomycetales;f__unclassified_o__Saccharomycetales;g__Diutina;s__Diutina_rugosa	0.0	0.0	20.0	20.0	0.0	1690.0	0.0	0.0	1250.0	988.0	12.0	0.0	3980.0
d__Bacteria;k__unclassified_d__Bacteria;p__Proteobacteria;c__Gammaproteobacteria;o__Enterobacterales;f__Yersiniaceae;g__Yersinia;s__Yersinia_canariae	0.0	0.0	1014.0	660.0	0.0	472.0	0.0	0.0	460.0	696.0	668.0	0.0	3970.0
d__Bacteria;k__unclassified_d__Bacteria;p__Proteobacteria;c__Gammaproteobacteria;o__Moraxellales;f__Moraxellaceae;g__Acinetobacter;s__Acinetobacter_sp._MF4640	0.0	0.0	716.0	712.0	2.0	642.0	0.0	0.0	452.0	594.0	850.0	0.0	3968.0
d__Bacteria;k__unclassified_d__Bacteria;p__Actinobacteria;c__Actinomycetia;o__Micrococcales;f__Microbacteriaceae;g__Microbacterium;s__Microbacterium_sorbitolivorans	0.0	1044.0	0.0	0.0	1084.0	0.0	1818.0	0.0	0.0	0.0	0.0	0.0	3946.0
d__Bacteria;k__unclassified_d__Bacteria;p__Proteobacteria;c__Gammaproteobacteria;o__Enterobacterales;f__Enterobacteriaceae;g__Enterobacter;s__Enterobacter_sp._BIDMC_29	0.0	362.0	0.0	0.0	0.0	1078.0	0.0	0.0	1496.0	998.0	0.0	0.0	3934.0
d__Bacteria;k__unclassified_d__Bacteria;p__Firmicutes;c__Bacilli;o__Lactobacillales;f__Streptococcaceae;g__Streptococcus;s__Streptococcus_suis	0.0	594.0	120.0	100.0	1630.0	24.0	1114.0	0.0	64.0	102.0	184.0	0.0	3932.0
d__Bacteria;k__unclassified_d__Bacteria;p__Actinobacteria;c__Actinomycetia;o__Micrococcales;f__Microbacteriaceae;g__Curtobacterium;s__Curtobacterium_sp._UNCCL20	0.0	1156.0	0.0	0.0	1006.0	0.0	1762.0	0.0	0.0	0.0	0.0	0.0	3924.0
d__Bacteria;k__unclassified_d__Bacteria;p__Firmicutes;c__Bacilli;o__Lactobacillales;f__Carnobacteriaceae;g__Alkalibacterium;s__Alkalibacterium_putridalgicola	0.0	0.0	814.0	1100.0	0.0	214.0	0.0	0.0	350.0	394.0	1048.0	0.0	3920.0
d__Bacteria;k__unclassified_d__Bacteria;p__Firmicutes;c__Bacilli;o__Bacillales;f__Bacillaceae;g__Lysinibacillus;s__unclassified_g__Lysinibacillus	0.0	0.0	756.0	1022.0	0.0	284.0	0.0	0.0	448.0	550.0	858.0	0.0	3918.0
d__Bacteria;k__unclassified_d__Bacteria;p__Actinobacteria;c__Actinomycetia;o__Corynebacteriales;f__Nocardiaceae;g__Rhodococcus;s__Rhodococcus_sp._YL-0	854.0	246.0	788.0	356.0	340.0	98.0	344.0	236.0	64.0	62.0	308.0	216.0	3912.0
d__Bacteria;k__unclassified_d__Bacteria;p__Proteobacteria;c__Gammaproteobacteria;o__Pseudomonadales;f__Pseudomonadaceae;g__Pseudomonas;s__Pseudomonas_sp._35_E_8	0.0	0.0	784.0	786.0	0.0	358.0	0.0	0.0	504.0	528.0	946.0	0.0	3906.0
d__Bacteria;k__unclassified_d__Bacteria;p__Bacteroidota;c__Flavobacteriia;o__Flavobacteriales;f__Weeksellaceae;g__Riemerella;s__Riemerella_anatipestifer	0.0	8.0	0.0	0.0	2086.0	0.0	1792.0	0.0	0.0	0.0	0.0	0.0	3886.0
d__Bacteria;k__unclassified_d__Bacteria;p__Actinobacteria;c__Actinomycetia;o__Micrococcales;f__Micrococcaceae;g__Arthrobacter;s__Arthrobacter_cryoconiti	0.0	1126.0	0.0	0.0	1044.0	0.0	1716.0	0.0	0.0	0.0	0.0	0.0	3886.0
d__Bacteria;k__unclassified_d__Bacteria;p__Proteobacteria;c__Gammaproteobacteria;o__Pseudomonadales;f__Pseudomonadaceae;g__Pseudomonas;s__Pseudomonas_wadenswilerensis	0.0	0.0	830.0	816.0	0.0	574.0	0.0	0.0	360.0	562.0	742.0	0.0	3884.0
d__Bacteria;k__unclassified_d__Bacteria;p__Proteobacteria;c__Gammaproteobacteria;o__Pseudomonadales;f__Pseudomonadaceae;g__Pseudomonas;s__Pseudomonas_sp._LP_7_YM	0.0	0.0	618.0	870.0	0.0	902.0	0.0	0.0	350.0	432.0	712.0	0.0	3884.0
d__Viruses;k__Heunggongvirae;p__Uroviricota;c__Caudoviricetes;o__unclassified_c__Caudoviricetes;f__Podoviridae;g__unclassified_f__Podoviridae;s__Pseudomonas_phage_UFJF_PfDIW6	0.0	0.0	858.0	834.0	0.0	518.0	0.0	0.0	282.0	338.0	1040.0	0.0	3870.0
d__Bacteria;k__unclassified_d__Bacteria;p__Proteobacteria;c__Gammaproteobacteria;o__Pseudomonadales;f__Pseudomonadaceae;g__Pseudomonas;s__Pseudomonas_huaxiensis	0.0	0.0	706.0	866.0	0.0	574.0	0.0	0.0	304.0	492.0	922.0	0.0	3864.0
d__Bacteria;k__unclassified_d__Bacteria;p__Proteobacteria;c__Betaproteobacteria;o__Neisseriales;f__Chromobacteriaceae;g__Aquitalea;s__unclassified_g__Aquitalea	0.0	0.0	922.0	726.0	0.0	570.0	0.0	0.0	328.0	464.0	852.0	0.0	3862.0
d__Bacteria;k__unclassified_d__Bacteria;p__Actinobacteria;c__Actinomycetia;o__Micrococcales;f__Microbacteriaceae;g__Microbacterium;s__Microbacterium_sp._10M-3C3	0.0	1142.0	0.0	0.0	970.0	0.0	1750.0	0.0	0.0	0.0	0.0	0.0	3862.0
d__Bacteria;k__unclassified_d__Bacteria;p__Bacteroidota;c__Flavobacteriia;o__Flavobacteriales;f__Flavobacteriaceae;g__Flavobacterium;s__Flavobacterium_sp._JXAS1	0.0	0.0	354.0	472.0	2.0	882.0	0.0	2.0	766.0	886.0	494.0	2.0	3860.0
d__Bacteria;k__unclassified_d__Bacteria;p__Proteobacteria;c__Gammaproteobacteria;o__Pseudomonadales;f__Pseudomonadaceae;g__Pseudomonas;s__Pseudomonas_sp._2995-1	0.0	0.0	942.0	954.0	0.0	314.0	0.0	0.0	284.0	258.0	1108.0	0.0	3860.0
d__Bacteria;k__unclassified_d__Bacteria;p__Proteobacteria;c__Gammaproteobacteria;o__Pseudomonadales;f__Pseudomonadaceae;g__Pseudomonas;s__Pseudomonas_sp._GL-B-16	0.0	0.0	806.0	934.0	0.0	266.0	6.0	0.0	368.0	352.0	1124.0	0.0	3856.0
d__Bacteria;k__unclassified_d__Bacteria;p__Proteobacteria;c__Gammaproteobacteria;o__Pasteurellales;f__Pasteurellaceae;g__Haemophilus;s__Haemophilus_influenzae	0.0	12.0	992.0	582.0	0.0	462.0	0.0	0.0	558.0	716.0	532.0	0.0	3854.0
d__Viruses;k__Heunggongvirae;p__Uroviricota;c__Caudoviricetes;o__unclassified_c__Caudoviricetes;f__Siphoviridae;g__unclassified_f__Siphoviridae;s__Bacillus_phage_vB_BcoS-136	0.0	0.0	528.0	926.0	0.0	352.0	0.0	0.0	486.0	696.0	860.0	0.0	3848.0
d__Bacteria;k__unclassified_d__Bacteria;p__Proteobacteria;c__Gammaproteobacteria;o__Pseudomonadales;f__Pseudomonadaceae;g__Pseudomonas;s__Pseudomonas_sp._E6002	0.0	0.0	758.0	782.0	0.0	148.0	0.0	0.0	644.0	640.0	874.0	0.0	3846.0
d__Bacteria;k__unclassified_d__Bacteria;p__Proteobacteria;c__Gammaproteobacteria;o__Pseudomonadales;f__Pseudomonadaceae;g__Pseudomonas;s__Pseudomonas_agarici	0.0	0.0	854.0	896.0	0.0	348.0	2.0	0.0	324.0	420.0	990.0	0.0	3834.0
d__Bacteria;k__unclassified_d__Bacteria;p__Proteobacteria;c__Gammaproteobacteria;o__Pseudomonadales;f__Pseudomonadaceae;g__Pseudomonas;s__Pseudomonas_sp._MF6396	0.0	0.0	774.0	904.0	0.0	520.0	0.0	0.0	326.0	406.0	900.0	0.0	3830.0
d__Bacteria;k__unclassified_d__Bacteria;p__Actinobacteria;c__Actinomycetia;o__Micrococcales;f__Bogoriellaceae;g__Georgenia;s__Georgenia_sp._TF02-10	0.0	6.0	0.0	0.0	2034.0	0.0	1780.0	0.0	0.0	0.0	0.0	0.0	3820.0
d__Bacteria;k__unclassified_d__Bacteria;p__Actinobacteria;c__Actinomycetia;o__Propionibacteriales;f__Propionibacteriaceae;g__Tessaracoccus;s__Tessaracoccus_coleopterorum	0.0	1146.0	0.0	0.0	956.0	0.0	1694.0	0.0	0.0	0.0	0.0	0.0	3796.0
d__Bacteria;k__unclassified_d__Bacteria;p__Bacteroidota;c__Flavobacteriia;o__Flavobacteriales;f__Flavobacteriaceae;g__Flavobacterium;s__Flavobacterium_sp._F-323	0.0	12.0	56.0	76.0	1606.0	200.0	1386.0	0.0	154.0	170.0	134.0	0.0	3794.0
d__Bacteria;k__unclassified_d__Bacteria;p__Proteobacteria;c__Gammaproteobacteria;o__Enterobacterales;f__Enterobacteriaceae;g__Enterobacter;s__Enterobacter_sp._B509	0.0	128.0	628.0	304.0	0.0	680.0	0.0	0.0	960.0	784.0	302.0	0.0	3786.0
d__Bacteria;k__unclassified_d__Bacteria;p__Proteobacteria;c__Gammaproteobacteria;o__Alteromonadales;f__Colwelliaceae;g__Colwellia;s__Colwellia_sp._TT2012	0.0	0.0	656.0	606.0	0.0	820.0	0.0	0.0	490.0	544.0	650.0	0.0	3766.0
d__Viruses;k__unclassified_d__Viruses;p__unclassified_d__Viruses;c__unclassified_d__Viruses;o__unclassified_d__Viruses;f__unclassified_d__Viruses;g__unclassified_d__Viruses;s__Elizabethkingia_phage_TCUEAP1	0.0	10.0	0.0	0.0	2024.0	0.0	1702.0	0.0	0.0	0.0	0.0	0.0	3736.0
d__Bacteria;k__unclassified_d__Bacteria;p__Proteobacteria;c__Gammaproteobacteria;o__Pseudomonadales;f__Pseudomonadaceae;g__Pseudomonas;s__Pseudomonas_sp._BF-B-26	0.0	0.0	552.0	614.0	0.0	884.0	0.0	0.0	446.0	534.0	698.0	0.0	3728.0
d__Bacteria;k__unclassified_d__Bacteria;p__Proteobacteria;c__Betaproteobacteria;o__Rhodocyclales;f__Rhodocyclaceae;g__Rugosibacter;s__Rugosibacter_sp.	0.0	0.0	706.0	766.0	0.0	678.0	0.0	0.0	376.0	402.0	798.0	0.0	3726.0
d__Bacteria;k__unclassified_d__Bacteria;p__Proteobacteria;c__Gammaproteobacteria;o__Pseudomonadales;f__Pseudomonadaceae;g__Pseudomonas;s__Pseudomonas_sp._PICF6	0.0	0.0	618.0	600.0	0.0	680.0	0.0	0.0	610.0	642.0	574.0	0.0	3724.0
d__Eukaryota;k__Fungi;p__Basidiomycota;c__Tremellomycetes;o__Tremellales;f__Cryptococcaceae;g__Cryptococcus;s__Cryptococcus_floricola	3650.0	0.0	0.0	0.0	0.0	0.0	0.0	22.0	0.0	0.0	0.0	26.0	3698.0
d__Bacteria;k__unclassified_d__Bacteria;p__Proteobacteria;c__Gammaproteobacteria;o__Pseudomonadales;f__Pseudomonadaceae;g__Pseudomonas;s__Pseudomonas_sp._WS_5051	0.0	0.0	406.0	410.0	0.0	970.0	0.0	0.0	686.0	654.0	568.0	0.0	3694.0
d__Bacteria;k__unclassified_d__Bacteria;p__Proteobacteria;c__Gammaproteobacteria;o__Pseudomonadales;f__Pseudomonadaceae;g__Pseudomonas;s__Pseudomonas_sp._PAMC_26818	0.0	0.0	790.0	634.0	0.0	642.0	0.0	0.0	446.0	544.0	638.0	0.0	3694.0
d__Bacteria;k__unclassified_d__Bacteria;p__Actinobacteria;c__Actinomycetia;o__Corynebacteriales;f__Nocardiaceae;g__Rhodococcus;s__Rhodococcus_sp._p52	116.0	960.0	142.0	66.0	778.0	4.0	1454.0	30.0	16.0	20.0	66.0	36.0	3688.0
d__Bacteria;k__unclassified_d__Bacteria;p__Proteobacteria;c__Gammaproteobacteria;o__Pseudomonadales;f__Pseudomonadaceae;g__Pseudomonas;s__Pseudomonas_sp._770NI	0.0	0.0	900.0	828.0	0.0	484.0	0.0	0.0	286.0	442.0	738.0	0.0	3678.0
d__Bacteria;k__unclassified_d__Bacteria;p__Proteobacteria;c__Gammaproteobacteria;o__Pseudomonadales;f__Pseudomonadaceae;g__Pseudomonas;s__Pseudomonas_sp._JV551A1	0.0	0.0	956.0	872.0	0.0	356.0	0.0	0.0	342.0	382.0	768.0	0.0	3676.0
d__Bacteria;k__unclassified_d__Bacteria;p__Actinobacteria;c__Actinomycetia;o__Micrococcales;f__Microbacteriaceae;g__Microbacterium;s__Microbacterium_sp._MYb62	0.0	102.0	0.0	0.0	1872.0	0.0	1696.0	0.0	0.0	0.0	0.0	0.0	3670.0
d__Bacteria;k__unclassified_d__Bacteria;p__Proteobacteria;c__Betaproteobacteria;o__Burkholderiales;f__Burkholderiaceae;g__Cupriavidus;s__Cupriavidus_metallidurans	4.0	0.0	808.0	752.0	0.0	562.0	0.0	2.0	350.0	504.0	682.0	2.0	3666.0
d__Bacteria;k__unclassified_d__Bacteria;p__Actinobacteria;c__Actinomycetia;o__Corynebacteriales;f__Dietziaceae;g__Dietzia;s__Dietzia_psychralcaliphila	0.0	8.0	0.0	0.0	1896.0	0.0	1748.0	0.0	0.0	0.0	0.0	0.0	3652.0
d__Bacteria;k__unclassified_d__Bacteria;p__Actinobacteria;c__Actinomycetia;o__Corynebacteriales;f__Nocardiaceae;g__Rhodococcus;s__Rhodococcus_sp._KB6	880.0	172.0	734.0	344.0	316.0	52.0	298.0	224.0	56.0	60.0	292.0	200.0	3628.0
d__Bacteria;k__unclassified_d__Bacteria;p__Actinobacteria;c__Actinomycetia;o__Corynebacteriales;f__Nocardiaceae;g__Rhodococcus;s__Rhodococcus_sp._KBS0724	408.0	78.0	342.0	138.0	1280.0	22.0	1032.0	72.0	18.0	20.0	124.0	74.0	3608.0
d__Bacteria;k__unclassified_d__Bacteria;p__Actinobacteria;c__Actinomycetia;o__Propionibacteriales;f__Nocardioidaceae;g__Nocardioides;s__Nocardioides_eburneiflavus	0.0	134.0	0.0	0.0	1776.0	0.0	1686.0	0.0	0.0	0.0	0.0	0.0	3596.0
d__Bacteria;k__unclassified_d__Bacteria;p__Bacteroidota;c__Flavobacteriia;o__Flavobacteriales;f__Weeksellaceae;g__Chryseobacterium;s__Chryseobacterium_sp._GCR5	0.0	16.0	0.0	0.0	1818.0	0.0	1758.0	0.0	0.0	0.0	0.0	0.0	3592.0
d__Bacteria;k__unclassified_d__Bacteria;p__Proteobacteria;c__Gammaproteobacteria;o__Enterobacterales;f__Yersiniaceae;g__Serratia;s__Serratia_sp._P2ACOL2	0.0	8.0	362.0	610.0	0.0	802.0	0.0	0.0	568.0	594.0	622.0	0.0	3566.0
d__Bacteria;k__unclassified_d__Bacteria;p__Proteobacteria;c__Gammaproteobacteria;o__Pseudomonadales;f__Pseudomonadaceae;g__Pseudomonas;s__Pseudomonas_sp._NFACC37-1	0.0	0.0	896.0	852.0	0.0	206.0	0.0	0.0	230.0	344.0	1028.0	0.0	3556.0
d__Bacteria;k__unclassified_d__Bacteria;p__Actinobacteria;c__Actinomycetia;o__Actinomycetales;f__unclassified_o__Actinomycetales;g__unclassified_o__Actinomycetales;s__Actinomycetales_bacterium	0.0	8.0	0.0	0.0	1858.0	0.0	1680.0	0.0	0.0	0.0	0.0	0.0	3546.0
d__Bacteria;k__unclassified_d__Bacteria;p__Actinobacteria;c__Actinomycetia;o__Micrococcales;f__Microbacteriaceae;g__Leucobacter;s__Candidatus_Leucobacter_sulfamidivorax	0.0	982.0	0.0	0.0	936.0	0.0	1622.0	0.0	0.0	0.0	0.0	0.0	3540.0
d__Bacteria;k__unclassified_d__Bacteria;p__Actinobacteria;c__Actinomycetia;o__Micrococcales;f__Micrococcaceae;g__Arthrobacter;s__Arthrobacter_sp._StoSoilB20	0.0	978.0	0.0	0.0	896.0	0.0	1666.0	0.0	0.0	0.0	0.0	0.0	3540.0
d__Bacteria;k__unclassified_d__Bacteria;p__Proteobacteria;c__Gammaproteobacteria;o__Enterobacterales;f__Enterobacteriaceae;g__Escherichia;s__unclassified_g__Escherichia	0.0	0.0	946.0	582.0	0.0	384.0	0.0	0.0	436.0	582.0	598.0	0.0	3528.0
d__Bacteria;k__unclassified_d__Bacteria;p__Actinobacteria;c__Actinomycetia;o__Micrococcales;f__Microbacteriaceae;g__Microbacterium;s__Microbacterium_sp._MYb72	0.0	974.0	0.0	0.0	842.0	0.0	1710.0	0.0	0.0	0.0	0.0	0.0	3526.0
d__Bacteria;k__unclassified_d__Bacteria;p__Proteobacteria;c__Gammaproteobacteria;o__Pseudomonadales;f__Pseudomonadaceae;g__Pseudomonas;s__Pseudomonas_sp._Q11	0.0	0.0	796.0	696.0	0.0	514.0	0.0	0.0	344.0	526.0	648.0	0.0	3524.0
d__Bacteria;k__unclassified_d__Bacteria;p__Proteobacteria;c__Gammaproteobacteria;o__Pseudomonadales;f__Pseudomonadaceae;g__Pseudomonas;s__Pseudomonas_sp._HN11	0.0	0.0	760.0	854.0	0.0	252.0	0.0	0.0	312.0	434.0	910.0	0.0	3522.0
d__Bacteria;k__unclassified_d__Bacteria;p__Proteobacteria;c__Gammaproteobacteria;o__Pseudomonadales;f__Pseudomonadaceae;g__Pseudomonas;s__Pseudomonas_sp._NC02	0.0	0.0	528.0	396.0	0.0	258.0	0.0	0.0	822.0	948.0	568.0	0.0	3520.0
d__Bacteria;k__unclassified_d__Bacteria;p__Firmicutes;c__Bacilli;o__Lactobacillales;f__Enterococcaceae;g__Enterococcus;s__Enterococcus_sp._S177_ASV_20	0.0	674.0	4.0	0.0	1654.0	0.0	1168.0	0.0	12.0	4.0	0.0	0.0	3516.0
d__Bacteria;k__unclassified_d__Bacteria;p__Firmicutes;c__Clostridia;o__Thermoanaerobacterales;f__Thermoanaerobacteraceae;g__unclassified_f__Thermoanaerobacteraceae;s__Thermoanaerobacteraceae_bacterium	0.0	0.0	640.0	872.0	0.0	254.0	0.0	0.0	454.0	526.0	768.0	0.0	3514.0
d__Bacteria;k__unclassified_d__Bacteria;p__Proteobacteria;c__Gammaproteobacteria;o__Pseudomonadales;f__Pseudomonadaceae;g__Pseudomonas;s__Pseudomonas_anatoliensis	0.0	0.0	940.0	860.0	0.0	284.0	0.0	0.0	242.0	302.0	884.0	0.0	3512.0
d__Bacteria;k__unclassified_d__Bacteria;p__Proteobacteria;c__Gammaproteobacteria;o__Pseudomonadales;f__Pseudomonadaceae;g__Pseudomonas;s__Pseudomonas_sp._P7779	0.0	0.0	398.0	380.0	0.0	320.0	0.0	0.0	930.0	1058.0	422.0	0.0	3508.0
d__Bacteria;k__unclassified_d__Bacteria;p__Proteobacteria;c__Gammaproteobacteria;o__Pseudomonadales;f__Pseudomonadaceae;g__Stutzerimonas;s__Stutzerimonas_kunmingensis	0.0	0.0	92.0	66.0	0.0	248.0	0.0	0.0	1626.0	1370.0	102.0	0.0	3504.0
d__Bacteria;k__unclassified_d__Bacteria;p__Actinobacteria;c__Actinomycetia;o__Micrococcales;f__Microbacteriaceae;g__Microbacterium;s__Microbacterium_sp._ZXX196	0.0	958.0	0.0	0.0	992.0	0.0	1546.0	0.0	0.0	0.0	0.0	0.0	3496.0
d__Bacteria;k__unclassified_d__Bacteria;p__Proteobacteria;c__Gammaproteobacteria;o__Pseudomonadales;f__Pseudomonadaceae;g__Stutzerimonas;s__Stutzerimonas_frequens	0.0	0.0	464.0	510.0	0.0	716.0	0.0	0.0	626.0	664.0	510.0	0.0	3490.0
d__Bacteria;k__unclassified_d__Bacteria;p__Proteobacteria;c__Gammaproteobacteria;o__Moraxellales;f__Moraxellaceae;g__Acinetobacter;s__Acinetobacter_kyonggiensis	0.0	0.0	958.0	870.0	0.0	286.0	0.0	0.0	206.0	330.0	820.0	0.0	3470.0
d__Bacteria;k__unclassified_d__Bacteria;p__Firmicutes;c__Bacilli;o__Lactobacillales;f__Lactobacillaceae;g__Weissella;s__Weissella_oryzae	0.0	0.0	252.0	178.0	0.0	888.0	0.0	0.0	786.0	1148.0	210.0	0.0	3462.0
d__Bacteria;k__unclassified_d__Bacteria;p__Proteobacteria;c__Gammaproteobacteria;o__Pseudomonadales;f__Pseudomonadaceae;g__Pseudomonas;s__Pseudomonas_sp._G5001	0.0	0.0	662.0	570.0	0.0	260.0	0.0	0.0	626.0	712.0	618.0	0.0	3448.0
d__Bacteria;k__unclassified_d__Bacteria;p__Bacteroidota;c__Bacteroidia;o__Bacteroidales;f__Paludibacteraceae;g__unclassified_f__Paludibacteraceae;s__Paludibacteraceae_bacterium	0.0	0.0	568.0	678.0	0.0	542.0	0.0	0.0	464.0	564.0	626.0	0.0	3442.0
d__Bacteria;k__unclassified_d__Bacteria;p__Bacteroidota;c__Flavobacteriia;o__Flavobacteriales;f__Flavobacteriaceae;g__Oceanihabitans;s__Oceanihabitans_sediminis	0.0	20.0	0.0	0.0	1716.0	0.0	1702.0	0.0	0.0	0.0	0.0	0.0	3438.0
d__Bacteria;k__unclassified_d__Bacteria;p__Actinobacteria;c__Actinomycetia;o__Micrococcales;f__Micrococcaceae;g__Kocuria;s__Kocuria_varians	0.0	900.0	0.0	0.0	880.0	0.0	1656.0	0.0	0.0	0.0	0.0	0.0	3436.0
d__Bacteria;k__unclassified_d__Bacteria;p__Bacteroidota;c__Flavobacteriia;o__Flavobacteriales;f__Flavobacteriaceae;g__Flavobacterium;s__Flavobacterium_sp._KBS0721	0.0	0.0	284.0	466.0	0.0	752.0	0.0	0.0	602.0	780.0	542.0	0.0	3426.0
d__Bacteria;k__unclassified_d__Bacteria;p__Actinobacteria;c__Actinomycetia;o__Corynebacteriales;f__Nocardiaceae;g__Rhodococcus;s__Rhodococcus_sp._YH3-3	726.0	258.0	762.0	254.0	312.0	54.0	280.0	178.0	92.0	86.0	282.0	142.0	3426.0
d__Bacteria;k__unclassified_d__Bacteria;p__Proteobacteria;c__Gammaproteobacteria;o__Pseudomonadales;f__Pseudomonadaceae;g__Pseudomonas;s__Pseudomonas_sp._OIL-1	0.0	0.0	756.0	728.0	0.0	522.0	0.0	0.0	310.0	392.0	686.0	0.0	3394.0
d__Viruses;k__unclassified_d__Viruses;p__unclassified_d__Viruses;c__unclassified_d__Viruses;o__unclassified_d__Viruses;f__unclassified_d__Viruses;g__unclassified_d__Viruses;s__uncultured_phage	0.0	0.0	594.0	602.0	0.0	614.0	0.0	0.0	412.0	452.0	718.0	0.0	3392.0
d__Bacteria;k__unclassified_d__Bacteria;p__Actinobacteria;c__Actinomycetia;o__Micrococcales;f__Microbacteriaceae;g__Microbacterium;s__Microbacterium_sp._HSID17254	2.0	724.0	0.0	0.0	1010.0	0.0	1650.0	0.0	0.0	0.0	0.0	0.0	3386.0
d__Bacteria;k__unclassified_d__Bacteria;p__Proteobacteria;c__Gammaproteobacteria;o__Enterobacterales;f__Enterobacteriaceae;g__Pseudocitrobacter;s__Pseudocitrobacter_faecalis	0.0	260.0	0.0	0.0	0.0	834.0	0.0	0.0	1396.0	894.0	0.0	0.0	3384.0
d__Bacteria;k__unclassified_d__Bacteria;p__Proteobacteria;c__Gammaproteobacteria;o__Pseudomonadales;f__Pseudomonadaceae;g__Pseudomonas;s__Pseudomonas_donghuensis	0.0	0.0	622.0	650.0	0.0	542.0	2.0	0.0	388.0	540.0	630.0	0.0	3374.0
d__Bacteria;k__unclassified_d__Bacteria;p__Bacteroidota;c__Flavobacteriia;o__Flavobacteriales;f__Weeksellaceae;g__Chryseobacterium;s__Chryseobacterium_sp._LC2016-27	0.0	6.0	6.0	12.0	1842.0	22.0	1456.0	0.0	4.0	10.0	12.0	0.0	3370.0
d__Bacteria;k__unclassified_d__Bacteria;p__Proteobacteria;c__Gammaproteobacteria;o__Pseudomonadales;f__Pseudomonadaceae;g__Pseudomonas;s__Pseudomonas_sp._OV226	0.0	0.0	560.0	596.0	0.0	648.0	0.0	0.0	386.0	486.0	676.0	0.0	3352.0
d__Bacteria;k__unclassified_d__Bacteria;p__Proteobacteria;c__Gammaproteobacteria;o__Pseudomonadales;f__Pseudomonadaceae;g__Pseudomonas;s__Pseudomonas_sp._PA-5-4G	0.0	0.0	666.0	668.0	0.0	454.0	0.0	0.0	372.0	428.0	758.0	0.0	3346.0
d__Bacteria;k__unclassified_d__Bacteria;p__Bacteroidota;c__Flavobacteriia;o__Flavobacteriales;f__unclassified_o__Flavobacteriales;g__unclassified_o__Flavobacteriales;s__Flavobacteriales_bacterium_32-34-25	0.0	18.0	4.0	4.0	1716.0	6.0	1546.0	0.0	20.0	8.0	16.0	0.0	3338.0
d__Bacteria;k__unclassified_d__Bacteria;p__Actinobacteria;c__Actinomycetia;o__Micrococcales;f__Microbacteriaceae;g__Microbacterium;s__Microbacterium_sp._BK668	4.0	986.0	0.0	0.0	934.0	0.0	1412.0	0.0	0.0	0.0	0.0	0.0	3336.0
d__Bacteria;k__unclassified_d__Bacteria;p__Bacteroidota;c__unclassified_p__Bacteroidota;o__unclassified_p__Bacteroidota;f__unclassified_p__Bacteroidota;g__unclassified_p__Bacteroidota;s__Bacteroidetes_bacterium_HGW-Bacteroidetes-11	0.0	18.0	0.0	0.0	1650.0	0.0	1652.0	0.0	0.0	0.0	0.0	0.0	3320.0
d__Bacteria;k__unclassified_d__Bacteria;p__Actinobacteria;c__Actinomycetia;o__Micrococcales;f__Microbacteriaceae;g__Microbacterium;s__Microbacterium_sp._11MF	0.0	946.0	0.0	0.0	858.0	0.0	1494.0	0.0	0.0	0.0	0.0	0.0	3298.0
d__Bacteria;k__unclassified_d__Bacteria;p__Proteobacteria;c__Gammaproteobacteria;o__Pseudomonadales;f__Pseudomonadaceae;g__Pseudomonas;s__Pseudomonas_asiatica	0.0	0.0	736.0	730.0	0.0	444.0	0.0	0.0	274.0	382.0	724.0	0.0	3290.0
d__Bacteria;k__unclassified_d__Bacteria;p__Bacteroidota;c__Flavobacteriia;o__Flavobacteriales;f__Weeksellaceae;g__Elizabethkingia;s__Elizabethkingia_ursingii	0.0	6.0	2.0	2.0	1670.0	2.0	1602.0	0.0	0.0	0.0	0.0	0.0	3284.0
d__Bacteria;k__unclassified_d__Bacteria;p__Proteobacteria;c__Gammaproteobacteria;o__Pseudomonadales;f__Pseudomonadaceae;g__Pseudomonas;s__Pseudomonas_arsenicoxydans	0.0	0.0	490.0	456.0	0.0	756.0	4.0	0.0	440.0	538.0	598.0	0.0	3282.0
d__Bacteria;k__unclassified_d__Bacteria;p__Actinobacteria;c__Actinomycetia;o__Micrococcales;f__Microbacteriaceae;g__Agromyces;s__Agromyces_cerinus	0.0	620.0	0.0	0.0	1070.0	0.0	1580.0	0.0	0.0	0.0	0.0	0.0	3270.0
d__Bacteria;k__unclassified_d__Bacteria;p__Proteobacteria;c__Gammaproteobacteria;o__Pseudomonadales;f__Pseudomonadaceae;g__Pseudomonas;s__Pseudomonas_sp._S3E12	0.0	0.0	506.0	468.0	0.0	814.0	0.0	0.0	388.0	530.0	548.0	0.0	3254.0
d__Bacteria;k__unclassified_d__Bacteria;p__Bacteroidota;c__Sphingobacteriia;o__Sphingobacteriales;f__Sphingobacteriaceae;g__Sphingobacterium;s__Sphingobacterium_mizutaii	0.0	18.0	0.0	0.0	1694.0	0.0	1540.0	0.0	0.0	0.0	0.0	0.0	3252.0
d__Bacteria;k__unclassified_d__Bacteria;p__Actinobacteria;c__Actinomycetia;o__Micrococcales;f__Micrococcaceae;g__Micrococcus;s__Micrococcus_sp._HSID17228	0.0	1022.0	0.0	0.0	870.0	0.0	1360.0	0.0	0.0	0.0	0.0	0.0	3252.0
d__Bacteria;k__unclassified_d__Bacteria;p__Proteobacteria;c__Deltaproteobacteria;o__Desulfuromonadales;f__Syntrophotaleaceae;g__Syntrophotalea;s__Syntrophotalea_acetylenivorans	0.0	0.0	396.0	442.0	0.0	958.0	0.0	0.0	398.0	420.0	634.0	0.0	3248.0
d__Bacteria;k__unclassified_d__Bacteria;p__Actinobacteria;c__Actinomycetia;o__Streptosporangiales;f__Streptosporangiaceae;g__Microbispora;s__Microbispora_hainanensis	0.0	994.0	0.0	0.0	804.0	0.0	1442.0	0.0	0.0	0.0	0.0	0.0	3240.0
d__Bacteria;k__unclassified_d__Bacteria;p__Proteobacteria;c__Gammaproteobacteria;o__Pseudomonadales;f__Pseudomonadaceae;g__Pseudomonas;s__Pseudomonas_sp._P7758	0.0	0.0	448.0	426.0	0.0	278.0	0.0	0.0	778.0	916.0	388.0	0.0	3234.0
d__Bacteria;k__unclassified_d__Bacteria;p__Proteobacteria;c__Gammaproteobacteria;o__Pseudomonadales;f__Pseudomonadaceae;g__Pseudomonas;s__Pseudomonas_composti	0.0	0.0	746.0	760.0	0.0	476.0	0.0	0.0	320.0	370.0	560.0	0.0	3232.0
d__Bacteria;k__unclassified_d__Bacteria;p__Actinobacteria;c__Actinomycetia;o__Micrococcales;f__Micrococcaceae;g__Glutamicibacter;s__Glutamicibacter_nicotianae	154.0	696.0	118.0	90.0	734.0	10.0	1256.0	50.0	24.0	28.0	36.0	30.0	3226.0
d__Bacteria;k__unclassified_d__Bacteria;p__Actinobacteria;c__Actinomycetia;o__Micrococcales;f__Microbacteriaceae;g__Microbacterium;s__Microbacterium_protaetiae	0.0	954.0	0.0	0.0	830.0	0.0	1430.0	0.0	0.0	0.0	0.0	0.0	3214.0
d__Bacteria;k__unclassified_d__Bacteria;p__Proteobacteria;c__Gammaproteobacteria;o__Pseudomonadales;f__Pseudomonadaceae;g__Pseudomonas;s__Pseudomonas_sp._Au-Pse12	0.0	0.0	464.0	512.0	0.0	820.0	0.0	0.0	400.0	512.0	506.0	0.0	3214.0
d__Bacteria;k__unclassified_d__Bacteria;p__Proteobacteria;c__Gammaproteobacteria;o__Pseudomonadales;f__Pseudomonadaceae;g__Pseudomonas;s__Pseudomonas_graminis	0.0	0.0	612.0	656.0	0.0	518.0	2.0	0.0	368.0	446.0	602.0	0.0	3204.0
d__Bacteria;k__unclassified_d__Bacteria;p__Proteobacteria;c__Betaproteobacteria;o__Rhodocyclales;f__Zoogloeaceae;g__Uliginosibacterium;s__Uliginosibacterium_sp.	0.0	0.0	632.0	620.0	0.0	678.0	0.0	0.0	318.0	380.0	564.0	0.0	3192.0
d__Bacteria;k__unclassified_d__Bacteria;p__Proteobacteria;c__Gammaproteobacteria;o__Aeromonadales;f__Aeromonadaceae;g__Aeromonas;s__Aeromonas_hydrophila	0.0	36.0	522.0	510.0	0.0	600.0	0.0	0.0	498.0	468.0	554.0	0.0	3188.0
d__Bacteria;k__unclassified_d__Bacteria;p__Proteobacteria;c__unclassified_p__Proteobacteria;o__unclassified_p__Proteobacteria;f__unclassified_p__Proteobacteria;g__unclassified_p__Proteobacteria;s__uncultured_proteobacterium_QS1	0.0	0.0	436.0	472.0	0.0	732.0	4.0	0.0	412.0	598.0	534.0	0.0	3188.0
d__Bacteria;k__unclassified_d__Bacteria;p__Proteobacteria;c__Gammaproteobacteria;o__Pseudomonadales;f__Pseudomonadaceae;g__Pseudomonas;s__Pseudomonas_sp._BIGb0381	0.0	0.0	496.0	400.0	0.0	566.0	0.0	0.0	536.0	724.0	452.0	0.0	3174.0
d__Bacteria;k__unclassified_d__Bacteria;p__Proteobacteria;c__Gammaproteobacteria;o__Pseudomonadales;f__Pseudomonadaceae;g__Pseudomonas;s__Pseudomonas_sp._K2I15	0.0	0.0	598.0	530.0	0.0	344.0	0.0	0.0	448.0	522.0	730.0	0.0	3172.0
d__Bacteria;k__unclassified_d__Bacteria;p__Proteobacteria;c__Betaproteobacteria;o__Burkholderiales;f__Oxalobacteraceae;g__Duganella;s__Duganella_lactea	0.0	0.0	496.0	674.0	0.0	510.0	0.0	0.0	334.0	440.0	714.0	0.0	3168.0
d__Bacteria;k__unclassified_d__Bacteria;p__Proteobacteria;c__Gammaproteobacteria;o__Moraxellales;f__Moraxellaceae;g__Acinetobacter;s__Acinetobacter_bereziniae	0.0	0.0	724.0	764.0	0.0	330.0	0.0	0.0	264.0	396.0	684.0	0.0	3162.0
d__Bacteria;k__unclassified_d__Bacteria;p__Proteobacteria;c__Gammaproteobacteria;o__Pseudomonadales;f__Pseudomonadaceae;g__Pseudomonas;s__Pseudomonas_sp._SWRI18	0.0	0.0	716.0	544.0	0.0	434.0	0.0	0.0	322.0	450.0	692.0	0.0	3158.0
d__Bacteria;k__unclassified_d__Bacteria;p__Proteobacteria;c__Gammaproteobacteria;o__Pseudomonadales;f__Pseudomonadaceae;g__Pseudomonas;s__Pseudomonas_sp._F8002	0.0	0.0	362.0	408.0	0.0	208.0	0.0	0.0	770.0	908.0	498.0	0.0	3154.0
d__Bacteria;k__unclassified_d__Bacteria;p__Firmicutes;c__Bacilli;o__Lactobacillales;f__Lactobacillaceae;g__Lapidilactobacillus;s__Lapidilactobacillus_achengensis	0.0	0.0	482.0	724.0	0.0	232.0	0.0	0.0	454.0	576.0	684.0	0.0	3152.0
d__Bacteria;k__unclassified_d__Bacteria;p__Actinobacteria;c__Actinomycetia;o__Micrococcales;f__Microbacteriaceae;g__Microbacterium;s__Microbacterium_hydrocarbonoxydans	36.0	1006.0	0.0	0.0	786.0	0.0	1324.0	0.0	0.0	0.0	0.0	0.0	3152.0
d__Bacteria;k__unclassified_d__Bacteria;p__Actinobacteria;c__Actinomycetia;o__Micrococcales;f__Microbacteriaceae;g__Microbacterium;s__Microbacterium_sp._YMB-B2	0.0	10.0	0.0	0.0	1636.0	0.0	1502.0	0.0	0.0	0.0	0.0	0.0	3148.0
d__Bacteria;k__unclassified_d__Bacteria;p__Actinobacteria;c__Actinomycetia;o__Micrococcales;f__Microbacteriaceae;g__Microbacterium;s__Microbacterium_foliorum	0.0	778.0	0.0	0.0	874.0	0.0	1494.0	0.0	0.0	0.0	0.0	0.0	3146.0
d__Bacteria;k__unclassified_d__Bacteria;p__Proteobacteria;c__Gammaproteobacteria;o__Pseudomonadales;f__Pseudomonadaceae;g__Pseudomonas;s__Pseudomonas_sp._FH1	0.0	0.0	804.0	602.0	0.0	282.0	0.0	0.0	386.0	498.0	572.0	0.0	3144.0
d__Bacteria;k__unclassified_d__Bacteria;p__Proteobacteria;c__Gammaproteobacteria;o__Pseudomonadales;f__Pseudomonadaceae;g__Pseudomonas;s__Pseudomonas_lini	0.0	0.0	724.0	672.0	0.0	312.0	0.0	0.0	402.0	394.0	626.0	0.0	3130.0
d__Bacteria;k__unclassified_d__Bacteria;p__Proteobacteria;c__Gammaproteobacteria;o__Enterobacterales;f__Enterobacteriaceae;g__Citrobacter;s__Citrobacter_sp._RHBSTW-00903	0.0	0.0	748.0	510.0	0.0	352.0	0.0	0.0	396.0	542.0	568.0	0.0	3116.0
d__Bacteria;k__unclassified_d__Bacteria;p__Proteobacteria;c__Betaproteobacteria;o__Burkholderiales;f__Comamonadaceae;g__unclassified_f__Comamonadaceae;s__Comamonadaceae_bacterium_CG12_big_fil_rev_8_21_14_0_65_59_15	0.0	0.0	500.0	656.0	0.0	728.0	0.0	0.0	268.0	368.0	596.0	0.0	3116.0
d__Bacteria;k__unclassified_d__Bacteria;p__Actinobacteria;c__Actinomycetia;o__Micromonosporales;f__Micromonosporaceae;g__Micromonospora;s__Micromonospora_sp._HSS6-12	0.0	10.0	0.0	0.0	1676.0	0.0	1412.0	0.0	0.0	0.0	0.0	0.0	3098.0
d__Bacteria;k__unclassified_d__Bacteria;p__Proteobacteria;c__Gammaproteobacteria;o__Pseudomonadales;f__Pseudomonadaceae;g__Pseudomonas;s__Pseudomonas_sp._PGPPP1	0.0	0.0	578.0	508.0	0.0	280.0	0.0	0.0	518.0	516.0	698.0	0.0	3098.0
d__Bacteria;k__unclassified_d__Bacteria;p__Proteobacteria;c__Betaproteobacteria;o__Burkholderiales;f__Alcaligenaceae;g__Alcaligenes;s__Alcaligenes_ammonioxydans	0.0	0.0	610.0	632.0	0.0	470.0	0.0	0.0	352.0	424.0	610.0	0.0	3098.0
d__Bacteria;k__unclassified_d__Bacteria;p__Proteobacteria;c__Gammaproteobacteria;o__Pseudomonadales;f__Pseudomonadaceae;g__Pseudomonas;s__Pseudomonas_sp._VS38	0.0	0.0	394.0	362.0	0.0	184.0	0.0	0.0	704.0	1028.0	420.0	0.0	3092.0
d__Bacteria;k__unclassified_d__Bacteria;p__Proteobacteria;c__Gammaproteobacteria;o__Pseudomonadales;f__Pseudomonadaceae;g__Pseudomonas;s__Pseudomonas_sp._CHM02	0.0	0.0	506.0	450.0	0.0	510.0	0.0	0.0	494.0	724.0	406.0	0.0	3090.0
d__Bacteria;k__unclassified_d__Bacteria;p__Proteobacteria;c__Gammaproteobacteria;o__Pseudomonadales;f__Pseudomonadaceae;g__Pseudomonas;s__Pseudomonas_sp._G5(2012)	0.0	0.0	680.0	556.0	0.0	372.0	0.0	0.0	324.0	490.0	668.0	0.0	3090.0
d__Bacteria;k__unclassified_d__Bacteria;p__Proteobacteria;c__Gammaproteobacteria;o__Moraxellales;f__Moraxellaceae;g__Acinetobacter;s__Acinetobacter_bouvetii	0.0	0.0	804.0	860.0	0.0	216.0	2.0	0.0	226.0	280.0	698.0	0.0	3086.0
d__Bacteria;k__unclassified_d__Bacteria;p__Proteobacteria;c__Gammaproteobacteria;o__Pseudomonadales;f__Pseudomonadaceae;g__Pseudomonas;s__Pseudomonas_sp._J380	0.0	0.0	604.0	574.0	0.0	554.0	0.0	0.0	272.0	388.0	688.0	0.0	3080.0
d__Bacteria;k__unclassified_d__Bacteria;p__Actinobacteria;c__Actinomycetia;o__Micrococcales;f__unclassified_o__Micrococcales;g__unclassified_o__Micrococcales;s__Micrococcales_bacterium	1016.0	56.0	0.0	0.0	994.0	0.0	1008.0	0.0	0.0	0.0	0.0	0.0	3074.0
d__Bacteria;k__unclassified_d__Bacteria;p__Actinobacteria;c__Actinomycetia;o__Micrococcales;f__Microbacteriaceae;g__Microbacterium;s__Microbacterium_sp._AISO3	0.0	884.0	0.0	0.0	806.0	0.0	1382.0	0.0	0.0	0.0	0.0	0.0	3072.0
d__Eukaryota;k__Fungi;p__Ascomycota;c__Dothideomycetes;o__Pleosporales;f__Didymellaceae;g__Ascochyta;s__Ascochyta_rabiei	764.0	200.0	602.0	234.0	310.0	34.0	218.0	152.0	76.0	48.0	308.0	116.0	3062.0
d__Bacteria;k__unclassified_d__Bacteria;p__Actinobacteria;c__Actinomycetia;o__Micrococcales;f__unclassified_o__Micrococcales;g__Luteimicrobium;s__Luteimicrobium_xylanilyticum	0.0	900.0	0.0	0.0	772.0	0.0	1388.0	0.0	0.0	0.0	0.0	0.0	3060.0
d__Bacteria;k__unclassified_d__Bacteria;p__Bacteroidota;c__Flavobacteriia;o__Flavobacteriales;f__Weeksellaceae;g__Chryseobacterium;s__Chryseobacterium_sp._SCN_40-13	0.0	2.0	0.0	0.0	1638.0	0.0	1416.0	0.0	0.0	0.0	0.0	0.0	3056.0
d__Bacteria;k__unclassified_d__Bacteria;p__Proteobacteria;c__Gammaproteobacteria;o__Pseudomonadales;f__Pseudomonadaceae;g__Pseudomonas;s__Pseudomonas_sp._GM21	0.0	0.0	646.0	734.0	0.0	426.0	0.0	0.0	330.0	296.0	622.0	0.0	3054.0
d__Bacteria;k__unclassified_d__Bacteria;p__Elusimicrobia;c__unclassified_p__Elusimicrobia;o__unclassified_p__Elusimicrobia;f__unclassified_p__Elusimicrobia;g__unclassified_p__Elusimicrobia;s__Elusimicrobia_bacterium	0.0	0.0	566.0	574.0	0.0	672.0	0.0	0.0	300.0	288.0	654.0	0.0	3054.0
d__Bacteria;k__unclassified_d__Bacteria;p__Bacteroidota;c__Saprospiria;o__Saprospirales;f__Saprospiraceae;g__unclassified_f__Saprospiraceae;s__Saprospiraceae_bacterium	0.0	4.0	68.0	106.0	1086.0	178.0	1180.0	0.0	140.0	154.0	126.0	0.0	3042.0
d__Bacteria;k__unclassified_d__Bacteria;p__Proteobacteria;c__Gammaproteobacteria;o__Pseudomonadales;f__Pseudomonadaceae;g__Pseudomonas;s__Pseudomonas_sp._HMWF007	0.0	0.0	706.0	678.0	0.0	376.0	0.0	0.0	308.0	302.0	670.0	0.0	3040.0
d__Eukaryota;k__Fungi;p__Ascomycota;c__Saccharomycetes;o__Saccharomycetales;f__Debaryomycetaceae;g__Candida;s__Candida_africana	0.0	0.0	0.0	8.0	0.0	1174.0	0.0	0.0	1030.0	810.0	10.0	0.0	3032.0
d__Bacteria;k__unclassified_d__Bacteria;p__Actinobacteria;c__Actinomycetia;o__Micrococcales;f__Microbacteriaceae;g__Microbacterium;s__Microbacterium_sp._67-17	0.0	938.0	0.0	0.0	764.0	0.0	1322.0	0.0	0.0	0.0	0.0	0.0	3024.0
d__Viruses;k__Heunggongvirae;p__Uroviricota;c__Caudoviricetes;o__unclassified_c__Caudoviricetes;f__Siphoviridae;g__unclassified_f__Siphoviridae;s__Leuconostoc_phage_LLC-1	0.0	0.0	360.0	384.0	0.0	508.0	2.0	0.0	648.0	674.0	440.0	0.0	3016.0
d__Bacteria;k__unclassified_d__Bacteria;p__Bacteroidota;c__Flavobacteriia;o__Flavobacteriales;f__Flavobacteriaceae;g__Flavobacterium;s__Flavobacterium_sp._CSZ	0.0	0.0	232.0	432.0	0.0	674.0	0.0	0.0	516.0	726.0	432.0	0.0	3012.0
d__Bacteria;k__unclassified_d__Bacteria;p__Proteobacteria;c__Gammaproteobacteria;o__Moraxellales;f__Moraxellaceae;g__Acinetobacter;s__Acinetobacter_sp._ANC_3781	0.0	0.0	726.0	884.0	0.0	234.0	0.0	0.0	246.0	264.0	646.0	0.0	3000.0
d__Bacteria;k__unclassified_d__Bacteria;p__Proteobacteria;c__Gammaproteobacteria;o__Enterobacterales;f__Enterobacteriaceae;g__Klebsiella;s__Klebsiella_oxytoca	0.0	238.0	16.0	16.0	28.0	742.0	22.0	0.0	1112.0	778.0	20.0	0.0	2972.0
d__Bacteria;k__unclassified_d__Bacteria;p__Actinobacteria;c__Actinomycetia;o__Micrococcales;f__Microbacteriaceae;g__Microbacterium;s__Microbacterium_imperiale	0.0	8.0	0.0	0.0	1570.0	0.0	1384.0	0.0	0.0	0.0	0.0	0.0	2962.0
d__Bacteria;k__unclassified_d__Bacteria;p__Actinobacteria;c__Actinomycetia;o__Micrococcales;f__Microbacteriaceae;g__Microbacterium;s__Microbacterium_sp._4R-513	0.0	8.0	0.0	0.0	1452.0	0.0	1500.0	0.0	0.0	0.0	0.0	0.0	2960.0
d__Bacteria;k__unclassified_d__Bacteria;p__Proteobacteria;c__Betaproteobacteria;o__Burkholderiales;f__Burkholderiaceae;g__Burkholderia;s__Burkholderia_cepacia	10.0	2.0	572.0	596.0	6.0	518.0	4.0	4.0	404.0	340.0	502.0	2.0	2960.0
d__Bacteria;k__unclassified_d__Bacteria;p__Proteobacteria;c__Gammaproteobacteria;o__Pseudomonadales;f__Pseudomonadaceae;g__Pseudomonas;s__Pseudomonas_sp._2588-5	0.0	0.0	560.0	466.0	0.0	436.0	0.0	0.0	434.0	530.0	530.0	0.0	2956.0
d__Bacteria;k__unclassified_d__Bacteria;p__Proteobacteria;c__Gammaproteobacteria;o__Pseudomonadales;f__Pseudomonadaceae;g__Pseudomonas;s__Pseudomonas_sp._PDC86	0.0	0.0	706.0	692.0	0.0	298.0	0.0	0.0	206.0	170.0	882.0	0.0	2954.0
d__Bacteria;k__unclassified_d__Bacteria;p__Proteobacteria;c__Gammaproteobacteria;o__Pseudomonadales;f__Pseudomonadaceae;g__Pseudomonas;s__Pseudomonas_sp._LP_4_YM	0.0	0.0	706.0	604.0	0.0	376.0	0.0	0.0	266.0	352.0	646.0	0.0	2950.0
d__Bacteria;k__unclassified_d__Bacteria;p__Proteobacteria;c__Gammaproteobacteria;o__Moraxellales;f__Moraxellaceae;g__Acinetobacter;s__Acinetobacter_ursingii	0.0	0.0	666.0	684.0	0.0	308.0	0.0	0.0	258.0	400.0	612.0	0.0	2928.0
d__Bacteria;k__unclassified_d__Bacteria;p__Proteobacteria;c__Gammaproteobacteria;o__Moraxellales;f__Moraxellaceae;g__Acinetobacter;s__Acinetobacter_gerneri	0.0	0.0	422.0	526.0	0.0	552.0	0.0	0.0	464.0	538.0	418.0	0.0	2920.0
d__Bacteria;k__unclassified_d__Bacteria;p__Proteobacteria;c__Gammaproteobacteria;o__Pseudomonadales;f__Pseudomonadaceae;g__Pseudomonas;s__Pseudomonas_sp._NFACC25	0.0	0.0	446.0	460.0	0.0	722.0	0.0	0.0	286.0	410.0	596.0	0.0	2920.0
d__Bacteria;k__unclassified_d__Bacteria;p__Proteobacteria;c__Gammaproteobacteria;o__Enterobacterales;f__Yersiniaceae;g__Yersinia;s__Yersinia_massiliensis	0.0	4.0	618.0	400.0	0.0	358.0	0.0	0.0	462.0	616.0	448.0	0.0	2906.0
d__Bacteria;k__unclassified_d__Bacteria;p__Bacteroidota;c__Flavobacteriia;o__Flavobacteriales;f__Flavobacteriaceae;g__Flavobacterium;s__Flavobacterium_sp._ov086	0.0	0.0	238.0	304.0	0.0	662.0	0.0	0.0	508.0	708.0	478.0	0.0	2898.0
d__Bacteria;k__unclassified_d__Bacteria;p__Bacteroidota;c__Flavobacteriia;o__Flavobacteriales;f__Weeksellaceae;g__Chryseobacterium;s__Chryseobacterium_piperi	0.0	22.0	0.0	0.0	1424.0	0.0	1448.0	0.0	0.0	0.0	0.0	0.0	2894.0
d__Bacteria;k__unclassified_d__Bacteria;p__Proteobacteria;c__Gammaproteobacteria;o__Nevskiales;f__Sinobacteraceae;g__unclassified_f__Sinobacteraceae;s__Sinobacteraceae_bacterium	0.0	0.0	592.0	536.0	0.0	578.0	0.0	0.0	316.0	286.0	582.0	0.0	2890.0
d__Bacteria;k__unclassified_d__Bacteria;p__Proteobacteria;c__Gammaproteobacteria;o__Pseudomonadales;f__Pseudomonadaceae;g__Pseudomonas;s__Pseudomonas_sp._MF7453	0.0	0.0	670.0	662.0	0.0	312.0	0.0	0.0	216.0	258.0	766.0	0.0	2884.0
d__Bacteria;k__unclassified_d__Bacteria;p__Proteobacteria;c__Gammaproteobacteria;o__Enterobacterales;f__Enterobacteriaceae;g__Enterobacter;s__Enterobacter_bugandensis	0.0	192.0	0.0	2.0	0.0	778.0	0.0	0.0	1146.0	764.0	2.0	0.0	2884.0
d__Bacteria;k__unclassified_d__Bacteria;p__Proteobacteria;c__Betaproteobacteria;o__Burkholderiales;f__unclassified_o__Burkholderiales;g__unclassified_o__Burkholderiales;s__unclassified_o__Burkholderiales	26.0	6.0	604.0	604.0	2.0	418.0	2.0	2.0	268.0	368.0	574.0	2.0	2876.0
d__Bacteria;k__unclassified_d__Bacteria;p__Actinobacteria;c__Actinomycetia;o__Propionibacteriales;f__Propionibacteriaceae;g__Enemella;s__Enemella_evansiae	0.0	824.0	0.0	0.0	684.0	0.0	1360.0	0.0	0.0	0.0	0.0	0.0	2868.0
d__Bacteria;k__unclassified_d__Bacteria;p__Proteobacteria;c__Betaproteobacteria;o__Rhodocyclales;f__Rhodocyclaceae;g__unclassified_f__Rhodocyclaceae;s__Rhodocyclaceae_bacterium	0.0	0.0	458.0	516.0	0.0	632.0	0.0	0.0	290.0	364.0	606.0	0.0	2866.0
d__Bacteria;k__unclassified_d__Bacteria;p__Proteobacteria;c__Betaproteobacteria;o__Burkholderiales;f__Alcaligenaceae;g__Achromobacter;s__Achromobacter_ruhlandii	546.0	226.0	746.0	316.0	260.0	26.0	218.0	94.0	86.0	42.0	222.0	76.0	2858.0
d__Bacteria;k__unclassified_d__Bacteria;p__Firmicutes;c__Bacilli;o__Bacillales;f__Bacillaceae;g__Bacillus;s__Bacillus_toyonensis	0.0	974.0	0.0	0.0	998.0	0.0	886.0	0.0	0.0	0.0	0.0	0.0	2858.0
d__Bacteria;k__unclassified_d__Bacteria;p__Proteobacteria;c__Gammaproteobacteria;o__Pseudomonadales;f__Pseudomonadaceae;g__Pseudomonas;s__Pseudomonas_sp._FW104-R4	0.0	0.0	772.0	694.0	0.0	282.0	0.0	0.0	210.0	172.0	724.0	0.0	2854.0
d__Bacteria;k__unclassified_d__Bacteria;p__Actinobacteria;c__Actinomycetia;o__Micrococcales;f__Microbacteriaceae;g__Curtobacterium;s__Curtobacterium_sp._MCSS17_015	0.0	776.0	0.0	0.0	774.0	0.0	1286.0	0.0	0.0	0.0	0.0	0.0	2836.0
d__Bacteria;k__unclassified_d__Bacteria;p__unclassified_d__Bacteria;c__unclassified_d__Bacteria;o__unclassified_d__Bacteria;f__unclassified_d__Bacteria;g__unclassified_d__Bacteria;s__bacterium_210702-DFI.5.13	2782.0	0.0	0.0	0.0	0.0	0.0	0.0	22.0	0.0	0.0	0.0	26.0	2830.0
d__Bacteria;k__unclassified_d__Bacteria;p__Proteobacteria;c__Gammaproteobacteria;o__Enterobacterales;f__Enterobacteriaceae;g__Enterobacter;s__Enterobacter_cancerogenus	0.0	234.0	0.0	0.0	0.0	640.0	0.0	0.0	1124.0	826.0	0.0	0.0	2824.0
d__Bacteria;k__unclassified_d__Bacteria;p__Proteobacteria;c__Gammaproteobacteria;o__Pseudomonadales;f__Pseudomonadaceae;g__Pseudomonas;s__Pseudomonas_sp._WS_5071	0.0	0.0	204.0	244.0	0.0	420.0	0.0	0.0	886.0	870.0	200.0	0.0	2824.0
d__Viruses;k__Heunggongvirae;p__Uroviricota;c__Caudoviricetes;o__unclassified_c__Caudoviricetes;f__unclassified_c__Caudoviricetes;g__Nickievirus;s__Nickievirus_nickie	0.0	0.0	546.0	552.0	0.0	404.0	0.0	0.0	170.0	246.0	902.0	0.0	2820.0
d__Bacteria;k__unclassified_d__Bacteria;p__Actinobacteria;c__Actinomycetia;o__Micrococcales;f__Microbacteriaceae;g__Microbacterium;s__Microbacterium_sp._R1	0.0	852.0	0.0	0.0	758.0	0.0	1202.0	0.0	0.0	0.0	0.0	0.0	2812.0
d__Bacteria;k__unclassified_d__Bacteria;p__Bacteroidota;c__Cytophagia;o__Cytophagales;f__Hymenobacteraceae;g__Hymenobacter;s__Hymenobacter_negativus	0.0	8.0	0.0	0.0	1472.0	0.0	1320.0	0.0	0.0	0.0	0.0	0.0	2800.0
d__Bacteria;k__unclassified_d__Bacteria;p__Proteobacteria;c__Betaproteobacteria;o__Nitrosomonadales;f__Sterolibacteriaceae;g__Methyloversatilis;s__Methyloversatilis_sp.	0.0	0.0	466.0	484.0	0.0	768.0	0.0	0.0	200.0	302.0	574.0	0.0	2794.0
d__Bacteria;k__unclassified_d__Bacteria;p__Proteobacteria;c__Gammaproteobacteria;o__Pseudomonadales;f__Pseudomonadaceae;g__Pseudomonas;s__Pseudomonas_sp._RU47	0.0	0.0	632.0	576.0	0.0	432.0	0.0	0.0	264.0	306.0	584.0	0.0	2794.0
d__Bacteria;k__unclassified_d__Bacteria;p__Actinobacteria;c__Actinomycetia;o__Micrococcales;f__Microbacteriaceae;g__Herbiconiux;s__Herbiconiux_sp._SALV-R1	0.0	880.0	0.0	0.0	618.0	0.0	1294.0	0.0	0.0	0.0	0.0	0.0	2792.0
d__Bacteria;k__unclassified_d__Bacteria;p__Proteobacteria;c__Gammaproteobacteria;o__Pseudomonadales;f__Pseudomonadaceae;g__Pseudomonas;s__Pseudomonas_sp._AP19	0.0	0.0	516.0	482.0	0.0	420.0	0.0	0.0	416.0	512.0	442.0	0.0	2788.0
d__Bacteria;k__unclassified_d__Bacteria;p__Actinobacteria;c__Actinomycetia;o__Corynebacteriales;f__Nocardiaceae;g__Rhodococcus;s__Rhodococcus_pyridinivorans	360.0	110.0	376.0	148.0	750.0	22.0	656.0	90.0	36.0	32.0	132.0	68.0	2780.0
d__Bacteria;k__unclassified_d__Bacteria;p__Proteobacteria;c__Gammaproteobacteria;o__Pseudomonadales;f__Pseudomonadaceae;g__Pseudomonas;s__Pseudomonas_oryzihabitans	0.0	0.0	652.0	592.0	0.0	426.0	2.0	0.0	238.0	326.0	540.0	0.0	2776.0
d__Bacteria;k__unclassified_d__Bacteria;p__Firmicutes;c__Bacilli;o__Bacillales;f__Bacillaceae;g__Bacillus;s__Bacillus_licheniformis	6.0	4.0	474.0	754.0	2.0	224.0	0.0	0.0	296.0	382.0	632.0	0.0	2774.0
d__Bacteria;k__unclassified_d__Bacteria;p__Actinobacteria;c__Actinomycetia;o__Micrococcales;f__Microbacteriaceae;g__Microbacterium;s__uncultured_Microbacterium_sp.	136.0	1042.0	38.0	70.0	708.0	10.0	706.0	0.0	4.0	10.0	32.0	0.0	2756.0
d__Bacteria;k__unclassified_d__Bacteria;p__Actinobacteria;c__Actinomycetia;o__Micrococcales;f__Microbacteriaceae;g__Leucobacter;s__Leucobacter_luti	0.0	106.0	0.0	0.0	1444.0	0.0	1204.0	0.0	0.0	0.0	0.0	0.0	2754.0
d__Eukaryota;k__Fungi;p__Mucoromycota;c__Mucoromycetes;o__Mucorales;f__Lichtheimiaceae;g__Lichtheimia;s__Lichtheimia_corymbifera	2612.0	0.0	0.0	0.0	0.0	0.0	0.0	60.0	0.0	0.0	0.0	76.0	2748.0
d__Bacteria;k__unclassified_d__Bacteria;p__Proteobacteria;c__Gammaproteobacteria;o__Pseudomonadales;f__Pseudomonadaceae;g__Pseudomonas;s__Pseudomonas_sp._RGB	0.0	0.0	618.0	556.0	0.0	330.0	0.0	0.0	266.0	374.0	600.0	0.0	2744.0
d__Bacteria;k__unclassified_d__Bacteria;p__Actinobacteria;c__Actinomycetia;o__Micrococcales;f__Microbacteriaceae;g__Microbacterium;s__Microbacterium_sp._KUDC0406	0.0	656.0	0.0	0.0	764.0	0.0	1322.0	0.0	0.0	0.0	0.0	0.0	2742.0
d__Bacteria;k__unclassified_d__Bacteria;p__Proteobacteria;c__Gammaproteobacteria;o__Pseudomonadales;f__Pseudomonadaceae;g__Pseudomonas;s__Pseudomonas_sp._D8002	0.0	0.0	376.0	374.0	0.0	312.0	0.0	0.0	556.0	696.0	426.0	0.0	2740.0
d__Bacteria;k__unclassified_d__Bacteria;p__Proteobacteria;c__Gammaproteobacteria;o__Pseudomonadales;f__Pseudomonadaceae;g__Pseudomonas;s__Pseudomonas_taetrolens	0.0	0.0	512.0	450.0	0.0	480.0	0.0	0.0	422.0	390.0	486.0	0.0	2740.0
d__Bacteria;k__unclassified_d__Bacteria;p__Actinobacteria;c__Actinomycetia;o__Micrococcales;f__Microbacteriaceae;g__Rathayibacter;s__Rathayibacter_rathayi	0.0	442.0	0.0	0.0	1132.0	0.0	1160.0	0.0	0.0	0.0	0.0	0.0	2734.0
d__Bacteria;k__unclassified_d__Bacteria;p__Bacteroidota;c__Flavobacteriia;o__Flavobacteriales;f__Flavobacteriaceae;g__Flavobacterium;s__Flavobacterium_sp._CF136	0.0	0.0	198.0	314.0	0.0	710.0	0.0	0.0	574.0	528.0	406.0	0.0	2730.0
d__Bacteria;k__unclassified_d__Bacteria;p__Proteobacteria;c__Gammaproteobacteria;o__Pseudomonadales;f__Pseudomonadaceae;g__Pseudomonas;s__Pseudomonas_sp._28_E_9	0.0	0.0	632.0	602.0	0.0	256.0	0.0	0.0	282.0	304.0	652.0	0.0	2728.0
d__Bacteria;k__unclassified_d__Bacteria;p__Actinobacteria;c__Actinomycetia;o__Corynebacteriales;f__Mycobacteriaceae;g__Mycobacterium;s__Mycobacterium_avium	196.0	36.0	202.0	106.0	1042.0	32.0	854.0	46.0	46.0	28.0	116.0	20.0	2724.0
d__Bacteria;k__unclassified_d__Bacteria;p__Proteobacteria;c__Gammaproteobacteria;o__Pseudomonadales;f__Pseudomonadaceae;g__Azotobacter;s__Azotobacter_chroococcum	154.0	64.0	562.0	464.0	48.0	270.0	60.0	36.0	290.0	254.0	480.0	40.0	2722.0
d__Bacteria;k__unclassified_d__Bacteria;p__Proteobacteria;c__Alphaproteobacteria;o__Hyphomicrobiales;f__Rhizobiaceae;g__Rhizobium;s__Rhizobium_leguminosarum	16.0	12.0	612.0	594.0	4.0	378.0	4.0	2.0	244.0	310.0	540.0	0.0	2716.0
d__Bacteria;k__unclassified_d__Bacteria;p__Actinobacteria;c__Actinomycetia;o__Corynebacteriales;f__Nocardiaceae;g__Rhodococcus;s__Rhodococcus_sp._RD6.2	586.0	182.0	580.0	204.0	242.0	58.0	266.0	180.0	46.0	48.0	182.0	142.0	2716.0
d__Bacteria;k__unclassified_d__Bacteria;p__Proteobacteria;c__Gammaproteobacteria;o__Pseudomonadales;f__Pseudomonadaceae;g__Pseudomonas;s__Pseudomonas_sp._ANT_H12B	0.0	0.0	552.0	514.0	0.0	508.0	0.0	0.0	332.0	364.0	446.0	0.0	2716.0
d__Bacteria;k__unclassified_d__Bacteria;p__Proteobacteria;c__Gammaproteobacteria;o__Enterobacterales;f__Enterobacteriaceae;g__unclassified_f__Enterobacteriaceae;s__Enterobacteriaceae_bacterium_bta3-1	0.0	0.0	84.0	100.0	0.0	612.0	0.0	0.0	664.0	1094.0	160.0	0.0	2714.0
d__Bacteria;k__unclassified_d__Bacteria;p__Proteobacteria;c__Gammaproteobacteria;o__Pseudomonadales;f__unclassified_o__Pseudomonadales;g__unclassified_o__Pseudomonadales;s__Pseudomonadales_bacterium_RIFCSPLOWO2_12_60_38	0.0	0.0	464.0	480.0	0.0	550.0	0.0	0.0	302.0	426.0	490.0	0.0	2712.0
d__Bacteria;k__unclassified_d__Bacteria;p__Bacteroidota;c__Flavobacteriia;o__Flavobacteriales;f__Flavobacteriaceae;g__Amniculibacterium;s__unclassified_g__Amniculibacterium	0.0	8.0	0.0	0.0	1328.0	0.0	1364.0	0.0	0.0	0.0	0.0	0.0	2700.0
d__Bacteria;k__unclassified_d__Bacteria;p__Actinobacteria;c__Actinomycetia;o__Micrococcales;f__Microbacteriaceae;g__Microbacterium;s__Microbacterium_pullorum	0.0	0.0	0.0	0.0	1474.0	0.0	1222.0	0.0	0.0	0.0	0.0	0.0	2696.0
d__Bacteria;k__unclassified_d__Bacteria;p__Bacteroidota;c__Flavobacteriia;o__Flavobacteriales;f__Flavobacteriaceae;g__Myroides;s__Myroides_aquimaris	0.0	16.0	0.0	0.0	1334.0	0.0	1344.0	0.0	0.0	0.0	0.0	0.0	2694.0
d__Bacteria;k__unclassified_d__Bacteria;p__Firmicutes;c__Bacilli;o__Bacillales;f__Bacillaceae;g__Neobacillus;s__Neobacillus_mesonae	0.0	0.0	138.0	132.0	0.0	658.0	0.0	0.0	654.0	940.0	172.0	0.0	2694.0
d__Bacteria;k__unclassified_d__Bacteria;p__Proteobacteria;c__Gammaproteobacteria;o__Pseudomonadales;f__Pseudomonadaceae;g__Pseudomonas;s__Pseudomonas_sp._C_49-2	0.0	0.0	230.0	282.0	0.0	338.0	0.0	0.0	856.0	704.0	284.0	0.0	2694.0
d__Bacteria;k__unclassified_d__Bacteria;p__Proteobacteria;c__Gammaproteobacteria;o__Pseudomonadales;f__Pseudomonadaceae;g__Pseudomonas;s__Pseudomonas_sp._NFACC42-2	0.0	0.0	494.0	424.0	0.0	510.0	0.0	0.0	366.0	404.0	494.0	0.0	2692.0
d__Bacteria;k__unclassified_d__Bacteria;p__Proteobacteria;c__Gammaproteobacteria;o__Pseudomonadales;f__Pseudomonadaceae;g__Pseudomonas;s__Pseudomonas_sp._8_R_14	0.0	0.0	790.0	600.0	0.0	204.0	0.0	0.0	196.0	218.0	674.0	0.0	2682.0
d__Bacteria;k__unclassified_d__Bacteria;p__Proteobacteria;c__Gammaproteobacteria;o__Chromatiales;f__Chromatiaceae;g__Marichromatium;s__Marichromatium_gracile	0.0	0.0	576.0	534.0	0.0	374.0	0.0	0.0	282.0	316.0	596.0	0.0	2678.0
d__Bacteria;k__unclassified_d__Bacteria;p__Proteobacteria;c__Gammaproteobacteria;o__Pseudomonadales;f__Pseudomonadaceae;g__Pseudomonas;s__Pseudomonas_dryadis	0.0	0.0	556.0	556.0	0.0	444.0	0.0	0.0	244.0	354.0	522.0	0.0	2676.0
d__Bacteria;k__unclassified_d__Bacteria;p__Actinobacteria;c__Actinomycetia;o__Micrococcales;f__Cellulomonadaceae;g__Cellulomonas;s__Cellulomonas_sp._NEAU-YY56	2670.0	0.0	0.0	0.0	0.0	0.0	0.0	0.0	0.0	0.0	0.0	0.0	2670.0
d__Viruses;k__Heunggongvirae;p__Uroviricota;c__Caudoviricetes;o__unclassified_c__Caudoviricetes;f__unclassified_c__Caudoviricetes;g__Nickievirus;s__Pseudomonas_phage_phiK7B1	0.0	0.0	556.0	470.0	0.0	424.0	0.0	0.0	158.0	216.0	842.0	0.0	2666.0
d__Bacteria;k__unclassified_d__Bacteria;p__Bacteroidota;c__Flavobacteriia;o__Flavobacteriales;f__Weeksellaceae;g__Frigoriflavimonas;s__Frigoriflavimonas_asaccharolytica	0.0	0.0	0.0	0.0	20.0	0.0	2644.0	0.0	0.0	0.0	0.0	0.0	2664.0
d__Bacteria;k__unclassified_d__Bacteria;p__Proteobacteria;c__Gammaproteobacteria;o__Pseudomonadales;f__Pseudomonadaceae;g__Pseudomonas;s__Pseudomonas_sp._21615526	0.0	0.0	290.0	284.0	0.0	206.0	0.0	0.0	728.0	886.0	256.0	0.0	2650.0
d__Bacteria;k__unclassified_d__Bacteria;p__Bacteroidota;c__Flavobacteriia;o__Flavobacteriales;f__Weeksellaceae;g__Chryseobacterium;s__Chryseobacterium_sp._KBW03	0.0	8.0	0.0	0.0	1372.0	0.0	1250.0	0.0	0.0	0.0	0.0	0.0	2630.0
d__Bacteria;k__unclassified_d__Bacteria;p__Proteobacteria;c__Alphaproteobacteria;o__Rhodospirillales;f__Rhodospirillaceae;g__Novispirillum;s__Novispirillum_itersonii	0.0	0.0	654.0	522.0	0.0	372.0	0.0	0.0	268.0	332.0	480.0	0.0	2628.0
d__Bacteria;k__unclassified_d__Bacteria;p__Firmicutes;c__Bacilli;o__Lactobacillales;f__Enterococcaceae;g__Enterococcus;s__Enterococcus_moraviensis	0.0	0.0	460.0	678.0	0.0	182.0	0.0	0.0	328.0	464.0	512.0	0.0	2624.0
d__Viruses;k__Heunggongvirae;p__Uroviricota;c__Caudoviricetes;o__unclassified_c__Caudoviricetes;f__Siphoviridae;g__unclassified_f__Siphoviridae;s__Siphoviridae_sp._ctGO42	0.0	0.0	558.0	490.0	0.0	502.0	0.0	0.0	256.0	294.0	514.0	0.0	2614.0
d__Bacteria;k__unclassified_d__Bacteria;p__Firmicutes;c__Bacilli;o__Lactobacillales;f__Enterococcaceae;g__Enterococcus;s__Enterococcus_sp._3G1_DIV0629	0.0	480.0	0.0	6.0	1272.0	4.0	826.0	0.0	10.0	4.0	12.0	0.0	2614.0
d__Bacteria;k__unclassified_d__Bacteria;p__Proteobacteria;c__Gammaproteobacteria;o__Pseudomonadales;f__Pseudomonadaceae;g__Pseudomonas;s__Pseudomonas_sp._CFBP13528	0.0	0.0	460.0	440.0	0.0	474.0	0.0	0.0	324.0	380.0	526.0	0.0	2604.0
d__Bacteria;k__unclassified_d__Bacteria;p__Bacteroidota;c__Flavobacteriia;o__Flavobacteriales;f__Weeksellaceae;g__Chryseobacterium;s__Chryseobacterium_oryzae	0.0	10.0	4.0	10.0	1352.0	16.0	1180.0	0.0	8.0	14.0	2.0	0.0	2596.0
d__Bacteria;k__unclassified_d__Bacteria;p__Proteobacteria;c__Gammaproteobacteria;o__Pseudomonadales;f__Pseudomonadaceae;g__Pseudomonas;s__Pseudomonas_sp._R5-89-07	0.0	0.0	740.0	552.0	2.0	258.0	0.0	0.0	220.0	214.0	608.0	0.0	2594.0
d__Bacteria;k__unclassified_d__Bacteria;p__Bacteroidota;c__Flavobacteriia;o__Flavobacteriales;f__Weeksellaceae;g__Kaistella;s__Kaistella_daneshvariae	0.0	16.0	0.0	0.0	1358.0	0.0	1220.0	0.0	0.0	0.0	0.0	0.0	2594.0
d__Viruses;k__Heunggongvirae;p__Uroviricota;c__Caudoviricetes;o__unclassified_c__Caudoviricetes;f__Herelleviridae;g__Schiekvirus;s__Enterococcus_phage_Porthos	0.0	0.0	450.0	532.0	0.0	252.0	0.0	0.0	392.0	484.0	482.0	0.0	2592.0
d__Bacteria;k__unclassified_d__Bacteria;p__Actinobacteria;c__Actinomycetia;o__Corynebacteriales;f__Nocardiaceae;g__Rhodococcus;s__Rhodococcus_sp._UFZ-B548	536.0	168.0	516.0	226.0	244.0	50.0	252.0	148.0	58.0	22.0	252.0	120.0	2592.0
d__Bacteria;k__unclassified_d__Bacteria;p__Actinobacteria;c__Actinomycetia;o__Micrococcales;f__Microbacteriaceae;g__Microbacterium;s__Microbacterium_sp._Root166	0.0	728.0	0.0	0.0	562.0	0.0	1282.0	0.0	0.0	0.0	0.0	0.0	2572.0
d__Bacteria;k__unclassified_d__Bacteria;p__Proteobacteria;c__Betaproteobacteria;o__Burkholderiales;f__unclassified_o__Burkholderiales;g__Aquabacterium;s__Aquabacterium_fontiphilum	0.0	0.0	490.0	444.0	0.0	524.0	0.0	0.0	328.0	340.0	446.0	0.0	2572.0
d__Bacteria;k__unclassified_d__Bacteria;p__Bacteroidota;c__Flavobacteriia;o__Flavobacteriales;f__Weeksellaceae;g__Faecalibacter;s__Faecalibacter_rhinopitheci	0.0	4.0	0.0	0.0	1432.0	0.0	1122.0	0.0	0.0	0.0	0.0	0.0	2558.0
d__Bacteria;k__unclassified_d__Bacteria;p__Bacteroidota;c__Flavobacteriia;o__Flavobacteriales;f__Weeksellaceae;g__Kaistella;s__Candidatus_Kaistella_beijingensis	0.0	0.0	0.0	0.0	1358.0	0.0	1194.0	0.0	0.0	0.0	0.0	0.0	2552.0
d__Bacteria;k__unclassified_d__Bacteria;p__Bacteroidota;c__Flavobacteriia;o__Flavobacteriales;f__Flavobacteriaceae;g__Flavobacterium;s__Flavobacterium_sp._ASV13	0.0	0.0	176.0	306.0	0.0	592.0	0.0	0.0	542.0	576.0	356.0	0.0	2548.0
d__Bacteria;k__unclassified_d__Bacteria;p__Bacteroidota;c__Flavobacteriia;o__Flavobacteriales;f__Flavobacteriaceae;g__Flavobacterium;s__Flavobacterium_araucananum	0.0	0.0	218.0	314.0	0.0	588.0	0.0	0.0	456.0	590.0	382.0	0.0	2548.0
d__Bacteria;k__unclassified_d__Bacteria;p__Proteobacteria;c__Alphaproteobacteria;o__Hyphomicrobiales;f__Brucellaceae;g__Brucella;s__Brucella_anthropi	588.0	146.0	688.0	224.0	214.0	16.0	212.0	118.0	34.0	18.0	204.0	86.0	2548.0
d__Bacteria;k__unclassified_d__Bacteria;p__Actinobacteria;c__Actinomycetia;o__Micrococcales;f__Microbacteriaceae;g__Microbacterium;s__Microbacterium_sp._CJ77	0.0	322.0	0.0	0.0	1056.0	0.0	1168.0	0.0	0.0	0.0	0.0	0.0	2546.0
d__Bacteria;k__unclassified_d__Bacteria;p__Firmicutes;c__Bacilli;o__Lactobacillales;f__Lactobacillaceae;g__Weissella;s__Weissella_thailandensis	0.0	0.0	486.0	654.0	0.0	148.0	0.0	0.0	358.0	350.0	538.0	0.0	2534.0
d__Bacteria;k__unclassified_d__Bacteria;p__Bacteroidota;c__Flavobacteriia;o__Flavobacteriales;f__Weeksellaceae;g__Kaistella;s__Kaistella_sp._GW4-15	0.0	24.0	0.0	0.0	1292.0	0.0	1218.0	0.0	0.0	0.0	0.0	0.0	2534.0
d__Bacteria;k__unclassified_d__Bacteria;p__Proteobacteria;c__Alphaproteobacteria;o__Rhodobacterales;f__Rhodobacteraceae;g__Paracoccus;s__Paracoccus_denitrificans	0.0	770.0	0.0	0.0	622.0	0.0	1138.0	0.0	0.0	0.0	0.0	0.0	2530.0
d__Bacteria;k__unclassified_d__Bacteria;p__Firmicutes;c__Bacilli;o__Lactobacillales;f__Streptococcaceae;g__Lactococcus;s__Lactococcus_sp._SK2-659	0.0	0.0	94.0	154.0	0.0	924.0	0.0	0.0	466.0	734.0	156.0	0.0	2528.0
d__Bacteria;k__unclassified_d__Bacteria;p__Proteobacteria;c__Gammaproteobacteria;o__Xanthomonadales;f__Rhodanobacteraceae;g__Rhodanobacter;s__Rhodanobacter_denitrificans	0.0	6.0	0.0	0.0	1340.0	0.0	1176.0	0.0	0.0	0.0	0.0	0.0	2522.0
d__Eukaryota;k__Fungi;p__Ascomycota;c__Saccharomycetes;o__Saccharomycetales;f__Debaryomycetaceae;g__Candida;s__Candida_theae	0.0	0.0	0.0	20.0	0.0	1064.0	2.0	0.0	768.0	656.0	0.0	0.0	2510.0
d__Eukaryota;k__Fungi;p__Ascomycota;c__Saccharomycetes;o__Saccharomycetales;f__Debaryomycetaceae;g__Schwanniomyces;s__Schwanniomyces_occidentalis	0.0	0.0	2.0	12.0	0.0	978.0	0.0	0.0	760.0	746.0	6.0	0.0	2504.0
d__Bacteria;k__unclassified_d__Bacteria;p__Actinobacteria;c__Actinomycetia;o__Micrococcales;f__Microbacteriaceae;g__Microbacterium;s__Microbacterium_sp._SLBN-146	0.0	0.0	0.0	0.0	1346.0	0.0	1156.0	0.0	0.0	0.0	0.0	0.0	2502.0
d__Bacteria;k__unclassified_d__Bacteria;p__Proteobacteria;c__Gammaproteobacteria;o__Pseudomonadales;f__Pseudomonadaceae;g__Pseudomonas;s__Pseudomonas_sp._AD21	0.0	0.0	478.0	456.0	0.0	454.0	0.0	0.0	238.0	362.0	514.0	0.0	2502.0
d__Bacteria;k__unclassified_d__Bacteria;p__Actinobacteria;c__Actinomycetia;o__Pseudonocardiales;f__Pseudonocardiaceae;g__Pseudonocardia;s__Pseudonocardia_cypriaca	0.0	704.0	0.0	0.0	662.0	0.0	1124.0	0.0	0.0	0.0	0.0	0.0	2490.0
d__Bacteria;k__unclassified_d__Bacteria;p__Bacteroidota;c__Sphingobacteriia;o__Sphingobacteriales;f__Sphingobacteriaceae;g__Pedobacter;s__Pedobacter_sp._BS3	0.0	6.0	0.0	0.0	1266.0	0.0	1214.0	0.0	0.0	0.0	0.0	0.0	2486.0
d__Bacteria;k__unclassified_d__Bacteria;p__Proteobacteria;c__Gammaproteobacteria;o__Pseudomonadales;f__Pseudomonadaceae;g__Pseudomonas;s__Pseudomonas_sp._WS_5532	0.0	0.0	344.0	270.0	0.0	278.0	0.0	0.0	670.0	640.0	276.0	0.0	2478.0
d__Bacteria;k__unclassified_d__Bacteria;p__Actinobacteria;c__Actinomycetia;o__Corynebacteriales;f__Nocardiaceae;g__Rhodococcus;s__Rhodococcus_sp._IC4_135	530.0	140.0	454.0	232.0	246.0	50.0	234.0	162.0	58.0	50.0	202.0	116.0	2474.0
d__Bacteria;k__unclassified_d__Bacteria;p__Proteobacteria;c__Gammaproteobacteria;o__Pseudomonadales;f__Pseudomonadaceae;g__Pseudomonas;s__Pseudomonas_sp._34_E_7	0.0	0.0	478.0	520.0	0.0	368.0	0.0	0.0	308.0	330.0	470.0	0.0	2474.0
d__Bacteria;k__unclassified_d__Bacteria;p__Actinobacteria;c__Actinomycetia;o__Corynebacteriales;f__Nocardiaceae;g__Rhodococcus;s__Rhodococcus_rhodochrous	536.0	126.0	502.0	220.0	240.0	50.0	272.0	170.0	52.0	28.0	166.0	108.0	2470.0
d__Bacteria;k__unclassified_d__Bacteria;p__Bacteroidota;c__Flavobacteriia;o__Flavobacteriales;f__Flavobacteriaceae;g__Flavobacterium;s__Flavobacterium_hiemivividum	0.0	0.0	286.0	240.0	0.0	578.0	0.0	0.0	462.0	582.0	306.0	0.0	2454.0
d__Bacteria;k__unclassified_d__Bacteria;p__Proteobacteria;c__Gammaproteobacteria;o__Pseudomonadales;f__Pseudomonadaceae;g__Pseudomonas;s__Pseudomonas_sp._B6002	0.0	0.0	530.0	476.0	0.0	272.0	0.0	0.0	300.0	292.0	578.0	0.0	2448.0
d__Bacteria;k__unclassified_d__Bacteria;p__Proteobacteria;c__Gammaproteobacteria;o__Pseudomonadales;f__Pseudomonadaceae;g__Pseudomonas;s__Pseudomonas_sp._PA1(2017)	0.0	0.0	410.0	500.0	0.0	562.0	0.0	0.0	198.0	250.0	516.0	0.0	2436.0
d__Eukaryota;k__Fungi;p__Basidiomycota;c__Pucciniomycetes;o__Pucciniales;f__Pucciniaceae;g__Puccinia;s__Puccinia_striiformis	138.0	0.0	526.0	538.0	0.0	220.0	0.0	0.0	212.0	222.0	572.0	0.0	2428.0
d__Bacteria;k__unclassified_d__Bacteria;p__Proteobacteria;c__Gammaproteobacteria;o__Pseudomonadales;f__Pseudomonadaceae;g__Pseudomonas;s__Pseudomonas_sp._EYE_354	0.0	0.0	498.0	370.0	0.0	504.0	2.0	0.0	318.0	314.0	412.0	0.0	2418.0
d__Eukaryota;k__Fungi;p__Basidiomycota;c__Tremellomycetes;o__Filobasidiales;f__Filobasidiaceae;g__Filobasidium;s__Filobasidium_floriforme	2376.0	0.0	0.0	0.0	0.0	0.0	0.0	12.0	0.0	0.0	0.0	14.0	2402.0
d__Bacteria;k__unclassified_d__Bacteria;p__Proteobacteria;c__Gammaproteobacteria;o__Pseudomonadales;f__Pseudomonadaceae;g__Pseudomonas;s__Pseudomonas_syringae_group_genomosp._7	2.0	0.0	534.0	478.0	0.0	344.0	2.0	0.0	262.0	270.0	498.0	0.0	2390.0
d__Bacteria;k__unclassified_d__Bacteria;p__Proteobacteria;c__Gammaproteobacteria;o__Aeromonadales;f__Aeromonadaceae;g__Aeromonas;s__Aeromonas_caviae	0.0	0.0	476.0	492.0	0.0	402.0	0.0	0.0	250.0	288.0	476.0	0.0	2384.0
d__Bacteria;k__unclassified_d__Bacteria;p__Bacteroidota;c__Flavobacteriia;o__Flavobacteriales;f__Weeksellaceae;g__Chryseobacterium;s__Chryseobacterium_sp._HMWF035	0.0	0.0	0.0	0.0	1368.0	0.0	1008.0	0.0	0.0	0.0	0.0	0.0	2376.0
d__Bacteria;k__unclassified_d__Bacteria;p__Proteobacteria;c__Gammaproteobacteria;o__Oceanospirillales;f__Halomonadaceae;g__Halomonas;s__Halomonas_venusta	0.0	0.0	468.0	572.0	0.0	270.0	0.0	0.0	206.0	316.0	538.0	0.0	2370.0
d__Bacteria;k__unclassified_d__Bacteria;p__Proteobacteria;c__Gammaproteobacteria;o__Moraxellales;f__Moraxellaceae;g__Acinetobacter;s__Acinetobacter_seifertii	0.0	0.0	466.0	588.0	0.0	316.0	0.0	0.0	214.0	296.0	486.0	0.0	2366.0
d__Bacteria;k__unclassified_d__Bacteria;p__Actinobacteria;c__Actinomycetia;o__Micrococcales;f__Micrococcaceae;g__Sinomonas;s__Sinomonas_albida	0.0	626.0	0.0	0.0	614.0	0.0	1124.0	0.0	0.0	0.0	0.0	0.0	2364.0
d__Bacteria;k__unclassified_d__Bacteria;p__Bacteroidota;c__Bacteroidia;o__Bacteroidales;f__unclassified_o__Bacteroidales;g__unclassified_o__Bacteroidales;s__Bacteroidales_bacterium	0.0	2.0	54.0	44.0	918.0	104.0	1040.0	0.0	84.0	78.0	38.0	0.0	2362.0
d__Bacteria;k__unclassified_d__Bacteria;p__Firmicutes;c__Bacilli;o__Lactobacillales;f__Streptococcaceae;g__Lactococcus;s__Lactococcus_garvieae	0.0	0.0	238.0	112.0	0.0	544.0	0.0	0.0	418.0	826.0	222.0	0.0	2360.0
d__Bacteria;k__unclassified_d__Bacteria;p__Actinobacteria;c__Actinomycetia;o__Streptomycetales;f__Streptomycetaceae;g__Streptomyces;s__Streptomyces_niger	0.0	692.0	0.0	0.0	618.0	0.0	1042.0	0.0	0.0	0.0	0.0	0.0	2352.0
d__Bacteria;k__unclassified_d__Bacteria;p__Firmicutes;c__Bacilli;o__Lactobacillales;f__Lactobacillaceae;g__Latilactobacillus;s__Latilactobacillus_graminis	0.0	0.0	506.0	614.0	0.0	150.0	0.0	0.0	226.0	270.0	584.0	0.0	2350.0
d__Bacteria;k__unclassified_d__Bacteria;p__Proteobacteria;c__Gammaproteobacteria;o__Pseudomonadales;f__Pseudomonadaceae;g__Pseudomonas;s__Pseudomonas_deceptionensis	0.0	0.0	312.0	372.0	0.0	476.0	0.0	0.0	456.0	444.0	288.0	0.0	2348.0
d__Bacteria;k__unclassified_d__Bacteria;p__Actinobacteria;c__Actinomycetia;o__Corynebacteriales;f__Nocardiaceae;g__Rhodococcus;s__Rhodococcus_sp._KBW08	516.0	204.0	508.0	234.0	210.0	40.0	190.0	116.0	46.0	30.0	140.0	110.0	2344.0
d__Bacteria;k__unclassified_d__Bacteria;p__Proteobacteria;c__Gammaproteobacteria;o__Pseudomonadales;f__Pseudomonadaceae;g__Pseudomonas;s__Pseudomonas_sp._RIT-PI-o	0.0	0.0	424.0	450.0	0.0	510.0	0.0	0.0	216.0	288.0	454.0	0.0	2342.0
d__Bacteria;k__unclassified_d__Bacteria;p__Bacteroidota;c__Flavobacteriia;o__Flavobacteriales;f__Flavobacteriaceae;g__Flavobacterium;s__Flavobacterium_sinopsychrotolerans	0.0	8.0	0.0	2.0	1290.0	22.0	984.0	0.0	10.0	24.0	2.0	0.0	2342.0
d__Bacteria;k__unclassified_d__Bacteria;p__Proteobacteria;c__Gammaproteobacteria;o__Pseudomonadales;f__Pseudomonadaceae;g__Pseudomonas;s__Pseudomonas_sp._FW305-124	0.0	0.0	590.0	604.0	0.0	198.0	0.0	0.0	154.0	180.0	614.0	0.0	2340.0
d__Bacteria;k__unclassified_d__Bacteria;p__Proteobacteria;c__Gammaproteobacteria;o__Pseudomonadales;f__Pseudomonadaceae;g__Pseudomonas;s__Pseudomonas_sp._FSL_R10-1339	0.0	0.0	470.0	426.0	0.0	268.0	0.0	0.0	396.0	372.0	408.0	0.0	2340.0
d__Bacteria;k__unclassified_d__Bacteria;p__Firmicutes;c__Bacilli;o__Lactobacillales;f__Lactobacillaceae;g__Lentilactobacillus;s__Lentilactobacillus_buchneri	0.0	0.0	2.0	0.0	0.0	646.0	0.0	0.0	700.0	986.0	0.0	0.0	2334.0
d__Bacteria;k__unclassified_d__Bacteria;p__Proteobacteria;c__Gammaproteobacteria;o__Pseudomonadales;f__Pseudomonadaceae;g__Pseudomonas;s__Pseudomonas_sp._NFR09	0.0	0.0	490.0	440.0	0.0	310.0	0.0	0.0	224.0	418.0	436.0	0.0	2318.0
d__Eukaryota;k__Fungi;p__Ascomycota;c__Saccharomycetes;o__Saccharomycetales;f__unclassified_o__Saccharomycetales;g__Nadsonia;s__Nadsonia_fulvescens	0.0	0.0	2.0	6.0	0.0	974.0	0.0	0.0	728.0	602.0	4.0	0.0	2316.0
d__Bacteria;k__unclassified_d__Bacteria;p__Proteobacteria;c__Gammaproteobacteria;o__Pseudomonadales;f__Pseudomonadaceae;g__Pseudomonas;s__Pseudomonas_sp._43NM1	0.0	0.0	404.0	476.0	0.0	400.0	0.0	0.0	312.0	256.0	468.0	0.0	2316.0
d__Bacteria;k__unclassified_d__Bacteria;p__Proteobacteria;c__Gammaproteobacteria;o__Pseudomonadales;f__Pseudomonadaceae;g__Pseudomonas;s__Pseudomonas_sp._TH03	0.0	0.0	510.0	512.0	0.0	344.0	0.0	0.0	230.0	290.0	426.0	0.0	2312.0
d__Bacteria;k__unclassified_d__Bacteria;p__Actinobacteria;c__Actinomycetia;o__Micrococcales;f__Microbacteriaceae;g__Microbacterium;s__Microbacterium_sp._Leaf347	0.0	646.0	0.0	0.0	646.0	0.0	1018.0	0.0	0.0	0.0	0.0	0.0	2310.0
d__Bacteria;k__unclassified_d__Bacteria;p__Actinobacteria;c__Actinomycetia;o__Micrococcales;f__Cellulomonadaceae;g__Cellulomonas;s__Cellulomonas_citrea	0.0	88.0	0.0	0.0	1166.0	0.0	1048.0	0.0	0.0	0.0	0.0	0.0	2302.0
d__Bacteria;k__unclassified_d__Bacteria;p__Bacteroidota;c__Flavobacteriia;o__Flavobacteriales;f__Flavobacteriaceae;g__Flavobacterium;s__Flavobacterium_dauae	0.0	10.0	8.0	20.0	1116.0	46.0	1046.0	0.0	18.0	24.0	10.0	0.0	2298.0
d__Bacteria;k__unclassified_d__Bacteria;p__Proteobacteria;c__Gammaproteobacteria;o__Enterobacterales;f__Enterobacteriaceae;g__Citrobacter;s__Citrobacter_amalonaticus	0.0	182.0	10.0	24.0	0.0	578.0	0.0	0.0	926.0	542.0	36.0	0.0	2298.0
d__Bacteria;k__unclassified_d__Bacteria;p__Proteobacteria;c__Gammaproteobacteria;o__Enterobacterales;f__Enterobacteriaceae;g__Enterobacter;s__Enterobacter_sp._Z1	0.0	200.0	0.0	0.0	0.0	590.0	0.0	0.0	842.0	658.0	0.0	0.0	2290.0
d__Bacteria;k__unclassified_d__Bacteria;p__Proteobacteria;c__Gammaproteobacteria;o__Pseudomonadales;f__Pseudomonadaceae;g__Pseudomonas;s__Pseudomonas_sp._JUb42	2.0	4.0	468.0	366.0	0.0	356.0	4.0	8.0	222.0	306.0	538.0	0.0	2274.0
d__Bacteria;k__unclassified_d__Bacteria;p__Actinobacteria;c__Actinomycetia;o__Corynebacteriales;f__Nocardiaceae;g__Rhodococcus;s__Rhodococcus_sp._AQ5-07	568.0	130.0	428.0	220.0	188.0	48.0	206.0	112.0	56.0	54.0	186.0	66.0	2262.0
d__Bacteria;k__unclassified_d__Bacteria;p__Proteobacteria;c__Gammaproteobacteria;o__Pseudomonadales;f__Pseudomonadaceae;g__Pseudomonas;s__Pseudomonas_mohnii	0.0	0.0	404.0	450.0	0.0	202.0	0.0	0.0	342.0	422.0	436.0	0.0	2256.0
d__Bacteria;k__unclassified_d__Bacteria;p__Proteobacteria;c__Gammaproteobacteria;o__Pseudomonadales;f__Pseudomonadaceae;g__Pseudomonas;s__Pseudomonas_sp._I8001	0.0	0.0	272.0	248.0	0.0	142.0	0.0	0.0	510.0	806.0	274.0	0.0	2252.0
d__Bacteria;k__unclassified_d__Bacteria;p__Proteobacteria;c__Gammaproteobacteria;o__Pseudomonadales;f__Pseudomonadaceae;g__Pseudomonas;s__Pseudomonas_sp._KNUC1026	0.0	0.0	524.0	594.0	0.0	136.0	0.0	0.0	106.0	156.0	728.0	0.0	2244.0
d__Bacteria;k__unclassified_d__Bacteria;p__Proteobacteria;c__Betaproteobacteria;o__Burkholderiales;f__Alcaligenaceae;g__Achromobacter;s__unclassified_g__Achromobacter	516.0	96.0	580.0	232.0	144.0	38.0	170.0	60.0	56.0	64.0	210.0	72.0	2238.0
d__Bacteria;k__unclassified_d__Bacteria;p__Proteobacteria;c__Gammaproteobacteria;o__Enterobacterales;f__Yersiniaceae;g__Gibbsiella;s__Gibbsiella_quercinecans	0.0	252.0	36.0	48.0	560.0	194.0	656.0	0.0	192.0	252.0	44.0	0.0	2234.0
d__Bacteria;k__unclassified_d__Bacteria;p__Proteobacteria;c__Gammaproteobacteria;o__Pseudomonadales;f__Pseudomonadaceae;g__Pseudomonas;s__Pseudomonas_sp._R3-18-08	0.0	0.0	500.0	524.0	0.0	200.0	0.0	0.0	136.0	200.0	666.0	0.0	2226.0
d__Bacteria;k__unclassified_d__Bacteria;p__Proteobacteria;c__Gammaproteobacteria;o__Moraxellales;f__Moraxellaceae;g__Acinetobacter;s__Acinetobacter_amyesii	0.0	0.0	326.0	510.0	0.0	402.0	0.0	0.0	262.0	368.0	354.0	0.0	2222.0
d__Bacteria;k__unclassified_d__Bacteria;p__Proteobacteria;c__Gammaproteobacteria;o__Pseudomonadales;f__Pseudomonadaceae;g__Pseudomonas;s__Pseudomonas_sp._GZJR-8	0.0	0.0	712.0	552.0	0.0	96.0	0.0	0.0	136.0	150.0	574.0	0.0	2220.0
d__Bacteria;k__unclassified_d__Bacteria;p__Bacteroidota;c__Flavobacteriia;o__Flavobacteriales;f__Flavobacteriaceae;g__Capnocytophaga;s__unclassified_g__Capnocytophaga	0.0	16.0	0.0	0.0	1232.0	0.0	968.0	0.0	0.0	0.0	0.0	0.0	2216.0
d__Bacteria;k__unclassified_d__Bacteria;p__Proteobacteria;c__Gammaproteobacteria;o__Pseudomonadales;f__Pseudomonadaceae;g__Pseudomonas;s__Pseudomonas_sp._NS1(2017)	0.0	0.0	438.0	374.0	0.0	242.0	0.0	0.0	294.0	504.0	362.0	0.0	2214.0
d__Bacteria;k__unclassified_d__Bacteria;p__Proteobacteria;c__Gammaproteobacteria;o__Pseudomonadales;f__Pseudomonadaceae;g__Pseudomonas;s__Pseudomonas_sp._R84	0.0	0.0	442.0	414.0	0.0	438.0	0.0	0.0	188.0	228.0	502.0	0.0	2212.0
d__Bacteria;k__unclassified_d__Bacteria;p__Bacteroidota;c__Sphingobacteriia;o__Sphingobacteriales;f__Sphingobacteriaceae;g__Sphingobacterium;s__Sphingobacterium_wenxiniae	0.0	6.0	4.0	6.0	1052.0	26.0	1086.0	0.0	10.0	14.0	8.0	0.0	2212.0
d__Bacteria;k__unclassified_d__Bacteria;p__Proteobacteria;c__Betaproteobacteria;o__unclassified_c__Betaproteobacteria;f__unclassified_c__Betaproteobacteria;g__Candidatus_Accumulibacter;s__Candidatus_Accumulibacter_sp._BA-94	0.0	0.0	386.0	326.0	0.0	546.0	0.0	0.0	270.0	280.0	402.0	0.0	2210.0
d__Bacteria;k__unclassified_d__Bacteria;p__Actinobacteria;c__Actinomycetia;o__Micrococcales;f__Microbacteriaceae;g__Rathayibacter;s__Rathayibacter_sp._AY2B3	0.0	666.0	0.0	0.0	550.0	0.0	992.0	0.0	0.0	0.0	0.0	0.0	2208.0
d__Bacteria;k__unclassified_d__Bacteria;p__Actinobacteria;c__Actinomycetia;o__Micrococcales;f__Micrococcaceae;g__Rothia;s__Rothia_kristinae	0.0	2.0	0.0	0.0	1128.0	0.0	1076.0	0.0	0.0	0.0	0.0	0.0	2206.0
d__Bacteria;k__unclassified_d__Bacteria;p__Actinobacteria;c__Actinomycetia;o__Corynebacteriales;f__Nocardiaceae;g__Rhodococcus;s__Rhodococcus_fascians	532.0	160.0	384.0	200.0	184.0	44.0	220.0	120.0	54.0	58.0	146.0	102.0	2204.0
d__Bacteria;k__unclassified_d__Bacteria;p__Proteobacteria;c__Gammaproteobacteria;o__Pseudomonadales;f__Pseudomonadaceae;g__Pseudomonas;s__Pseudomonas_hunanensis	0.0	0.0	538.0	510.0	0.0	124.0	0.0	0.0	224.0	236.0	566.0	0.0	2198.0
d__Bacteria;k__unclassified_d__Bacteria;p__Proteobacteria;c__Gammaproteobacteria;o__Pseudomonadales;f__Pseudomonadaceae;g__Pseudomonas;s__Pseudomonas_sp._ok272	0.0	0.0	424.0	450.0	0.0	364.0	0.0	0.0	214.0	274.0	470.0	0.0	2196.0
d__Bacteria;k__unclassified_d__Bacteria;p__Proteobacteria;c__Gammaproteobacteria;o__Pseudomonadales;f__Pseudomonadaceae;g__Pseudomonas;s__Pseudomonas_sp._R3-52-08	0.0	0.0	552.0	506.0	0.0	226.0	0.0	0.0	154.0	218.0	538.0	0.0	2194.0
d__Bacteria;k__unclassified_d__Bacteria;p__Proteobacteria;c__Gammaproteobacteria;o__Enterobacterales;f__Enterobacteriaceae;g__unclassified_f__Enterobacteriaceae;s__Enterobacteriaceae_bacterium_8376wD9	0.0	164.0	0.0	0.0	0.0	572.0	0.0	0.0	914.0	540.0	0.0	0.0	2190.0
d__Bacteria;k__unclassified_d__Bacteria;p__Bacteroidota;c__Flavobacteriia;o__Flavobacteriales;f__Weeksellaceae;g__Chryseobacterium;s__Chryseobacterium_salipaludis	0.0	6.0	0.0	0.0	1128.0	0.0	1040.0	0.0	0.0	0.0	0.0	0.0	2174.0
d__Eukaryota;k__Fungi;p__Basidiomycota;c__Agaricomycetes;o__Cantharellales;f__Ceratobasidiaceae;g__Rhizoctonia;s__Rhizoctonia_solani	2154.0	0.0	0.0	0.0	0.0	0.0	0.0	10.0	0.0	0.0	0.0	4.0	2168.0
d__Bacteria;k__unclassified_d__Bacteria;p__Actinobacteria;c__Actinomycetia;o__Micrococcales;f__Microbacteriaceae;g__Microbacterium;s__Microbacterium_sp._CFBP_13617	0.0	592.0	0.0	0.0	554.0	0.0	1020.0	0.0	0.0	0.0	0.0	0.0	2166.0
d__Bacteria;k__unclassified_d__Bacteria;p__Proteobacteria;c__Gammaproteobacteria;o__Pseudomonadales;f__Pseudomonadaceae;g__Pseudomonas;s__Pseudomonas_mangrovi	0.0	0.0	426.0	408.0	0.0	354.0	0.0	0.0	202.0	214.0	560.0	0.0	2164.0
d__Bacteria;k__unclassified_d__Bacteria;p__Proteobacteria;c__Gammaproteobacteria;o__Moraxellales;f__Moraxellaceae;g__Acinetobacter;s__Acinetobacter_sp._CIP_102129	0.0	0.0	556.0	636.0	0.0	170.0	0.0	0.0	130.0	154.0	510.0	2.0	2158.0
d__Eukaryota;k__Fungi;p__Basidiomycota;c__Exobasidiomycetes;o__Tilletiales;f__Tilletiaceae;g__Tilletia;s__Tilletia_controversa	2112.0	0.0	0.0	0.0	0.0	0.0	0.0	32.0	0.0	0.0	0.0	6.0	2150.0
d__Bacteria;k__unclassified_d__Bacteria;p__Firmicutes;c__Bacilli;o__Lactobacillales;f__Enterococcaceae;g__Enterococcus;s__Enterococcus_gallinarum	0.0	0.0	314.0	666.0	132.0	96.0	162.0	0.0	108.0	182.0	486.0	0.0	2146.0
d__Bacteria;k__unclassified_d__Bacteria;p__Bacteroidota;c__Flavobacteriia;o__Flavobacteriales;f__Flavobacteriaceae;g__Flavobacterium;s__Flavobacterium_limi	0.0	0.0	172.0	216.0	0.0	524.0	0.0	0.0	496.0	484.0	250.0	0.0	2142.0
d__Bacteria;k__unclassified_d__Bacteria;p__Actinobacteria;c__Actinomycetia;o__Corynebacteriales;f__Nocardiaceae;g__Rhodococcus;s__Rhodococcus_zopfii	570.0	108.0	512.0	168.0	182.0	24.0	152.0	96.0	50.0	40.0	140.0	100.0	2142.0
d__Bacteria;k__unclassified_d__Bacteria;p__Actinobacteria;c__Actinomycetia;o__Micrococcales;f__Micrococcaceae;g__Kocuria;s__Kocuria_atrinae	0.0	622.0	0.0	0.0	504.0	0.0	1012.0	0.0	0.0	0.0	0.0	0.0	2138.0
d__Bacteria;k__unclassified_d__Bacteria;p__Firmicutes;c__Bacilli;o__Bacillales;f__Listeriaceae;g__Listeria;s__Listeria_innocua	0.0	0.0	342.0	734.0	0.0	160.0	0.0	0.0	146.0	194.0	562.0	0.0	2138.0
d__Bacteria;k__unclassified_d__Bacteria;p__Actinobacteria;c__Actinomycetia;o__Micrococcales;f__Microbacteriaceae;g__Microbacterium;s__Microbacterium_sp._dk485	0.0	644.0	0.0	0.0	620.0	0.0	866.0	0.0	0.0	0.0	0.0	0.0	2130.0
d__Bacteria;k__unclassified_d__Bacteria;p__Bacteroidota;c__Flavobacteriia;o__Flavobacteriales;f__Weeksellaceae;g__Chryseobacterium;s__Chryseobacterium_bernardetii	0.0	8.0	0.0	0.0	1102.0	0.0	1016.0	0.0	0.0	0.0	0.0	0.0	2126.0
d__Bacteria;k__unclassified_d__Bacteria;p__Actinobacteria;c__Actinomycetia;o__Micrococcales;f__Microbacteriaceae;g__Agromyces;s__Agromyces_intestinalis	0.0	656.0	0.0	0.0	528.0	0.0	938.0	0.0	0.0	0.0	0.0	0.0	2122.0
d__Bacteria;k__unclassified_d__Bacteria;p__Bacteroidota;c__Flavobacteriia;o__Flavobacteriales;f__Flavobacteriaceae;g__Flavobacterium;s__Flavobacterium_psychrophilum	0.0	0.0	224.0	298.0	0.0	452.0	0.0	0.0	414.0	412.0	316.0	0.0	2116.0
d__Viruses;k__Heunggongvirae;p__Uroviricota;c__Caudoviricetes;o__unclassified_c__Caudoviricetes;f__Siphoviridae;g__unclassified_f__Siphoviridae;s__Siphoviridae_sp._ctPJ52	0.0	0.0	32.0	24.0	0.0	630.0	6.0	0.0	518.0	856.0	48.0	0.0	2114.0
d__Eukaryota;k__Fungi;p__Ascomycota;c__Saccharomycetes;o__Saccharomycetales;f__Metschnikowiaceae;g__Candida/Metschnikowiaceae;s__[Candida]_auris	0.0	0.0	2.0	16.0	0.0	860.0	0.0	0.0	676.0	558.0	2.0	0.0	2114.0
d__Bacteria;k__unclassified_d__Bacteria;p__Firmicutes;c__Bacilli;o__Lactobacillales;f__Lactobacillaceae;g__Leuconostoc;s__Leuconostoc_falkenbergense	0.0	0.0	302.0	354.0	0.0	342.0	0.0	0.0	364.0	380.0	372.0	0.0	2114.0
d__Bacteria;k__unclassified_d__Bacteria;p__Bacteroidota;c__Flavobacteriia;o__Flavobacteriales;f__Flavobacteriaceae;g__Flavobacterium;s__Flavobacterium_kingsejongi	0.0	0.0	164.0	278.0	0.0	486.0	0.0	0.0	386.0	458.0	322.0	0.0	2094.0
d__Bacteria;k__unclassified_d__Bacteria;p__Proteobacteria;c__Gammaproteobacteria;o__Enterobacterales;f__Enterobacteriaceae;g__unclassified_f__Enterobacteriaceae;s__Enterobacteriaceae_bacterium_9_2_54FAA	0.0	4.0	80.0	152.0	0.0	580.0	0.0	0.0	494.0	620.0	150.0	0.0	2080.0
d__Bacteria;k__unclassified_d__Bacteria;p__Proteobacteria;c__Gammaproteobacteria;o__Pseudomonadales;f__Pseudomonadaceae;g__Pseudomonas;s__Pseudomonas_sp._FW305-136	0.0	0.0	514.0	512.0	0.0	206.0	0.0	0.0	120.0	202.0	526.0	0.0	2080.0
d__Bacteria;k__unclassified_d__Bacteria;p__Actinobacteria;c__Actinomycetia;o__Propionibacteriales;f__Nocardioidaceae;g__Micropruina;s__Micropruina_glycogenica	0.0	990.0	0.0	0.0	540.0	0.0	548.0	0.0	0.0	0.0	0.0	0.0	2078.0
d__Bacteria;k__unclassified_d__Bacteria;p__Actinobacteria;c__Actinomycetia;o__Micrococcales;f__Microbacteriaceae;g__Clavibacter;s__Clavibacter_michiganensis	0.0	274.0	0.0	0.0	832.0	0.0	972.0	0.0	0.0	0.0	0.0	0.0	2078.0
d__Eukaryota;k__Viridiplantae;p__Streptophyta;c__Magnoliopsida;o__Caryophyllales;f__Chenopodiaceae;g__Beta;s__Beta_vulgaris	0.0	0.0	182.0	182.0	424.0	216.0	334.0	42.0	248.0	252.0	150.0	46.0	2076.0
d__Bacteria;k__unclassified_d__Bacteria;p__Proteobacteria;c__Gammaproteobacteria;o__Pseudomonadales;f__Pseudomonadaceae;g__Pseudomonas;s__Pseudomonas_sp._44_R_15	0.0	0.0	486.0	378.0	0.0	306.0	0.0	0.0	214.0	292.0	398.0	0.0	2074.0
d__Bacteria;k__unclassified_d__Bacteria;p__Proteobacteria;c__Betaproteobacteria;o__Burkholderiales;f__Burkholderiaceae;g__Burkholderia;s__Burkholderia_vietnamiensis	0.0	0.0	502.0	440.0	0.0	296.0	0.0	0.0	178.0	226.0	430.0	0.0	2072.0
d__Bacteria;k__unclassified_d__Bacteria;p__Bacteroidota;c__Flavobacteriia;o__Flavobacteriales;f__Weeksellaceae;g__Epilithonimonas;s__Epilithonimonas_caeni	0.0	0.0	0.0	2.0	12.0	0.0	2056.0	0.0	0.0	0.0	0.0	0.0	2070.0
d__Bacteria;k__unclassified_d__Bacteria;p__Proteobacteria;c__Gammaproteobacteria;o__Pseudomonadales;f__Pseudomonadaceae;g__Pseudomonas;s__Pseudomonas_sp._Os17	0.0	0.0	248.0	280.0	0.0	426.0	0.0	0.0	400.0	456.0	254.0	0.0	2064.0
d__Bacteria;k__unclassified_d__Bacteria;p__Proteobacteria;c__Gammaproteobacteria;o__Enterobacterales;f__Enterobacteriaceae;g__unclassified_f__Enterobacteriaceae;s__Enterobacteriaceae_bacterium_8376wD7	0.0	116.0	0.0	0.0	0.0	550.0	0.0	0.0	870.0	528.0	0.0	0.0	2064.0
d__Bacteria;k__unclassified_d__Bacteria;p__Firmicutes;c__Bacilli;o__Lactobacillales;f__Carnobacteriaceae;g__Trichococcus;s__Trichococcus_collinsii	0.0	0.0	502.0	590.0	0.0	94.0	0.0	0.0	162.0	194.0	522.0	0.0	2064.0
d__Bacteria;k__unclassified_d__Bacteria;p__Proteobacteria;c__Gammaproteobacteria;o__Moraxellales;f__Moraxellaceae;g__Acinetobacter;s__Acinetobacter_radioresistens	0.0	0.0	542.0	444.0	0.0	224.0	2.0	0.0	202.0	276.0	366.0	0.0	2056.0
d__Bacteria;k__unclassified_d__Bacteria;p__Actinobacteria;c__Actinomycetia;o__Micrococcales;f__Micrococcaceae;g__Arthrobacter;s__Arthrobacter_sp._Hiyo1	0.0	4.0	0.0	0.0	1166.0	0.0	880.0	0.0	0.0	0.0	0.0	0.0	2050.0
d__Bacteria;k__unclassified_d__Bacteria;p__Actinobacteria;c__Actinomycetia;o__Micrococcales;f__Microbacteriaceae;g__Leifsonia;s__Leifsonia_soli	0.0	4.0	0.0	0.0	1038.0	0.0	1006.0	0.0	0.0	0.0	0.0	0.0	2048.0
d__Bacteria;k__unclassified_d__Bacteria;p__Bacteroidota;c__Flavobacteriia;o__Flavobacteriales;f__Weeksellaceae;g__Chryseobacterium;s__Chryseobacterium_sp._FH1	0.0	10.0	0.0	0.0	1062.0	0.0	976.0	0.0	0.0	0.0	0.0	0.0	2048.0
d__Bacteria;k__unclassified_d__Bacteria;p__Proteobacteria;c__Gammaproteobacteria;o__Moraxellales;f__Moraxellaceae;g__Acinetobacter;s__Acinetobacter_sp._YH01016	0.0	0.0	394.0	406.0	0.0	296.0	0.0	0.0	256.0	346.0	346.0	0.0	2044.0
d__Bacteria;k__unclassified_d__Bacteria;p__Actinobacteria;c__Actinomycetia;o__Micrococcales;f__Microbacteriaceae;g__Leucobacter;s__Leucobacter_sp._UCD-THU	0.0	562.0	0.0	0.0	552.0	0.0	928.0	0.0	0.0	0.0	0.0	0.0	2042.0
d__Bacteria;k__unclassified_d__Bacteria;p__Actinobacteria;c__Actinomycetia;o__Kineosporiales;f__Kineosporiaceae;g__Quadrisphaera;s__uncultured_Quadrisphaera_sp.	0.0	0.0	0.0	0.0	1106.0	0.0	936.0	0.0	0.0	0.0	0.0	0.0	2042.0
d__Bacteria;k__unclassified_d__Bacteria;p__Proteobacteria;c__Gammaproteobacteria;o__Pseudomonadales;f__Pseudomonadaceae;g__Pseudomonas;s__Pseudomonas_sp._SJZ078	0.0	0.0	262.0	338.0	0.0	488.0	0.0	0.0	278.0	344.0	330.0	0.0	2040.0
d__Bacteria;k__unclassified_d__Bacteria;p__Firmicutes;c__Bacilli;o__Lactobacillales;f__Carnobacteriaceae;g__Carnobacterium;s__Carnobacterium_viridans	0.0	390.0	46.0	76.0	710.0	20.0	576.0	0.0	84.0	62.0	70.0	0.0	2034.0
d__Bacteria;k__unclassified_d__Bacteria;p__Bacteroidota;c__Flavobacteriia;o__Flavobacteriales;f__unclassified_o__Flavobacteriales;g__unclassified_o__Flavobacteriales;s__unclassified_o__Flavobacteriales	0.0	18.0	8.0	12.0	1012.0	38.0	888.0	0.0	18.0	32.0	8.0	0.0	2034.0
d__Bacteria;k__unclassified_d__Bacteria;p__Firmicutes;c__Bacilli;o__Lactobacillales;f__Lactobacillaceae;g__Lentilactobacillus;s__Lentilactobacillus_kefiri	0.0	0.0	0.0	0.0	0.0	528.0	0.0	0.0	672.0	834.0	0.0	0.0	2034.0
d__Bacteria;k__unclassified_d__Bacteria;p__Proteobacteria;c__Gammaproteobacteria;o__Enterobacterales;f__Yersiniaceae;g__Yersinia;s__Yersinia_rochesterensis	0.0	0.0	222.0	288.0	0.0	496.0	0.0	0.0	318.0	392.0	314.0	0.0	2030.0
d__Bacteria;k__unclassified_d__Bacteria;p__Actinobacteria;c__Actinomycetia;o__Micrococcales;f__Microbacteriaceae;g__Microbacterium;s__Microbacterium_sp._SS28	0.0	528.0	0.0	0.0	564.0	0.0	936.0	0.0	0.0	0.0	0.0	0.0	2028.0
d__Bacteria;k__unclassified_d__Bacteria;p__Proteobacteria;c__Gammaproteobacteria;o__Enterobacterales;f__Enterobacteriaceae;g__Citrobacter;s__Citrobacter_sp._TBCS-11	0.0	0.0	100.0	98.0	0.0	508.0	0.0	0.0	494.0	702.0	122.0	0.0	2024.0
d__Bacteria;k__unclassified_d__Bacteria;p__Bacteroidota;c__Flavobacteriia;o__Flavobacteriales;f__Weeksellaceae;g__Chryseobacterium;s__Chryseobacterium_potabilaquae	0.0	2.0	0.0	0.0	882.0	0.0	1136.0	0.0	0.0	0.0	0.0	0.0	2020.0
d__Eukaryota;k__unclassified_d__Eukaryota;p__unclassified_d__Eukaryota;c__Synurophyceae;o__Ochromonadales;f__Ochromonadaceae;g__Poterioochromonas;s__Poterioochromonas_malhamensis	1902.0	0.0	0.0	0.0	0.0	0.0	0.0	70.0	0.0	0.0	0.0	44.0	2016.0
d__Bacteria;k__unclassified_d__Bacteria;p__Actinobacteria;c__Actinomycetia;o__Micrococcales;f__Microbacteriaceae;g__Pseudoclavibacter;s__Pseudoclavibacter_sp._Marseille-Q4354	0.0	610.0	0.0	0.0	414.0	0.0	990.0	0.0	0.0	0.0	0.0	0.0	2014.0
d__Bacteria;k__unclassified_d__Bacteria;p__Actinobacteria;c__Actinomycetia;o__Corynebacteriales;f__Corynebacteriaceae;g__Corynebacterium;s__Corynebacterium_striatum	0.0	0.0	344.0	274.0	0.0	500.0	4.0	0.0	234.0	246.0	410.0	0.0	2012.0
d__Bacteria;k__unclassified_d__Bacteria;p__Proteobacteria;c__Gammaproteobacteria;o__Enterobacterales;f__Enterobacteriaceae;g__Klebsiella;s__Klebsiella_sp.	8.0	154.0	8.0	2.0	4.0	540.0	0.0	0.0	894.0	394.0	0.0	6.0	2010.0
d__Bacteria;k__unclassified_d__Bacteria;p__Firmicutes;c__Bacilli;o__Lactobacillales;f__Carnobacteriaceae;g__Alloiococcus;s__Alloiococcus_otitis	0.0	0.0	358.0	482.0	0.0	142.0	0.0	0.0	274.0	362.0	388.0	0.0	2006.0
d__Eukaryota;k__Fungi;p__Ascomycota;c__Saccharomycetes;o__Saccharomycetales;f__Metschnikowiaceae;g__Metschnikowia;s__Metschnikowia_bicuspidata	0.0	0.0	10.0	2.0	0.0	762.0	0.0	0.0	674.0	554.0	2.0	0.0	2004.0
d__Bacteria;k__unclassified_d__Bacteria;p__Proteobacteria;c__Gammaproteobacteria;o__Pseudomonadales;f__Pseudomonadaceae;g__Pseudomonas;s__Pseudomonas_sp._URMO17WK12:I12	0.0	0.0	440.0	430.0	0.0	334.0	0.0	0.0	194.0	230.0	376.0	0.0	2004.0
d__Bacteria;k__unclassified_d__Bacteria;p__Firmicutes;c__Bacilli;o__Lactobacillales;f__Streptococcaceae;g__Streptococcus;s__Streptococcus_milleri	0.0	0.0	124.0	50.0	0.0	528.0	0.0	0.0	400.0	840.0	60.0	0.0	2002.0
d__Bacteria;k__unclassified_d__Bacteria;p__Proteobacteria;c__Gammaproteobacteria;o__Enterobacterales;f__Yersiniaceae;g__Serratia;s__Serratia_sp._OS31	0.0	2.0	246.0	340.0	0.0	494.0	0.0	0.0	306.0	246.0	366.0	0.0	2000.0
d__Bacteria;k__unclassified_d__Bacteria;p__Proteobacteria;c__Gammaproteobacteria;o__Pseudomonadales;f__Pseudomonadaceae;g__Pseudomonas;s__Pseudomonas_sp._Leaf98	0.0	0.0	500.0	462.0	0.0	206.0	0.0	0.0	172.0	190.0	468.0	0.0	1998.0
d__Bacteria;k__unclassified_d__Bacteria;p__Actinobacteria;c__Actinomycetia;o__Corynebacteriales;f__Nocardiaceae;g__Rhodococcus;s__Rhodococcus_sp._Ni2	434.0	142.0	394.0	166.0	202.0	28.0	192.0	90.0	42.0	30.0	188.0	86.0	1994.0
d__Bacteria;k__unclassified_d__Bacteria;p__Proteobacteria;c__Gammaproteobacteria;o__Pseudomonadales;f__Pseudomonadaceae;g__Pseudomonas;s__Pseudomonas_sp._Fl4BN1	0.0	0.0	368.0	400.0	0.0	372.0	0.0	0.0	222.0	292.0	338.0	0.0	1992.0
d__Bacteria;k__unclassified_d__Bacteria;p__Proteobacteria;c__Gammaproteobacteria;o__Pseudomonadales;f__Pseudomonadaceae;g__Pseudomonas;s__Pseudomonas_sp._Boi14	0.0	0.0	386.0	352.0	0.0	332.0	0.0	0.0	246.0	290.0	384.0	0.0	1990.0
d__Bacteria;k__unclassified_d__Bacteria;p__Proteobacteria;c__Gammaproteobacteria;o__Moraxellales;f__Moraxellaceae;g__Acinetobacter;s__Acinetobacter_sp._YH16049	0.0	0.0	222.0	292.0	0.0	338.0	0.0	0.0	320.0	498.0	312.0	0.0	1982.0
d__Bacteria;k__unclassified_d__Bacteria;p__Bacteroidota;c__Flavobacteriia;o__Flavobacteriales;f__Flavobacteriaceae;g__Flavobacterium;s__Flavobacterium_sp._MC2016-06	0.0	0.0	236.0	260.0	0.0	418.0	0.0	0.0	362.0	474.0	228.0	0.0	1978.0
d__Bacteria;k__unclassified_d__Bacteria;p__Proteobacteria;c__Gammaproteobacteria;o__Enterobacterales;f__Yersiniaceae;g__Serratia;s__Serratia_quinivorans	0.0	6.0	252.0	276.0	0.0	464.0	0.0	0.0	330.0	336.0	314.0	0.0	1978.0
d__Bacteria;k__unclassified_d__Bacteria;p__Proteobacteria;c__Gammaproteobacteria;o__Pseudomonadales;f__Pseudomonadaceae;g__Pseudomonas;s__Pseudomonas_sp._R62	0.0	0.0	508.0	550.0	0.0	110.0	0.0	0.0	152.0	158.0	498.0	0.0	1976.0
d__Bacteria;k__unclassified_d__Bacteria;p__Proteobacteria;c__Gammaproteobacteria;o__Oceanospirillales;f__Oceanospirillaceae;g__Marinobacterium;s__Marinobacterium_sp._OS208	2.0	0.0	424.0	350.0	0.0	252.0	2.0	0.0	228.0	290.0	424.0	0.0	1972.0
d__Bacteria;k__unclassified_d__Bacteria;p__Actinobacteria;c__Actinomycetia;o__Micrococcales;f__Microbacteriaceae;g__Agromyces;s__Agromyces_terreus	0.0	626.0	0.0	0.0	440.0	0.0	902.0	0.0	0.0	0.0	0.0	0.0	1968.0
d__Bacteria;k__unclassified_d__Bacteria;p__Proteobacteria;c__Gammaproteobacteria;o__Enterobacterales;f__Erwiniaceae;g__Pantoea;s__Pantoea_dispersa	0.0	16.0	344.0	274.0	0.0	314.0	0.0	0.0	364.0	378.0	274.0	0.0	1964.0
d__Bacteria;k__unclassified_d__Bacteria;p__Actinobacteria;c__Actinomycetia;o__Micrococcales;f__Microbacteriaceae;g__Microbacterium;s__Microbacterium_azadirachtae	0.0	550.0	0.0	0.0	450.0	0.0	964.0	0.0	0.0	0.0	0.0	0.0	1964.0
d__Bacteria;k__unclassified_d__Bacteria;p__Proteobacteria;c__Gammaproteobacteria;o__Pseudomonadales;f__Pseudomonadaceae;g__Pseudomonas;s__Pseudomonas_sp._P7548	0.0	0.0	510.0	386.0	0.0	224.0	0.0	0.0	204.0	254.0	384.0	0.0	1962.0
d__Bacteria;k__unclassified_d__Bacteria;p__Actinobacteria;c__Actinomycetia;o__Micrococcales;f__Microbacteriaceae;g__Microbacterium;s__Microbacterium_aurantiacum	0.0	564.0	0.0	0.0	506.0	0.0	888.0	0.0	0.0	0.0	0.0	0.0	1958.0
d__Bacteria;k__unclassified_d__Bacteria;p__Bacteroidota;c__Flavobacteriia;o__Flavobacteriales;f__Weeksellaceae;g__Algoriella;s__Algoriella_xinjiangensis	0.0	2.0	22.0	28.0	882.0	42.0	890.0	0.0	38.0	30.0	18.0	0.0	1952.0
d__Bacteria;k__unclassified_d__Bacteria;p__Firmicutes;c__Bacilli;o__Lactobacillales;f__Enterococcaceae;g__Enterococcus;s__Enterococcus_malodoratus	0.0	0.0	414.0	562.0	0.0	120.0	0.0	0.0	184.0	188.0	482.0	0.0	1950.0
d__Bacteria;k__unclassified_d__Bacteria;p__Proteobacteria;c__Gammaproteobacteria;o__Pseudomonadales;f__Pseudomonadaceae;g__Pseudomonas;s__Pseudomonas_sp._MWU12-2312b	0.0	0.0	380.0	392.0	0.0	310.0	0.0	0.0	230.0	222.0	412.0	0.0	1946.0
d__Bacteria;k__unclassified_d__Bacteria;p__Proteobacteria;c__Gammaproteobacteria;o__Pseudomonadales;f__Pseudomonadaceae;g__Pseudomonas;s__Pseudomonas_sp._GM80	0.0	0.0	502.0	394.0	0.0	192.0	0.0	0.0	148.0	250.0	452.0	0.0	1938.0
d__Eukaryota;k__Fungi;p__Basidiomycota;c__Tremellomycetes;o__Tremellales;f__Trimorphomycetaceae;g__Saitozyma;s__Saitozyma_sp._JCM_24511	1926.0	0.0	0.0	0.0	0.0	0.0	0.0	6.0	0.0	0.0	0.0	4.0	1936.0
d__Bacteria;k__unclassified_d__Bacteria;p__Firmicutes;c__Bacilli;o__Lactobacillales;f__Lactobacillaceae;g__Lacticaseibacillus;s__Lacticaseibacillus_rhamnosus	0.0	0.0	118.0	158.0	0.0	304.0	0.0	0.0	446.0	782.0	128.0	0.0	1936.0
d__Bacteria;k__unclassified_d__Bacteria;p__Bacteroidota;c__Flavobacteriia;o__Flavobacteriales;f__Flavobacteriaceae;g__Flavobacterium;s__Flavobacterium_sp._Leaf82	0.0	0.0	186.0	206.0	0.0	468.0	0.0	0.0	374.0	436.0	264.0	0.0	1934.0
d__Bacteria;k__unclassified_d__Bacteria;p__Proteobacteria;c__Alphaproteobacteria;o__Hyphomicrobiales;f__Brucellaceae;g__Ochrobactrum;s__Ochrobactrum_sp._SD129	496.0	90.0	412.0	192.0	204.0	8.0	126.0	116.0	14.0	42.0	146.0	86.0	1932.0
d__Bacteria;k__unclassified_d__Bacteria;p__Proteobacteria;c__Gammaproteobacteria;o__Enterobacterales;f__Enterobacteriaceae;g__Enterobacter;s__Enterobacter_sp._HK169	0.0	192.0	0.0	0.0	0.0	494.0	0.0	0.0	776.0	470.0	0.0	0.0	1932.0
d__Bacteria;k__unclassified_d__Bacteria;p__Bacteroidota;c__Flavobacteriia;o__Flavobacteriales;f__Flavobacteriaceae;g__Flavobacterium;s__Flavobacterium_anhuiense	0.0	0.0	176.0	248.0	0.0	410.0	0.0	0.0	342.0	494.0	256.0	0.0	1926.0
d__Bacteria;k__unclassified_d__Bacteria;p__Actinobacteria;c__Actinomycetia;o__Micrococcales;f__Microbacteriaceae;g__Microbacterium;s__Microbacterium_sp._LCT-H2	0.0	316.0	0.0	0.0	822.0	0.0	784.0	0.0	0.0	0.0	0.0	0.0	1922.0
d__Bacteria;k__unclassified_d__Bacteria;p__Actinobacteria;c__Actinomycetia;o__Micrococcales;f__Microbacteriaceae;g__Microbacterium;s__Microbacterium_gallinarum	0.0	2.0	0.0	0.0	1028.0	0.0	886.0	0.0	0.0	0.0	0.0	0.0	1916.0
d__Bacteria;k__unclassified_d__Bacteria;p__Bacteroidota;c__Flavobacteriia;o__Flavobacteriales;f__Flavobacteriaceae;g__Flavobacterium;s__Flavobacterium_laiguense	0.0	0.0	184.0	266.0	0.0	410.0	0.0	0.0	398.0	402.0	252.0	0.0	1912.0
d__Bacteria;k__unclassified_d__Bacteria;p__Proteobacteria;c__Gammaproteobacteria;o__Moraxellales;f__Moraxellaceae;g__Acinetobacter;s__Acinetobacter_variabilis	0.0	0.0	512.0	492.0	0.0	128.0	0.0	0.0	148.0	154.0	478.0	0.0	1912.0
d__Bacteria;k__unclassified_d__Bacteria;p__Actinobacteria;c__Actinomycetia;o__Micrococcales;f__Microbacteriaceae;g__Microbacterium;s__Microbacterium_kyungheense	0.0	802.0	0.0	0.0	486.0	0.0	620.0	0.0	0.0	0.0	0.0	0.0	1908.0
d__Bacteria;k__unclassified_d__Bacteria;p__Actinobacteria;c__Actinomycetia;o__Micrococcales;f__Microbacteriaceae;g__Microbacterium;s__Microbacterium_sp._AG790	0.0	2.0	0.0	0.0	1042.0	0.0	862.0	0.0	0.0	0.0	0.0	0.0	1906.0
d__Bacteria;k__unclassified_d__Bacteria;p__Firmicutes;c__Bacilli;o__Bacillales;f__Listeriaceae;g__Listeria;s__unclassified_g__Listeria	0.0	0.0	356.0	478.0	0.0	198.0	0.0	0.0	264.0	286.0	318.0	0.0	1900.0
d__Bacteria;k__unclassified_d__Bacteria;p__Bacteroidota;c__Flavobacteriia;o__Flavobacteriales;f__Flavobacteriaceae;g__Flavobacterium;s__Flavobacterium_sp._LPB0248	0.0	0.0	144.0	232.0	0.0	476.0	0.0	0.0	310.0	522.0	212.0	0.0	1896.0
d__Bacteria;k__unclassified_d__Bacteria;p__Proteobacteria;c__Gammaproteobacteria;o__Moraxellales;f__Moraxellaceae;g__Acinetobacter;s__Acinetobacter_piscicola	0.0	0.0	464.0	598.0	0.0	138.0	0.0	0.0	136.0	158.0	394.0	0.0	1888.0
d__Bacteria;k__unclassified_d__Bacteria;p__Actinobacteria;c__Actinomycetia;o__Micrococcales;f__Microbacteriaceae;g__Microbacterium;s__Microbacterium_halophytorum	0.0	10.0	0.0	0.0	992.0	0.0	884.0	0.0	0.0	0.0	0.0	0.0	1886.0
d__Bacteria;k__unclassified_d__Bacteria;p__Proteobacteria;c__Gammaproteobacteria;o__Vibrionales;f__Vibrionaceae;g__Vibrio;s__Vibrio_vulnificus	4.0	0.0	302.0	364.0	0.0	360.0	0.0	0.0	224.0	300.0	332.0	0.0	1886.0
d__Bacteria;k__unclassified_d__Bacteria;p__Proteobacteria;c__Gammaproteobacteria;o__Pseudomonadales;f__Pseudomonadaceae;g__Pseudomonas;s__Pseudomonas_sp._2822-17	0.0	0.0	318.0	280.0	0.0	390.0	0.0	0.0	250.0	306.0	340.0	0.0	1884.0
d__Bacteria;k__unclassified_d__Bacteria;p__Bacteroidota;c__Flavobacteriia;o__Flavobacteriales;f__Weeksellaceae;g__Chryseobacterium;s__Chryseobacterium_schmidteae	0.0	12.0	4.0	10.0	856.0	2.0	978.0	0.0	2.0	8.0	8.0	0.0	1880.0
d__Bacteria;k__unclassified_d__Bacteria;p__Actinobacteria;c__Actinomycetia;o__Corynebacteriales;f__Nocardiaceae;g__Rhodococcus;s__Rhodococcus_opacus	436.0	126.0	360.0	176.0	174.0	32.0	162.0	118.0	38.0	24.0	126.0	104.0	1876.0
d__Eukaryota;k__Fungi;p__Ascomycota;c__Saccharomycetes;o__Saccharomycetales;f__Metschnikowiaceae;g__Candida/Metschnikowiaceae;s__[Candida]_duobushaemulonis	0.0	0.0	4.0	2.0	0.0	838.0	0.0	0.0	568.0	448.0	2.0	0.0	1862.0
d__Bacteria;k__unclassified_d__Bacteria;p__Proteobacteria;c__Gammaproteobacteria;o__Enterobacterales;f__Enterobacteriaceae;g__Klebsiella;s__Klebsiella_sp._E-Nf3	0.0	186.0	0.0	0.0	0.0	426.0	0.0	0.0	782.0	464.0	0.0	0.0	1858.0
d__Bacteria;k__unclassified_d__Bacteria;p__Actinobacteria;c__Actinomycetia;o__Micrococcales;f__Micrococcaceae;g__Arthrobacter;s__Arthrobacter_sp._MYb227	0.0	0.0	0.0	0.0	1024.0	0.0	832.0	0.0	0.0	0.0	0.0	0.0	1856.0
d__Bacteria;k__unclassified_d__Bacteria;p__Bacteroidota;c__Flavobacteriia;o__Flavobacteriales;f__Flavobacteriaceae;g__Flavobacterium;s__Flavobacterium_sp._RSP46	0.0	0.0	238.0	242.0	0.0	374.0	0.0	0.0	282.0	450.0	264.0	0.0	1850.0
d__Bacteria;k__unclassified_d__Bacteria;p__Bacteroidota;c__Flavobacteriia;o__Flavobacteriales;f__Flavobacteriaceae;g__Flavobacterium;s__Flavobacterium_circumlabens	0.0	0.0	132.0	212.0	0.0	402.0	0.0	0.0	412.0	440.0	248.0	0.0	1846.0
d__Bacteria;k__unclassified_d__Bacteria;p__Actinobacteria;c__Actinomycetia;o__Micrococcales;f__Microbacteriaceae;g__Cryobacterium;s__Cryobacterium_sp._MLB-32	0.0	550.0	0.0	0.0	446.0	0.0	848.0	0.0	0.0	0.0	0.0	0.0	1844.0
d__Bacteria;k__unclassified_d__Bacteria;p__Proteobacteria;c__Gammaproteobacteria;o__Pseudomonadales;f__Pseudomonadaceae;g__Pseudomonas;s__Pseudomonas_sp._GV105	0.0	0.0	486.0	350.0	0.0	172.0	0.0	0.0	102.0	174.0	552.0	0.0	1836.0
d__Bacteria;k__unclassified_d__Bacteria;p__Proteobacteria;c__Gammaproteobacteria;o__Enterobacterales;f__Enterobacteriaceae;g__Enterobacter;s__Enterobacter_sichuanensis	0.0	32.0	318.0	312.0	0.0	290.0	0.0	0.0	334.0	234.0	314.0	0.0	1834.0
d__Bacteria;k__unclassified_d__Bacteria;p__Bacteroidota;c__Flavobacteriia;o__Flavobacteriales;f__Flavobacteriaceae;g__Flavobacterium;s__Flavobacterium_chungangense	0.0	0.0	166.0	210.0	0.0	436.0	0.0	0.0	396.0	344.0	280.0	0.0	1832.0
d__Bacteria;k__unclassified_d__Bacteria;p__Bacteroidota;c__Flavobacteriia;o__Flavobacteriales;f__Flavobacteriaceae;g__Flavobacterium;s__Flavobacterium_tructae	0.0	0.0	164.0	258.0	0.0	440.0	0.0	0.0	350.0	452.0	168.0	0.0	1832.0
d__Bacteria;k__unclassified_d__Bacteria;p__Firmicutes;c__Bacilli;o__Lactobacillales;f__Enterococcaceae;g__Enterococcus;s__Enterococcus_mediterraneensis	0.0	322.0	0.0	0.0	858.0	0.0	640.0	0.0	0.0	0.0	0.0	0.0	1820.0
d__Bacteria;k__unclassified_d__Bacteria;p__Actinobacteria;c__Actinomycetia;o__Micrococcales;f__Microbacteriaceae;g__Cryobacterium;s__Cryobacterium_sp._Sr8	0.0	2.0	0.0	0.0	896.0	0.0	918.0	0.0	0.0	0.0	0.0	0.0	1816.0
d__Bacteria;k__unclassified_d__Bacteria;p__Bacteroidota;c__Flavobacteriia;o__Flavobacteriales;f__Flavobacteriaceae;g__Flavobacterium;s__Flavobacterium_saccharophilum	0.0	0.0	174.0	234.0	0.0	390.0	0.0	0.0	304.0	488.0	226.0	0.0	1816.0
d__Bacteria;k__unclassified_d__Bacteria;p__Bacteroidota;c__Flavobacteriia;o__Flavobacteriales;f__Flavobacteriaceae;g__Flavobacterium;s__Flavobacterium_hibernum	0.0	0.0	198.0	206.0	0.0	394.0	0.0	0.0	344.0	398.0	272.0	0.0	1812.0
d__Bacteria;k__unclassified_d__Bacteria;p__Proteobacteria;c__Gammaproteobacteria;o__Pseudomonadales;f__Pseudomonadaceae;g__Pseudomonas;s__Pseudomonas_sp._WS_5414	0.0	0.0	326.0	300.0	0.0	418.0	0.0	0.0	200.0	252.0	314.0	0.0	1810.0
d__Bacteria;k__unclassified_d__Bacteria;p__Proteobacteria;c__Gammaproteobacteria;o__Moraxellales;f__Moraxellaceae;g__Acinetobacter;s__Acinetobacter_sp._ANC_3832	0.0	0.0	546.0	528.0	0.0	104.0	0.0	0.0	74.0	94.0	464.0	0.0	1810.0
d__Bacteria;k__unclassified_d__Bacteria;p__Actinobacteria;c__Actinomycetia;o__Micrococcales;f__Microbacteriaceae;g__Microbacterium;s__Microbacterium_saccharophilum	0.0	82.0	0.0	0.0	944.0	0.0	782.0	0.0	0.0	0.0	0.0	0.0	1808.0
d__Bacteria;k__unclassified_d__Bacteria;p__Actinobacteria;c__Actinomycetia;o__Corynebacteriales;f__Nocardiaceae;g__Rhodococcus;s__Rhodococcus_sp._ZPP	438.0	104.0	380.0	166.0	150.0	26.0	158.0	90.0	36.0	22.0	142.0	94.0	1806.0
d__Bacteria;k__unclassified_d__Bacteria;p__Bacteroidota;c__Flavobacteriia;o__Flavobacteriales;f__Weeksellaceae;g__Elizabethkingia;s__Elizabethkingia_bruuniana	0.0	4.0	0.0	0.0	902.0	0.0	900.0	0.0	0.0	0.0	0.0	0.0	1806.0
d__Bacteria;k__unclassified_d__Bacteria;p__Bacteroidota;c__Flavobacteriia;o__Flavobacteriales;f__Flavobacteriaceae;g__Flavobacterium;s__Flavobacterium_sp._Root420	0.0	0.0	140.0	280.0	0.0	372.0	0.0	0.0	332.0	434.0	246.0	0.0	1804.0
d__Bacteria;k__unclassified_d__Bacteria;p__Proteobacteria;c__Gammaproteobacteria;o__Pseudomonadales;f__Pseudomonadaceae;g__Pseudomonas;s__Pseudomonas_sp._MIACH	0.0	0.0	494.0	386.0	0.0	136.0	0.0	0.0	138.0	264.0	384.0	0.0	1802.0
d__Bacteria;k__unclassified_d__Bacteria;p__Acidobacteria;c__Acidobacteriia;o__Acidobacteriales;f__Acidobacteriaceae;g__Granulicella;s__Granulicella_mallensis	0.0	0.0	304.0	358.0	0.0	278.0	0.0	0.0	172.0	236.0	452.0	0.0	1800.0
d__Bacteria;k__unclassified_d__Bacteria;p__Proteobacteria;c__Deltaproteobacteria;o__Myxococcales;f__unclassified_o__Myxococcales;g__unclassified_o__Myxococcales;s__Myxococcales_bacterium	0.0	0.0	0.0	0.0	958.0	0.0	840.0	0.0	0.0	0.0	0.0	0.0	1798.0
d__Bacteria;k__unclassified_d__Bacteria;p__Firmicutes;c__Bacilli;o__Lactobacillales;f__Enterococcaceae;g__Enterococcus;s__Enterococcus_mundtii	0.0	36.0	62.0	80.0	354.0	292.0	270.0	0.0	202.0	428.0	66.0	0.0	1790.0
d__Bacteria;k__unclassified_d__Bacteria;p__Proteobacteria;c__Gammaproteobacteria;o__Alteromonadales;f__Idiomarinaceae;g__unclassified_f__Idiomarinaceae;s__Idiomarinaceae_bacterium	0.0	6.0	12.0	18.0	916.0	0.0	808.0	0.0	6.0	4.0	18.0	0.0	1788.0
d__Bacteria;k__unclassified_d__Bacteria;p__Bacteroidota;c__Flavobacteriia;o__Flavobacteriales;f__Weeksellaceae;g__Epilithonimonas;s__Epilithonimonas_sp._JDS	0.0	0.0	0.0	0.0	1102.0	0.0	686.0	0.0	0.0	0.0	0.0	0.0	1788.0
d__Bacteria;k__unclassified_d__Bacteria;p__Proteobacteria;c__Gammaproteobacteria;o__Pseudomonadales;f__Pseudomonadaceae;g__Pseudomonas;s__Pseudomonas_sp._TJI-51	0.0	0.0	262.0	368.0	0.0	418.0	0.0	0.0	164.0	208.0	368.0	0.0	1788.0
d__Bacteria;k__unclassified_d__Bacteria;p__Proteobacteria;c__Betaproteobacteria;o__Burkholderiales;f__Burkholderiaceae;g__Cupriavidus;s__Cupriavidus_sp.	74.0	18.0	304.0	342.0	20.0	184.0	36.0	8.0	142.0	210.0	442.0	6.0	1786.0
d__Bacteria;k__unclassified_d__Bacteria;p__Firmicutes;c__Bacilli;o__Lactobacillales;f__Carnobacteriaceae;g__Carnobacterium;s__Carnobacterium_pleistocenium	0.0	0.0	314.0	572.0	0.0	102.0	0.0	0.0	170.0	170.0	450.0	0.0	1778.0
d__Bacteria;k__unclassified_d__Bacteria;p__Actinobacteria;c__Actinomycetia;o__Micrococcales;f__Microbacteriaceae;g__Microbacterium;s__Microbacterium_sp._SD291	0.0	510.0	0.0	0.0	500.0	0.0	768.0	0.0	0.0	0.0	0.0	0.0	1778.0
d__Bacteria;k__unclassified_d__Bacteria;p__Actinobacteria;c__Actinomycetia;o__Micrococcales;f__Microbacteriaceae;g__Microbacterium;s__Microbacterium_sp._Au-Mic1	0.0	6.0	0.0	0.0	866.0	0.0	898.0	0.0	0.0	0.0	0.0	0.0	1770.0
d__Eukaryota;k__Viridiplantae;p__Streptophyta;c__Magnoliopsida;o__Caryophyllales;f__Chenopodiaceae;g__Spinacia;s__Spinacia_oleracea	2.0	0.0	472.0	372.0	0.0	112.0	0.0	0.0	190.0	158.0	464.0	0.0	1770.0
d__Bacteria;k__unclassified_d__Bacteria;p__Bacteroidota;c__Flavobacteriia;o__Flavobacteriales;f__Flavobacteriaceae;g__Flavobacterium;s__Flavobacterium_sp._HXWNR69	0.0	4.0	0.0	0.0	946.0	0.0	818.0	0.0	0.0	0.0	0.0	0.0	1768.0
d__Bacteria;k__unclassified_d__Bacteria;p__Proteobacteria;c__Gammaproteobacteria;o__Pseudomonadales;f__Pseudomonadaceae;g__Pseudomonas;s__Pseudomonas_reinekei	0.0	0.0	388.0	364.0	0.0	252.0	0.0	0.0	140.0	194.0	418.0	0.0	1756.0
d__Viruses;k__Heunggongvirae;p__Uroviricota;c__Caudoviricetes;o__unclassified_c__Caudoviricetes;f__unclassified_c__Caudoviricetes;g__unclassified_c__Caudoviricetes;s__uncultured_Caudovirales_phage	0.0	6.0	80.0	110.0	688.0	56.0	672.0	0.0	42.0	56.0	40.0	0.0	1750.0
d__Bacteria;k__unclassified_d__Bacteria;p__Actinobacteria;c__Actinomycetia;o__Micrococcales;f__Microbacteriaceae;g__Cryobacterium;s__Cryobacterium_sp._Y82	0.0	472.0	0.0	0.0	474.0	0.0	802.0	0.0	0.0	0.0	0.0	0.0	1748.0
d__Bacteria;k__unclassified_d__Bacteria;p__Proteobacteria;c__Gammaproteobacteria;o__Enterobacterales;f__Yersiniaceae;g__Serratia;s__Serratia_grimesii	0.0	2.0	186.0	318.0	0.0	372.0	0.0	0.0	260.0	286.0	320.0	0.0	1744.0
d__Bacteria;k__unclassified_d__Bacteria;p__Proteobacteria;c__Gammaproteobacteria;o__Moraxellales;f__Moraxellaceae;g__Acinetobacter;s__Acinetobacter_sp._TUM15375	0.0	0.0	224.0	280.0	0.0	338.0	0.0	0.0	274.0	366.0	262.0	0.0	1744.0
d__Bacteria;k__unclassified_d__Bacteria;p__Proteobacteria;c__Gammaproteobacteria;o__Pseudomonadales;f__Pseudomonadaceae;g__Pseudomonas;s__Pseudomonas_atacamensis	0.0	0.0	364.0	332.0	0.0	202.0	0.0	0.0	188.0	292.0	362.0	0.0	1740.0
d__Bacteria;k__unclassified_d__Bacteria;p__Proteobacteria;c__Alphaproteobacteria;o__Rickettsiales;f__Rickettsiaceae;g__unclassified_f__Rickettsiaceae;s__Rickettsiaceae_bacterium	1620.0	0.0	0.0	0.0	40.0	0.0	68.0	8.0	0.0	0.0	0.0	4.0	1740.0
d__Viruses;k__Heunggongvirae;p__Uroviricota;c__Caudoviricetes;o__unclassified_c__Caudoviricetes;f__unclassified_c__Caudoviricetes;g__Nickievirus;s__Pseudomonas_phage_ZY21	0.0	0.0	342.0	276.0	0.0	248.0	0.0	0.0	150.0	180.0	542.0	0.0	1738.0
d__Bacteria;k__unclassified_d__Bacteria;p__Proteobacteria;c__Gammaproteobacteria;o__Pseudomonadales;f__Pseudomonadaceae;g__Pseudomonas;s__Pseudomonas_sp._TH34	0.0	0.0	394.0	344.0	0.0	178.0	0.0	0.0	198.0	238.0	382.0	0.0	1734.0
d__Eukaryota;k__Fungi;p__Basidiomycota;c__Agaricomycetes;o__Agaricales;f__Amanitaceae;g__Amanita;s__Amanita_basii	1630.0	0.0	0.0	0.0	0.0	0.0	0.0	68.0	0.0	0.0	0.0	32.0	1730.0
d__Bacteria;k__unclassified_d__Bacteria;p__Actinobacteria;c__Actinomycetia;o__Corynebacteriales;f__Nocardiaceae;g__Rhodococcus;s__Rhodococcus_sp._H-CA8f	370.0	132.0	360.0	150.0	172.0	34.0	132.0	96.0	30.0	32.0	154.0	68.0	1730.0
d__Eukaryota;k__Metazoa;p__Chordata;c__Mammalia;o__Artiodactyla;f__Bovidae;g__Bos;s__Bos_taurus	684.0	24.0	96.0	124.0	130.0	2.0	106.0	200.0	8.0	10.0	136.0	208.0	1728.0
d__Bacteria;k__unclassified_d__Bacteria;p__Proteobacteria;c__Alphaproteobacteria;o__Hyphomicrobiales;f__Brucellaceae;g__Ochrobactrum;s__Ochrobactrum_sp._CDB2	510.0	116.0	372.0	124.0	114.0	12.0	134.0	70.0	22.0	24.0	152.0	74.0	1724.0
d__Bacteria;k__unclassified_d__Bacteria;p__Actinobacteria;c__Actinomycetia;o__Micrococcales;f__Micrococcaceae;g__Arthrobacter;s__Arthrobacter_sulfonylureivorans	0.0	506.0	0.0	0.0	374.0	0.0	844.0	0.0	0.0	0.0	0.0	0.0	1724.0
d__Bacteria;k__unclassified_d__Bacteria;p__Actinobacteria;c__Actinomycetia;o__Corynebacteriales;f__Nocardiaceae;g__Rhodococcus;s__Rhodococcus_sp._DFA3	404.0	106.0	322.0	168.0	136.0	20.0	170.0	96.0	40.0	42.0	140.0	78.0	1722.0
d__Bacteria;k__unclassified_d__Bacteria;p__Proteobacteria;c__Betaproteobacteria;o__Neisseriales;f__unclassified_o__Neisseriales;g__unclassified_o__Neisseriales;s__Neisseriales_bacterium	1664.0	0.0	0.0	0.0	0.0	0.0	0.0	32.0	0.0	0.0	0.0	26.0	1722.0
d__Bacteria;k__unclassified_d__Bacteria;p__Actinobacteria;c__Actinomycetia;o__Micrococcales;f__Microbacteriaceae;g__Cryobacterium;s__Cryobacterium_sp._TMT1-66-1	0.0	4.0	0.0	0.0	886.0	0.0	828.0	0.0	0.0	0.0	0.0	0.0	1718.0
d__Bacteria;k__unclassified_d__Bacteria;p__Proteobacteria;c__Gammaproteobacteria;o__Moraxellales;f__Moraxellaceae;g__Acinetobacter;s__Acinetobacter_sp._ANC_5414	0.0	0.0	424.0	390.0	0.0	172.0	0.0	0.0	132.0	136.0	462.0	0.0	1716.0
d__Bacteria;k__unclassified_d__Bacteria;p__Proteobacteria;c__Gammaproteobacteria;o__Pseudomonadales;f__Pseudomonadaceae;g__Pseudomonas;s__Pseudomonas_sp._GW531-R1	0.0	0.0	190.0	230.0	0.0	260.0	0.0	0.0	306.0	500.0	228.0	0.0	1714.0
d__Bacteria;k__unclassified_d__Bacteria;p__Actinobacteria;c__Actinomycetia;o__Corynebacteriales;f__Nocardiaceae;g__Rhodococcus;s__Rhodococcus_sp._AG1013	408.0	122.0	298.0	172.0	184.0	24.0	132.0	84.0	44.0	26.0	148.0	72.0	1714.0
d__Bacteria;k__unclassified_d__Bacteria;p__Bacteroidota;c__Flavobacteriia;o__Flavobacteriales;f__Flavobacteriaceae;g__Flavobacterium;s__Flavobacterium_gawalongense	0.0	0.0	190.0	196.0	0.0	400.0	0.0	0.0	342.0	412.0	174.0	0.0	1714.0
d__Eukaryota;k__Fungi;p__Basidiomycota;c__Exobasidiomycetes;o__Tilletiales;f__Tilletiaceae;g__Tilletia;s__Tilletia_indica	1700.0	0.0	0.0	0.0	0.0	0.0	0.0	6.0	0.0	0.0	0.0	6.0	1712.0
d__Bacteria;k__unclassified_d__Bacteria;p__Proteobacteria;c__Betaproteobacteria;o__Nitrosomonadales;f__Gallionellaceae;g__Ferrigenium;s__Ferrigenium_kumadai	0.0	0.0	270.0	330.0	0.0	358.0	0.0	0.0	216.0	254.0	280.0	0.0	1708.0
d__Bacteria;k__unclassified_d__Bacteria;p__Actinobacteria;c__Actinomycetia;o__Micrococcales;f__Dermatophilaceae;g__Austwickia;s__Austwickia_sp.	0.0	456.0	0.0	0.0	420.0	0.0	830.0	0.0	0.0	0.0	0.0	0.0	1706.0
d__Bacteria;k__unclassified_d__Bacteria;p__Proteobacteria;c__Gammaproteobacteria;o__Pseudomonadales;f__Pseudomonadaceae;g__Pseudomonas;s__Pseudomonas_grimontii	0.0	0.0	292.0	266.0	0.0	186.0	0.0	0.0	320.0	350.0	292.0	0.0	1706.0
d__Eukaryota;k__Fungi;p__Ascomycota;c__Sordariomycetes;o__Hypocreales;f__Nectriaceae;g__Fusarium;s__Fusarium_avenaceum	1638.0	0.0	0.0	0.0	20.0	0.0	30.0	8.0	0.0	0.0	0.0	4.0	1700.0
d__Bacteria;k__unclassified_d__Bacteria;p__Proteobacteria;c__Gammaproteobacteria;o__Pseudomonadales;f__Pseudomonadaceae;g__Pseudomonas;s__Pseudomonas_sp._SST3	0.0	0.0	510.0	428.0	0.0	120.0	0.0	0.0	116.0	136.0	378.0	0.0	1688.0
d__Bacteria;k__unclassified_d__Bacteria;p__Proteobacteria;c__Gammaproteobacteria;o__Enterobacterales;f__Enterobacteriaceae;g__Raoultella;s__Raoultella_ornithinolytica	0.0	148.0	0.0	0.0	0.0	422.0	0.0	0.0	650.0	462.0	0.0	0.0	1682.0
d__Bacteria;k__unclassified_d__Bacteria;p__Firmicutes;c__Bacilli;o__Lactobacillales;f__Lactobacillaceae;g__Lacticaseibacillus;s__unclassified_g__Lacticaseibacillus	0.0	0.0	0.0	0.0	0.0	260.0	0.0	0.0	484.0	938.0	0.0	0.0	1682.0
d__Bacteria;k__unclassified_d__Bacteria;p__Proteobacteria;c__Gammaproteobacteria;o__Pseudomonadales;f__Pseudomonadaceae;g__Pseudomonas;s__Pseudomonas_sp._SH10-3B	0.0	0.0	306.0	316.0	0.0	328.0	0.0	0.0	176.0	238.0	318.0	0.0	1682.0
d__Bacteria;k__unclassified_d__Bacteria;p__Bacteroidota;c__Flavobacteriia;o__Flavobacteriales;f__Flavobacteriaceae;g__Flavobacterium;s__Flavobacterium_sp._LB2P53	0.0	0.0	204.0	256.0	0.0	378.0	0.0	0.0	266.0	350.0	226.0	0.0	1680.0
d__Bacteria;k__unclassified_d__Bacteria;p__Actinobacteria;c__Actinomycetia;o__Corynebacteriales;f__Nocardiaceae;g__Rhodococcus;s__Rhodococcus_wratislaviensis	420.0	94.0	320.0	186.0	172.0	20.0	128.0	92.0	28.0	16.0	142.0	60.0	1678.0
d__Eukaryota;k__Fungi;p__Basidiomycota;c__Agaricomycetes;o__Agaricales;f__Schizophyllaceae;g__Schizophyllum;s__Schizophyllum_commune	1626.0	0.0	0.0	0.0	0.0	0.0	0.0	14.0	0.0	0.0	0.0	18.0	1658.0
d__Bacteria;k__unclassified_d__Bacteria;p__Proteobacteria;c__Gammaproteobacteria;o__Moraxellales;f__Moraxellaceae;g__Acinetobacter;s__Acinetobacter_sp._WCHAc010034	0.0	0.0	304.0	416.0	0.0	226.0	0.0	0.0	146.0	192.0	370.0	0.0	1654.0
d__Bacteria;k__unclassified_d__Bacteria;p__Proteobacteria;c__Gammaproteobacteria;o__Pseudomonadales;f__Pseudomonadaceae;g__Pseudomonas;s__Pseudomonas_sp._JV241A	0.0	0.0	364.0	334.0	0.0	248.0	0.0	0.0	156.0	184.0	364.0	0.0	1650.0
d__Bacteria;k__unclassified_d__Bacteria;p__Actinobacteria;c__Actinomycetia;o__Micrococcales;f__Microbacteriaceae;g__Pseudoclavibacter;s__Pseudoclavibacter_sp.	0.0	0.0	0.0	0.0	870.0	0.0	778.0	0.0	0.0	0.0	0.0	0.0	1648.0
d__Bacteria;k__unclassified_d__Bacteria;p__Bacteroidota;c__Flavobacteriia;o__Flavobacteriales;f__Flavobacteriaceae;g__Myroides;s__Myroides_sp._N17-2	0.0	0.0	156.0	210.0	0.0	362.0	0.0	0.0	346.0	380.0	194.0	0.0	1648.0
d__Bacteria;k__unclassified_d__Bacteria;p__Actinobacteria;c__Actinomycetia;o__Corynebacteriales;f__Gordoniaceae;g__Gordonia;s__Gordonia_paraffinivorans	0.0	0.0	0.0	0.0	878.0	0.0	768.0	0.0	0.0	0.0	0.0	0.0	1646.0
d__Bacteria;k__unclassified_d__Bacteria;p__Actinobacteria;c__Actinomycetia;o__Micrococcales;f__Microbacteriaceae;g__Rathayibacter;s__unclassified_g__Rathayibacter	0.0	6.0	0.0	0.0	862.0	0.0	774.0	0.0	0.0	0.0	0.0	0.0	1642.0
d__Bacteria;k__unclassified_d__Bacteria;p__Actinobacteria;c__Actinomycetia;o__Micrococcales;f__Microbacteriaceae;g__Microbacterium;s__Microbacterium_caowuchunii	0.0	6.0	0.0	0.0	860.0	0.0	776.0	0.0	0.0	0.0	0.0	0.0	1642.0
d__Bacteria;k__unclassified_d__Bacteria;p__Proteobacteria;c__Betaproteobacteria;o__Burkholderiales;f__Comamonadaceae;g__Delftia;s__Delftia_sp.	336.0	184.0	428.0	138.0	90.0	10.0	212.0	44.0	26.0	20.0	100.0	54.0	1642.0
d__Bacteria;k__unclassified_d__Bacteria;p__Bacteroidota;c__Flavobacteriia;o__Flavobacteriales;f__Weeksellaceae;g__Chryseobacterium;s__Chryseobacterium_sp._39-10	0.0	6.0	0.0	0.0	784.0	0.0	850.0	0.0	0.0	0.0	0.0	0.0	1640.0
d__Bacteria;k__unclassified_d__Bacteria;p__Actinobacteria;c__Actinomycetia;o__Corynebacteriales;f__Nocardiaceae;g__Rhodococcus;s__Rhodococcus_sp._WS1	368.0	108.0	270.0	212.0	160.0	20.0	146.0	92.0	24.0	36.0	114.0	88.0	1638.0
d__Bacteria;k__unclassified_d__Bacteria;p__Proteobacteria;c__Gammaproteobacteria;o__Enterobacterales;f__Yersiniaceae;g__Serratia;s__Serratia_sp._PL17	0.0	0.0	186.0	258.0	0.0	338.0	0.0	0.0	230.0	234.0	392.0	0.0	1638.0
d__Bacteria;k__unclassified_d__Bacteria;p__Actinobacteria;c__Actinomycetia;o__Micrococcales;f__Micrococcaceae;g__Micrococcus;s__Micrococcus_sp._V7	0.0	0.0	0.0	0.0	872.0	0.0	754.0	0.0	0.0	0.0	0.0	0.0	1626.0
d__Bacteria;k__unclassified_d__Bacteria;p__Bacteroidota;c__Flavobacteriia;o__Flavobacteriales;f__Weeksellaceae;g__Epilithonimonas;s__unclassified_g__Epilithonimonas	0.0	4.0	0.0	0.0	784.0	0.0	838.0	0.0	0.0	0.0	0.0	0.0	1626.0
d__Bacteria;k__unclassified_d__Bacteria;p__Proteobacteria;c__Gammaproteobacteria;o__Moraxellales;f__Moraxellaceae;g__Acinetobacter;s__Acinetobacter_schindleri	0.0	0.0	358.0	436.0	0.0	174.0	0.0	0.0	164.0	120.0	368.0	0.0	1620.0
d__Bacteria;k__unclassified_d__Bacteria;p__Actinobacteria;c__Actinomycetia;o__Propionibacteriales;f__Nocardioidaceae;g__Nocardioides;s__Nocardioides_sp._Root140	328.0	108.0	290.0	124.0	148.0	28.0	216.0	82.0	48.0	34.0	144.0	66.0	1616.0
d__Bacteria;k__unclassified_d__Bacteria;p__Bacteroidota;c__Flavobacteriia;o__Flavobacteriales;f__Flavobacteriaceae;g__Flavobacterium;s__Flavobacterium_fontis	0.0	4.0	0.0	0.0	824.0	0.0	784.0	0.0	0.0	0.0	0.0	0.0	1612.0
d__Bacteria;k__unclassified_d__Bacteria;p__Bacteroidota;c__Flavobacteriia;o__Flavobacteriales;f__Flavobacteriaceae;g__Flavobacterium;s__Flavobacterium_sp._CECT_9288	0.0	2.0	54.0	102.0	510.0	106.0	560.0	0.0	92.0	128.0	54.0	0.0	1608.0
d__Bacteria;k__unclassified_d__Bacteria;p__Actinobacteria;c__Actinomycetia;o__Micrococcales;f__Micrococcaceae;g__unclassified_f__Micrococcaceae;s__unclassified_f__Micrococcaceae	0.0	14.0	0.0	0.0	862.0	0.0	724.0	0.0	0.0	0.0	0.0	0.0	1600.0
d__Bacteria;k__unclassified_d__Bacteria;p__Proteobacteria;c__Gammaproteobacteria;o__Pseudomonadales;f__Pseudomonadaceae;g__Pseudomonas;s__Pseudomonas_sp._MPR-ANC1	0.0	0.0	406.0	410.0	0.0	90.0	4.0	0.0	78.0	146.0	460.0	0.0	1594.0
d__Bacteria;k__unclassified_d__Bacteria;p__Actinobacteria;c__Actinomycetia;o__Micrococcales;f__Micrococcaceae;g__Micrococcus;s__Micrococcus_sp._KD337-16	0.0	450.0	0.0	0.0	366.0	0.0	768.0	0.0	0.0	0.0	0.0	0.0	1584.0
d__Bacteria;k__unclassified_d__Bacteria;p__Bacteroidota;c__Flavobacteriia;o__Flavobacteriales;f__Flavobacteriaceae;g__Flavobacterium;s__Flavobacterium_sp._270	0.0	0.0	148.0	158.0	0.0	328.0	0.0	0.0	306.0	384.0	254.0	0.0	1578.0
d__Bacteria;k__unclassified_d__Bacteria;p__Verrucomicrobia;c__unclassified_p__Verrucomicrobia;o__unclassified_p__Verrucomicrobia;f__unclassified_p__Verrucomicrobia;g__unclassified_p__Verrucomicrobia;s__Verrucomicrobia_bacterium	26.0	246.0	0.0	0.0	628.0	0.0	676.0	0.0	0.0	0.0	0.0	0.0	1576.0
d__Bacteria;k__unclassified_d__Bacteria;p__Proteobacteria;c__Gammaproteobacteria;o__Pseudomonadales;f__Pseudomonadaceae;g__Pseudomonas;s__Pseudomonas_sp._SXM-1	0.0	0.0	144.0	134.0	0.0	98.0	0.0	0.0	480.0	612.0	102.0	0.0	1570.0
d__Bacteria;k__unclassified_d__Bacteria;p__Actinobacteria;c__Actinomycetia;o__Streptomycetales;f__Streptomycetaceae;g__Streptomyces;s__Streptomyces_clavuligerus	216.0	380.0	126.0	64.0	310.0	10.0	294.0	48.0	22.0	20.0	58.0	20.0	1568.0
d__Bacteria;k__unclassified_d__Bacteria;p__Actinobacteria;c__Actinomycetia;o__Micrococcales;f__Microbacteriaceae;g__Microbacterium;s__Microbacterium_hibisci	0.0	4.0	0.0	0.0	742.0	0.0	822.0	0.0	0.0	0.0	0.0	0.0	1568.0
d__Bacteria;k__unclassified_d__Bacteria;p__Actinobacteria;c__Actinomycetia;o__Micrococcales;f__Microbacteriaceae;g__Microbacterium;s__Microbacterium_hydrothermale	0.0	418.0	0.0	0.0	386.0	0.0	764.0	0.0	0.0	0.0	0.0	0.0	1568.0
d__Bacteria;k__unclassified_d__Bacteria;p__Proteobacteria;c__Gammaproteobacteria;o__Pseudomonadales;f__Pseudomonadaceae;g__Pseudomonas;s__Pseudomonas_sp._ERGC3:01	0.0	0.0	214.0	196.0	0.0	256.0	0.0	0.0	276.0	414.0	210.0	0.0	1566.0
d__Bacteria;k__unclassified_d__Bacteria;p__Proteobacteria;c__Gammaproteobacteria;o__Pseudomonadales;f__Pseudomonadaceae;g__Pseudomonas;s__Pseudomonas_sp._HMWF021	0.0	0.0	402.0	450.0	0.0	124.0	0.0	0.0	116.0	126.0	348.0	0.0	1566.0
d__Bacteria;k__unclassified_d__Bacteria;p__Proteobacteria;c__Gammaproteobacteria;o__Pseudomonadales;f__Pseudomonadaceae;g__Pseudomonas;s__Pseudomonas_sp._IPO3774	0.0	0.0	130.0	118.0	0.0	86.0	0.0	0.0	526.0	584.0	120.0	0.0	1564.0
d__Bacteria;k__unclassified_d__Bacteria;p__Cyanobacteria;c__unclassified_p__Cyanobacteria;o__Pseudanabaenales;f__Prochlorotrichaceae;g__Prochlorothrix;s__Prochlorothrix_hollandica	0.0	0.0	358.0	304.0	0.0	236.0	0.0	0.0	136.0	144.0	386.0	0.0	1564.0
d__Bacteria;k__unclassified_d__Bacteria;p__Actinobacteria;c__Actinomycetia;o__Micrococcales;f__Microbacteriaceae;g__Microbacterium;s__Microbacterium_sp._CH1	0.0	62.0	0.0	0.0	712.0	0.0	788.0	0.0	0.0	0.0	0.0	0.0	1562.0
d__Eukaryota;k__Fungi;p__Ascomycota;c__Saccharomycetes;o__Saccharomycetales;f__Debaryomycetaceae;g__Scheffersomyces;s__Scheffersomyces_segobiensis	0.0	0.0	0.0	4.0	0.0	666.0	0.0	0.0	510.0	376.0	0.0	0.0	1556.0
d__Bacteria;k__unclassified_d__Bacteria;p__Actinobacteria;c__Actinomycetia;o__Corynebacteriales;f__Gordoniaceae;g__Gordonia;s__unclassified_g__Gordonia	0.0	474.0	0.0	0.0	442.0	0.0	626.0	0.0	0.0	0.0	0.0	0.0	1542.0
d__Bacteria;k__unclassified_d__Bacteria;p__Actinobacteria;c__Actinomycetia;o__Micrococcales;f__Microbacteriaceae;g__Microbacterium;s__Microbacterium_sp._ABRD_28	0.0	4.0	0.0	0.0	798.0	0.0	740.0	0.0	0.0	0.0	0.0	0.0	1542.0
d__Bacteria;k__unclassified_d__Bacteria;p__Actinobacteria;c__Actinomycetia;o__Micrococcales;f__Microbacteriaceae;g__Microbacterium;s__Microbacterium_sp._YJN-G	0.0	0.0	0.0	0.0	850.0	0.0	692.0	0.0	0.0	0.0	0.0	0.0	1542.0
d__Eukaryota;k__Fungi;p__Ascomycota;c__Dothideomycetes;o__Pleosporales;f__Astrosphaeriellaceae;g__Pithomyces;s__Pithomyces_chartarum	0.0	0.0	0.0	0.0	898.0	0.0	642.0	0.0	0.0	0.0	0.0	0.0	1540.0
d__Bacteria;k__unclassified_d__Bacteria;p__Bacteroidota;c__Flavobacteriia;o__Flavobacteriales;f__Flavobacteriaceae;g__Flavobacterium;s__Flavobacterium_hydrocarbonoxydans	0.0	0.0	170.0	164.0	0.0	310.0	0.0	0.0	294.0	398.0	200.0	0.0	1536.0
d__Eukaryota;k__Fungi;p__Basidiomycota;c__Tremellomycetes;o__Tremellales;f__Cryptococcaceae;g__Kwoniella;s__Kwoniella_shandongensis	1526.0	0.0	0.0	0.0	0.0	0.0	0.0	10.0	0.0	0.0	0.0	0.0	1536.0
d__Bacteria;k__unclassified_d__Bacteria;p__Proteobacteria;c__Gammaproteobacteria;o__Pseudomonadales;f__Pseudomonadaceae;g__Pseudomonas;s__Pseudomonas_sp._AO-1	0.0	0.0	336.0	338.0	0.0	168.0	0.0	0.0	108.0	178.0	402.0	0.0	1530.0
d__Bacteria;k__unclassified_d__Bacteria;p__Proteobacteria;c__Gammaproteobacteria;o__Enterobacterales;f__Yersiniaceae;g__Serratia;s__Serratia_sp._BIGb0234	0.0	0.0	148.0	264.0	0.0	342.0	0.0	0.0	198.0	252.0	324.0	0.0	1528.0
d__Eukaryota;k__Fungi;p__Basidiomycota;c__Tremellomycetes;o__Filobasidiales;f__Filobasidiaceae;g__Naganishia;s__Naganishia_albida	1516.0	0.0	0.0	0.0	0.0	0.0	0.0	2.0	0.0	0.0	0.0	8.0	1526.0
d__Bacteria;k__unclassified_d__Bacteria;p__Proteobacteria;c__Alphaproteobacteria;o__Hyphomicrobiales;f__Brucellaceae;g__Brucella;s__Brucella_sp._BTU1	384.0	80.0	432.0	148.0	154.0	24.0	100.0	32.0	28.0	14.0	80.0	48.0	1524.0
d__Bacteria;k__unclassified_d__Bacteria;p__Firmicutes;c__Bacilli;o__Lactobacillales;f__Enterococcaceae;g__Enterococcus;s__Enterococcus_sp._S181_ASV_20	0.0	0.0	304.0	350.0	0.0	94.0	0.0	0.0	178.0	268.0	328.0	0.0	1522.0
d__Bacteria;k__unclassified_d__Bacteria;p__Bacteroidota;c__Bacteroidia;o__Bacteroidales;f__Bacteroidaceae;g__Bacteroides;s__Bacteroides_caccae	0.0	304.0	0.0	0.0	674.0	0.0	540.0	0.0	0.0	0.0	0.0	0.0	1518.0
d__Bacteria;k__unclassified_d__Bacteria;p__Proteobacteria;c__Gammaproteobacteria;o__Pseudomonadales;f__Pseudomonadaceae;g__Pseudomonas;s__Pseudomonas_pharyngis	0.0	0.0	364.0	296.0	0.0	156.0	0.0	0.0	158.0	160.0	380.0	0.0	1514.0
d__Bacteria;k__unclassified_d__Bacteria;p__Actinobacteria;c__Actinomycetia;o__Micrococcales;f__Cellulomonadaceae;g__Cellulomonas;s__Cellulomonas_denverensis	1510.0	0.0	0.0	0.0	0.0	0.0	0.0	0.0	0.0	0.0	0.0	0.0	1510.0
d__Bacteria;k__unclassified_d__Bacteria;p__Proteobacteria;c__Gammaproteobacteria;o__Pseudomonadales;f__Pseudomonadaceae;g__Pseudomonas;s__Pseudomonas_sp._p50(2008)	0.0	0.0	310.0	248.0	0.0	250.0	0.0	0.0	194.0	218.0	284.0	0.0	1504.0
d__Bacteria;k__unclassified_d__Bacteria;p__Bacteroidota;c__Flavobacteriia;o__Flavobacteriales;f__Flavobacteriaceae;g__Flavobacterium;s__[Flexibacter]_sp._ATCC_35103	0.0	0.0	118.0	202.0	0.0	362.0	0.0	0.0	320.0	294.0	208.0	0.0	1504.0
d__Bacteria;k__unclassified_d__Bacteria;p__Proteobacteria;c__Gammaproteobacteria;o__Pseudomonadales;f__Pseudomonadaceae;g__Pseudomonas;s__Pseudomonas_sp._GM79	2.0	0.0	332.0	282.0	0.0	246.0	0.0	2.0	136.0	198.0	302.0	0.0	1500.0
d__Bacteria;k__unclassified_d__Bacteria;p__Proteobacteria;c__Gammaproteobacteria;o__Pseudomonadales;f__Pseudomonadaceae;g__Pseudomonas;s__Pseudomonas_inefficax	0.0	0.0	394.0	302.0	0.0	136.0	0.0	0.0	124.0	138.0	406.0	0.0	1500.0
d__Bacteria;k__unclassified_d__Bacteria;p__Proteobacteria;c__Betaproteobacteria;o__Burkholderiales;f__Burkholderiaceae;g__Burkholderia;s__Burkholderia_gladioli	14.0	0.0	298.0	288.0	0.0	264.0	0.0	2.0	104.0	218.0	310.0	0.0	1498.0
d__Bacteria;k__unclassified_d__Bacteria;p__Bacteroidota;c__Flavobacteriia;o__Flavobacteriales;f__Weeksellaceae;g__Halpernia;s__Halpernia_humi	0.0	0.0	0.0	0.0	14.0	0.0	1484.0	0.0	0.0	0.0	0.0	0.0	1498.0
d__Bacteria;k__unclassified_d__Bacteria;p__Actinobacteria;c__Actinomycetia;o__Micrococcales;f__Microbacteriaceae;g__Cryobacterium;s__Cryobacterium_sp._Hh11	0.0	2.0	0.0	0.0	760.0	0.0	736.0	0.0	0.0	0.0	0.0	0.0	1498.0
d__Bacteria;k__unclassified_d__Bacteria;p__Actinobacteria;c__Actinomycetia;o__Micrococcales;f__Microbacteriaceae;g__Microbacterium;s__Microbacterium_sp._B35-04	0.0	48.0	0.0	0.0	778.0	0.0	668.0	0.0	0.0	0.0	0.0	0.0	1494.0
d__Bacteria;k__unclassified_d__Bacteria;p__Proteobacteria;c__Gammaproteobacteria;o__Pseudomonadales;f__Pseudomonadaceae;g__Pseudomonas;s__Pseudomonas_karstica	0.0	0.0	290.0	264.0	0.0	220.0	0.0	0.0	158.0	280.0	282.0	0.0	1494.0
d__Bacteria;k__unclassified_d__Bacteria;p__Proteobacteria;c__Betaproteobacteria;o__Burkholderiales;f__Comamonadaceae;g__Delftia;s__Delftia_lacustris	294.0	186.0	448.0	116.0	116.0	18.0	112.0	26.0	20.0	18.0	110.0	28.0	1492.0
d__Eukaryota;k__Fungi;p__Ascomycota;c__Saccharomycetes;o__Saccharomycetales;f__Pichiaceae;g__Pichia;s__Pichia_membranifaciens	0.0	0.0	2.0	0.0	12.0	628.0	10.0	0.0	470.0	368.0	0.0	0.0	1490.0
d__Bacteria;k__unclassified_d__Bacteria;p__Bacteroidota;c__Flavobacteriia;o__Flavobacteriales;f__Flavobacteriaceae;g__Myroides;s__unclassified_g__Myroides	0.0	10.0	0.0	0.0	716.0	0.0	760.0	0.0	0.0	0.0	0.0	0.0	1486.0
d__Bacteria;k__unclassified_d__Bacteria;p__Actinobacteria;c__Actinomycetia;o__Propionibacteriales;f__Nocardioidaceae;g__Nocardioides;s__Nocardioides_marinus	0.0	4.0	0.0	0.0	740.0	0.0	736.0	0.0	0.0	0.0	0.0	0.0	1480.0
d__Bacteria;k__unclassified_d__Bacteria;p__Bacteroidota;c__Sphingobacteriia;o__Sphingobacteriales;f__Sphingobacteriaceae;g__Mucilaginibacter;s__Mucilaginibacter_sp._BJC16-A38	0.0	4.0	0.0	0.0	740.0	0.0	734.0	0.0	0.0	0.0	0.0	0.0	1478.0
d__Bacteria;k__unclassified_d__Bacteria;p__Proteobacteria;c__Gammaproteobacteria;o__Pseudomonadales;f__Pseudomonadaceae;g__Pseudomonas;s__Pseudomonas_anguilliseptica	0.0	0.0	148.0	122.0	0.0	984.0	0.0	0.0	66.0	74.0	82.0	0.0	1476.0
d__Bacteria;k__unclassified_d__Bacteria;p__Actinobacteria;c__Coriobacteriia;o__Eggerthellales;f__Eggerthellaceae;g__Adlercreutzia;s__Adlercreutzia_caecimuris	0.0	0.0	438.0	394.0	0.0	82.0	0.0	0.0	80.0	114.0	368.0	0.0	1476.0
d__Bacteria;k__unclassified_d__Bacteria;p__Proteobacteria;c__Gammaproteobacteria;o__Pseudomonadales;f__Pseudomonadaceae;g__Pseudomonas;s__Pseudomonas_sp._BIGb0164	0.0	0.0	340.0	366.0	0.0	94.0	0.0	0.0	136.0	84.0	442.0	0.0	1462.0
d__Bacteria;k__unclassified_d__Bacteria;p__Proteobacteria;c__Gammaproteobacteria;o__Enterobacterales;f__Erwiniaceae;g__Kalamiella;s__Kalamiella_piersonii	0.0	78.0	0.0	2.0	0.0	340.0	0.0	0.0	604.0	432.0	0.0	0.0	1456.0
d__Bacteria;k__unclassified_d__Bacteria;p__Actinobacteria;c__Actinomycetia;o__Corynebacteriales;f__Nocardiaceae;g__Rhodococcus;s__Rhodococcus_sp._B50	300.0	114.0	338.0	154.0	118.0	44.0	130.0	58.0	24.0	40.0	84.0	48.0	1452.0
d__Eukaryota;k__Fungi;p__Ascomycota;c__Saccharomycetes;o__Saccharomycetales;f__Metschnikowiaceae;g__Metschnikowia;s__Metschnikowia_aff._pulcherrima	22.0	0.0	8.0	2.0	0.0	608.0	2.0	0.0	444.0	364.0	0.0	0.0	1450.0
d__Bacteria;k__unclassified_d__Bacteria;p__Actinobacteria;c__Actinomycetia;o__Micrococcales;f__Microbacteriaceae;g__Microbacterium;s__Microbacterium_sp._K27	0.0	2.0	0.0	0.0	840.0	0.0	604.0	0.0	0.0	0.0	0.0	0.0	1446.0
d__Bacteria;k__unclassified_d__Bacteria;p__Actinobacteria;c__Actinomycetia;o__Micrococcales;f__Microbacteriaceae;g__Microbacterium;s__Microbacterium_sp._C5A9	0.0	0.0	0.0	0.0	772.0	0.0	674.0	0.0	0.0	0.0	0.0	0.0	1446.0
d__Bacteria;k__unclassified_d__Bacteria;p__Actinobacteria;c__Actinomycetia;o__Micrococcales;f__Microbacteriaceae;g__Leucobacter;s__unclassified_g__Leucobacter	0.0	0.0	0.0	0.0	756.0	0.0	686.0	0.0	0.0	0.0	0.0	0.0	1442.0
d__Bacteria;k__unclassified_d__Bacteria;p__Actinobacteria;c__Actinomycetia;o__Corynebacteriales;f__Nocardiaceae;g__Rhodococcus;s__Rhodococcus_globerulus	346.0	82.0	324.0	104.0	116.0	6.0	130.0	80.0	32.0	26.0	130.0	66.0	1442.0
d__Bacteria;k__unclassified_d__Bacteria;p__Actinobacteria;c__Actinomycetia;o__Corynebacteriales;f__Nocardiaceae;g__Rhodococcus;s__Rhodococcus_jostii	308.0	88.0	298.0	142.0	130.0	26.0	110.0	54.0	28.0	22.0	136.0	94.0	1436.0
d__Bacteria;k__unclassified_d__Bacteria;p__Actinobacteria;c__Actinomycetia;o__Micrococcales;f__Microbacteriaceae;g__Cryobacterium;s__Cryobacterium_sp._Hz7	0.0	42.0	0.0	0.0	734.0	0.0	658.0	0.0	0.0	0.0	0.0	0.0	1434.0
d__Eukaryota;k__Fungi;p__Basidiomycota;c__Tremellomycetes;o__Tremellales;f__Cryptococcaceae;g__Cryptococcus;s__Cryptococcus_neoformans	1422.0	0.0	0.0	0.0	0.0	0.0	0.0	10.0	0.0	0.0	0.0	0.0	1432.0
d__Bacteria;k__unclassified_d__Bacteria;p__Proteobacteria;c__Gammaproteobacteria;o__Enterobacterales;f__Yersiniaceae;g__Serratia;s__Serratia_nematodiphila	0.0	0.0	222.0	214.0	0.0	316.0	0.0	0.0	166.0	236.0	270.0	0.0	1424.0
d__Eukaryota;k__Fungi;p__Basidiomycota;c__Tremellomycetes;o__Filobasidiales;f__Filobasidiaceae;g__Naganishia;s__Naganishia_liquefaciens	1414.0	0.0	0.0	0.0	0.0	0.0	0.0	4.0	0.0	0.0	0.0	4.0	1422.0
d__Bacteria;k__unclassified_d__Bacteria;p__Proteobacteria;c__Gammaproteobacteria;o__Pseudomonadales;f__Pseudomonadaceae;g__Pseudomonas;s__Pseudomonas_sp._GM55	0.0	0.0	252.0	306.0	0.0	258.0	0.0	0.0	92.0	192.0	318.0	0.0	1418.0
d__Bacteria;k__unclassified_d__Bacteria;p__Proteobacteria;c__Gammaproteobacteria;o__Pseudomonadales;f__Pseudomonadaceae;g__Pseudomonas;s__Pseudomonas_sp._TH10	0.0	0.0	222.0	228.0	0.0	70.0	0.0	0.0	362.0	316.0	216.0	0.0	1414.0
d__Bacteria;k__unclassified_d__Bacteria;p__Proteobacteria;c__Gammaproteobacteria;o__Pseudomonadales;f__Pseudomonadaceae;g__Pseudomonas;s__Pseudomonas_nabeulensis	0.0	0.0	332.0	242.0	0.0	142.0	0.0	0.0	222.0	234.0	236.0	0.0	1408.0
d__Bacteria;k__unclassified_d__Bacteria;p__Bacteroidota;c__Flavobacteriia;o__Flavobacteriales;f__Flavobacteriaceae;g__Capnocytophaga;s__Capnocytophaga_cynodegmi	0.0	0.0	124.0	82.0	0.0	316.0	0.0	0.0	290.0	450.0	144.0	0.0	1406.0
d__Bacteria;k__unclassified_d__Bacteria;p__Proteobacteria;c__Gammaproteobacteria;o__Enterobacterales;f__Enterobacteriaceae;g__Buttiauxella;s__Buttiauxella_sp._BIGb0552	0.0	0.0	348.0	230.0	0.0	182.0	0.0	0.0	192.0	240.0	214.0	0.0	1406.0
d__Bacteria;k__unclassified_d__Bacteria;p__Actinobacteria;c__Actinomycetia;o__Micrococcales;f__Micrococcaceae;g__Paenarthrobacter;s__Paenarthrobacter_sp._DKR-5	0.0	0.0	0.0	0.0	758.0	0.0	644.0	0.0	0.0	0.0	0.0	0.0	1402.0
d__Bacteria;k__unclassified_d__Bacteria;p__Acidobacteria;c__unclassified_p__Acidobacteria;o__unclassified_p__Acidobacteria;f__unclassified_p__Acidobacteria;g__unclassified_p__Acidobacteria;s__Acidobacteria_bacterium	178.0	80.0	352.0	224.0	76.0	18.0	74.0	50.0	40.0	46.0	218.0	46.0	1402.0
d__Eukaryota;k__Fungi;p__Zoopagomycota;c__Entomophthoromycetes;o__Entomophthorales;f__Ancylistaceae;g__Microconidiobolus;s__Microconidiobolus_nodosus	1346.0	0.0	0.0	0.0	0.0	0.0	0.0	16.0	0.0	0.0	0.0	38.0	1400.0
d__Bacteria;k__unclassified_d__Bacteria;p__Firmicutes;c__Bacilli;o__Bacillales;f__Listeriaceae;g__Listeria;s__Listeria_fleischmannii	0.0	0.0	228.0	272.0	0.0	164.0	0.0	0.0	220.0	254.0	262.0	0.0	1400.0
d__Bacteria;k__unclassified_d__Bacteria;p__Proteobacteria;c__Gammaproteobacteria;o__Pseudomonadales;f__Pseudomonadaceae;g__Pseudomonas;s__Pseudomonas_sp._GV085	0.0	0.0	410.0	352.0	0.0	96.0	0.0	0.0	36.0	94.0	410.0	0.0	1398.0
d__Bacteria;k__unclassified_d__Bacteria;p__Proteobacteria;c__Gammaproteobacteria;o__Moraxellales;f__Moraxellaceae;g__Acinetobacter;s__Acinetobacter_sp._CIP_101966	0.0	0.0	282.0	312.0	0.0	138.0	0.0	0.0	128.0	182.0	352.0	0.0	1394.0
d__Bacteria;k__unclassified_d__Bacteria;p__Actinobacteria;c__Actinomycetia;o__Propionibacteriales;f__Nocardioidaceae;g__Nocardioides;s__unclassified_g__Nocardioides	362.0	110.0	264.0	108.0	126.0	24.0	94.0	82.0	24.0	34.0	94.0	72.0	1394.0
d__Bacteria;k__unclassified_d__Bacteria;p__Proteobacteria;c__Betaproteobacteria;o__unclassified_c__Betaproteobacteria;f__unclassified_c__Betaproteobacteria;g__unclassified_c__Betaproteobacteria;s__unclassified_c__Betaproteobacteria	0.0	0.0	330.0	342.0	0.0	152.0	0.0	0.0	134.0	170.0	260.0	0.0	1388.0
d__Bacteria;k__unclassified_d__Bacteria;p__Actinobacteria;c__Actinomycetia;o__Corynebacteriales;f__Mycobacteriaceae;g__unclassified_f__Mycobacteriaceae;s__unclassified_f__Mycobacteriaceae	0.0	4.0	0.0	0.0	660.0	0.0	708.0	0.0	0.0	0.0	0.0	0.0	1372.0
d__Bacteria;k__unclassified_d__Bacteria;p__Proteobacteria;c__Gammaproteobacteria;o__Pseudomonadales;f__Pseudomonadaceae;g__Pseudomonas;s__Pseudomonas_sp._PA-6-1H	0.0	0.0	354.0	388.0	0.0	92.0	0.0	0.0	108.0	88.0	334.0	0.0	1364.0
d__Bacteria;k__unclassified_d__Bacteria;p__Bacteroidota;c__Flavobacteriia;o__Flavobacteriales;f__Flavobacteriaceae;g__Flavobacterium;s__Flavobacterium_sasangense	0.0	0.0	172.0	146.0	0.0	268.0	0.0	0.0	304.0	306.0	166.0	0.0	1362.0
d__Eukaryota;k__Fungi;p__Ascomycota;c__Saccharomycetes;o__Saccharomycetales;f__Metschnikowiaceae;g__Metschnikowia;s__Metschnikowia_sp._JCM_33374	0.0	0.0	0.0	6.0	0.0	520.0	0.0	0.0	406.0	414.0	14.0	0.0	1360.0
d__Bacteria;k__unclassified_d__Bacteria;p__Bacteroidota;c__Flavobacteriia;o__Flavobacteriales;f__Flavobacteriaceae;g__unclassified_f__Flavobacteriaceae;s__Flavobacteriaceae_bacterium	0.0	0.0	132.0	210.0	0.0	244.0	0.0	0.0	286.0	296.0	192.0	0.0	1360.0
d__Bacteria;k__unclassified_d__Bacteria;p__Bacteroidota;c__Flavobacteriia;o__Flavobacteriales;f__Flavobacteriaceae;g__Flavobacterium;s__Flavobacterium_degerlachei	0.0	0.0	118.0	180.0	0.0	342.0	0.0	0.0	196.0	324.0	194.0	0.0	1354.0
d__Bacteria;k__unclassified_d__Bacteria;p__Proteobacteria;c__Gammaproteobacteria;o__Moraxellales;f__Moraxellaceae;g__Acinetobacter;s__Acinetobacter_rongchengensis	0.0	0.0	338.0	320.0	0.0	122.0	0.0	0.0	72.0	146.0	356.0	0.0	1354.0
d__Bacteria;k__unclassified_d__Bacteria;p__Proteobacteria;c__Gammaproteobacteria;o__Enterobacterales;f__Enterobacteriaceae;g__Enterobacter;s__Enterobacter_sp._RHBSTW-00975	0.0	108.0	0.0	0.0	0.0	364.0	0.0	0.0	590.0	288.0	0.0	0.0	1350.0
d__Bacteria;k__unclassified_d__Bacteria;p__Proteobacteria;c__Gammaproteobacteria;o__Oceanospirillales;f__Halomonadaceae;g__Larsenimonas;s__Larsenimonas_sp._GH3-8	0.0	0.0	308.0	294.0	0.0	198.0	0.0	0.0	138.0	176.0	234.0	0.0	1348.0
d__Bacteria;k__unclassified_d__Bacteria;p__Proteobacteria;c__Gammaproteobacteria;o__Moraxellales;f__Moraxellaceae;g__Acinetobacter;s__Acinetobacter_sp._SA01	0.0	0.0	292.0	332.0	0.0	182.0	0.0	0.0	158.0	140.0	244.0	0.0	1348.0
d__Bacteria;k__unclassified_d__Bacteria;p__Proteobacteria;c__Gammaproteobacteria;o__Pseudomonadales;f__Pseudomonadaceae;g__Pseudomonas;s__Pseudomonas_sp._UMAB-08	0.0	0.0	206.0	258.0	0.0	324.0	0.0	0.0	156.0	156.0	244.0	0.0	1344.0
d__Bacteria;k__unclassified_d__Bacteria;p__Actinobacteria;c__Actinomycetia;o__Corynebacteriales;f__Nocardiaceae;g__Rhodococcus;s__Rhodococcus_sp._T7	284.0	104.0	274.0	130.0	106.0	16.0	160.0	58.0	36.0	24.0	86.0	66.0	1344.0
d__Bacteria;k__unclassified_d__Bacteria;p__Actinobacteria;c__Actinomycetia;o__Micrococcales;f__Microbacteriaceae;g__Microbacterium;s__Microbacterium_sp._5K110	64.0	382.0	0.0	0.0	320.0	0.0	574.0	0.0	0.0	0.0	0.0	0.0	1340.0
d__Bacteria;k__unclassified_d__Bacteria;p__Proteobacteria;c__Gammaproteobacteria;o__Enterobacterales;f__Enterobacteriaceae;g__Klebsiella;s__Klebsiella_sp._Kpp	0.0	94.0	0.0	0.0	0.0	304.0	0.0	0.0	588.0	348.0	0.0	0.0	1334.0
d__Bacteria;k__unclassified_d__Bacteria;p__Actinobacteria;c__Actinomycetia;o__Pseudonocardiales;f__Pseudonocardiaceae;g__Amycolatopsis;s__Amycolatopsis_kentuckyensis	0.0	10.0	0.0	0.0	762.0	0.0	562.0	0.0	0.0	0.0	0.0	0.0	1334.0
d__Bacteria;k__unclassified_d__Bacteria;p__Firmicutes;c__Clostridia;o__Eubacteriales;f__unclassified_o__Eubacteriales;g__unclassified_o__Eubacteriales;s__Clostridiales_bacterium	0.0	0.0	150.0	288.0	6.0	140.0	0.0	0.0	238.0	280.0	230.0	0.0	1332.0
d__Eukaryota;k__Fungi;p__Basidiomycota;c__Exobasidiomycetes;o__Tilletiales;f__Tilletiaceae;g__Tilletia;s__Tilletia_laevis	1328.0	0.0	0.0	0.0	0.0	0.0	0.0	0.0	0.0	0.0	0.0	2.0	1330.0
d__Bacteria;k__unclassified_d__Bacteria;p__Bacteroidota;c__Flavobacteriia;o__Flavobacteriales;f__Flavobacteriaceae;g__Flavobacterium;s__Flavobacterium_sp._SLB02	0.0	0.0	72.0	176.0	0.0	364.0	0.0	0.0	232.0	332.0	150.0	0.0	1326.0
d__Bacteria;k__unclassified_d__Bacteria;p__Proteobacteria;c__Gammaproteobacteria;o__Pseudomonadales;f__Pseudomonadaceae;g__Pseudomonas;s__Pseudomonas_sp._TNT3	0.0	0.0	306.0	260.0	0.0	188.0	2.0	0.0	136.0	144.0	290.0	0.0	1326.0
d__Bacteria;k__unclassified_d__Bacteria;p__Proteobacteria;c__Gammaproteobacteria;o__Pseudomonadales;f__Pseudomonadaceae;g__Pseudomonas;s__Pseudomonas_sp._FFUP_PS_473	0.0	0.0	194.0	246.0	0.0	380.0	0.0	0.0	142.0	124.0	240.0	0.0	1326.0
d__Bacteria;k__unclassified_d__Bacteria;p__Proteobacteria;c__Gammaproteobacteria;o__Pseudomonadales;f__Pseudomonadaceae;g__Pseudomonas;s__Pseudomonas_granadensis	0.0	0.0	314.0	378.0	0.0	104.0	0.0	0.0	68.0	96.0	364.0	0.0	1324.0
d__Bacteria;k__unclassified_d__Bacteria;p__Bacteroidota;c__Flavobacteriia;o__Flavobacteriales;f__Flavobacteriaceae;g__Flavobacterium;s__Flavobacterium_muglaense	0.0	0.0	114.0	182.0	0.0	310.0	0.0	0.0	194.0	302.0	222.0	0.0	1324.0
d__Bacteria;k__unclassified_d__Bacteria;p__Proteobacteria;c__Gammaproteobacteria;o__Pseudomonadales;f__Pseudomonadaceae;g__Pseudomonas;s__Pseudomonas_sp._PA-5-4B	0.0	0.0	328.0	402.0	0.0	130.0	0.0	0.0	88.0	104.0	270.0	0.0	1322.0
d__Bacteria;k__unclassified_d__Bacteria;p__Proteobacteria;c__Gammaproteobacteria;o__Enterobacterales;f__Enterobacteriaceae;g__Klebsiella;s__Klebsiella_sp._K5	0.0	80.0	0.0	0.0	0.0	246.0	0.0	0.0	590.0	398.0	0.0	0.0	1314.0
d__Eukaryota;k__Fungi;p__Ascomycota;c__Dothideomycetes;o__Pleosporales;f__Trematosphaeriaceae;g__Trematosphaeria;s__Trematosphaeria_pertusa	0.0	0.0	0.0	0.0	816.0	0.0	496.0	0.0	0.0	0.0	0.0	0.0	1312.0
d__Bacteria;k__unclassified_d__Bacteria;p__Firmicutes;c__Bacilli;o__Bacillales;f__Bacillaceae;g__Bacillus;s__Bacillus_tequilensis	0.0	626.0	0.0	0.0	320.0	0.0	362.0	0.0	0.0	0.0	0.0	0.0	1308.0
d__Bacteria;k__unclassified_d__Bacteria;p__Proteobacteria;c__Gammaproteobacteria;o__Moraxellales;f__Moraxellaceae;g__Acinetobacter;s__Acinetobacter_sp._YH12144	0.0	0.0	160.0	278.0	0.0	202.0	0.0	0.0	224.0	232.0	212.0	0.0	1308.0
d__Bacteria;k__unclassified_d__Bacteria;p__Proteobacteria;c__Gammaproteobacteria;o__Pseudomonadales;f__Pseudomonadaceae;g__Pseudomonas;s__Pseudomonas_sp._B10	0.0	0.0	332.0	330.0	0.0	82.0	0.0	0.0	90.0	110.0	360.0	0.0	1304.0
d__Bacteria;k__unclassified_d__Bacteria;p__Bacteroidota;c__Flavobacteriia;o__Flavobacteriales;f__Flavobacteriaceae;g__Flavobacterium;s__Flavobacterium_sp._MEB061	0.0	0.0	114.0	160.0	0.0	320.0	0.0	0.0	208.0	296.0	204.0	0.0	1302.0
d__Bacteria;k__unclassified_d__Bacteria;p__Proteobacteria;c__Gammaproteobacteria;o__Enterobacterales;f__Enterobacteriaceae;g__Scandinavium;s__Scandinavium_goeteborgense	0.0	40.0	42.0	12.0	0.0	334.0	0.0	0.0	388.0	454.0	32.0	0.0	1302.0
d__Bacteria;k__unclassified_d__Bacteria;p__Actinobacteria;c__Actinomycetia;o__Micrococcales;f__Microbacteriaceae;g__Curtobacterium;s__Curtobacterium_sp._MCLR17_039	0.0	40.0	0.0	0.0	626.0	0.0	634.0	0.0	0.0	0.0	0.0	0.0	1300.0
d__Bacteria;k__unclassified_d__Bacteria;p__Actinobacteria;c__Actinomycetia;o__Micrococcales;f__Microbacteriaceae;g__Microbacterium;s__Microbacterium_sp._TS-1	0.0	386.0	0.0	0.0	350.0	0.0	562.0	0.0	0.0	0.0	0.0	0.0	1298.0
d__Bacteria;k__unclassified_d__Bacteria;p__Proteobacteria;c__Gammaproteobacteria;o__Pseudomonadales;f__Pseudomonadaceae;g__Pseudomonas;s__Pseudomonas_sp._TNT19	0.0	0.0	216.0	262.0	0.0	266.0	0.0	0.0	142.0	192.0	220.0	0.0	1298.0
d__Bacteria;k__unclassified_d__Bacteria;p__Proteobacteria;c__Gammaproteobacteria;o__Enterobacterales;f__Hafniaceae;g__Hafnia;s__Hafnia_sp._HMSC23F03	0.0	0.0	38.0	50.0	0.0	322.0	0.0	0.0	342.0	506.0	38.0	0.0	1296.0
d__Bacteria;k__unclassified_d__Bacteria;p__Bacteroidota;c__Chitinophagia;o__Chitinophagales;f__Chitinophagaceae;g__unclassified_f__Chitinophagaceae;s__Chitinophagaceae_bacterium	0.0	0.0	92.0	124.0	196.0	222.0	140.0	0.0	192.0	178.0	152.0	0.0	1296.0
d__Bacteria;k__unclassified_d__Bacteria;p__Proteobacteria;c__Gammaproteobacteria;o__Pseudomonadales;f__Pseudomonadaceae;g__Pseudomonas;s__Pseudomonas_sp._Tik3	0.0	0.0	394.0	314.0	0.0	74.0	0.0	0.0	78.0	98.0	336.0	0.0	1294.0
d__Bacteria;k__unclassified_d__Bacteria;p__Firmicutes;c__Bacilli;o__Lactobacillales;f__Enterococcaceae;g__Vagococcus;s__Vagococcus_allomyrinae	0.0	0.0	234.0	418.0	0.0	64.0	0.0	0.0	96.0	88.0	388.0	0.0	1288.0
d__Bacteria;k__unclassified_d__Bacteria;p__Proteobacteria;c__Gammaproteobacteria;o__Moraxellales;f__Moraxellaceae;g__Acinetobacter;s__Acinetobacter_guillouiae	0.0	0.0	342.0	340.0	0.0	94.0	0.0	0.0	94.0	132.0	276.0	0.0	1278.0
d__Bacteria;k__unclassified_d__Bacteria;p__Actinobacteria;c__Actinomycetia;o__Corynebacteriales;f__Nocardiaceae;g__Rhodococcus;s__Rhodococcus_sp._RDE2	296.0	88.0	204.0	126.0	88.0	24.0	106.0	74.0	28.0	20.0	124.0	96.0	1274.0
d__Bacteria;k__unclassified_d__Bacteria;p__Proteobacteria;c__Gammaproteobacteria;o__Pseudomonadales;f__Pseudomonadaceae;g__Pseudomonas;s__Pseudomonas_sp._Colony2	0.0	0.0	86.0	60.0	0.0	42.0	0.0	0.0	484.0	526.0	64.0	0.0	1262.0
d__Bacteria;k__unclassified_d__Bacteria;p__Firmicutes;c__Bacilli;o__Lactobacillales;f__Lactobacillaceae;g__Lentilactobacillus;s__Lentilactobacillus_raoultii	0.0	0.0	214.0	292.0	0.0	156.0	0.0	0.0	156.0	202.0	236.0	0.0	1256.0
d__Eukaryota;k__Fungi;p__Ascomycota;c__Saccharomycetes;o__Saccharomycetales;f__Metschnikowiaceae;g__Candida/Metschnikowiaceae;s__[Candida]_haemuloni	0.0	0.0	6.0	2.0	0.0	484.0	0.0	0.0	406.0	352.0	4.0	0.0	1254.0
d__Bacteria;k__unclassified_d__Bacteria;p__Actinobacteria;c__Actinomycetia;o__Micrococcales;f__Microbacteriaceae;g__Microbacterium;s__Microbacterium_sp._AG157	0.0	0.0	0.0	0.0	632.0	0.0	622.0	0.0	0.0	0.0	0.0	0.0	1254.0
d__Bacteria;k__unclassified_d__Bacteria;p__Actinobacteria;c__Actinomycetia;o__Micrococcales;f__Microbacteriaceae;g__Agrococcus;s__Agrococcus_sp._Marseille-Q4369	0.0	668.0	0.0	0.0	270.0	0.0	314.0	0.0	0.0	0.0	0.0	0.0	1252.0
d__Bacteria;k__unclassified_d__Bacteria;p__Proteobacteria;c__Gammaproteobacteria;o__Pseudomonadales;f__Pseudomonadaceae;g__Pseudomonas;s__Pseudomonas_silesiensis	0.0	0.0	228.0	206.0	0.0	242.0	0.0	0.0	186.0	212.0	178.0	0.0	1252.0
d__Bacteria;k__unclassified_d__Bacteria;p__Actinobacteria;c__Actinomycetia;o__Actinomycetales;f__Actinomycetaceae;g__Ancrocorticia;s__Ancrocorticia_sp.	0.0	0.0	0.0	0.0	664.0	0.0	588.0	0.0	0.0	0.0	0.0	0.0	1252.0
d__Bacteria;k__unclassified_d__Bacteria;p__Bacteroidota;c__Flavobacteriia;o__Flavobacteriales;f__Flavobacteriaceae;g__Flavobacterium;s__Flavobacterium_sp._P3160	0.0	0.0	118.0	170.0	0.0	248.0	0.0	0.0	234.0	298.0	182.0	0.0	1250.0
d__Bacteria;k__unclassified_d__Bacteria;p__Proteobacteria;c__Gammaproteobacteria;o__Enterobacterales;f__Enterobacteriaceae;g__Enterobacter;s__Enterobacter_quasimori	0.0	78.0	0.0	0.0	0.0	392.0	0.0	0.0	392.0	386.0	0.0	0.0	1248.0
d__Bacteria;k__unclassified_d__Bacteria;p__Proteobacteria;c__Gammaproteobacteria;o__Pseudomonadales;f__Pseudomonadaceae;g__Pseudomonas;s__Pseudomonas_sp._MWU12-2534b	0.0	0.0	286.0	232.0	0.0	210.0	0.0	0.0	132.0	140.0	244.0	0.0	1244.0
d__Bacteria;k__unclassified_d__Bacteria;p__Proteobacteria;c__Gammaproteobacteria;o__Pseudomonadales;f__Pseudomonadaceae;g__Pseudomonas;s__Pseudomonas_sp._BF-B-15	0.0	0.0	186.0	230.0	0.0	258.0	0.0	0.0	168.0	182.0	216.0	0.0	1240.0
d__Bacteria;k__unclassified_d__Bacteria;p__Firmicutes;c__Bacilli;o__Lactobacillales;f__Lactobacillaceae;g__Lentilactobacillus;s__Lentilactobacillus_hilgardii	0.0	0.0	0.0	0.0	0.0	316.0	0.0	0.0	358.0	564.0	0.0	0.0	1238.0
d__Bacteria;k__unclassified_d__Bacteria;p__Proteobacteria;c__Betaproteobacteria;o__Burkholderiales;f__Oxalobacteraceae;g__unclassified_f__Oxalobacteraceae;s__Oxalobacteraceae_bacterium	2.0	0.0	244.0	212.0	2.0	178.0	10.0	0.0	128.0	156.0	304.0	2.0	1238.0
d__Bacteria;k__unclassified_d__Bacteria;p__Proteobacteria;c__Gammaproteobacteria;o__Enterobacterales;f__Erwiniaceae;g__Pantoea;s__Pantoea_sp.	0.0	110.0	0.0	0.0	0.0	328.0	0.0	0.0	522.0	276.0	0.0	0.0	1236.0
d__Bacteria;k__unclassified_d__Bacteria;p__Bacteroidota;c__Flavobacteriia;o__Flavobacteriales;f__Flavobacteriaceae;g__Flavobacterium;s__Flavobacterium_fluviale	0.0	0.0	90.0	126.0	0.0	274.0	0.0	0.0	194.0	350.0	198.0	0.0	1232.0
d__Bacteria;k__unclassified_d__Bacteria;p__Actinobacteria;c__Actinomycetia;o__Micrococcales;f__Brevibacteriaceae;g__Brevibacterium;s__Brevibacterium_ravenspurgense	0.0	406.0	0.0	0.0	284.0	0.0	532.0	0.0	0.0	0.0	0.0	0.0	1222.0
d__Bacteria;k__unclassified_d__Bacteria;p__Bacteroidota;c__Flavobacteriia;o__Flavobacteriales;f__Flavobacteriaceae;g__Capnocytophaga;s__Capnocytophaga_sp._KC07084	0.0	8.0	0.0	0.0	634.0	0.0	572.0	0.0	0.0	0.0	0.0	0.0	1214.0
d__Bacteria;k__unclassified_d__Bacteria;p__Proteobacteria;c__Gammaproteobacteria;o__Pseudomonadales;f__Pseudomonadaceae;g__Pseudomonas;s__Pseudomonas_sp._D5002	0.0	0.0	66.0	108.0	0.0	52.0	0.0	0.0	420.0	486.0	80.0	0.0	1212.0
d__Bacteria;k__unclassified_d__Bacteria;p__Actinobacteria;c__Actinomycetia;o__Propionibacteriales;f__Propionibacteriaceae;g__Propioniciclava;s__Propioniciclava_soli	0.0	234.0	0.0	0.0	468.0	0.0	508.0	0.0	0.0	0.0	0.0	0.0	1210.0
d__Bacteria;k__unclassified_d__Bacteria;p__Proteobacteria;c__Gammaproteobacteria;o__Enterobacterales;f__Enterobacteriaceae;g__Enterobacter;s__Enterobacter_sp._9-2	0.0	114.0	0.0	0.0	0.0	310.0	0.0	0.0	502.0	282.0	0.0	0.0	1208.0
d__Bacteria;k__unclassified_d__Bacteria;p__Actinobacteria;c__Actinomycetia;o__Corynebacteriales;f__Nocardiaceae;g__Rhodococcus;s__Rhodococcus_sp._OK302	260.0	76.0	240.0	176.0	136.0	20.0	86.0	58.0	26.0	12.0	82.0	36.0	1208.0
d__Bacteria;k__unclassified_d__Bacteria;p__Proteobacteria;c__Gammaproteobacteria;o__Pseudomonadales;f__Pseudomonadaceae;g__Pseudomonas;s__Pseudomonas_sp._W2Aug9	0.0	0.0	240.0	246.0	0.0	170.0	0.0	0.0	140.0	164.0	246.0	0.0	1206.0
d__Bacteria;k__unclassified_d__Bacteria;p__Proteobacteria;c__Gammaproteobacteria;o__Pseudomonadales;f__Pseudomonadaceae;g__Pseudomonas;s__Pseudomonas_marvdashtae	0.0	0.0	158.0	200.0	0.0	274.0	0.0	0.0	126.0	196.0	250.0	0.0	1204.0
d__Bacteria;k__unclassified_d__Bacteria;p__Actinobacteria;c__Actinomycetia;o__Micrococcales;f__Microbacteriaceae;g__Microbacterium;s__Microbacterium_excoecariae	0.0	6.0	0.0	0.0	590.0	0.0	606.0	0.0	0.0	0.0	0.0	0.0	1202.0
d__Bacteria;k__unclassified_d__Bacteria;p__Proteobacteria;c__Gammaproteobacteria;o__Enterobacterales;f__Enterobacteriaceae;g__Klebsiella;s__Klebsiella_sp._4_1_44FAA	0.0	82.0	0.0	0.0	0.0	292.0	0.0	0.0	512.0	314.0	0.0	0.0	1200.0
d__Bacteria;k__unclassified_d__Bacteria;p__Actinobacteria;c__Actinomycetia;o__Micrococcales;f__Micrococcaceae;g__Arthrobacter;s__Arthrobacter_sp._CAL618	284.0	60.0	248.0	136.0	106.0	20.0	90.0	52.0	34.0	24.0	84.0	62.0	1200.0
d__Bacteria;k__unclassified_d__Bacteria;p__Bacteroidota;c__Flavobacteriia;o__Flavobacteriales;f__Flavobacteriaceae;g__unclassified_f__Flavobacteriaceae;s__Flavobacteriaceae_bacterium_CRH	0.0	0.0	134.0	142.0	0.0	244.0	0.0	0.0	294.0	224.0	162.0	0.0	1200.0
d__Bacteria;k__unclassified_d__Bacteria;p__Proteobacteria;c__Gammaproteobacteria;o__Pseudomonadales;f__Pseudomonadaceae;g__Pseudomonas;s__Pseudomonas_sp._HN8-3	0.0	0.0	414.0	310.0	0.0	40.0	0.0	0.0	68.0	58.0	308.0	0.0	1198.0
d__Bacteria;k__unclassified_d__Bacteria;p__Bacteroidota;c__Cytophagia;o__Cytophagales;f__Spirosomaceae;g__Dyadobacter;s__Dyadobacter_frigoris	0.0	4.0	0.0	0.0	660.0	0.0	534.0	0.0	0.0	0.0	0.0	0.0	1198.0
d__Eukaryota;k__Fungi;p__Ascomycota;c__Saccharomycetes;o__Saccharomycetales;f__Metschnikowiaceae;g__Candida/Metschnikowiaceae;s__[Candida]_pseudohaemulonii	0.0	0.0	2.0	8.0	0.0	486.0	0.0	0.0	370.0	326.0	6.0	0.0	1198.0
d__Bacteria;k__unclassified_d__Bacteria;p__Proteobacteria;c__Gammaproteobacteria;o__Moraxellales;f__Moraxellaceae;g__Acinetobacter;s__Acinetobacter_parvus	0.0	0.0	308.0	306.0	0.0	94.0	0.0	0.0	76.0	98.0	312.0	0.0	1194.0
d__Bacteria;k__unclassified_d__Bacteria;p__Firmicutes;c__Bacilli;o__Lactobacillales;f__Streptococcaceae;g__Streptococcus;s__Streptococcus_danieliae	0.0	0.0	306.0	256.0	0.0	100.0	0.0	0.0	128.0	130.0	274.0	0.0	1194.0
d__Eukaryota;k__Fungi;p__Ascomycota;c__Saccharomycetes;o__Saccharomycetales;f__Debaryomycetaceae;g__Suhomyces;s__Suhomyces_bribrorum	0.0	0.0	2.0	0.0	0.0	472.0	0.0	0.0	366.0	348.0	4.0	0.0	1192.0
d__Bacteria;k__unclassified_d__Bacteria;p__Actinobacteria;c__Actinomycetia;o__Actinomycetales;f__Actinomycetaceae;g__Mobiluncus;s__Mobiluncus_mulieris	0.0	0.0	136.0	136.0	0.0	168.0	0.0	0.0	302.0	248.0	198.0	0.0	1188.0
d__Bacteria;k__unclassified_d__Bacteria;p__Firmicutes;c__Bacilli;o__Lactobacillales;f__Lactobacillaceae;g__Secundilactobacillus;s__Secundilactobacillus_silagei	0.0	0.0	140.0	170.0	0.0	168.0	0.0	0.0	280.0	284.0	146.0	0.0	1188.0
d__Eukaryota;k__Fungi;p__Ascomycota;c__Saccharomycetes;o__Saccharomycetales;f__Metschnikowiaceae;g__Metschnikowia;s__Metschnikowia_persimmonesis	0.0	0.0	0.0	0.0	0.0	466.0	0.0	0.0	434.0	282.0	0.0	0.0	1182.0
d__Bacteria;k__unclassified_d__Bacteria;p__Bacteroidota;c__Flavobacteriia;o__Flavobacteriales;f__Weeksellaceae;g__Epilithonimonas;s__Epilithonimonas_hominis	0.0	8.0	0.0	0.0	634.0	0.0	534.0	0.0	0.0	0.0	0.0	0.0	1176.0
d__Bacteria;k__unclassified_d__Bacteria;p__Firmicutes;c__Bacilli;o__Lactobacillales;f__Carnobacteriaceae;g__Carnobacterium;s__Carnobacterium_gallinarum	0.0	0.0	132.0	294.0	0.0	148.0	0.0	0.0	194.0	238.0	168.0	0.0	1174.0
d__Eukaryota;k__Fungi;p__Basidiomycota;c__Tremellomycetes;o__Tremellales;f__Naemateliaceae;g__Naematelia;s__Naematelia_encephala	1164.0	0.0	0.0	0.0	0.0	0.0	0.0	8.0	0.0	0.0	0.0	2.0	1174.0
d__Eukaryota;k__Fungi;p__Basidiomycota;c__Microbotryomycetes;o__Leucosporidiales;f__Leucosporidiaceae;g__Leucosporidium;s__Leucosporidium_creatinivorum	1166.0	0.0	0.0	0.0	0.0	0.0	0.0	4.0	0.0	0.0	0.0	2.0	1172.0
d__Bacteria;k__unclassified_d__Bacteria;p__Proteobacteria;c__Gammaproteobacteria;o__Pseudomonadales;f__Pseudomonadaceae;g__Pseudomonas;s__Pseudomonas_sp._GBPI_506	0.0	0.0	272.0	320.0	0.0	154.0	0.0	0.0	82.0	124.0	220.0	0.0	1172.0
d__Bacteria;k__unclassified_d__Bacteria;p__Proteobacteria;c__Gammaproteobacteria;o__Pseudomonadales;f__Pseudomonadaceae;g__Pseudomonas;s__Pseudomonas_japonica	116.0	30.0	246.0	212.0	42.0	118.0	42.0	14.0	62.0	96.0	184.0	8.0	1170.0
d__Bacteria;k__unclassified_d__Bacteria;p__Bacteroidota;c__Flavobacteriia;o__Flavobacteriales;f__Weeksellaceae;g__Kaistella;s__unclassified_g__Kaistella	0.0	4.0	0.0	0.0	534.0	0.0	632.0	0.0	0.0	0.0	0.0	0.0	1170.0
d__Bacteria;k__unclassified_d__Bacteria;p__Proteobacteria;c__Gammaproteobacteria;o__Pseudomonadales;f__Pseudomonadaceae;g__Pseudomonas;s__Pseudomonas_indica	0.0	0.0	264.0	202.0	0.0	154.0	0.0	0.0	146.0	206.0	198.0	0.0	1170.0
d__Bacteria;k__unclassified_d__Bacteria;p__Actinobacteria;c__Actinomycetia;o__Corynebacteriales;f__Mycobacteriaceae;g__Mycolicibacterium;s__Mycolicibacterium_conceptionense	246.0	80.0	246.0	84.0	104.0	24.0	84.0	68.0	36.0	34.0	126.0	38.0	1170.0
d__Bacteria;k__unclassified_d__Bacteria;p__Proteobacteria;c__Gammaproteobacteria;o__Pseudomonadales;f__Pseudomonadaceae;g__Pseudomonas;s__Pseudomonas_ovata	0.0	0.0	22.0	6.0	0.0	82.0	0.0	0.0	630.0	426.0	2.0	0.0	1168.0
d__Bacteria;k__unclassified_d__Bacteria;p__Proteobacteria;c__Alphaproteobacteria;o__Hyphomicrobiales;f__Brucellaceae;g__Brucella;s__Brucella_intermedia	300.0	52.0	264.0	126.0	100.0	24.0	94.0	26.0	20.0	18.0	84.0	56.0	1164.0
d__Bacteria;k__unclassified_d__Bacteria;p__Proteobacteria;c__Gammaproteobacteria;o__Enterobacterales;f__Enterobacteriaceae;g__Klebsiella;s__Klebsiella_variicola_CAG:634	0.0	62.0	0.0	0.0	0.0	294.0	0.0	0.0	504.0	304.0	0.0	0.0	1164.0
d__Bacteria;k__unclassified_d__Bacteria;p__Proteobacteria;c__Gammaproteobacteria;o__Pseudomonadales;f__Pseudomonadaceae;g__Pseudomonas;s__Pseudomonas_sp._SJZ131	0.0	0.0	150.0	194.0	0.0	312.0	2.0	0.0	96.0	180.0	230.0	0.0	1164.0
d__Bacteria;k__unclassified_d__Bacteria;p__Proteobacteria;c__Gammaproteobacteria;o__Pseudomonadales;f__Pseudomonadaceae;g__Pseudomonas;s__Pseudomonas_sp._TCU-HL1	48.0	26.0	220.0	154.0	32.0	206.0	16.0	8.0	124.0	128.0	198.0	2.0	1162.0
d__Bacteria;k__unclassified_d__Bacteria;p__Actinobacteria;c__Actinomycetia;o__Streptosporangiales;f__Streptosporangiaceae;g__Nonomuraea;s__Nonomuraea_mesophila	0.0	302.0	0.0	0.0	368.0	0.0	490.0	0.0	0.0	0.0	0.0	0.0	1160.0
d__Bacteria;k__unclassified_d__Bacteria;p__Proteobacteria;c__Gammaproteobacteria;o__Pseudomonadales;f__Pseudomonadaceae;g__Pseudomonas;s__Pseudomonas_sp._MWU16-30322	0.0	0.0	230.0	240.0	0.0	140.0	0.0	0.0	146.0	164.0	240.0	0.0	1160.0
d__Bacteria;k__unclassified_d__Bacteria;p__Actinobacteria;c__Actinomycetia;o__Propionibacteriales;f__Nocardioidaceae;g__Nocardioides;s__Nocardioides_alkalitolerans	0.0	0.0	0.0	0.0	636.0	0.0	520.0	0.0	0.0	0.0	0.0	0.0	1156.0
d__Bacteria;k__unclassified_d__Bacteria;p__Bacteroidota;c__Flavobacteriia;o__Flavobacteriales;f__Flavobacteriaceae;g__Flavobacterium;s__Flavobacterium_sp._JAS	0.0	0.0	92.0	148.0	0.0	250.0	0.0	0.0	250.0	270.0	146.0	0.0	1156.0
d__Bacteria;k__unclassified_d__Bacteria;p__Proteobacteria;c__Gammaproteobacteria;o__Moraxellales;f__Moraxellaceae;g__Acinetobacter;s__Acinetobacter_portensis	0.0	0.0	296.0	226.0	0.0	148.0	2.0	0.0	86.0	168.0	228.0	0.0	1154.0
d__Bacteria;k__unclassified_d__Bacteria;p__Proteobacteria;c__Gammaproteobacteria;o__Pseudomonadales;f__Pseudomonadaceae;g__Pseudomonas;s__Pseudomonas_sp._S31	0.0	0.0	202.0	238.0	0.0	226.0	0.0	0.0	122.0	182.0	178.0	0.0	1148.0
d__Bacteria;k__unclassified_d__Bacteria;p__Proteobacteria;c__Gammaproteobacteria;o__Pseudomonadales;f__Pseudomonadaceae;g__Pseudomonas;s__Pseudomonas_sp._GW456-12-1-14-LB3	0.0	0.0	190.0	188.0	0.0	278.0	0.0	0.0	128.0	160.0	198.0	0.0	1142.0
d__Bacteria;k__unclassified_d__Bacteria;p__Actinobacteria;c__Actinomycetia;o__Micrococcales;f__Dermatophilaceae;g__Mobilicoccus;s__Mobilicoccus_pelagius	0.0	288.0	0.0	0.0	360.0	0.0	492.0	0.0	0.0	2.0	0.0	0.0	1142.0
d__Bacteria;k__unclassified_d__Bacteria;p__Actinobacteria;c__Actinomycetia;o__Micrococcales;f__Microbacteriaceae;g__Microbacterium;s__Microbacterium_sp._SSW1-51	0.0	376.0	0.0	0.0	268.0	0.0	496.0	0.0	0.0	0.0	0.0	0.0	1140.0
d__Bacteria;k__unclassified_d__Bacteria;p__Firmicutes;c__Bacilli;o__Lactobacillales;f__Carnobacteriaceae;g__unclassified_f__Carnobacteriaceae;s__unclassified_f__Carnobacteriaceae	0.0	0.0	180.0	234.0	0.0	108.0	0.0	0.0	190.0	228.0	200.0	0.0	1140.0
d__Bacteria;k__unclassified_d__Bacteria;p__Bacteroidota;c__Flavobacteriia;o__Flavobacteriales;f__Weeksellaceae;g__Soonwooa;s__Soonwooa_buanensis	0.0	0.0	0.0	0.0	594.0	0.0	546.0	0.0	0.0	0.0	0.0	0.0	1140.0
d__Bacteria;k__unclassified_d__Bacteria;p__Bacteroidota;c__Flavobacteriia;o__Flavobacteriales;f__Flavobacteriaceae;g__Flavobacterium;s__Flavobacterium_sp._MDT1-60	0.0	0.0	106.0	136.0	0.0	254.0	0.0	0.0	194.0	282.0	162.0	0.0	1134.0
d__Bacteria;k__unclassified_d__Bacteria;p__Proteobacteria;c__Gammaproteobacteria;o__Moraxellales;f__Moraxellaceae;g__Acinetobacter;s__Acinetobacter_sp._YH12100	0.0	0.0	224.0	264.0	0.0	178.0	0.0	0.0	132.0	148.0	188.0	0.0	1134.0
[truncated: 3,740 more rows]
