# Supplementary material for: Dynamic Interplay between Microbiota Shifts and Differential Metabolites during Dairy Processing and Storage
Source: Molecules. 2024 Jun 9;29(12):2745. doi: 10.3390/molecules29122745 (PMC11206652; doi:10.3390/molecules29122745)
Supplement: Supplementary file 1 [file molecules-29-02745-s001.zip › Table S6 alpha Diversity Index Results.csv]

Sample	chao	shannon
RAw_fro_3	596	1.900432
RAw_fro_1	584	1.941478
RU_ref_2	674	2.460229
RU_ref_6	264	0.363353
RP_ref_1	588	1.107671
RAw_fro_2	588	1.910346
RAw_ref_3	608	2.368241
RU_ref_5	286	0.355336
RAw_ref_2	604	2.405902
RP_ref_3	331	0.734506
RAw_ref_1	607	2.462447
RP_ref_2	545	1.179904
