# Supplementary material for: Dynamic Interplay between Microbiota Shifts and Differential Metabolites during Dairy Processing and Storage
Source: Molecules. 2024 Jun 9;29(12):2745. doi: 10.3390/molecules29122745 (PMC11206652; doi:10.3390/molecules29122745)
Supplement: Supplementary file 1 [file molecules-29-02745-s001.zip › Table S7 KEGG orthology abundance Table.csv]

KO	KEGG Name	KO Description	Pathway ID	Pathway Description	Enzyme ID	Enzyme Description	Module ID	Module Description	Hyperlink	Total_reads	Gene_Count
K21965	ecpB, matC	Mat/Ecp fimbriae periplasmic chaperone	-	-	-	-	-	-	http://www.genome.jp/dbget-bin/www_bget?ko:K21965	25842	19
K11905	K11905	type VI secretion system protein	-	-	-	-	-	-	http://www.genome.jp/dbget-bin/www_bget?ko:K11905	22460	23
K25706	tsaD	tRNA N6-adenosine threonylcarbamoyltransferase [EC:2.3.1.234]	-	-	2.3.1.234	Transferases;Acyltransferases;Transferring groups other than aminoacyl groups;L-threonylcarbamoyladenylate:adenine37 in tRNA N6-L-threonylcarbamoyltransferase	-	-	http://www.genome.jp/dbget-bin/www_bget?ko:K25706	55770	25
K03789	rimI	[ribosomal protein S18]-alanine N-acetyltransferase [EC:2.3.1.266]	-	-	2.3.1.266	Transferases;Acyltransferases;Transferring groups other than aminoacyl groups;acetyl-CoA:N-terminal L-alanyl-[S18 protein of 30S ribosome] N-acetyltransferase	-	-	http://www.genome.jp/dbget-bin/www_bget?ko:K03789	79120	38
K02028	ABC.PA.A	polar amino acid transport system ATP-binding protein [EC:7.4.2.1]	-	-	7.4.2.1	Translocases;Catalysing the translocation of amino acids and peptides;Linked to the hydrolysis of a nucleoside triphosphate;ATP phosphohydrolase (ABC-type, polar-amino-acid-importing)	-	-	http://www.genome.jp/dbget-bin/www_bget?ko:K02028	161102	93
K01447	xlyAB	N-acetylmuramoyl-L-alanine amidase [EC:3.5.1.28]	-	-	3.5.1.28	Hydrolases;Acting on carbon-nitrogen bonds, other than peptide bonds;In linear amides;peptidoglycan amidohydrolase	-	-	http://www.genome.jp/dbget-bin/www_bget?ko:K01447	35082	31
K02030	ABC.PA.S	polar amino acid transport system substrate-binding protein	-	-	-	-	-	-	http://www.genome.jp/dbget-bin/www_bget?ko:K02030	380474	222
K18888	efrB, efrF	ATP-binding cassette, subfamily B, multidrug efflux pump	ko02010	ABC transporters	-	-	-	-	http://www.genome.jp/dbget-bin/www_bget?ko:K18888	75366	34
K18887	efrA, efrE	ATP-binding cassette, subfamily B, multidrug efflux pump	ko02010	ABC transporters	-	-	-	-	http://www.genome.jp/dbget-bin/www_bget?ko:K18887	138172	30
K00568	ubiG	2-polyprenyl-6-hydroxyphenyl methylase / 3-demethylubiquinone-9 3-methyltransferase [EC:2.1.1.222 2.1.1.64]	ko01100;ko01240;ko01110;ko00130	Metabolic pathways;Biosynthesis of cofactors;Biosynthesis of secondary metabolites;Ubiquinone and other terpenoid-quinone biosynthesis	2.1.1.64;2.1.1.222	Transferases;Transferring one-carbon groups;Methyltransferases;S-adenosyl-L-methionine:3-hydroxy-2-methoxy-5-methyl-6-(all-trans-polyprenyl)-1,4-benzoquinol 3-O-methyltransferase;Transferases;Transferring one-carbon groups;Methyltransferases;S-adenosyl-L-methionine:3-(all-trans-polyprenyl)benzene-1,2-diol 2-O-methyltransferase	M00117	Ubiquinone biosynthesis, prokaryotes, chorismate (+ polyprenyl-PP) => ubiquinol	http://www.genome.jp/dbget-bin/www_bget?ko:K00568	25544	11
K12308	bgaB, lacA	beta-galactosidase [EC:3.2.1.23]	ko00052	Galactose metabolism	3.2.1.23	Hydrolases;Glycosylases;Glycosidases, i.e. enzymes that hydrolyse O- and S-glycosyl compounds;beta-D-galactoside galactohydrolase	-	-	http://www.genome.jp/dbget-bin/www_bget?ko:K12308	89816	34
K07213	ATOX1, ATX1, copZ, golB	copper chaperone	ko04978	Mineral absorption	-	-	-	-	http://www.genome.jp/dbget-bin/www_bget?ko:K07213	22046	38
K15580	oppA, mppA	oligopeptide transport system substrate-binding protein	ko02010;ko01501;ko02024	ABC transporters;beta-Lactam resistance;Quorum sensing	-	-	-	-	http://www.genome.jp/dbget-bin/www_bget?ko:K15580	189030	94
K19275	aac3-II	aminoglycoside 3-N-acetyltransferase II [EC:2.3.1.81]	-	-	2.3.1.81	Transferases;Acyltransferases;Transferring groups other than aminoacyl groups;acetyl-CoA:2-deoxystreptamine-antibiotic N3-acetyltransferase	-	-	http://www.genome.jp/dbget-bin/www_bget?ko:K19275	70	2
K16088	TC.FEV.OM1, fhuE, fpvA, fptA	outer-membrane receptor for ferric coprogen and ferric-rhodotorulic acid	-	-	-	-	-	-	http://www.genome.jp/dbget-bin/www_bget?ko:K16088	171104	203
K06911	PIR	quercetin 2,3-dioxygenase [EC:1.13.11.24]	-	-	1.13.11.24	Oxidoreductases;Acting on single donors with incorporation of molecular oxygen (oxygenases);With incorporation of two atoms of oxygen;quercetin:oxygen 2,3-oxidoreductase (ring-opening)	-	-	http://www.genome.jp/dbget-bin/www_bget?ko:K06911	59492	60
K06962	K06962	uncharacterized protein	-	-	-	-	-	-	http://www.genome.jp/dbget-bin/www_bget?ko:K06962	16306	9
K03781	katE, CAT, catB, srpA	catalase [EC:1.11.1.6]	ko04068;ko01200;ko04016;ko05208;ko04212;ko01110;ko04213;ko04146;ko04011;ko00630;ko00380;ko04211;ko05022;ko05014;ko01100	FoxO signaling pathway;Carbon metabolism;MAPK signaling pathway - plant;Chemical carcinogenesis - reactive oxygen species;Longevity regulating pathway - worm;Biosynthesis of secondary metabolites;Longevity regulating pathway - multiple species;Peroxisome;MAPK signaling pathway - yeast;Glyoxylate and dicarboxylate metabolism;Tryptophan metabolism;Longevity regulating pathway;Pathways of neurodegen…	1.11.1.6	Oxidoreductases;Acting on a peroxide as acceptor;Peroxidases;hydrogen-peroxide:hydrogen-peroxide oxidoreductase	M00532	Photorespiration	http://www.genome.jp/dbget-bin/www_bget?ko:K03781	173748	84
K01968	E6.4.1.4A	3-methylcrotonyl-CoA carboxylase alpha subunit [EC:6.4.1.4]	ko01100;ko00280	Metabolic pathways;Valine, leucine and isoleucine degradation	6.4.1.4	Ligases;Forming carbon-carbon bonds;Ligases that form carbon-carbon bonds (only sub-subclass identified to date);3-methylcrotonoyl-CoA:carbon-dioxide ligase (ADP-forming)	M00036	Leucine degradation, leucine => acetoacetate + acetyl-CoA	http://www.genome.jp/dbget-bin/www_bget?ko:K01968	15004	26
K11144	dnaI	primosomal protein DnaI	-	-	-	-	-	-	http://www.genome.jp/dbget-bin/www_bget?ko:K11144	28032	9
K03346	dnaB	replication initiation and membrane attachment protein	-	-	-	-	-	-	http://www.genome.jp/dbget-bin/www_bget?ko:K03346	30138	11
K07738	nrdR	transcriptional repressor NrdR	-	-	-	-	-	-	http://www.genome.jp/dbget-bin/www_bget?ko:K07738	33600	19
K06917	selU, mnmH	tRNA 2-selenouridine synthase [EC:2.9.1.3]	-	-	2.9.1.3	Transferases;Transferring selenium-containing groups;Selenotransferases;geranyl diphosphate/selenophosphate:tRNA 5-methylaminomethyl-2-thiouridine34 geranyl/selenophosphatetransferase	-	-	http://www.genome.jp/dbget-bin/www_bget?ko:K06917	20150	20
K00135	gabD	succinate-semialdehyde dehydrogenase / glutarate-semialdehyde dehydrogenase [EC:1.2.1.16 1.2.1.79 1.2.1.20]	ko00760;ko01100;ko01120;ko00350;ko00650;ko00310;ko00250	Nicotinate and nicotinamide metabolism;Metabolic pathways;Microbial metabolism in diverse environments;Tyrosine metabolism;Butanoate metabolism;Lysine degradation;Alanine, aspartate and glutamate metabolism	1.2.1.79;1.2.1.16;1.2.1.20	Oxidoreductases;Acting on the aldehyde or oxo group of donors;With NAD+ or NADP+ as acceptor;succinate-semialdehyde:NADP+ oxidoreductase;Oxidoreductases;Acting on the aldehyde or oxo group of donors;With NAD+ or NADP+ as acceptor;succinate-semialdehyde:NAD(P)+ oxidoreductase;Oxidoreductases;Acting on the aldehyde or oxo group of donors;With NAD+ or NADP+ as acceptor;glutarate-semialdehyde:NADP+ o…	M00027;M00957;M00956	GABA (gamma-Aminobutyrate) shunt;Lysine degradation, bacteria, L-lysine => glutarate => succinate/acetyl-CoA;Lysine degradation, bacteria, L-lysine => succinate	http://www.genome.jp/dbget-bin/www_bget?ko:K00135	160770	82
K05896	scpA	segregation and condensation protein A	-	-	-	-	-	-	http://www.genome.jp/dbget-bin/www_bget?ko:K05896	74960	19
K09780	K09780	uncharacterized protein	-	-	-	-	-	-	http://www.genome.jp/dbget-bin/www_bget?ko:K09780	9008	14
K06006	cpxP, spy	periplasmic protein CpxP/Spy	-	-	-	-	-	-	http://www.genome.jp/dbget-bin/www_bget?ko:K06006	32256	20
K02484	K02484	two-component system, OmpR family, sensor kinase [EC:2.7.13.3]	-	-	2.7.13.3	Transferases;Transferring phosphorus-containing groups;Protein-histidine kinases;ATP:protein-L-histidine N-phosphotransferase	-	-	http://www.genome.jp/dbget-bin/www_bget?ko:K02484	118500	44
K07401	K07401	selenoprotein W-related protein	-	-	-	-	-	-	http://www.genome.jp/dbget-bin/www_bget?ko:K07401	7522	9
K07001	K07001	NTE family protein	-	-	-	-	-	-	http://www.genome.jp/dbget-bin/www_bget?ko:K07001	63590	73
K03522	fixB, etfA	electron transfer flavoprotein alpha subunit	-	-	-	-	-	-	http://www.genome.jp/dbget-bin/www_bget?ko:K03522	56242	15
K02469	gyrA	DNA gyrase subunit A [EC:5.6.2.2]	-	-	5.6.2.2	Isomerases;Isomerases altering macromolecular conformation;Enzymes altering nucleic acid conformation;DNA topoisomerase (ATP-hydrolysing)	-	-	http://www.genome.jp/dbget-bin/www_bget?ko:K02469	260490	54
K14261	alaC	alanine-synthesizing transaminase [EC:2.6.1.-]	-	-	-	-	-	-	http://www.genome.jp/dbget-bin/www_bget?ko:K14261	20758	10
K06076	fadL	long-chain fatty acid transport protein	-	-	-	-	-	-	http://www.genome.jp/dbget-bin/www_bget?ko:K06076	65656	52
K06287	yhdE	nucleoside triphosphate pyrophosphatase [EC:3.6.1.-]	ko01100;ko01232;ko00240	Metabolic pathways;Nucleotide metabolism;Pyrimidine metabolism	-	-	-	-	http://www.genome.jp/dbget-bin/www_bget?ko:K06287	76842	27
K22105	fabR	TetR/AcrR family transcriptional regulator, fatty acid biosynthesis regulator	-	-	-	-	-	-	http://www.genome.jp/dbget-bin/www_bget?ko:K22105	26910	7
K00322	sthA, udhA	NAD(P) transhydrogenase [EC:1.6.1.1]	ko00760;ko01100	Nicotinate and nicotinamide metabolism;Metabolic pathways	1.6.1.1	Oxidoreductases;Acting on NADH or NADPH;With NAD+ or NADP+ as acceptor;NADPH:NAD+ oxidoreductase (Si-specific)	-	-	http://www.genome.jp/dbget-bin/www_bget?ko:K00322	29022	10
K04761	oxyR	LysR family transcriptional regulator, hydrogen peroxide-inducible genes activator	ko02026	Biofilm formation - Escherichia coli	-	-	-	-	http://www.genome.jp/dbget-bin/www_bget?ko:K04761	30744	14
K06969	rlmI	23S rRNA (cytosine1962-C5)-methyltransferase [EC:2.1.1.191]	-	-	2.1.1.191	Transferases;Transferring one-carbon groups;Methyltransferases;S-adenosyl-L-methionine:23S rRNA (cytosine1962-C5)-methyltransferase	-	-	http://www.genome.jp/dbget-bin/www_bget?ko:K06969	65558	35
K19170	dndC	DNA sulfur modification protein DndC	-	-	-	-	-	-	http://www.genome.jp/dbget-bin/www_bget?ko:K19170	3806	4
K12257	secDF	SecD/SecF fusion protein	ko02024;ko03060;ko03070	Quorum sensing;Protein export;Bacterial secretion system	-	-	-	-	http://www.genome.jp/dbget-bin/www_bget?ko:K12257	13214	12
K22132	tcdA	tRNA threonylcarbamoyladenosine dehydratase	-	-	-	-	-	-	http://www.genome.jp/dbget-bin/www_bget?ko:K22132	32444	20
K13288	orn, REX2, REXO2	oligoribonuclease [EC:3.1.-.-]	ko03008	Ribosome biogenesis in eukaryotes	-	-	-	-	http://www.genome.jp/dbget-bin/www_bget?ko:K13288	34972	14
K06949	rsgA, engC	ribosome biogenesis GTPase / thiamine phosphate phosphatase [EC:3.6.1.- 3.1.3.100]	ko00730;ko01100	Thiamine metabolism;Metabolic pathways	3.1.3.100	Hydrolases;Acting on ester bonds;Phosphoric-monoester hydrolases;thiamine phosphate phosphohydrolase	-	-	http://www.genome.jp/dbget-bin/www_bget?ko:K06949	78066	35
K03676	grxC, GLRX, GLRX2	glutaredoxin 3	-	-	-	-	-	-	http://www.genome.jp/dbget-bin/www_bget?ko:K03676	12750	23
K03071	secB	preprotein translocase subunit SecB	ko03070;ko02024;ko03060	Bacterial secretion system;Quorum sensing;Protein export	-	-	-	-	http://www.genome.jp/dbget-bin/www_bget?ko:K03071	16156	13
K00208	fabI	enoyl-[acyl-carrier protein] reductase I [EC:1.3.1.9 1.3.1.10]	ko01212;ko01100;ko01240;ko01110;ko00333;ko00061;ko00780	Fatty acid metabolism;Metabolic pathways;Biosynthesis of cofactors;Biosynthesis of secondary metabolites;Prodigiosin biosynthesis;Fatty acid biosynthesis;Biotin metabolism	1.3.1.9;1.3.1.10	Oxidoreductases;Acting on the CH-CH group of donors;With NAD+ or NADP+ as acceptor;acyl-[acyl-carrier protein]:NAD+ oxidoreductase;Oxidoreductases;Acting on the CH-CH group of donors;With NAD+ or NADP+ as acceptor;acyl-[acyl-carrier protein]:NADP+ oxidoreductase (Si-specific)	M00083;M00572	Fatty acid biosynthesis, elongation;Pimeloyl-ACP biosynthesis, BioC-BioH pathway, malonyl-ACP => pimeloyl-ACP	http://www.genome.jp/dbget-bin/www_bget?ko:K00208	15478	11
K02462	gspM	general secretion pathway protein M	ko03070;ko05111	Bacterial secretion system;Biofilm formation - Vibrio cholerae	-	-	-	-	http://www.genome.jp/dbget-bin/www_bget?ko:K02462	12508	15
K00395	aprB	adenylylsulfate reductase, subunit B [EC:1.8.99.2]	ko00920;ko01120;ko01100	Sulfur metabolism;Microbial metabolism in diverse environments;Metabolic pathways	1.8.99.2	Oxidoreductases;Acting on a sulfur group of donors;With unknown physiological acceptors;AMP,sulfite:acceptor oxidoreductase (adenosine-5'-phosphosulfate-forming)	M00596	Dissimilatory sulfate reduction, sulfate => H2S	http://www.genome.jp/dbget-bin/www_bget?ko:K00395	72	1
K13028	oxdA	aliphatic aldoxime dehydratase [EC:4.8.1.2]	-	-	4.8.1.2	Lyases;Nitrogen-oxygen lyases;Hydro-lyases;aliphatic aldoxime hydro-lyase (aliphatic-nitrile-forming)	-	-	http://www.genome.jp/dbget-bin/www_bget?ko:K13028	1798	2
K07497	K07497	putative transposase	-	-	-	-	-	-	http://www.genome.jp/dbget-bin/www_bget?ko:K07497	1090094	302
K01714	dapA	4-hydroxy-tetrahydrodipicolinate synthase [EC:4.3.3.7]	ko00300;ko01230;ko01120;ko00261;ko01110;ko01100	Lysine biosynthesis;Biosynthesis of amino acids;Microbial metabolism in diverse environments;Monobactam biosynthesis;Biosynthesis of secondary metabolites;Metabolic pathways	4.3.3.7	Lyases;Carbon-nitrogen lyases;Amine-lyases;L-aspartate-4-semialdehyde hydro-lyase [adding pyruvate and cyclizing (4S)-4-hydroxy-2,3,4,5-tetrahydro-(2S)-dipicolinate-forming]	M00526;M00527;M00525;M00016	Lysine biosynthesis, DAP dehydrogenase pathway, aspartate => lysine;Lysine biosynthesis, DAP aminotransferase pathway, aspartate => lysine;Lysine biosynthesis, acetyl-DAP pathway, aspartate => lysine;Lysine biosynthesis, succinyl-DAP pathway, aspartate => lysine	http://www.genome.jp/dbget-bin/www_bget?ko:K01714	166176	82
K03782	katG	catalase-peroxidase [EC:1.11.1.21]	ko00940;ko00983;ko00380;ko00360;ko01100;ko01110	Phenylpropanoid biosynthesis;Drug metabolism - other enzymes;Tryptophan metabolism;Phenylalanine metabolism;Metabolic pathways;Biosynthesis of secondary metabolites	1.11.1.21	Oxidoreductases;Acting on a peroxide as acceptor;Peroxidases;donor:hydrogen-peroxide oxidoreductase	-	-	http://www.genome.jp/dbget-bin/www_bget?ko:K03782	102434	23
K18967	dge1	diguanylate cyclase [EC:2.7.7.65]	-	-	2.7.7.65	Transferases;Transferring phosphorus-containing groups;Nucleotidyltransferases;GTP:GTP guanylyltransferase (cyclizing)	-	-	http://www.genome.jp/dbget-bin/www_bget?ko:K18967	25382	10
K03415	cheV	two-component system, chemotaxis family, chemotaxis protein CheV	ko02020;ko02030	Two-component system;Bacterial chemotaxis	-	-	-	-	http://www.genome.jp/dbget-bin/www_bget?ko:K03415	35276	15
K19745	acuI	acrylyl-CoA reductase (NADPH) [EC:1.3.1.-]	ko00640;ko01100	Propanoate metabolism;Metabolic pathways	-	-	-	-	http://www.genome.jp/dbget-bin/www_bget?ko:K19745	27400	15
K02029	ABC.PA.P	polar amino acid transport system permease protein	-	-	-	-	-	-	http://www.genome.jp/dbget-bin/www_bget?ko:K02029	307268	138
K11530	lsrG	(4S)-4-hydroxy-5-phosphonooxypentane-2,3-dione isomerase [EC:5.3.1.32]	ko02024	Quorum sensing	5.3.1.32	Isomerases;Intramolecular oxidoreductases;Interconverting aldoses and ketoses, and related compounds;(2S)-2-hydroxy-3,4-dioxopentyl phosphate aldose-ketose-isomerase	-	-	http://www.genome.jp/dbget-bin/www_bget?ko:K11530	4008	5
K08321	lsrF	3-hydroxy-5-phosphonooxypentane-2,4-dione thiolase [EC:2.3.1.245]	ko02024	Quorum sensing	2.3.1.245	Transferases;Acyltransferases;Transferring groups other than aminoacyl groups;acetyl-CoA:glycerone phosphate C-acetyltransferase	-	-	http://www.genome.jp/dbget-bin/www_bget?ko:K08321	14586	2
K10555	lsrB	AI-2 transport system substrate-binding protein	ko02024;ko02010	Quorum sensing;ABC transporters	-	-	-	-	http://www.genome.jp/dbget-bin/www_bget?ko:K10555	15084	2
K10557	lsrD	AI-2 transport system permease protein	ko02010;ko02024	ABC transporters;Quorum sensing	-	-	-	-	http://www.genome.jp/dbget-bin/www_bget?ko:K10557	19238	4
K10556	lsrC	AI-2 transport system permease protein	ko02010;ko02024	ABC transporters;Quorum sensing	-	-	-	-	http://www.genome.jp/dbget-bin/www_bget?ko:K10556	18596	3
K10558	lsrA, ego	AI-2 transport system ATP-binding protein	ko02010;ko02024	ABC transporters;Quorum sensing	-	-	-	-	http://www.genome.jp/dbget-bin/www_bget?ko:K10558	20670	3
K11531	lsrR	lsr operon transcriptional repressor	ko02024;ko02026	Quorum sensing;Biofilm formation - Escherichia coli	-	-	-	-	http://www.genome.jp/dbget-bin/www_bget?ko:K11531	17708	4
K11216	lsrK	autoinducer-2 kinase [EC:2.7.1.189]	ko02024	Quorum sensing	2.7.1.189	Transferases;Transferring phosphorus-containing groups;Phosphotransferases with an alcohol group as acceptor;ATP:(S)-4,5-dihydroxypentane-2,3-dione 5-phosphotransferase	-	-	http://www.genome.jp/dbget-bin/www_bget?ko:K11216	20244	6
K02526	kdgT	2-keto-3-deoxygluconate permease	-	-	-	-	-	-	http://www.genome.jp/dbget-bin/www_bget?ko:K02526	23384	8
K08313	fsaA, mipB	fructose-6-phosphate aldolase 1 [EC:4.1.2.-]	-	-	-	-	-	-	http://www.genome.jp/dbget-bin/www_bget?ko:K08313	24256	5
K04069	pflA, pflC, pflE	pyruvate formate lyase activating enzyme [EC:1.97.1.4]	-	-	1.97.1.4	Oxidoreductases;Other oxidoreductases;Sole sub-subclass for oxidoreductases that do not belong in the other subclasses;[formate C-acetyltransferase]-glycine dihydroflavodoxin:S-adenosyl-L-methionine oxidoreductase (S-adenosyl-L-methionine cleaving)	-	-	http://www.genome.jp/dbget-bin/www_bget?ko:K04069	123800	25
K03077	araD, ulaF, sgaE, sgbE	L-ribulose-5-phosphate 4-epimerase [EC:5.1.3.4]	ko01120;ko01100;ko00053;ko00040	Microbial metabolism in diverse environments;Metabolic pathways;Ascorbate and aldarate metabolism;Pentose and glucuronate interconversions	5.1.3.4	Isomerases;Racemases and epimerases;Acting on carbohydrates and derivatives;L-ribulose-5-phosphate 4-epimerase	M00550	Ascorbate degradation, ascorbate => D-xylulose-5P	http://www.genome.jp/dbget-bin/www_bget?ko:K03077	74146	24
K04062	osmB	osmotically inducible lipoprotein OsmB	-	-	-	-	-	-	http://www.genome.jp/dbget-bin/www_bget?ko:K04062	2022	5
K03113	EIF1, SUI1	translation initiation factor 1	-	-	-	-	-	-	http://www.genome.jp/dbget-bin/www_bget?ko:K03113	11382	10
K01591	pyrF	orotidine-5'-phosphate decarboxylase [EC:4.1.1.23]	ko00240;ko01240;ko01100	Pyrimidine metabolism;Biosynthesis of cofactors;Metabolic pathways	4.1.1.23	Lyases;Carbon-carbon lyases;Carboxy-lyases;orotidine-5'-phosphate carboxy-lyase (UMP-forming)	M00051	De novo pyrimidine biosynthesis, glutamine (+ PRPP) => UMP	http://www.genome.jp/dbget-bin/www_bget?ko:K01591	83234	28
K19804	lapB	lipopolysaccharide assembly protein B	-	-	-	-	-	-	http://www.genome.jp/dbget-bin/www_bget?ko:K19804	14706	6
K08992	lapA	lipopolysaccharide assembly protein A	-	-	-	-	-	-	http://www.genome.jp/dbget-bin/www_bget?ko:K08992	6036	13
K01096	pgpB	phosphatidylglycerophosphatase B [EC:3.1.3.27 3.6.1.75 3.1.3.4 3.6.1.27]	ko01100;ko00564	Metabolic pathways;Glycerophospholipid metabolism	3.6.1.75;3.6.1.27;3.1.3.4;3.1.3.27	Hydrolases;Acting on acid anhydrides;In phosphorus-containing anhydrides;1,2-diacyl-sn-glycerol 3-phosphate phosphohydrolase;Hydrolases;Acting on acid anhydrides;In phosphorus-containing anhydrides;ditrans,octacis-undecaprenyl-diphosphate phosphohydrolase;Hydrolases;Acting on ester bonds;Phosphoric-monoester hydrolases;diacylglycerol-3-phosphate phosphohydrolase;Hydrolases;Acting on ester bonds;P…	-	-	http://www.genome.jp/dbget-bin/www_bget?ko:K01096	12556	6
K01497	ribA, RIB1	GTP cyclohydrolase II [EC:3.5.4.25]	ko02024;ko00740;ko00790;ko01240;ko01100;ko01110	Quorum sensing;Riboflavin metabolism;Folate biosynthesis;Biosynthesis of cofactors;Metabolic pathways;Biosynthesis of secondary metabolites	3.5.4.25	Hydrolases;Acting on carbon-nitrogen bonds, other than peptide bonds;In cyclic amidines;GTP 7,8-8,9-dihydrolase (formate-releasing, phosphate-releasing)	M00911;M00125	Riboflavin biosynthesis, fungi, GTP => riboflavin/FMN/FAD;Riboflavin biosynthesis, plants and bacteria, GTP => riboflavin/FMN/FAD	http://www.genome.jp/dbget-bin/www_bget?ko:K01497	21782	17
K01681	ACO, acnA	aconitate hydratase [EC:4.2.1.3]	ko01120;ko01100;ko01230;ko01210;ko00630;ko00720;ko01110;ko01200;ko00020	Microbial metabolism in diverse environments;Metabolic pathways;Biosynthesis of amino acids;2-Oxocarboxylic acid metabolism;Glyoxylate and dicarboxylate metabolism;Carbon fixation pathways in prokaryotes;Biosynthesis of secondary metabolites;Carbon metabolism;Citrate cycle (TCA cycle)	4.2.1.3	Lyases;Carbon-oxygen lyases;Hydro-lyases;citrate(isocitrate) hydro-lyase (cis-aconitate-forming)	M00012;M00010;M00740;M00173;M00009	Glyoxylate cycle;Citrate cycle, first carbon oxidation, oxaloacetate => 2-oxoglutarate;Methylaspartate cycle;Reductive citrate cycle (Arnon-Buchanan cycle);Citrate cycle (TCA cycle, Krebs cycle)	http://www.genome.jp/dbget-bin/www_bget?ko:K01681	160306	42
K03168	topA	DNA topoisomerase I [EC:5.6.2.1]	-	-	5.6.2.1	Isomerases;Isomerases altering macromolecular conformation;Enzymes altering nucleic acid conformation;DNA topoisomerase	-	-	http://www.genome.jp/dbget-bin/www_bget?ko:K03168	214436	63
K04774	sohB	serine protease SohB [EC:3.4.21.-]	-	-	-	-	-	-	http://www.genome.jp/dbget-bin/www_bget?ko:K04774	20546	11
K19221	cobA, btuR	cob(I)alamin adenosyltransferase [EC:2.5.1.17]	ko00860;ko01100;ko01240	Porphyrin metabolism;Metabolic pathways;Biosynthesis of cofactors	2.5.1.17	Transferases;Transferring alkyl or aryl groups, other than methyl groups;Transferring alkyl or aryl groups, other than methyl groups (only sub-subclass identified to date);ATP:cob(II)alamin Cobeta-adenosyltransferase	M00122	Cobalamin biosynthesis, cobyrinate a,c-diamide => cobalamin	http://www.genome.jp/dbget-bin/www_bget?ko:K19221	16574	12
K06178	rluB	23S rRNA pseudouridine2605 synthase [EC:5.4.99.22]	-	-	5.4.99.22	Isomerases;Intramolecular transferases;Transferring other groups;23S rRNA-uridine2605 uracil mutase	-	-	http://www.genome.jp/dbget-bin/www_bget?ko:K06178	89608	31
K07053	E3.1.3.97	3',5'-nucleoside bisphosphate phosphatase [EC:3.1.3.97]	-	-	3.1.3.97	Hydrolases;Acting on ester bonds;Phosphoric-monoester hydrolases;nucleoside-3',5'-bisphosphate 3'-phosphohydrolase	-	-	http://www.genome.jp/dbget-bin/www_bget?ko:K07053	33644	17
K01657	trpE	anthranilate synthase component I [EC:4.1.3.27]	ko01110;ko01100;ko00405;ko02024;ko02025;ko00400;ko01230	Biosynthesis of secondary metabolites;Metabolic pathways;Phenazine biosynthesis;Quorum sensing;Biofilm formation - Pseudomonas aeruginosa;Phenylalanine, tyrosine and tryptophan biosynthesis;Biosynthesis of amino acids	4.1.3.27	Lyases;Carbon-carbon lyases;Oxo-acid-lyases;chorismate pyruvate-lyase (amino-accepting anthranilate-forming)	M00023	Tryptophan biosynthesis, chorismate => tryptophan	http://www.genome.jp/dbget-bin/www_bget?ko:K01657	64402	32
K01658	trpG	anthranilate synthase component II [EC:4.1.3.27]	ko02024;ko02025;ko00400;ko01230;ko01100;ko01110;ko00405	Quorum sensing;Biofilm formation - Pseudomonas aeruginosa;Phenylalanine, tyrosine and tryptophan biosynthesis;Biosynthesis of amino acids;Metabolic pathways;Biosynthesis of secondary metabolites;Phenazine biosynthesis	4.1.3.27	Lyases;Carbon-carbon lyases;Oxo-acid-lyases;chorismate pyruvate-lyase (amino-accepting anthranilate-forming)	M00023	Tryptophan biosynthesis, chorismate => tryptophan	http://www.genome.jp/dbget-bin/www_bget?ko:K01658	21256	19
K00766	trpD	anthranilate phosphoribosyltransferase [EC:2.4.2.18]	ko01110;ko01100;ko00400;ko01230	Biosynthesis of secondary metabolites;Metabolic pathways;Phenylalanine, tyrosine and tryptophan biosynthesis;Biosynthesis of amino acids	2.4.2.18	Transferases;Glycosyltransferases;Pentosyltransferases;N-(5-phospho-D-ribosyl)-anthranilate:diphosphate phospho-alpha-D-ribosyltransferase	M00023	Tryptophan biosynthesis, chorismate => tryptophan	http://www.genome.jp/dbget-bin/www_bget?ko:K00766	48754	27
K13498	trpCF	indole-3-glycerol phosphate synthase / phosphoribosylanthranilate isomerase [EC:4.1.1.48 5.3.1.24]	ko00400;ko01230;ko01110;ko01100	Phenylalanine, tyrosine and tryptophan biosynthesis;Biosynthesis of amino acids;Biosynthesis of secondary metabolites;Metabolic pathways	4.1.1.48;5.3.1.24	Lyases;Carbon-carbon lyases;Carboxy-lyases;1-(2-carboxyphenylamino)-1-deoxy-D-ribulose-5-phosphate carboxy-lyase [cyclizing 1-C-(indol-3-yl)glycerol-3-phosphate-forming];Isomerases;Intramolecular oxidoreductases;Interconverting aldoses and ketoses, and related compounds;N-(5-phospho-beta-D-ribosyl)anthranilate aldose-ketose-isomerase	M00023	Tryptophan biosynthesis, chorismate => tryptophan	http://www.genome.jp/dbget-bin/www_bget?ko:K13498	18058	6
K01696	trpB	tryptophan synthase beta chain [EC:4.2.1.20]	ko01100;ko01110;ko00260;ko00400;ko01230	Metabolic pathways;Biosynthesis of secondary metabolites;Glycine, serine and threonine metabolism;Phenylalanine, tyrosine and tryptophan biosynthesis;Biosynthesis of amino acids	4.2.1.20	Lyases;Carbon-oxygen lyases;Hydro-lyases;L-serine hydro-lyase [adding 1-C-(indol-3-yl)glycerol 3-phosphate, L-tryptophan and D-glyceraldehyde-3-phosphate-forming]	M00023	Tryptophan biosynthesis, chorismate => tryptophan	http://www.genome.jp/dbget-bin/www_bget?ko:K01696	42796	22
K01695	trpA	tryptophan synthase alpha chain [EC:4.2.1.20]	ko00260;ko01100;ko01110;ko00400;ko01230	Glycine, serine and threonine metabolism;Metabolic pathways;Biosynthesis of secondary metabolites;Phenylalanine, tyrosine and tryptophan biosynthesis;Biosynthesis of amino acids	4.2.1.20	Lyases;Carbon-oxygen lyases;Hydro-lyases;L-serine hydro-lyase [adding 1-C-(indol-3-yl)glycerol 3-phosphate, L-tryptophan and D-glyceraldehyde-3-phosphate-forming]	M00023	Tryptophan biosynthesis, chorismate => tryptophan	http://www.genome.jp/dbget-bin/www_bget?ko:K01695	90938	25
K07275	ompW	outer membrane protein	-	-	-	-	-	-	http://www.genome.jp/dbget-bin/www_bget?ko:K07275	23184	15
K06190	ispZ	intracellular septation protein	-	-	-	-	-	-	http://www.genome.jp/dbget-bin/www_bget?ko:K06190	18126	12
K10806	yciA	acyl-CoA thioesterase YciA [EC:3.1.2.-]	ko01040	Biosynthesis of unsaturated fatty acids	-	-	-	-	http://www.genome.jp/dbget-bin/www_bget?ko:K10806	11064	7
K03832	tonB	periplasmic protein TonB	-	-	-	-	-	-	http://www.genome.jp/dbget-bin/www_bget?ko:K03832	72978	68
K06131	clsA_B	cardiolipin synthase A/B [EC:2.7.8.-]	ko01100;ko00564	Metabolic pathways;Glycerophospholipid metabolism	-	-	-	-	http://www.genome.jp/dbget-bin/www_bget?ko:K06131	145014	52
K09901	K09901	uncharacterized protein	-	-	-	-	-	-	http://www.genome.jp/dbget-bin/www_bget?ko:K09901	4362	3
K10823	oppF	oligopeptide transport system ATP-binding protein	ko02024;ko02010;ko01501	Quorum sensing;ABC transporters;beta-Lactam resistance	-	-	-	-	http://www.genome.jp/dbget-bin/www_bget?ko:K10823	92092	15
K15583	oppD	oligopeptide transport system ATP-binding protein	ko02024;ko02010;ko01501	Quorum sensing;ABC transporters;beta-Lactam resistance	-	-	-	-	http://www.genome.jp/dbget-bin/www_bget?ko:K15583	46652	14
K15582	oppC	oligopeptide transport system permease protein	ko02024;ko02010;ko01501	Quorum sensing;ABC transporters;beta-Lactam resistance	-	-	-	-	http://www.genome.jp/dbget-bin/www_bget?ko:K15582	91998	20
K15581	oppB	oligopeptide transport system permease protein	ko02024;ko01501;ko02010	Quorum sensing;beta-Lactam resistance;ABC transporters	-	-	-	-	http://www.genome.jp/dbget-bin/www_bget?ko:K15581	88936	16
K04072	adhE	acetaldehyde dehydrogenase / alcohol dehydrogenase [EC:1.2.1.10 1.1.1.1]	ko01100;ko01120;ko00350;ko05146;ko00071;ko01110;ko00625;ko01220;ko00650;ko00620;ko00010;ko00626	Metabolic pathways;Microbial metabolism in diverse environments;Tyrosine metabolism;Amoebiasis;Fatty acid degradation;Biosynthesis of secondary metabolites;Chloroalkane and chloroalkene degradation;Degradation of aromatic compounds;Butanoate metabolism;Pyruvate metabolism;Glycolysis / Gluconeogenesis;Naphthalene degradation	1.2.1.10;1.1.1.1	Oxidoreductases;Acting on the aldehyde or oxo group of donors;With NAD+ or NADP+ as acceptor;acetaldehyde:NAD+ oxidoreductase (CoA-acetylating);Oxidoreductases;Acting on the CH-OH group of donors;With NAD+ or NADP+ as acceptor;alcohol:NAD+ oxidoreductase	-	-	http://www.genome.jp/dbget-bin/www_bget?ko:K04072	34200	18
K00857	tdk, TK	thymidine kinase [EC:2.7.1.21]	ko00240;ko00983;ko01100;ko01232	Pyrimidine metabolism;Drug metabolism - other enzymes;Metabolic pathways;Nucleotide metabolism	2.7.1.21	Transferases;Transferring phosphorus-containing groups;Phosphotransferases with an alcohol group as acceptor;ATP:thymidine 5'-phosphotransferase	-	-	http://www.genome.jp/dbget-bin/www_bget?ko:K00857	32398	15
K03746	hns	DNA-binding protein H-NS	-	-	-	-	-	-	http://www.genome.jp/dbget-bin/www_bget?ko:K03746	10970	11
K08679	GAE, cap1J	UDP-glucuronate 4-epimerase [EC:5.1.3.6]	ko00520;ko01250;ko00541;ko01240;ko00053;ko01100	Amino sugar and nucleotide sugar metabolism;Biosynthesis of nucleotide sugars;O-Antigen nucleotide sugar biosynthesis;Biosynthesis of cofactors;Ascorbate and aldarate metabolism;Metabolic pathways	5.1.3.6	Isomerases;Racemases and epimerases;Acting on carbohydrates and derivatives;UDP-glucuronate 4-epimerase	-	-	http://www.genome.jp/dbget-bin/www_bget?ko:K08679	17760	8
K00012	UGDH, ugd	UDPglucose 6-dehydrogenase [EC:1.1.1.22]	ko00053;ko01240;ko01100;ko00541;ko01250;ko00520;ko00040	Ascorbate and aldarate metabolism;Biosynthesis of cofactors;Metabolic pathways;O-Antigen nucleotide sugar biosynthesis;Biosynthesis of nucleotide sugars;Amino sugar and nucleotide sugar metabolism;Pentose and glucuronate interconversions	1.1.1.22	Oxidoreductases;Acting on the CH-OH group of donors;With NAD+ or NADP+ as acceptor;UDP-alpha-D-glucose:NAD+ 6-oxidoreductase	M00129;M00014	Ascorbate biosynthesis, animals, glucose-1P => ascorbate;Glucuronate pathway (uronate pathway)	http://www.genome.jp/dbget-bin/www_bget?ko:K00012	158254	52
K02485	rssB, hnr	two-component system, response regulator	-	-	-	-	-	-	http://www.genome.jp/dbget-bin/www_bget?ko:K02485	13446	6
K09858	K09858	SEC-C motif domain protein	-	-	-	-	-	-	http://www.genome.jp/dbget-bin/www_bget?ko:K09858	28752	19
K01433	purU	formyltetrahydrofolate deformylase [EC:3.5.1.10]	ko00670;ko01100;ko00630	One carbon pool by folate;Metabolic pathways;Glyoxylate and dicarboxylate metabolism	3.5.1.10	Hydrolases;Acting on carbon-nitrogen bonds, other than peptide bonds;In linear amides;10-formyltetrahydrofolate amidohydrolase	-	-	http://www.genome.jp/dbget-bin/www_bget?ko:K01433	83338	21
K02031	ddpD	peptide/nickel transport system ATP-binding protein	ko02024	Quorum sensing	-	-	-	-	http://www.genome.jp/dbget-bin/www_bget?ko:K02031	474378	145
K13889	gsiB	glutathione transport system substrate-binding protein	ko02010	ABC transporters	-	-	-	-	http://www.genome.jp/dbget-bin/www_bget?ko:K13889	51970	11
K13890	gsiC	glutathione transport system permease protein	ko02010	ABC transporters	-	-	-	-	http://www.genome.jp/dbget-bin/www_bget?ko:K13890	92342	9
K13891	gsiD	glutathione transport system permease protein	ko02010	ABC transporters	-	-	-	-	http://www.genome.jp/dbget-bin/www_bget?ko:K13891	83720	12
K00884	NAGK, nagK	N-acetylglucosamine kinase [EC:2.7.1.59]	ko00520;ko01100;ko01250	Amino sugar and nucleotide sugar metabolism;Metabolic pathways;Biosynthesis of nucleotide sugars	2.7.1.59	Transferases;Transferring phosphorus-containing groups;Phosphotransferases with an alcohol group as acceptor;ATP:N-acetyl-D-glucosamine 6-phosphotransferase	-	-	http://www.genome.jp/dbget-bin/www_bget?ko:K00884	17688	8
K00648	fabH	3-oxoacyl-[acyl-carrier-protein] synthase III [EC:2.3.1.180]	ko01100;ko01212;ko00061	Metabolic pathways;Fatty acid metabolism;Fatty acid biosynthesis	2.3.1.180	Transferases;Acyltransferases;Transferring groups other than aminoacyl groups;acetyl-CoA:malonyl-[acyl-carrier protein] C-acyltransferase	M00082	Fatty acid biosynthesis, initiation	http://www.genome.jp/dbget-bin/www_bget?ko:K00648	140696	51
K00508	E1.14.19.3	linoleoyl-CoA desaturase [EC:1.14.19.3]	ko00591;ko01100	Linoleic acid metabolism;Metabolic pathways	1.14.19.3	Oxidoreductases;Acting on paired donors, with incorporation or reduction of molecular oxygen;With oxidation of a pair of donors resulting in the reduction of O2 to two molecules of water;acyl-CoA,ferrocytochrome b5:oxygen oxidoreductase (6,7 cis-dehydrogenating)	-	-	http://www.genome.jp/dbget-bin/www_bget?ko:K00508	30014	10
K03516	flhE	flagellar protein FlhE	ko02040	Flagellar assembly	-	-	-	-	http://www.genome.jp/dbget-bin/www_bget?ko:K03516	7508	4
K02400	flhA	flagellar biosynthesis protein FlhA	ko02040	Flagellar assembly	-	-	-	-	http://www.genome.jp/dbget-bin/www_bget?ko:K02400	31694	27
K02401	flhB	flagellar biosynthesis protein FlhB	ko02040	Flagellar assembly	-	-	-	-	http://www.genome.jp/dbget-bin/www_bget?ko:K02401	29808	20
K03414	cheZ	chemotaxis protein CheZ	ko02030	Bacterial chemotaxis	-	-	-	-	http://www.genome.jp/dbget-bin/www_bget?ko:K03414	21720	10
K03413	cheY	two-component system, chemotaxis family, chemotaxis protein CheY	ko02030;ko02020	Bacterial chemotaxis;Two-component system	-	-	-	-	http://www.genome.jp/dbget-bin/www_bget?ko:K03413	11888	13
K03412	cheB	two-component system, chemotaxis family, protein-glutamate methylesterase/glutaminase [EC:3.1.1.61 3.5.1.44]	ko02030;ko02020	Bacterial chemotaxis;Two-component system	3.1.1.61;3.5.1.44	Hydrolases;Acting on ester bonds;Carboxylic-ester hydrolases;protein-L-glutamate-O5-methyl-ester acylhydrolase;Hydrolases;Acting on carbon-nitrogen bonds, other than peptide bonds;In linear amides;protein-L-glutamine amidohydrolase	-	-	http://www.genome.jp/dbget-bin/www_bget?ko:K03412	39786	28
K00575	cheR	chemotaxis protein methyltransferase CheR [EC:2.1.1.80]	ko02030;ko02020	Bacterial chemotaxis;Two-component system	2.1.1.80	Transferases;Transferring one-carbon groups;Methyltransferases;S-adenosyl-L-methionine:protein-L-glutamate O-methyltransferase	-	-	http://www.genome.jp/dbget-bin/www_bget?ko:K00575	32220	25
K05877	tap	methyl-accepting chemotaxis protein IV, peptide sensor receptor	ko02020;ko02030	Two-component system;Bacterial chemotaxis	-	-	-	-	http://www.genome.jp/dbget-bin/www_bget?ko:K05877	22082	10
K05874	tsr	methyl-accepting chemotaxis protein I, serine sensor receptor	ko02030;ko02020	Bacterial chemotaxis;Two-component system	-	-	-	-	http://www.genome.jp/dbget-bin/www_bget?ko:K05874	69628	33
K13633	ftrA	AraC family transcriptional regulator, transcriptional activator FtrA	-	-	-	-	-	-	http://www.genome.jp/dbget-bin/www_bget?ko:K13633	17788	7
K03408	cheW	purine-binding chemotaxis protein CheW	ko02020;ko02030	Two-component system;Bacterial chemotaxis	-	-	-	-	http://www.genome.jp/dbget-bin/www_bget?ko:K03408	23440	22
K03407	cheA	two-component system, chemotaxis family, sensor kinase CheA [EC:2.7.13.3]	ko02030;ko02020	Bacterial chemotaxis;Two-component system	2.7.13.3	Transferases;Transferring phosphorus-containing groups;Protein-histidine kinases;ATP:protein-L-histidine N-phosphotransferase	-	-	http://www.genome.jp/dbget-bin/www_bget?ko:K03407	40050	29
K02557	motB	chemotaxis protein MotB	ko02040;ko02030	Flagellar assembly;Bacterial chemotaxis	-	-	-	-	http://www.genome.jp/dbget-bin/www_bget?ko:K02557	44026	35
K02556	motA	chemotaxis protein MotA	ko02040;ko02020;ko02030	Flagellar assembly;Two-component system;Bacterial chemotaxis	-	-	-	-	http://www.genome.jp/dbget-bin/www_bget?ko:K02556	31252	21
K02402	flhC	flagellar transcriptional activator FlhC	ko02020;ko02026;ko02024;ko02040	Two-component system;Biofilm formation - Escherichia coli;Quorum sensing;Flagellar assembly	-	-	-	-	http://www.genome.jp/dbget-bin/www_bget?ko:K02402	9950	4
K02403	flhD	flagellar transcriptional activator FlhD	ko02040;ko02024;ko02026;ko02020	Flagellar assembly;Quorum sensing;Biofilm formation - Escherichia coli;Two-component system	-	-	-	-	http://www.genome.jp/dbget-bin/www_bget?ko:K02403	4588	5
K00013	hisD	histidinol dehydrogenase [EC:1.1.1.23]	ko01110;ko01100;ko00340;ko01230	Biosynthesis of secondary metabolites;Metabolic pathways;Histidine metabolism;Biosynthesis of amino acids	1.1.1.23	Oxidoreductases;Acting on the CH-OH group of donors;With NAD+ or NADP+ as acceptor;L-histidinol:NAD+ oxidoreductase	M00026	Histidine biosynthesis, PRPP => histidine	http://www.genome.jp/dbget-bin/www_bget?ko:K00013	67048	33
K00817	hisC	histidinol-phosphate aminotransferase [EC:2.6.1.9]	ko00340;ko01230;ko01100;ko00960;ko00350;ko00400;ko01110;ko00401;ko00360	Histidine metabolism;Biosynthesis of amino acids;Metabolic pathways;Tropane, piperidine and pyridine alkaloid biosynthesis;Tyrosine metabolism;Phenylalanine, tyrosine and tryptophan biosynthesis;Biosynthesis of secondary metabolites;Novobiocin biosynthesis;Phenylalanine metabolism	2.6.1.9	Transferases;Transferring nitrogenous groups;Transaminases;L-histidinol-phosphate:2-oxoglutarate aminotransferase	M00026	Histidine biosynthesis, PRPP => histidine	http://www.genome.jp/dbget-bin/www_bget?ko:K00817	151400	60
K01089	hisB	imidazoleglycerol-phosphate dehydratase / histidinol-phosphatase [EC:4.2.1.19 3.1.3.15]	ko01100;ko01110;ko00340;ko01230	Metabolic pathways;Biosynthesis of secondary metabolites;Histidine metabolism;Biosynthesis of amino acids	4.2.1.19;3.1.3.15	Lyases;Carbon-oxygen lyases;Hydro-lyases;D-erythro-1-(imidazol-4-yl)glycerol-3-phosphate hydro-lyase [3-(imidazol-4-yl)-2-oxopropyl-phosphate-forming];Hydrolases;Acting on ester bonds;Phosphoric-monoester hydrolases;L-histidinol-phosphate phosphohydrolase	M00026	Histidine biosynthesis, PRPP => histidine	http://www.genome.jp/dbget-bin/www_bget?ko:K01089	18924	8
K02501	hisH	imidazole glycerol-phosphate synthase subunit HisH [EC:4.3.2.10]	ko01230;ko00340;ko01110;ko01100	Biosynthesis of amino acids;Histidine metabolism;Biosynthesis of secondary metabolites;Metabolic pathways	4.3.2.10	Lyases;Carbon-nitrogen lyases;Amidine-lyases;5-[(5-phospho-1-deoxy-D-ribulos-1-ylamino)methylideneamino]-1-(5-phospho-beta-D-ribosyl)imidazole-4-carboxamide D-erythro-1-(imidazol-4-yl)glycerol 3-phosphate-lyase (L-glutamine-hydrolysing 5-amino-1-(5-phospho-beta-D-ribosyl)imidazole-4-carboxamide-forming)	M00026	Histidine biosynthesis, PRPP => histidine	http://www.genome.jp/dbget-bin/www_bget?ko:K02501	46802	23
K01814	hisA	phosphoribosylformimino-5-aminoimidazole carboxamide ribotide isomerase [EC:5.3.1.16]	ko01110;ko01100;ko01230;ko00340	Biosynthesis of secondary metabolites;Metabolic pathways;Biosynthesis of amino acids;Histidine metabolism	5.3.1.16	Isomerases;Intramolecular oxidoreductases;Interconverting aldoses and ketoses, and related compounds;1-(5-phospho-beta-D-ribosyl)-5-[(5-phospho-beta-D-ribosylamino)methylideneamino]imidazole-4-carboxamide aldose-ketose-isomerase	M00026	Histidine biosynthesis, PRPP => histidine	http://www.genome.jp/dbget-bin/www_bget?ko:K01814	49216	17
K02500	hisF	imidazole glycerol-phosphate synthase subunit HisF [EC:4.3.2.10]	ko00340;ko01230;ko01100;ko01110	Histidine metabolism;Biosynthesis of amino acids;Metabolic pathways;Biosynthesis of secondary metabolites	4.3.2.10	Lyases;Carbon-nitrogen lyases;Amidine-lyases;5-[(5-phospho-1-deoxy-D-ribulos-1-ylamino)methylideneamino]-1-(5-phospho-beta-D-ribosyl)imidazole-4-carboxamide D-erythro-1-(imidazol-4-yl)glycerol 3-phosphate-lyase (L-glutamine-hydrolysing 5-amino-1-(5-phospho-beta-D-ribosyl)imidazole-4-carboxamide-forming)	M00026	Histidine biosynthesis, PRPP => histidine	http://www.genome.jp/dbget-bin/www_bget?ko:K02500	85550	24
K11755	hisIE	phosphoribosyl-AMP cyclohydrolase / phosphoribosyl-ATP pyrophosphohydrolase [EC:3.5.4.19 3.6.1.31]	ko01230;ko00340;ko01110;ko01100	Biosynthesis of amino acids;Histidine metabolism;Biosynthesis of secondary metabolites;Metabolic pathways	3.5.4.19;3.6.1.31	Hydrolases;Acting on carbon-nitrogen bonds, other than peptide bonds;In cyclic amidines;1-(5-phospho-beta-D-ribosyl)-AMP 1,6-hydrolase;Hydrolases;Acting on acid anhydrides;In phosphorus-containing anhydrides;1-(5-phospho-beta-D-ribosyl)-ATP diphosphohydrolase	M00026	Histidine biosynthesis, PRPP => histidine	http://www.genome.jp/dbget-bin/www_bget?ko:K11755	12676	9
K05789	wzzB	chain length determinant protein (polysaccharide antigen chain regulator)	-	-	-	-	-	-	http://www.genome.jp/dbget-bin/www_bget?ko:K05789	11586	7
K00033	PGD, gnd, gntZ	6-phosphogluconate dehydrogenase [EC:1.1.1.44 1.1.1.343]	ko00480;ko00030;ko01200;ko01120;ko01100;ko01110	Glutathione metabolism;Pentose phosphate pathway;Carbon metabolism;Microbial metabolism in diverse environments;Metabolic pathways;Biosynthesis of secondary metabolites	1.1.1.44;1.1.1.343	Oxidoreductases;Acting on the CH-OH group of donors;With NAD+ or NADP+ as acceptor;6-phospho-D-gluconate:NADP+ 2-oxidoreductase (decarboxylating);Oxidoreductases;Acting on the CH-OH group of donors;With NAD+ or NADP+ as acceptor;6-phospho-D-gluconate:NAD+ 2-oxidoreductase (decarboxylating)	M00006;M00004	Pentose phosphate pathway, oxidative phase, glucose 6P => ribulose 5P;Pentose phosphate pathway (Pentose phosphate cycle)	http://www.genome.jp/dbget-bin/www_bget?ko:K00033	137084	37
K12991	rfbG	rhamnosyltransferase [EC:2.4.1.-]	-	-	-	-	-	-	http://www.genome.jp/dbget-bin/www_bget?ko:K12991	10864	8
K12990	rfbF, rhlC	rhamnosyltransferase [EC:2.4.1.-]	ko02025;ko02024	Biofilm formation - Pseudomonas aeruginosa;Quorum sensing	-	-	-	-	http://www.genome.jp/dbget-bin/www_bget?ko:K12990	61040	13
K01791	wecB	UDP-N-acetylglucosamine 2-epimerase (non-hydrolysing) [EC:5.1.3.14]	ko00541;ko01100;ko01250;ko00520;ko02020;ko05111	O-Antigen nucleotide sugar biosynthesis;Metabolic pathways;Biosynthesis of nucleotide sugars;Amino sugar and nucleotide sugar metabolism;Two-component system;Biofilm formation - Vibrio cholerae	5.1.3.14	Isomerases;Racemases and epimerases;Acting on carbohydrates and derivatives;UDP-N-acetyl-alpha-D-glucosamine 2-epimerase	-	-	http://www.genome.jp/dbget-bin/www_bget?ko:K01791	72980	30
K01790	rfbC, rmlC	dTDP-4-dehydrorhamnose 3,5-epimerase [EC:5.1.3.13]	ko01250;ko00541;ko01110;ko01100;ko00523;ko00521	Biosynthesis of nucleotide sugars;O-Antigen nucleotide sugar biosynthesis;Biosynthesis of secondary metabolites;Metabolic pathways;Polyketide sugar unit biosynthesis;Streptomycin biosynthesis	5.1.3.13	Isomerases;Racemases and epimerases;Acting on carbohydrates and derivatives;dTDP-4-dehydro-6-deoxy-alpha-D-glucose 3,5-epimerase	M00793	dTDP-L-rhamnose biosynthesis	http://www.genome.jp/dbget-bin/www_bget?ko:K01790	46960	41
K00973	rfbA, rmlA, rffH	glucose-1-phosphate thymidylyltransferase [EC:2.7.7.24]	ko00541;ko01100;ko01110;ko00525;ko01250;ko00521;ko00523	O-Antigen nucleotide sugar biosynthesis;Metabolic pathways;Biosynthesis of secondary metabolites;Acarbose and validamycin biosynthesis;Biosynthesis of nucleotide sugars;Streptomycin biosynthesis;Polyketide sugar unit biosynthesis	2.7.7.24	Transferases;Transferring phosphorus-containing groups;Nucleotidyltransferases;dTTP:alpha-D-glucose-1-phosphate thymidylyltransferase	M00793	dTDP-L-rhamnose biosynthesis	http://www.genome.jp/dbget-bin/www_bget?ko:K00973	112338	41
K00067	rfbD, rmlD	dTDP-4-dehydrorhamnose reductase [EC:1.1.1.133]	ko01250;ko01100;ko01110;ko00541;ko00523;ko00521	Biosynthesis of nucleotide sugars;Metabolic pathways;Biosynthesis of secondary metabolites;O-Antigen nucleotide sugar biosynthesis;Polyketide sugar unit biosynthesis;Streptomycin biosynthesis	1.1.1.133	Oxidoreductases;Acting on the CH-OH group of donors;With NAD+ or NADP+ as acceptor;dTDP-beta-L-rhamnose:NADP+ 4-oxidoreductase	M00793	dTDP-L-rhamnose biosynthesis	http://www.genome.jp/dbget-bin/www_bget?ko:K00067	65098	36
K01710	rfbB, rmlB, rffG	dTDP-glucose 4,6-dehydratase [EC:4.2.1.46]	ko00523;ko01055;ko01250;ko00541;ko01110;ko00521;ko00525;ko01100	Polyketide sugar unit biosynthesis;Biosynthesis of vancomycin group antibiotics;Biosynthesis of nucleotide sugars;O-Antigen nucleotide sugar biosynthesis;Biosynthesis of secondary metabolites;Streptomycin biosynthesis;Acarbose and validamycin biosynthesis;Metabolic pathways	4.2.1.46	Lyases;Carbon-oxygen lyases;Hydro-lyases;dTDP-alpha-D-glucose 4,6-hydro-lyase (dTDP-4-dehydro-6-deoxy-alpha-D-glucose-forming)	M00793	dTDP-L-rhamnose biosynthesis	http://www.genome.jp/dbget-bin/www_bget?ko:K01710	88418	43
K02851	wecA, tagO, rfe	UDP-GlcNAc:undecaprenyl-phosphate/decaprenyl-phosphate GlcNAc-1-phosphate transferase [EC:2.7.8.33 2.7.8.35]	ko00543;ko01100;ko00542;ko00572;ko00552	Exopolysaccharide biosynthesis;Metabolic pathways;O-Antigen repeat unit biosynthesis;Arabinogalactan biosynthesis - Mycobacterium;Teichoic acid biosynthesis	2.7.8.33;2.7.8.35	Transferases;Transferring phosphorus-containing groups;Transferases for other substituted phosphate groups;UDP-N-acetyl-alpha-D-glucosamine:ditrans,octacis-undecaprenyl phosphate N-acetyl-alpha-D-glucosaminephosphotransferase;Transferases;Transferring phosphorus-containing groups;Transferases for other substituted phosphate groups;UDP-N-acetyl-alpha-D-glucosamine:trans,octacis-decaprenyl-phosphat…	-	-	http://www.genome.jp/dbget-bin/www_bget?ko:K02851	115418	25
K00963	UGP2, galU, galF	UTP--glucose-1-phosphate uridylyltransferase [EC:2.7.7.9]	ko00040;ko00052;ko00520;ko01100;ko00500;ko01250;ko01240;ko01110;ko00541	Pentose and glucuronate interconversions;Galactose metabolism;Amino sugar and nucleotide sugar metabolism;Metabolic pathways;Starch and sucrose metabolism;Biosynthesis of nucleotide sugars;Biosynthesis of cofactors;Biosynthesis of secondary metabolites;O-Antigen nucleotide sugar biosynthesis	2.7.7.9	Transferases;Transferring phosphorus-containing groups;Nucleotidyltransferases;UTP:alpha-D-glucose-1-phosphate uridylyltransferase	M00549;M00129;M00854	Nucleotide sugar biosynthesis, glucose => UDP-glucose;Ascorbate biosynthesis, animals, glucose-1P => ascorbate;Glycogen biosynthesis, glucose-1P => glycogen/starch	http://www.genome.jp/dbget-bin/www_bget?ko:K00963	54108	37
K07289	asmA	AsmA protein	-	-	-	-	-	-	http://www.genome.jp/dbget-bin/www_bget?ko:K07289	46938	44
K01494	dcd	dCTP deaminase [EC:3.5.4.13]	ko01232;ko01100;ko00240	Nucleotide metabolism;Metabolic pathways;Pyrimidine metabolism	3.5.4.13	Hydrolases;Acting on carbon-nitrogen bonds, other than peptide bonds;In cyclic amidines;dCTP aminohydrolase	-	-	http://www.genome.jp/dbget-bin/www_bget?ko:K01494	49954	15
K00876	udk, UCK	uridine kinase [EC:2.7.1.48]	ko00240;ko00983;ko01100;ko01232	Pyrimidine metabolism;Drug metabolism - other enzymes;Metabolic pathways;Nucleotide metabolism	2.7.1.48	Transferases;Transferring phosphorus-containing groups;Phosphotransferases with an alcohol group as acceptor;ATP:uridine/cytidine 5'-phosphotransferase	-	-	http://www.genome.jp/dbget-bin/www_bget?ko:K00876	36988	22
K03593	mrp, NUBPL	ATP-binding protein involved in chromosome partitioning	-	-	-	-	-	-	http://www.genome.jp/dbget-bin/www_bget?ko:K03593	76086	26
K01874	MARS, metG	methionyl-tRNA synthetase [EC:6.1.1.10]	ko00450;ko01100;ko00970	Selenocompound metabolism;Metabolic pathways;Aminoacyl-tRNA biosynthesis	6.1.1.10	Ligases;Forming carbon-oxygen bonds;Ligases forming aminoacyl-tRNA and related compounds;L-methionine:tRNAMet ligase (AMP-forming)	-	-	http://www.genome.jp/dbget-bin/www_bget?ko:K01874	85668	51
K02035	ABC.PE.S	peptide/nickel transport system substrate-binding protein	ko02024	Quorum sensing	-	-	-	-	http://www.genome.jp/dbget-bin/www_bget?ko:K02035	575992	184
K02033	ABC.PE.P	peptide/nickel transport system permease protein	ko02024	Quorum sensing	-	-	-	-	http://www.genome.jp/dbget-bin/www_bget?ko:K02033	428982	109
K02034	ABC.PE.P1	peptide/nickel transport system permease protein	ko02024	Quorum sensing	-	-	-	-	http://www.genome.jp/dbget-bin/www_bget?ko:K02034	427156	104
K06978	K06978	uncharacterized protein	-	-	-	-	-	-	http://www.genome.jp/dbget-bin/www_bget?ko:K06978	58466	20
K07124	K07124	uncharacterized protein	-	-	-	-	-	-	http://www.genome.jp/dbget-bin/www_bget?ko:K07124	96758	41
K16165	nagK	fumarylpyruvate hydrolase [EC:3.7.1.20]	ko01100;ko00350;ko01120	Metabolic pathways;Tyrosine metabolism;Microbial metabolism in diverse environments	3.7.1.20	Hydrolases;Acting on carbon-carbon bonds;In ketonic substances;3-fumarylpyruvate hydrolase	-	-	http://www.genome.jp/dbget-bin/www_bget?ko:K16165	10678	11
K11738	ansP	L-asparagine permease	-	-	-	-	-	-	http://www.genome.jp/dbget-bin/www_bget?ko:K11738	16388	5
K03488	licT, bglG	beta-glucoside operon transcriptional antiterminator	-	-	-	-	-	-	http://www.genome.jp/dbget-bin/www_bget?ko:K03488	113708	33
K07267	oprB	porin	-	-	-	-	-	-	http://www.genome.jp/dbget-bin/www_bget?ko:K07267	57882	37
K01223	E3.2.1.86B, bglA	6-phospho-beta-glucosidase [EC:3.2.1.86]	ko00010;ko00500	Glycolysis / Gluconeogenesis;Starch and sucrose metabolism	3.2.1.86	Hydrolases;Glycosylases;Glycosidases, i.e. enzymes that hydrolyse O- and S-glycosyl compounds;6-phospho-beta-D-glucosyl-(1->4)-D-glucose glucohydrolase	-	-	http://www.genome.jp/dbget-bin/www_bget?ko:K01223	469338	120
K02757	bglF, bglP	beta-glucoside PTS system EIICBA component [EC:2.7.1.-]	ko02060	Phosphotransferase system (PTS)	-	-	-	-	http://www.genome.jp/dbget-bin/www_bget?ko:K02757	365226	54
K07724	ner, nlp, sfsB	Ner family transcriptional regulator	-	-	-	-	-	-	http://www.genome.jp/dbget-bin/www_bget?ko:K07724	14318	10
K03551	ruvB	holliday junction DNA helicase RuvB [EC:5.6.2.4]	ko03440	Homologous recombination	5.6.2.4	Isomerases;Isomerases altering macromolecular conformation;Enzymes altering nucleic acid conformation;DNA 3'-5' helicase (ATP-hydrolysing)	-	-	http://www.genome.jp/dbget-bin/www_bget?ko:K03551	90252	25
K03550	ruvA	holliday junction DNA helicase RuvA [EC:5.6.2.4]	ko03440	Homologous recombination	5.6.2.4	Isomerases;Isomerases altering macromolecular conformation;Enzymes altering nucleic acid conformation;DNA 3'-5' helicase (ATP-hydrolysing)	-	-	http://www.genome.jp/dbget-bin/www_bget?ko:K03550	72832	26
K01159	ruvC	crossover junction endodeoxyribonuclease RuvC [EC:3.1.21.10]	ko03440	Homologous recombination	3.1.21.10	Hydrolases;Acting on ester bonds;Endodeoxyribonucleases producing 5'-phosphomonoesters;crossover junction endodeoxyribonuclease	-	-	http://www.genome.jp/dbget-bin/www_bget?ko:K01159	24536	17
K08310	nudB, ntpA	dihydroneopterin triphosphate diphosphatase [EC:3.6.1.67]	ko00790;ko01240;ko01100	Folate biosynthesis;Biosynthesis of cofactors;Metabolic pathways	3.6.1.67	Hydrolases;Acting on acid anhydrides;In phosphorus-containing anhydrides;7,8-dihydroneopterin 3'-triphosphate diphosphohydrolase	M00126	Tetrahydrofolate biosynthesis, GTP => THF	http://www.genome.jp/dbget-bin/www_bget?ko:K08310	9014	5
K01876	DARS2, aspS	aspartyl-tRNA synthetase [EC:6.1.1.12]	ko00970	Aminoacyl-tRNA biosynthesis	6.1.1.12	Ligases;Forming carbon-oxygen bonds;Ligases forming aminoacyl-tRNA and related compounds;L-aspartate:tRNAAsp ligase (AMP-forming)	-	-	http://www.genome.jp/dbget-bin/www_bget?ko:K01876	96662	48
K07136	K07136	uncharacterized protein	-	-	-	-	-	-	http://www.genome.jp/dbget-bin/www_bget?ko:K07136	8700	5
K15256	cmoA	tRNA (cmo5U34)-methyltransferase [EC:2.1.1.-]	-	-	-	-	-	-	http://www.genome.jp/dbget-bin/www_bget?ko:K15256	25262	20
K15257	cmoB	tRNA (mo5U34)-methyltransferase [EC:2.1.1.-]	-	-	-	-	-	-	http://www.genome.jp/dbget-bin/www_bget?ko:K15257	22880	8
K06201	cutC	copper homeostasis protein	-	-	-	-	-	-	http://www.genome.jp/dbget-bin/www_bget?ko:K06201	63598	19
K14155	patB, malY	cysteine-S-conjugate beta-lyase [EC:4.4.1.13]	ko00450;ko01230;ko00270;ko01110;ko01100	Selenocompound metabolism;Biosynthesis of amino acids;Cysteine and methionine metabolism;Biosynthesis of secondary metabolites;Metabolic pathways	4.4.1.13	Lyases;Carbon-sulfur lyases;Carbon-sulfur lyases (only sub-subclass identified to date);L-cysteine-S-conjugate thiol-lyase (deaminating 2-aminoprop-2-enoate-forming)	M00017	Methionine biosynthesis, aspartate => homoserine => methionine	http://www.genome.jp/dbget-bin/www_bget?ko:K14155	136588	48
K09907	K09907	uncharacterized protein	-	-	-	-	-	-	http://www.genome.jp/dbget-bin/www_bget?ko:K09907	10610	4
K01887	RARS, argS	arginyl-tRNA synthetase [EC:6.1.1.19]	ko00970	Aminoacyl-tRNA biosynthesis	6.1.1.19	Ligases;Forming carbon-oxygen bonds;Ligases forming aminoacyl-tRNA and related compounds;L-arginine:tRNAArg ligase (AMP-forming)	-	-	http://www.genome.jp/dbget-bin/www_bget?ko:K01887	148032	47
K03980	murJ, mviN	putative peptidoglycan lipid II flippase	-	-	-	-	-	-	http://www.genome.jp/dbget-bin/www_bget?ko:K03980	98224	26
K03810	mviM	virulence factor	-	-	-	-	-	-	http://www.genome.jp/dbget-bin/www_bget?ko:K03810	24224	9
K09915	K09915	uncharacterized protein	-	-	-	-	-	-	http://www.genome.jp/dbget-bin/www_bget?ko:K09915	21530	15
K03790	rimJ	[ribosomal protein S5]-alanine N-acetyltransferase [EC:2.3.1.267]	-	-	2.3.1.267	Transferases;Acyltransferases;Transferring groups other than aminoacyl groups;acetyl-CoA:N-terminal L-alanyl-[S5 protein of 30S ribosome] N-acetyltransferase	-	-	http://www.genome.jp/dbget-bin/www_bget?ko:K03790	117558	72
K08162	mdtH	MFS transporter, DHA1 family, multidrug resistance protein	-	-	-	-	-	-	http://www.genome.jp/dbget-bin/www_bget?ko:K08162	18018	7
K03675	grxB	glutaredoxin 2	-	-	-	-	-	-	http://www.genome.jp/dbget-bin/www_bget?ko:K03675	9046	2
K04477	ycdX	putative hydrolase	-	-	-	-	-	-	http://www.genome.jp/dbget-bin/www_bget?ko:K04477	58278	10
K12972	ghrA	glyoxylate/hydroxypyruvate reductase [EC:1.1.1.79 1.1.1.81]	ko00630;ko00620;ko01120;ko00260;ko01100;ko01110	Glyoxylate and dicarboxylate metabolism;Pyruvate metabolism;Microbial metabolism in diverse environments;Glycine, serine and threonine metabolism;Metabolic pathways;Biosynthesis of secondary metabolites	1.1.1.79;1.1.1.81	Oxidoreductases;Acting on the CH-OH group of donors;With NAD+ or NADP+ as acceptor;glycolate:NADP+ oxidoreductase;Oxidoreductases;Acting on the CH-OH group of donors;With NAD+ or NADP+ as acceptor;D-glycerate:NADP+ 2-oxidoreductase	-	-	http://www.genome.jp/dbget-bin/www_bget?ko:K12972	20996	17
K03305	TC.POT	proton-dependent oligopeptide transporter, POT family	-	-	-	-	-	-	http://www.genome.jp/dbget-bin/www_bget?ko:K03305	177426	57
K02760	celA, chbB	cellobiose PTS system EIIB component [EC:2.7.1.196 2.7.1.205]	ko02060;ko00500	Phosphotransferase system (PTS);Starch and sucrose metabolism	2.7.1.205;2.7.1.196	Transferases;Transferring phosphorus-containing groups;Phosphotransferases with an alcohol group as acceptor;protein-Npi-phospho-L-histidine:cellobiose Npi-phosphotransferase;Transferases;Transferring phosphorus-containing groups;Phosphotransferases with an alcohol group as acceptor;protein-Npi-phospho-L-histidine:N,N'-diacetylchitobiose Npi-phosphotransferase	-	-	http://www.genome.jp/dbget-bin/www_bget?ko:K02760	65868	44
K02761	celB, chbC	cellobiose PTS system EIIC component	ko00500;ko02060	Starch and sucrose metabolism;Phosphotransferase system (PTS)	-	-	-	-	http://www.genome.jp/dbget-bin/www_bget?ko:K02761	269020	108
K05350	bglB	beta-glucosidase [EC:3.2.1.21]	ko01110;ko01100;ko00460;ko00999;ko00500	Biosynthesis of secondary metabolites;Metabolic pathways;Cyanoamino acid metabolism;Biosynthesis of various plant secondary metabolites;Starch and sucrose metabolism	3.2.1.21	Hydrolases;Glycosylases;Glycosidases, i.e. enzymes that hydrolyse O- and S-glycosyl compounds;beta-D-glucoside glucohydrolase	-	-	http://www.genome.jp/dbget-bin/www_bget?ko:K05350	84798	19
K05526	astE	succinylglutamate desuccinylase [EC:3.5.1.96]	ko00330;ko01100	Arginine and proline metabolism;Metabolic pathways	3.5.1.96	Hydrolases;Acting on carbon-nitrogen bonds, other than peptide bonds;In linear amides;N-succinyl-L-glutamate amidohydrolase	M00879	Arginine succinyltransferase pathway, arginine => glutamate	http://www.genome.jp/dbget-bin/www_bget?ko:K05526	27714	19
K01484	astB	succinylarginine dihydrolase [EC:3.5.3.23]	ko00330;ko01100	Arginine and proline metabolism;Metabolic pathways	3.5.3.23	Hydrolases;Acting on carbon-nitrogen bonds, other than peptide bonds;In linear amidines;N2-succinyl-L-arginine iminohydrolase (decarboxylating)	M00879	Arginine succinyltransferase pathway, arginine => glutamate	http://www.genome.jp/dbget-bin/www_bget?ko:K01484	32370	13
K06447	astD	succinylglutamic semialdehyde dehydrogenase [EC:1.2.1.71]	ko00330;ko01100	Arginine and proline metabolism;Metabolic pathways	1.2.1.71	Oxidoreductases;Acting on the aldehyde or oxo group of donors;With NAD+ or NADP+ as acceptor;N-succinyl-L-glutamate 5-semialdehyde:NAD+ oxidoreductase	M00879	Arginine succinyltransferase pathway, arginine => glutamate	http://www.genome.jp/dbget-bin/www_bget?ko:K06447	24834	14
K00673	astA	arginine N-succinyltransferase [EC:2.3.1.109]	ko01100;ko00330	Metabolic pathways;Arginine and proline metabolism	2.3.1.109	Transferases;Acyltransferases;Transferring groups other than aminoacyl groups;succinyl-CoA:L-arginine N2-succinyltransferase	M00879	Arginine succinyltransferase pathway, arginine => glutamate	http://www.genome.jp/dbget-bin/www_bget?ko:K00673	30864	15
K00840	astC	succinylornithine aminotransferase [EC:2.6.1.81]	ko01100;ko00330	Metabolic pathways;Arginine and proline metabolism	2.6.1.81	Transferases;Transferring nitrogenous groups;Transaminases;N2-succinyl-L-ornithine:2-oxoglutarate 5-aminotransferase	M00879	Arginine succinyltransferase pathway, arginine => glutamate	http://www.genome.jp/dbget-bin/www_bget?ko:K00840	30626	12
K02058	ABC.SS.S	simple sugar transport system substrate-binding protein	-	-	-	-	-	-	http://www.genome.jp/dbget-bin/www_bget?ko:K02058	59734	13
K02056	ABC.SS.A	simple sugar transport system ATP-binding protein [EC:7.5.2.-]	-	-	-	-	-	-	http://www.genome.jp/dbget-bin/www_bget?ko:K02056	46480	15
K02057	ABC.SS.P	simple sugar transport system permease protein	-	-	-	-	-	-	http://www.genome.jp/dbget-bin/www_bget?ko:K02057	68528	15
K00875	rbtK, FGGY	D-ribulokinase [EC:2.7.1.47]	ko01100;ko00040	Metabolic pathways;Pentose and glucuronate interconversions	2.7.1.47	Transferases;Transferring phosphorus-containing groups;Phosphotransferases with an alcohol group as acceptor;ATP:D-ribulose 5-phosphotransferase	-	-	http://www.genome.jp/dbget-bin/www_bget?ko:K00875	17620	8
K06200	cstA	carbon starvation protein	-	-	-	-	-	-	http://www.genome.jp/dbget-bin/www_bget?ko:K06200	126980	14
K19338	nac	LysR family transcriptional regulator, nitrogen assimilation regulatory protein	-	-	-	-	-	-	http://www.genome.jp/dbget-bin/www_bget?ko:K19338	34156	10
K03701	uvrA	excinuclease ABC subunit A	ko03420	Nucleotide excision repair	-	-	-	-	http://www.genome.jp/dbget-bin/www_bget?ko:K03701	266238	73
K01951	guaA, GMPS	GMP synthase (glutamine-hydrolysing) [EC:6.3.5.2]	ko00230;ko01232;ko01100;ko00983	Purine metabolism;Nucleotide metabolism;Metabolic pathways;Drug metabolism - other enzymes	6.3.5.2	Ligases;Forming carbon-nitrogen bonds;Carbon-nitrogen ligases with glutamine as amido-N-donor;xanthosine-5'-phosphate:L-glutamine amido-ligase (AMP-forming)	M00050	Guanine ribonucleotide biosynthesis, IMP => GDP,GTP	http://www.genome.jp/dbget-bin/www_bget?ko:K01951	186216	47
K03975	dedA	membrane-associated protein	-	-	-	-	-	-	http://www.genome.jp/dbget-bin/www_bget?ko:K03975	126098	32
K08682	acpH	acyl carrier protein phosphodiesterase [EC:3.1.4.14]	ko00770;ko01100	Pantothenate and CoA biosynthesis;Metabolic pathways	3.1.4.14	Hydrolases;Acting on ester bonds;Phosphoric-diester hydrolases;holo-[acyl-carrier protein] 4'-pantetheine-phosphohydrolase	-	-	http://www.genome.jp/dbget-bin/www_bget?ko:K08682	25358	21
K03687	GRPE	molecular chaperone GrpE	-	-	-	-	-	-	http://www.genome.jp/dbget-bin/www_bget?ko:K03687	109446	32
K03686	dnaJ	molecular chaperone DnaJ	-	-	-	-	-	-	http://www.genome.jp/dbget-bin/www_bget?ko:K03686	180356	38
K13640	hspR	MerR family transcriptional regulator, heat shock protein HspR	-	-	-	-	-	-	http://www.genome.jp/dbget-bin/www_bget?ko:K13640	42926	10
K02887	RP-L20, MRPL20, rplT	large subunit ribosomal protein L20	ko03010	Ribosome	-	-	-	-	http://www.genome.jp/dbget-bin/www_bget?ko:K02887	44606	17
K02916	RP-L35, MRPL35, rpmI	large subunit ribosomal protein L35	ko03010	Ribosome	-	-	-	-	http://www.genome.jp/dbget-bin/www_bget?ko:K02916	11558	15
K19693	tfoS	AraC family transcriptional regulator, chitin signaling transcriptional activator	-	-	-	-	-	-	http://www.genome.jp/dbget-bin/www_bget?ko:K19693	408	9
K03546	sbcC, rad50	DNA repair protein SbcC/Rad50	-	-	-	-	-	-	http://www.genome.jp/dbget-bin/www_bget?ko:K03546	151160	57
K01556	KYNU, kynU	kynureninase [EC:3.7.1.3]	ko00380;ko01100;ko01240	Tryptophan metabolism;Metabolic pathways;Biosynthesis of cofactors	3.7.1.3	Hydrolases;Acting on carbon-carbon bonds;In ketonic substances;L-kynurenine hydrolase	M00912;M00038	NAD biosynthesis, tryptophan => quinolinate => NAD;Tryptophan metabolism, tryptophan => kynurenine => 2-aminomuconate	http://www.genome.jp/dbget-bin/www_bget?ko:K01556	10380	14
K04067	priC	primosomal replication protein N''	ko03440	Homologous recombination	-	-	-	-	http://www.genome.jp/dbget-bin/www_bget?ko:K04067	13004	13
K18900	bpeT	LysR family transcriptional regulator, regulator for bpeEF and oprC	-	-	-	-	M00698	Multidrug resistance, efflux pump BpeEF-OprC	http://www.genome.jp/dbget-bin/www_bget?ko:K18900	35850	29
K02047	cysW	sulfate/thiosulfate transport system permease protein	ko02010;ko00920	ABC transporters;Sulfur metabolism	-	-	M00616	Sulfate-sulfur assimilation	http://www.genome.jp/dbget-bin/www_bget?ko:K02047	19864	14
K06894	yfhM	alpha-2-macroglobulin	-	-	-	-	-	-	http://www.genome.jp/dbget-bin/www_bget?ko:K06894	92130	72
K03502	umuC	DNA polymerase V	-	-	-	-	-	-	http://www.genome.jp/dbget-bin/www_bget?ko:K03502	126886	75
K02014	TC.FEV.OM	iron complex outermembrane recepter protein	-	-	-	-	-	-	http://www.genome.jp/dbget-bin/www_bget?ko:K02014	579602	710
K14698	irtA, ybtP	ATP-binding cassette, subfamily B, bacterial IrtA/YbtP [EC:7.-.-.-]	ko02010	ABC transporters	-	-	-	-	http://www.genome.jp/dbget-bin/www_bget?ko:K14698	12028	25
K01153	hsdR	type I restriction enzyme, R subunit [EC:3.1.21.3]	-	-	3.1.21.3	Hydrolases;Acting on ester bonds;Endodeoxyribonucleases producing 5'-phosphomonoesters;type I site-specific deoxyribonuclease	-	-	http://www.genome.jp/dbget-bin/www_bget?ko:K01153	278814	189
K08484	ptsP	phosphotransferase system, enzyme I, PtsP [EC:2.7.3.9]	ko02060	Phosphotransferase system (PTS)	2.7.3.9	Transferases;Transferring phosphorus-containing groups;Phosphotransferases with a nitrogenous group as acceptor;phosphoenolpyruvate:protein-L-histidine Npi-phosphotransferase	-	-	http://www.genome.jp/dbget-bin/www_bget?ko:K08484	55518	20
K18073	parR	two-component system, OmpR family, response regulator ParR	ko01503;ko01501;ko02020	Cationic antimicrobial peptide (CAMP) resistance;beta-Lactam resistance;Two-component system	-	-	M00745	Imipenem resistance, repression of porin OprD	http://www.genome.jp/dbget-bin/www_bget?ko:K18073	2408	4
K03194	virB1	type IV secretion system protein VirB1	ko03070	Bacterial secretion system	-	-	-	-	http://www.genome.jp/dbget-bin/www_bget?ko:K03194	34148	18
K01185	E3.2.1.17	lysozyme [EC:3.2.1.17]	-	-	3.2.1.17	Hydrolases;Glycosylases;Glycosidases, i.e. enzymes that hydrolyse O- and S-glycosyl compounds;peptidoglycan N-acetylmuramoylhydrolase	-	-	http://www.genome.jp/dbget-bin/www_bget?ko:K01185	106498	40
K14744	rzpD	prophage endopeptidase [EC:3.4.-.-]	-	-	-	-	-	-	http://www.genome.jp/dbget-bin/www_bget?ko:K14744	18622	15
K07459	ybjD	putative ATP-dependent endonuclease of the OLD family	-	-	-	-	-	-	http://www.genome.jp/dbget-bin/www_bget?ko:K07459	83352	61
K13993	HSP20	HSP20 family protein	ko04141	Protein processing in endoplasmic reticulum	-	-	-	-	http://www.genome.jp/dbget-bin/www_bget?ko:K13993	34712	21
K03696	clpC	ATP-dependent Clp protease ATP-binding subunit ClpC	-	-	-	-	-	-	http://www.genome.jp/dbget-bin/www_bget?ko:K03696	135606	34
K03672	trxC	thioredoxin 2 [EC:1.8.1.8]	-	-	1.8.1.8	Oxidoreductases;Acting on a sulfur group of donors;With NAD+ or NADP+ as acceptor;protein-dithiol:NAD(P)+ oxidoreductase	-	-	http://www.genome.jp/dbget-bin/www_bget?ko:K03672	45892	17
K03455	TC.KEF	monovalent cation:H+ antiporter-2, CPA2 family	-	-	-	-	-	-	http://www.genome.jp/dbget-bin/www_bget?ko:K03455	67120	41
K03406	mcp	methyl-accepting chemotaxis protein	ko02020;ko02030	Two-component system;Bacterial chemotaxis	-	-	-	-	http://www.genome.jp/dbget-bin/www_bget?ko:K03406	589166	365
K07058	K07058	membrane protein	-	-	-	-	-	-	http://www.genome.jp/dbget-bin/www_bget?ko:K07058	236564	57
K23541	TMEM165, GDT1	Ca2+/H+ antiporter, TMEM165/GDT1 family	-	-	-	-	-	-	http://www.genome.jp/dbget-bin/www_bget?ko:K23541	10322	7
K18307	mexI	multidrug efflux pump	ko02024	Quorum sensing	-	-	-	-	http://www.genome.jp/dbget-bin/www_bget?ko:K18307	7250	23
K02435	gatC, GATC	aspartyl-tRNA(Asn)/glutamyl-tRNA(Gln) amidotransferase subunit C [EC:6.3.5.6 6.3.5.7]	ko01100;ko00970	Metabolic pathways;Aminoacyl-tRNA biosynthesis	6.3.5.7;6.3.5.6	Ligases;Forming carbon-nitrogen bonds;Carbon-nitrogen ligases with glutamine as amido-N-donor;L-glutamyl-tRNAGln:L-glutamine amido-ligase (ADP-forming);Ligases;Forming carbon-nitrogen bonds;Carbon-nitrogen ligases with glutamine as amido-N-donor;L-aspartyl-tRNAAsn:L-glutamine amido-ligase (ADP-forming)	-	-	http://www.genome.jp/dbget-bin/www_bget?ko:K02435	15074	18
K02390	flgE	flagellar hook protein FlgE	ko02040	Flagellar assembly	-	-	-	-	http://www.genome.jp/dbget-bin/www_bget?ko:K02390	31358	29
K10947	padR	PadR family transcriptional regulator, regulatory protein PadR	-	-	-	-	-	-	http://www.genome.jp/dbget-bin/www_bget?ko:K10947	72098	43
K22103	glcR	DeoR family transcriptional regulator, carbon catabolite repression regulator	-	-	-	-	-	-	http://www.genome.jp/dbget-bin/www_bget?ko:K22103	11904	5
K03339	iolJ	6-phospho-5-dehydro-2-deoxy-D-gluconate aldolase [EC:4.1.2.29]	ko01120;ko01100;ko00562	Microbial metabolism in diverse environments;Metabolic pathways;Inositol phosphate metabolism	4.1.2.29	Lyases;Carbon-carbon lyases;Aldehyde-lyases;5-dehydro-2-deoxy-D-gluconate-6-phosphate malonate-semialdehyde-lyase (glycerone-phosphate-forming)	-	-	http://www.genome.jp/dbget-bin/www_bget?ko:K03339	5922	2
K00010	iolG	myo-inositol 2-dehydrogenase / D-chiro-inositol 1-dehydrogenase [EC:1.1.1.18 1.1.1.369]	ko01120;ko01110;ko01100;ko00521;ko00562	Microbial metabolism in diverse environments;Biosynthesis of secondary metabolites;Metabolic pathways;Streptomycin biosynthesis;Inositol phosphate metabolism	1.1.1.369;1.1.1.18	Oxidoreductases;Acting on the CH-OH group of donors;With NAD+ or NADP+ as acceptor;1D-chiro-inositol:NAD+ 1-oxidoreductase;Oxidoreductases;Acting on the CH-OH group of donors;With NAD+ or NADP+ as acceptor;myo-inositol:NAD+ 2-oxidoreductase	-	-	http://www.genome.jp/dbget-bin/www_bget?ko:K00010	31624	26
K03335	iolE	inosose dehydratase [EC:4.2.1.44]	ko01100;ko01120;ko00562	Metabolic pathways;Microbial metabolism in diverse environments;Inositol phosphate metabolism	4.2.1.44	Lyases;Carbon-oxygen lyases;Hydro-lyases;2,4,6/3,5-pentahydroxycyclohexanone hydro-lyase (3,5/4-trihydroxycyclohexa-1,2-dione-forming)	-	-	http://www.genome.jp/dbget-bin/www_bget?ko:K03335	18814	18
K13735	yeeJ	adhesin/invasin	ko05135;ko05100	Yersinia infection;Bacterial invasion of epithelial cells	-	-	-	-	http://www.genome.jp/dbget-bin/www_bget?ko:K13735	109302	28
K04077	groEL, HSPD1	chaperonin GroEL [EC:5.6.1.7]	ko04940;ko03018;ko04212;ko05134;ko05152;ko05417	Type I diabetes mellitus;RNA degradation;Longevity regulating pathway - worm;Legionellosis;Tuberculosis;Lipid and atherosclerosis	5.6.1.7	Isomerases;Isomerases altering macromolecular conformation;Enzymes altering polypeptide conformation or assembly;ATP phosphohydrolase (polypeptide-unfolding)	-	-	http://www.genome.jp/dbget-bin/www_bget?ko:K04077	120982	38
K04078	groES, HSPE1	chaperonin GroES	-	-	-	-	-	-	http://www.genome.jp/dbget-bin/www_bget?ko:K04078	33116	23
K07052	K07052	CAAX protease family protein	-	-	-	-	-	-	http://www.genome.jp/dbget-bin/www_bget?ko:K07052	237388	78
K01926	rex	redox-sensing transcriptional repressor	-	-	-	-	-	-	http://www.genome.jp/dbget-bin/www_bget?ko:K01926	13736	14
K06158	ABCF3	ATP-binding cassette, subfamily F, member 3	-	-	-	-	-	-	http://www.genome.jp/dbget-bin/www_bget?ko:K06158	84632	49
K01005	tagT_U_V	polyisoprenyl-teichoic acid--peptidoglycan teichoic acid transferase [EC:2.7.8.-]	ko00552	Teichoic acid biosynthesis	-	-	-	-	http://www.genome.jp/dbget-bin/www_bget?ko:K01005	205624	36
K14742	tsaB	tRNA threonylcarbamoyladenosine biosynthesis protein TsaB	-	-	-	-	-	-	http://www.genome.jp/dbget-bin/www_bget?ko:K14742	88824	31
K04750	phnB	PhnB protein	-	-	-	-	-	-	http://www.genome.jp/dbget-bin/www_bget?ko:K04750	42320	44
K01079	serB, PSPH	phosphoserine phosphatase [EC:3.1.3.3]	ko01200;ko00680;ko01230;ko00260;ko01110;ko01100;ko01120	Carbon metabolism;Methane metabolism;Biosynthesis of amino acids;Glycine, serine and threonine metabolism;Biosynthesis of secondary metabolites;Metabolic pathways;Microbial metabolism in diverse environments	3.1.3.3	Hydrolases;Acting on ester bonds;Phosphoric-monoester hydrolases;O-phosphoserine phosphohydrolase	M00020	Serine biosynthesis, glycerate-3P => serine	http://www.genome.jp/dbget-bin/www_bget?ko:K01079	74008	22
K07313	pphA	serine/threonine protein phosphatase 1 [EC:3.1.3.16]	-	-	3.1.3.16	Hydrolases;Acting on ester bonds;Phosphoric-monoester hydrolases;protein-serine/threonine-phosphate phosphohydrolase	-	-	http://www.genome.jp/dbget-bin/www_bget?ko:K07313	25040	18
K01173	ENDOG	endonuclease G, mitochondrial	ko04210	Apoptosis	-	-	-	-	http://www.genome.jp/dbget-bin/www_bget?ko:K01173	12784	19
K03878	ND1	NADH-ubiquinone oxidoreductase chain 1 [EC:7.1.1.2]	ko05010;ko00190;ko01100;ko05014;ko04714;ko05022;ko05415;ko05012;ko04723;ko05016;ko05208;ko05020	Alzheimer disease;Oxidative phosphorylation;Metabolic pathways;Amyotrophic lateral sclerosis;Thermogenesis;Pathways of neurodegeneration - multiple diseases;Diabetic cardiomyopathy;Parkinson disease;Retrograde endocannabinoid signaling;Huntington disease;Chemical carcinogenesis - reactive oxygen species;Prion disease	7.1.1.2	Translocases;Catalysing the translocation of hydrons;Linked to oxidoreductase reactions;NADH:ubiquinone oxidoreductase	M00142	NADH:ubiquinone oxidoreductase, mitochondria	http://www.genome.jp/dbget-bin/www_bget?ko:K03878	23092	4
K12963	arnF	undecaprenyl phosphate-alpha-L-ara4N flippase subunit ArnF	ko01503	Cationic antimicrobial peptide (CAMP) resistance	-	-	-	-	http://www.genome.jp/dbget-bin/www_bget?ko:K12963	13250	14
K00059	fabG, OAR1	3-oxoacyl-[acyl-carrier protein] reductase [EC:1.1.1.100]	ko00061;ko00780;ko01212;ko00333;ko01240;ko01110;ko01100	Fatty acid biosynthesis;Biotin metabolism;Fatty acid metabolism;Prodigiosin biosynthesis;Biosynthesis of cofactors;Biosynthesis of secondary metabolites;Metabolic pathways	1.1.1.100	Oxidoreductases;Acting on the CH-OH group of donors;With NAD+ or NADP+ as acceptor;(3R)-3-hydroxyacyl-[acyl-carrier protein]:NADP+ oxidoreductase	M00572;M00874;M00083	Pimeloyl-ACP biosynthesis, BioC-BioH pathway, malonyl-ACP => pimeloyl-ACP;Fatty acid biosynthesis in mitochondria, fungi;Fatty acid biosynthesis, elongation	http://www.genome.jp/dbget-bin/www_bget?ko:K00059	282656	174
K02433	gatA, QRSL1	aspartyl-tRNA(Asn)/glutamyl-tRNA(Gln) amidotransferase subunit A [EC:6.3.5.6 6.3.5.7]	ko00970;ko01100	Aminoacyl-tRNA biosynthesis;Metabolic pathways	6.3.5.6;6.3.5.7	Ligases;Forming carbon-nitrogen bonds;Carbon-nitrogen ligases with glutamine as amido-N-donor;L-aspartyl-tRNAAsn:L-glutamine amido-ligase (ADP-forming);Ligases;Forming carbon-nitrogen bonds;Carbon-nitrogen ligases with glutamine as amido-N-donor;L-glutamyl-tRNAGln:L-glutamine amido-ligase (ADP-forming)	-	-	http://www.genome.jp/dbget-bin/www_bget?ko:K02433	117012	65
K01872	AARS, alaS	alanyl-tRNA synthetase [EC:6.1.1.7]	ko00970	Aminoacyl-tRNA biosynthesis	6.1.1.7	Ligases;Forming carbon-oxygen bonds;Ligases forming aminoacyl-tRNA and related compounds;L-alanine:tRNAAla ligase (AMP-forming)	-	-	http://www.genome.jp/dbget-bin/www_bget?ko:K01872	145292	56
K07233	pcoB, copB	copper resistance protein B	-	-	-	-	-	-	http://www.genome.jp/dbget-bin/www_bget?ko:K07233	34922	29
K10536	aguA	agmatine deiminase [EC:3.5.3.12]	ko01100;ko00330	Metabolic pathways;Arginine and proline metabolism	3.5.3.12	Hydrolases;Acting on carbon-nitrogen bonds, other than peptide bonds;In linear amidines;agmatine iminohydrolase	-	-	http://www.genome.jp/dbget-bin/www_bget?ko:K10536	101674	29
K07248	aldA	lactaldehyde dehydrogenase / glycolaldehyde dehydrogenase [EC:1.2.1.22 1.2.1.21]	ko01100;ko01120;ko00630;ko00620	Metabolic pathways;Microbial metabolism in diverse environments;Glyoxylate and dicarboxylate metabolism;Pyruvate metabolism	1.2.1.21;1.2.1.22	Oxidoreductases;Acting on the aldehyde or oxo group of donors;With NAD+ or NADP+ as acceptor;glycolaldehyde:NAD+ oxidoreductase;Oxidoreductases;Acting on the aldehyde or oxo group of donors;With NAD+ or NADP+ as acceptor;(S)-lactaldehyde:NAD+ oxidoreductase	-	-	http://www.genome.jp/dbget-bin/www_bget?ko:K07248	19306	7
K01684	dgoD	galactonate dehydratase [EC:4.2.1.6]	ko01100;ko01120;ko00052	Metabolic pathways;Microbial metabolism in diverse environments;Galactose metabolism	4.2.1.6	Lyases;Carbon-oxygen lyases;Hydro-lyases;D-galactonate hydro-lyase (2-dehydro-3-deoxy-D-galactonate-forming)	M00552	D-galactonate degradation, De Ley-Doudoroff pathway, D-galactonate => glycerate-3P	http://www.genome.jp/dbget-bin/www_bget?ko:K01684	31648	14
K00796	folP	dihydropteroate synthase [EC:2.5.1.15]	ko01240;ko01100;ko00790	Biosynthesis of cofactors;Metabolic pathways;Folate biosynthesis	2.5.1.15	Transferases;Transferring alkyl or aryl groups, other than methyl groups;Transferring alkyl or aryl groups, other than methyl groups (only sub-subclass identified to date);(7,8-dihydropterin-6-yl)methyl-diphosphate:4-aminobenzoate 2-amino-4-hydroxy-7,8-dihydropteridine-6-methenyltransferase	M00126	Tetrahydrofolate biosynthesis, GTP => THF	http://www.genome.jp/dbget-bin/www_bget?ko:K00796	60868	32
K07140	K07140	uncharacterized protein	-	-	-	-	-	-	http://www.genome.jp/dbget-bin/www_bget?ko:K07140	78756	20
K01154	hsdS	type I restriction enzyme, S subunit [EC:3.1.21.3]	-	-	3.1.21.3	Hydrolases;Acting on ester bonds;Endodeoxyribonucleases producing 5'-phosphomonoesters;type I site-specific deoxyribonuclease	-	-	http://www.genome.jp/dbget-bin/www_bget?ko:K01154	236262	110
K04760	greB	transcription elongation factor GreB	-	-	-	-	-	-	http://www.genome.jp/dbget-bin/www_bget?ko:K04760	19478	16
K13590	dgcB	diguanylate cyclase [EC:2.7.7.65]	ko04112	Cell cycle - Caulobacter	2.7.7.65	Transferases;Transferring phosphorus-containing groups;Nucleotidyltransferases;GTP:GTP guanylyltransferase (cyclizing)	-	-	http://www.genome.jp/dbget-bin/www_bget?ko:K13590	29268	21
K13301	secM	secretion monitor	ko03060;ko03070	Protein export;Bacterial secretion system	-	-	-	-	http://www.genome.jp/dbget-bin/www_bget?ko:K13301	12360	5
K18029	nicA	nicotinate dehydrogenase subunit A [EC:1.17.2.1]	ko01100;ko00760;ko01120	Metabolic pathways;Nicotinate and nicotinamide metabolism;Microbial metabolism in diverse environments	1.17.2.1	Oxidoreductases;Acting on CH or CH2 groups;With a cytochrome as acceptor;nicotinate:cytochrome 6-oxidoreductase (hydroxylating)	M00622	Nicotinate degradation, nicotinate => fumarate	http://www.genome.jp/dbget-bin/www_bget?ko:K18029	424	7
K03284	corA	magnesium transporter	-	-	-	-	-	-	http://www.genome.jp/dbget-bin/www_bget?ko:K03284	174296	53
K11209	yghU, yfcG	GSH-dependent disulfide-bond oxidoreductase [EC:1.8.4.-]	-	-	-	-	-	-	http://www.genome.jp/dbget-bin/www_bget?ko:K11209	52504	37
K07304	msrA	peptide-methionine (S)-S-oxide reductase [EC:1.8.4.11]	-	-	1.8.4.11	Oxidoreductases;Acting on a sulfur group of donors;With a disulfide as acceptor;peptide-L-methionine:thioredoxin-disulfide S-oxidoreductase [L-methionine (S)-S-oxide-forming]	-	-	http://www.genome.jp/dbget-bin/www_bget?ko:K07304	237450	52
K04042	glmU	bifunctional UDP-N-acetylglucosamine pyrophosphorylase / glucosamine-1-phosphate N-acetyltransferase [EC:2.7.7.23 2.3.1.157]	ko00520;ko01250;ko00541;ko01100	Amino sugar and nucleotide sugar metabolism;Biosynthesis of nucleotide sugars;O-Antigen nucleotide sugar biosynthesis;Metabolic pathways	2.3.1.157;2.7.7.23	Transferases;Acyltransferases;Transferring groups other than aminoacyl groups;acetyl-CoA:alpha-D-glucosamine-1-phosphate N-acetyltransferase;Transferases;Transferring phosphorus-containing groups;Nucleotidyltransferases;UTP:N-acetyl-alpha-D-glucosamine-1-phosphate uridylyltransferase	M00909	UDP-N-acetyl-D-glucosamine biosynthesis, prokaryotes, glucose => UDP-GlcNAc	http://www.genome.jp/dbget-bin/www_bget?ko:K04042	134898	31
K18955	whiB1_2_3_4	WhiB family transcriptional regulator, redox-sensing transcriptional regulator	-	-	-	-	-	-	http://www.genome.jp/dbget-bin/www_bget?ko:K18955	11328	15
K02777	crr	sugar PTS system EIIA component [EC:2.7.1.-]	ko01100;ko02060;ko00010;ko02026;ko00500;ko00520;ko05111	Metabolic pathways;Phosphotransferase system (PTS);Glycolysis / Gluconeogenesis;Biofilm formation - Escherichia coli;Starch and sucrose metabolism;Amino sugar and nucleotide sugar metabolism;Biofilm formation - Vibrio cholerae	-	-	-	-	http://www.genome.jp/dbget-bin/www_bget?ko:K02777	10304	12
K02364	entF	L-serine---[L-seryl-carrier protein] ligase [EC:6.3.2.14 6.2.1.72]	ko01053;ko01110	Biosynthesis of siderophore group nonribosomal peptides;Biosynthesis of secondary metabolites	6.2.1.72;6.3.2.14	Ligases;Forming carbon-sulfur bonds;Acid-thiol ligases;L-serine:[L-seryl-carrier protein] ligase (AMP-forming);Ligases;Forming carbon-nitrogen bonds;Acid-D-amino-acid ligases (peptide synthases);2,3-dihydroxybenzoate:L-serine ligase	-	-	http://www.genome.jp/dbget-bin/www_bget?ko:K02364	36460	16
K04773	sppA	protease IV [EC:3.4.21.-]	-	-	-	-	-	-	http://www.genome.jp/dbget-bin/www_bget?ko:K04773	39108	25
K01091	gph	phosphoglycolate phosphatase [EC:3.1.3.18]	ko00630;ko01110;ko01100	Glyoxylate and dicarboxylate metabolism;Biosynthesis of secondary metabolites;Metabolic pathways	3.1.3.18	Hydrolases;Acting on ester bonds;Phosphoric-monoester hydrolases;2-phosphoglycolate phosphohydrolase	-	-	http://www.genome.jp/dbget-bin/www_bget?ko:K01091	101172	50
K02409	fliF	flagellar M-ring protein FliF	ko02040	Flagellar assembly	-	-	-	-	http://www.genome.jp/dbget-bin/www_bget?ko:K02409	27158	18
K02410	fliG	flagellar motor switch protein FliG	ko02030;ko02040	Bacterial chemotaxis;Flagellar assembly	-	-	-	-	http://www.genome.jp/dbget-bin/www_bget?ko:K02410	21044	16
K02411	fliH	flagellar assembly protein FliH	ko02040	Flagellar assembly	-	-	-	-	http://www.genome.jp/dbget-bin/www_bget?ko:K02411	24456	14
K02412	fliI	flagellum-specific ATP synthase [EC:7.4.2.8]	ko02040	Flagellar assembly	7.4.2.8	Translocases;Catalysing the translocation of amino acids and peptides;Linked to the hydrolysis of a nucleoside triphosphate;ATP phosphohydrolase (protein-secreting)	-	-	http://www.genome.jp/dbget-bin/www_bget?ko:K02412	27704	15
K02413	fliJ	flagellar protein FliJ	ko02040	Flagellar assembly	-	-	-	-	http://www.genome.jp/dbget-bin/www_bget?ko:K02413	13564	12
K07478	ycaJ	putative ATPase	-	-	-	-	-	-	http://www.genome.jp/dbget-bin/www_bget?ko:K07478	73582	38
K02687	prmA	ribosomal protein L11 methyltransferase [EC:2.1.1.-]	-	-	-	-	-	-	http://www.genome.jp/dbget-bin/www_bget?ko:K02687	62420	24
K09761	rsmE	16S rRNA (uracil1498-N3)-methyltransferase [EC:2.1.1.193]	-	-	2.1.1.193	Transferases;Transferring one-carbon groups;Methyltransferases;S-adenosyl-L-methionine:16S rRNA (uracil1498-N3)-methyltransferase	-	-	http://www.genome.jp/dbget-bin/www_bget?ko:K09761	100216	31
K01992	ABC-2.P	ABC-2 type transport system permease protein	-	-	-	-	-	-	http://www.genome.jp/dbget-bin/www_bget?ko:K01992	820762	198
K01990	ABC-2.A	ABC-2 type transport system ATP-binding protein	-	-	-	-	-	-	http://www.genome.jp/dbget-bin/www_bget?ko:K01990	727974	192
K02032	ddpF	peptide/nickel transport system ATP-binding protein	ko02024	Quorum sensing	-	-	-	-	http://www.genome.jp/dbget-bin/www_bget?ko:K02032	154404	42
K01255	CARP, pepA	leucyl aminopeptidase [EC:3.4.11.1]	ko00480;ko01100	Glutathione metabolism;Metabolic pathways	3.4.11.1	Hydrolases;Acting on peptide bonds (peptidases);Aminopeptidases;leucyl aminopeptidase	-	-	http://www.genome.jp/dbget-bin/www_bget?ko:K01255	34038	23
K04075	tilS, mesJ	tRNA(Ile)-lysidine synthase [EC:6.3.4.19]	-	-	6.3.4.19	Ligases;Forming carbon-nitrogen bonds;Other carbon-nitrogen ligases;L-lysine:[tRNAIle2]-cytidine34 ligase (AMP-forming)	-	-	http://www.genome.jp/dbget-bin/www_bget?ko:K04075	127026	56
K09471	puuB, ordL	gamma-glutamylputrescine oxidase [EC:1.4.3.-]	ko01100;ko00330	Metabolic pathways;Arginine and proline metabolism	-	-	M00136	GABA biosynthesis, prokaryotes, putrescine => GABA	http://www.genome.jp/dbget-bin/www_bget?ko:K09471	59374	39
K01953	asnB, ASNS	asparagine synthase (glutamine-hydrolysing) [EC:6.3.5.4]	ko00250;ko01230;ko01110;ko01100	Alanine, aspartate and glutamate metabolism;Biosynthesis of amino acids;Biosynthesis of secondary metabolites;Metabolic pathways	6.3.5.4	Ligases;Forming carbon-nitrogen bonds;Carbon-nitrogen ligases with glutamine as amido-N-donor;L-aspartate:L-glutamine amido-ligase (AMP-forming)	-	-	http://www.genome.jp/dbget-bin/www_bget?ko:K01953	54956	47
K00259	ald	alanine dehydrogenase [EC:1.4.1.1]	ko01100;ko00250;ko00430	Metabolic pathways;Alanine, aspartate and glutamate metabolism;Taurine and hypotaurine metabolism	1.4.1.1	Oxidoreductases;Acting on the CH-NH2 group of donors;With NAD+ or NADP+ as acceptor;L-alanine:NAD+ oxidoreductase (deaminating)	-	-	http://www.genome.jp/dbget-bin/www_bget?ko:K00259	108372	14
K00217	E1.3.1.32	maleylacetate reductase [EC:1.3.1.32]	ko00623;ko01100;ko00361;ko00362;ko01120;ko00364;ko01220	Toluene degradation;Metabolic pathways;Chlorocyclohexane and chlorobenzene degradation;Benzoate degradation;Microbial metabolism in diverse environments;Fluorobenzoate degradation;Degradation of aromatic compounds	1.3.1.32	Oxidoreductases;Acting on the CH-CH group of donors;With NAD+ or NADP+ as acceptor;3-oxoadipate:NAD(P)+ oxidoreductase	-	-	http://www.genome.jp/dbget-bin/www_bget?ko:K00217	998	2
K01439	dapE	succinyl-diaminopimelate desuccinylase [EC:3.5.1.18]	ko01230;ko00300;ko01100;ko01120	Biosynthesis of amino acids;Lysine biosynthesis;Metabolic pathways;Microbial metabolism in diverse environments	3.5.1.18	Hydrolases;Acting on carbon-nitrogen bonds, other than peptide bonds;In linear amides;N-succinyl-LL-2,6-diaminoheptanedioate amidohydrolase	M00016	Lysine biosynthesis, succinyl-DAP pathway, aspartate => lysine	http://www.genome.jp/dbget-bin/www_bget?ko:K01439	115944	39
K09794	K09794	uncharacterized protein	-	-	-	-	-	-	http://www.genome.jp/dbget-bin/www_bget?ko:K09794	2502	10
K07120	K07120	uncharacterized protein	-	-	-	-	-	-	http://www.genome.jp/dbget-bin/www_bget?ko:K07120	13006	20
K03076	secY	preprotein translocase subunit SecY	ko03070;ko02024;ko03060	Bacterial secretion system;Quorum sensing;Protein export	-	-	-	-	http://www.genome.jp/dbget-bin/www_bget?ko:K03076	99698	27
K06183	rsuA	16S rRNA pseudouridine516 synthase [EC:5.4.99.19]	-	-	5.4.99.19	Isomerases;Intramolecular transferases;Transferring other groups;16S rRNA-uridine516 uracil mutase	-	-	http://www.genome.jp/dbget-bin/www_bget?ko:K06183	50664	22
K00798	MMAB, pduO	cob(I)alamin adenosyltransferase [EC:2.5.1.17]	ko01100;ko01240;ko00860	Metabolic pathways;Biosynthesis of cofactors;Porphyrin metabolism	2.5.1.17	Transferases;Transferring alkyl or aryl groups, other than methyl groups;Transferring alkyl or aryl groups, other than methyl groups (only sub-subclass identified to date);ATP:cob(II)alamin Cobeta-adenosyltransferase	M00122	Cobalamin biosynthesis, cobyrinate a,c-diamide => cobalamin	http://www.genome.jp/dbget-bin/www_bget?ko:K00798	22640	15
K00525	E1.17.4.1A, nrdA, nrdE	ribonucleoside-diphosphate reductase alpha chain [EC:1.17.4.1]	ko01232;ko01100;ko00230;ko00240	Nucleotide metabolism;Metabolic pathways;Purine metabolism;Pyrimidine metabolism	1.17.4.1	Oxidoreductases;Acting on CH or CH2 groups;With a disulfide as acceptor;2'-deoxyribonucleoside-5'-diphosphate:thioredoxin-disulfide 2'-oxidoreductase	M00053;M00938	Deoxyribonucleotide biosynthesis, ADP/GDP/CDP/UDP => dATP/dGTP/dCTP/dUTP;Pyrimidine deoxyribonucleotide biosynthesis, UDP => dTTP	http://www.genome.jp/dbget-bin/www_bget?ko:K00525	216670	79
K08092	dlgD	3-dehydro-L-gulonate 2-dehydrogenase [EC:1.1.1.130]	ko01100;ko00053;ko00040	Metabolic pathways;Ascorbate and aldarate metabolism;Pentose and glucuronate interconversions	1.1.1.130	Oxidoreductases;Acting on the CH-OH group of donors;With NAD+ or NADP+ as acceptor;3-dehydro-L-gulonate:NAD(P)+ 2-oxidoreductase	-	-	http://www.genome.jp/dbget-bin/www_bget?ko:K08092	7968	6
K02017	modC	molybdate transport system ATP-binding protein [EC:7.3.2.5]	ko02010	ABC transporters	7.3.2.5	Translocases;Catalysing the translocation of inorganic anions and their chelates;Linked to the hydrolysis of a nucleoside triphosphate;ATP phosphohydrolase (ABC-type, molybdate-importing)	-	-	http://www.genome.jp/dbget-bin/www_bget?ko:K02017	34484	18
K09020	rutB	ureidoacrylate peracid hydrolase [EC:3.5.1.110]	ko00240;ko01100	Pyrimidine metabolism;Metabolic pathways	3.5.1.110	Hydrolases;Acting on carbon-nitrogen bonds, other than peptide bonds;In linear amides;(Z)-3-ureidoacrylate amidohydrolase	M00939	Pyrimidine degradation, uracil => 3-hydroxypropanoate	http://www.genome.jp/dbget-bin/www_bget?ko:K09020	15966	7
K02483	K02483	two-component system, OmpR family, response regulator	-	-	-	-	-	-	http://www.genome.jp/dbget-bin/www_bget?ko:K02483	135742	81
K14057	abgR	LysR family transcriptional regulator, regulator of abg operon	-	-	-	-	-	-	http://www.genome.jp/dbget-bin/www_bget?ko:K14057	20440	16
K00340	nuoK	NADH-quinone oxidoreductase subunit K [EC:7.1.1.2]	ko00190;ko01100	Oxidative phosphorylation;Metabolic pathways	7.1.1.2	Translocases;Catalysing the translocation of hydrons;Linked to oxidoreductase reactions;NADH:ubiquinone oxidoreductase	M00144	NADH:quinone oxidoreductase, prokaryotes	http://www.genome.jp/dbget-bin/www_bget?ko:K00340	8576	9
K18294	nfxB	TetR/AcrR family transcriptional regulator, mexCD-oprJ operon repressor	-	-	-	-	M00639	Multidrug resistance, efflux pump MexCD-OprJ	http://www.genome.jp/dbget-bin/www_bget?ko:K18294	3456	7
K18295	mexC	membrane fusion protein, multidrug efflux system	-	-	-	-	M00639	Multidrug resistance, efflux pump MexCD-OprJ	http://www.genome.jp/dbget-bin/www_bget?ko:K18295	3104	3
K18296	mexD	multidrug efflux pump	-	-	-	-	M00639	Multidrug resistance, efflux pump MexCD-OprJ	http://www.genome.jp/dbget-bin/www_bget?ko:K18296	4672	5
K08721	oprJ	outer membrane protein, multidrug efflux system	-	-	-	-	M00639	Multidrug resistance, efflux pump MexCD-OprJ	http://www.genome.jp/dbget-bin/www_bget?ko:K08721	3564	3
K23778	rcdA	TetR/AcrR family transcriptional regulator, regulator of biofilm formation and stress response	-	-	-	-	-	-	http://www.genome.jp/dbget-bin/www_bget?ko:K23778	4546	8
K07003	K07003	uncharacterized protein	-	-	-	-	-	-	http://www.genome.jp/dbget-bin/www_bget?ko:K07003	26534	27
K00274	MAO, aofH	monoamine oxidase [EC:1.4.3.4]	ko00360;ko05034;ko01110;ko04728;ko00950;ko00350;ko00380;ko05030;ko01100;ko04726;ko00260;ko05012;ko00340;ko00982;ko00330;ko05031	Phenylalanine metabolism;Alcoholism;Biosynthesis of secondary metabolites;Dopaminergic synapse;Isoquinoline alkaloid biosynthesis;Tyrosine metabolism;Tryptophan metabolism;Cocaine addiction;Metabolic pathways;Serotonergic synapse;Glycine, serine and threonine metabolism;Parkinson disease;Histidine metabolism;Drug metabolism - cytochrome P450;Arginine and proline metabolism;Amphetamine addiction	1.4.3.4	Oxidoreductases;Acting on the CH-NH2 group of donors;With oxygen as acceptor;amine:oxygen oxidoreductase (deaminating)	M00135	GABA biosynthesis, eukaryotes, putrescine => GABA	http://www.genome.jp/dbget-bin/www_bget?ko:K00274	9658	10
K16898	addA	ATP-dependent helicase/nuclease subunit A [EC:5.6.2.4 3.1.-.-]	-	-	5.6.2.4	Isomerases;Isomerases altering macromolecular conformation;Enzymes altering nucleic acid conformation;DNA 3'-5' helicase (ATP-hydrolysing)	-	-	http://www.genome.jp/dbget-bin/www_bget?ko:K16898	64394	21
K16899	addB	ATP-dependent helicase/nuclease subunit B [EC:5.6.2.4 3.1.-.-]	-	-	5.6.2.4	Isomerases;Isomerases altering macromolecular conformation;Enzymes altering nucleic acid conformation;DNA 3'-5' helicase (ATP-hydrolysing)	-	-	http://www.genome.jp/dbget-bin/www_bget?ko:K16899	55772	14
K05995	pepE	dipeptidase E [EC:3.4.13.21]	-	-	3.4.13.21	Hydrolases;Acting on peptide bonds (peptidases);Dipeptidases;dipeptidase E	-	-	http://www.genome.jp/dbget-bin/www_bget?ko:K05995	74170	24
K01258	pepT	tripeptide aminopeptidase [EC:3.4.11.4]	-	-	3.4.11.4	Hydrolases;Acting on peptide bonds (peptidases);Aminopeptidases;tripeptide aminopeptidase	-	-	http://www.genome.jp/dbget-bin/www_bget?ko:K01258	73728	30
K06967	trmK	tRNA (adenine22-N1)-methyltransferase [EC:2.1.1.217]	-	-	2.1.1.217	Transferases;Transferring one-carbon groups;Methyltransferases;S-adenosyl-L-methionine:tRNA (adenine22-N1)-methyltransferase	-	-	http://www.genome.jp/dbget-bin/www_bget?ko:K06967	36816	21
K03086	rpoD	RNA polymerase primary sigma factor	ko02040	Flagellar assembly	-	-	-	-	http://www.genome.jp/dbget-bin/www_bget?ko:K03086	119190	36
K02316	dnaG	DNA primase [EC:2.7.7.101]	ko03030	DNA replication	2.7.7.101	Transferases;Transferring phosphorus-containing groups;Nucleotidyltransferases;nucleotide 5'-triphosphate:single-stranded DNA nucleotidyltransferase (DNA-RNA hybrid synthesizing)	-	-	http://www.genome.jp/dbget-bin/www_bget?ko:K02316	76268	36
K06147	ABCB-BAC	ATP-binding cassette, subfamily B, bacterial	-	-	-	-	-	-	http://www.genome.jp/dbget-bin/www_bget?ko:K06147	188370	82
K01879	glyS	glycyl-tRNA synthetase beta chain [EC:6.1.1.14]	ko00970	Aminoacyl-tRNA biosynthesis	6.1.1.14	Ligases;Forming carbon-oxygen bonds;Ligases forming aminoacyl-tRNA and related compounds;glycine:tRNAGly ligase (AMP-forming)	-	-	http://www.genome.jp/dbget-bin/www_bget?ko:K01879	86634	37
K01878	glyQ	glycyl-tRNA synthetase alpha chain [EC:6.1.1.14]	ko00970	Aminoacyl-tRNA biosynthesis	6.1.1.14	Ligases;Forming carbon-oxygen bonds;Ligases forming aminoacyl-tRNA and related compounds;glycine:tRNAGly ligase (AMP-forming)	-	-	http://www.genome.jp/dbget-bin/www_bget?ko:K01878	35956	16
K01640	HMGCL, hmgL	hydroxymethylglutaryl-CoA lyase [EC:4.1.3.4]	ko04146;ko00281;ko00650;ko00280;ko01100;ko01110	Peroxisome;Geraniol degradation;Butanoate metabolism;Valine, leucine and isoleucine degradation;Metabolic pathways;Biosynthesis of secondary metabolites	4.1.3.4	Lyases;Carbon-carbon lyases;Oxo-acid-lyases;(S)-3-hydroxy-3-methylglutaryl-CoA acetoacetate-lyase (acetyl-CoA-forming)	M00088;M00036	Ketone body biosynthesis, acetyl-CoA => acetoacetate/3-hydroxybutyrate/acetone;Leucine degradation, leucine => acetoacetate + acetyl-CoA	http://www.genome.jp/dbget-bin/www_bget?ko:K01640	11376	25
K01166	RNASET2	ribonuclease T2 [EC:4.6.1.19]	-	-	4.6.1.19	Lyases;Phosphorus-oxygen lyases;Phosphorus-oxygen lyases (only sub-subclass identified to date);[RNA] 5'-hydroxy-ribonucleotide-3'-[RNA fragment]-lyase (cyclicizing [RNA fragment]-3'- nucleoside-2',3'-cyclophosphate-forming and hydrolysing)	-	-	http://www.genome.jp/dbget-bin/www_bget?ko:K01166	7012	14
K11017	shlB, hhdB, hpmB	hemolysin activation/secretion protein	ko03070	Bacterial secretion system	-	-	-	-	http://www.genome.jp/dbget-bin/www_bget?ko:K11017	8104	12
K11016	shlA, hhdA, hpmA	hemolysin	ko03070	Bacterial secretion system	-	-	-	-	http://www.genome.jp/dbget-bin/www_bget?ko:K11016	23462	14
K16091	fecA	Fe(3+) dicitrate transport protein	-	-	-	-	-	-	http://www.genome.jp/dbget-bin/www_bget?ko:K16091	79472	42
K11891	impL, vasK, icmF	type VI secretion system protein ImpL	ko03070;ko02025	Bacterial secretion system;Biofilm formation - Pseudomonas aeruginosa	-	-	-	-	http://www.genome.jp/dbget-bin/www_bget?ko:K11891	135350	60
K03566	gcvA	LysR family transcriptional regulator, glycine cleavage system transcriptional activator	ko02026	Biofilm formation - Escherichia coli	-	-	-	-	http://www.genome.jp/dbget-bin/www_bget?ko:K03566	148880	124
K01921	ddl	D-alanine-D-alanine ligase [EC:6.3.2.4]	ko01502;ko00470;ko01100;ko00550	Vancomycin resistance;D-Amino acid metabolism;Metabolic pathways;Peptidoglycan biosynthesis	6.3.2.4	Ligases;Forming carbon-nitrogen bonds;Acid-D-amino-acid ligases (peptide synthases);D-alanine:D-alanine ligase (ADP-forming)	-	-	http://www.genome.jp/dbget-bin/www_bget?ko:K01921	100876	40
K01485	codA	cytosine/creatinine deaminase [EC:3.5.4.1 3.5.4.21]	ko01232;ko01100;ko00330;ko00240	Nucleotide metabolism;Metabolic pathways;Arginine and proline metabolism;Pyrimidine metabolism	3.5.4.1;3.5.4.21	Hydrolases;Acting on carbon-nitrogen bonds, other than peptide bonds;In cyclic amidines;cytosine aminohydrolase;Hydrolases;Acting on carbon-nitrogen bonds, other than peptide bonds;In cyclic amidines;creatinine iminohydrolase	-	-	http://www.genome.jp/dbget-bin/www_bget?ko:K01485	39488	22
K21573	susC	TonB-dependent starch-binding outer membrane protein SusC	-	-	-	-	-	-	http://www.genome.jp/dbget-bin/www_bget?ko:K21573	18686	138
K03768	PPIB, ppiB	peptidyl-prolyl cis-trans isomerase B (cyclophilin B) [EC:5.2.1.8]	-	-	5.2.1.8	Isomerases;cis-trans-Isomerases;cis-trans Isomerases (only sub-subclass identified to date);peptidylproline cis-trans-isomerase	-	-	http://www.genome.jp/dbget-bin/www_bget?ko:K03768	86472	29
K13932	mdcD	malonate decarboxylase beta subunit [EC:4.1.1.87]	-	-	4.1.1.87	Lyases;Carbon-carbon lyases;Carboxy-lyases;malonyl-[acyl-carrier-protein] carboxy-lyase	-	-	http://www.genome.jp/dbget-bin/www_bget?ko:K13932	39090	11
K01560	E3.8.1.2	2-haloacid dehalogenase [EC:3.8.1.2]	ko00625;ko01100;ko00361;ko01120	Chloroalkane and chloroalkene degradation;Metabolic pathways;Chlorocyclohexane and chlorobenzene degradation;Microbial metabolism in diverse environments	3.8.1.2	Hydrolases;Acting on halide bonds;In carbon-halide compounds;(S)-2-haloacid halidohydrolase	-	-	http://www.genome.jp/dbget-bin/www_bget?ko:K01560	51524	37
K07677	rcsC	two-component system, NarL family, capsular synthesis sensor histidine kinase RcsC [EC:2.7.13.3]	ko02020;ko02026	Two-component system;Biofilm formation - Escherichia coli	2.7.13.3	Transferases;Transferring phosphorus-containing groups;Protein-histidine kinases;ATP:protein-L-histidine N-phosphotransferase	-	-	http://www.genome.jp/dbget-bin/www_bget?ko:K07677	64748	94
K18850	ycfD	50S ribosomal protein L16 3-hydroxylase [EC:1.14.11.47]	-	-	1.14.11.47	Oxidoreductases;Acting on paired donors, with incorporation or reduction of molecular oxygen;With 2-oxoglutarate as one donor, and incorporation of one atom of oxygen into each donor;[50S ribosomal protein L16]-L-Arg81,2-oxoglutarate:oxygen oxidoreductase (3R-hydroxylating)	-	-	http://www.genome.jp/dbget-bin/www_bget?ko:K18850	51368	21
K03321	TC.SULP	sulfate permease, SulP family	-	-	-	-	-	-	http://www.genome.jp/dbget-bin/www_bget?ko:K03321	101138	66
K03841	FBP, fbp	fructose-1,6-bisphosphatase I [EC:3.1.3.11]	ko00680;ko00030;ko01120;ko04910;ko01100;ko04922;ko00710;ko00010;ko01200;ko04152;ko01110;ko00051	Methane metabolism;Pentose phosphate pathway;Microbial metabolism in diverse environments;Insulin signaling pathway;Metabolic pathways;Glucagon signaling pathway;Carbon fixation in photosynthetic organisms;Glycolysis / Gluconeogenesis;Carbon metabolism;AMPK signaling pathway;Biosynthesis of secondary metabolites;Fructose and mannose metabolism	3.1.3.11	Hydrolases;Acting on ester bonds;Phosphoric-monoester hydrolases;D-fructose-1,6-bisphosphate 1-phosphohydrolase	M00344;M00165;M00003;M00167	Formaldehyde assimilation, xylulose monophosphate pathway;Reductive pentose phosphate cycle (Calvin cycle);Gluconeogenesis, oxaloacetate => fructose-6P;Reductive pentose phosphate cycle, glyceraldehyde-3P => ribulose-5P	http://www.genome.jp/dbget-bin/www_bget?ko:K03841	13520	17
K00040	uxuB	fructuronate reductase [EC:1.1.1.57]	ko00040;ko01100	Pentose and glucuronate interconversions;Metabolic pathways	1.1.1.57	Oxidoreductases;Acting on the CH-OH group of donors;With NAD+ or NADP+ as acceptor;D-mannonate:NAD+ 5-oxidoreductase	M00061	D-Glucuronate degradation, D-glucuronate => pyruvate + D-glyceraldehyde 3P	http://www.genome.jp/dbget-bin/www_bget?ko:K00040	23710	19
K15727	czcB, cusB, cnrB	membrane fusion protein, heavy metal efflux system	-	-	-	-	-	-	http://www.genome.jp/dbget-bin/www_bget?ko:K15727	29240	50
K15725	czcC, cusC, cnrC	outer membrane protein, heavy metal efflux system	-	-	-	-	-	-	http://www.genome.jp/dbget-bin/www_bget?ko:K15725	35806	48
K07665	cusR, copR, silR	two-component system, OmpR family, copper resistance phosphate regulon response regulator CusR	ko02020	Two-component system	-	-	M00745	Imipenem resistance, repression of porin OprD	http://www.genome.jp/dbget-bin/www_bget?ko:K07665	75596	48
K07644	cusS, copS, silS	two-component system, OmpR family, heavy metal sensor histidine kinase CusS [EC:2.7.13.3]	ko02020	Two-component system	2.7.13.3	Transferases;Transferring phosphorus-containing groups;Protein-histidine kinases;ATP:protein-L-histidine N-phosphotransferase	M00745	Imipenem resistance, repression of porin OprD	http://www.genome.jp/dbget-bin/www_bget?ko:K07644	141176	85
K22491	litR	MerR family transcriptional regulator, light-induced transcriptional regulator	-	-	-	-	-	-	http://www.genome.jp/dbget-bin/www_bget?ko:K22491	33642	29
K01609	trpC	indole-3-glycerol phosphate synthase [EC:4.1.1.48]	ko01100;ko01110;ko01230;ko00400	Metabolic pathways;Biosynthesis of secondary metabolites;Biosynthesis of amino acids;Phenylalanine, tyrosine and tryptophan biosynthesis	4.1.1.48	Lyases;Carbon-carbon lyases;Carboxy-lyases;1-(2-carboxyphenylamino)-1-deoxy-D-ribulose-5-phosphate carboxy-lyase [cyclizing 1-C-(indol-3-yl)glycerol-3-phosphate-forming]	M00023	Tryptophan biosynthesis, chorismate => tryptophan	http://www.genome.jp/dbget-bin/www_bget?ko:K01609	76636	27
K04782	pchB	isochorismate pyruvate lyase [EC:4.2.99.21]	ko01110;ko01053	Biosynthesis of secondary metabolites;Biosynthesis of siderophore group nonribosomal peptides	4.2.99.21	Lyases;Carbon-oxygen lyases;Other carbon-oxygen lyases;isochorismate pyruvate-lyase (salicylate-forming)	-	-	http://www.genome.jp/dbget-bin/www_bget?ko:K04782	11752	14
K09919	K09919	uncharacterized protein	-	-	-	-	-	-	http://www.genome.jp/dbget-bin/www_bget?ko:K09919	36160	12
K03762	proP	MFS transporter, MHS family, proline/betaine transporter	-	-	-	-	-	-	http://www.genome.jp/dbget-bin/www_bget?ko:K03762	77462	41
K01995	livG	branched-chain amino acid transport system ATP-binding protein	ko02010;ko02024	ABC transporters;Quorum sensing	-	-	-	-	http://www.genome.jp/dbget-bin/www_bget?ko:K01995	121138	63
K01406	prtC	serralysin [EC:3.4.24.40]	ko01503	Cationic antimicrobial peptide (CAMP) resistance	3.4.24.40	Hydrolases;Acting on peptide bonds (peptidases);Metalloendopeptidases;serralysin	-	-	http://www.genome.jp/dbget-bin/www_bget?ko:K01406	62016	76
K01736	aroC	chorismate synthase [EC:4.2.3.5]	ko01100;ko01110;ko00400;ko01230	Metabolic pathways;Biosynthesis of secondary metabolites;Phenylalanine, tyrosine and tryptophan biosynthesis;Biosynthesis of amino acids	4.2.3.5	Lyases;Carbon-oxygen lyases;Acting on phosphates;5-O-(1-carboxyvinyl)-3-phosphoshikimate phosphate-lyase (chorismate-forming)	M00022	Shikimate pathway, phosphoenolpyruvate + erythrose-4P => chorismate	http://www.genome.jp/dbget-bin/www_bget?ko:K01736	116244	25
K07261	mepA	penicillin-insensitive murein DD-endopeptidase [EC:3.4.24.-]	-	-	-	-	-	-	http://www.genome.jp/dbget-bin/www_bget?ko:K07261	17882	5
K02471	bacA, bclA	vitamin B12/bleomycin/antimicrobial peptide transport system ATP-binding/permease protein	ko02010	ABC transporters	-	-	-	-	http://www.genome.jp/dbget-bin/www_bget?ko:K02471	23664	18
K03060	rpoZ	DNA-directed RNA polymerase subunit omega [EC:2.7.7.6]	ko03020	RNA polymerase	2.7.7.6	Transferases;Transferring phosphorus-containing groups;Nucleotidyltransferases;nucleoside-triphosphate:RNA nucleotidyltransferase (DNA-directed)	-	-	http://www.genome.jp/dbget-bin/www_bget?ko:K03060	26816	16
K00332	nuoC	NADH-quinone oxidoreductase subunit C [EC:7.1.1.2]	ko00190;ko01100	Oxidative phosphorylation;Metabolic pathways	7.1.1.2	Translocases;Catalysing the translocation of hydrons;Linked to oxidoreductase reactions;NADH:ubiquinone oxidoreductase	M00144	NADH:quinone oxidoreductase, prokaryotes	http://www.genome.jp/dbget-bin/www_bget?ko:K00332	2034	8
K00331	nuoB	NADH-quinone oxidoreductase subunit B [EC:7.1.1.2]	ko01100;ko00190	Metabolic pathways;Oxidative phosphorylation	7.1.1.2	Translocases;Catalysing the translocation of hydrons;Linked to oxidoreductase reactions;NADH:ubiquinone oxidoreductase	M00144	NADH:quinone oxidoreductase, prokaryotes	http://www.genome.jp/dbget-bin/www_bget?ko:K00331	8828	11
K21449	ata, sadA, emaA	trimeric autotransporter adhesin	-	-	-	-	-	-	http://www.genome.jp/dbget-bin/www_bget?ko:K21449	89216	110
K07690	evgA, bvgA	two-component system, NarL family, response regulator EvgA	ko05133;ko02020	Pertussis;Two-component system	-	-	M00697	Multidrug resistance, efflux pump MdtEF-TolC	http://www.genome.jp/dbget-bin/www_bget?ko:K07690	45652	43
K16322	pit	low-affinity inorganic phosphate transporter	-	-	-	-	-	-	http://www.genome.jp/dbget-bin/www_bget?ko:K16322	34110	20
K03561	exbB	biopolymer transport protein ExbB	-	-	-	-	-	-	http://www.genome.jp/dbget-bin/www_bget?ko:K03561	67870	52
K06908	K06908	uncharacterized protein	-	-	-	-	-	-	http://www.genome.jp/dbget-bin/www_bget?ko:K06908	36444	35
K20974	K20974	two-component system, sensor histidine kinase [EC:2.7.13.3]	ko02025;ko02020	Biofilm formation - Pseudomonas aeruginosa;Two-component system	2.7.13.3	Transferases;Transferring phosphorus-containing groups;Protein-histidine kinases;ATP:protein-L-histidine N-phosphotransferase	-	-	http://www.genome.jp/dbget-bin/www_bget?ko:K20974	7398	8
K12658	lhpA	4-hydroxyproline epimerase [EC:5.1.1.8]	ko01100;ko00470	Metabolic pathways;D-Amino acid metabolism	5.1.1.8	Isomerases;Racemases and epimerases;Acting on amino acids and derivatives;4-hydroxyproline 2-epimerase	M00948	Hydroxyproline degradation, trans-4-hydroxy-L-proline => 2-oxoglutarate	http://www.genome.jp/dbget-bin/www_bget?ko:K12658	11394	12
K01006	ppdK	pyruvate, orthophosphate dikinase [EC:2.7.9.1]	ko01110;ko01200;ko00010;ko00620;ko01120;ko01100;ko00710;ko00720	Biosynthesis of secondary metabolites;Carbon metabolism;Glycolysis / Gluconeogenesis;Pyruvate metabolism;Microbial metabolism in diverse environments;Metabolic pathways;Carbon fixation in photosynthetic organisms;Carbon fixation pathways in prokaryotes	2.7.9.1	Transferases;Transferring phosphorus-containing groups;Phosphotransferases with paired acceptors;ATP:pyruvate, phosphate phosphotransferase	M00171;M00172;M00169;M00173	C4-dicarboxylic acid cycle, NAD - malic enzyme type;C4-dicarboxylic acid cycle, NADP - malic enzyme type;CAM (Crassulacean acid metabolism), light;Reductive citrate cycle (Arnon-Buchanan cycle)	http://www.genome.jp/dbget-bin/www_bget?ko:K01006	10660	13
K05589	ftsB	cell division protein FtsB	-	-	-	-	-	-	http://www.genome.jp/dbget-bin/www_bget?ko:K05589	8696	9
K00558	DNMT1, dcm	DNA (cytosine-5)-methyltransferase 1 [EC:2.1.1.37]	ko05206;ko01100;ko00270	MicroRNAs in cancer;Metabolic pathways;Cysteine and methionine metabolism	2.1.1.37	Transferases;Transferring one-carbon groups;Methyltransferases;S-adenosyl-L-methionine:DNA (cytosine-5-)-methyltransferase	M00035	Methionine degradation	http://www.genome.jp/dbget-bin/www_bget?ko:K00558	169206	111
K01826	hpaF, hpcD	5-carboxymethyl-2-hydroxymuconate isomerase [EC:5.3.3.10]	ko01100;ko00350;ko01220;ko01120	Metabolic pathways;Tyrosine metabolism;Degradation of aromatic compounds;Microbial metabolism in diverse environments	5.3.3.10	Isomerases;Intramolecular oxidoreductases;Transposing C=C bonds;5-carboxymethyl-2-hydroxymuconate Delta2,Delta4-2-oxo,Delta3-isomerase	M00533	Homoprotocatechuate degradation, homoprotocatechuate => 2-oxohept-3-enedioate	http://www.genome.jp/dbget-bin/www_bget?ko:K01826	6828	13
K07168	K07168	CBS domain-containing membrane protein	-	-	-	-	-	-	http://www.genome.jp/dbget-bin/www_bget?ko:K07168	13082	14
K03196	virB11, lvhB11	type IV secretion system protein VirB11 [EC:7.4.2.8]	ko05120;ko03070	Epithelial cell signaling in Helicobacter pylori infection;Bacterial secretion system	7.4.2.8	Translocases;Catalysing the translocation of amino acids and peptides;Linked to the hydrolysis of a nucleoside triphosphate;ATP phosphohydrolase (protein-secreting)	M00564	Helicobacter pylori pathogenicity signature, cagA pathogenicity island	http://www.genome.jp/dbget-bin/www_bget?ko:K03196	49052	21
K03195	virB10, lvhB10	type IV secretion system protein VirB10	ko03070	Bacterial secretion system	-	-	-	-	http://www.genome.jp/dbget-bin/www_bget?ko:K03195	59534	20
K03204	virB9, lvhB9	type IV secretion system protein VirB9	ko03070	Bacterial secretion system	-	-	-	-	http://www.genome.jp/dbget-bin/www_bget?ko:K03204	50328	19
K03203	virB8, lvhB8	type IV secretion system protein VirB8	ko03070	Bacterial secretion system	-	-	-	-	http://www.genome.jp/dbget-bin/www_bget?ko:K03203	45776	24
K03201	virB6, lvhB6	type IV secretion system protein VirB6	ko03070	Bacterial secretion system	-	-	-	-	http://www.genome.jp/dbget-bin/www_bget?ko:K03201	48528	23
K03200	virB5, lvhB5	type IV secretion system protein VirB5	ko03070	Bacterial secretion system	-	-	-	-	http://www.genome.jp/dbget-bin/www_bget?ko:K03200	42276	20
K03199	virB4, lvhB4	type IV secretion system protein VirB4 [EC:7.4.2.8]	ko03070	Bacterial secretion system	7.4.2.8	Translocases;Catalysing the translocation of amino acids and peptides;Linked to the hydrolysis of a nucleoside triphosphate;ATP phosphohydrolase (protein-secreting)	-	-	http://www.genome.jp/dbget-bin/www_bget?ko:K03199	78410	37
K03198	virB3, lvhB3	type IV secretion system protein VirB3	ko03070	Bacterial secretion system	-	-	-	-	http://www.genome.jp/dbget-bin/www_bget?ko:K03198	376	4
K07648	arcB	two-component system, OmpR family, aerobic respiration control sensor histidine kinase ArcB [EC:2.7.13.3]	ko02026;ko02020	Biofilm formation - Escherichia coli;Two-component system	2.7.13.3	Transferases;Transferring phosphorus-containing groups;Protein-histidine kinases;ATP:protein-L-histidine N-phosphotransferase	-	-	http://www.genome.jp/dbget-bin/www_bget?ko:K07648	28836	9
K03979	obgE, cgtA, MTG2	GTPase [EC:3.6.5.-]	-	-	-	-	-	-	http://www.genome.jp/dbget-bin/www_bget?ko:K03979	75272	31
K00931	proB	glutamate 5-kinase [EC:2.7.2.11]	ko00330;ko01110;ko01100;ko00332;ko01230	Arginine and proline metabolism;Biosynthesis of secondary metabolites;Metabolic pathways;Carbapenem biosynthesis;Biosynthesis of amino acids	2.7.2.11	Transferases;Transferring phosphorus-containing groups;Phosphotransferases with a carboxy group as acceptor;ATP:L-glutamate 5-phosphotransferase	M00015	Proline biosynthesis, glutamate => proline	http://www.genome.jp/dbget-bin/www_bget?ko:K00931	54734	28
K19302	bcrC	undecaprenyl-diphosphatase [EC:3.6.1.27]	ko00550;ko00552	Peptidoglycan biosynthesis;Teichoic acid biosynthesis	3.6.1.27	Hydrolases;Acting on acid anhydrides;In phosphorus-containing anhydrides;ditrans,octacis-undecaprenyl-diphosphate phosphohydrolase	-	-	http://www.genome.jp/dbget-bin/www_bget?ko:K19302	32244	19
K00836	ectB, dat	diaminobutyrate-2-oxoglutarate transaminase [EC:2.6.1.76]	ko01230;ko01210;ko01120;ko01100;ko00260	Biosynthesis of amino acids;2-Oxocarboxylic acid metabolism;Microbial metabolism in diverse environments;Metabolic pathways;Glycine, serine and threonine metabolism	2.6.1.76	Transferases;Transferring nitrogenous groups;Transaminases;L-2,4-diaminobutanoate:2-oxoglutarate 4-aminotransferase	M00033	Ectoine biosynthesis, aspartate => ectoine	http://www.genome.jp/dbget-bin/www_bget?ko:K00836	35058	20
K13745	ddc	L-2,4-diaminobutyrate decarboxylase [EC:4.1.1.86]	ko01100;ko00260;ko01120	Metabolic pathways;Glycine, serine and threonine metabolism;Microbial metabolism in diverse environments	4.1.1.86	Lyases;Carbon-carbon lyases;Carboxy-lyases;L-2,4-diaminobutanoate carboxy-lyase (propane-1,3-diamine-forming)	-	-	http://www.genome.jp/dbget-bin/www_bget?ko:K13745	30358	6
K08195	pcaK	MFS transporter, AAHS family, 4-hydroxybenzoate transporter	-	-	-	-	-	-	http://www.genome.jp/dbget-bin/www_bget?ko:K08195	42032	39
K02040	pstS	phosphate transport system substrate-binding protein	ko05152;ko02020;ko02010	Tuberculosis;Two-component system;ABC transporters	-	-	-	-	http://www.genome.jp/dbget-bin/www_bget?ko:K02040	121524	54
K02037	pstC	phosphate transport system permease protein	ko02010	ABC transporters	-	-	-	-	http://www.genome.jp/dbget-bin/www_bget?ko:K02037	55368	37
K02038	pstA	phosphate transport system permease protein	ko02010	ABC transporters	-	-	-	-	http://www.genome.jp/dbget-bin/www_bget?ko:K02038	130512	41
K02036	pstB	phosphate transport system ATP-binding protein [EC:7.3.2.1]	ko02010	ABC transporters	7.3.2.1	Translocases;Catalysing the translocation of inorganic anions and their chelates;Linked to the hydrolysis of a nucleoside triphosphate;ATP phosphohydrolase (ABC-type, phosphate-importing)	-	-	http://www.genome.jp/dbget-bin/www_bget?ko:K02036	76786	36
K08984	yjdF	putative membrane protein	-	-	-	-	-	-	http://www.genome.jp/dbget-bin/www_bget?ko:K08984	516	2
K00375	K00375	GntR family transcriptional regulator / MocR family aminotransferase	-	-	-	-	-	-	http://www.genome.jp/dbget-bin/www_bget?ko:K00375	141752	122
K07734	paiB	transcriptional regulator	-	-	-	-	-	-	http://www.genome.jp/dbget-bin/www_bget?ko:K07734	58874	22
K07154	hipA	serine/threonine-protein kinase HipA [EC:2.7.11.1]	-	-	2.7.11.1	Transferases;Transferring phosphorus-containing groups;Protein-serine/threonine kinases;ATP:protein phosphotransferase (non-specific)	-	-	http://www.genome.jp/dbget-bin/www_bget?ko:K07154	76104	46
K01960	pycB	pyruvate carboxylase subunit B [EC:6.4.1.1]	ko01230;ko00020;ko00720;ko00620;ko01200;ko01120;ko01100	Biosynthesis of amino acids;Citrate cycle (TCA cycle);Carbon fixation pathways in prokaryotes;Pyruvate metabolism;Carbon metabolism;Microbial metabolism in diverse environments;Metabolic pathways	6.4.1.1	Ligases;Forming carbon-carbon bonds;Ligases that form carbon-carbon bonds (only sub-subclass identified to date);pyruvate:carbon-dioxide ligase (ADP-forming)	M00620;M00173	Incomplete reductive citrate cycle, acetyl-CoA => oxoglutarate;Reductive citrate cycle (Arnon-Buchanan cycle)	http://www.genome.jp/dbget-bin/www_bget?ko:K01960	12946	7
K06904	K06904	uncharacterized protein	-	-	-	-	-	-	http://www.genome.jp/dbget-bin/www_bget?ko:K06904	12344	27
K03149	thiG	thiazole synthase [EC:2.8.1.10]	ko01100;ko01240;ko00730	Metabolic pathways;Biosynthesis of cofactors;Thiamine metabolism	2.8.1.10	Transferases;Transferring sulfur-containing groups;Sulfurtransferases;1-deoxy-D-xylulose 5-phosphate:thiol sulfurtransferase	M00127;M00895	Thiamine biosynthesis, prokaryotes, AIR (+ DXP/tyrosine) => TMP/TPP;Thiamine biosynthesis, prokaryotes, AIR (+ DXP/glycine) => TMP/TPP	http://www.genome.jp/dbget-bin/www_bget?ko:K03149	31098	17
K03154	thiS	sulfur carrier protein	ko04122	Sulfur relay system	-	-	M00895;M00127	Thiamine biosynthesis, prokaryotes, AIR (+ DXP/glycine) => TMP/TPP;Thiamine biosynthesis, prokaryotes, AIR (+ DXP/tyrosine) => TMP/TPP	http://www.genome.jp/dbget-bin/www_bget?ko:K03154	4924	15
K02902	RP-L28, MRPL28, rpmB	large subunit ribosomal protein L28	ko03010	Ribosome	-	-	-	-	http://www.genome.jp/dbget-bin/www_bget?ko:K02902	18484	20
K01810	GPI, pgi	glucose-6-phosphate isomerase [EC:5.3.1.9]	ko01110;ko01250;ko00500;ko00010;ko01200;ko01100;ko01120;ko00520;ko00030	Biosynthesis of secondary metabolites;Biosynthesis of nucleotide sugars;Starch and sucrose metabolism;Glycolysis / Gluconeogenesis;Carbon metabolism;Metabolic pathways;Microbial metabolism in diverse environments;Amino sugar and nucleotide sugar metabolism;Pentose phosphate pathway	5.3.1.9	Isomerases;Intramolecular oxidoreductases;Interconverting aldoses and ketoses, and related compounds;alpha-D-glucose-6-phosphate aldose-ketose-isomerase (configuration-inverting)	M00909;M00004;M00892;M00001	UDP-N-acetyl-D-glucosamine biosynthesis, prokaryotes, glucose => UDP-GlcNAc;Pentose phosphate pathway (Pentose phosphate cycle);UDP-N-acetyl-D-glucosamine biosynthesis, eukaryotes, glucose => UDP-GlcNAc;Glycolysis (Embden-Meyerhof pathway), glucose => pyruvate	http://www.genome.jp/dbget-bin/www_bget?ko:K01810	138674	43
K07570	GSP13	general stress protein 13	-	-	-	-	-	-	http://www.genome.jp/dbget-bin/www_bget?ko:K07570	11974	6
K08161	mdtG	MFS transporter, DHA1 family, multidrug resistance protein	-	-	-	-	-	-	http://www.genome.jp/dbget-bin/www_bget?ko:K08161	67416	24
K05565	mnhA, mrpA	multicomponent Na+:H+ antiporter subunit A	-	-	-	-	-	-	http://www.genome.jp/dbget-bin/www_bget?ko:K05565	99770	11
K05566	mnhB, mrpB	multicomponent Na+:H+ antiporter subunit B	-	-	-	-	-	-	http://www.genome.jp/dbget-bin/www_bget?ko:K05566	3016	1
K05567	mnhC, mrpC	multicomponent Na+:H+ antiporter subunit C	-	-	-	-	-	-	http://www.genome.jp/dbget-bin/www_bget?ko:K05567	14048	6
K05568	mnhD, mrpD	multicomponent Na+:H+ antiporter subunit D	-	-	-	-	-	-	http://www.genome.jp/dbget-bin/www_bget?ko:K05568	74552	5
K05569	mnhE, mrpE	multicomponent Na+:H+ antiporter subunit E	-	-	-	-	-	-	http://www.genome.jp/dbget-bin/www_bget?ko:K05569	14950	5
K05570	mnhF, mrpF	multicomponent Na+:H+ antiporter subunit F	-	-	-	-	-	-	http://www.genome.jp/dbget-bin/www_bget?ko:K05570	18810	5
K05571	mnhG, mrpG	multicomponent Na+:H+ antiporter subunit G	-	-	-	-	-	-	http://www.genome.jp/dbget-bin/www_bget?ko:K05571	30396	5
K09775	K09775	uncharacterized protein	-	-	-	-	-	-	http://www.genome.jp/dbget-bin/www_bget?ko:K09775	5750	2
K03885	ndh	NADH:quinone reductase (non-electrogenic) [EC:1.6.5.9]	ko00190;ko01100	Oxidative phosphorylation;Metabolic pathways	1.6.5.9	Oxidoreductases;Acting on NADH or NADPH;With a quinone or similar compound as acceptor;NADH:quinone oxidoreductase	-	-	http://www.genome.jp/dbget-bin/www_bget?ko:K03885	182374	68
K21567	fnr	ferredoxin/flavodoxin---NADP+ reductase [EC:1.18.1.2 1.19.1.1]	-	-	1.19.1.1;1.18.1.2	Oxidoreductases;Acting on reduced flavodoxin as donor;With NAD+ or NADP+ as acceptor;flavodoxin:NADP+ oxidoreductase;Oxidoreductases;Acting on iron-sulfur proteins as donors;With NAD+ or NADP+ as acceptor;ferredoxin:NADP+ oxidoreductase	-	-	http://www.genome.jp/dbget-bin/www_bget?ko:K21567	54020	17
K03293	TC.AAT	amino acid transporter, AAT family	-	-	-	-	-	-	http://www.genome.jp/dbget-bin/www_bget?ko:K03293	71062	49
K24217	mnaT	L-amino acid N-acyltransferase [EC:2.3.1.-]	-	-	-	-	-	-	http://www.genome.jp/dbget-bin/www_bget?ko:K24217	25972	16
K03785	aroD	3-dehydroquinate dehydratase I [EC:4.2.1.10]	ko00400;ko01230;ko01110;ko01100	Phenylalanine, tyrosine and tryptophan biosynthesis;Biosynthesis of amino acids;Biosynthesis of secondary metabolites;Metabolic pathways	4.2.1.10	Lyases;Carbon-oxygen lyases;Hydro-lyases;3-dehydroquinate hydro-lyase (3-dehydroshikimate-forming)	M00022	Shikimate pathway, phosphoenolpyruvate + erythrose-4P => chorismate	http://www.genome.jp/dbget-bin/www_bget?ko:K03785	24064	12
K03665	hflX	GTPase	-	-	-	-	-	-	http://www.genome.jp/dbget-bin/www_bget?ko:K03665	70312	32
K09816	znuB	zinc transport system permease protein	ko02010	ABC transporters	-	-	-	-	http://www.genome.jp/dbget-bin/www_bget?ko:K09816	48424	20
K09817	znuC	zinc transport system ATP-binding protein [EC:7.2.2.20]	ko02010	ABC transporters	7.2.2.20	Translocases;Catalysing the translocation of inorganic cations;Linked to the hydrolysis of a nucleoside triphosphate;ATP phosphohydrolase (ABC-type, Zn2+-importing)	-	-	http://www.genome.jp/dbget-bin/www_bget?ko:K09817	55596	25
K15986	ppaC	manganese-dependent inorganic pyrophosphatase [EC:3.6.1.1]	ko00190	Oxidative phosphorylation	3.6.1.1	Hydrolases;Acting on acid anhydrides;In phosphorus-containing anhydrides;diphosphate phosphohydrolase	-	-	http://www.genome.jp/dbget-bin/www_bget?ko:K15986	50984	12
K13628	iscA	iron-sulfur cluster assembly protein	-	-	-	-	-	-	http://www.genome.jp/dbget-bin/www_bget?ko:K13628	22068	14
K03976	ybaK, ebsC	Cys-tRNA(Pro)/Cys-tRNA(Cys) deacylase [EC:3.1.1.-]	-	-	-	-	-	-	http://www.genome.jp/dbget-bin/www_bget?ko:K03976	64554	27
K16509	spxA	regulatory protein spx	-	-	-	-	-	-	http://www.genome.jp/dbget-bin/www_bget?ko:K16509	20782	18
K01689	ENO, eno	enolase [EC:4.2.1.11]	ko01200;ko00010;ko04066;ko03018;ko01110;ko00680;ko01230;ko01100;ko01120	Carbon metabolism;Glycolysis / Gluconeogenesis;HIF-1 signaling pathway;RNA degradation;Biosynthesis of secondary metabolites;Methane metabolism;Biosynthesis of amino acids;Metabolic pathways;Microbial metabolism in diverse environments	4.2.1.11	Lyases;Carbon-oxygen lyases;Hydro-lyases;2-phospho-D-glycerate hydro-lyase (phosphoenolpyruvate-forming)	M00346;M00002;M00003;M00001	Formaldehyde assimilation, serine pathway;Glycolysis, core module involving three-carbon compounds;Gluconeogenesis, oxaloacetate => fructose-6P;Glycolysis (Embden-Meyerhof pathway), glucose => pyruvate	http://www.genome.jp/dbget-bin/www_bget?ko:K01689	118966	34
K15633	gpmI	2,3-bisphosphoglycerate-independent phosphoglycerate mutase [EC:5.4.2.12]	ko01110;ko00010;ko01200;ko01100;ko00260;ko01120;ko01230;ko00680	Biosynthesis of secondary metabolites;Glycolysis / Gluconeogenesis;Carbon metabolism;Metabolic pathways;Glycine, serine and threonine metabolism;Microbial metabolism in diverse environments;Biosynthesis of amino acids;Methane metabolism	5.4.2.12	Isomerases;Intramolecular transferases;Phosphotransferases (phosphomutases);D-phosphoglycerate 2,3-phosphomutase (2,3-diphosphoglycerate-independent)	M00003;M00001;M00002	Gluconeogenesis, oxaloacetate => fructose-6P;Glycolysis (Embden-Meyerhof pathway), glucose => pyruvate;Glycolysis, core module involving three-carbon compounds	http://www.genome.jp/dbget-bin/www_bget?ko:K15633	56504	23
K01803	TPI, tpiA	triosephosphate isomerase (TIM) [EC:5.3.1.1]	ko01200;ko00010;ko00562;ko00051;ko01110;ko01230;ko01120;ko01100;ko00710	Carbon metabolism;Glycolysis / Gluconeogenesis;Inositol phosphate metabolism;Fructose and mannose metabolism;Biosynthesis of secondary metabolites;Biosynthesis of amino acids;Microbial metabolism in diverse environments;Metabolic pathways;Carbon fixation in photosynthetic organisms	5.3.1.1	Isomerases;Intramolecular oxidoreductases;Interconverting aldoses and ketoses, and related compounds;D-glyceraldehyde-3-phosphate aldose-ketose-isomerase	M00002;M00003;M00001	Glycolysis, core module involving three-carbon compounds;Gluconeogenesis, oxaloacetate => fructose-6P;Glycolysis (Embden-Meyerhof pathway), glucose => pyruvate	http://www.genome.jp/dbget-bin/www_bget?ko:K01803	102674	33
K00927	PGK, pgk	phosphoglycerate kinase [EC:2.7.2.3]	ko01230;ko01120;ko00710;ko01100;ko04066;ko01200;ko00010;ko01110	Biosynthesis of amino acids;Microbial metabolism in diverse environments;Carbon fixation in photosynthetic organisms;Metabolic pathways;HIF-1 signaling pathway;Carbon metabolism;Glycolysis / Gluconeogenesis;Biosynthesis of secondary metabolites	2.7.2.3	Transferases;Transferring phosphorus-containing groups;Phosphotransferases with a carboxy group as acceptor;ATP:3-phospho-D-glycerate 1-phosphotransferase	M00165;M00002;M00308;M00552;M00166;M00003;M00001	Reductive pentose phosphate cycle (Calvin cycle);Glycolysis, core module involving three-carbon compounds;Semi-phosphorylative Entner-Doudoroff pathway, gluconate => glycerate-3P;D-galactonate degradation, De Ley-Doudoroff pathway, D-galactonate => glycerate-3P;Reductive pentose phosphate cycle, ribulose-5P => glyceraldehyde-3P;Gluconeogenesis, oxaloacetate => fructose-6P;Glycolysis (Embden-Meyer…	http://www.genome.jp/dbget-bin/www_bget?ko:K00927	117928	22
K00134	GAPDH, gapA	glyceraldehyde 3-phosphate dehydrogenase (phosphorylating) [EC:1.2.1.12]	ko05010;ko01230;ko01100;ko00710;ko05132;ko01120;ko00010;ko01200;ko05130;ko05415;ko04066;ko01110	Alzheimer disease;Biosynthesis of amino acids;Metabolic pathways;Carbon fixation in photosynthetic organisms;Salmonella infection;Microbial metabolism in diverse environments;Glycolysis / Gluconeogenesis;Carbon metabolism;Pathogenic Escherichia coli infection;Diabetic cardiomyopathy;HIF-1 signaling pathway;Biosynthesis of secondary metabolites	1.2.1.12	Oxidoreductases;Acting on the aldehyde or oxo group of donors;With NAD+ or NADP+ as acceptor;D-glyceraldehyde-3-phosphate:NAD+ oxidoreductase (phosphorylating)	M00001;M00003;M00166;M00552;M00308;M00165;M00002	Glycolysis (Embden-Meyerhof pathway), glucose => pyruvate;Gluconeogenesis, oxaloacetate => fructose-6P;Reductive pentose phosphate cycle, ribulose-5P => glyceraldehyde-3P;D-galactonate degradation, De Ley-Doudoroff pathway, D-galactonate => glycerate-3P;Semi-phosphorylative Entner-Doudoroff pathway, gluconate => glycerate-3P;Reductive pentose phosphate cycle (Calvin cycle);Glycolysis, core module…	http://www.genome.jp/dbget-bin/www_bget?ko:K00134	91904	52
K05311	cggR	central glycolytic genes regulator	-	-	-	-	-	-	http://www.genome.jp/dbget-bin/www_bget?ko:K05311	9430	5
K03486	treR2, treR	GntR family transcriptional regulator, trehalose operon transcriptional repressor	-	-	-	-	-	-	http://www.genome.jp/dbget-bin/www_bget?ko:K03486	35748	11
K01226	treC	trehalose-6-phosphate hydrolase [EC:3.2.1.93]	ko01100;ko00500	Metabolic pathways;Starch and sucrose metabolism	3.2.1.93	Hydrolases;Glycosylases;Glycosidases, i.e. enzymes that hydrolyse O- and S-glycosyl compounds;alpha,alpha-trehalose-6-phosphate phosphoglucohydrolase	-	-	http://www.genome.jp/dbget-bin/www_bget?ko:K01226	71532	28
K01358	clpP, CLPP	ATP-dependent Clp protease, protease subunit [EC:3.4.21.92]	ko04212;ko04112	Longevity regulating pathway - worm;Cell cycle - Caulobacter	3.4.21.92	Hydrolases;Acting on peptide bonds (peptidases);Serine endopeptidases;endopeptidase Clp	-	-	http://www.genome.jp/dbget-bin/www_bget?ko:K01358	128028	49
K02819	treB, treP	trehalose PTS system EIIBC or EIIBCA component [EC:2.7.1.201]	ko02060;ko00500	Phosphotransferase system (PTS);Starch and sucrose metabolism	2.7.1.201	Transferases;Transferring phosphorus-containing groups;Phosphotransferases with an alcohol group as acceptor;protein-Npi-phospho-L-histidine:alpha,alpha-trehalose Npi-phosphotransferase	-	-	http://www.genome.jp/dbget-bin/www_bget?ko:K02819	66618	21
K00111	glpA, glpD	glycerol-3-phosphate dehydrogenase [EC:1.1.5.3]	ko01110;ko00564	Biosynthesis of secondary metabolites;Glycerophospholipid metabolism	1.1.5.3	Oxidoreductases;Acting on the CH-OH group of donors;With a quinone or similar compound as acceptor;sn-glycerol 3-phosphate:quinone oxidoreductase	-	-	http://www.genome.jp/dbget-bin/www_bget?ko:K00111	92528	47
K02440	GLPF	glycerol uptake facilitator protein	-	-	-	-	-	-	http://www.genome.jp/dbget-bin/www_bget?ko:K02440	90112	32
K01126	E3.1.4.46, glpQ, ugpQ	glycerophosphoryl diester phosphodiesterase [EC:3.1.4.46]	ko00564	Glycerophospholipid metabolism	3.1.4.46	Hydrolases;Acting on ester bonds;Phosphoric-diester hydrolases;glycerophosphodiester glycerophosphohydrolase	-	-	http://www.genome.jp/dbget-bin/www_bget?ko:K01126	236474	88
K02443	glpP	glycerol uptake operon antiterminator	-	-	-	-	-	-	http://www.genome.jp/dbget-bin/www_bget?ko:K02443	5460	3
K09762	whiA	cell division protein WhiA	-	-	-	-	-	-	http://www.genome.jp/dbget-bin/www_bget?ko:K09762	36160	15
K00384	trxB, TRR	thioredoxin reductase (NADPH) [EC:1.8.1.9]	ko00450	Selenocompound metabolism	1.8.1.9	Oxidoreductases;Acting on a sulfur group of donors;With NAD+ or NADP+ as acceptor;thioredoxin:NADP+ oxidoreductase	-	-	http://www.genome.jp/dbget-bin/www_bget?ko:K00384	195290	49
K13292	lgt, umpA	phosphatidylglycerol---prolipoprotein diacylglyceryl transferase [EC:2.5.1.145]	-	-	2.5.1.145	Transferases;Transferring alkyl or aryl groups, other than methyl groups;Transferring alkyl or aryl groups, other than methyl groups (only sub-subclass identified to date);L-1-phosphatidyl-sn-glycerol:[prolipoprotein]-L-cysteine diacyl-sn-glyceryltransferase	-	-	http://www.genome.jp/dbget-bin/www_bget?ko:K13292	124966	30
K06023	hprK, ptsK	HPr kinase/phosphorylase [EC:2.7.11.- 2.7.4.-]	-	-	-	-	-	-	http://www.genome.jp/dbget-bin/www_bget?ko:K06023	27238	11
K08972	K08972	putative membrane protein	-	-	-	-	-	-	http://www.genome.jp/dbget-bin/www_bget?ko:K08972	14284	11
K03973	pspC	phage shock protein C	-	-	-	-	-	-	http://www.genome.jp/dbget-bin/www_bget?ko:K03973	10052	15
K03702	uvrB	excinuclease ABC subunit B	ko03420	Nucleotide excision repair	-	-	-	-	http://www.genome.jp/dbget-bin/www_bget?ko:K03702	125076	35
K01534	zntA	Zn2+/Cd2+-exporting ATPase [EC:7.2.2.12 7.2.2.21]	-	-	7.2.2.21;7.2.2.12	Translocases;Catalysing the translocation of inorganic cations;Linked to the hydrolysis of a nucleoside triphosphate;ATP phosphohydrolase (Cd2+-exporting);Translocases;Catalysing the translocation of inorganic cations;Linked to the hydrolysis of a nucleoside triphosphate;ATP phosphohydrolase (P-type, Zn2+-exporting)	-	-	http://www.genome.jp/dbget-bin/www_bget?ko:K01534	146264	89
K02039	phoU	phosphate transport system protein	-	-	-	-	-	-	http://www.genome.jp/dbget-bin/www_bget?ko:K02039	47914	23
K07636	phoR	two-component system, OmpR family, phosphate regulon sensor histidine kinase PhoR [EC:2.7.13.3]	ko02020	Two-component system	2.7.13.3	Transferases;Transferring phosphorus-containing groups;Protein-histidine kinases;ATP:protein-L-histidine N-phosphotransferase	-	-	http://www.genome.jp/dbget-bin/www_bget?ko:K07636	61344	39
K07658	phoB1, phoP	two-component system, OmpR family, alkaline phosphatase synthesis response regulator PhoP	ko02020	Two-component system	-	-	-	-	http://www.genome.jp/dbget-bin/www_bget?ko:K07658	21722	13
K00948	PRPS, prsA	ribose-phosphate pyrophosphokinase [EC:2.7.6.1]	ko00030;ko01200;ko01230;ko01110;ko01100;ko01120;ko00230	Pentose phosphate pathway;Carbon metabolism;Biosynthesis of amino acids;Biosynthesis of secondary metabolites;Metabolic pathways;Microbial metabolism in diverse environments;Purine metabolism	2.7.6.1	Transferases;Transferring phosphorus-containing groups;Diphosphotransferases;ATP:D-ribose-5-phosphate diphosphotransferase	M00005	PRPP biosynthesis, ribose 5P => PRPP	http://www.genome.jp/dbget-bin/www_bget?ko:K00948	72328	37
K21471	cwlO	peptidoglycan DL-endopeptidase CwlO [EC:3.4.-.-]	-	-	-	-	-	-	http://www.genome.jp/dbget-bin/www_bget?ko:K21471	66092	28
K09811	ftsX	cell division transport system permease protein	ko02010	ABC transporters	-	-	-	-	http://www.genome.jp/dbget-bin/www_bget?ko:K09811	61844	25
K09812	ftsE	cell division transport system ATP-binding protein	ko02010	ABC transporters	-	-	-	-	http://www.genome.jp/dbget-bin/www_bget?ko:K09812	76736	20
K02836	prfB	peptide chain release factor 2	-	-	-	-	-	-	http://www.genome.jp/dbget-bin/www_bget?ko:K02836	83142	31
K03070	secA	preprotein translocase subunit SecA [EC:7.4.2.8]	ko03070;ko02024;ko03060	Bacterial secretion system;Quorum sensing;Protein export	7.4.2.8	Translocases;Catalysing the translocation of amino acids and peptides;Linked to the hydrolysis of a nucleoside triphosphate;ATP phosphohydrolase (protein-secreting)	-	-	http://www.genome.jp/dbget-bin/www_bget?ko:K03070	179102	46
K07484	K07484	transposase	-	-	-	-	-	-	http://www.genome.jp/dbget-bin/www_bget?ko:K07484	106404	64
K05812	DTWD2, tapT	tRNA-uridine aminocarboxypropyltransferase [EC:2.5.1.25]	-	-	2.5.1.25	Transferases;Transferring alkyl or aryl groups, other than methyl groups;Transferring alkyl or aryl groups, other than methyl groups (only sub-subclass identified to date);S-adenosyl-L-methionine:uridine in tRNA 3-[(3S)-3-amino-3-carboxypropyl]transferase	-	-	http://www.genome.jp/dbget-bin/www_bget?ko:K05812	35544	21
K03111	ssb	single-strand DNA-binding protein	ko03440;ko03030;ko03430	Homologous recombination;DNA replication;Mismatch repair	-	-	-	-	http://www.genome.jp/dbget-bin/www_bget?ko:K03111	364706	91
K08365	merR	MerR family transcriptional regulator, mercuric resistance operon regulatory protein	-	-	-	-	-	-	http://www.genome.jp/dbget-bin/www_bget?ko:K08365	27778	16
K03325	ACR3, arsB	arsenite transporter	-	-	-	-	-	-	http://www.genome.jp/dbget-bin/www_bget?ko:K03325	22756	36
K07679	evgS, bvgS	two-component system, NarL family, sensor histidine kinase EvgS [EC:2.7.13.3]	ko05133;ko02020	Pertussis;Two-component system	2.7.13.3	Transferases;Transferring phosphorus-containing groups;Protein-histidine kinases;ATP:protein-L-histidine N-phosphotransferase	-	-	http://www.genome.jp/dbget-bin/www_bget?ko:K07679	131962	140
K04652	hypB	hydrogenase nickel incorporation protein HypB	-	-	-	-	-	-	http://www.genome.jp/dbget-bin/www_bget?ko:K04652	20910	6
K20035	dmdC	3-(methylsulfanyl)propanoyl-CoA dehydrogenase [EC:1.3.99.41]	ko00920;ko01100	Sulfur metabolism;Metabolic pathways	1.3.99.41	Oxidoreductases;Acting on the CH-CH group of donors;With unknown physiological acceptors;3-(methylsulfanyl)propanoyl-CoA:acceptor 2-oxidoreductase	-	-	http://www.genome.jp/dbget-bin/www_bget?ko:K20035	42492	35
K03442	mscS	small conductance mechanosensitive channel	-	-	-	-	-	-	http://www.genome.jp/dbget-bin/www_bget?ko:K03442	29850	23
K07098	K07098	uncharacterized protein	-	-	-	-	-	-	http://www.genome.jp/dbget-bin/www_bget?ko:K07098	69078	16
K06132	clsC	cardiolipin synthase C [EC:2.7.8.-]	ko00564;ko01100	Glycerophospholipid metabolism;Metabolic pathways	-	-	-	-	http://www.genome.jp/dbget-bin/www_bget?ko:K06132	20524	13
K22617	olsA	lyso-ornithine lipid O-acyltransferase [EC:2.3.1.270]	-	-	2.3.1.270	Transferases;Acyltransferases;Transferring groups other than aminoacyl groups;Nalpha-[(3R)-hydroxy-acyl]-L-ornithine O-acyltransferase	-	-	http://www.genome.jp/dbget-bin/www_bget?ko:K22617	5682	6
K01525	apaH	bis(5'-nucleosyl)-tetraphosphatase (symmetrical) [EC:3.6.1.41]	ko00230;ko01100	Purine metabolism;Metabolic pathways	3.6.1.41	Hydrolases;Acting on acid anhydrides;In phosphorus-containing anhydrides;P1,P4-bis(5'-nucleosyl)-tetraphosphate nucleosidebisphosphohydrolase	-	-	http://www.genome.jp/dbget-bin/www_bget?ko:K01525	35712	17
K02528	ksgA	16S rRNA (adenine1518-N6/adenine1519-N6)-dimethyltransferase [EC:2.1.1.182]	-	-	2.1.1.182	Transferases;Transferring one-carbon groups;Methyltransferases;S-adenosyl-L-methionine:16S rRNA (adenine1518-N6/adenine1519-N6)-dimethyltransferase	-	-	http://www.genome.jp/dbget-bin/www_bget?ko:K02528	99610	34
K00249	ACADM, acd	acyl-CoA dehydrogenase [EC:1.3.8.7]	ko01100;ko04936;ko03320;ko01110;ko01212;ko00280;ko00071	Metabolic pathways;Alcoholic liver disease;PPAR signaling pathway;Biosynthesis of secondary metabolites;Fatty acid metabolism;Valine, leucine and isoleucine degradation;Fatty acid degradation	1.3.8.7	Oxidoreductases;Acting on the CH-CH group of donors;With a flavin as acceptor;medium-chain acyl-CoA:electron-transfer flavoprotein 2,3-oxidoreductase	M00036;M00087	Leucine degradation, leucine => acetoacetate + acetyl-CoA;beta-Oxidation	http://www.genome.jp/dbget-bin/www_bget?ko:K00249	43624	59
K07482	K07482	transposase, IS30 family	-	-	-	-	-	-	http://www.genome.jp/dbget-bin/www_bget?ko:K07482	710732	63
K06899	ndpA	nucleoid-associated protein	-	-	-	-	-	-	http://www.genome.jp/dbget-bin/www_bget?ko:K06899	32424	28
K02742	sprT	SprT protein	-	-	-	-	-	-	http://www.genome.jp/dbget-bin/www_bget?ko:K02742	22460	12
K06204	dksA	DnaK suppressor protein	ko02026	Biofilm formation - Escherichia coli	-	-	-	-	http://www.genome.jp/dbget-bin/www_bget?ko:K06204	41490	26
K03554	rdgC	recombination associated protein RdgC	-	-	-	-	-	-	http://www.genome.jp/dbget-bin/www_bget?ko:K03554	42032	18
K03100	lepB	signal peptidase I [EC:3.4.21.89]	ko03060	Protein export	3.4.21.89	Hydrolases;Acting on peptide bonds (peptidases);Serine endopeptidases;signal peptidase I	-	-	http://www.genome.jp/dbget-bin/www_bget?ko:K03100	105016	62
K06134	COQ7	3-demethoxyubiquinol 3-hydroxylase [EC:1.14.99.60]	ko01110;ko01240;ko01100;ko00130	Biosynthesis of secondary metabolites;Biosynthesis of cofactors;Metabolic pathways;Ubiquinone and other terpenoid-quinone biosynthesis	1.14.99.60	Oxidoreductases;Acting on paired donors, with incorporation or reduction of molecular oxygen;Miscellaneous;6-methoxy-3-methyl-2-(all-trans-polyprenyl)-1,4-benzoquinol,acceptor:oxygen oxidoreductase (5-hydroxylating)	M00117;M00128	Ubiquinone biosynthesis, prokaryotes, chorismate (+ polyprenyl-PP) => ubiquinol;Ubiquinone biosynthesis, eukaryotes, 4-hydroxybenzoate + polyprenyl-PP => ubiquinol	http://www.genome.jp/dbget-bin/www_bget?ko:K06134	5000	6
K02503	HINT1, hinT, hit	histidine triad (HIT) family protein	-	-	-	-	-	-	http://www.genome.jp/dbget-bin/www_bget?ko:K02503	28272	31
K23067	waaX	beta-1,4-galactosyltransferase	ko00540	Lipopolysaccharide biosynthesis	-	-	-	-	http://www.genome.jp/dbget-bin/www_bget?ko:K23067	694	1
K02600	nusA	transcription termination/antitermination protein NusA	-	-	-	-	-	-	http://www.genome.jp/dbget-bin/www_bget?ko:K02600	125338	33
K12573	rnr, vacB	ribonuclease R [EC:3.1.13.1]	ko03018	RNA degradation	3.1.13.1	Hydrolases;Acting on ester bonds;Exoribonucleases producing 5'-phosphomonoesters;exoribonuclease II	-	-	http://www.genome.jp/dbget-bin/www_bget?ko:K12573	89874	46
K03218	rlmB	23S rRNA (guanosine2251-2'-O)-methyltransferase [EC:2.1.1.185]	-	-	2.1.1.185	Transferases;Transferring one-carbon groups;Methyltransferases;S-adenosyl-L-methionine:23S rRNA (guanosine2251-2'-O-)-methyltransferase	-	-	http://www.genome.jp/dbget-bin/www_bget?ko:K03218	108746	31
K21600	csoR, ricR	CsoR family transcriptional regulator, copper-sensing transcriptional repressor	-	-	-	-	-	-	http://www.genome.jp/dbget-bin/www_bget?ko:K21600	38388	7
K11529	gck, gckA, GLYCTK	glycerate 2-kinase [EC:2.7.1.165]	ko00030;ko00630;ko00680;ko01100;ko00260;ko00561;ko01120;ko01200;ko01110	Pentose phosphate pathway;Glyoxylate and dicarboxylate metabolism;Methane metabolism;Metabolic pathways;Glycine, serine and threonine metabolism;Glycerolipid metabolism;Microbial metabolism in diverse environments;Carbon metabolism;Biosynthesis of secondary metabolites	2.7.1.165	Transferases;Transferring phosphorus-containing groups;Phosphotransferases with an alcohol group as acceptor;ATP:D-glycerate 2-phosphotransferase	M00346	Formaldehyde assimilation, serine pathway	http://www.genome.jp/dbget-bin/www_bget?ko:K11529	5992	9
K11959	urtA	urea transport system substrate-binding protein	ko02010	ABC transporters	-	-	-	-	http://www.genome.jp/dbget-bin/www_bget?ko:K11959	35012	16
K01643	citF	citrate lyase subunit alpha / citrate CoA-transferase [EC:2.8.3.10]	ko02020	Two-component system	2.8.3.10	Transferases;Transferring sulfur-containing groups;CoA-transferases;acetyl-CoA:citrate CoA-transferase	-	-	http://www.genome.jp/dbget-bin/www_bget?ko:K01643	25648	14
K13053	sulA	cell division inhibitor SulA	-	-	-	-	-	-	http://www.genome.jp/dbget-bin/www_bget?ko:K13053	17572	9
K09960	K09960	uncharacterized protein	-	-	-	-	-	-	http://www.genome.jp/dbget-bin/www_bget?ko:K09960	21382	13
K01665	pabB	para-aminobenzoate synthetase component I [EC:2.6.1.85]	ko01240;ko00790	Biosynthesis of cofactors;Folate biosynthesis	2.6.1.85	Transferases;Transferring nitrogenous groups;Transaminases;chorismate:L-glutamine aminotransferase	-	-	http://www.genome.jp/dbget-bin/www_bget?ko:K01665	88702	35
K00765	hisG	ATP phosphoribosyltransferase [EC:2.4.2.17]	ko01100;ko01110;ko00340;ko01230	Metabolic pathways;Biosynthesis of secondary metabolites;Histidine metabolism;Biosynthesis of amino acids	2.4.2.17	Transferases;Glycosyltransferases;Pentosyltransferases;1-(5-phospho-beta-D-ribosyl)-ATP:diphosphate phospho-alpha-D-ribosyl-transferase	M00026	Histidine biosynthesis, PRPP => histidine	http://www.genome.jp/dbget-bin/www_bget?ko:K00765	57904	19
K00790	murA	UDP-N-acetylglucosamine 1-carboxyvinyltransferase [EC:2.5.1.7]	ko00520;ko00550;ko01100;ko01250	Amino sugar and nucleotide sugar metabolism;Peptidoglycan biosynthesis;Metabolic pathways;Biosynthesis of nucleotide sugars	2.5.1.7	Transferases;Transferring alkyl or aryl groups, other than methyl groups;Transferring alkyl or aryl groups, other than methyl groups (only sub-subclass identified to date);phosphoenolpyruvate:UDP-N-acetyl-alpha-D-glucosamine 1-carboxyvinyltransferase	-	-	http://www.genome.jp/dbget-bin/www_bget?ko:K00790	136168	37
K05808	yhbH	putative sigma-54 modulation protein	-	-	-	-	-	-	http://www.genome.jp/dbget-bin/www_bget?ko:K05808	30114	21
K03092	rpoN	RNA polymerase sigma-54 factor	ko02020;ko05111;ko02040	Two-component system;Biofilm formation - Vibrio cholerae;Flagellar assembly	-	-	-	-	http://www.genome.jp/dbget-bin/www_bget?ko:K03092	66156	24
K21826	gbdR	AraC family transcriptional regulator, glycine betaine-responsive activator	-	-	-	-	-	-	http://www.genome.jp/dbget-bin/www_bget?ko:K21826	30372	17
K03654	recQ	ATP-dependent DNA helicase RecQ [EC:5.6.2.4]	ko03018	RNA degradation	5.6.2.4	Isomerases;Isomerases altering macromolecular conformation;Enzymes altering nucleic acid conformation;DNA 3'-5' helicase (ATP-hydrolysing)	-	-	http://www.genome.jp/dbget-bin/www_bget?ko:K03654	255298	81
K07552	bcr, tcaB	MFS transporter, DHA1 family, multidrug resistance protein	-	-	-	-	-	-	http://www.genome.jp/dbget-bin/www_bget?ko:K07552	177458	83
K09950	K09950	uncharacterized protein	-	-	-	-	-	-	http://www.genome.jp/dbget-bin/www_bget?ko:K09950	14530	11
K01784	galE, GALE	UDP-glucose 4-epimerase [EC:5.1.3.2]	ko01250;ko01100;ko00541;ko00052;ko00520	Biosynthesis of nucleotide sugars;Metabolic pathways;O-Antigen nucleotide sugar biosynthesis;Galactose metabolism;Amino sugar and nucleotide sugar metabolism	5.1.3.2	Isomerases;Racemases and epimerases;Acting on carbohydrates and derivatives;UDP-alpha-D-glucose 4-epimerase	M00632	Galactose degradation, Leloir pathway, galactose => alpha-D-glucose-1P	http://www.genome.jp/dbget-bin/www_bget?ko:K01784	233898	81
K03338	iolC	5-dehydro-2-deoxygluconokinase [EC:2.7.1.92]	ko01100;ko01120;ko00562	Metabolic pathways;Microbial metabolism in diverse environments;Inositol phosphate metabolism	2.7.1.92	Transferases;Transferring phosphorus-containing groups;Phosphotransferases with an alcohol group as acceptor;ATP:5-dehydro-2-deoxy-D-gluconate 6-phosphotransferase	-	-	http://www.genome.jp/dbget-bin/www_bget?ko:K03338	29824	18
K01892	HARS, hisS	histidyl-tRNA synthetase [EC:6.1.1.21]	ko00970	Aminoacyl-tRNA biosynthesis	6.1.1.21	Ligases;Forming carbon-oxygen bonds;Ligases forming aminoacyl-tRNA and related compounds;L-histidine:tRNAHis ligase (AMP-forming)	-	-	http://www.genome.jp/dbget-bin/www_bget?ko:K01892	68446	31
K01448	amiABC	N-acetylmuramoyl-L-alanine amidase [EC:3.5.1.28]	ko01503	Cationic antimicrobial peptide (CAMP) resistance	3.5.1.28	Hydrolases;Acting on carbon-nitrogen bonds, other than peptide bonds;In linear amides;peptidoglycan amidohydrolase	-	-	http://www.genome.jp/dbget-bin/www_bget?ko:K01448	88914	58
K07560	dtd, DTD	D-aminoacyl-tRNA deacylase [EC:3.1.1.96]	-	-	3.1.1.96	Hydrolases;Acting on ester bonds;Carboxylic-ester hydrolases;D-aminoacyl-tRNA aminoacylhydrolase	-	-	http://www.genome.jp/dbget-bin/www_bget?ko:K07560	33990	25
K01139	spoT	GTP diphosphokinase / guanosine-3',5'-bis(diphosphate) 3'-diphosphatase [EC:2.7.6.5 3.1.7.2]	ko01100;ko00230	Metabolic pathways;Purine metabolism	2.7.6.5;3.1.7.2	Transferases;Transferring phosphorus-containing groups;Diphosphotransferases;ATP:GTP 3'-diphosphotransferase;Hydrolases;Acting on ester bonds;Diphosphoric-monoester hydrolases;guanosine-3',5'-bis(diphosphate) 3'-diphosphohydrolase	-	-	http://www.genome.jp/dbget-bin/www_bget?ko:K01139	117668	30
K13652	K13652	AraC family transcriptional regulator	-	-	-	-	-	-	http://www.genome.jp/dbget-bin/www_bget?ko:K13652	12230	13
K20543	bcsC	cellulose synthase operon protein C	-	-	-	-	-	-	http://www.genome.jp/dbget-bin/www_bget?ko:K20543	86078	32
K19696	mtiP	5'-methylthioinosine phosphorylase [EC:2.4.2.44]	ko00270;ko01100	Cysteine and methionine metabolism;Metabolic pathways	2.4.2.44	Transferases;Glycosyltransferases;Pentosyltransferases;S-methyl-5'-thioinosine:phosphate S-methyl-5-thio-alpha-D-ribosyl-transferase	-	-	http://www.genome.jp/dbget-bin/www_bget?ko:K19696	6162	4
K02992	RP-S7, MRPS7, rpsG	small subunit ribosomal protein S7	ko03010	Ribosome	-	-	-	-	http://www.genome.jp/dbget-bin/www_bget?ko:K02992	50760	19
K09932	K09932	uncharacterized protein	-	-	-	-	-	-	http://www.genome.jp/dbget-bin/www_bget?ko:K09932	57232	22
K15977	K15977	putative oxidoreductase	-	-	-	-	-	-	http://www.genome.jp/dbget-bin/www_bget?ko:K15977	55742	64
K00380	cysJ	sulfite reductase (NADPH) flavoprotein alpha-component [EC:1.8.1.2]	ko01120;ko01100;ko00920	Microbial metabolism in diverse environments;Metabolic pathways;Sulfur metabolism	1.8.1.2	Oxidoreductases;Acting on a sulfur group of donors;With NAD+ or NADP+ as acceptor;hydrogen-sulfide:NADP+ oxidoreductase	M00176	Assimilatory sulfate reduction, sulfate => H2S	http://www.genome.jp/dbget-bin/www_bget?ko:K00380	58416	63
K06153	bacA	undecaprenyl-diphosphatase [EC:3.6.1.27]	ko00552;ko00550	Teichoic acid biosynthesis;Peptidoglycan biosynthesis	3.6.1.27	Hydrolases;Acting on acid anhydrides;In phosphorus-containing anhydrides;ditrans,octacis-undecaprenyl-diphosphate phosphohydrolase	-	-	http://www.genome.jp/dbget-bin/www_bget?ko:K06153	70188	34
K00390	cysH	phosphoadenosine phosphosulfate reductase [EC:1.8.4.8 1.8.4.10]	ko00920;ko01120;ko01100	Sulfur metabolism;Microbial metabolism in diverse environments;Metabolic pathways	1.8.4.8;1.8.4.10	Oxidoreductases;Acting on a sulfur group of donors;With a disulfide as acceptor;adenosine 3',5'-bisphosphate,sulfite:thioredoxin-disulfide oxidoreductase (3'-phosphoadenosine-5'-phosphosulfate-forming);Oxidoreductases;Acting on a sulfur group of donors;With a disulfide as acceptor;AMP,sulfite:thioredoxin-disulfide oxidoreductase (adenosine-5'-phosphosulfate-forming)	M00176	Assimilatory sulfate reduction, sulfate => H2S	http://www.genome.jp/dbget-bin/www_bget?ko:K00390	29032	21
K07165	fecR	transmembrane sensor	ko02020	Two-component system	-	-	-	-	http://www.genome.jp/dbget-bin/www_bget?ko:K07165	293716	232
K00681	ggt	gamma-glutamyltranspeptidase / glutathione hydrolase [EC:2.3.2.2 3.4.19.13]	ko00460;ko00480;ko00430;ko01100	Cyanoamino acid metabolism;Glutathione metabolism;Taurine and hypotaurine metabolism;Metabolic pathways	2.3.2.2;3.4.19.13	Transferases;Acyltransferases;Aminoacyltransferases;(5-L-glutamyl)-peptide:amino-acid 5-glutamyltransferase;Hydrolases;Acting on peptide bonds (peptidases);Omega peptidases;glutathione gamma-glutamate hydrolase	-	-	http://www.genome.jp/dbget-bin/www_bget?ko:K00681	67172	63
K11927	rhlE	ATP-dependent RNA helicase RhlE [EC:3.6.4.13]	ko03018	RNA degradation	3.6.4.13	Hydrolases;Acting on acid anhydrides;Acting on acid anhydrides to facilitate cellular and subcellular movement;ATP phosphohydrolase (RNA helix unwinding)	-	-	http://www.genome.jp/dbget-bin/www_bget?ko:K11927	58984	34
K00620	argJ	glutamate N-acetyltransferase / amino-acid N-acetyltransferase [EC:2.3.1.35 2.3.1.1]	ko01230;ko01210;ko00220;ko01110;ko01100	Biosynthesis of amino acids;2-Oxocarboxylic acid metabolism;Arginine biosynthesis;Biosynthesis of secondary metabolites;Metabolic pathways	2.3.1.35;2.3.1.1	Transferases;Acyltransferases;Transferring groups other than aminoacyl groups;N2-acetyl-L-ornithine:L-glutamate N-acetyltransferase;Transferases;Acyltransferases;Transferring groups other than aminoacyl groups;acetyl-CoA:L-glutamate N-acetyltransferase	M00028	Ornithine biosynthesis, glutamate => ornithine	http://www.genome.jp/dbget-bin/www_bget?ko:K00620	92970	26
K11073	potF, spuD, spuE	putrescine transport system substrate-binding protein	ko02010	ABC transporters	-	-	-	-	http://www.genome.jp/dbget-bin/www_bget?ko:K11073	92316	58
K07397	yhfA	putative redox protein	-	-	-	-	-	-	http://www.genome.jp/dbget-bin/www_bget?ko:K07397	21544	26
K11175	purN	phosphoribosylglycinamide formyltransferase 1 [EC:2.1.2.2]	ko00670;ko00230;ko01110;ko01100	One carbon pool by folate;Purine metabolism;Biosynthesis of secondary metabolites;Metabolic pathways	2.1.2.2	Transferases;Transferring one-carbon groups;Hydroxymethyl-, formyl- and related transferases;10-formyltetrahydrofolate:5'-phosphoribosylglycinamide N-formyltransferase	M00048	De novo purine biosynthesis, PRPP + glutamine => IMP	http://www.genome.jp/dbget-bin/www_bget?ko:K11175	76604	28
K01028	scoA	3-oxoacid CoA-transferase subunit A [EC:2.8.3.5]	ko00650;ko00280;ko01100	Butanoate metabolism;Valine, leucine and isoleucine degradation;Metabolic pathways	2.8.3.5	Transferases;Transferring sulfur-containing groups;CoA-transferases;succinyl-CoA:3-oxo-acid CoA-transferase	-	-	http://www.genome.jp/dbget-bin/www_bget?ko:K01028	25790	16
K00652	bioF	8-amino-7-oxononanoate synthase [EC:2.3.1.47]	ko00780;ko01100;ko01240	Biotin metabolism;Metabolic pathways;Biosynthesis of cofactors	2.3.1.47	Transferases;Acyltransferases;Transferring groups other than aminoacyl groups;6-carboxyhexanoyl-[acyl-carrier protein]:L-alanine C-carboxyhexanoyltransferase (decarboxylating)	M00577;M00573;M00123;M00950	Biotin biosynthesis, BioW pathway, pimelate => pimeloyl-CoA => biotin;Biotin biosynthesis, BioI pathway, long-chain-acyl-ACP => pimeloyl-ACP => biotin;Biotin biosynthesis, pimeloyl-ACP/CoA => biotin;Biotin biosynthesis, BioU pathway, pimeloyl-ACP/CoA => biotin	http://www.genome.jp/dbget-bin/www_bget?ko:K00652	37268	35
K03438	mraW, rsmH	16S rRNA (cytosine1402-N4)-methyltransferase [EC:2.1.1.199]	-	-	2.1.1.199	Transferases;Transferring one-carbon groups;Methyltransferases;S-adenosyl-L-methionine:16S rRNA (cytosine1402-N4)-methyltransferase	-	-	http://www.genome.jp/dbget-bin/www_bget?ko:K03438	69692	30
K01081	E3.1.3.5	5'-nucleotidase [EC:3.1.3.5]	ko00760;ko01110;ko01232;ko01100;ko00230;ko00240	Nicotinate and nicotinamide metabolism;Biosynthesis of secondary metabolites;Nucleotide metabolism;Metabolic pathways;Purine metabolism;Pyrimidine metabolism	3.1.3.5	Hydrolases;Acting on ester bonds;Phosphoric-monoester hydrolases;5'-ribonucleotide phosphohydrolase	M00959;M00958	Guanine ribonucleotide degradation, GMP => Urate;Adenine ribonucleotide degradation, AMP => Urate	http://www.genome.jp/dbget-bin/www_bget?ko:K01081	123506	30
K10014	hisJ	histidine transport system substrate-binding protein	ko02010	ABC transporters	-	-	-	-	http://www.genome.jp/dbget-bin/www_bget?ko:K10014	30122	13
K03831	mogA	molybdopterin adenylyltransferase [EC:2.7.7.75]	ko04122;ko01240;ko01100;ko00790	Sulfur relay system;Biosynthesis of cofactors;Metabolic pathways;Folate biosynthesis	2.7.7.75	Transferases;Transferring phosphorus-containing groups;Nucleotidyltransferases;ATP:molybdopterin adenylyltransferase	M00880	Molybdenum cofactor biosynthesis, GTP => molybdenum cofactor	http://www.genome.jp/dbget-bin/www_bget?ko:K03831	13892	6
K19270	hxpA	mannitol-1-/sugar-/sorbitol-6-phosphatase [EC:3.1.3.22 3.1.3.23 3.1.3.50]	ko00051;ko01100	Fructose and mannose metabolism;Metabolic pathways	3.1.3.22;3.1.3.50;3.1.3.23	Hydrolases;Acting on ester bonds;Phosphoric-monoester hydrolases;D-mannitol-1-phosphate phosphohydrolase;Hydrolases;Acting on ester bonds;Phosphoric-monoester hydrolases;sorbitol-6-phosphate phosphohydrolase;Hydrolases;Acting on ester bonds;Phosphoric-monoester hydrolases;sugar-phosphate phosphohydrolase	-	-	http://www.genome.jp/dbget-bin/www_bget?ko:K19270	58708	21
K25234	ambE	L-glutamate---[L-glutamyl-carrier protein] ligase [EC:6.2.1.68]	-	-	6.2.1.68	Ligases;Forming carbon-sulfur bonds;Acid-thiol ligases;L-glutamate:[L-glutamyl-carrier protein] ligase (AMP-forming)	-	-	http://www.genome.jp/dbget-bin/www_bget?ko:K25234	316	7
K00864	glpK, GK	glycerol kinase [EC:2.7.1.30]	ko03320;ko01100;ko00561;ko04626	PPAR signaling pathway;Metabolic pathways;Glycerolipid metabolism;Plant-pathogen interaction	2.7.1.30	Transferases;Transferring phosphorus-containing groups;Phosphotransferases with an alcohol group as acceptor;ATP:glycerol 3-phosphotransferase	-	-	http://www.genome.jp/dbget-bin/www_bget?ko:K00864	154428	48
K07404	pgl	6-phosphogluconolactonase [EC:3.1.1.31]	ko01110;ko01100;ko01120;ko01200;ko00030	Biosynthesis of secondary metabolites;Metabolic pathways;Microbial metabolism in diverse environments;Carbon metabolism;Pentose phosphate pathway	3.1.1.31	Hydrolases;Acting on ester bonds;Carboxylic-ester hydrolases;6-phospho-D-glucono-1,5-lactone lactonohydrolase	M00008;M00006;M00004	Entner-Doudoroff pathway, glucose-6P => glyceraldehyde-3P + pyruvate;Pentose phosphate pathway, oxidative phase, glucose 6P => ribulose 5P;Pentose phosphate pathway (Pentose phosphate cycle)	http://www.genome.jp/dbget-bin/www_bget?ko:K07404	139742	39
K07486	K07486	transposase	-	-	-	-	-	-	http://www.genome.jp/dbget-bin/www_bget?ko:K07486	358562	50
K02377	TSTA3, fcl	GDP-L-fucose synthase [EC:1.1.1.271]	ko01100;ko00541;ko00051;ko01250;ko00520	Metabolic pathways;O-Antigen nucleotide sugar biosynthesis;Fructose and mannose metabolism;Biosynthesis of nucleotide sugars;Amino sugar and nucleotide sugar metabolism	1.1.1.271	Oxidoreductases;Acting on the CH-OH group of donors;With NAD+ or NADP+ as acceptor;GDP-beta-L-fucose:NADP+ 4-oxidoreductase (3,5-epimerizing)	-	-	http://www.genome.jp/dbget-bin/www_bget?ko:K02377	7406	13
K01711	gmd, GMDS	GDPmannose 4,6-dehydratase [EC:4.2.1.47]	ko01100;ko00051;ko00541;ko01250;ko00520	Metabolic pathways;Fructose and mannose metabolism;O-Antigen nucleotide sugar biosynthesis;Biosynthesis of nucleotide sugars;Amino sugar and nucleotide sugar metabolism	4.2.1.47	Lyases;Carbon-oxygen lyases;Hydro-lyases;GDP-alpha-D-mannose 4,6-hydro-lyase (GDP-4-dehydro-alpha-D-rhamnose-forming)	-	-	http://www.genome.jp/dbget-bin/www_bget?ko:K01711	42446	22
K09691	wzt, rbfB	lipopolysaccharide transport system ATP-binding protein	ko02010	ABC transporters	-	-	-	-	http://www.genome.jp/dbget-bin/www_bget?ko:K09691	34514	33
K09690	wzm, rfbA	lipopolysaccharide transport system permease protein	ko02010	ABC transporters	-	-	-	-	http://www.genome.jp/dbget-bin/www_bget?ko:K09690	28666	28
K20534	gtrB	polyisoprenyl-phosphate glycosyltransferase [EC:2.4.-.-]	-	-	-	-	-	-	http://www.genome.jp/dbget-bin/www_bget?ko:K20534	24968	31
K21134	triC	multidrug efflux pump	-	-	-	-	-	-	http://www.genome.jp/dbget-bin/www_bget?ko:K21134	17316	13
K00928	lysC	aspartate kinase [EC:2.7.2.4]	ko01110;ko00300;ko01120;ko00270;ko00260;ko00261;ko01100;ko01230;ko01210	Biosynthesis of secondary metabolites;Lysine biosynthesis;Microbial metabolism in diverse environments;Cysteine and methionine metabolism;Glycine, serine and threonine metabolism;Monobactam biosynthesis;Metabolic pathways;Biosynthesis of amino acids;2-Oxocarboxylic acid metabolism	2.7.2.4	Transferases;Transferring phosphorus-containing groups;Phosphotransferases with a carboxy group as acceptor;ATP:L-aspartate 4-phosphotransferase	M00018;M00016;M00017;M00525;M00033;M00527;M00526	Threonine biosynthesis, aspartate => homoserine => threonine;Lysine biosynthesis, succinyl-DAP pathway, aspartate => lysine;Methionine biosynthesis, aspartate => homoserine => methionine;Lysine biosynthesis, acetyl-DAP pathway, aspartate => lysine;Ectoine biosynthesis, aspartate => ectoine;Lysine biosynthesis, DAP aminotransferase pathway, aspartate => lysine;Lysine biosynthesis, DAP dehydrogenas…	http://www.genome.jp/dbget-bin/www_bget?ko:K00928	135044	40
K03563	csrA	carbon storage regulator	ko02020;ko05111;ko02025;ko02026	Two-component system;Biofilm formation - Vibrio cholerae;Biofilm formation - Pseudomonas aeruginosa;Biofilm formation - Escherichia coli	-	-	-	-	http://www.genome.jp/dbget-bin/www_bget?ko:K03563	4228	23
K03470	rnhB	ribonuclease HII [EC:3.1.26.4]	ko03030	DNA replication	3.1.26.4	Hydrolases;Acting on ester bonds;Endoribonucleases producing 5'-phosphomonoesters;ribonuclease H	-	-	http://www.genome.jp/dbget-bin/www_bget?ko:K03470	86664	27
K21053	ade	adenine deaminase [EC:3.5.4.2]	ko01100;ko01232;ko00230	Metabolic pathways;Nucleotide metabolism;Purine metabolism	3.5.4.2	Hydrolases;Acting on carbon-nitrogen bonds, other than peptide bonds;In cyclic amidines;adenine aminohydrolase	-	-	http://www.genome.jp/dbget-bin/www_bget?ko:K21053	6352	9
K06901	pbuG, azgA, ghxP, ghxQ, adeQ	adenine/guanine/hypoxanthine permease	-	-	-	-	-	-	http://www.genome.jp/dbget-bin/www_bget?ko:K06901	212532	52
K01669	phr, PHR1	deoxyribodipyrimidine photo-lyase [EC:4.1.99.3]	-	-	4.1.99.3	Lyases;Carbon-carbon lyases;Other carbon-carbon lyases;deoxyribocyclobutadipyrimidine pyrimidine-lyase	-	-	http://www.genome.jp/dbget-bin/www_bget?ko:K01669	116176	42
K09861	K09861	uncharacterized protein	-	-	-	-	-	-	http://www.genome.jp/dbget-bin/www_bget?ko:K09861	73296	22
K07018	K07018	uncharacterized protein	-	-	-	-	-	-	http://www.genome.jp/dbget-bin/www_bget?ko:K07018	14698	9
K14170	pheA	chorismate mutase / prephenate dehydratase [EC:5.4.99.5 4.2.1.51]	ko01110;ko01100;ko01230;ko00400	Biosynthesis of secondary metabolites;Metabolic pathways;Biosynthesis of amino acids;Phenylalanine, tyrosine and tryptophan biosynthesis	5.4.99.5;4.2.1.51	Isomerases;Intramolecular transferases;Transferring other groups;chorismate pyruvatemutase;Lyases;Carbon-oxygen lyases;Hydro-lyases;prephenate hydro-lyase (decarboxylating phenylpyruvate-forming)	M00025;M00024;M00040	Tyrosine biosynthesis, chorismate => HPP => tyrosine;Phenylalanine biosynthesis, chorismate => phenylpyruvate => phenylalanine;Tyrosine biosynthesis, chorismate => arogenate => tyrosine	http://www.genome.jp/dbget-bin/www_bget?ko:K14170	31190	13
K00841	patA	aminotransferase [EC:2.6.1.-]	ko00300;ko01230;ko01100;ko01110	Lysine biosynthesis;Biosynthesis of amino acids;Metabolic pathways;Biosynthesis of secondary metabolites	-	-	M00525	Lysine biosynthesis, acetyl-DAP pathway, aspartate => lysine	http://www.genome.jp/dbget-bin/www_bget?ko:K00841	39968	16
K23993	fruB	multiphosphoryl transfer protein [EC:2.7.3.9 2.7.1.202]	ko02060	Phosphotransferase system (PTS)	2.7.1.202;2.7.3.9	Transferases;Transferring phosphorus-containing groups;Phosphotransferases with an alcohol group as acceptor;protein-Npi-phospho-L-histidine:D-fructose Npi-phosphotransferase;Transferases;Transferring phosphorus-containing groups;Phosphotransferases with a nitrogenous group as acceptor;phosphoenolpyruvate:protein-L-histidine Npi-phosphotransferase	-	-	http://www.genome.jp/dbget-bin/www_bget?ko:K23993	67324	49
K03215	rumA	23S rRNA (uracil1939-C5)-methyltransferase [EC:2.1.1.190]	-	-	2.1.1.190	Transferases;Transferring one-carbon groups;Methyltransferases;S-adenosyl-L-methionine:23S rRNA (uracil1939-C5)-methyltransferase	-	-	http://www.genome.jp/dbget-bin/www_bget?ko:K03215	84664	38
K05833	K05833	putative tryptophan/tyrosine transport system ATP-binding protein	-	-	-	-	-	-	http://www.genome.jp/dbget-bin/www_bget?ko:K05833	20362	14
K01424	E3.5.1.1, ansA, ansB	L-asparaginase [EC:3.5.1.1]	ko01100;ko01110;ko00250;ko00460	Metabolic pathways;Biosynthesis of secondary metabolites;Alanine, aspartate and glutamate metabolism;Cyanoamino acid metabolism	3.5.1.1	Hydrolases;Acting on carbon-nitrogen bonds, other than peptide bonds;In linear amides;L-asparagine amidohydrolase	-	-	http://www.genome.jp/dbget-bin/www_bget?ko:K01424	71436	48
K01733	thrC	threonine synthase [EC:4.2.3.1]	ko01110;ko00750;ko01100;ko00260;ko01120;ko01230	Biosynthesis of secondary metabolites;Vitamin B6 metabolism;Metabolic pathways;Glycine, serine and threonine metabolism;Microbial metabolism in diverse environments;Biosynthesis of amino acids	4.2.3.1	Lyases;Carbon-oxygen lyases;Acting on phosphates;O-phospho-L-homoserine phosphate-lyase (adding water L-threonine-forming)	M00018	Threonine biosynthesis, aspartate => homoserine => threonine	http://www.genome.jp/dbget-bin/www_bget?ko:K01733	117068	35
K02051	ABC.SN.S	NitT/TauT family transport system substrate-binding protein	-	-	-	-	-	-	http://www.genome.jp/dbget-bin/www_bget?ko:K02051	43756	32
K11904	vgrG	type VI secretion system secreted protein VgrG	ko03070	Bacterial secretion system	-	-	-	-	http://www.genome.jp/dbget-bin/www_bget?ko:K11904	224748	138
K02442	glpM	membrane protein GlpM	-	-	-	-	-	-	http://www.genome.jp/dbget-bin/www_bget?ko:K02442	2340	4
K03808	pqiA	paraquat-inducible protein A	-	-	-	-	-	-	http://www.genome.jp/dbget-bin/www_bget?ko:K03808	84480	31
K00800	aroA	3-phosphoshikimate 1-carboxyvinyltransferase [EC:2.5.1.19]	ko01230;ko00400;ko01110;ko01100	Biosynthesis of amino acids;Phenylalanine, tyrosine and tryptophan biosynthesis;Biosynthesis of secondary metabolites;Metabolic pathways	2.5.1.19	Transferases;Transferring alkyl or aryl groups, other than methyl groups;Transferring alkyl or aryl groups, other than methyl groups (only sub-subclass identified to date);phosphoenolpyruvate:3-phosphoshikimate 5-O-(1-carboxyvinyl)-transferase	M00022	Shikimate pathway, phosphoenolpyruvate + erythrose-4P => chorismate	http://www.genome.jp/dbget-bin/www_bget?ko:K00800	68218	25
K01467	ampC	beta-lactamase class C [EC:3.5.2.6]	ko02020;ko01501	Two-component system;beta-Lactam resistance	3.5.2.6	Hydrolases;Acting on carbon-nitrogen bonds, other than peptide bonds;In cyclic amides;beta-lactam hydrolase	-	-	http://www.genome.jp/dbget-bin/www_bget?ko:K01467	37984	24
K07483	K07483	transposase	-	-	-	-	-	-	http://www.genome.jp/dbget-bin/www_bget?ko:K07483	327622	143
K07316	mod	adenine-specific DNA-methyltransferase [EC:2.1.1.72]	-	-	2.1.1.72	Transferases;Transferring one-carbon groups;Methyltransferases;S-adenosyl-L-methionine:adenine in DNA N6-methyltransferase	-	-	http://www.genome.jp/dbget-bin/www_bget?ko:K07316	28478	56
K06196	ccdA	cytochrome c-type biogenesis protein	-	-	-	-	-	-	http://www.genome.jp/dbget-bin/www_bget?ko:K06196	77980	12
K00892	gsk	inosine kinase [EC:2.7.1.73]	ko00230;ko01232;ko01100	Purine metabolism;Nucleotide metabolism;Metabolic pathways	2.7.1.73	Transferases;Transferring phosphorus-containing groups;Phosphotransferases with an alcohol group as acceptor;ATP:inosine 5'-phosphotransferase	-	-	http://www.genome.jp/dbget-bin/www_bget?ko:K00892	21196	6
K06988	fno	8-hydroxy-5-deazaflavin:NADPH oxidoreductase [EC:1.5.1.40]	-	-	1.5.1.40	Oxidoreductases;Acting on the CH-NH group of donors;With NAD+ or NADP+ as acceptor;reduced coenzyme F420:NADP+ oxidoreductase	-	-	http://www.genome.jp/dbget-bin/www_bget?ko:K06988	32486	23
K16264	czcD, zitB	cobalt-zinc-cadmium efflux system protein	-	-	-	-	-	-	http://www.genome.jp/dbget-bin/www_bget?ko:K16264	63128	35
K00428	E1.11.1.5	cytochrome c peroxidase [EC:1.11.1.5]	-	-	1.11.1.5	Oxidoreductases;Acting on a peroxide as acceptor;Peroxidases;ferrocytochrome-c:hydrogen-peroxide oxidoreductase	-	-	http://www.genome.jp/dbget-bin/www_bget?ko:K00428	31828	37
K21023	mucR	diguanylate cyclase [EC:2.7.7.65]	ko02025	Biofilm formation - Pseudomonas aeruginosa	2.7.7.65	Transferases;Transferring phosphorus-containing groups;Nucleotidyltransferases;GTP:GTP guanylyltransferase (cyclizing)	-	-	http://www.genome.jp/dbget-bin/www_bget?ko:K21023	72486	62
K01265	map	methionyl aminopeptidase [EC:3.4.11.18]	-	-	3.4.11.18	Hydrolases;Acting on peptide bonds (peptidases);Aminopeptidases;methionyl aminopeptidase	-	-	http://www.genome.jp/dbget-bin/www_bget?ko:K01265	89292	57
K25026	glk	glucokinase [EC:2.7.1.2]	ko00052;ko00520;ko00521;ko01100;ko01120;ko00010;ko00500;ko01200;ko01110;ko00524;ko01250	Galactose metabolism;Amino sugar and nucleotide sugar metabolism;Streptomycin biosynthesis;Metabolic pathways;Microbial metabolism in diverse environments;Glycolysis / Gluconeogenesis;Starch and sucrose metabolism;Carbon metabolism;Biosynthesis of secondary metabolites;Neomycin, kanamycin and gentamicin biosynthesis;Biosynthesis of nucleotide sugars	2.7.1.2	Transferases;Transferring phosphorus-containing groups;Phosphotransferases with an alcohol group as acceptor;ATP:D-glucose 6-phosphotransferase	M00909;M00549;M00001	UDP-N-acetyl-D-glucosamine biosynthesis, prokaryotes, glucose => UDP-GlcNAc;Nucleotide sugar biosynthesis, glucose => UDP-glucose;Glycolysis (Embden-Meyerhof pathway), glucose => pyruvate	http://www.genome.jp/dbget-bin/www_bget?ko:K25026	84474	26
K19225	gluP	rhomboid protease GluP [EC:3.4.21.105]	-	-	3.4.21.105	Hydrolases;Acting on peptide bonds (peptidases);Serine endopeptidases;rhomboid protease	-	-	http://www.genome.jp/dbget-bin/www_bget?ko:K19225	21548	6
K07586	ygaC	uncharacterized protein	-	-	-	-	-	-	http://www.genome.jp/dbget-bin/www_bget?ko:K07586	41542	10
K03565	recX	regulatory protein	-	-	-	-	-	-	http://www.genome.jp/dbget-bin/www_bget?ko:K03565	87568	29
K00215	dapB	4-hydroxy-tetrahydrodipicolinate reductase [EC:1.17.1.8]	ko01230;ko00300;ko01120;ko01110;ko01100;ko00261	Biosynthesis of amino acids;Lysine biosynthesis;Microbial metabolism in diverse environments;Biosynthesis of secondary metabolites;Metabolic pathways;Monobactam biosynthesis	1.17.1.8	Oxidoreductases;Acting on CH or CH2 groups;With NAD+ or NADP+ as acceptor;(S)-2,3,4,5-tetrahydropyridine-2,6-dicarboxylate:NAD(P)+ 4-oxidoreductase	M00016;M00525;M00527;M00526	Lysine biosynthesis, succinyl-DAP pathway, aspartate => lysine;Lysine biosynthesis, acetyl-DAP pathway, aspartate => lysine;Lysine biosynthesis, DAP aminotransferase pathway, aspartate => lysine;Lysine biosynthesis, DAP dehydrogenase pathway, aspartate => lysine	http://www.genome.jp/dbget-bin/www_bget?ko:K00215	98788	42
K05823	dapL	N-acetyldiaminopimelate deacetylase [EC:3.5.1.47]	ko00300;ko01230;ko01110;ko01100	Lysine biosynthesis;Biosynthesis of amino acids;Biosynthesis of secondary metabolites;Metabolic pathways	3.5.1.47	Hydrolases;Acting on carbon-nitrogen bonds, other than peptide bonds;In linear amides;N6-acetyl-LL-2,6-diaminoheptanedioate amidohydrolase	M00525	Lysine biosynthesis, acetyl-DAP pathway, aspartate => lysine	http://www.genome.jp/dbget-bin/www_bget?ko:K05823	29956	7
K00674	dapD	2,3,4,5-tetrahydropyridine-2,6-dicarboxylate N-succinyltransferase [EC:2.3.1.117]	ko01100;ko01120;ko01230;ko00300	Metabolic pathways;Microbial metabolism in diverse environments;Biosynthesis of amino acids;Lysine biosynthesis	2.3.1.117	Transferases;Acyltransferases;Transferring groups other than aminoacyl groups;succinyl-CoA:(S)-2,3,4,5-tetrahydropyridine-2,6-dicarboxylate N-succinyltransferase	M00016	Lysine biosynthesis, succinyl-DAP pathway, aspartate => lysine	http://www.genome.jp/dbget-bin/www_bget?ko:K00674	93378	25
K01586	lysA	diaminopimelate decarboxylase [EC:4.1.1.20]	ko00300;ko01230;ko00470;ko01100;ko01110;ko01120	Lysine biosynthesis;Biosynthesis of amino acids;D-Amino acid metabolism;Metabolic pathways;Biosynthesis of secondary metabolites;Microbial metabolism in diverse environments	4.1.1.20	Lyases;Carbon-carbon lyases;Carboxy-lyases;meso-2,6-diaminoheptanedioate carboxy-lyase (L-lysine-forming)	M00525;M00016;M00526;M00527	Lysine biosynthesis, acetyl-DAP pathway, aspartate => lysine;Lysine biosynthesis, succinyl-DAP pathway, aspartate => lysine;Lysine biosynthesis, DAP dehydrogenase pathway, aspartate => lysine;Lysine biosynthesis, DAP aminotransferase pathway, aspartate => lysine	http://www.genome.jp/dbget-bin/www_bget?ko:K01586	133002	34
K03462	NAMPT	nicotinamide phosphoribosyltransferase [EC:2.4.2.12]	ko04621;ko01100;ko00760	NOD-like receptor signaling pathway;Metabolic pathways;Nicotinate and nicotinamide metabolism	2.4.2.12	Transferases;Glycosyltransferases;Pentosyltransferases;nicotinamide-D-ribonucleotide:diphosphate phospho-alpha-D-ribosyltransferase	-	-	http://www.genome.jp/dbget-bin/www_bget?ko:K03462	6554	6
K08728	E2.4.2.6	nucleoside deoxyribosyltransferase [EC:2.4.2.6]	-	-	2.4.2.6	Transferases;Glycosyltransferases;Pentosyltransferases;nucleoside:purine(pyrimidine) deoxy-D-ribosyltransferase	-	-	http://www.genome.jp/dbget-bin/www_bget?ko:K08728	3800	1
K03811	pnuC	nicotinamide mononucleotide transporter	-	-	-	-	-	-	http://www.genome.jp/dbget-bin/www_bget?ko:K03811	56094	24
K02911	RP-L32, MRPL32, rpmF	large subunit ribosomal protein L32	ko03010	Ribosome	-	-	-	-	http://www.genome.jp/dbget-bin/www_bget?ko:K02911	6364	19
K18926	lmrB	MFS transporter, DHA2 family, lincomycin resistance protein	-	-	-	-	-	-	http://www.genome.jp/dbget-bin/www_bget?ko:K18926	83142	19
K00611	OTC, argF, argI	ornithine carbamoyltransferase [EC:2.1.3.3]	ko01110;ko01100;ko00220;ko01230	Biosynthesis of secondary metabolites;Metabolic pathways;Arginine biosynthesis;Biosynthesis of amino acids	2.1.3.3	Transferases;Transferring one-carbon groups;Carboxy- and carbamoyltransferases;carbamoyl-phosphate:L-ornithine carbamoyltransferase	M00844;M00029	Arginine biosynthesis, ornithine => arginine;Urea cycle	http://www.genome.jp/dbget-bin/www_bget?ko:K00611	76976	36
K01755	argH, ASL	argininosuccinate lyase [EC:4.3.2.1]	ko01110;ko01100;ko00220;ko01230;ko00250	Biosynthesis of secondary metabolites;Metabolic pathways;Arginine biosynthesis;Biosynthesis of amino acids;Alanine, aspartate and glutamate metabolism	4.3.2.1	Lyases;Carbon-nitrogen lyases;Amidine-lyases;2-(Nomega-L-arginino)succinate arginine-lyase (fumarate-forming)	M00844;M00845;M00029	Arginine biosynthesis, ornithine => arginine;Arginine biosynthesis, glutamate => acetylcitrulline => arginine;Urea cycle	http://www.genome.jp/dbget-bin/www_bget?ko:K01755	114028	49
K01940	argG, ASS1	argininosuccinate synthase [EC:6.3.4.5]	ko01110;ko01100;ko05418;ko00220;ko00250;ko01230	Biosynthesis of secondary metabolites;Metabolic pathways;Fluid shear stress and atherosclerosis;Arginine biosynthesis;Alanine, aspartate and glutamate metabolism;Biosynthesis of amino acids	6.3.4.5	Ligases;Forming carbon-nitrogen bonds;Other carbon-nitrogen ligases;L-citrulline:L-aspartate ligase (AMP-forming)	M00844;M00845;M00029	Arginine biosynthesis, ornithine => arginine;Arginine biosynthesis, glutamate => acetylcitrulline => arginine;Urea cycle	http://www.genome.jp/dbget-bin/www_bget?ko:K01940	100734	31
K06213	mgtE	magnesium transporter	-	-	-	-	-	-	http://www.genome.jp/dbget-bin/www_bget?ko:K06213	38932	36
K06180	rluD	23S rRNA pseudouridine1911/1915/1917 synthase [EC:5.4.99.23]	-	-	5.4.99.23	Isomerases;Intramolecular transferases;Transferring other groups;23S rRNA-uridine1911/1915/1917 uracil mutase	-	-	http://www.genome.jp/dbget-bin/www_bget?ko:K06180	154598	49
K00858	ppnK, NADK	NAD+ kinase [EC:2.7.1.23]	ko01100;ko01240;ko00760	Metabolic pathways;Biosynthesis of cofactors;Nicotinate and nicotinamide metabolism	2.7.1.23	Transferases;Transferring phosphorus-containing groups;Phosphotransferases with an alcohol group as acceptor;ATP:NAD+ 2'-phosphotransferase	-	-	http://www.genome.jp/dbget-bin/www_bget?ko:K00858	95506	32
K07816	E2.7.6.5	GTP pyrophosphokinase [EC:2.7.6.5]	ko01100;ko00230	Metabolic pathways;Purine metabolism	2.7.6.5	Transferases;Transferring phosphorus-containing groups;Diphosphotransferases;ATP:GTP 3'-diphosphotransferase	-	-	http://www.genome.jp/dbget-bin/www_bget?ko:K07816	85378	17
K00759	APRT, apt	adenine phosphoribosyltransferase [EC:2.4.2.7]	ko01232;ko01100;ko00230	Nucleotide metabolism;Metabolic pathways;Purine metabolism	2.4.2.7	Transferases;Glycosyltransferases;Pentosyltransferases;AMP:diphosphate phospho-D-ribosyltransferase	-	-	http://www.genome.jp/dbget-bin/www_bget?ko:K00759	80634	29
K07462	recJ	single-stranded-DNA-specific exonuclease [EC:3.1.-.-]	ko03410;ko03440;ko03430	Base excision repair;Homologous recombination;Mismatch repair	-	-	-	-	http://www.genome.jp/dbget-bin/www_bget?ko:K07462	88882	45
K00784	rnz	ribonuclease Z [EC:3.1.26.11]	-	-	3.1.26.11	Hydrolases;Acting on ester bonds;Endoribonucleases producing 5'-phosphomonoesters;tRNase Z	-	-	http://www.genome.jp/dbget-bin/www_bget?ko:K00784	31604	23
K00077	panE, apbA	2-dehydropantoate 2-reductase [EC:1.1.1.169]	ko01240;ko01110;ko01100;ko00770	Biosynthesis of cofactors;Biosynthesis of secondary metabolites;Metabolic pathways;Pantothenate and CoA biosynthesis	1.1.1.169	Oxidoreductases;Acting on the CH-OH group of donors;With NAD+ or NADP+ as acceptor;(R)-pantoate:NADP+ 2-oxidoreductase	M00913;M00914;M00119	Pantothenate biosynthesis, 2-oxoisovalerate/spermine => pantothenate;Coenzyme A biosynthesis, archaea, 2-oxoisovalerate => 4-phosphopantoate => CoA;Pantothenate biosynthesis, valine/L-aspartate => pantothenate	http://www.genome.jp/dbget-bin/www_bget?ko:K00077	78946	51
K00554	trmD	tRNA (guanine37-N1)-methyltransferase [EC:2.1.1.228]	-	-	2.1.1.228	Transferases;Transferring one-carbon groups;Methyltransferases;S-adenosyl-L-methionine:tRNA (guanine37-N1)-methyltransferase	-	-	http://www.genome.jp/dbget-bin/www_bget?ko:K00554	87238	23
K02860	rimM	16S rRNA processing protein RimM	-	-	-	-	-	-	http://www.genome.jp/dbget-bin/www_bget?ko:K02860	72112	23
K00567	ogt, MGMT	methylated-DNA-[protein]-cysteine S-methyltransferase [EC:2.1.1.63]	-	-	2.1.1.63	Transferases;Transferring one-carbon groups;Methyltransferases;DNA-6-O-methylguanine/DNA-4-O-methylthymine:[protein]-L-cysteine S-methyltransferase	-	-	http://www.genome.jp/dbget-bin/www_bget?ko:K00567	68586	36
K02770	fruA	fructose PTS system EIIBC or EIIC component [EC:2.7.1.202]	ko01120;ko01100;ko02060;ko00051	Microbial metabolism in diverse environments;Metabolic pathways;Phosphotransferase system (PTS);Fructose and mannose metabolism	2.7.1.202	Transferases;Transferring phosphorus-containing groups;Phosphotransferases with an alcohol group as acceptor;protein-Npi-phospho-L-histidine:D-fructose Npi-phosphotransferase	-	-	http://www.genome.jp/dbget-bin/www_bget?ko:K02770	154086	48
K00882	fruK	1-phosphofructokinase [EC:2.7.1.56]	ko02060;ko01100;ko00051	Phosphotransferase system (PTS);Metabolic pathways;Fructose and mannose metabolism	2.7.1.56	Transferases;Transferring phosphorus-containing groups;Phosphotransferases with an alcohol group as acceptor;ATP:D-fructose-phosphate 6-phosphotransferase	-	-	http://www.genome.jp/dbget-bin/www_bget?ko:K00882	43504	21
K03436	fruR2, fruR	DeoR family transcriptional regulator, fructose operon transcriptional repressor	-	-	-	-	-	-	http://www.genome.jp/dbget-bin/www_bget?ko:K03436	30766	19
K02959	RP-S16, MRPS16, rpsP	small subunit ribosomal protein S16	ko03010	Ribosome	-	-	-	-	http://www.genome.jp/dbget-bin/www_bget?ko:K02959	13996	19
K08981	K08981	putative membrane protein	-	-	-	-	-	-	http://www.genome.jp/dbget-bin/www_bget?ko:K08981	72232	12
K09167	K09167	uncharacterized protein	-	-	-	-	-	-	http://www.genome.jp/dbget-bin/www_bget?ko:K09167	44370	9
K03282	mscL	large conductance mechanosensitive channel	-	-	-	-	-	-	http://www.genome.jp/dbget-bin/www_bget?ko:K03282	47734	24
K07568	queA	S-adenosylmethionine:tRNA ribosyltransferase-isomerase [EC:2.4.99.17]	-	-	2.4.99.17	Transferases;Glycosyltransferases;Transferring other glycosyl groups;S-adenosyl-L-methionine:7-aminomethyl-7-deazaguanosine ribosyltransferase (ribosyl isomerizing L-methionine, adenine releasing)	-	-	http://www.genome.jp/dbget-bin/www_bget?ko:K07568	48552	25
K07095	K07095	uncharacterized protein	-	-	-	-	-	-	http://www.genome.jp/dbget-bin/www_bget?ko:K07095	20630	24
K03740	dltD	D-alanine transfer protein	ko01503;ko00552;ko02020;ko05150	Cationic antimicrobial peptide (CAMP) resistance;Teichoic acid biosynthesis;Two-component system;Staphylococcus aureus infection	-	-	M00725	Cationic antimicrobial peptide (CAMP) resistance, dltABCD operon	http://www.genome.jp/dbget-bin/www_bget?ko:K03740	26188	14
K14188	dltC	D-alanine--poly(phosphoribitol) ligase subunit 2 [EC:6.1.1.13]	ko05150;ko02020;ko00552;ko01100;ko01503;ko00470	Staphylococcus aureus infection;Two-component system;Teichoic acid biosynthesis;Metabolic pathways;Cationic antimicrobial peptide (CAMP) resistance;D-Amino acid metabolism	6.1.1.13	Ligases;Forming carbon-oxygen bonds;Ligases forming aminoacyl-tRNA and related compounds;D-alanine:poly(phosphoribitol) ligase (AMP-forming)	M00725	Cationic antimicrobial peptide (CAMP) resistance, dltABCD operon	http://www.genome.jp/dbget-bin/www_bget?ko:K14188	4436	10
K03739	dltB	membrane protein involved in D-alanine export	ko00552;ko02020;ko05150;ko01503	Teichoic acid biosynthesis;Two-component system;Staphylococcus aureus infection;Cationic antimicrobial peptide (CAMP) resistance	-	-	M00725	Cationic antimicrobial peptide (CAMP) resistance, dltABCD operon	http://www.genome.jp/dbget-bin/www_bget?ko:K03739	25332	14
K03367	dltA	D-alanine--poly(phosphoribitol) ligase subunit 1 [EC:6.1.1.13]	ko02020;ko05150;ko00552;ko00470;ko01100;ko01503	Two-component system;Staphylococcus aureus infection;Teichoic acid biosynthesis;D-Amino acid metabolism;Metabolic pathways;Cationic antimicrobial peptide (CAMP) resistance	6.1.1.13	Ligases;Forming carbon-oxygen bonds;Ligases forming aminoacyl-tRNA and related compounds;D-alanine:poly(phosphoribitol) ligase (AMP-forming)	M00725	Cationic antimicrobial peptide (CAMP) resistance, dltABCD operon	http://www.genome.jp/dbget-bin/www_bget?ko:K03367	36044	23
K18692	cshB	ATP-dependent RNA helicase CshB [EC:3.6.4.13]	-	-	3.6.4.13	Hydrolases;Acting on acid anhydrides;Acting on acid anhydrides to facilitate cellular and subcellular movement;ATP phosphohydrolase (RNA helix unwinding)	-	-	http://www.genome.jp/dbget-bin/www_bget?ko:K18692	30340	13
K06881	nrnA	bifunctional oligoribonuclease and PAP phosphatase NrnA [EC:3.1.3.7 3.1.13.3]	ko00920;ko01120;ko01100	Sulfur metabolism;Microbial metabolism in diverse environments;Metabolic pathways	3.1.3.7;3.1.13.3	Hydrolases;Acting on ester bonds;Phosphoric-monoester hydrolases;adenosine-3'(2'),5'-bisphosphate 3'(2')-phosphohydrolase;Hydrolases;Acting on ester bonds;Exoribonucleases producing 5'-phosphomonoesters;oligonucleotidase	-	-	http://www.genome.jp/dbget-bin/www_bget?ko:K06881	30510	14
K02346	dinB	DNA polymerase IV [EC:2.7.7.7]	-	-	2.7.7.7	Transferases;Transferring phosphorus-containing groups;Nucleotidyltransferases;2'-deoxyribonucleoside-5'-triphosphate:DNA deoxynucleotidyltransferase (DNA-directed)	-	-	http://www.genome.jp/dbget-bin/www_bget?ko:K02346	105928	45
K02884	RP-L19, MRPL19, rplS	large subunit ribosomal protein L19	ko03010	Ribosome	-	-	-	-	http://www.genome.jp/dbget-bin/www_bget?ko:K02884	34162	20
K01835	pgm	phosphoglucomutase [EC:5.4.2.2]	ko00010;ko00500;ko01110;ko01250;ko00230;ko00521;ko00030;ko00520;ko00052;ko01100;ko01120	Glycolysis / Gluconeogenesis;Starch and sucrose metabolism;Biosynthesis of secondary metabolites;Biosynthesis of nucleotide sugars;Purine metabolism;Streptomycin biosynthesis;Pentose phosphate pathway;Amino sugar and nucleotide sugar metabolism;Galactose metabolism;Metabolic pathways;Microbial metabolism in diverse environments	5.4.2.2	Isomerases;Intramolecular transferases;Phosphotransferases (phosphomutases);alpha-D-glucose 1,6-phosphomutase	M00549;M00855	Nucleotide sugar biosynthesis, glucose => UDP-glucose;Glycogen degradation, glycogen => glucose-6P	http://www.genome.jp/dbget-bin/www_bget?ko:K01835	142468	36
K00690	E2.4.1.7	sucrose phosphorylase [EC:2.4.1.7]	ko01100;ko00500	Metabolic pathways;Starch and sucrose metabolism	2.4.1.7	Transferases;Glycosyltransferases;Hexosyltransferases;sucrose:phosphate alpha-D-glucosyltransferase	-	-	http://www.genome.jp/dbget-bin/www_bget?ko:K00690	19316	3
K00057	gpsA	glycerol-3-phosphate dehydrogenase (NAD(P)+) [EC:1.1.1.94]	ko00564;ko01110	Glycerophospholipid metabolism;Biosynthesis of secondary metabolites	1.1.1.94	Oxidoreductases;Acting on the CH-OH group of donors;With NAD+ or NADP+ as acceptor;sn-glycerol-3-phosphate:NAD(P)+ 2-oxidoreductase	-	-	http://www.genome.jp/dbget-bin/www_bget?ko:K00057	111756	34
K03553	recA	recombination protein RecA	ko03440	Homologous recombination	-	-	-	-	http://www.genome.jp/dbget-bin/www_bget?ko:K03553	98512	32
K00995	pgsA, PGS1	CDP-diacylglycerol---glycerol-3-phosphate 3-phosphatidyltransferase [EC:2.7.8.5]	ko01100;ko00564	Metabolic pathways;Glycerophospholipid metabolism	2.7.8.5	Transferases;Transferring phosphorus-containing groups;Transferases for other substituted phosphate groups;CDP-diacylglycerol:sn-glycerol-3-phosphate 1-(3-sn-phosphatidyl)transferase	-	-	http://www.genome.jp/dbget-bin/www_bget?ko:K00995	63792	28
K03571	mreD	rod shape-determining protein MreD	-	-	-	-	-	-	http://www.genome.jp/dbget-bin/www_bget?ko:K03571	31134	21
K03570	mreC	rod shape-determining protein MreC	-	-	-	-	-	-	http://www.genome.jp/dbget-bin/www_bget?ko:K03570	68812	33
K03697	clpE	ATP-dependent Clp protease ATP-binding subunit ClpE	-	-	-	-	-	-	http://www.genome.jp/dbget-bin/www_bget?ko:K03697	30260	12
K09384	K09384	uncharacterized protein	-	-	-	-	-	-	http://www.genome.jp/dbget-bin/www_bget?ko:K09384	76630	12
K01939	purA, ADSS	adenylosuccinate synthase [EC:6.3.4.4]	ko00230;ko01100;ko01240;ko01232;ko00250	Purine metabolism;Metabolic pathways;Biosynthesis of cofactors;Nucleotide metabolism;Alanine, aspartate and glutamate metabolism	6.3.4.4	Ligases;Forming carbon-nitrogen bonds;Other carbon-nitrogen ligases;IMP:L-aspartate ligase (GDP-forming)	M00049	Adenine ribonucleotide biosynthesis, IMP => ADP,ATP	http://www.genome.jp/dbget-bin/www_bget?ko:K01939	130350	37
K01523	hisE	phosphoribosyl-ATP pyrophosphohydrolase [EC:3.6.1.31]	ko00340;ko01230;ko01100;ko01110	Histidine metabolism;Biosynthesis of amino acids;Metabolic pathways;Biosynthesis of secondary metabolites	3.6.1.31	Hydrolases;Acting on acid anhydrides;In phosphorus-containing anhydrides;1-(5-phospho-beta-D-ribosyl)-ATP diphosphohydrolase	M00026	Histidine biosynthesis, PRPP => histidine	http://www.genome.jp/dbget-bin/www_bget?ko:K01523	23520	13
K01496	hisI	phosphoribosyl-AMP cyclohydrolase [EC:3.5.4.19]	ko01100;ko01110;ko00340;ko01230	Metabolic pathways;Biosynthesis of secondary metabolites;Histidine metabolism;Biosynthesis of amino acids	3.5.4.19	Hydrolases;Acting on carbon-nitrogen bonds, other than peptide bonds;In cyclic amidines;1-(5-phospho-beta-D-ribosyl)-AMP 1,6-hydrolase	M00026	Histidine biosynthesis, PRPP => histidine	http://www.genome.jp/dbget-bin/www_bget?ko:K01496	43480	15
K01693	hisB	imidazoleglycerol-phosphate dehydratase [EC:4.2.1.19]	ko00340;ko01230;ko01110;ko01100	Histidine metabolism;Biosynthesis of amino acids;Biosynthesis of secondary metabolites;Metabolic pathways	4.2.1.19	Lyases;Carbon-oxygen lyases;Hydro-lyases;D-erythro-1-(imidazol-4-yl)glycerol-3-phosphate hydro-lyase [3-(imidazol-4-yl)-2-oxopropyl-phosphate-forming]	M00026	Histidine biosynthesis, PRPP => histidine	http://www.genome.jp/dbget-bin/www_bget?ko:K01693	39434	12
K04486	E3.1.3.15B	histidinol-phosphatase (PHP family) [EC:3.1.3.15]	ko01110;ko01100;ko00340;ko01230	Biosynthesis of secondary metabolites;Metabolic pathways;Histidine metabolism;Biosynthesis of amino acids	3.1.3.15	Hydrolases;Acting on ester bonds;Phosphoric-monoester hydrolases;L-histidinol-phosphate phosphohydrolase	M00026	Histidine biosynthesis, PRPP => histidine	http://www.genome.jp/dbget-bin/www_bget?ko:K04486	30890	14
K02759	celC, chbA	cellobiose PTS system EIIA component [EC:2.7.1.196 2.7.1.205]	ko00500;ko02060	Starch and sucrose metabolism;Phosphotransferase system (PTS)	2.7.1.196;2.7.1.205	Transferases;Transferring phosphorus-containing groups;Phosphotransferases with an alcohol group as acceptor;protein-Npi-phospho-L-histidine:N,N'-diacetylchitobiose Npi-phosphotransferase;Transferases;Transferring phosphorus-containing groups;Phosphotransferases with an alcohol group as acceptor;protein-Npi-phospho-L-histidine:cellobiose Npi-phosphotransferase	-	-	http://www.genome.jp/dbget-bin/www_bget?ko:K02759	40848	35
K03491	licR	probable licABCH operon transcriptional regulator	-	-	-	-	-	-	http://www.genome.jp/dbget-bin/www_bget?ko:K03491	108820	13
K19784	chrR, NQR	chromate reductase, NAD(P)H dehydrogenase (quinone)	-	-	-	-	-	-	http://www.genome.jp/dbget-bin/www_bget?ko:K19784	66498	21
K03106	SRP54, ffh	signal recognition particle subunit SRP54 [EC:3.6.5.4]	ko03060;ko02024;ko03070	Protein export;Quorum sensing;Bacterial secretion system	3.6.5.4	Hydrolases;Acting on acid anhydrides;Acting on GTP to facilitate cellular and subcellular movement;GTP phosphohydrolase (protein-synthesis-assisting)	-	-	http://www.genome.jp/dbget-bin/www_bget?ko:K03106	108700	33
K09787	K09787	uncharacterized protein	-	-	-	-	-	-	http://www.genome.jp/dbget-bin/www_bget?ko:K09787	9506	8
K03110	ftsY	fused signal recognition particle receptor	ko03070;ko02024;ko03060	Bacterial secretion system;Quorum sensing;Protein export	-	-	-	-	http://www.genome.jp/dbget-bin/www_bget?ko:K03110	130208	41
K03529	smc	chromosome segregation protein	-	-	-	-	-	-	http://www.genome.jp/dbget-bin/www_bget?ko:K03529	148160	51
K03685	rnc, DROSHA, RNT1	ribonuclease III [EC:3.1.26.3]	ko03008;ko05205	Ribosome biogenesis in eukaryotes;Proteoglycans in cancer	3.1.26.3	Hydrolases;Acting on ester bonds;Endoribonucleases producing 5'-phosphomonoesters;ribonuclease III	-	-	http://www.genome.jp/dbget-bin/www_bget?ko:K03685	64458	28
K03431	glmM	phosphoglucosamine mutase [EC:5.4.2.10]	ko01250;ko01100;ko00520	Biosynthesis of nucleotide sugars;Metabolic pathways;Amino sugar and nucleotide sugar metabolism	5.4.2.10	Isomerases;Intramolecular transferases;Phosphotransferases (phosphomutases);alpha-D-glucosamine 1,6-phosphomutase	M00909	UDP-N-acetyl-D-glucosamine biosynthesis, prokaryotes, glucose => UDP-GlcNAc	http://www.genome.jp/dbget-bin/www_bget?ko:K03431	118144	33
K18672	dacA	diadenylate cyclase [EC:2.7.7.85]	-	-	2.7.7.85	Transferases;Transferring phosphorus-containing groups;Nucleotidyltransferases;ATP:ATP adenylyltransferase (cyclizing)	-	-	http://www.genome.jp/dbget-bin/www_bget?ko:K18672	26134	10
K24163	nhaK	monovalent cation/hydrogen antiporter	-	-	-	-	-	-	http://www.genome.jp/dbget-bin/www_bget?ko:K24163	174278	61
K00075	murB	UDP-N-acetylmuramate dehydrogenase [EC:1.3.1.98]	ko00520;ko00550;ko01250;ko01100	Amino sugar and nucleotide sugar metabolism;Peptidoglycan biosynthesis;Biosynthesis of nucleotide sugars;Metabolic pathways	1.3.1.98	Oxidoreductases;Acting on the CH-CH group of donors;With NAD+ or NADP+ as acceptor;UDP-N-acetyl-alpha-D-muramate:NADP+ oxidoreductase	-	-	http://www.genome.jp/dbget-bin/www_bget?ko:K00075	66292	45
K00940	ndk, NME	nucleoside-diphosphate kinase [EC:2.7.4.6]	ko00230;ko01110;ko01240;ko04016;ko01100;ko01232;ko00240;ko00983	Purine metabolism;Biosynthesis of secondary metabolites;Biosynthesis of cofactors;MAPK signaling pathway - plant;Metabolic pathways;Nucleotide metabolism;Pyrimidine metabolism;Drug metabolism - other enzymes	2.7.4.6	Transferases;Transferring phosphorus-containing groups;Phosphotransferases with a phosphate group as acceptor;ATP:nucleoside-diphosphate phosphotransferase	M00049;M00050;M00938;M00052;M00053	Adenine ribonucleotide biosynthesis, IMP => ADP,ATP;Guanine ribonucleotide biosynthesis, IMP => GDP,GTP;Pyrimidine deoxyribonucleotide biosynthesis, UDP => dTTP;Pyrimidine ribonucleotide biosynthesis, UMP => UDP/UTP,CDP/CTP;Deoxyribonucleotide biosynthesis, ADP/GDP/CDP/UDP => dATP/dGTP/dCTP/dUTP	http://www.genome.jp/dbget-bin/www_bget?ko:K00940	36508	18
K03572	mutL	DNA mismatch repair protein MutL	ko03430	Mismatch repair	-	-	-	-	http://www.genome.jp/dbget-bin/www_bget?ko:K03572	91674	41
K03555	mutS	DNA mismatch repair protein MutS	ko03430	Mismatch repair	-	-	-	-	http://www.genome.jp/dbget-bin/www_bget?ko:K03555	84726	52
K03655	recG	ATP-dependent DNA helicase RecG [EC:5.6.2.4]	ko03440	Homologous recombination	5.6.2.4	Isomerases;Isomerases altering macromolecular conformation;Enzymes altering nucleic acid conformation;DNA 3'-5' helicase (ATP-hydrolysing)	-	-	http://www.genome.jp/dbget-bin/www_bget?ko:K03655	151246	71
K08996	yagU	putative membrane protein	-	-	-	-	-	-	http://www.genome.jp/dbget-bin/www_bget?ko:K08996	8330	8
K18346	vanW	vancomycin resistance protein VanW	ko02020;ko01502	Two-component system;Vancomycin resistance	-	-	M00651	Vancomycin resistance, D-Ala-D-Lac type	http://www.genome.jp/dbget-bin/www_bget?ko:K18346	5452	4
K19055	prdX, proX	Ala-tRNA(Pro) deacylase [EC:3.1.1.-]	-	-	-	-	-	-	http://www.genome.jp/dbget-bin/www_bget?ko:K19055	9960	11
K07729	K07729	putative transcriptional regulator	-	-	-	-	-	-	http://www.genome.jp/dbget-bin/www_bget?ko:K07729	20338	39
K19265	gpr	L-glyceraldehyde 3-phosphate reductase [EC:1.1.1.-]	-	-	-	-	-	-	http://www.genome.jp/dbget-bin/www_bget?ko:K19265	60958	21
K01190	lacZ	beta-galactosidase [EC:3.2.1.23]	ko00511;ko01100;ko00600;ko00052	Other glycan degradation;Metabolic pathways;Sphingolipid metabolism;Galactose metabolism	3.2.1.23	Hydrolases;Glycosylases;Glycosidases, i.e. enzymes that hydrolyse O- and S-glycosyl compounds;beta-D-galactoside galactohydrolase	-	-	http://www.genome.jp/dbget-bin/www_bget?ko:K01190	361792	111
K01785	galM, GALM	aldose 1-epimerase [EC:5.1.3.3]	ko00052;ko00010;ko01120;ko01100;ko01110	Galactose metabolism;Glycolysis / Gluconeogenesis;Microbial metabolism in diverse environments;Metabolic pathways;Biosynthesis of secondary metabolites	5.1.3.3	Isomerases;Racemases and epimerases;Acting on carbohydrates and derivatives;aldose 1-epimerase	M00632	Galactose degradation, Leloir pathway, galactose => alpha-D-glucose-1P	http://www.genome.jp/dbget-bin/www_bget?ko:K01785	119018	54
K00965	galT, GALT	UDPglucose--hexose-1-phosphate uridylyltransferase [EC:2.7.7.12]	ko00520;ko00052;ko04917;ko01100;ko01250	Amino sugar and nucleotide sugar metabolism;Galactose metabolism;Prolactin signaling pathway;Metabolic pathways;Biosynthesis of nucleotide sugars	2.7.7.12	Transferases;Transferring phosphorus-containing groups;Nucleotidyltransferases;UDP-alpha-D-glucose:alpha-D-galactose-1-phosphate uridylyltransferase	M00554;M00632	Nucleotide sugar biosynthesis, galactose => UDP-galactose;Galactose degradation, Leloir pathway, galactose => alpha-D-glucose-1P	http://www.genome.jp/dbget-bin/www_bget?ko:K00965	142450	29
K00849	galK	galactokinase [EC:2.7.1.6]	ko00520;ko00052;ko01100;ko01250	Amino sugar and nucleotide sugar metabolism;Galactose metabolism;Metabolic pathways;Biosynthesis of nucleotide sugars	2.7.1.6	Transferases;Transferring phosphorus-containing groups;Phosphotransferases with an alcohol group as acceptor;ATP:alpha-D-galactose 1-phosphotransferase	M00554;M00632	Nucleotide sugar biosynthesis, galactose => UDP-galactose;Galactose degradation, Leloir pathway, galactose => alpha-D-glucose-1P	http://www.genome.jp/dbget-bin/www_bget?ko:K00849	190540	32
K02529	lacI, galR	LacI family transcriptional regulator	-	-	-	-	-	-	http://www.genome.jp/dbget-bin/www_bget?ko:K02529	363724	191
K16209	lacS, galP, rafP	lactose/raffinose/galactose permease	-	-	-	-	-	-	http://www.genome.jp/dbget-bin/www_bget?ko:K16209	52138	6
K02001	proW	glycine betaine/proline transport system permease protein	ko02010	ABC transporters	-	-	-	-	http://www.genome.jp/dbget-bin/www_bget?ko:K02001	69494	28
K03523	bioY	biotin transport system substrate-specific component	ko02010	ABC transporters	-	-	-	-	http://www.genome.jp/dbget-bin/www_bget?ko:K03523	63726	19
K01491	folD	methylenetetrahydrofolate dehydrogenase (NADP+) / methenyltetrahydrofolate cyclohydrolase [EC:1.5.1.5 3.5.4.9]	ko01240;ko01100;ko01120;ko00670;ko00720;ko01200	Biosynthesis of cofactors;Metabolic pathways;Microbial metabolism in diverse environments;One carbon pool by folate;Carbon fixation pathways in prokaryotes;Carbon metabolism	3.5.4.9;1.5.1.5	Hydrolases;Acting on carbon-nitrogen bonds, other than peptide bonds;In cyclic amidines;5,10-methenyltetrahydrofolate 5-hydrolase (ring-opening);Oxidoreductases;Acting on the CH-NH group of donors;With NAD+ or NADP+ as acceptor;5,10-methylenetetrahydrofolate:NADP+ oxidoreductase	M00140;M00377	C1-unit interconversion, prokaryotes;Reductive acetyl-CoA pathway (Wood-Ljungdahl pathway)	http://www.genome.jp/dbget-bin/www_bget?ko:K01491	106176	31
K01493	comEB	dCMP deaminase [EC:3.5.4.12]	ko00240;ko01232;ko01100	Pyrimidine metabolism;Nucleotide metabolism;Metabolic pathways	3.5.4.12	Hydrolases;Acting on carbon-nitrogen bonds, other than peptide bonds;In cyclic amidines;dCMP aminohydrolase	-	-	http://www.genome.jp/dbget-bin/www_bget?ko:K01493	10376	10
K00560	thyA, TYMS	thymidylate synthase [EC:2.1.1.45]	ko01100;ko01232;ko01523;ko00670;ko00240	Metabolic pathways;Nucleotide metabolism;Antifolate resistance;One carbon pool by folate;Pyrimidine metabolism	2.1.1.45	Transferases;Transferring one-carbon groups;Methyltransferases;5,10-methylenetetrahydrofolate:dUMP C-methyltransferase	M00938	Pyrimidine deoxyribonucleotide biosynthesis, UDP => dTTP	http://www.genome.jp/dbget-bin/www_bget?ko:K00560	103468	35
K00657	speG, SAT	diamine N-acetyltransferase [EC:2.3.1.57]	ko00330;ko01100;ko04216	Arginine and proline metabolism;Metabolic pathways;Ferroptosis	2.3.1.57	Transferases;Acyltransferases;Transferring groups other than aminoacyl groups;acetyl-CoA:alkane-alpha,omega-diamine N-acetyltransferase	M00135	GABA biosynthesis, eukaryotes, putrescine => GABA	http://www.genome.jp/dbget-bin/www_bget?ko:K00657	26350	17
K16649	glft1	rhamnopyranosyl-N-acetylglucosaminyl-diphospho-decaprenol beta-1,3/1,4-galactofuranosyltransferase [EC:2.4.1.287]	ko01100;ko00572	Metabolic pathways;Arabinogalactan biosynthesis - Mycobacterium	2.4.1.287	Transferases;Glycosyltransferases;Hexosyltransferases;UDP-alpha-D-galactofuranose:alpha-L-rhamnopyranosyl-(1->3)-N-acetyl-alpha-D-glucosaminyl-diphospho-trans,octacis-decaprenol 4-beta/4-beta-galactofuranosyltransferase (configuration-inverting)	-	-	http://www.genome.jp/dbget-bin/www_bget?ko:K16649	62140	6
K09692	tagG	teichoic acid transport system permease protein	ko02010	ABC transporters	-	-	-	-	http://www.genome.jp/dbget-bin/www_bget?ko:K09692	20688	11
K09693	tagH	teichoic acid transport system ATP-binding protein [EC:7.5.2.4]	ko02010	ABC transporters	7.5.2.4	Translocases;Catalysing the translocation of carbohydrates and their derivatives;Linked to the hydrolysis of a nucleoside triphosphate;ATP phosphohydrolase (ABC-type, teichoic-acid-exporting)	-	-	http://www.genome.jp/dbget-bin/www_bget?ko:K09693	25212	14
K04068	nrdG	anaerobic ribonucleoside-triphosphate reductase activating protein [EC:1.97.1.4]	-	-	1.97.1.4	Oxidoreductases;Other oxidoreductases;Sole sub-subclass for oxidoreductases that do not belong in the other subclasses;[formate C-acetyltransferase]-glycine dihydroflavodoxin:S-adenosyl-L-methionine oxidoreductase (S-adenosyl-L-methionine cleaving)	-	-	http://www.genome.jp/dbget-bin/www_bget?ko:K04068	28336	20
K21636	nrdD	ribonucleoside-triphosphate reductase (formate) [EC:1.1.98.6]	ko00240;ko00230;ko01232;ko01100	Pyrimidine metabolism;Purine metabolism;Nucleotide metabolism;Metabolic pathways	1.1.98.6	Oxidoreductases;Acting on the CH-OH group of donors;With other, known, physiological acceptors;ribonucleoside-5'-triphosphate:formate 2'-oxidoreductase	-	-	http://www.genome.jp/dbget-bin/www_bget?ko:K21636	144138	28
K01652	E2.2.1.6L, ilvB, ilvG, ilvI	acetolactate synthase I/II/III large subunit [EC:2.2.1.6]	ko00650;ko00290;ko00660;ko01110;ko01230;ko01210;ko00770;ko01100	Butanoate metabolism;Valine, leucine and isoleucine biosynthesis;C5-Branched dibasic acid metabolism;Biosynthesis of secondary metabolites;Biosynthesis of amino acids;2-Oxocarboxylic acid metabolism;Pantothenate and CoA biosynthesis;Metabolic pathways	2.2.1.6	Transferases;Transferring aldehyde or ketonic groups;Transketolases and transaldolases;pyruvate:pyruvate acetaldehydetransferase (decarboxylating)	M00570;M00019	Isoleucine biosynthesis, threonine => 2-oxobutanoate => isoleucine;Valine/isoleucine biosynthesis, pyruvate => valine / 2-oxobutanoate => isoleucine	http://www.genome.jp/dbget-bin/www_bget?ko:K01652	214196	122
K25147	berB	beta-exotoxin I transport system permease protein	-	-	-	-	-	-	http://www.genome.jp/dbget-bin/www_bget?ko:K25147	5192	2
K25148	berA	beta-exotoxin I transport system ATP-binding protein	-	-	-	-	-	-	http://www.genome.jp/dbget-bin/www_bget?ko:K25148	4982	2
K03703	uvrC	excinuclease ABC subunit C	ko03420	Nucleotide excision repair	-	-	-	-	http://www.genome.jp/dbget-bin/www_bget?ko:K03703	133374	43
K01937	pyrG, CTPS	CTP synthase [EC:6.3.4.2]	ko00240;ko01232;ko01240;ko01100	Pyrimidine metabolism;Nucleotide metabolism;Biosynthesis of cofactors;Metabolic pathways	6.3.4.2	Ligases;Forming carbon-nitrogen bonds;Other carbon-nitrogen ligases;UTP:L-glutamine amido-ligase (ADP-forming)	M00052	Pyrimidine ribonucleotide biosynthesis, UMP => UDP/UTP,CDP/CTP	http://www.genome.jp/dbget-bin/www_bget?ko:K01937	90758	31
K07029	dagK	diacylglycerol kinase (ATP) [EC:2.7.1.107]	ko00561;ko00564;ko01100;ko01110	Glycerolipid metabolism;Glycerophospholipid metabolism;Metabolic pathways;Biosynthesis of secondary metabolites	2.7.1.107	Transferases;Transferring phosphorus-containing groups;Phosphotransferases with an alcohol group as acceptor;ATP:1,2-diacyl-sn-glycerol 3-phosphotransferase	-	-	http://www.genome.jp/dbget-bin/www_bget?ko:K07029	76824	19
K02434	gatB, PET112	aspartyl-tRNA(Asn)/glutamyl-tRNA(Gln) amidotransferase subunit B [EC:6.3.5.6 6.3.5.7]	ko01100;ko00970	Metabolic pathways;Aminoacyl-tRNA biosynthesis	6.3.5.7;6.3.5.6	Ligases;Forming carbon-nitrogen bonds;Carbon-nitrogen ligases with glutamine as amido-N-donor;L-glutamyl-tRNAGln:L-glutamine amido-ligase (ADP-forming);Ligases;Forming carbon-nitrogen bonds;Carbon-nitrogen ligases with glutamine as amido-N-donor;L-aspartyl-tRNAAsn:L-glutamine amido-ligase (ADP-forming)	-	-	http://www.genome.jp/dbget-bin/www_bget?ko:K02434	36684	26
K02956	RP-S15, MRPS15, rpsO	small subunit ribosomal protein S15	ko03010	Ribosome	-	-	-	-	http://www.genome.jp/dbget-bin/www_bget?ko:K02956	29280	20
K02968	RP-S20, rpsT	small subunit ribosomal protein S20	ko03010	Ribosome	-	-	-	-	http://www.genome.jp/dbget-bin/www_bget?ko:K02968	22294	20
K02340	holA	DNA polymerase III subunit delta [EC:2.7.7.7]	ko03030;ko03430;ko03440	DNA replication;Mismatch repair;Homologous recombination	2.7.7.7	Transferases;Transferring phosphorus-containing groups;Nucleotidyltransferases;2'-deoxyribonucleoside-5'-triphosphate:DNA deoxynucleotidyltransferase (DNA-directed)	-	-	http://www.genome.jp/dbget-bin/www_bget?ko:K02340	60042	32
K02238	comEC	competence protein ComEC	-	-	-	-	-	-	http://www.genome.jp/dbget-bin/www_bget?ko:K02238	156320	63
K02237	comEA	competence protein ComEA	-	-	-	-	-	-	http://www.genome.jp/dbget-bin/www_bget?ko:K02237	56796	33
K09685	purR	purine operon repressor	-	-	-	-	-	-	http://www.genome.jp/dbget-bin/www_bget?ko:K09685	33132	11
K02074	ABC.ZM.A	zinc/manganese transport system ATP-binding protein	-	-	-	-	-	-	http://www.genome.jp/dbget-bin/www_bget?ko:K02074	75448	22
K05985	rnmV	ribonuclease M5 [EC:3.1.26.8]	-	-	3.1.26.8	Hydrolases;Acting on ester bonds;Endoribonucleases producing 5'-phosphomonoesters;ribonuclease M5	-	-	http://www.genome.jp/dbget-bin/www_bget?ko:K05985	22334	10
K03424	tatD	TatD DNase family protein [EC:3.1.21.-]	-	-	-	-	-	-	http://www.genome.jp/dbget-bin/www_bget?ko:K03424	128492	75
K03625	nusB	transcription antitermination protein NusB	-	-	-	-	-	-	http://www.genome.jp/dbget-bin/www_bget?ko:K03625	54752	27
K02356	efp	elongation factor P	-	-	-	-	-	-	http://www.genome.jp/dbget-bin/www_bget?ko:K02356	85194	25
K12574	rnj	ribonuclease J [EC:3.1.-.-]	ko03018	RNA degradation	-	-	-	-	http://www.genome.jp/dbget-bin/www_bget?ko:K12574	115140	32
K01595	ppc	phosphoenolpyruvate carboxylase [EC:4.1.1.31]	ko01100;ko00710;ko01120;ko01200;ko00720;ko00620;ko00680	Metabolic pathways;Carbon fixation in photosynthetic organisms;Microbial metabolism in diverse environments;Carbon metabolism;Carbon fixation pathways in prokaryotes;Pyruvate metabolism;Methane metabolism	4.1.1.31	Lyases;Carbon-carbon lyases;Carboxy-lyases;phosphate:oxaloacetate carboxy-lyase (adding phosphate, phosphoenolpyruvate-forming)	M00168;M00170;M00173;M00374;M00171;M00172;M00346	CAM (Crassulacean acid metabolism), dark;C4-dicarboxylic acid cycle, phosphoenolpyruvate carboxykinase type;Reductive citrate cycle (Arnon-Buchanan cycle);Dicarboxylate-hydroxybutyrate cycle;C4-dicarboxylic acid cycle, NAD - malic enzyme type;C4-dicarboxylic acid cycle, NADP - malic enzyme type;Formaldehyde assimilation, serine pathway	http://www.genome.jp/dbget-bin/www_bget?ko:K01595	152018	44
K22736	VIT	vacuolar iron transporter family protein	-	-	-	-	-	-	http://www.genome.jp/dbget-bin/www_bget?ko:K22736	122518	28
K09825	perR	Fur family transcriptional regulator, peroxide stress response regulator	-	-	-	-	-	-	http://www.genome.jp/dbget-bin/www_bget?ko:K09825	6644	7
K01537	ATP2C	P-type Ca2+ transporter type 2C [EC:7.2.2.10]	-	-	7.2.2.10	Translocases;Catalysing the translocation of inorganic cations;Linked to the hydrolysis of a nucleoside triphosphate;ATP phosphohydrolase (P-type, Ca2+-transporting)	-	-	http://www.genome.jp/dbget-bin/www_bget?ko:K01537	37962	46
K02073	metQ	D-methionine transport system substrate-binding protein	ko02010	ABC transporters	-	-	-	-	http://www.genome.jp/dbget-bin/www_bget?ko:K02073	226704	93
K02071	metN	D-methionine transport system ATP-binding protein	ko02010	ABC transporters	-	-	-	-	http://www.genome.jp/dbget-bin/www_bget?ko:K02071	137362	64
K02072	metI	D-methionine transport system permease protein	ko02010	ABC transporters	-	-	-	-	http://www.genome.jp/dbget-bin/www_bget?ko:K02072	104330	45
K24967	nagR	GntR family transcriptional regulator, N-acetylglucosamine utilization regulator	-	-	-	-	-	-	http://www.genome.jp/dbget-bin/www_bget?ko:K24967	26938	22
K01443	nagA, AMDHD2	N-acetylglucosamine-6-phosphate deacetylase [EC:3.5.1.25]	ko01100;ko00520	Metabolic pathways;Amino sugar and nucleotide sugar metabolism	3.5.1.25	Hydrolases;Acting on carbon-nitrogen bonds, other than peptide bonds;In linear amides;N-acetyl-D-glucosamine-6-phosphate amidohydrolase	-	-	http://www.genome.jp/dbget-bin/www_bget?ko:K01443	109326	43
K03817	rimL	ribosomal-protein-serine acetyltransferase [EC:2.3.1.-]	-	-	-	-	-	-	http://www.genome.jp/dbget-bin/www_bget?ko:K03817	13654	11
K16925	ykoE	energy-coupling factor transport system permease protein	-	-	-	-	-	-	http://www.genome.jp/dbget-bin/www_bget?ko:K16925	120414	9
K16785	ecfT	energy-coupling factor transport system permease protein	ko02010	ABC transporters	-	-	-	-	http://www.genome.jp/dbget-bin/www_bget?ko:K16785	121458	34
K03707	tenA	thiaminase (transcriptional activator TenA) [EC:3.5.99.2]	ko01240;ko00730;ko01100	Biosynthesis of cofactors;Thiamine metabolism;Metabolic pathways	3.5.99.2	Hydrolases;Acting on carbon-nitrogen bonds, other than peptide bonds;In other compounds;4-amino-5-aminomethyl-2-methylpyrimidine aminohydrolase	-	-	http://www.genome.jp/dbget-bin/www_bget?ko:K03707	24124	17
K20461	nukG, mcdG, sboG	lantibiotic transport system permease protein	ko02010	ABC transporters	-	-	-	-	http://www.genome.jp/dbget-bin/www_bget?ko:K20461	4232	2
K20460	nukE, mcdE, sboE	lantibiotic transport system permease protein	ko02010	ABC transporters	-	-	-	-	http://www.genome.jp/dbget-bin/www_bget?ko:K20460	4004	2
K20459	nukF, mcdF, sboF	lantibiotic transport system ATP-binding protein	ko02010	ABC transporters	-	-	-	-	http://www.genome.jp/dbget-bin/www_bget?ko:K20459	4724	2
K07705	lytT, lytR	two-component system, LytTR family, response regulator LytT	ko02020	Two-component system	-	-	-	-	http://www.genome.jp/dbget-bin/www_bget?ko:K07705	10874	21
K03169	topB	DNA topoisomerase III [EC:5.6.2.1]	-	-	5.6.2.1	Isomerases;Isomerases altering macromolecular conformation;Enzymes altering nucleic acid conformation;DNA topoisomerase	-	-	http://www.genome.jp/dbget-bin/www_bget?ko:K03169	182202	76
K16923	qrtT	energy-coupling factor transport system substrate-specific component	-	-	-	-	-	-	http://www.genome.jp/dbget-bin/www_bget?ko:K16923	5482	5
K02004	ABC.CD.P	putative ABC transport system permease protein	-	-	-	-	-	-	http://www.genome.jp/dbget-bin/www_bget?ko:K02004	507648	186
K02003	ABC.CD.A	putative ABC transport system ATP-binding protein	-	-	-	-	-	-	http://www.genome.jp/dbget-bin/www_bget?ko:K02003	384076	136
K01338	lon	ATP-dependent Lon protease [EC:3.4.21.53]	ko04112	Cell cycle - Caulobacter	3.4.21.53	Hydrolases;Acting on peptide bonds (peptidases);Serine endopeptidases;endopeptidase La	-	-	http://www.genome.jp/dbget-bin/www_bget?ko:K01338	68658	48
K00950	folK	2-amino-4-hydroxy-6-hydroxymethyldihydropteridine diphosphokinase [EC:2.7.6.3]	ko01100;ko01240;ko00790	Metabolic pathways;Biosynthesis of cofactors;Folate biosynthesis	2.7.6.3	Transferases;Transferring phosphorus-containing groups;Diphosphotransferases;ATP:6-hydroxymethyl-7,8-dihydropterin 6'-diphosphotransferase	M00126	Tetrahydrofolate biosynthesis, GTP => THF	http://www.genome.jp/dbget-bin/www_bget?ko:K00950	78944	30
K01633	folB	7,8-dihydroneopterin aldolase/epimerase/oxygenase [EC:4.1.2.25 5.1.99.8 1.13.11.81]	ko01240;ko01100;ko00790	Biosynthesis of cofactors;Metabolic pathways;Folate biosynthesis	1.13.11.81;4.1.2.25;5.1.99.8	Oxidoreductases;Acting on single donors with incorporation of molecular oxygen (oxygenases);With incorporation of two atoms of oxygen;7,8-dihydroneopterin:oxygen oxidoreductase;Lyases;Carbon-carbon lyases;Aldehyde-lyases;7,8-dihydroneopterin glycolaldehyde-lyase [6-(hydroxymethyl)-7,8-dihydropterin-forming];Isomerases;Racemases and epimerases;Acting on other compounds;7,8-dihydroneopterin 2'-epim…	M00126;M00840	Tetrahydrofolate biosynthesis, GTP => THF;Tetrahydrofolate biosynthesis, mediated by ribA and trpF, GTP => THF	http://www.genome.jp/dbget-bin/www_bget?ko:K01633	51586	21
K03737	por, nifJ	pyruvate-ferredoxin/flavodoxin oxidoreductase [EC:1.2.7.1 1.2.7.-]	ko01120;ko01100;ko00720;ko01110;ko01200;ko00650;ko00620;ko00010;ko00020	Microbial metabolism in diverse environments;Metabolic pathways;Carbon fixation pathways in prokaryotes;Biosynthesis of secondary metabolites;Carbon metabolism;Butanoate metabolism;Pyruvate metabolism;Glycolysis / Gluconeogenesis;Citrate cycle (TCA cycle)	1.2.7.1	Oxidoreductases;Acting on the aldehyde or oxo group of donors;With an iron-sulfur protein as acceptor;pyruvate:ferredoxin 2-oxidoreductase (CoA-acetylating)	M00173;M00307	Reductive citrate cycle (Arnon-Buchanan cycle);Pyruvate oxidation, pyruvate => acetyl-CoA	http://www.genome.jp/dbget-bin/www_bget?ko:K03737	64784	25
K00598	tam	trans-aconitate 2-methyltransferase [EC:2.1.1.144]	-	-	2.1.1.144	Transferases;Transferring one-carbon groups;Methyltransferases;S-adenosyl-L-methionine:(E)-prop-1-ene-1,2,3-tricarboxylate 2'-O-methyltransferase	-	-	http://www.genome.jp/dbget-bin/www_bget?ko:K00598	12826	16
K00471	BBOX1	gamma-butyrobetaine dioxygenase [EC:1.14.11.1]	ko01100;ko00310	Metabolic pathways;Lysine degradation	1.14.11.1	Oxidoreductases;Acting on paired donors, with incorporation or reduction of molecular oxygen;With 2-oxoglutarate as one donor, and incorporation of one atom of oxygen into each donor;4-trimethylammoniobutanoate,2-oxoglutarate:oxygen oxidoreductase (3-hydroxylating)	-	-	http://www.genome.jp/dbget-bin/www_bget?ko:K00471	758	4
K15125	fhaB	filamentous hemagglutinin	ko05133	Pertussis	-	-	-	-	http://www.genome.jp/dbget-bin/www_bget?ko:K15125	99218	219
K04516	AROA1, aroA	chorismate mutase [EC:5.4.99.5]	ko01230;ko00400;ko01110;ko01100	Biosynthesis of amino acids;Phenylalanine, tyrosine and tryptophan biosynthesis;Biosynthesis of secondary metabolites;Metabolic pathways	5.4.99.5	Isomerases;Intramolecular transferases;Transferring other groups;chorismate pyruvatemutase	M00025;M00024	Tyrosine biosynthesis, chorismate => HPP => tyrosine;Phenylalanine biosynthesis, chorismate => phenylpyruvate => phenylalanine	http://www.genome.jp/dbget-bin/www_bget?ko:K04516	7382	7
K08968	msrC	L-methionine (R)-S-oxide reductase [EC:1.8.4.14]	ko01100;ko00270	Metabolic pathways;Cysteine and methionine metabolism	1.8.4.14	Oxidoreductases;Acting on a sulfur group of donors;With a disulfide as acceptor;L-methionine:thioredoxin-disulfide S-oxidoreductase [L-methionine (R)-S-oxide-forming]	-	-	http://www.genome.jp/dbget-bin/www_bget?ko:K08968	32098	24
K02343	dnaX	DNA polymerase III subunit gamma/tau [EC:2.7.7.7]	ko03440;ko03430;ko03030	Homologous recombination;Mismatch repair;DNA replication	2.7.7.7	Transferases;Transferring phosphorus-containing groups;Nucleotidyltransferases;2'-deoxyribonucleoside-5'-triphosphate:DNA deoxynucleotidyltransferase (DNA-directed)	-	-	http://www.genome.jp/dbget-bin/www_bget?ko:K02343	147500	55
K17076	lysY	putative lysine transport system ATP-binding protein	ko02010	ABC transporters	-	-	-	-	http://www.genome.jp/dbget-bin/www_bget?ko:K17076	13218	4
K17073	lysX1	putative lysine transport system substrate-binding protein	ko02010	ABC transporters	-	-	-	-	http://www.genome.jp/dbget-bin/www_bget?ko:K17073	21406	9
K07250	gabT	4-aminobutyrate aminotransferase / (S)-3-amino-2-methylpropionate transaminase / 5-aminovalerate transaminase [EC:2.6.1.19 2.6.1.22 2.6.1.48]	ko00650;ko01120;ko00640;ko00410;ko01100;ko00310;ko00250;ko00280	Butanoate metabolism;Microbial metabolism in diverse environments;Propanoate metabolism;beta-Alanine metabolism;Metabolic pathways;Lysine degradation;Alanine, aspartate and glutamate metabolism;Valine, leucine and isoleucine degradation	2.6.1.22;2.6.1.19;2.6.1.48	Transferases;Transferring nitrogenous groups;Transaminases;(S)-3-amino-2-methylpropanoate:2-oxoglutarate aminotransferase;Transferases;Transferring nitrogenous groups;Transaminases;4-aminobutanoate:2-oxoglutarate aminotransferase;Transferases;Transferring nitrogenous groups;Transaminases;5-aminopentanoate:2-oxoglutarate aminotransferase	M00027;M00957;M00956	GABA (gamma-Aminobutyrate) shunt;Lysine degradation, bacteria, L-lysine => glutarate => succinate/acetyl-CoA;Lysine degradation, bacteria, L-lysine => succinate	http://www.genome.jp/dbget-bin/www_bget?ko:K07250	76736	19
K03530	hupB	DNA-binding protein HU-beta	-	-	-	-	-	-	http://www.genome.jp/dbget-bin/www_bget?ko:K03530	37898	31
K04763	xerD	integrase/recombinase XerD	-	-	-	-	-	-	http://www.genome.jp/dbget-bin/www_bget?ko:K04763	316602	87
K04343	strB	streptomycin 6-kinase [EC:2.7.1.72]	-	-	2.7.1.72	Transferases;Transferring phosphorus-containing groups;Phosphotransferases with an alcohol group as acceptor;ATP:streptomycin 6-phosphotransferase	-	-	http://www.genome.jp/dbget-bin/www_bget?ko:K04343	8170	16
K01451	hipO	hippurate hydrolase [EC:3.5.1.32]	ko01100	Metabolic pathways	3.5.1.32	Hydrolases;Acting on carbon-nitrogen bonds, other than peptide bonds;In linear amides;N-benzoylamino-acid amidohydrolase	-	-	http://www.genome.jp/dbget-bin/www_bget?ko:K01451	26750	12
K02200	ccmH	cytochrome c-type biogenesis protein CcmH	-	-	-	-	-	-	http://www.genome.jp/dbget-bin/www_bget?ko:K02200	31608	25
K08717	utp	urea transporter	-	-	-	-	-	-	http://www.genome.jp/dbget-bin/www_bget?ko:K08717	15032	18
K02049	ABC.SN.A	NitT/TauT family transport system ATP-binding protein	-	-	-	-	-	-	http://www.genome.jp/dbget-bin/www_bget?ko:K02049	37684	38
K02050	ABC.SN.P	NitT/TauT family transport system permease protein	-	-	-	-	-	-	http://www.genome.jp/dbget-bin/www_bget?ko:K02050	33396	40
K02848	waaP, rfaP	lipopolysaccharide core heptose(I) kinase [EC:2.7.1.235]	ko00540;ko01100	Lipopolysaccharide biosynthesis;Metabolic pathways	2.7.1.235	Transferases;Transferring phosphorus-containing groups;Phosphotransferases with an alcohol group as acceptor;ATP:an alpha-Hep-(1->3)-alpha-Hep-(1->5)-[alpha-Kdo-(2->4)]-alpha-Kdo-(2->6)-[lipid A] heptoseI 4-O-phosphotransferase	-	-	http://www.genome.jp/dbget-bin/www_bget?ko:K02848	20926	10
K02844	waaG, rfaG	UDP-glucose:(heptosyl)LPS alpha-1,3-glucosyltransferase [EC:2.4.1.-]	ko00540;ko01100	Lipopolysaccharide biosynthesis;Metabolic pathways	-	-	-	-	http://www.genome.jp/dbget-bin/www_bget?ko:K02844	35868	11
K02849	waaQ, rfaQ	lipopolysaccharide heptosyltransferase III [EC:2.4.99.25]	ko00540;ko01100	Lipopolysaccharide biosynthesis;Metabolic pathways	2.4.99.25	Transferases;Glycosyltransferases;Transferring other glycosyl groups;ADP-L-glycero-beta-D-manno-heptose:an alpha-Hep-(1->3)-4-O-phospho-alpha-Hep-(1->5)-[alpha-Kdo-(2->4)]-alpha-Kdo-(2->6)-[lipid A] heptoseI 7-alpha-heptosyltransferase	-	-	http://www.genome.jp/dbget-bin/www_bget?ko:K02849	34766	16
K02527	kdtA, waaA	3-deoxy-D-manno-octulosonic-acid transferase [EC:2.4.99.12 2.4.99.13 2.4.99.14 2.4.99.15]	ko01100;ko00540	Metabolic pathways;Lipopolysaccharide biosynthesis	2.4.99.12;2.4.99.13;2.4.99.15;2.4.99.14	Transferases;Glycosyltransferases;Transferring other glycosyl groups;CMP-3-deoxy-beta-D-manno-oct-2-ulosonate:[lipid IVA] 3-deoxy-D-manno-oct-2-ulosonate transferase (configuration-inverting);Transferases;Glycosyltransferases;Transferring other glycosyl groups;CMP-3-deoxy-beta-D-manno-oct-2-ulosonate:alpha-Kdo-(2->6)-[lipid IVA] 3-deoxy-D-manno-oct-2-ulosonate transferase (configuration-inverting…	M00866;M00060	KDO2-lipid A biosynthesis, Raetz pathway, non-LpxL-LpxM type;KDO2-lipid A biosynthesis, Raetz pathway, LpxL-LpxM type	http://www.genome.jp/dbget-bin/www_bget?ko:K02527	47038	24
K19292	algK	alginate biosynthesis protein AlgK	-	-	-	-	-	-	http://www.genome.jp/dbget-bin/www_bget?ko:K19292	20326	11
K19291	alg44	mannuronan synthase [EC:2.4.1.33]	ko02025;ko01100;ko00051;ko00543	Biofilm formation - Pseudomonas aeruginosa;Metabolic pathways;Fructose and mannose metabolism;Exopolysaccharide biosynthesis	2.4.1.33	Transferases;Glycosyltransferases;Hexosyltransferases;GDP-alpha-D-mannuronate:mannuronan D-mannuronatetransferase	-	-	http://www.genome.jp/dbget-bin/www_bget?ko:K19291	17192	7
K19290	alg8	mannuronan synthase [EC:2.4.1.33]	ko01100;ko00051;ko00543	Metabolic pathways;Fructose and mannose metabolism;Exopolysaccharide biosynthesis	2.4.1.33	Transferases;Glycosyltransferases;Hexosyltransferases;GDP-alpha-D-mannuronate:mannuronan D-mannuronatetransferase	-	-	http://www.genome.jp/dbget-bin/www_bget?ko:K19290	11320	8
K06141	tsgA	MFS transporter, TsgA protein	-	-	-	-	-	-	http://www.genome.jp/dbget-bin/www_bget?ko:K06141	29520	7
K13895	yejE	microcin C transport system permease protein	ko02010	ABC transporters	-	-	-	-	http://www.genome.jp/dbget-bin/www_bget?ko:K13895	27732	14
K12371	dppD	dipeptide transport system ATP-binding protein	ko02010	ABC transporters	-	-	-	-	http://www.genome.jp/dbget-bin/www_bget?ko:K12371	28804	9
K13688	chvB, cgs, ndvB	cyclic beta-1,2-glucan synthetase [EC:2.4.1.-]	-	-	-	-	-	-	http://www.genome.jp/dbget-bin/www_bget?ko:K13688	52662	52
K07071	K07071	uncharacterized protein	-	-	-	-	-	-	http://www.genome.jp/dbget-bin/www_bget?ko:K07071	106808	34
K01685	uxaA	altronate hydrolase [EC:4.2.1.7]	ko01100;ko00040	Metabolic pathways;Pentose and glucuronate interconversions	4.2.1.7	Lyases;Carbon-oxygen lyases;Hydro-lyases;D-altronate hydro-lyase (2-dehydro-3-deoxy-D-gluconate-forming)	M00631	D-Galacturonate degradation (bacteria), D-galacturonate => pyruvate + D-glyceraldehyde 3P	http://www.genome.jp/dbget-bin/www_bget?ko:K01685	27600	24
K11915	stp1, pppA	serine/threonine protein phosphatase Stp1 [EC:3.1.3.16]	ko02025;ko03070	Biofilm formation - Pseudomonas aeruginosa;Bacterial secretion system	3.1.3.16	Hydrolases;Acting on ester bonds;Phosphoric-monoester hydrolases;protein-serine/threonine-phosphate phosphohydrolase	-	-	http://www.genome.jp/dbget-bin/www_bget?ko:K11915	15638	19
K00130	betB, gbsA	betaine-aldehyde dehydrogenase [EC:1.2.1.8]	ko01100;ko00260	Metabolic pathways;Glycine, serine and threonine metabolism	1.2.1.8	Oxidoreductases;Acting on the aldehyde or oxo group of donors;With NAD+ or NADP+ as acceptor;betaine-aldehyde:NAD+ oxidoreductase	M00555	Betaine biosynthesis, choline => betaine	http://www.genome.jp/dbget-bin/www_bget?ko:K00130	108382	42
K25152	gldA	gliding motility-associated transport system ATP-binding protein	-	-	-	-	-	-	http://www.genome.jp/dbget-bin/www_bget?ko:K25152	14866	16
K25153	gldG	gliding motility-associatede transport system auxiliary component	-	-	-	-	-	-	http://www.genome.jp/dbget-bin/www_bget?ko:K25153	20140	32
K03631	recN	DNA repair protein RecN (Recombination protein N)	-	-	-	-	-	-	http://www.genome.jp/dbget-bin/www_bget?ko:K03631	119076	43
K07240	chrA	chromate transporter	-	-	-	-	-	-	http://www.genome.jp/dbget-bin/www_bget?ko:K07240	105838	45
K05713	mhpB	2,3-dihydroxyphenylpropionate 1,2-dioxygenase [EC:1.13.11.16]	ko01100;ko00360;ko01120;ko01220	Metabolic pathways;Phenylalanine metabolism;Microbial metabolism in diverse environments;Degradation of aromatic compounds	1.13.11.16	Oxidoreductases;Acting on single donors with incorporation of molecular oxygen (oxygenases);With incorporation of two atoms of oxygen;3-(2,3-dihydroxyphenyl)propanoate:oxygen 1,2-oxidoreductase (ring-opening)	M00545	Trans-cinnamate degradation, trans-cinnamate => acetyl-CoA	http://www.genome.jp/dbget-bin/www_bget?ko:K05713	4934	7
K05714	mhpC	2-hydroxy-6-oxonona-2,4-dienedioate hydrolase [EC:3.7.1.14]	ko01120;ko00360;ko01220;ko01100	Microbial metabolism in diverse environments;Phenylalanine metabolism;Degradation of aromatic compounds;Metabolic pathways	3.7.1.14	Hydrolases;Acting on carbon-carbon bonds;In ketonic substances;(2Z,4E)-2-hydroxy-6-oxona-2,4-dienedioate succinylhydrolase	M00545	Trans-cinnamate degradation, trans-cinnamate => acetyl-CoA	http://www.genome.jp/dbget-bin/www_bget?ko:K05714	7754	7
K00941	thiD	hydroxymethylpyrimidine/phosphomethylpyrimidine kinase [EC:2.7.1.49 2.7.4.7]	ko01240;ko01100;ko00730	Biosynthesis of cofactors;Metabolic pathways;Thiamine metabolism	2.7.1.49;2.7.4.7	Transferases;Transferring phosphorus-containing groups;Phosphotransferases with an alcohol group as acceptor;ATP:4-amino-5-hydroxymethyl-2-methylpyrimidine 5-phosphotransferase;Transferases;Transferring phosphorus-containing groups;Phosphotransferases with a phosphate group as acceptor;ATP:4-amino-2-methyl-5-(phosphooxymethyl)pyrimidine phosphotransferase	M00896;M00127;M00899;M00895	Thiamine biosynthesis, archaea, AIR (+ NAD+) => TMP/TPP;Thiamine biosynthesis, prokaryotes, AIR (+ DXP/tyrosine) => TMP/TPP;Thiamine salvage pathway, HMP/HET => TMP;Thiamine biosynthesis, prokaryotes, AIR (+ DXP/glycine) => TMP/TPP	http://www.genome.jp/dbget-bin/www_bget?ko:K00941	43804	25
K00878	thiM	hydroxyethylthiazole kinase [EC:2.7.1.50]	ko00740;ko01100;ko01240;ko00730	Riboflavin metabolism;Metabolic pathways;Biosynthesis of cofactors;Thiamine metabolism	2.7.1.50	Transferases;Transferring phosphorus-containing groups;Phosphotransferases with an alcohol group as acceptor;ATP:4-methyl-5-(2-hydroxyethyl)thiazole 2-phosphotransferase	M00899	Thiamine salvage pathway, HMP/HET => TMP	http://www.genome.jp/dbget-bin/www_bget?ko:K00878	34008	11
K03777	dld	D-lactate dehydrogenase (quinone) [EC:1.1.5.12]	ko00620;ko01100;ko01120	Pyruvate metabolism;Metabolic pathways;Microbial metabolism in diverse environments	1.1.5.12	Oxidoreductases;Acting on the CH-OH group of donors;With a quinone or similar compound as acceptor;(R)-lactate:quinone 2-oxidoreductase	-	-	http://www.genome.jp/dbget-bin/www_bget?ko:K03777	61340	10
K01737	queD, ptpS, PTS	6-pyruvoyltetrahydropterin/6-carboxytetrahydropterin synthase [EC:4.2.3.12 4.1.2.50]	ko00790;ko01240;ko01100	Folate biosynthesis;Biosynthesis of cofactors;Metabolic pathways	4.1.2.50;4.2.3.12	Lyases;Carbon-carbon lyases;Aldehyde-lyases;7,8-dihydroneopterin 3'-triphosphate acetaldehyde-lyase (6-carboxy-5,6,7,8-tetrahydropterin and triphosphate-forming);Lyases;Carbon-oxygen lyases;Acting on phosphates;7,8-dihydroneopterin 3'-triphosphate triphosphate-lyase (6-pyruvoyl-5,6,7,8-tetrahydropterin-forming)	M00843;M00842	L-threo-Tetrahydrobiopterin biosynthesis, GTP => L-threo-BH4;Tetrahydrobiopterin biosynthesis, GTP => BH4	http://www.genome.jp/dbget-bin/www_bget?ko:K01737	13294	16
K02653	pilC	type IV pilus assembly protein PilC	-	-	-	-	-	-	http://www.genome.jp/dbget-bin/www_bget?ko:K02653	22462	25
K21562	flp	CRP/FNR family transcriptional regulator, anaerobic regulatory protein	-	-	-	-	-	-	http://www.genome.jp/dbget-bin/www_bget?ko:K21562	8194	9
K00700	GBE1, glgB	1,4-alpha-glucan branching enzyme [EC:2.4.1.18]	ko01110;ko01100;ko00500	Biosynthesis of secondary metabolites;Metabolic pathways;Starch and sucrose metabolism	2.4.1.18	Transferases;Glycosyltransferases;Hexosyltransferases;(1->4)-alpha-D-glucan:(1->4)-alpha-D-glucan 6-alpha-D-[(1->4)-alpha-D-glucano]-transferase	M00854;M00565	Glycogen biosynthesis, glucose-1P => glycogen/starch;Trehalose biosynthesis, D-glucose 1P => trehalose	http://www.genome.jp/dbget-bin/www_bget?ko:K00700	131830	37
K00262	E1.4.1.4, gdhA	glutamate dehydrogenase (NADP+) [EC:1.4.1.4]	ko00220;ko01120;ko01100;ko00910;ko00250	Arginine biosynthesis;Microbial metabolism in diverse environments;Metabolic pathways;Nitrogen metabolism;Alanine, aspartate and glutamate metabolism	1.4.1.4	Oxidoreductases;Acting on the CH-NH2 group of donors;With NAD+ or NADP+ as acceptor;L-glutamate:NADP+ oxidoreductase (deaminating)	-	-	http://www.genome.jp/dbget-bin/www_bget?ko:K00262	117684	39
K07733	alpA	prophage regulatory protein	-	-	-	-	-	-	http://www.genome.jp/dbget-bin/www_bget?ko:K07733	26468	69
K05712	mhpA	3-(3-hydroxy-phenyl)propionate hydroxylase [EC:1.14.13.127]	ko01120;ko00360;ko01220;ko01100	Microbial metabolism in diverse environments;Phenylalanine metabolism;Degradation of aromatic compounds;Metabolic pathways	1.14.13.127	Oxidoreductases;Acting on paired donors, with incorporation or reduction of molecular oxygen;With NADH or NADPH as one donor, and incorporation of one atom of oxygen into the other donor;3-(3-hydroxyphenyl)propanoate,NADH:oxygen oxidoreductase (2-hydroxylating)	M00545	Trans-cinnamate degradation, trans-cinnamate => acetyl-CoA	http://www.genome.jp/dbget-bin/www_bget?ko:K05712	4344	18
K03639	moaA, CNX2	GTP 3',8-cyclase [EC:4.1.99.22]	ko01100;ko01240;ko04122;ko00790	Metabolic pathways;Biosynthesis of cofactors;Sulfur relay system;Folate biosynthesis	4.1.99.22	Lyases;Carbon-carbon lyases;Other carbon-carbon lyases;GTP 3',8-cyclase [(8S)-3',8-cyclo-7,8-dihydroguanosine 5'-triphosphate-forming]	M00880	Molybdenum cofactor biosynthesis, GTP => molybdenum cofactor	http://www.genome.jp/dbget-bin/www_bget?ko:K03639	87178	39
K08994	yneE, BEST	ion channel-forming bestrophin family protein	-	-	-	-	-	-	http://www.genome.jp/dbget-bin/www_bget?ko:K08994	31250	37
K07687	rcsB	two-component system, NarL family, captular synthesis response regulator RcsB	ko02026;ko02020	Biofilm formation - Escherichia coli;Two-component system	-	-	-	-	http://www.genome.jp/dbget-bin/www_bget?ko:K07687	53592	43
K18139	oprM, emhC, ttgC, cusC, adeK, smeF, mtrE, cmeC, gesC	outer membrane protein, multidrug efflux system	ko01501;ko02024	beta-Lactam resistance;Quorum sensing	-	-	M00718;M00643;M00642	Multidrug resistance, efflux pump MexAB-OprM;Multidrug resistance, efflux pump MexXY-OprM;Multidrug resistance, efflux pump MexJK-OprM	http://www.genome.jp/dbget-bin/www_bget?ko:K18139	51728	66
K05685	macB	macrolide transport system ATP-binding/permease protein [EC:7.6.2.-]	ko02010	ABC transporters	-	-	-	-	http://www.genome.jp/dbget-bin/www_bget?ko:K05685	41162	35
K25151	gldF	gliding motility-associated transport system permease protein	-	-	-	-	-	-	http://www.genome.jp/dbget-bin/www_bget?ko:K25151	10610	16
K16152	hasR	heme acquisition protein HasR	-	-	-	-	-	-	http://www.genome.jp/dbget-bin/www_bget?ko:K16152	10558	27
K02427	rlmE, rrmJ, ftsJ	23S rRNA (uridine2552-2'-O)-methyltransferase [EC:2.1.1.166]	-	-	2.1.1.166	Transferases;Transferring one-carbon groups;Methyltransferases;S-adenosyl-L-methionine:23S rRNA (uridine2552-2'-O-)-methyltransferase	-	-	http://www.genome.jp/dbget-bin/www_bget?ko:K02427	20678	11
K01955	carB, CPA2	carbamoyl-phosphate synthase large subunit [EC:6.3.5.5]	ko00250;ko00240;ko01100;ko01240	Alanine, aspartate and glutamate metabolism;Pyrimidine metabolism;Metabolic pathways;Biosynthesis of cofactors	6.3.5.5	Ligases;Forming carbon-nitrogen bonds;Carbon-nitrogen ligases with glutamine as amido-N-donor;hydrogencarbonate:L-glutamine amido-ligase (ADP-forming, carbamate-phosphorylating)	M00051	De novo pyrimidine biosynthesis, glutamine (+ PRPP) => UMP	http://www.genome.jp/dbget-bin/www_bget?ko:K01955	161820	47
K03711	fur, zur, furB	Fur family transcriptional regulator, ferric uptake regulator	-	-	-	-	-	-	http://www.genome.jp/dbget-bin/www_bget?ko:K03711	53016	27
K08084	fimT	type IV fimbrial biogenesis protein FimT	-	-	-	-	-	-	http://www.genome.jp/dbget-bin/www_bget?ko:K08084	9736	14
K08085	fimU	type IV fimbrial biogenesis protein FimU	-	-	-	-	-	-	http://www.genome.jp/dbget-bin/www_bget?ko:K08085	420	2
K02671	pilV	type IV pilus assembly protein PilV	-	-	-	-	-	-	http://www.genome.jp/dbget-bin/www_bget?ko:K02671	11126	19
K02673	pilX	type IV pilus assembly protein PilX	-	-	-	-	-	-	http://www.genome.jp/dbget-bin/www_bget?ko:K02673	12350	16
K03744	lemA	LemA protein	-	-	-	-	-	-	http://www.genome.jp/dbget-bin/www_bget?ko:K03744	30826	28
K11069	potD	spermidine/putrescine transport system substrate-binding protein	ko02010	ABC transporters	-	-	-	-	http://www.genome.jp/dbget-bin/www_bget?ko:K11069	30112	19
K23775	ohrR	MarR family transcriptional regulator, organic hydroperoxide resistance regulator	-	-	-	-	-	-	http://www.genome.jp/dbget-bin/www_bget?ko:K23775	79648	47
K07009	gatD	lipid II isoglutaminyl synthase (glutamine-hydrolysing) [EC:6.3.5.13]	ko00550;ko01100	Peptidoglycan biosynthesis;Metabolic pathways	6.3.5.13	Ligases;Forming carbon-nitrogen bonds;Carbon-nitrogen ligases with glutamine as amido-N-donor;beta-D-GlcNAc-(1->4)-Mur2Ac(oyl-L-Ala-gamma-D-Glu-L-Lys-D-Ala-D-Ala)-diphospho-ditrans,octacis-undecaprenol:L-glutamine amidoligase (ADP-forming)	-	-	http://www.genome.jp/dbget-bin/www_bget?ko:K07009	23464	10
K23393	murT	lipid II isoglutaminyl synthase (glutamine-hydrolysing) [EC:6.3.5.13]	ko00550;ko01100	Peptidoglycan biosynthesis;Metabolic pathways	6.3.5.13	Ligases;Forming carbon-nitrogen bonds;Carbon-nitrogen ligases with glutamine as amido-N-donor;beta-D-GlcNAc-(1->4)-Mur2Ac(oyl-L-Ala-gamma-D-Glu-L-Lys-D-Ala-D-Ala)-diphospho-ditrans,octacis-undecaprenol:L-glutamine amidoligase (ADP-forming)	-	-	http://www.genome.jp/dbget-bin/www_bget?ko:K23393	28256	13
K18446	ygiF	triphosphatase [EC:3.6.1.25]	-	-	3.6.1.25	Hydrolases;Acting on acid anhydrides;In phosphorus-containing anhydrides;triphosphate phosphohydrolase	-	-	http://www.genome.jp/dbget-bin/www_bget?ko:K18446	25716	10
K13888	macA	membrane fusion protein, macrolide-specific efflux system	-	-	-	-	-	-	http://www.genome.jp/dbget-bin/www_bget?ko:K13888	35508	34
K03557	fis	Fis family transcriptional regulator, factor for inversion stimulation protein	ko05111	Biofilm formation - Vibrio cholerae	-	-	-	-	http://www.genome.jp/dbget-bin/www_bget?ko:K03557	7678	5
K13892	gsiA	glutathione transport system ATP-binding protein	ko02010	ABC transporters	-	-	-	-	http://www.genome.jp/dbget-bin/www_bget?ko:K13892	110128	18
K13051	ASRGL1, iaaA	L-asparaginase / beta-aspartyl-peptidase [EC:3.5.1.1 3.4.19.5]	ko00250;ko00460;ko01100;ko01110	Alanine, aspartate and glutamate metabolism;Cyanoamino acid metabolism;Metabolic pathways;Biosynthesis of secondary metabolites	3.5.1.1;3.4.19.5	Hydrolases;Acting on carbon-nitrogen bonds, other than peptide bonds;In linear amides;L-asparagine amidohydrolase;Hydrolases;Acting on peptide bonds (peptidases);Omega peptidases;beta-aspartyl-peptidase	-	-	http://www.genome.jp/dbget-bin/www_bget?ko:K13051	19466	9
K00407	ccoQ	cytochrome c oxidase cbb3-type subunit IV	ko01100;ko00190;ko02020	Metabolic pathways;Oxidative phosphorylation;Two-component system	-	-	M00156	Cytochrome c oxidase, cbb3-type	http://www.genome.jp/dbget-bin/www_bget?ko:K00407	3250	9
K03978	engB	GTP-binding protein	-	-	-	-	-	-	http://www.genome.jp/dbget-bin/www_bget?ko:K03978	44086	27
K21196	phnZ	2-amino-1-hydroxyethylphosphonate dioxygenase (glycine-forming) [EC:1.13.11.78]	ko01100;ko00440	Metabolic pathways;Phosphonate and phosphinate metabolism	1.13.11.78	Oxidoreductases;Acting on single donors with incorporation of molecular oxygen (oxygenases);With incorporation of two atoms of oxygen;2-amino-1-hydroxyethylphosphonate:oxygen 1-oxidoreductase (glycine-forming)	-	-	http://www.genome.jp/dbget-bin/www_bget?ko:K21196	3204	7
K00433	cpo	non-heme chloroperoxidase [EC:1.11.1.10]	-	-	1.11.1.10	Oxidoreductases;Acting on a peroxide as acceptor;Peroxidases;chloride:hydrogen-peroxide oxidoreductase	-	-	http://www.genome.jp/dbget-bin/www_bget?ko:K00433	95762	39
K13934	mdcG	phosphoribosyl-dephospho-CoA transferase [EC:2.7.7.66]	-	-	2.7.7.66	Transferases;Transferring phosphorus-containing groups;Nucleotidyltransferases;2'-(5-triphosphoribosyl)-3'-dephospho-CoA:apo-malonate-decarboxylase 2'-(5-phosphoribosyl)-3'-dephospho-CoA-transferase	-	-	http://www.genome.jp/dbget-bin/www_bget?ko:K13934	32008	18
K03300	TC.CITMHS	citrate-Mg2+:H+ or citrate-Ca2+:H+ symporter, CitMHS family	-	-	-	-	-	-	http://www.genome.jp/dbget-bin/www_bget?ko:K03300	35660	16
K19168	cptA	toxin CptA	-	-	-	-	-	-	http://www.genome.jp/dbget-bin/www_bget?ko:K19168	16334	16
K06980	ygfZ	tRNA-modifying protein YgfZ	-	-	-	-	-	-	http://www.genome.jp/dbget-bin/www_bget?ko:K06980	73814	28
K02624	pcaR	IclR family transcriptional regulator, pca regulon regulatory protein	-	-	-	-	-	-	http://www.genome.jp/dbget-bin/www_bget?ko:K02624	10898	20
K00626	ACAT, atoB	acetyl-CoA C-acetyltransferase [EC:2.3.1.9]	ko00720;ko00630;ko00071;ko02020;ko01100;ko00380;ko01120;ko00620;ko00650;ko00900;ko01110;ko01212;ko00280;ko00310;ko01200;ko00362;ko04975	Carbon fixation pathways in prokaryotes;Glyoxylate and dicarboxylate metabolism;Fatty acid degradation;Two-component system;Metabolic pathways;Tryptophan metabolism;Microbial metabolism in diverse environments;Pyruvate metabolism;Butanoate metabolism;Terpenoid backbone biosynthesis;Biosynthesis of secondary metabolites;Fatty acid metabolism;Valine, leucine and isoleucine degradation;Lysine degrad…	2.3.1.9	Transferases;Acyltransferases;Transferring groups other than aminoacyl groups;acetyl-CoA:acetyl-CoA C-acetyltransferase	M00375;M00088;M00095;M00374;M00373;M00849;M00957	Hydroxypropionate-hydroxybutylate cycle;Ketone body biosynthesis, acetyl-CoA => acetoacetate/3-hydroxybutyrate/acetone;C5 isoprenoid biosynthesis, mevalonate pathway;Dicarboxylate-hydroxybutyrate cycle;Ethylmalonyl pathway;C5 isoprenoid biosynthesis, mevalonate pathway, archaea;Lysine degradation, bacteria, L-lysine => glutarate => succinate/acetyl-CoA	http://www.genome.jp/dbget-bin/www_bget?ko:K00626	165508	106
K07235	tusD, dsrE	tRNA 2-thiouridine synthesizing protein D [EC:2.8.1.-]	ko04122	Sulfur relay system	-	-	-	-	http://www.genome.jp/dbget-bin/www_bget?ko:K07235	14532	12
K12537	hasE, prtE, rsaE, prsE, eexE	membrane fusion protein, type I secretion system	-	-	-	-	-	-	http://www.genome.jp/dbget-bin/www_bget?ko:K12537	24624	21
K01266	dmpA, dap	D-aminopeptidase [EC:3.4.11.19]	-	-	3.4.11.19	Hydrolases;Acting on peptide bonds (peptidases);Aminopeptidases;D-stereospecific aminopeptidase	-	-	http://www.genome.jp/dbget-bin/www_bget?ko:K01266	28096	20
K20978	hsbA	HptB-dependent secretion and biofilm anti anti-sigma factor	ko02020;ko02025	Two-component system;Biofilm formation - Pseudomonas aeruginosa	-	-	-	-	http://www.genome.jp/dbget-bin/www_bget?ko:K20978	2476	9
K20977	hsbR	two-component system, HptB-dependent secretion and biofilm response regulator	ko02025;ko02020	Biofilm formation - Pseudomonas aeruginosa;Two-component system	-	-	-	-	http://www.genome.jp/dbget-bin/www_bget?ko:K20977	15252	17
K01759	GLO1, gloA	lactoylglutathione lyase [EC:4.4.1.5]	ko00620;ko01100	Pyruvate metabolism;Metabolic pathways	4.4.1.5	Lyases;Carbon-sulfur lyases;Carbon-sulfur lyases (only sub-subclass identified to date);(R)-S-lactoylglutathione methylglyoxal-lyase (isomerizing glutathione-forming)	-	-	http://www.genome.jp/dbget-bin/www_bget?ko:K01759	36218	39
K07340	ybbJ	inner membrane protein	-	-	-	-	-	-	http://www.genome.jp/dbget-bin/www_bget?ko:K07340	17912	13
K15051	endA	DNA-entry nuclease	-	-	-	-	-	-	http://www.genome.jp/dbget-bin/www_bget?ko:K15051	53238	17
K25158	ecsA	ABC-2 type transport system ATP-binding protein	-	-	-	-	-	-	http://www.genome.jp/dbget-bin/www_bget?ko:K25158	23914	10
K25157	ecsB	ABC-2 type transport system permease protein	-	-	-	-	-	-	http://www.genome.jp/dbget-bin/www_bget?ko:K25157	30256	11
K01674	cah	carbonic anhydrase [EC:4.2.1.1]	ko01100;ko00910	Metabolic pathways;Nitrogen metabolism	4.2.1.1	Lyases;Carbon-oxygen lyases;Hydro-lyases;carbonic acid hydro-lyase (carbon-dioxide-forming)	-	-	http://www.genome.jp/dbget-bin/www_bget?ko:K01674	49044	14
K00563	rlmA1	23S rRNA (guanine745-N1)-methyltransferase [EC:2.1.1.187]	-	-	2.1.1.187	Transferases;Transferring one-carbon groups;Methyltransferases;S-adenosyl-L-methionine:23S rRNA (guanine745-N1)-methyltransferase	-	-	http://www.genome.jp/dbget-bin/www_bget?ko:K00563	48814	22
K02800	mtlA, cmtA	mannitol PTS system EIICBA or EIICB component [EC:2.7.1.197]	ko00051;ko01100;ko02060	Fructose and mannose metabolism;Metabolic pathways;Phosphotransferase system (PTS)	2.7.1.197	Transferases;Transferring phosphorus-containing groups;Phosphotransferases with an alcohol group as acceptor;protein-Npi-phospho-L-histidine:D-mannitol Npi-phosphotransferase	-	-	http://www.genome.jp/dbget-bin/www_bget?ko:K02800	78728	23
K03483	mtlR	mannitol operon transcriptional activator	-	-	-	-	-	-	http://www.genome.jp/dbget-bin/www_bget?ko:K03483	35098	13
K02798	cmtB	mannitol PTS system EIIA component [EC:2.7.1.197]	ko01100;ko02060;ko00051	Metabolic pathways;Phosphotransferase system (PTS);Fructose and mannose metabolism	2.7.1.197	Transferases;Transferring phosphorus-containing groups;Phosphotransferases with an alcohol group as acceptor;protein-Npi-phospho-L-histidine:D-mannitol Npi-phosphotransferase	-	-	http://www.genome.jp/dbget-bin/www_bget?ko:K02798	22668	10
K00009	mtlD	mannitol-1-phosphate 5-dehydrogenase [EC:1.1.1.17]	ko01100;ko00051	Metabolic pathways;Fructose and mannose metabolism	1.1.1.17	Oxidoreductases;Acting on the CH-OH group of donors;With NAD+ or NADP+ as acceptor;D-mannitol-1-phosphate:NAD+ 5-oxidoreductase	-	-	http://www.genome.jp/dbget-bin/www_bget?ko:K00009	103990	18
K02548	menA	1,4-dihydroxy-2-naphthoate polyprenyltransferase [EC:2.5.1.74]	ko01240;ko01100;ko01110;ko00130	Biosynthesis of cofactors;Metabolic pathways;Biosynthesis of secondary metabolites;Ubiquinone and other terpenoid-quinone biosynthesis	2.5.1.74	Transferases;Transferring alkyl or aryl groups, other than methyl groups;Transferring alkyl or aryl groups, other than methyl groups (only sub-subclass identified to date);all-trans-polyprenyl-diphosphate:1,4-dihydroxy-2-naphthoate polyprenyltransferase	M00116	Menaquinone biosynthesis, chorismate (+ polyprenyl-PP) => menaquinol	http://www.genome.jp/dbget-bin/www_bget?ko:K02548	105050	28
K08303	prtC, trhP	U32 family peptidase [EC:3.4.-.-]	ko05120	Epithelial cell signaling in Helicobacter pylori infection	-	-	-	-	http://www.genome.jp/dbget-bin/www_bget?ko:K08303	54140	23
K08974	K08974	putative membrane protein	-	-	-	-	-	-	http://www.genome.jp/dbget-bin/www_bget?ko:K08974	18764	7
K16789	thiT	thiamine transporter	-	-	-	-	-	-	http://www.genome.jp/dbget-bin/www_bget?ko:K16789	11296	6
K00016	LDH, ldh	L-lactate dehydrogenase [EC:1.1.1.27]	ko04922;ko01100;ko05230;ko00270;ko00640;ko01120;ko00010;ko00620;ko04066;ko01110	Glucagon signaling pathway;Metabolic pathways;Central carbon metabolism in cancer;Cysteine and methionine metabolism;Propanoate metabolism;Microbial metabolism in diverse environments;Glycolysis / Gluconeogenesis;Pyruvate metabolism;HIF-1 signaling pathway;Biosynthesis of secondary metabolites	1.1.1.27	Oxidoreductases;Acting on the CH-OH group of donors;With NAD+ or NADP+ as acceptor;(S)-lactate:NAD+ oxidoreductase	-	-	http://www.genome.jp/dbget-bin/www_bget?ko:K00016	114676	30
K23779	sutR	XRE family transcriptional regulator, regulator of sulfur utilization	-	-	-	-	-	-	http://www.genome.jp/dbget-bin/www_bget?ko:K23779	11362	8
K06999	K06999	phospholipase/carboxylesterase	-	-	-	-	-	-	http://www.genome.jp/dbget-bin/www_bget?ko:K06999	130488	42
K01421	yhgE	putative membrane protein	-	-	-	-	-	-	http://www.genome.jp/dbget-bin/www_bget?ko:K01421	298708	47
K01520	dut, DUT	dUTP pyrophosphatase [EC:3.6.1.23]	ko01232;ko01100;ko00983;ko00240	Nucleotide metabolism;Metabolic pathways;Drug metabolism - other enzymes;Pyrimidine metabolism	3.6.1.23	Hydrolases;Acting on acid anhydrides;In phosphorus-containing anhydrides;dUTP nucleotidohydrolase	M00938	Pyrimidine deoxyribonucleotide biosynthesis, UDP => dTTP	http://www.genome.jp/dbget-bin/www_bget?ko:K01520	59270	24
K04485	radA, sms	DNA repair protein RadA/Sms	-	-	-	-	-	-	http://www.genome.jp/dbget-bin/www_bget?ko:K04485	56870	24
K00991	ispD	2-C-methyl-D-erythritol 4-phosphate cytidylyltransferase [EC:2.7.7.60]	ko00900;ko01110;ko01100	Terpenoid backbone biosynthesis;Biosynthesis of secondary metabolites;Metabolic pathways	2.7.7.60	Transferases;Transferring phosphorus-containing groups;Nucleotidyltransferases;CTP:2-C-methyl-D-erythritol 4-phosphate cytidylyltransferase	M00096	C5 isoprenoid biosynthesis, non-mevalonate pathway	http://www.genome.jp/dbget-bin/www_bget?ko:K00991	43230	25
K01770	ispF	2-C-methyl-D-erythritol 2,4-cyclodiphosphate synthase [EC:4.6.1.12]	ko01100;ko01110;ko00900	Metabolic pathways;Biosynthesis of secondary metabolites;Terpenoid backbone biosynthesis	4.6.1.12	Lyases;Phosphorus-oxygen lyases;Phosphorus-oxygen lyases (only sub-subclass identified to date);2-phospho-4-(cytidine 5'-diphospho)-2-C-methyl-D-erythritol CMP-lyase (cyclizing 2-C-methyl-D-erythritol 2,4-cyclodiphosphate-forming)	M00096	C5 isoprenoid biosynthesis, non-mevalonate pathway	http://www.genome.jp/dbget-bin/www_bget?ko:K01770	15376	15
K07010	K07010	putative glutamine amidotransferase	-	-	-	-	-	-	http://www.genome.jp/dbget-bin/www_bget?ko:K07010	106598	24
K01281	pepX	X-Pro dipeptidyl-peptidase [EC:3.4.14.11]	-	-	3.4.14.11	Hydrolases;Acting on peptide bonds (peptidases);Dipeptidyl-peptidases and tripeptidyl-peptidases;Xaa-Pro dipeptidyl-peptidase	-	-	http://www.genome.jp/dbget-bin/www_bget?ko:K01281	29654	10
K00571	E2.1.1.72	site-specific DNA-methyltransferase (adenine-specific) [EC:2.1.1.72]	-	-	2.1.1.72	Transferases;Transferring one-carbon groups;Methyltransferases;S-adenosyl-L-methionine:adenine in DNA N6-methyltransferase	-	-	http://www.genome.jp/dbget-bin/www_bget?ko:K00571	33046	15
K00925	ackA	acetate kinase [EC:2.7.2.1]	ko00430;ko00620;ko01200;ko01120;ko00640;ko01100;ko00680;ko00720	Taurine and hypotaurine metabolism;Pyruvate metabolism;Carbon metabolism;Microbial metabolism in diverse environments;Propanoate metabolism;Metabolic pathways;Methane metabolism;Carbon fixation pathways in prokaryotes	2.7.2.1	Transferases;Transferring phosphorus-containing groups;Phosphotransferases with a carboxy group as acceptor;ATP:acetate phosphotransferase	M00579;M00357	Phosphate acetyltransferase-acetate kinase pathway, acetyl-CoA => acetate;Methanogenesis, acetate => methane	http://www.genome.jp/dbget-bin/www_bget?ko:K00925	115070	28
K00243	K00243	uncharacterized protein	-	-	-	-	-	-	http://www.genome.jp/dbget-bin/www_bget?ko:K00243	34510	20
K03466	ftsK, spoIIIE	DNA segregation ATPase FtsK/SpoIIIE, S-DNA-T family	-	-	-	-	-	-	http://www.genome.jp/dbget-bin/www_bget?ko:K03466	276342	97
K02867	RP-L11, MRPL11, rplK	large subunit ribosomal protein L11	ko03010	Ribosome	-	-	-	-	http://www.genome.jp/dbget-bin/www_bget?ko:K02867	53556	19
K02863	RP-L1, MRPL1, rplA	large subunit ribosomal protein L1	ko03010	Ribosome	-	-	-	-	http://www.genome.jp/dbget-bin/www_bget?ko:K02863	83928	22
K01533	copB	P-type Cu2+ transporter [EC:7.2.2.9]	-	-	7.2.2.9	Translocases;Catalysing the translocation of inorganic cations;Linked to the hydrolysis of a nucleoside triphosphate;ATP phosphohydrolase (P-type, Cu2+-exporting)	-	-	http://www.genome.jp/dbget-bin/www_bget?ko:K01533	286612	54
K00432	gpx, btuE, bsaA	glutathione peroxidase [EC:1.11.1.9]	ko00480;ko05016;ko04918;ko05014;ko01100;ko05022	Glutathione metabolism;Huntington disease;Thyroid hormone synthesis;Amyotrophic lateral sclerosis;Metabolic pathways;Pathways of neurodegeneration - multiple diseases	1.11.1.9	Oxidoreductases;Acting on a peroxide as acceptor;Peroxidases;glutathione:hydrogen-peroxide oxidoreductase	-	-	http://www.genome.jp/dbget-bin/www_bget?ko:K00432	53746	39
K03524	birA	BirA family transcriptional regulator, biotin operon repressor / biotin---[acetyl-CoA-carboxylase] ligase [EC:6.3.4.15]	ko01100;ko00780	Metabolic pathways;Biotin metabolism	6.3.4.15	Ligases;Forming carbon-nitrogen bonds;Other carbon-nitrogen ligases;biotin:apo-[carboxyl-carrier protein] ligase (AMP-forming)	-	-	http://www.genome.jp/dbget-bin/www_bget?ko:K03524	128080	37
K00789	metK, MAT	S-adenosylmethionine synthetase [EC:2.5.1.6]	ko00270;ko01110;ko01240;ko01100;ko01230;ko00999	Cysteine and methionine metabolism;Biosynthesis of secondary metabolites;Biosynthesis of cofactors;Metabolic pathways;Biosynthesis of amino acids;Biosynthesis of various plant secondary metabolites	2.5.1.6	Transferases;Transferring alkyl or aryl groups, other than methyl groups;Transferring alkyl or aryl groups, other than methyl groups (only sub-subclass identified to date);ATP:L-methionine S-adenosyltransferase	M00035;M00953;M00034;M00609;M00368	Methionine degradation;Mugineic acid biosynthesis, methionine => 3-epihydroxymugineic acid;Methionine salvage pathway;Cysteine biosynthesis, methionine => cysteine;Ethylene biosynthesis, methionine => ethylene	http://www.genome.jp/dbget-bin/www_bget?ko:K00789	78304	26
K00942	gmk, GUK1	guanylate kinase [EC:2.7.4.8]	ko00230;ko01232;ko01100	Purine metabolism;Nucleotide metabolism;Metabolic pathways	2.7.4.8	Transferases;Transferring phosphorus-containing groups;Phosphotransferases with a phosphate group as acceptor;ATP:(d)GMP phosphotransferase	M00050	Guanine ribonucleotide biosynthesis, IMP => GDP,GTP	http://www.genome.jp/dbget-bin/www_bget?ko:K00942	85532	32
K04066	priA	primosomal protein N' (replication factor Y) (superfamily II helicase) [EC:5.6.2.4]	ko03440	Homologous recombination	5.6.2.4	Isomerases;Isomerases altering macromolecular conformation;Enzymes altering nucleic acid conformation;DNA 3'-5' helicase (ATP-hydrolysing)	-	-	http://www.genome.jp/dbget-bin/www_bget?ko:K04066	134798	52
K03590	ftsA	cell division protein FtsA	ko04112	Cell cycle - Caulobacter	-	-	-	-	http://www.genome.jp/dbget-bin/www_bget?ko:K03590	51334	22
K06997	yggS, PROSC	PLP dependent protein	-	-	-	-	-	-	http://www.genome.jp/dbget-bin/www_bget?ko:K06997	89312	38
K09772	sepF	cell division inhibitor SepF	-	-	-	-	-	-	http://www.genome.jp/dbget-bin/www_bget?ko:K09772	41010	12
K02221	yggT	YggT family protein	-	-	-	-	-	-	http://www.genome.jp/dbget-bin/www_bget?ko:K02221	41716	22
K04074	divIVA	cell division initiation protein	-	-	-	-	-	-	http://www.genome.jp/dbget-bin/www_bget?ko:K04074	21392	11
K01870	IARS, ileS	isoleucyl-tRNA synthetase [EC:6.1.1.5]	ko00970	Aminoacyl-tRNA biosynthesis	6.1.1.5	Ligases;Forming carbon-oxygen bonds;Ligases forming aminoacyl-tRNA and related compounds;L-isoleucine:tRNAIle ligase (AMP-forming)	-	-	http://www.genome.jp/dbget-bin/www_bget?ko:K01870	189482	52
K19997	gnu	GlcNAc-P-P-Und epimerase [EC:5.1.3.26]	-	-	5.1.3.26	Isomerases;Racemases and epimerases;Acting on carbohydrates and derivatives;N-acetyl-alpha-D-glucosaminyl-diphospho-ditrans,octacis-undecaprenol 4-epimerase	-	-	http://www.genome.jp/dbget-bin/www_bget?ko:K19997	508	9
K03457	TC.NCS1	nucleobase:cation symporter-1, NCS1 family	-	-	-	-	-	-	http://www.genome.jp/dbget-bin/www_bget?ko:K03457	87892	66
K00919	ispE	4-diphosphocytidyl-2-C-methyl-D-erythritol kinase [EC:2.7.1.148]	ko00900;ko01100;ko01110	Terpenoid backbone biosynthesis;Metabolic pathways;Biosynthesis of secondary metabolites	2.7.1.148	Transferases;Transferring phosphorus-containing groups;Phosphotransferases with an alcohol group as acceptor;ATP:4-(cytidine 5'-diphospho)-2-C-methyl-D-erythritol 2-phosphotransferase	M00096	C5 isoprenoid biosynthesis, non-mevalonate pathway	http://www.genome.jp/dbget-bin/www_bget?ko:K00919	88698	27
K03205	virD4, lvhD4	type IV secretion system protein VirD4 [EC:7.4.2.8]	ko03070	Bacterial secretion system	7.4.2.8	Translocases;Catalysing the translocation of amino acids and peptides;Linked to the hydrolysis of a nucleoside triphosphate;ATP phosphohydrolase (protein-secreting)	-	-	http://www.genome.jp/dbget-bin/www_bget?ko:K03205	75474	45
K04691	hhoB, degS	serine protease DegS [EC:3.4.21.-]	-	-	-	-	-	-	http://www.genome.jp/dbget-bin/www_bget?ko:K04691	29544	17
K00791	miaA, TRIT1	tRNA dimethylallyltransferase [EC:2.5.1.75]	ko00908;ko01100;ko01110	Zeatin biosynthesis;Metabolic pathways;Biosynthesis of secondary metabolites	2.5.1.75	Transferases;Transferring alkyl or aryl groups, other than methyl groups;Transferring alkyl or aryl groups, other than methyl groups (only sub-subclass identified to date);prenyl-diphosphate:adenine37 in tRNA prenyltransferase	-	-	http://www.genome.jp/dbget-bin/www_bget?ko:K00791	109398	33
K15553	ssuA	sulfonate transport system substrate-binding protein	ko00920;ko02010	Sulfur metabolism;ABC transporters	-	-	-	-	http://www.genome.jp/dbget-bin/www_bget?ko:K15553	77930	79
K10680	nemA	N-ethylmaleimide reductase [EC:1.-.-.-]	ko00633;ko01120	Nitrotoluene degradation;Microbial metabolism in diverse environments	-	-	-	-	http://www.genome.jp/dbget-bin/www_bget?ko:K10680	50134	41
K06876	phrB	(6-4)DNA photolyase [EC:4.1.99.13]	-	-	4.1.99.13	Lyases;Carbon-carbon lyases;Other carbon-carbon lyases;(6-4) photoproduct pyrimidine-lyase	-	-	http://www.genome.jp/dbget-bin/www_bget?ko:K06876	8576	11
K16137	nemR	TetR/AcrR family transcriptional regulator, transcriptional repressor for nem operon	-	-	-	-	-	-	http://www.genome.jp/dbget-bin/www_bget?ko:K16137	119500	80
K04758	feoA	ferrous iron transport protein A	-	-	-	-	-	-	http://www.genome.jp/dbget-bin/www_bget?ko:K04758	14308	19
K00901	dgkA, DGK	diacylglycerol kinase (ATP) [EC:2.7.1.107]	ko05231;ko04361;ko00561;ko01100;ko00564;ko04070;ko04072;ko01110	Choline metabolism in cancer;Axon regeneration;Glycerolipid metabolism;Metabolic pathways;Glycerophospholipid metabolism;Phosphatidylinositol signaling system;Phospholipase D signaling pathway;Biosynthesis of secondary metabolites	2.7.1.107	Transferases;Transferring phosphorus-containing groups;Phosphotransferases with an alcohol group as acceptor;ATP:1,2-diacyl-sn-glycerol 3-phosphotransferase	-	-	http://www.genome.jp/dbget-bin/www_bget?ko:K00901	12180	13
K02081	agaR	DeoR family transcriptional regulator, aga operon transcriptional repressor	-	-	-	-	-	-	http://www.genome.jp/dbget-bin/www_bget?ko:K02081	3970	9
K01817	trpF	phosphoribosylanthranilate isomerase [EC:5.3.1.24]	ko01100;ko01110;ko01230;ko00400	Metabolic pathways;Biosynthesis of secondary metabolites;Biosynthesis of amino acids;Phenylalanine, tyrosine and tryptophan biosynthesis	5.3.1.24	Isomerases;Intramolecular oxidoreductases;Interconverting aldoses and ketoses, and related compounds;N-(5-phospho-beta-D-ribosyl)anthranilate aldose-ketose-isomerase	M00023	Tryptophan biosynthesis, chorismate => tryptophan	http://www.genome.jp/dbget-bin/www_bget?ko:K01817	34378	23
K00286	proC	pyrroline-5-carboxylate reductase [EC:1.5.1.2]	ko01110;ko01100;ko00330;ko01230	Biosynthesis of secondary metabolites;Metabolic pathways;Arginine and proline metabolism;Biosynthesis of amino acids	1.5.1.2	Oxidoreductases;Acting on the CH-NH group of donors;With NAD+ or NADP+ as acceptor;L-proline:NAD(P)+ 5-oxidoreductase	M00015	Proline biosynthesis, glutamate => proline	http://www.genome.jp/dbget-bin/www_bget?ko:K00286	111876	48
K23275	fdhC	fructose 5-dehydrogenase cytochrome subunit	-	-	-	-	-	-	http://www.genome.jp/dbget-bin/www_bget?ko:K23275	14952	10
K03750	moeA	molybdopterin molybdotransferase [EC:2.10.1.1]	ko00790;ko01100;ko01240	Folate biosynthesis;Metabolic pathways;Biosynthesis of cofactors	2.10.1.1	Transferases;Transferring molybdenum- or tungsten-containing groups;Molybdenumtransferases or tungstentransferases with sulfide groups as acceptors;adenylyl-molybdopterin:molybdate molybdate transferase (AMP-forming)	M00880	Molybdenum cofactor biosynthesis, GTP => molybdenum cofactor	http://www.genome.jp/dbget-bin/www_bget?ko:K03750	48554	50
K01915	glnA, GLUL	glutamine synthetase [EC:6.3.1.2]	ko04727;ko04217;ko01120;ko00220;ko01100;ko02020;ko00250;ko00910;ko01230;ko00630;ko04724	GABAergic synapse;Necroptosis;Microbial metabolism in diverse environments;Arginine biosynthesis;Metabolic pathways;Two-component system;Alanine, aspartate and glutamate metabolism;Nitrogen metabolism;Biosynthesis of amino acids;Glyoxylate and dicarboxylate metabolism;Glutamatergic synapse	6.3.1.2	Ligases;Forming carbon-nitrogen bonds;Acid-D-ammonia (or amine) ligases (amide synthases);L-glutamate:ammonia ligase (ADP-forming)	-	-	http://www.genome.jp/dbget-bin/www_bget?ko:K01915	188532	82
K03611	dsbB	protein dithiol:quinone oxidoreductase [EC:1.8.5.9]	-	-	1.8.5.9	Oxidoreductases;Acting on a sulfur group of donors;With a quinone or similar compound as acceptor;protein dithiol:quinone oxidoreductase (disulfide-forming)	-	-	http://www.genome.jp/dbget-bin/www_bget?ko:K03611	30120	25
K19335	bdcR	TetR/AcrR family transcriptional regulator, repressor for divergent bdcA	-	-	-	-	-	-	http://www.genome.jp/dbget-bin/www_bget?ko:K19335	1660	2
K19776	dgoR	GntR family transcriptional regulator, galactonate operon transcriptional repressor	-	-	-	-	-	-	http://www.genome.jp/dbget-bin/www_bget?ko:K19776	28848	9
K13638	zntR	MerR family transcriptional regulator, Zn(II)-responsive regulator of zntA	-	-	-	-	-	-	http://www.genome.jp/dbget-bin/www_bget?ko:K13638	35200	10
K19059	merE	mercuric ion transport protein	-	-	-	-	-	-	http://www.genome.jp/dbget-bin/www_bget?ko:K19059	3962	4
K25113	htsA, isdE	heme transport system substrate-binding protein	-	-	-	-	-	-	http://www.genome.jp/dbget-bin/www_bget?ko:K25113	5656	4
K25114	htsB, isdF	heme transport system permease protein	-	-	-	-	-	-	http://www.genome.jp/dbget-bin/www_bget?ko:K25114	7022	4
K08600	srtB	sortase B [EC:3.4.22.71]	-	-	3.4.22.71	Hydrolases;Acting on peptide bonds (peptidases);Cysteine endopeptidases;sortase B	-	-	http://www.genome.jp/dbget-bin/www_bget?ko:K08600	4400	2
K19689	ampS, pepS, ampT	aminopeptidase [EC:3.4.11.-]	-	-	-	-	-	-	http://www.genome.jp/dbget-bin/www_bget?ko:K19689	16770	13
K13853	aroG, aroA	3-deoxy-7-phosphoheptulonate synthase / chorismate mutase [EC:2.5.1.54 5.4.99.5]	ko01100;ko01110;ko01230;ko00400	Metabolic pathways;Biosynthesis of secondary metabolites;Biosynthesis of amino acids;Phenylalanine, tyrosine and tryptophan biosynthesis	2.5.1.54;5.4.99.5	Transferases;Transferring alkyl or aryl groups, other than methyl groups;Transferring alkyl or aryl groups, other than methyl groups (only sub-subclass identified to date);phosphoenolpyruvate:D-erythrose-4-phosphate C-(1-carboxyvinyl)transferase (phosphate-hydrolysing, 2-carboxy-2-oxoethyl-forming);Isomerases;Intramolecular transferases;Transferring other groups;chorismate pyruvatemutase	M00022	Shikimate pathway, phosphoenolpyruvate + erythrose-4P => chorismate	http://www.genome.jp/dbget-bin/www_bget?ko:K13853	6262	3
K06400	spoIVCA	site-specific DNA recombinase	-	-	-	-	-	-	http://www.genome.jp/dbget-bin/www_bget?ko:K06400	306236	49
K01356	lexA	repressor LexA [EC:3.4.21.88]	-	-	3.4.21.88	Hydrolases;Acting on peptide bonds (peptidases);Serine endopeptidases;repressor LexA	-	-	http://www.genome.jp/dbget-bin/www_bget?ko:K01356	84926	36
K07455	recT	recombination protein RecT	-	-	-	-	-	-	http://www.genome.jp/dbget-bin/www_bget?ko:K07455	26594	12
K16087	TC.FEV.OM3, tbpA, hemR, lbpA, hpuB, bhuR, hugA, hmbR	hemoglobin/transferrin/lactoferrin receptor protein	-	-	-	-	-	-	http://www.genome.jp/dbget-bin/www_bget?ko:K16087	103004	98
K12518	papC	outer membrane usher protein PapC	-	-	-	-	-	-	http://www.genome.jp/dbget-bin/www_bget?ko:K12518	45404	44
K05984	cho	excinuclease Cho [EC:3.1.25.-]	-	-	-	-	-	-	http://www.genome.jp/dbget-bin/www_bget?ko:K05984	22626	9
K02613	paaE	ring-1,2-phenylacetyl-CoA epoxidase subunit PaaE	ko01100;ko00360;ko01120	Metabolic pathways;Phenylalanine metabolism;Microbial metabolism in diverse environments	-	-	M00878	Phenylacetate degradation, phenylaxetate => acetyl-CoA/succinyl-CoA	http://www.genome.jp/dbget-bin/www_bget?ko:K02613	10742	13
K22131	otnI	2-dehydrotetronate isomerase [EC:5.3.1.35]	-	-	5.3.1.35	Isomerases;Intramolecular oxidoreductases;Interconverting aldoses and ketoses, and related compounds;2-dehydrotetronate isomerase	-	-	http://www.genome.jp/dbget-bin/www_bget?ko:K22131	7688	8
K03601	xseA	exodeoxyribonuclease VII large subunit [EC:3.1.11.6]	ko03430	Mismatch repair	3.1.11.6	Hydrolases;Acting on ester bonds;Exodeoxyribonucleases producing 5'-phosphomonoesters;exodeoxyribonuclease VII	-	-	http://www.genome.jp/dbget-bin/www_bget?ko:K03601	105616	35
K17686	copA, ctpA, ATP7	P-type Cu+ transporter [EC:7.2.2.8]	ko01524;ko04016;ko04978	Platinum drug resistance;MAPK signaling pathway - plant;Mineral absorption	7.2.2.8	Translocases;Catalysing the translocation of inorganic cations;Linked to the hydrolysis of a nucleoside triphosphate;ATP phosphohydrolase (P-type, Cu+-exporting)	-	-	http://www.genome.jp/dbget-bin/www_bget?ko:K17686	320832	98
K14161	imuB	protein ImuB	-	-	-	-	-	-	http://www.genome.jp/dbget-bin/www_bget?ko:K14161	54742	27
K01998	livM	branched-chain amino acid transport system permease protein	ko02010;ko02024	ABC transporters;Quorum sensing	-	-	-	-	http://www.genome.jp/dbget-bin/www_bget?ko:K01998	135580	65
K01897	ACSL, fadD	long-chain acyl-CoA synthetase [EC:6.2.1.3]	ko02024;ko03320;ko04920;ko01212;ko04146;ko00061;ko00071;ko04714;ko04216;ko01100	Quorum sensing;PPAR signaling pathway;Adipocytokine signaling pathway;Fatty acid metabolism;Peroxisome;Fatty acid biosynthesis;Fatty acid degradation;Thermogenesis;Ferroptosis;Metabolic pathways	6.2.1.3	Ligases;Forming carbon-sulfur bonds;Acid-thiol ligases;long-chain fatty acid:CoA ligase (AMP-forming)	M00086	beta-Oxidation, acyl-CoA synthesis	http://www.genome.jp/dbget-bin/www_bget?ko:K01897	299528	105
K08296	sixA	phosphohistidine phosphatase [EC:3.1.3.-]	-	-	-	-	-	-	http://www.genome.jp/dbget-bin/www_bget?ko:K08296	50756	22
K05527	bolA	BolA family transcriptional regulator, general stress-responsive regulator	-	-	-	-	-	-	http://www.genome.jp/dbget-bin/www_bget?ko:K05527	9436	10
K01679	E4.2.1.2B, fumC, FH	fumarate hydratase, class II [EC:4.2.1.2]	ko00720;ko05200;ko01100;ko05211;ko01120;ko00620;ko00020;ko01200;ko01110;ko04934	Carbon fixation pathways in prokaryotes;Pathways in cancer;Metabolic pathways;Renal cell carcinoma;Microbial metabolism in diverse environments;Pyruvate metabolism;Citrate cycle (TCA cycle);Carbon metabolism;Biosynthesis of secondary metabolites;Cushing syndrome	4.2.1.2	Lyases;Carbon-oxygen lyases;Hydro-lyases;(S)-malate hydro-lyase (fumarate-forming)	M00011;M00376;M00173;M00009	Citrate cycle, second carbon oxidation, 2-oxoglutarate => oxaloacetate;3-Hydroxypropionate bi-cycle;Reductive citrate cycle (Arnon-Buchanan cycle);Citrate cycle (TCA cycle, Krebs cycle)	http://www.genome.jp/dbget-bin/www_bget?ko:K01679	102308	36
K00052	leuB, IMDH	3-isopropylmalate dehydrogenase [EC:1.1.1.85]	ko00660;ko01100;ko01110;ko01230;ko00290;ko01210	C5-Branched dibasic acid metabolism;Metabolic pathways;Biosynthesis of secondary metabolites;Biosynthesis of amino acids;Valine, leucine and isoleucine biosynthesis;2-Oxocarboxylic acid metabolism	1.1.1.85	Oxidoreductases;Acting on the CH-OH group of donors;With NAD+ or NADP+ as acceptor;(2R,3S)-3-isopropylmalate:NAD+ oxidoreductase	M00432;M00535	Leucine biosynthesis, 2-oxoisovalerate => 2-oxoisocaproate;Isoleucine biosynthesis, pyruvate => 2-oxobutanoate	http://www.genome.jp/dbget-bin/www_bget?ko:K00052	71172	29
K02892	RP-L23, MRPL23, rplW	large subunit ribosomal protein L23	ko03010	Ribosome	-	-	-	-	http://www.genome.jp/dbget-bin/www_bget?ko:K02892	33374	20
K23514	fecI, prhI	RNA polymerase sigma-19 factor, ECF subfamily	ko02020	Two-component system	-	-	-	-	http://www.genome.jp/dbget-bin/www_bget?ko:K23514	25570	19
K03772	fkpA	FKBP-type peptidyl-prolyl cis-trans isomerase FkpA [EC:5.2.1.8]	-	-	5.2.1.8	Isomerases;cis-trans-Isomerases;cis-trans Isomerases (only sub-subclass identified to date);peptidylproline cis-trans-isomerase	-	-	http://www.genome.jp/dbget-bin/www_bget?ko:K03772	29546	22
K07712	glnG, ntrC	two-component system, NtrC family, nitrogen regulation response regulator GlnG	ko02020	Two-component system	-	-	-	-	http://www.genome.jp/dbget-bin/www_bget?ko:K07712	6292	13
K01156	res	type III restriction enzyme [EC:3.1.21.5]	-	-	3.1.21.5	Hydrolases;Acting on ester bonds;Endodeoxyribonucleases producing 5'-phosphomonoesters;type III site-specific deoxyribonuclease	-	-	http://www.genome.jp/dbget-bin/www_bget?ko:K01156	43888	62
K06164	phnI	alpha-D-ribose 1-methylphosphonate 5-triphosphate synthase subunit PhnI [EC:2.7.8.37]	ko00440;ko01100	Phosphonate and phosphinate metabolism;Metabolic pathways	2.7.8.37	Transferases;Transferring phosphorus-containing groups;Transferases for other substituted phosphate groups;ATP:methylphosphonate 5-triphosphoribosyltransferase	-	-	http://www.genome.jp/dbget-bin/www_bget?ko:K06164	38340	10
K09880	mtnC, ENOPH1	enolase-phosphatase E1 [EC:3.1.3.77]	ko01100;ko00270	Metabolic pathways;Cysteine and methionine metabolism	3.1.3.77	Hydrolases;Acting on ester bonds;Phosphoric-monoester hydrolases;5-(methylsulfanyl)-2,3-dioxopentyl-phosphate phosphohydrolase (isomerizing)	M00034	Methionine salvage pathway	http://www.genome.jp/dbget-bin/www_bget?ko:K09880	17748	10
K08964	mtnB	methylthioribulose-1-phosphate dehydratase [EC:4.2.1.109]	ko01100;ko00270	Metabolic pathways;Cysteine and methionine metabolism	4.2.1.109	Lyases;Carbon-oxygen lyases;Hydro-lyases;5-(methylsulfanyl)-D-ribulose-1-phosphate 4-hydro-lyase [5-(methylsulfanyl)-2,3-dioxopentyl-phosphate-forming]	M00034	Methionine salvage pathway	http://www.genome.jp/dbget-bin/www_bget?ko:K08964	15462	12
K02856	rhaT	L-rhamnose-H+ transport protein	-	-	-	-	-	-	http://www.genome.jp/dbget-bin/www_bget?ko:K02856	6632	6
K11741	sugE	quaternary ammonium compound-resistance protein SugE	-	-	-	-	-	-	http://www.genome.jp/dbget-bin/www_bget?ko:K11741	14754	28
K20541	bcsB	cellulose synthase operon protein B	-	-	-	-	-	-	http://www.genome.jp/dbget-bin/www_bget?ko:K20541	56108	30
K02494	lolB	outer membrane lipoprotein LolB	-	-	-	-	-	-	http://www.genome.jp/dbget-bin/www_bget?ko:K02494	19862	12
K01056	PTH1, pth, spoVC	peptidyl-tRNA hydrolase, PTH1 family [EC:3.1.1.29]	-	-	3.1.1.29	Hydrolases;Acting on ester bonds;Carboxylic-ester hydrolases;aminoacyl-tRNA aminoacylhydrolase	-	-	http://www.genome.jp/dbget-bin/www_bget?ko:K01056	50368	25
K20264	fusR	two-component system, NarL family, response regulator FusR	ko02020;ko02024	Two-component system;Quorum sensing	-	-	-	-	http://www.genome.jp/dbget-bin/www_bget?ko:K20264	10308	1
K20263	fusK	two-component system, NarL family, sensor histidine kinase FusK [EC:2.7.13.3]	ko02020;ko02024	Two-component system;Quorum sensing	2.7.13.3	Transferases;Transferring phosphorus-containing groups;Protein-histidine kinases;ATP:protein-L-histidine N-phosphotransferase	-	-	http://www.genome.jp/dbget-bin/www_bget?ko:K20263	13476	1
K07783	uhpC	MFS transporter, OPA family, sugar phosphate sensor protein UhpC	ko02020	Two-component system	-	-	-	-	http://www.genome.jp/dbget-bin/www_bget?ko:K07783	26112	8
K02012	afuA, fbpA	iron(III) transport system substrate-binding protein	ko02010	ABC transporters	-	-	-	-	http://www.genome.jp/dbget-bin/www_bget?ko:K02012	84248	42
K02011	afuB, fbpB	iron(III) transport system permease protein	ko02010	ABC transporters	-	-	-	-	http://www.genome.jp/dbget-bin/www_bget?ko:K02011	102824	59
K02010	afuC, fbpC	iron(III) transport system ATP-binding protein [EC:7.2.2.7]	ko02010	ABC transporters	7.2.2.7	Translocases;Catalysing the translocation of inorganic cations;Linked to the hydrolysis of a nucleoside triphosphate;ATP phosphohydrolase (ABC-type, Fe3+-transporting)	-	-	http://www.genome.jp/dbget-bin/www_bget?ko:K02010	76184	37
K08351	bisC	biotin/methionine sulfoxide reductase [EC:1.-.-.-]	ko01100;ko00780	Metabolic pathways;Biotin metabolism	-	-	-	-	http://www.genome.jp/dbget-bin/www_bget?ko:K08351	54124	14
K11535	nupC	nucleoside transport protein	-	-	-	-	-	-	http://www.genome.jp/dbget-bin/www_bget?ko:K11535	34330	8
K11106	ttdT	L-tartrate/succinate antiporter	-	-	-	-	-	-	http://www.genome.jp/dbget-bin/www_bget?ko:K11106	31498	4
K22474	adhB	alcohol dehydrogenase (quinone), cytochrome c subunit [EC:1.1.5.5]	ko00010;ko00620;ko01120;ko01100;ko01110	Glycolysis / Gluconeogenesis;Pyruvate metabolism;Microbial metabolism in diverse environments;Metabolic pathways;Biosynthesis of secondary metabolites	1.1.5.5	Oxidoreductases;Acting on the CH-OH group of donors;With a quinone or similar compound as acceptor;alcohol:quinone oxidoreductase	-	-	http://www.genome.jp/dbget-bin/www_bget?ko:K22474	39646	19
K06151	E1.1.99.3A	gluconate 2-dehydrogenase alpha chain [EC:1.1.99.3]	ko01120;ko01100;ko00030	Microbial metabolism in diverse environments;Metabolic pathways;Pentose phosphate pathway	1.1.99.3	Oxidoreductases;Acting on the CH-OH group of donors;With unknown physiological acceptors;D-gluconate:acceptor 2-oxidoreductase	-	-	http://www.genome.jp/dbget-bin/www_bget?ko:K06151	67696	15
K06152	E1.1.99.3G	gluconate 2-dehydrogenase gamma chain [EC:1.1.99.3]	ko00030;ko01100;ko01120	Pentose phosphate pathway;Metabolic pathways;Microbial metabolism in diverse environments	1.1.99.3	Oxidoreductases;Acting on the CH-OH group of donors;With unknown physiological acceptors;D-gluconate:acceptor 2-oxidoreductase	-	-	http://www.genome.jp/dbget-bin/www_bget?ko:K06152	46590	15
K06145	gntR	LacI family transcriptional regulator, gluconate utilization system Gnt-I transcriptional repressor	-	-	-	-	-	-	http://www.genome.jp/dbget-bin/www_bget?ko:K06145	46952	23
K08973	hemJ	protoporphyrinogen IX oxidase [EC:1.3.99.-]	ko01240;ko01100;ko01110;ko00860	Biosynthesis of cofactors;Metabolic pathways;Biosynthesis of secondary metabolites;Porphyrin metabolism	-	-	M00121	Heme biosynthesis, plants and bacteria, glutamate => heme	http://www.genome.jp/dbget-bin/www_bget?ko:K08973	17796	13
K03298	TC.DME	drug/metabolite transporter, DME family	-	-	-	-	-	-	http://www.genome.jp/dbget-bin/www_bget?ko:K03298	55772	6
K04093	pheA1	chorismate mutase [EC:5.4.99.5]	ko01110;ko01100;ko01230;ko00400	Biosynthesis of secondary metabolites;Metabolic pathways;Biosynthesis of amino acids;Phenylalanine, tyrosine and tryptophan biosynthesis	5.4.99.5	Isomerases;Intramolecular transferases;Transferring other groups;chorismate pyruvatemutase	M00025;M00024	Tyrosine biosynthesis, chorismate => HPP => tyrosine;Phenylalanine biosynthesis, chorismate => phenylpyruvate => phenylalanine	http://www.genome.jp/dbget-bin/www_bget?ko:K04093	11698	9
K03719	lrp	Lrp/AsnC family transcriptional regulator, leucine-responsive regulatory protein	-	-	-	-	-	-	http://www.genome.jp/dbget-bin/www_bget?ko:K03719	75104	65
K00680	ytmI	uncharacterized N-acetyltransferase [EC:2.3.1.-]	-	-	-	-	-	-	http://www.genome.jp/dbget-bin/www_bget?ko:K00680	14702	3
K23227	fhuD	ferric hydroxamate transport system substrate-binding protein	ko02010	ABC transporters	-	-	-	-	http://www.genome.jp/dbget-bin/www_bget?ko:K23227	30854	8
K23228	fhuB	ferric hydroxamate transport system permease protein	ko02010	ABC transporters	-	-	-	-	http://www.genome.jp/dbget-bin/www_bget?ko:K23228	46462	19
K02753	ascF	beta-glucoside (arbutin/salicin/cellobiose) PTS system EIICB component [EC:2.7.1.-]	ko00010;ko02060	Glycolysis / Gluconeogenesis;Phosphotransferase system (PTS)	-	-	-	-	http://www.genome.jp/dbget-bin/www_bget?ko:K02753	20134	6
K03487	ascG	LacI family transcriptional regulator, asc operon repressor	-	-	-	-	-	-	http://www.genome.jp/dbget-bin/www_bget?ko:K03487	16488	6
K01712	hutU, UROC1	urocanate hydratase [EC:4.2.1.49]	ko00340;ko01100	Histidine metabolism;Metabolic pathways	4.2.1.49	Lyases;Carbon-oxygen lyases;Hydro-lyases;3-(5-oxo-4,5-dihydro-3H-imidazol-4-yl)propanoate hydro-lyase (urocanate-forming)	M00045	Histidine degradation, histidine => N-formiminoglutamate => glutamate	http://www.genome.jp/dbget-bin/www_bget?ko:K01712	93864	22
K01745	hutH, HAL	histidine ammonia-lyase [EC:4.3.1.3]	ko01100;ko00340	Metabolic pathways;Histidine metabolism	4.3.1.3	Lyases;Carbon-nitrogen lyases;Ammonia-lyases;L-histidine ammonia-lyase (urocanate-forming)	M00045	Histidine degradation, histidine => N-formiminoglutamate => glutamate	http://www.genome.jp/dbget-bin/www_bget?ko:K01745	121804	52
K09975	K09975	uncharacterized protein	-	-	-	-	-	-	http://www.genome.jp/dbget-bin/www_bget?ko:K09975	24064	15
K05603	hutF	formimidoylglutamate deiminase [EC:3.5.3.13]	ko00340;ko01100	Histidine metabolism;Metabolic pathways	3.5.3.13	Hydrolases;Acting on carbon-nitrogen bonds, other than peptide bonds;In linear amidines;N-formimidoyl-L-glutamate iminohydrolase	M00045	Histidine degradation, histidine => N-formiminoglutamate => glutamate	http://www.genome.jp/dbget-bin/www_bget?ko:K05603	33636	11
K05836	hutC	GntR family transcriptional regulator, histidine utilization repressor	-	-	-	-	-	-	http://www.genome.jp/dbget-bin/www_bget?ko:K05836	26238	19
K01468	hutI, AMDHD1	imidazolonepropionase [EC:3.5.2.7]	ko01100;ko00340	Metabolic pathways;Histidine metabolism	3.5.2.7	Hydrolases;Acting on carbon-nitrogen bonds, other than peptide bonds;In cyclic amides;3-(5-oxo-4,5-dihydro-3H-imidazol-4-yl)propanoate amidohydrolase	M00045	Histidine degradation, histidine => N-formiminoglutamate => glutamate	http://www.genome.jp/dbget-bin/www_bget?ko:K01468	82246	26
K01458	hutG	N-formylglutamate deformylase [EC:3.5.1.68]	ko01100;ko00630;ko00340	Metabolic pathways;Glyoxylate and dicarboxylate metabolism;Histidine metabolism	3.5.1.68	Hydrolases;Acting on carbon-nitrogen bonds, other than peptide bonds;In linear amides;N-formyl-L-glutamate amidohydrolase	M00045	Histidine degradation, histidine => N-formiminoglutamate => glutamate	http://www.genome.jp/dbget-bin/www_bget?ko:K01458	27402	17
K01935	bioD	dethiobiotin synthetase [EC:6.3.3.3]	ko01100;ko01240;ko00780	Metabolic pathways;Biosynthesis of cofactors;Biotin metabolism	6.3.3.3	Ligases;Forming carbon-nitrogen bonds;Cyclo-ligases;7,8-diaminononanoate:carbon-dioxide cyclo-ligase (ADP-forming)	M00573;M00577;M00123;M00950	Biotin biosynthesis, BioI pathway, long-chain-acyl-ACP => pimeloyl-ACP => biotin;Biotin biosynthesis, BioW pathway, pimelate => pimeloyl-CoA => biotin;Biotin biosynthesis, pimeloyl-ACP/CoA => biotin;Biotin biosynthesis, BioU pathway, pimeloyl-ACP/CoA => biotin	http://www.genome.jp/dbget-bin/www_bget?ko:K01935	36190	26
K15545	mlc	transcriptional regulator of PTS gene	-	-	-	-	-	-	http://www.genome.jp/dbget-bin/www_bget?ko:K15545	15406	7
K08224	ynfM	MFS transporter, YNFM family, putative membrane transport protein	-	-	-	-	-	-	http://www.genome.jp/dbget-bin/www_bget?ko:K08224	40878	26
K10112	msmX, msmK, malK, sugC, ggtA, msiK	multiple sugar transport system ATP-binding protein [EC:7.5.2.-]	ko02010	ABC transporters	-	-	-	-	http://www.genome.jp/dbget-bin/www_bget?ko:K10112	145698	43
K02026	ABC.MS.P1	multiple sugar transport system permease protein	-	-	-	-	-	-	http://www.genome.jp/dbget-bin/www_bget?ko:K02026	108850	40
K02025	ABC.MS.P	multiple sugar transport system permease protein	-	-	-	-	-	-	http://www.genome.jp/dbget-bin/www_bget?ko:K02025	117580	46
K02027	ABC.MS.S	multiple sugar transport system substrate-binding protein	-	-	-	-	-	-	http://www.genome.jp/dbget-bin/www_bget?ko:K02027	129376	59
K05799	pdhR	GntR family transcriptional regulator, transcriptional repressor for pyruvate dehydrogenase complex	-	-	-	-	-	-	http://www.genome.jp/dbget-bin/www_bget?ko:K05799	122580	55
K03326	TC.DCUC, dcuC, dcuD	C4-dicarboxylate transporter, DcuC family	-	-	-	-	-	-	http://www.genome.jp/dbget-bin/www_bget?ko:K03326	22072	10
K03617	rnfA	H+/Na+-translocating ferredoxin:NAD+ oxidoreductase subunit A	-	-	-	-	-	-	http://www.genome.jp/dbget-bin/www_bget?ko:K03617	14422	10
K03616	rnfB	H+/Na+-translocating ferredoxin:NAD+ oxidoreductase subunit B [EC:7.1.1.11 7.2.1.2]	-	-	7.1.1.11;7.2.1.2	Translocases;Catalysing the translocation of hydrons;Linked to oxidoreductase reactions;ferredoxin:NAD+ oxidoreductase (H+-transporting);Translocases;Catalysing the translocation of inorganic cations;Linked to oxidoreductase reactions;ferredoxin:NAD+ oxidoreductase (Na+-transporting)	-	-	http://www.genome.jp/dbget-bin/www_bget?ko:K03616	31202	19
K03615	rnfC	H+/Na+-translocating ferredoxin:NAD+ oxidoreductase subunit C [EC:7.1.1.11 7.2.1.2]	-	-	7.2.1.2;7.1.1.11	Translocases;Catalysing the translocation of inorganic cations;Linked to oxidoreductase reactions;ferredoxin:NAD+ oxidoreductase (Na+-transporting);Translocases;Catalysing the translocation of hydrons;Linked to oxidoreductase reactions;ferredoxin:NAD+ oxidoreductase (H+-transporting)	-	-	http://www.genome.jp/dbget-bin/www_bget?ko:K03615	22580	10
K03614	rnfD	H+/Na+-translocating ferredoxin:NAD+ oxidoreductase subunit D [EC:7.1.1.11 7.2.1.2]	-	-	7.2.1.2;7.1.1.11	Translocases;Catalysing the translocation of inorganic cations;Linked to oxidoreductase reactions;ferredoxin:NAD+ oxidoreductase (Na+-transporting);Translocases;Catalysing the translocation of hydrons;Linked to oxidoreductase reactions;ferredoxin:NAD+ oxidoreductase (H+-transporting)	-	-	http://www.genome.jp/dbget-bin/www_bget?ko:K03614	23834	9
K03612	rnfG	H+/Na+-translocating ferredoxin:NAD+ oxidoreductase subunit G	-	-	-	-	-	-	http://www.genome.jp/dbget-bin/www_bget?ko:K03612	17460	12
K03613	rnfE	H+/Na+-translocating ferredoxin:NAD+ oxidoreductase subunit E	-	-	-	-	-	-	http://www.genome.jp/dbget-bin/www_bget?ko:K03613	18018	12
K10773	NTH	endonuclease III [EC:4.2.99.18]	ko03410	Base excision repair	4.2.99.18	Lyases;Carbon-oxygen lyases;Other carbon-oxygen lyases;DNA-(apurinic or apyrimidinic site) 5'-phosphomonoester-lyase	-	-	http://www.genome.jp/dbget-bin/www_bget?ko:K10773	36308	28
K02575	NRT, narK, nrtP, nasA	MFS transporter, NNP family, nitrate/nitrite transporter	ko00910	Nitrogen metabolism	-	-	M00615	Nitrate assimilation	http://www.genome.jp/dbget-bin/www_bget?ko:K02575	43216	30
K07673	narX	two-component system, NarL family, nitrate/nitrite sensor histidine kinase NarX [EC:2.7.13.3]	ko02020	Two-component system	2.7.13.3	Transferases;Transferring phosphorus-containing groups;Protein-histidine kinases;ATP:protein-L-histidine N-phosphotransferase	-	-	http://www.genome.jp/dbget-bin/www_bget?ko:K07673	31890	16
K07684	narL	two-component system, NarL family, nitrate/nitrite response regulator NarL	ko02020	Two-component system	-	-	-	-	http://www.genome.jp/dbget-bin/www_bget?ko:K07684	16462	15
K13255	fhuF	ferric iron reductase protein FhuF	-	-	-	-	-	-	http://www.genome.jp/dbget-bin/www_bget?ko:K13255	17948	6
K00425	cydA	cytochrome bd ubiquinol oxidase subunit I [EC:7.1.1.7]	ko00190;ko02020	Oxidative phosphorylation;Two-component system	7.1.1.7	Translocases;Catalysing the translocation of hydrons;Linked to oxidoreductase reactions;quinol:oxygen oxidoreductase (electrogenic, non H+-transporting)	M00153	Cytochrome bd ubiquinol oxidase	http://www.genome.jp/dbget-bin/www_bget?ko:K00425	141798	62
K00426	cydB	cytochrome bd ubiquinol oxidase subunit II [EC:7.1.1.7]	ko00190;ko02020	Oxidative phosphorylation;Two-component system	7.1.1.7	Translocases;Catalysing the translocation of hydrons;Linked to oxidoreductase reactions;quinol:oxygen oxidoreductase (electrogenic, non H+-transporting)	M00153	Cytochrome bd ubiquinol oxidase	http://www.genome.jp/dbget-bin/www_bget?ko:K00426	78456	48
K12516	bigA	putative surface-exposed virulence protein	-	-	-	-	-	-	http://www.genome.jp/dbget-bin/www_bget?ko:K12516	107240	3
K13283	fieF	ferrous-iron efflux pump FieF	-	-	-	-	-	-	http://www.genome.jp/dbget-bin/www_bget?ko:K13283	33728	14
K03543	emrA	membrane fusion protein, multidrug efflux system	-	-	-	-	-	-	http://www.genome.jp/dbget-bin/www_bget?ko:K03543	98188	73
K03446	emrB	MFS transporter, DHA2 family, multidrug resistance protein	-	-	-	-	-	-	http://www.genome.jp/dbget-bin/www_bget?ko:K03446	101846	71
K18904	nodT, ameC	outer membrane protein, multidrug efflux system	-	-	-	-	-	-	http://www.genome.jp/dbget-bin/www_bget?ko:K18904	15106	3
K07810	cusF	Cu(I)/Ag(I) efflux system periplasmic protein CusF	ko02020	Two-component system	-	-	-	-	http://www.genome.jp/dbget-bin/www_bget?ko:K07810	14612	11
K07798	cusB, silB	membrane fusion protein, copper/silver efflux system	ko02020	Two-component system	-	-	-	-	http://www.genome.jp/dbget-bin/www_bget?ko:K07798	56594	24
K07787	cusA, silA	copper/silver efflux system protein	ko02020	Two-component system	-	-	-	-	http://www.genome.jp/dbget-bin/www_bget?ko:K07787	86382	24
K05802	mscK, kefA, aefA	potassium-dependent mechanosensitive channel	-	-	-	-	-	-	http://www.genome.jp/dbget-bin/www_bget?ko:K05802	85302	39
K06159	yojI	multidrug/microcin transport system ATP-binding/permease protein	ko02010	ABC transporters	-	-	-	-	http://www.genome.jp/dbget-bin/www_bget?ko:K06159	19588	6
K00005	gldA	glycerol dehydrogenase [EC:1.1.1.6]	ko00561;ko00640;ko01100	Glycerolipid metabolism;Propanoate metabolism;Metabolic pathways	1.1.1.6	Oxidoreductases;Acting on the CH-OH group of donors;With NAD+ or NADP+ as acceptor;glycerol:NAD+ 2-oxidoreductase	-	-	http://www.genome.jp/dbget-bin/www_bget?ko:K00005	25694	16
K02532	lacY	MFS transporter, OHS family, lactose permease	-	-	-	-	-	-	http://www.genome.jp/dbget-bin/www_bget?ko:K02532	113366	27
K18581	ugl	unsaturated chondroitin disaccharide hydrolase [EC:3.2.1.180]	-	-	3.2.1.180	Hydrolases;Glycosylases;Glycosidases, i.e. enzymes that hydrolyse O- and S-glycosyl compounds;beta-D-4-deoxy-Delta4-GlcAp-(1->3)-beta-D-GalNAc6S hydrolase	-	-	http://www.genome.jp/dbget-bin/www_bget?ko:K18581	16006	16
K07781	rcsA	LuxR family transcriptional regulator, capsular biosynthesis positive transcription factor	ko02020;ko02024;ko02026	Two-component system;Quorum sensing;Biofilm formation - Escherichia coli	-	-	-	-	http://www.genome.jp/dbget-bin/www_bget?ko:K07781	20554	5
K05876	trg	methyl-accepting chemotaxis protein III, ribose and galactose sensor receptor	ko02030;ko02020	Bacterial chemotaxis;Two-component system	-	-	-	-	http://www.genome.jp/dbget-bin/www_bget?ko:K05876	30014	5
K03704	cspA	cold shock protein	-	-	-	-	-	-	http://www.genome.jp/dbget-bin/www_bget?ko:K03704	60638	118
K10716	kch, trkA, mthK, pch	voltage-gated potassium channel	-	-	-	-	-	-	http://www.genome.jp/dbget-bin/www_bget?ko:K10716	37472	22
K13979	yahK	alcohol dehydrogenase (NADP+) [EC:1.1.1.2]	ko01110;ko01100;ko01120;ko00561;ko00010;ko00620	Biosynthesis of secondary metabolites;Metabolic pathways;Microbial metabolism in diverse environments;Glycerolipid metabolism;Glycolysis / Gluconeogenesis;Pyruvate metabolism	1.1.1.2	Oxidoreductases;Acting on the CH-OH group of donors;With NAD+ or NADP+ as acceptor;alcohol:NADP+ oxidoreductase	-	-	http://www.genome.jp/dbget-bin/www_bget?ko:K13979	52480	31
K09765	queH	epoxyqueuosine reductase [EC:1.17.99.6]	-	-	1.17.99.6	Oxidoreductases;Acting on CH or CH2 groups;With unknown physiological acceptors;queuosine34 in tRNA:acceptor oxidoreductase	-	-	http://www.genome.jp/dbget-bin/www_bget?ko:K09765	22236	8
K00677	lpxA	UDP-N-acetylglucosamine acyltransferase [EC:2.3.1.129]	ko01100;ko01503;ko00540	Metabolic pathways;Cationic antimicrobial peptide (CAMP) resistance;Lipopolysaccharide biosynthesis	2.3.1.129	Transferases;Acyltransferases;Transferring groups other than aminoacyl groups;(3R)-3-hydroxyacyl-[acyl-carrier protein]:UDP-N-acetyl-alpha-D-glucosamine 3-O-(3-hydroxyacyl)transferase	M00060;M00866	KDO2-lipid A biosynthesis, Raetz pathway, LpxL-LpxM type;KDO2-lipid A biosynthesis, Raetz pathway, non-LpxL-LpxM type	http://www.genome.jp/dbget-bin/www_bget?ko:K00677	41232	17
K03760	eptA, pmrC	lipid A ethanolaminephosphotransferase [EC:2.7.8.43]	ko01100;ko01503;ko00540	Metabolic pathways;Cationic antimicrobial peptide (CAMP) resistance;Lipopolysaccharide biosynthesis	2.7.8.43	Transferases;Transferring phosphorus-containing groups;Transferases for other substituted phosphate groups;diacylphosphatidylethanolamine:lipid-A ethanolaminephosphotransferase	M00867	KDO2-lipid A modification pathway	http://www.genome.jp/dbget-bin/www_bget?ko:K03760	20930	24
K13727	pdc	phenolic acid decarboxylase [EC:4.1.1.-]	-	-	-	-	-	-	http://www.genome.jp/dbget-bin/www_bget?ko:K13727	11682	5
K21090	adrB	c-di-GMP phosphodiesterase [EC:3.1.4.52]	ko02026	Biofilm formation - Escherichia coli	3.1.4.52	Hydrolases;Acting on ester bonds;Phosphoric-diester hydrolases;cyclic bis(3'->5')diguanylate 3'-guanylylhydrolase	-	-	http://www.genome.jp/dbget-bin/www_bget?ko:K21090	50834	23
K09933	mtfA	MtfA peptidase	-	-	-	-	-	-	http://www.genome.jp/dbget-bin/www_bget?ko:K09933	22742	12
K01620	ltaE	threonine aldolase [EC:4.1.2.48]	ko00260;ko01100;ko01110;ko01120;ko01230	Glycine, serine and threonine metabolism;Metabolic pathways;Biosynthesis of secondary metabolites;Microbial metabolism in diverse environments;Biosynthesis of amino acids	4.1.2.48	Lyases;Carbon-carbon lyases;Aldehyde-lyases;L-threonine/L-allo-threonine acetaldehyde-lyase (glycine-forming)	-	-	http://www.genome.jp/dbget-bin/www_bget?ko:K01620	102992	38
K11202	fryB	fructose-like PTS system EIIB component [EC:2.7.1.-]	-	-	-	-	-	-	http://www.genome.jp/dbget-bin/www_bget?ko:K11202	14208	8
K18325	ramA	AraC family of transcriptional regulator, multidrug resistance transcriptional activator	-	-	-	-	-	-	http://www.genome.jp/dbget-bin/www_bget?ko:K18325	7594	7
K03582	recB	exodeoxyribonuclease V beta subunit [EC:3.1.11.5]	ko03440	Homologous recombination	3.1.11.5	Hydrolases;Acting on ester bonds;Exodeoxyribonucleases producing 5'-phosphomonoesters;exodeoxyribonuclease V	-	-	http://www.genome.jp/dbget-bin/www_bget?ko:K03582	71506	52
K00024	mdh	malate dehydrogenase [EC:1.1.1.37]	ko00020;ko00620;ko01200;ko01110;ko00680;ko00720;ko00630;ko00270;ko01120;ko01100;ko00710	Citrate cycle (TCA cycle);Pyruvate metabolism;Carbon metabolism;Biosynthesis of secondary metabolites;Methane metabolism;Carbon fixation pathways in prokaryotes;Glyoxylate and dicarboxylate metabolism;Cysteine and methionine metabolism;Microbial metabolism in diverse environments;Metabolic pathways;Carbon fixation in photosynthetic organisms	1.1.1.37	Oxidoreductases;Acting on the CH-OH group of donors;With NAD+ or NADP+ as acceptor;(S)-malate:NAD+ oxidoreductase	M00011;M00374;M00740;M00012;M00009;M00620;M00346;M00173;M00168	Citrate cycle, second carbon oxidation, 2-oxoglutarate => oxaloacetate;Dicarboxylate-hydroxybutyrate cycle;Methylaspartate cycle;Glyoxylate cycle;Citrate cycle (TCA cycle, Krebs cycle);Incomplete reductive citrate cycle, acetyl-CoA => oxoglutarate;Formaldehyde assimilation, serine pathway;Reductive citrate cycle (Arnon-Buchanan cycle);CAM (Crassulacean acid metabolism), dark	http://www.genome.jp/dbget-bin/www_bget?ko:K00024	80226	21
K05539	dusA	tRNA-dihydrouridine synthase A [EC:1.-.-.-]	-	-	-	-	-	-	http://www.genome.jp/dbget-bin/www_bget?ko:K05539	29992	20
K22186	xylD	xylonate dehydratase [EC:4.2.1.82]	ko01100;ko00040	Metabolic pathways;Pentose and glucuronate interconversions	4.2.1.82	Lyases;Carbon-oxygen lyases;Hydro-lyases;D-xylonate hydro-lyase (2-dehydro-3-deoxy-D-arabinonate-forming)	-	-	http://www.genome.jp/dbget-bin/www_bget?ko:K22186	134	6
K07726	K07726	putative transcriptional regulator	-	-	-	-	-	-	http://www.genome.jp/dbget-bin/www_bget?ko:K07726	44938	26
K18688	fadD19	3-oxocholest-4-en-26-oate---CoA ligase [EC:6.2.1.42]	-	-	6.2.1.42	Ligases;Forming carbon-sulfur bonds;Acid-thiol ligases;(25S)-3-oxocholest-4-en-26-oate:CoA ligase (AMP-forming)	-	-	http://www.genome.jp/dbget-bin/www_bget?ko:K18688	2742	5
K02492	hemA	glutamyl-tRNA reductase [EC:1.2.1.70]	ko01120;ko00860;ko01100;ko01240;ko01110	Microbial metabolism in diverse environments;Porphyrin metabolism;Metabolic pathways;Biosynthesis of cofactors;Biosynthesis of secondary metabolites	1.2.1.70	Oxidoreductases;Acting on the aldehyde or oxo group of donors;With NAD+ or NADP+ as acceptor;L-glutamate-semialdehyde:NADP+ oxidoreductase (L-glutamyl-tRNAGlu-forming)	M00121;M00926;M00846	Heme biosynthesis, plants and bacteria, glutamate => heme;Heme biosynthesis, bacteria, glutamyl-tRNA => coproporphyrin III => heme;Siroheme biosynthesis, glutamyl-tRNA => siroheme	http://www.genome.jp/dbget-bin/www_bget?ko:K02492	88914	26
K21700	bauB	beta-alanine degradation protein BauB	-	-	-	-	-	-	http://www.genome.jp/dbget-bin/www_bget?ko:K21700	106	2
K00956	cysN	sulfate adenylyltransferase subunit 1 [EC:2.7.7.4]	ko00920;ko00450;ko01120;ko00230;ko00261;ko01110;ko01100	Sulfur metabolism;Selenocompound metabolism;Microbial metabolism in diverse environments;Purine metabolism;Monobactam biosynthesis;Biosynthesis of secondary metabolites;Metabolic pathways	2.7.7.4	Transferases;Transferring phosphorus-containing groups;Nucleotidyltransferases;ATP:sulfate adenylyltransferase	M00176	Assimilatory sulfate reduction, sulfate => H2S	http://www.genome.jp/dbget-bin/www_bget?ko:K00956	30808	16
K01207	nagZ	beta-N-acetylhexosaminidase [EC:3.2.1.52]	ko00520;ko00531;ko01100;ko01501	Amino sugar and nucleotide sugar metabolism;Glycosaminoglycan degradation;Metabolic pathways;beta-Lactam resistance	3.2.1.52	Hydrolases;Glycosylases;Glycosidases, i.e. enzymes that hydrolyse O- and S-glycosyl compounds;beta-N-acetyl-D-hexosaminide N-acetylhexosaminohydrolase	-	-	http://www.genome.jp/dbget-bin/www_bget?ko:K01207	109778	38
K07284	srtA	sortase A [EC:3.4.22.70]	-	-	3.4.22.70	Hydrolases;Acting on peptide bonds (peptidases);Cysteine endopeptidases;sortase A	-	-	http://www.genome.jp/dbget-bin/www_bget?ko:K07284	171044	44
K02043	phnF	GntR family transcriptional regulator, phosphonate transport system regulatory protein	-	-	-	-	-	-	http://www.genome.jp/dbget-bin/www_bget?ko:K02043	24722	8
K11914	sfa2	sigma-54 dependent transcriptional regulator	-	-	-	-	-	-	http://www.genome.jp/dbget-bin/www_bget?ko:K11914	23710	20
K02895	RP-L24, MRPL24, rplX	large subunit ribosomal protein L24	ko03010	Ribosome	-	-	-	-	http://www.genome.jp/dbget-bin/www_bget?ko:K02895	35534	21
K02874	RP-L14, MRPL14, rplN	large subunit ribosomal protein L14	ko03010	Ribosome	-	-	-	-	http://www.genome.jp/dbget-bin/www_bget?ko:K02874	49544	12
K02961	RP-S17, MRPS17, rpsQ	small subunit ribosomal protein S17	ko03010	Ribosome	-	-	-	-	http://www.genome.jp/dbget-bin/www_bget?ko:K02961	36476	18
K10778	ada	AraC family transcriptional regulator, regulatory protein of adaptative response / methylated-DNA-[protein]-cysteine methyltransferase [EC:2.1.1.63]	-	-	2.1.1.63	Transferases;Transferring one-carbon groups;Methyltransferases;DNA-6-O-methylguanine/DNA-4-O-methylthymine:[protein]-L-cysteine S-methyltransferase	-	-	http://www.genome.jp/dbget-bin/www_bget?ko:K10778	77224	30
K02335	polA	DNA polymerase I [EC:2.7.7.7]	ko03440;ko03030;ko03420;ko03410	Homologous recombination;DNA replication;Nucleotide excision repair;Base excision repair	2.7.7.7	Transferases;Transferring phosphorus-containing groups;Nucleotidyltransferases;2'-deoxyribonucleoside-5'-triphosphate:DNA deoxynucleotidyltransferase (DNA-directed)	-	-	http://www.genome.jp/dbget-bin/www_bget?ko:K02335	173884	52
K10563	mutM, fpg	formamidopyrimidine-DNA glycosylase [EC:3.2.2.23 4.2.99.18]	ko03410	Base excision repair	4.2.99.18;3.2.2.23	Lyases;Carbon-oxygen lyases;Other carbon-oxygen lyases;DNA-(apurinic or apyrimidinic site) 5'-phosphomonoester-lyase;Hydrolases;Glycosylases;Hydrolysing N-glycosyl compounds;DNA glycohydrolase [2,6-diamino-4-hydroxy-5-(N-methyl)formamidopyrimide releasing]	-	-	http://www.genome.jp/dbget-bin/www_bget?ko:K10563	156688	31
K00859	coaE	dephospho-CoA kinase [EC:2.7.1.24]	ko00770;ko01100;ko01240	Pantothenate and CoA biosynthesis;Metabolic pathways;Biosynthesis of cofactors	2.7.1.24	Transferases;Transferring phosphorus-containing groups;Phosphotransferases with an alcohol group as acceptor;ATP:3'-dephospho-CoA 3'-phosphotransferase	M00120	Coenzyme A biosynthesis, pantothenate => CoA	http://www.genome.jp/dbget-bin/www_bget?ko:K00859	83392	34
K03694	clpA	ATP-dependent Clp protease ATP-binding subunit ClpA	-	-	-	-	-	-	http://www.genome.jp/dbget-bin/www_bget?ko:K03694	27796	13
K06957	tmcA	tRNA(Met) cytidine acetyltransferase [EC:2.3.1.193]	-	-	2.3.1.193	Transferases;Acyltransferases;Transferring groups other than aminoacyl groups;acetyl-CoA:[elongator tRNAMet]-cytidine34 N4-acetyltransferase (ATP-hydrolysing)	-	-	http://www.genome.jp/dbget-bin/www_bget?ko:K06957	26710	14
K12685	ssp	subtilase-type serine protease [EC:3.4.21.-]	-	-	-	-	-	-	http://www.genome.jp/dbget-bin/www_bget?ko:K12685	44244	62
K00655	plsC	1-acyl-sn-glycerol-3-phosphate acyltransferase [EC:2.3.1.51]	ko00561;ko01100;ko01110;ko00564	Glycerolipid metabolism;Metabolic pathways;Biosynthesis of secondary metabolites;Glycerophospholipid metabolism	2.3.1.51	Transferases;Acyltransferases;Transferring groups other than aminoacyl groups;acyl-CoA:1-acyl-sn-glycerol-3-phosphate 2-O-acyltransferase	M00089	Triacylglycerol biosynthesis	http://www.genome.jp/dbget-bin/www_bget?ko:K00655	118262	46
K03273	gmhB	D-glycero-D-manno-heptose 1,7-bisphosphate phosphatase [EC:3.1.3.82 3.1.3.83]	ko01250;ko00540;ko01100	Biosynthesis of nucleotide sugars;Lipopolysaccharide biosynthesis;Metabolic pathways	3.1.3.82;3.1.3.83	Hydrolases;Acting on ester bonds;Phosphoric-monoester hydrolases;D-glycero-beta-D-manno-heptose 1,7-bisphosphate 7-phosphohydrolase;Hydrolases;Acting on ester bonds;Phosphoric-monoester hydrolases;D-glycero-alpha-D-manno-heptose 1,7-bisphosphate 7-phosphohydrolase	M00064	ADP-L-glycero-D-manno-heptose biosynthesis	http://www.genome.jp/dbget-bin/www_bget?ko:K03273	19704	10
K01246	tag	DNA-3-methyladenine glycosylase I [EC:3.2.2.20]	ko03410	Base excision repair	3.2.2.20	Hydrolases;Glycosylases;Hydrolysing N-glycosyl compounds;alkylated-DNA glycohydrolase (releasing methyladenine and methylguanine)	-	-	http://www.genome.jp/dbget-bin/www_bget?ko:K01246	106502	37
K02517	lpxL, htrB	Kdo2-lipid IVA lauroyltransferase/acyltransferase [EC:2.3.1.241 2.3.1.-]	ko01100;ko00540	Metabolic pathways;Lipopolysaccharide biosynthesis	2.3.1.241	Transferases;Acyltransferases;Transferring groups other than aminoacyl groups;fatty acyl-[acyl-carrier protein]:alpha-Kdo-(2->4)-alpha-Kdo-(2->6)-[lipid IVA] O-acyltransferase	M00060;M00866	KDO2-lipid A biosynthesis, Raetz pathway, LpxL-LpxM type;KDO2-lipid A biosynthesis, Raetz pathway, non-LpxL-LpxM type	http://www.genome.jp/dbget-bin/www_bget?ko:K02517	38218	30
K03499	trkA, ktrA, ktrC	trk/ktr system potassium uptake protein	-	-	-	-	-	-	http://www.genome.jp/dbget-bin/www_bget?ko:K03499	120260	35
K00604	MTFMT, fmt	methionyl-tRNA formyltransferase [EC:2.1.2.9]	ko00670;ko00970;ko01100	One carbon pool by folate;Aminoacyl-tRNA biosynthesis;Metabolic pathways	2.1.2.9	Transferases;Transferring one-carbon groups;Hydroxymethyl-, formyl- and related transferases;10-formyltetrahydrofolate:L-methionyl-tRNA N-formyltransferase	-	-	http://www.genome.jp/dbget-bin/www_bget?ko:K00604	108108	43
K01462	PDF, def	peptide deformylase [EC:3.5.1.88]	-	-	3.5.1.88	Hydrolases;Acting on carbon-nitrogen bonds, other than peptide bonds;In linear amides;formyl-L-methionyl peptide amidohydrolase	-	-	http://www.genome.jp/dbget-bin/www_bget?ko:K01462	53878	33
K04096	smf	DNA processing protein	-	-	-	-	-	-	http://www.genome.jp/dbget-bin/www_bget?ko:K04096	393766	47
K07566	tsaC, rimN, SUA5, YRDC	L-threonylcarbamoyladenylate synthase [EC:2.7.7.87]	-	-	2.7.7.87	Transferases;Transferring phosphorus-containing groups;Nucleotidyltransferases;ATP:L-threonyl,HCO3- adenylyltransferase	-	-	http://www.genome.jp/dbget-bin/www_bget?ko:K07566	85764	33
K00344	qor, CRYZ	NADPH:quinone reductase [EC:1.6.5.5]	-	-	1.6.5.5	Oxidoreductases;Acting on NADH or NADPH;With a quinone or similar compound as acceptor;NADPH:quinone oxidoreductase	-	-	http://www.genome.jp/dbget-bin/www_bget?ko:K00344	138102	96
K00014	aroE	shikimate dehydrogenase [EC:1.1.1.25]	ko01110;ko01100;ko01230;ko00400;ko00999	Biosynthesis of secondary metabolites;Metabolic pathways;Biosynthesis of amino acids;Phenylalanine, tyrosine and tryptophan biosynthesis;Biosynthesis of various plant secondary metabolites	1.1.1.25	Oxidoreductases;Acting on the CH-OH group of donors;With NAD+ or NADP+ as acceptor;shikimate:NADP+ 3-oxidoreductase	M00022	Shikimate pathway, phosphoenolpyruvate + erythrose-4P => chorismate	http://www.genome.jp/dbget-bin/www_bget?ko:K00014	40474	19
K21137	triB	membrane fusion protein, multidrug efflux system	-	-	-	-	-	-	http://www.genome.jp/dbget-bin/www_bget?ko:K21137	20914	13
K21136	triA	membrane fusion protein, multidrug efflux system	-	-	-	-	-	-	http://www.genome.jp/dbget-bin/www_bget?ko:K21136	15606	7
K07002	RBBP9	serine hydrolase [EC:3.-.-.-]	-	-	-	-	-	-	http://www.genome.jp/dbget-bin/www_bget?ko:K07002	16124	16
K03560	tolR	biopolymer transport protein TolR	-	-	-	-	-	-	http://www.genome.jp/dbget-bin/www_bget?ko:K03560	18296	16
K22303	atsK	alkyl sulfatase [EC:1.14.11.77]	-	-	1.14.11.77	Oxidoreductases;Acting on paired donors, with incorporation or reduction of molecular oxygen;With 2-oxoglutarate as one donor, and incorporation of one atom of oxygen into each donor;primary alkyl sulfate ester, 2-oxoglutarate:oxygen oxidoreductase (sulfate-hydrolyzing)	-	-	http://www.genome.jp/dbget-bin/www_bget?ko:K22303	8524	12
K15554	ssuC	sulfonate transport system permease protein	ko00920;ko02010	Sulfur metabolism;ABC transporters	-	-	-	-	http://www.genome.jp/dbget-bin/www_bget?ko:K15554	49574	46
K15555	ssuB	sulfonate transport system ATP-binding protein [EC:7.6.2.14]	ko02010;ko00920	ABC transporters;Sulfur metabolism	7.6.2.14	Translocases;Catalysing the translocation of other compounds;Linked to the hydrolysis of a nucleoside triphosphate;ATP phosphohydrolase (ABC-type, aliphatic sulfonate-importing)	-	-	http://www.genome.jp/dbget-bin/www_bget?ko:K15555	50754	43
K01414	prlC	oligopeptidase A [EC:3.4.24.70]	-	-	3.4.24.70	Hydrolases;Acting on peptide bonds (peptidases);Metalloendopeptidases;oligopeptidase A	-	-	http://www.genome.jp/dbget-bin/www_bget?ko:K01414	56254	23
K07070	K07070	uncharacterized protein	-	-	-	-	-	-	http://www.genome.jp/dbget-bin/www_bget?ko:K07070	6074	10
K00981	E2.7.7.41, CDS1, CDS2, cdsA	phosphatidate cytidylyltransferase [EC:2.7.7.41]	ko04070;ko01100;ko01110;ko00564	Phosphatidylinositol signaling system;Metabolic pathways;Biosynthesis of secondary metabolites;Glycerophospholipid metabolism	2.7.7.41	Transferases;Transferring phosphorus-containing groups;Nucleotidyltransferases;CTP:phosphatidate cytidylyltransferase	M00093	Phosphatidylethanolamine (PE) biosynthesis, PA => PS => PE	http://www.genome.jp/dbget-bin/www_bget?ko:K00981	69604	41
K05851	cyaA	adenylate cyclase, class 1 [EC:4.6.1.1]	ko01100;ko00230;ko02026;ko05111	Metabolic pathways;Purine metabolism;Biofilm formation - Escherichia coli;Biofilm formation - Vibrio cholerae	4.6.1.1	Lyases;Phosphorus-oxygen lyases;Phosphorus-oxygen lyases (only sub-subclass identified to date);ATP diphosphate-lyase (cyclizing 3',5'-cyclic-AMP-forming)	-	-	http://www.genome.jp/dbget-bin/www_bget?ko:K05851	56768	16
K06140	rnk	regulator of nucleoside diphosphate kinase	-	-	-	-	-	-	http://www.genome.jp/dbget-bin/www_bget?ko:K06140	29120	18
K06202	cyaY	iron-sulfur cluster assembly protein CyaY	-	-	-	-	-	-	http://www.genome.jp/dbget-bin/www_bget?ko:K06202	8920	14
K01778	dapF	diaminopimelate epimerase [EC:5.1.1.7]	ko01230;ko00300;ko01120;ko01100;ko01110;ko00470	Biosynthesis of amino acids;Lysine biosynthesis;Microbial metabolism in diverse environments;Metabolic pathways;Biosynthesis of secondary metabolites;D-Amino acid metabolism	5.1.1.7	Isomerases;Racemases and epimerases;Acting on amino acids and derivatives;LL-2,6-diaminoheptanedioate 2-epimerase	M00525;M00016;M00527	Lysine biosynthesis, acetyl-DAP pathway, aspartate => lysine;Lysine biosynthesis, succinyl-DAP pathway, aspartate => lysine;Lysine biosynthesis, DAP aminotransferase pathway, aspartate => lysine	http://www.genome.jp/dbget-bin/www_bget?ko:K01778	79094	48
K09921	K09921	uncharacterized protein	-	-	-	-	-	-	http://www.genome.jp/dbget-bin/www_bget?ko:K09921	31946	14
K03733	xerC	integrase/recombinase XerC	-	-	-	-	-	-	http://www.genome.jp/dbget-bin/www_bget?ko:K03733	93222	41
K20862	yigB	FMN hydrolase / 5-amino-6-(5-phospho-D-ribitylamino)uracil phosphatase [EC:3.1.3.102 3.1.3.104]	ko01110;ko01240;ko01100;ko00740	Biosynthesis of secondary metabolites;Biosynthesis of cofactors;Metabolic pathways;Riboflavin metabolism	3.1.3.102;3.1.3.104	Hydrolases;Acting on ester bonds;Phosphoric-monoester hydrolases;FMN phosphohydrolase;Hydrolases;Acting on ester bonds;Phosphoric-monoester hydrolases;5-amino-6-(5-phospho-D-ribitylamino)uracil phosphohydrolase	M00125	Riboflavin biosynthesis, plants and bacteria, GTP => riboflavin/FMN/FAD	http://www.genome.jp/dbget-bin/www_bget?ko:K20862	29082	13
K09806	ubiK	ubiquinone biosynthesis accessory factor UbiK	-	-	-	-	-	-	http://www.genome.jp/dbget-bin/www_bget?ko:K09806	7870	10
K07391	comM	magnesium chelatase family protein	-	-	-	-	-	-	http://www.genome.jp/dbget-bin/www_bget?ko:K07391	49252	33
K11912	ppkA	serine/threonine-protein kinase PpkA [EC:2.7.11.1]	ko03070;ko02025	Bacterial secretion system;Biofilm formation - Pseudomonas aeruginosa	2.7.11.1	Transferases;Transferring phosphorus-containing groups;Protein-serine/threonine kinases;ATP:protein phosphotransferase (non-specific)	-	-	http://www.genome.jp/dbget-bin/www_bget?ko:K11912	28222	16
K03327	TC.MATE, SLC47A, norM, mdtK, dinF	multidrug resistance protein, MATE family	-	-	-	-	-	-	http://www.genome.jp/dbget-bin/www_bget?ko:K03327	127310	66
K01775	alr	alanine racemase [EC:5.1.1.1]	ko01502;ko00470;ko01100	Vancomycin resistance;D-Amino acid metabolism;Metabolic pathways	5.1.1.1	Isomerases;Racemases and epimerases;Acting on amino acids and derivatives;alanine racemase	-	-	http://www.genome.jp/dbget-bin/www_bget?ko:K01775	158932	48
K06940	K06940	uncharacterized protein	-	-	-	-	-	-	http://www.genome.jp/dbget-bin/www_bget?ko:K06940	36720	44
K06995	K06995	uncharacterized protein	-	-	-	-	-	-	http://www.genome.jp/dbget-bin/www_bget?ko:K06995	17574	23
K07326	fhaC	hemolysin activation/secretion protein	ko05133	Pertussis	-	-	-	-	http://www.genome.jp/dbget-bin/www_bget?ko:K07326	24400	40
K11937	pgaD	biofilm PGA synthesis protein PgaD	ko00543;ko02026	Exopolysaccharide biosynthesis;Biofilm formation - Escherichia coli	-	-	-	-	http://www.genome.jp/dbget-bin/www_bget?ko:K11937	11464	10
K11931	pgaB	poly-beta-1,6-N-acetyl-D-glucosamine N-deacetylase [EC:3.5.1.-]	ko02026	Biofilm formation - Escherichia coli	-	-	-	-	http://www.genome.jp/dbget-bin/www_bget?ko:K11931	28970	20
K21470	ycbB	L,D-transpeptidase YcbB	-	-	-	-	-	-	http://www.genome.jp/dbget-bin/www_bget?ko:K21470	39692	44
K00526	E1.17.4.1B, nrdB, nrdF	ribonucleoside-diphosphate reductase beta chain [EC:1.17.4.1]	ko01232;ko01100;ko00230;ko00240	Nucleotide metabolism;Metabolic pathways;Purine metabolism;Pyrimidine metabolism	1.17.4.1	Oxidoreductases;Acting on CH or CH2 groups;With a disulfide as acceptor;2'-deoxyribonucleoside-5'-diphosphate:thioredoxin-disulfide 2'-oxidoreductase	M00053;M00938	Deoxyribonucleotide biosynthesis, ADP/GDP/CDP/UDP => dATP/dGTP/dCTP/dUTP;Pyrimidine deoxyribonucleotide biosynthesis, UDP => dTTP	http://www.genome.jp/dbget-bin/www_bget?ko:K00526	125854	43
K15834	hycH	formate hydrogenlyase maturation protein HycH	-	-	-	-	-	-	http://www.genome.jp/dbget-bin/www_bget?ko:K15834	10992	4
K15832	hycG	formate hydrogenlyase subunit 7	-	-	-	-	-	-	http://www.genome.jp/dbget-bin/www_bget?ko:K15832	18812	4
K12143	hyfH	hydrogenase-4 component H	-	-	-	-	-	-	http://www.genome.jp/dbget-bin/www_bget?ko:K12143	1684	2
K04033	eutR	AraC family transcriptional regulator, ethanolamine operon transcriptional activator	-	-	-	-	-	-	http://www.genome.jp/dbget-bin/www_bget?ko:K04033	3942	2
K11893	impJ, vasE	type VI secretion system protein ImpJ	ko02025	Biofilm formation - Pseudomonas aeruginosa	-	-	-	-	http://www.genome.jp/dbget-bin/www_bget?ko:K11893	68090	36
K03977	engA, der	GTPase	-	-	-	-	-	-	http://www.genome.jp/dbget-bin/www_bget?ko:K03977	129028	30
K13936	mdcF	malonate transporter and related proteins	-	-	-	-	-	-	http://www.genome.jp/dbget-bin/www_bget?ko:K13936	44172	26
K11391	rlmG	23S rRNA (guanine1835-N2)-methyltransferase [EC:2.1.1.174]	-	-	2.1.1.174	Transferases;Transferring one-carbon groups;Methyltransferases;S-adenosyl-L-methionine:23S rRNA (guanine1835-N2)-methyltransferase	-	-	http://www.genome.jp/dbget-bin/www_bget?ko:K11391	34318	13
K00688	PYG, glgP	glycogen phosphorylase [EC:2.4.1.1]	ko02026;ko04910;ko04931;ko04922;ko01100;ko04217;ko00500;ko01110	Biofilm formation - Escherichia coli;Insulin signaling pathway;Insulin resistance;Glucagon signaling pathway;Metabolic pathways;Necroptosis;Starch and sucrose metabolism;Biosynthesis of secondary metabolites	2.4.1.1	Transferases;Glycosyltransferases;Hexosyltransferases;(1->4)-alpha-D-glucan:phosphate alpha-D-glucosyltransferase	M00855	Glycogen degradation, glycogen => glucose-6P	http://www.genome.jp/dbget-bin/www_bget?ko:K00688	211566	44
K03671	trxA	thioredoxin 1	ko05418;ko04621;ko05132;ko05012	Fluid shear stress and atherosclerosis;NOD-like receptor signaling pathway;Salmonella infection;Parkinson disease	-	-	-	-	http://www.genome.jp/dbget-bin/www_bget?ko:K03671	134600	57
K02259	COX15, ctaA	heme a synthase [EC:1.17.99.9]	ko00190;ko02020;ko00860;ko01100;ko04714;ko01240;ko01110	Oxidative phosphorylation;Two-component system;Porphyrin metabolism;Metabolic pathways;Thermogenesis;Biosynthesis of cofactors;Biosynthesis of secondary metabolites	1.17.99.9	Oxidoreductases;Acting on CH or CH2 groups;With unknown physiological acceptors;ferroheme o:acceptor C-81-oxidoreductase (heme a-forming)	M00154	Cytochrome c oxidase	http://www.genome.jp/dbget-bin/www_bget?ko:K02259	72792	25
K03521	fixA, etfB	electron transfer flavoprotein beta subunit	-	-	-	-	-	-	http://www.genome.jp/dbget-bin/www_bget?ko:K03521	61154	13
K02013	ABC.FEV.A	iron complex transport system ATP-binding protein [EC:7.2.2.-]	-	-	-	-	-	-	http://www.genome.jp/dbget-bin/www_bget?ko:K02013	125106	60
K19300	aph3-II	aminoglycoside 3'-phosphotransferase II [EC:2.7.1.95]	-	-	2.7.1.95	Transferases;Transferring phosphorus-containing groups;Phosphotransferases with an alcohol group as acceptor;ATP:kanamycin 3'-O-phosphotransferase	-	-	http://www.genome.jp/dbget-bin/www_bget?ko:K19300	12660	8
K00174	korA, oorA, oforA	2-oxoglutarate/2-oxoacid ferredoxin oxidoreductase subunit alpha [EC:1.2.7.3 1.2.7.11]	ko01110;ko00650;ko01200;ko00620;ko00010;ko00020;ko01120;ko01100;ko00720	Biosynthesis of secondary metabolites;Butanoate metabolism;Carbon metabolism;Pyruvate metabolism;Glycolysis / Gluconeogenesis;Citrate cycle (TCA cycle);Microbial metabolism in diverse environments;Metabolic pathways;Carbon fixation pathways in prokaryotes	1.2.7.3;1.2.7.11	Oxidoreductases;Acting on the aldehyde or oxo group of donors;With an iron-sulfur protein as acceptor;2-oxoglutarate:ferredoxin oxidoreductase (decarboxylating);Oxidoreductases;Acting on the aldehyde or oxo group of donors;With an iron-sulfur protein as acceptor;2-oxocarboxylate:ferredoxin 2-oxidoreductase (decarboxylating, CoA-acylating)	M00011;M00620;M00009;M00173	Citrate cycle, second carbon oxidation, 2-oxoglutarate => oxaloacetate;Incomplete reductive citrate cycle, acetyl-CoA => oxoglutarate;Citrate cycle (TCA cycle, Krebs cycle);Reductive citrate cycle (Arnon-Buchanan cycle)	http://www.genome.jp/dbget-bin/www_bget?ko:K00174	32	2
K00523	ascD, ddhD, rfbI	CDP-4-dehydro-6-deoxyglucose reductase, E3 [EC:1.17.1.1]	ko01250;ko00541;ko01100;ko00520	Biosynthesis of nucleotide sugars;O-Antigen nucleotide sugar biosynthesis;Metabolic pathways;Amino sugar and nucleotide sugar metabolism	1.17.1.1	Oxidoreductases;Acting on CH or CH2 groups;With NAD+ or NADP+ as acceptor;CDP-4-dehydro-3,6-dideoxy-D-glucose:NAD(P)+ 3-oxidoreductase	-	-	http://www.genome.jp/dbget-bin/www_bget?ko:K00523	11044	10
K07232	CHAC, chaC	glutathione-specific gamma-glutamylcyclotransferase [EC:4.3.2.7]	ko01100;ko00480	Metabolic pathways;Glutathione metabolism	4.3.2.7	Lyases;Carbon-nitrogen lyases;Amidine-lyases;glutathione gamma-glutamyl cyclotransferase (5-oxo-L-proline producing)	-	-	http://www.genome.jp/dbget-bin/www_bget?ko:K07232	23514	16
K02445	glpT	MFS transporter, OPA family, glycerol-3-phosphate transporter	-	-	-	-	-	-	http://www.genome.jp/dbget-bin/www_bget?ko:K02445	39060	18
K02415	fliL	flagellar protein FliL	ko02040	Flagellar assembly	-	-	-	-	http://www.genome.jp/dbget-bin/www_bget?ko:K02415	23814	23
K13926	rbbA	ribosome-dependent ATPase	-	-	-	-	-	-	http://www.genome.jp/dbget-bin/www_bget?ko:K13926	17280	31
K01993	ABC-2.TX	HlyD family secretion protein	-	-	-	-	-	-	http://www.genome.jp/dbget-bin/www_bget?ko:K01993	38242	26
K01934	MTHFS	5-formyltetrahydrofolate cyclo-ligase [EC:6.3.3.2]	ko01100;ko00670	Metabolic pathways;One carbon pool by folate	6.3.3.2	Ligases;Forming carbon-nitrogen bonds;Cyclo-ligases;5-formyltetrahydrofolate cyclo-ligase (ADP-forming)	-	-	http://www.genome.jp/dbget-bin/www_bget?ko:K01934	88836	28
K09892	zapB	cell division protein ZapB	-	-	-	-	-	-	http://www.genome.jp/dbget-bin/www_bget?ko:K09892	4480	6
K09895	K09895	uncharacterized protein	-	-	-	-	-	-	http://www.genome.jp/dbget-bin/www_bget?ko:K09895	23018	11
K01262	pepP	Xaa-Pro aminopeptidase [EC:3.4.11.9]	-	-	3.4.11.9	Hydrolases;Acting on peptide bonds (peptidases);Aminopeptidases;Xaa-Pro aminopeptidase	-	-	http://www.genome.jp/dbget-bin/www_bget?ko:K01262	79784	53
K18800	ubiI	2-polyprenylphenol 6-hydroxylase [EC:1.14.13.240]	ko00130;ko01100;ko01240;ko01110	Ubiquinone and other terpenoid-quinone biosynthesis;Metabolic pathways;Biosynthesis of cofactors;Biosynthesis of secondary metabolites	1.14.13.240	Oxidoreductases;Acting on paired donors, with incorporation or reduction of molecular oxygen;With NADH or NADPH as one donor, and incorporation of one atom of oxygen into the other donor;2-(all-trans-polyprenyl)phenol,NADPH:oxygen oxidoreductase (6-hydroxylating)	M00117	Ubiquinone biosynthesis, prokaryotes, chorismate (+ polyprenyl-PP) => ubiquinol	http://www.genome.jp/dbget-bin/www_bget?ko:K18800	28412	14
K02906	RP-L3, MRPL3, rplC	large subunit ribosomal protein L3	ko03010	Ribosome	-	-	-	-	http://www.genome.jp/dbget-bin/www_bget?ko:K02906	81930	21
K18141	acrE	membrane fusion protein, multidrug efflux system	-	-	-	-	M00696	Multidrug resistance, efflux pump AcrEF-TolC	http://www.genome.jp/dbget-bin/www_bget?ko:K18141	7098	3
K07068	K07068	uncharacterized protein	-	-	-	-	-	-	http://www.genome.jp/dbget-bin/www_bget?ko:K07068	3736	10
K02982	RP-S3, rpsC	small subunit ribosomal protein S3	ko03010	Ribosome	-	-	-	-	http://www.genome.jp/dbget-bin/www_bget?ko:K02982	86994	20
K06919	K06919	putative DNA primase/helicase	-	-	-	-	-	-	http://www.genome.jp/dbget-bin/www_bget?ko:K06919	191826	114
K23997	nnr	ADP-dependent NAD(P)H-hydrate dehydratase / NAD(P)H-hydrate epimerase [EC:4.2.1.136 5.1.99.6]	-	-	5.1.99.6;4.2.1.136	Isomerases;Racemases and epimerases;Acting on other compounds;(6R)-6beta-hydroxy-1,4,5,6-tetrahydronicotinamide-adenine dinucleotide 6-epimerase;Lyases;Carbon-oxygen lyases;Hydro-lyases;(6S)-6beta-hydroxy-1,4,5,6-tetrahydronicotinamide-adenine-dinucleotide hydro-lyase (ADP-hydrolysing NADH-forming)	-	-	http://www.genome.jp/dbget-bin/www_bget?ko:K23997	30506	21
K17060	aauS	two-component system, sensor histidine kinase AauS [EC:2.7.13.3]	ko02020	Two-component system	2.7.13.3	Transferases;Transferring phosphorus-containing groups;Protein-histidine kinases;ATP:protein-L-histidine N-phosphotransferase	-	-	http://www.genome.jp/dbget-bin/www_bget?ko:K17060	22728	14
K16872	E2.3.1.207	beta-ketodecanoyl-[acyl-carrier-protein] synthase [EC:2.3.1.207]	-	-	2.3.1.207	Transferases;Acyltransferases;Transferring groups other than aminoacyl groups;octanoyl-CoA:malonyl-[acyl-carrier protein] C-heptanoylltransferase (decarboxylating, CoA-forming)	-	-	http://www.genome.jp/dbget-bin/www_bget?ko:K16872	7774	6
K03578	hrpA	ATP-dependent helicase HrpA [EC:3.6.4.13]	-	-	3.6.4.13	Hydrolases;Acting on acid anhydrides;Acting on acid anhydrides to facilitate cellular and subcellular movement;ATP phosphohydrolase (RNA helix unwinding)	-	-	http://www.genome.jp/dbget-bin/www_bget?ko:K03578	134506	33
K03219	yscC, sctC, ssaC	type III secretion protein C	ko03070	Bacterial secretion system	-	-	M00542	EHEC/EPEC pathogenicity signature, T3SS and effectors	http://www.genome.jp/dbget-bin/www_bget?ko:K03219	31456	36
K00826	E2.6.1.42, ilvE	branched-chain amino acid aminotransferase [EC:2.6.1.42]	ko01230;ko01210;ko00280;ko00270;ko00770;ko01100;ko00966;ko00290;ko01110;ko01240	Biosynthesis of amino acids;2-Oxocarboxylic acid metabolism;Valine, leucine and isoleucine degradation;Cysteine and methionine metabolism;Pantothenate and CoA biosynthesis;Metabolic pathways;Glucosinolate biosynthesis;Valine, leucine and isoleucine biosynthesis;Biosynthesis of secondary metabolites;Biosynthesis of cofactors	2.6.1.42	Transferases;Transferring nitrogenous groups;Transaminases;branched-chain-amino-acid:2-oxoglutarate aminotransferase	M00019;M00036;M00570;M00119	Valine/isoleucine biosynthesis, pyruvate => valine / 2-oxobutanoate => isoleucine;Leucine degradation, leucine => acetoacetate + acetyl-CoA;Isoleucine biosynthesis, threonine => 2-oxobutanoate => isoleucine;Pantothenate biosynthesis, valine/L-aspartate => pantothenate	http://www.genome.jp/dbget-bin/www_bget?ko:K00826	119282	45
K09888	zapA	cell division protein ZapA	-	-	-	-	-	-	http://www.genome.jp/dbget-bin/www_bget?ko:K09888	11160	15
K08997	SELENOO, selO	serine/tyrosine/threonine adenylyltransferase [EC:2.7.7.-]	-	-	-	-	-	-	http://www.genome.jp/dbget-bin/www_bget?ko:K08997	43372	23
K18831	higA	HTH-type transcriptional regulator / antitoxin HigA	-	-	-	-	-	-	http://www.genome.jp/dbget-bin/www_bget?ko:K18831	62616	22
K19166	higB	mRNA interferase HigB [EC:3.1.-.-]	-	-	-	-	-	-	http://www.genome.jp/dbget-bin/www_bget?ko:K19166	6984	17
K02078	acpP	acyl carrier protein	ko01100;ko01110;ko00998	Metabolic pathways;Biosynthesis of secondary metabolites;Biosynthesis of various antibiotics	-	-	M00848	Aurachin biosynthesis, anthranilate => aurachin A	http://www.genome.jp/dbget-bin/www_bget?ko:K02078	39750	54
K07107	ybgC	acyl-CoA thioester hydrolase [EC:3.1.2.-]	-	-	-	-	-	-	http://www.genome.jp/dbget-bin/www_bget?ko:K07107	67298	53
K00647	fabB	3-oxoacyl-[acyl-carrier-protein] synthase I [EC:2.3.1.41]	ko00780;ko00061;ko01240;ko01100;ko01212	Biotin metabolism;Fatty acid biosynthesis;Biosynthesis of cofactors;Metabolic pathways;Fatty acid metabolism	2.3.1.41	Transferases;Acyltransferases;Transferring groups other than aminoacyl groups;acyl-[acyl-carrier protein]:malonyl-[acyl-carrier protein] C-acyltransferase (decarboxylating)	M00572;M00083	Pimeloyl-ACP biosynthesis, BioC-BioH pathway, malonyl-ACP => pimeloyl-ACP;Fatty acid biosynthesis, elongation	http://www.genome.jp/dbget-bin/www_bget?ko:K00647	72384	35
K23059	artP, artI	arginine/lysine/histidine transporter system substrate-binding protein	ko02010	ABC transporters	-	-	-	-	http://www.genome.jp/dbget-bin/www_bget?ko:K23059	25400	5
K00058	serA, PHGDH	D-3-phosphoglycerate dehydrogenase / 2-oxoglutarate reductase [EC:1.1.1.95 1.1.1.399]	ko01200;ko01110;ko00680;ko01230;ko01120;ko00270;ko00260;ko01100	Carbon metabolism;Biosynthesis of secondary metabolites;Methane metabolism;Biosynthesis of amino acids;Microbial metabolism in diverse environments;Cysteine and methionine metabolism;Glycine, serine and threonine metabolism;Metabolic pathways	1.1.1.399;1.1.1.95	Oxidoreductases;Acting on the CH-OH group of donors;With NAD+ or NADP+ as acceptor;(R)-2-hydroxyglutarate:NAD+ 2-oxidireductase;Oxidoreductases;Acting on the CH-OH group of donors;With NAD+ or NADP+ as acceptor;3-phospho-D-glycerate:NAD+ 2-oxidoreductase	M00020	Serine biosynthesis, glycerate-3P => serine	http://www.genome.jp/dbget-bin/www_bget?ko:K00058	153518	57
K00537	arsC	arsenate reductase (glutaredoxin) [EC:1.20.4.1]	-	-	1.20.4.1	Oxidoreductases;Acting on phosphorus or arsenic in donors;With disulfide as acceptor;arsenate:glutathione/glutaredoxin oxidoreductase	-	-	http://www.genome.jp/dbget-bin/www_bget?ko:K00537	39282	41
K01142	E3.1.11.2, xthA	exodeoxyribonuclease III [EC:3.1.11.2]	ko03410	Base excision repair	3.1.11.2	Hydrolases;Acting on ester bonds;Exodeoxyribonucleases producing 5'-phosphomonoesters;exodeoxyribonuclease III	-	-	http://www.genome.jp/dbget-bin/www_bget?ko:K01142	171006	43
K03929	pnbA	para-nitrobenzyl esterase [EC:3.1.1.-]	-	-	-	-	-	-	http://www.genome.jp/dbget-bin/www_bget?ko:K03929	18506	13
K01869	LARS, leuS	leucyl-tRNA synthetase [EC:6.1.1.4]	ko00970	Aminoacyl-tRNA biosynthesis	6.1.1.4	Ligases;Forming carbon-oxygen bonds;Ligases forming aminoacyl-tRNA and related compounds;L-leucine:tRNALeu ligase (AMP-forming)	-	-	http://www.genome.jp/dbget-bin/www_bget?ko:K01869	91244	58
K00266	gltD	glutamate synthase (NADPH) small chain [EC:1.4.1.13]	ko01120;ko01100;ko01110;ko00250;ko00910;ko01230	Microbial metabolism in diverse environments;Metabolic pathways;Biosynthesis of secondary metabolites;Alanine, aspartate and glutamate metabolism;Nitrogen metabolism;Biosynthesis of amino acids	1.4.1.13	Oxidoreductases;Acting on the CH-NH2 group of donors;With NAD+ or NADP+ as acceptor;L-glutamate:NADP+ oxidoreductase (transaminating)	-	-	http://www.genome.jp/dbget-bin/www_bget?ko:K00266	112644	31
K11617	liaS	two-component system, NarL family, sensor histidine kinase LiaS [EC:2.7.13.3]	ko02020	Two-component system	2.7.13.3	Transferases;Transferring phosphorus-containing groups;Protein-histidine kinases;ATP:protein-L-histidine N-phosphotransferase	-	-	http://www.genome.jp/dbget-bin/www_bget?ko:K11617	21112	7
K11618	liaR	two-component system, NarL family, response regulator LiaR	ko02020	Two-component system	-	-	-	-	http://www.genome.jp/dbget-bin/www_bget?ko:K11618	17306	7
K09963	K09963	uncharacterized protein	-	-	-	-	-	-	http://www.genome.jp/dbget-bin/www_bget?ko:K09963	49108	21
K02424	fliY, tcyA	L-cystine transport system substrate-binding protein	ko02010;ko02040	ABC transporters;Flagellar assembly	-	-	-	-	http://www.genome.jp/dbget-bin/www_bget?ko:K02424	62392	25
K10009	tcyB, yecS	L-cystine transport system permease protein	ko02010	ABC transporters	-	-	-	-	http://www.genome.jp/dbget-bin/www_bget?ko:K10009	34670	18
K10010	tcyC, yecC	L-cystine transport system ATP-binding protein [EC:7.4.2.1]	ko02010	ABC transporters	7.4.2.1	Translocases;Catalysing the translocation of amino acids and peptides;Linked to the hydrolysis of a nucleoside triphosphate;ATP phosphohydrolase (ABC-type, polar-amino-acid-importing)	-	-	http://www.genome.jp/dbget-bin/www_bget?ko:K10010	34364	15
K02015	ABC.FEV.P	iron complex transport system permease protein	-	-	-	-	-	-	http://www.genome.jp/dbget-bin/www_bget?ko:K02015	101142	57
K02016	ABC.FEV.S	iron complex transport system substrate-binding protein	-	-	-	-	-	-	http://www.genome.jp/dbget-bin/www_bget?ko:K02016	152834	87
K20542	bcsZ	endoglucanase [EC:3.2.1.4]	-	-	3.2.1.4	Hydrolases;Glycosylases;Glycosidases, i.e. enzymes that hydrolyse O- and S-glycosyl compounds;4-beta-D-glucan 4-glucanohydrolase	-	-	http://www.genome.jp/dbget-bin/www_bget?ko:K20542	46408	21
K02342	dnaQ	DNA polymerase III subunit epsilon [EC:2.7.7.7]	ko03430;ko03030;ko03440	Mismatch repair;DNA replication;Homologous recombination	2.7.7.7	Transferases;Transferring phosphorus-containing groups;Nucleotidyltransferases;2'-deoxyribonucleoside-5'-triphosphate:DNA deoxynucleotidyltransferase (DNA-directed)	-	-	http://www.genome.jp/dbget-bin/www_bget?ko:K02342	327356	82
K21064	ycsE, yitU, ywtE	5-amino-6-(5-phospho-D-ribitylamino)uracil phosphatase [EC:3.1.3.104]	ko00740;ko01100;ko01240;ko01110	Riboflavin metabolism;Metabolic pathways;Biosynthesis of cofactors;Biosynthesis of secondary metabolites	3.1.3.104	Hydrolases;Acting on ester bonds;Phosphoric-monoester hydrolases;5-amino-6-(5-phospho-D-ribitylamino)uracil phosphohydrolase	M00125	Riboflavin biosynthesis, plants and bacteria, GTP => riboflavin/FMN/FAD	http://www.genome.jp/dbget-bin/www_bget?ko:K21064	76730	10
K02564	nagB, GNPDA	glucosamine-6-phosphate deaminase [EC:3.5.99.6]	ko01100;ko00520	Metabolic pathways;Amino sugar and nucleotide sugar metabolism	3.5.99.6	Hydrolases;Acting on carbon-nitrogen bonds, other than peptide bonds;In other compounds;2-amino-2-deoxy-alpha-D-glucose-6-phosphate aminohydrolase (ketol isomerizing)	-	-	http://www.genome.jp/dbget-bin/www_bget?ko:K02564	38606	42
K10038	glnQ	glutamine transport system ATP-binding protein [EC:7.4.2.1]	ko02010	ABC transporters	7.4.2.1	Translocases;Catalysing the translocation of amino acids and peptides;Linked to the hydrolysis of a nucleoside triphosphate;ATP phosphohydrolase (ABC-type, polar-amino-acid-importing)	-	-	http://www.genome.jp/dbget-bin/www_bget?ko:K10038	29710	14
K10036	glnH	glutamine transport system substrate-binding protein	ko02010	ABC transporters	-	-	-	-	http://www.genome.jp/dbget-bin/www_bget?ko:K10036	45910	30
K01271	pepQ	Xaa-Pro dipeptidase [EC:3.4.13.9]	-	-	3.4.13.9	Hydrolases;Acting on peptide bonds (peptidases);Dipeptidases;Xaa-Pro dipeptidase	-	-	http://www.genome.jp/dbget-bin/www_bget?ko:K01271	52568	29
K25671	fusC	fructooligosaccharide transport system permease protein	-	-	-	-	-	-	http://www.genome.jp/dbget-bin/www_bget?ko:K25671	9814	2
K25672	fusB	fructooligosaccharide transport system permease protein	-	-	-	-	-	-	http://www.genome.jp/dbget-bin/www_bget?ko:K25672	10306	2
K25670	fusA	fructooligosaccharide transport system substrate-binding protein	-	-	-	-	-	-	http://www.genome.jp/dbget-bin/www_bget?ko:K25670	13302	2
K01193	INV, sacA	beta-fructofuranosidase [EC:3.2.1.26]	ko00052;ko00500;ko01100;ko01110	Galactose metabolism;Starch and sucrose metabolism;Metabolic pathways;Biosynthesis of secondary metabolites	3.2.1.26	Hydrolases;Glycosylases;Glycosidases, i.e. enzymes that hydrolyse O- and S-glycosyl compounds;beta-D-fructofuranoside fructohydrolase	-	-	http://www.genome.jp/dbget-bin/www_bget?ko:K01193	106206	33
K07456	mutS2	DNA mismatch repair protein MutS2	ko03430	Mismatch repair	-	-	-	-	http://www.genome.jp/dbget-bin/www_bget?ko:K07456	50144	27
K07012	cas3	CRISPR-associated endonuclease/helicase Cas3 [EC:3.1.-.- 5.6.2.4]	-	-	5.6.2.4	Isomerases;Isomerases altering macromolecular conformation;Enzymes altering nucleic acid conformation;DNA 3'-5' helicase (ATP-hydrolysing)	-	-	http://www.genome.jp/dbget-bin/www_bget?ko:K07012	27070	10
K19123	casA, cse1	CRISPR system Cascade subunit CasA	-	-	-	-	-	-	http://www.genome.jp/dbget-bin/www_bget?ko:K19123	14254	1
K19124	casC, cse4	CRISPR system Cascade subunit CasC	-	-	-	-	-	-	http://www.genome.jp/dbget-bin/www_bget?ko:K19124	11310	1
K19125	casD, cse5	CRISPR system Cascade subunit CasD	-	-	-	-	-	-	http://www.genome.jp/dbget-bin/www_bget?ko:K19125	8994	2
K19126	casE, cse3	CRISPR system Cascade subunit CasE	-	-	-	-	-	-	http://www.genome.jp/dbget-bin/www_bget?ko:K19126	8474	1
K15342	cas1	CRISP-associated protein Cas1	-	-	-	-	-	-	http://www.genome.jp/dbget-bin/www_bget?ko:K15342	18614	7
K09951	cas2	CRISPR-associated protein Cas2	-	-	-	-	-	-	http://www.genome.jp/dbget-bin/www_bget?ko:K09951	10506	3
K20276	bapA	large repetitive protein	ko02024	Quorum sensing	-	-	-	-	http://www.genome.jp/dbget-bin/www_bget?ko:K20276	291070	349
K07485	K07485	transposase	-	-	-	-	-	-	http://www.genome.jp/dbget-bin/www_bget?ko:K07485	504018	43
K06146	idnR, gntH	LacI family transcriptional regulator, gluconate utilization system Gnt-II transcriptional activator	-	-	-	-	-	-	http://www.genome.jp/dbget-bin/www_bget?ko:K06146	16430	6
K25525	pvcD	paerucumarin biosynthesis protein PvcD	ko00997	Biosynthesis of various other secondary metabolites	-	-	-	-	http://www.genome.jp/dbget-bin/www_bget?ko:K25525	94	2
K15974	emrR, mprA	MarR family transcriptional regulator, negative regulator of the multidrug operon emrRAB	-	-	-	-	-	-	http://www.genome.jp/dbget-bin/www_bget?ko:K15974	9576	6
K22107	kstR	TetR/AcrR family transcriptional regulator, cholesterol catabolism regulator	-	-	-	-	-	-	http://www.genome.jp/dbget-bin/www_bget?ko:K22107	2580	6
K07645	qseC	two-component system, OmpR family, sensor histidine kinase QseC [EC:2.7.13.3]	ko02020;ko02024	Two-component system;Quorum sensing	2.7.13.3	Transferases;Transferring phosphorus-containing groups;Protein-histidine kinases;ATP:protein-L-histidine N-phosphotransferase	-	-	http://www.genome.jp/dbget-bin/www_bget?ko:K07645	46964	42
K02454	gspE	general secretion pathway protein E [EC:7.4.2.8]	ko05111;ko03070	Biofilm formation - Vibrio cholerae;Bacterial secretion system	7.4.2.8	Translocases;Catalysing the translocation of amino acids and peptides;Linked to the hydrolysis of a nucleoside triphosphate;ATP phosphohydrolase (protein-secreting)	-	-	http://www.genome.jp/dbget-bin/www_bget?ko:K02454	62844	61
K01113	phoD	alkaline phosphatase D [EC:3.1.3.1]	ko02020;ko00790;ko01240;ko01100	Two-component system;Folate biosynthesis;Biosynthesis of cofactors;Metabolic pathways	3.1.3.1	Hydrolases;Acting on ester bonds;Phosphoric-monoester hydrolases;phosphate-monoester phosphohydrolase (alkaline optimum)	M00126	Tetrahydrofolate biosynthesis, GTP => THF	http://www.genome.jp/dbget-bin/www_bget?ko:K01113	27004	31
K07115	rlmJ	23S rRNA (adenine2030-N6)-methyltransferase [EC:2.1.1.266]	-	-	2.1.1.266	Transferases;Transferring one-carbon groups;Methyltransferases;S-adenosyl-L-methionine:23S rRNA (adenine2030-N6)-methyltransferase	-	-	http://www.genome.jp/dbget-bin/www_bget?ko:K07115	33900	16
K11928	putP	sodium/proline symporter	-	-	-	-	-	-	http://www.genome.jp/dbget-bin/www_bget?ko:K11928	28538	12
K13821	putA	RHH-type transcriptional regulator, proline utilization regulon repressor / proline dehydrogenase / delta 1-pyrroline-5-carboxylate dehydrogenase [EC:1.5.5.2 1.2.1.88]	ko00330;ko01100;ko01110;ko00250	Arginine and proline metabolism;Metabolic pathways;Biosynthesis of secondary metabolites;Alanine, aspartate and glutamate metabolism	1.2.1.88;1.5.5.2	Oxidoreductases;Acting on the aldehyde or oxo group of donors;With NAD+ or NADP+ as acceptor;L-glutamate gamma-semialdehyde:NAD+ oxidoreductase;Oxidoreductases;Acting on the CH-NH group of donors;With a quinone or similar compound as acceptor;L-proline:quinone oxidoreductase	-	-	http://www.genome.jp/dbget-bin/www_bget?ko:K13821	147930	37
K13789	GGPS	geranylgeranyl diphosphate synthase, type II [EC:2.5.1.1 2.5.1.10 2.5.1.29]	ko01100;ko01110;ko00900	Metabolic pathways;Biosynthesis of secondary metabolites;Terpenoid backbone biosynthesis	2.5.1.10;2.5.1.1;2.5.1.29	Transferases;Transferring alkyl or aryl groups, other than methyl groups;Transferring alkyl or aryl groups, other than methyl groups (only sub-subclass identified to date);geranyl-diphosphate:isopentenyl-diphosphate geranyltranstransferase;Transferases;Transferring alkyl or aryl groups, other than methyl groups;Transferring alkyl or aryl groups, other than methyl groups (only sub-subclass identif…	M00366;M00364	C10-C20 isoprenoid biosynthesis, plants;C10-C20 isoprenoid biosynthesis, bacteria	http://www.genome.jp/dbget-bin/www_bget?ko:K13789	74246	26
K01698	hemB, ALAD	porphobilinogen synthase [EC:4.2.1.24]	ko00860;ko01120;ko01110;ko01240;ko01100	Porphyrin metabolism;Microbial metabolism in diverse environments;Biosynthesis of secondary metabolites;Biosynthesis of cofactors;Metabolic pathways	4.2.1.24	Lyases;Carbon-oxygen lyases;Hydro-lyases;5-aminolevulinate hydro-lyase (adding 5-aminolevulinate and cyclizing porphobilinogen-forming)	M00868;M00926;M00121;M00846	Heme biosynthesis, animals and fungi, glycine => heme;Heme biosynthesis, bacteria, glutamyl-tRNA => coproporphyrin III => heme;Heme biosynthesis, plants and bacteria, glutamate => heme;Siroheme biosynthesis, glutamyl-tRNA => siroheme	http://www.genome.jp/dbget-bin/www_bget?ko:K01698	91032	32
K02168	betT, betS	choline/glycine/proline betaine transport protein	-	-	-	-	-	-	http://www.genome.jp/dbget-bin/www_bget?ko:K02168	45622	26
K02498	hemY	HemY protein	-	-	-	-	-	-	http://www.genome.jp/dbget-bin/www_bget?ko:K02498	36078	16
K07040	yceD, ylbN	DUF177 domain-containing protein	-	-	-	-	-	-	http://www.genome.jp/dbget-bin/www_bget?ko:K07040	65146	22
K21645	hypT, qseD	LysR family transcriptional regulator, hypochlorite-specific transcription factor HypT	-	-	-	-	-	-	http://www.genome.jp/dbget-bin/www_bget?ko:K21645	21950	17
K07507	mgtC	putative Mg2+ transporter-C (MgtC) family protein	-	-	-	-	-	-	http://www.genome.jp/dbget-bin/www_bget?ko:K07507	19678	31
K07652	vicK	two-component system, OmpR family, sensor histidine kinase VicK [EC:2.7.13.3]	ko02020	Two-component system	2.7.13.3	Transferases;Transferring phosphorus-containing groups;Protein-histidine kinases;ATP:protein-L-histidine N-phosphotransferase	-	-	http://www.genome.jp/dbget-bin/www_bget?ko:K07652	35776	13
K17213	K17213	inositol transport system substrate-binding protein	ko02010	ABC transporters	-	-	-	-	http://www.genome.jp/dbget-bin/www_bget?ko:K17213	26388	15
K24300	wbpM, wbgZ, aatA	UDP-N-acetylglucosamine 4,6-dehydratase [EC:4.2.1.135]	ko00552;ko01100;ko00541;ko01250	Teichoic acid biosynthesis;Metabolic pathways;O-Antigen nucleotide sugar biosynthesis;Biosynthesis of nucleotide sugars	4.2.1.135	Lyases;Carbon-oxygen lyases;Hydro-lyases;UDP-N-acetyl-alpha-D-glucosamine hydro-lyase (configuration-retaining UDP-2-acetamido-2,6-dideoxy-alpha-D-xylo-hex-4-ulose-forming)	-	-	http://www.genome.jp/dbget-bin/www_bget?ko:K24300	15902	29
K03118	tatC	sec-independent protein translocase protein TatC	ko03070;ko03060	Bacterial secretion system;Protein export	-	-	-	-	http://www.genome.jp/dbget-bin/www_bget?ko:K03118	83172	24
K03116	tatA	sec-independent protein translocase protein TatA	ko03060;ko03070	Protein export;Bacterial secretion system	-	-	-	-	http://www.genome.jp/dbget-bin/www_bget?ko:K03116	22086	25
K03453	TC.BASS	bile acid:Na+ symporter, BASS family	-	-	-	-	-	-	http://www.genome.jp/dbget-bin/www_bget?ko:K03453	26340	15
K03495	gidA, mnmG, MTO1	tRNA uridine 5-carboxymethylaminomethyl modification enzyme	-	-	-	-	-	-	http://www.genome.jp/dbget-bin/www_bget?ko:K03495	46340	34
K19610	pfeR, pirR	two-component system, OmpR family, response regulator PfeR	ko02020	Two-component system	-	-	-	-	http://www.genome.jp/dbget-bin/www_bget?ko:K19610	13784	16
K00767	nadC, QPRT	nicotinate-nucleotide pyrophosphorylase (carboxylating) [EC:2.4.2.19]	ko00760;ko01240;ko01100	Nicotinate and nicotinamide metabolism;Biosynthesis of cofactors;Metabolic pathways	2.4.2.19	Transferases;Glycosyltransferases;Pentosyltransferases;beta-nicotinate-D-ribonucleotide:diphosphate phospho-alpha-D-ribosyltransferase (carboxylating)	M00912;M00115	NAD biosynthesis, tryptophan => quinolinate => NAD;NAD biosynthesis, aspartate => quinolinate => NAD	http://www.genome.jp/dbget-bin/www_bget?ko:K00767	69688	28
K01624	FBA, fbaA	fructose-bisphosphate aldolase, class II [EC:4.1.2.13]	ko00010;ko01200;ko01110;ko00051;ko00030;ko01230;ko00680;ko00710;ko01100;ko01120	Glycolysis / Gluconeogenesis;Carbon metabolism;Biosynthesis of secondary metabolites;Fructose and mannose metabolism;Pentose phosphate pathway;Biosynthesis of amino acids;Methane metabolism;Carbon fixation in photosynthetic organisms;Metabolic pathways;Microbial metabolism in diverse environments	4.1.2.13	Lyases;Carbon-carbon lyases;Aldehyde-lyases;D-fructose-1,6-bisphosphate D-glyceraldehyde-3-phosphate-lyase (glycerone-phosphate-forming)	M00344;M00165;M00003;M00345;M00001;M00167	Formaldehyde assimilation, xylulose monophosphate pathway;Reductive pentose phosphate cycle (Calvin cycle);Gluconeogenesis, oxaloacetate => fructose-6P;Formaldehyde assimilation, ribulose monophosphate pathway;Glycolysis (Embden-Meyerhof pathway), glucose => pyruvate;Reductive pentose phosphate cycle, glyceraldehyde-3P => ribulose-5P	http://www.genome.jp/dbget-bin/www_bget?ko:K01624	84484	34
K18682	rny	ribonucrease Y [EC:3.1.-.-]	ko03018	RNA degradation	-	-	-	-	http://www.genome.jp/dbget-bin/www_bget?ko:K18682	22654	14
K09769	ymdB	2',3'-cyclic-nucleotide 2'-phosphodiesterase [EC:3.1.4.16]	ko00230;ko01100;ko00240	Purine metabolism;Metabolic pathways;Pyrimidine metabolism	3.1.4.16	Hydrolases;Acting on ester bonds;Phosphoric-diester hydrolases;nucleoside-2',3'-cyclic-phosphate 3'-nucleotidohydrolase	-	-	http://www.genome.jp/dbget-bin/www_bget?ko:K09769	7086	7
K07305	msrB	peptide-methionine (R)-S-oxide reductase [EC:1.8.4.12]	-	-	1.8.4.12	Oxidoreductases;Acting on a sulfur group of donors;With a disulfide as acceptor;peptide-methionine:thioredoxin-disulfide S-oxidoreductase [methionine (R)-S-oxide-forming]	-	-	http://www.genome.jp/dbget-bin/www_bget?ko:K07305	153912	35
K05349	bglX	beta-glucosidase [EC:3.2.1.21]	ko01110;ko01100;ko00500;ko00999;ko00460	Biosynthesis of secondary metabolites;Metabolic pathways;Starch and sucrose metabolism;Biosynthesis of various plant secondary metabolites;Cyanoamino acid metabolism	3.2.1.21	Hydrolases;Glycosylases;Glycosidases, i.e. enzymes that hydrolyse O- and S-glycosyl compounds;beta-D-glucoside glucohydrolase	-	-	http://www.genome.jp/dbget-bin/www_bget?ko:K05349	174178	105
K07320	prmB	ribosomal protein L3 glutamine methyltransferase [EC:2.1.1.298]	-	-	2.1.1.298	Transferases;Transferring one-carbon groups;Methyltransferases;S-adenosyl-L-methionine:[ribosomal protein L3]-L-glutamine (N5-glutamine)-methyltransferase	-	-	http://www.genome.jp/dbget-bin/www_bget?ko:K07320	26100	13
K06889	K06889	uncharacterized protein	-	-	-	-	-	-	http://www.genome.jp/dbget-bin/www_bget?ko:K06889	216952	100
K05820	hcaT	MFS transporter, PPP family, 3-phenylpropionic acid transporter	-	-	-	-	-	-	http://www.genome.jp/dbget-bin/www_bget?ko:K05820	37154	23
K08967	mtnD, mtnZ, ADI1	1,2-dihydroxy-3-keto-5-methylthiopentene dioxygenase [EC:1.13.11.53 1.13.11.54]	ko01100;ko00270	Metabolic pathways;Cysteine and methionine metabolism	1.13.11.54;1.13.11.53	Oxidoreductases;Acting on single donors with incorporation of molecular oxygen (oxygenases);With incorporation of two atoms of oxygen;1,2-dihydroxy-5-(methylsulfanyl)pent-1-en-3-one:oxygen oxidoreductase (formate-forming);Oxidoreductases;Acting on single donors with incorporation of molecular oxygen (oxygenases);With incorporation of two atoms of oxygen;1,2-dihydroxy-5-(methylsulfanyl)pent-1-en-3…	M00034	Methionine salvage pathway	http://www.genome.jp/dbget-bin/www_bget?ko:K08967	20786	17
K06867	K06867	uncharacterized protein	-	-	-	-	-	-	http://www.genome.jp/dbget-bin/www_bget?ko:K06867	42032	53
K00797	speE, SRM, SPE3	spermidine synthase [EC:2.5.1.16]	ko01100;ko00330;ko00270;ko00480	Metabolic pathways;Arginine and proline metabolism;Cysteine and methionine metabolism;Glutathione metabolism	2.5.1.16	Transferases;Transferring alkyl or aryl groups, other than methyl groups;Transferring alkyl or aryl groups, other than methyl groups (only sub-subclass identified to date);S-adenosyl 3-(methylsulfanyl)propylamine:putrescine 3-aminopropyltransferase	M00133;M00034	Polyamine biosynthesis, arginine => agmatine => putrescine => spermidine;Methionine salvage pathway	http://www.genome.jp/dbget-bin/www_bget?ko:K00797	21670	21
K09771	TC.SMR3	small multidrug resistance family-3 protein	-	-	-	-	-	-	http://www.genome.jp/dbget-bin/www_bget?ko:K09771	27924	14
K09898	K09898	uncharacterized protein	-	-	-	-	-	-	http://www.genome.jp/dbget-bin/www_bget?ko:K09898	7564	9
K07393	ECM4, yqjG	glutathionyl-hydroquinone reductase [EC:1.8.5.7]	-	-	1.8.5.7	Oxidoreductases;Acting on a sulfur group of donors;With a quinone or similar compound as acceptor;2-(glutathione-S-yl)-hydroquinone:glutathione oxidoreductase	-	-	http://www.genome.jp/dbget-bin/www_bget?ko:K07393	40274	30
K11179	tusE, dsrC	tRNA 2-thiouridine synthesizing protein E [EC:2.8.1.-]	ko04122	Sulfur relay system	-	-	-	-	http://www.genome.jp/dbget-bin/www_bget?ko:K11179	10920	14
K07237	tusB, dsrH	tRNA 2-thiouridine synthesizing protein B	ko04122	Sulfur relay system	-	-	-	-	http://www.genome.jp/dbget-bin/www_bget?ko:K07237	7656	12
K07236	tusC, dsrF	tRNA 2-thiouridine synthesizing protein C	ko04122	Sulfur relay system	-	-	-	-	http://www.genome.jp/dbget-bin/www_bget?ko:K07236	13840	14
K02907	RP-L30, MRPL30, rpmD	large subunit ribosomal protein L30	ko03010	Ribosome	-	-	-	-	http://www.genome.jp/dbget-bin/www_bget?ko:K02907	8174	18
K02876	RP-L15, MRPL15, rplO	large subunit ribosomal protein L15	ko03010	Ribosome	-	-	-	-	http://www.genome.jp/dbget-bin/www_bget?ko:K02876	35184	18
K05343	treS	maltose alpha-D-glucosyltransferase / alpha-amylase [EC:5.4.99.16 3.2.1.1]	ko00500;ko01110;ko01100	Starch and sucrose metabolism;Biosynthesis of secondary metabolites;Metabolic pathways	5.4.99.16;3.2.1.1	Isomerases;Intramolecular transferases;Transferring other groups;maltose alpha-D-glucosylmutase;Hydrolases;Glycosylases;Glycosidases, i.e. enzymes that hydrolyse O- and S-glycosyl compounds;4-alpha-D-glucan glucanohydrolase	-	-	http://www.genome.jp/dbget-bin/www_bget?ko:K05343	23020	25
K01782	fadJ	3-hydroxyacyl-CoA dehydrogenase / enoyl-CoA hydratase / 3-hydroxybutyryl-CoA epimerase [EC:1.1.1.35 4.2.1.17 5.1.2.3]	ko00071;ko00410;ko01100;ko01120;ko00380;ko00650;ko01110;ko00930;ko01212;ko00281;ko00280;ko00310;ko00640;ko01200;ko00362;ko00903	Fatty acid degradation;beta-Alanine metabolism;Metabolic pathways;Microbial metabolism in diverse environments;Tryptophan metabolism;Butanoate metabolism;Biosynthesis of secondary metabolites;Caprolactam degradation;Fatty acid metabolism;Geraniol degradation;Valine, leucine and isoleucine degradation;Lysine degradation;Propanoate metabolism;Carbon metabolism;Benzoate degradation;Limonene and pine…	1.1.1.35;4.2.1.17;5.1.2.3	Oxidoreductases;Acting on the CH-OH group of donors;With NAD+ or NADP+ as acceptor;(S)-3-hydroxyacyl-CoA:NAD+ oxidoreductase;Lyases;Carbon-oxygen lyases;Hydro-lyases;(3S)-3-hydroxyacyl-CoA hydro-lyase;Isomerases;Racemases and epimerases;Acting on hydroxy acids and derivatives;3-hydroxybutanoyl-CoA 3-epimerase	M00087;M00957	beta-Oxidation;Lysine degradation, bacteria, L-lysine => glutarate => succinate/acetyl-CoA	http://www.genome.jp/dbget-bin/www_bget?ko:K01782	49164	21
K02558	mpl	UDP-N-acetylmuramate: L-alanyl-gamma-D-glutamyl-meso-diaminopimelate ligase [EC:6.3.2.45]	-	-	6.3.2.45	Ligases;Forming carbon-nitrogen bonds;Acid-D-amino-acid ligases (peptide synthases);UDP-N-acetylmuramate:L-alanyl-gamma-D-glutamyl-meso-2,6-diaminoheptanedioate ligase2015	-	-	http://www.genome.jp/dbget-bin/www_bget?ko:K02558	32444	20
K07693	desR	two-component system, NarL family, response regulator DesR	ko02020	Two-component system	-	-	-	-	http://www.genome.jp/dbget-bin/www_bget?ko:K07693	35034	7
K06907	K06907	uncharacterized protein	-	-	-	-	-	-	http://www.genome.jp/dbget-bin/www_bget?ko:K06907	68128	47
K03657	uvrD, pcrA	ATP-dependent DNA helicase UvrD/PcrA [EC:5.6.2.4]	ko03420;ko03430	Nucleotide excision repair;Mismatch repair	5.6.2.4	Isomerases;Isomerases altering macromolecular conformation;Enzymes altering nucleic acid conformation;DNA 3'-5' helicase (ATP-hydrolysing)	-	-	http://www.genome.jp/dbget-bin/www_bget?ko:K03657	294824	123
K01129	dgt	dGTPase [EC:3.1.5.1]	ko01100;ko01232;ko00230	Metabolic pathways;Nucleotide metabolism;Purine metabolism	3.1.5.1	Hydrolases;Acting on ester bonds;Triphosphoric-monoester hydrolases;dGTP triphosphohydrolase	-	-	http://www.genome.jp/dbget-bin/www_bget?ko:K01129	28916	30
K02804	nagE	N-acetylglucosamine PTS system EIICBA or EIICB component [EC:2.7.1.193]	ko02060;ko00520	Phosphotransferase system (PTS);Amino sugar and nucleotide sugar metabolism	2.7.1.193	Transferases;Transferring phosphorus-containing groups;Phosphotransferases with an alcohol group as acceptor;protein-Npi-phospho-L-histidine:N-acetyl-D-glucosamine Npi-phosphotransferase	-	-	http://www.genome.jp/dbget-bin/www_bget?ko:K02804	111424	26
K19220	cwlS	peptidoglycan DL-endopeptidase CwlS [EC:3.4.-.-]	-	-	-	-	-	-	http://www.genome.jp/dbget-bin/www_bget?ko:K19220	508	1
K07139	K07139	uncharacterized protein	-	-	-	-	-	-	http://www.genome.jp/dbget-bin/www_bget?ko:K07139	24594	10
K09470	puuA	gamma-glutamylputrescine synthase [EC:6.3.1.11]	ko01100;ko00330	Metabolic pathways;Arginine and proline metabolism	6.3.1.11	Ligases;Forming carbon-nitrogen bonds;Acid-D-ammonia (or amine) ligases (amide synthases);L-glutamate:putrescine ligase (ADP-forming)	M00136	GABA biosynthesis, prokaryotes, putrescine => GABA	http://www.genome.jp/dbget-bin/www_bget?ko:K09470	21024	12
K07259	dacB	serine-type D-Ala-D-Ala carboxypeptidase/endopeptidase (penicillin-binding protein 4) [EC:3.4.16.4 3.4.21.-]	ko00550;ko01100	Peptidoglycan biosynthesis;Metabolic pathways	3.4.16.4	Hydrolases;Acting on peptide bonds (peptidases);Serine-type carboxypeptidases;serine-type D-Ala-D-Ala carboxypeptidase	-	-	http://www.genome.jp/dbget-bin/www_bget?ko:K07259	47372	28
K01664	pabA	para-aminobenzoate synthetase component II [EC:2.6.1.85]	ko00790;ko01240	Folate biosynthesis;Biosynthesis of cofactors	2.6.1.85	Transferases;Transferring nitrogenous groups;Transaminases;chorismate:L-glutamine aminotransferase	-	-	http://www.genome.jp/dbget-bin/www_bget?ko:K01664	53500	10
K12132	prkC, stkP	eukaryotic-like serine/threonine-protein kinase [EC:2.7.11.1]	-	-	2.7.11.1	Transferases;Transferring phosphorus-containing groups;Protein-serine/threonine kinases;ATP:protein phosphotransferase (non-specific)	-	-	http://www.genome.jp/dbget-bin/www_bget?ko:K12132	271074	63
K02046	cysU	sulfate/thiosulfate transport system permease protein	ko00920;ko02010	Sulfur metabolism;ABC transporters	-	-	M00616	Sulfate-sulfur assimilation	http://www.genome.jp/dbget-bin/www_bget?ko:K02046	22452	15
K08191	exuT	MFS transporter, ACS family, hexuronate transporter	-	-	-	-	-	-	http://www.genome.jp/dbget-bin/www_bget?ko:K08191	83750	39
K03595	era, ERAL1	GTPase	-	-	-	-	-	-	http://www.genome.jp/dbget-bin/www_bget?ko:K03595	34106	25
K20529	trbD	type IV secretion system protein TrbD	ko02024	Quorum sensing	-	-	-	-	http://www.genome.jp/dbget-bin/www_bget?ko:K20529	10	1
K25282	yclQ, ceuA	iron-siderophore transport system substrate-binding protein	-	-	-	-	-	-	http://www.genome.jp/dbget-bin/www_bget?ko:K25282	80530	18
K15461	mnmC	tRNA 5-methylaminomethyl-2-thiouridine biosynthesis bifunctional protein [EC:2.1.1.61 1.5.-.-]	-	-	2.1.1.61	Transferases;Transferring one-carbon groups;Methyltransferases;S-adenosyl-L-methionine:tRNA 5-(aminomethyl)-2-thiouridylate N-methyltransferase	-	-	http://www.genome.jp/dbget-bin/www_bget?ko:K15461	46568	26
K01811	xylS, yicI	alpha-D-xyloside xylohydrolase [EC:3.2.1.177]	-	-	3.2.1.177	Hydrolases;Glycosylases;Glycosidases, i.e. enzymes that hydrolyse O- and S-glycosyl compounds;alpha-D-xyloside xylohydrolase	-	-	http://www.genome.jp/dbget-bin/www_bget?ko:K01811	44788	16
K01092	E3.1.3.25, IMPA, suhB	myo-inositol-1(or 4)-monophosphatase [EC:3.1.3.25]	ko00562;ko00521;ko01100;ko01110;ko04070	Inositol phosphate metabolism;Streptomycin biosynthesis;Metabolic pathways;Biosynthesis of secondary metabolites;Phosphatidylinositol signaling system	3.1.3.25	Hydrolases;Acting on ester bonds;Phosphoric-monoester hydrolases;myo-inositol-phosphate phosphohydrolase	M00131	Inositol phosphate metabolism, Ins(1,3,4,5)P4 => Ins(1,3,4)P3 => myo-inositol	http://www.genome.jp/dbget-bin/www_bget?ko:K01092	124532	37
K21006	pelA	polysaccharide biosynthesis protein PelA	ko02025	Biofilm formation - Pseudomonas aeruginosa	-	-	-	-	http://www.genome.jp/dbget-bin/www_bget?ko:K21006	18176	12
K21007	pelB	polysaccharide biosynthesis protein PelB	ko02025	Biofilm formation - Pseudomonas aeruginosa	-	-	-	-	http://www.genome.jp/dbget-bin/www_bget?ko:K21007	16038	16
K02314	dnaB	replicative DNA helicase [EC:5.6.2.3]	ko04112;ko03030	Cell cycle - Caulobacter;DNA replication	5.6.2.3	Isomerases;Isomerases altering macromolecular conformation;Enzymes altering nucleic acid conformation;DNA 5'-3' helicase (ATP-hydrolysing)	-	-	http://www.genome.jp/dbget-bin/www_bget?ko:K02314	166552	73
K01912	paaK	phenylacetate-CoA ligase [EC:6.2.1.30]	ko05111;ko01100;ko00360;ko01120	Biofilm formation - Vibrio cholerae;Metabolic pathways;Phenylalanine metabolism;Microbial metabolism in diverse environments	6.2.1.30	Ligases;Forming carbon-sulfur bonds;Acid-thiol ligases;phenylacetate:CoA ligase (AMP-forming)	M00878	Phenylacetate degradation, phenylaxetate => acetyl-CoA/succinyl-CoA	http://www.genome.jp/dbget-bin/www_bget?ko:K01912	3692	18
K05916	hmp, YHB1	nitric oxide dioxygenase [EC:1.14.12.17]	-	-	1.14.12.17	Oxidoreductases;Acting on paired donors, with incorporation or reduction of molecular oxygen;With NADH or NADPH as one donor, and incorporation of two atoms of oxygen into the other donor;nitric oxide,NAD(P)H:oxygen oxidoreductase	-	-	http://www.genome.jp/dbget-bin/www_bget?ko:K05916	30510	23
K13771	nsrR	Rrf2 family transcriptional regulator, nitric oxide-sensitive transcriptional repressor	-	-	-	-	-	-	http://www.genome.jp/dbget-bin/www_bget?ko:K13771	13920	10
K03496	parA, soj	chromosome partitioning protein	-	-	-	-	-	-	http://www.genome.jp/dbget-bin/www_bget?ko:K03496	672948	132
K19295	algJ	alginate O-acetyltransferase complex protein AlgJ	ko00543	Exopolysaccharide biosynthesis	-	-	-	-	http://www.genome.jp/dbget-bin/www_bget?ko:K19295	18120	18
K19294	algI	alginate O-acetyltransferase complex protein AlgI	ko00543	Exopolysaccharide biosynthesis	-	-	-	-	http://www.genome.jp/dbget-bin/www_bget?ko:K19294	13946	19
K19296	algF	alginate O-acetyltransferase complex protein AlgF	ko00543	Exopolysaccharide biosynthesis	-	-	-	-	http://www.genome.jp/dbget-bin/www_bget?ko:K19296	9808	9
K01455	E3.5.1.49	formamidase [EC:3.5.1.49]	ko00910;ko01200;ko00460;ko00630;ko01100	Nitrogen metabolism;Carbon metabolism;Cyanoamino acid metabolism;Glyoxylate and dicarboxylate metabolism;Metabolic pathways	3.5.1.49	Hydrolases;Acting on carbon-nitrogen bonds, other than peptide bonds;In linear amides;formamide amidohydrolase	-	-	http://www.genome.jp/dbget-bin/www_bget?ko:K01455	1450	10
K01426	E3.5.1.4, amiE	amidase [EC:3.5.1.4]	ko00643;ko01120;ko00360;ko00330;ko00627;ko00380;ko01100	Styrene degradation;Microbial metabolism in diverse environments;Phenylalanine metabolism;Arginine and proline metabolism;Aminobenzoate degradation;Tryptophan metabolism;Metabolic pathways	3.5.1.4	Hydrolases;Acting on carbon-nitrogen bonds, other than peptide bonds;In linear amides;acylamide amidohydrolase	-	-	http://www.genome.jp/dbget-bin/www_bget?ko:K01426	211476	94
K03564	BCP, PRXQ, DOT5	thioredoxin-dependent peroxiredoxin [EC:1.11.1.24]	-	-	1.11.1.24	Oxidoreductases;Acting on a peroxide as acceptor;Peroxidases;thioredoxin:hydroperoxide oxidoreductase	-	-	http://www.genome.jp/dbget-bin/www_bget?ko:K03564	48346	28
K00281	GLDC, gcvP	glycine dehydrogenase [EC:1.4.4.2]	ko01200;ko00630;ko00260;ko01100;ko01110	Carbon metabolism;Glyoxylate and dicarboxylate metabolism;Glycine, serine and threonine metabolism;Metabolic pathways;Biosynthesis of secondary metabolites	1.4.4.2	Oxidoreductases;Acting on the CH-NH2 group of donors;With a disulfide as acceptor;glycine:H-protein-lipoyllysine oxidoreductase (decarboxylating, acceptor-amino-methylating)	M00532	Photorespiration	http://www.genome.jp/dbget-bin/www_bget?ko:K00281	152570	42
K15777	DODA	4,5-DOPA dioxygenase extradiol [EC:1.13.11.-]	ko01110;ko01100;ko00965	Biosynthesis of secondary metabolites;Metabolic pathways;Betalain biosynthesis	-	-	M00961	Betacyanin biosynthesis, L-tyrosine => amaranthin	http://www.genome.jp/dbget-bin/www_bget?ko:K15777	38016	24
K01924	murC	UDP-N-acetylmuramate--alanine ligase [EC:6.3.2.8]	ko01100;ko00550	Metabolic pathways;Peptidoglycan biosynthesis	6.3.2.8	Ligases;Forming carbon-nitrogen bonds;Acid-D-amino-acid ligases (peptide synthases);UDP-N-acetyl-alpha-D-muramate:L-alanine ligase (ADP-forming)	-	-	http://www.genome.jp/dbget-bin/www_bget?ko:K01924	65896	33
K24180	mleP	malate permease and related proteins	-	-	-	-	-	-	http://www.genome.jp/dbget-bin/www_bget?ko:K24180	34220	29
K12410	npdA	NAD-dependent deacetylase [EC:2.3.1.286]	ko00760;ko01100	Nicotinate and nicotinamide metabolism;Metabolic pathways	2.3.1.286	Transferases;Acyltransferases;Transferring groups other than aminoacyl groups;[protein]-N6-acetyl-L-lysine:NAD+ N-acetyltransferase (NAD+-hydrolysing 2''-O-acetyl-ADP-D-ribose-forming)	-	-	http://www.genome.jp/dbget-bin/www_bget?ko:K12410	41106	32
K00088	IMPDH, guaB	IMP dehydrogenase [EC:1.1.1.205]	ko01100;ko01232;ko01110;ko00230;ko00983	Metabolic pathways;Nucleotide metabolism;Biosynthesis of secondary metabolites;Purine metabolism;Drug metabolism - other enzymes	1.1.1.205	Oxidoreductases;Acting on the CH-OH group of donors;With NAD+ or NADP+ as acceptor;IMP:NAD+ oxidoreductase	M00050	Guanine ribonucleotide biosynthesis, IMP => GDP,GTP	http://www.genome.jp/dbget-bin/www_bget?ko:K00088	245622	38
K14205	mprF, fmtC	phosphatidylglycerol lysyltransferase [EC:2.3.2.3]	ko05150;ko02020;ko01503	Staphylococcus aureus infection;Two-component system;Cationic antimicrobial peptide (CAMP) resistance	2.3.2.3	Transferases;Acyltransferases;Aminoacyltransferases;L-lysyl-tRNALys:phosphatidylglycerol 3-O-lysyltransferase	M00726	Cationic antimicrobial peptide (CAMP) resistance, lysyl-phosphatidylglycerol (L-PG) synthase MprF	http://www.genome.jp/dbget-bin/www_bget?ko:K14205	107456	38
K06223	dam	DNA adenine methylase [EC:2.1.1.72]	ko03430	Mismatch repair	2.1.1.72	Transferases;Transferring one-carbon groups;Methyltransferases;S-adenosyl-L-methionine:adenine in DNA N6-methyltransferase	-	-	http://www.genome.jp/dbget-bin/www_bget?ko:K06223	182494	36
K07318	K07318	adenine-specific DNA-methyltransferase [EC:2.1.1.72]	-	-	2.1.1.72	Transferases;Transferring one-carbon groups;Methyltransferases;S-adenosyl-L-methionine:adenine in DNA N6-methyltransferase	-	-	http://www.genome.jp/dbget-bin/www_bget?ko:K07318	11118	13
K05801	djlA	DnaJ like chaperone protein	-	-	-	-	-	-	http://www.genome.jp/dbget-bin/www_bget?ko:K05801	30504	10
K06177	rluA	tRNA pseudouridine32 synthase / 23S rRNA pseudouridine746 synthase [EC:5.4.99.28 5.4.99.29]	-	-	5.4.99.28;5.4.99.29	Isomerases;Intramolecular transferases;Transferring other groups;tRNA-uridine32 uracil mutase;Isomerases;Intramolecular transferases;Transferring other groups;23S rRNA-uridine746 uracil mutase	-	-	http://www.genome.jp/dbget-bin/www_bget?ko:K06177	45600	31
K16650	glft2	galactofuranosylgalactofuranosylrhamnosyl-N-acetylglucosaminyl-diphospho-decaprenol beta-1,5/1,6-galactofuranosyltransferase [EC:2.4.1.288]	ko00572;ko01100	Arabinogalactan biosynthesis - Mycobacterium;Metabolic pathways	2.4.1.288	Transferases;Glycosyltransferases;Hexosyltransferases;UDP-alpha-D-galactofuranose:beta-D-galactofuranosyl-(1->5)-beta-D-galactofuranosyl-(1->4)-alpha-L-rhamnopyranosyl-(1->3)-N-acetyl-alpha-D-glucosaminyl-diphospho-trans,octacis-decaprenol 4-beta/5-beta-D-galactofuranosyltransferase	-	-	http://www.genome.jp/dbget-bin/www_bget?ko:K16650	19992	11
K00729	ALG5	dolichyl-phosphate beta-glucosyltransferase [EC:2.4.1.117]	ko01100;ko00510	Metabolic pathways;N-Glycan biosynthesis	2.4.1.117	Transferases;Glycosyltransferases;Hexosyltransferases;UDP-alpha-D-glucose:dolichyl-phosphate beta-D-glucosyltransferase (configuration-inverting)	M00055	N-glycan precursor biosynthesis	http://www.genome.jp/dbget-bin/www_bget?ko:K00729	1180	4
K13010	per, rfbE	perosamine synthetase [EC:2.6.1.102]	ko01100;ko00541;ko01250;ko00520	Metabolic pathways;O-Antigen nucleotide sugar biosynthesis;Biosynthesis of nucleotide sugars;Amino sugar and nucleotide sugar metabolism	2.6.1.102	Transferases;Transferring nitrogenous groups;Transaminases;GDP-alpha-D-perosamine:2-oxoglutarate aminotransferase	-	-	http://www.genome.jp/dbget-bin/www_bget?ko:K13010	1462	9
K03585	acrA, mexA, adeI, smeD, mtrC, cmeA	membrane fusion protein, multidrug efflux system	ko01501;ko01503	beta-Lactam resistance;Cationic antimicrobial peptide (CAMP) resistance	-	-	M00718	Multidrug resistance, efflux pump MexAB-OprM	http://www.genome.jp/dbget-bin/www_bget?ko:K03585	128460	82
K21829	dauR	D-arginine utilization repressor	-	-	-	-	-	-	http://www.genome.jp/dbget-bin/www_bget?ko:K21829	5604	9
K01512	acyP	acylphosphatase [EC:3.6.1.7]	ko00620;ko00627;ko01120;ko01100	Pyruvate metabolism;Aminobenzoate degradation;Microbial metabolism in diverse environments;Metabolic pathways	3.6.1.7	Hydrolases;Acting on acid anhydrides;In phosphorus-containing anhydrides;acylphosphate phosphohydrolase	-	-	http://www.genome.jp/dbget-bin/www_bget?ko:K01512	24622	17
K05805	creA	CreA protein	-	-	-	-	-	-	http://www.genome.jp/dbget-bin/www_bget?ko:K05805	11606	9
K07089	K07089	uncharacterized protein	-	-	-	-	-	-	http://www.genome.jp/dbget-bin/www_bget?ko:K07089	97032	16
K00121	frmA, ADH5, adhC	S-(hydroxymethyl)glutathione dehydrogenase / alcohol dehydrogenase [EC:1.1.1.284 1.1.1.1]	ko00071;ko01120;ko00350;ko04936;ko01100;ko00626;ko00010;ko00620;ko01220;ko01110;ko00680;ko00980;ko00982;ko00830;ko01200;ko00625	Fatty acid degradation;Microbial metabolism in diverse environments;Tyrosine metabolism;Alcoholic liver disease;Metabolic pathways;Naphthalene degradation;Glycolysis / Gluconeogenesis;Pyruvate metabolism;Degradation of aromatic compounds;Biosynthesis of secondary metabolites;Methane metabolism;Metabolism of xenobiotics by cytochrome P450;Drug metabolism - cytochrome P450;Retinol metabolism;Carbon…	1.1.1.284;1.1.1.1	Oxidoreductases;Acting on the CH-OH group of donors;With NAD+ or NADP+ as acceptor;S-(hydroxymethyl)glutathione:NAD+ oxidoreductase;Oxidoreductases;Acting on the CH-OH group of donors;With NAD+ or NADP+ as acceptor;alcohol:NAD+ oxidoreductase	-	-	http://www.genome.jp/dbget-bin/www_bget?ko:K00121	24396	18
K01061	E3.1.1.45	carboxymethylenebutenolidase [EC:3.1.1.45]	ko01120;ko00364;ko00361;ko01100;ko00623	Microbial metabolism in diverse environments;Fluorobenzoate degradation;Chlorocyclohexane and chlorobenzene degradation;Metabolic pathways;Toluene degradation	3.1.1.45	Hydrolases;Acting on ester bonds;Carboxylic-ester hydrolases;4-carboxymethylenebut-2-en-4-olide lactonohydrolase	-	-	http://www.genome.jp/dbget-bin/www_bget?ko:K01061	45346	25
K01547	kdpB	potassium-transporting ATPase ATP-binding subunit [EC:7.2.2.6]	ko02020	Two-component system	7.2.2.6	Translocases;Catalysing the translocation of inorganic cations;Linked to the hydrolysis of a nucleoside triphosphate;ATP phosphohydrolase (P-type, K+-importing)	-	-	http://www.genome.jp/dbget-bin/www_bget?ko:K01547	139906	39
K07217	K07217	Mn-containing catalase	-	-	-	-	-	-	http://www.genome.jp/dbget-bin/www_bget?ko:K07217	15058	6
K02477	K02477	two-component system, LytTR family, response regulator	-	-	-	-	-	-	http://www.genome.jp/dbget-bin/www_bget?ko:K02477	34202	29
K12960	mtaD	5-methylthioadenosine/S-adenosylhomocysteine deaminase [EC:3.5.4.31 3.5.4.28]	ko00270;ko01100	Cysteine and methionine metabolism;Metabolic pathways	3.5.4.31;3.5.4.28	Hydrolases;Acting on carbon-nitrogen bonds, other than peptide bonds;In cyclic amidines;S-methyl-5'-thioadenosine amidohydrolase;Hydrolases;Acting on carbon-nitrogen bonds, other than peptide bonds;In cyclic amidines;S-adenosyl-L-homocysteine aminohydrolase	-	-	http://www.genome.jp/dbget-bin/www_bget?ko:K12960	22134	24
K02189	cbiG	cobalt-precorrin 5A hydrolase [EC:3.7.1.12]	ko01240;ko01100;ko00860	Biosynthesis of cofactors;Metabolic pathways;Porphyrin metabolism	3.7.1.12	Hydrolases;Acting on carbon-carbon bonds;In ketonic substances;cobalt-precorrin 5A acylhydrolase	M00924	Cobalamin biosynthesis, anaerobic, uroporphyrinogen III => sirohydrochlorin => cobyrinate a,c-diamide	http://www.genome.jp/dbget-bin/www_bget?ko:K02189	13444	17
K12536	hasD, prtD, aprD, rsaD, prsD, eexD	ATP-binding cassette, subfamily C, type I secretion system permease/ATPase	ko02010	ABC transporters	-	-	-	-	http://www.genome.jp/dbget-bin/www_bget?ko:K12536	21424	24
K12538	hasF, prtF	outer membrane protein, type I secretion system	-	-	-	-	-	-	http://www.genome.jp/dbget-bin/www_bget?ko:K12538	20792	18
K05303	K05303	O-methyltransferase [EC:2.1.1.-]	-	-	-	-	-	-	http://www.genome.jp/dbget-bin/www_bget?ko:K05303	388	1
K22252	tld	GDP-6-deoxy-D-talose 4-dehydrogenase [EC:1.1.1.135]	ko00520;ko01250;ko00541;ko00051;ko01100	Amino sugar and nucleotide sugar metabolism;Biosynthesis of nucleotide sugars;O-Antigen nucleotide sugar biosynthesis;Fructose and mannose metabolism;Metabolic pathways	1.1.1.135	Oxidoreductases;Acting on the CH-OH group of donors;With NAD+ or NADP+ as acceptor;GDP-6-deoxy-alpha-D-talose:NAD(P)+ 4-oxidoreductase	-	-	http://www.genome.jp/dbget-bin/www_bget?ko:K22252	20726	4
K00721	DPM1	dolichol-phosphate mannosyltransferase [EC:2.4.1.83]	ko00510;ko01100	N-Glycan biosynthesis;Metabolic pathways	2.4.1.83	Transferases;Glycosyltransferases;Hexosyltransferases;GDP-mannose:dolichyl-phosphate beta-D-mannosyltransferase	-	-	http://www.genome.jp/dbget-bin/www_bget?ko:K00721	63054	20
K01873	VARS, valS	valyl-tRNA synthetase [EC:6.1.1.9]	ko00970	Aminoacyl-tRNA biosynthesis	6.1.1.9	Ligases;Forming carbon-oxygen bonds;Ligases forming aminoacyl-tRNA and related compounds;L-valine:tRNAVal ligase (AMP-forming)	-	-	http://www.genome.jp/dbget-bin/www_bget?ko:K01873	187234	53
K07171	mazF, ndoA, chpA	mRNA interferase MazF [EC:3.1.-.-]	-	-	-	-	-	-	http://www.genome.jp/dbget-bin/www_bget?ko:K07171	19070	23
K00997	acpS	holo-[acyl-carrier protein] synthase [EC:2.7.8.7]	ko00770;ko01100	Pantothenate and CoA biosynthesis;Metabolic pathways	2.7.8.7	Transferases;Transferring phosphorus-containing groups;Transferases for other substituted phosphate groups;CoA-[4'-phosphopantetheine]:apo-[acyl-carrier protein] 4'-pantetheinephosphotransferase	-	-	http://www.genome.jp/dbget-bin/www_bget?ko:K00997	51040	22
K03088	rpoE	RNA polymerase sigma-70 factor, ECF subfamily	-	-	-	-	-	-	http://www.genome.jp/dbget-bin/www_bget?ko:K03088	70438	57
K07006	K07006	uncharacterized protein	-	-	-	-	-	-	http://www.genome.jp/dbget-bin/www_bget?ko:K07006	40484	24
K13653	K13653	AraC family transcriptional regulator	-	-	-	-	-	-	http://www.genome.jp/dbget-bin/www_bget?ko:K13653	48470	16
K07346	fimC	fimbrial chaperone protein	-	-	-	-	-	-	http://www.genome.jp/dbget-bin/www_bget?ko:K07346	29796	32
K09476	ompF	outer membrane pore protein F	ko02020;ko01501	Two-component system;beta-Lactam resistance	-	-	M00746	Multidrug resistance, repression of porin OmpF	http://www.genome.jp/dbget-bin/www_bget?ko:K09476	15198	8
K01929	murF	UDP-N-acetylmuramoyl-tripeptide--D-alanyl-D-alanine ligase [EC:6.3.2.10]	ko01100;ko01502;ko00550;ko00300	Metabolic pathways;Vancomycin resistance;Peptidoglycan biosynthesis;Lysine biosynthesis	6.3.2.10	Ligases;Forming carbon-nitrogen bonds;Acid-D-amino-acid ligases (peptide synthases);UDP-N-acetylmuramoyl-L-alanyl-D-glutamyl-L-lysine:D-alanyl-D-alanine ligase (ADP-forming)	-	-	http://www.genome.jp/dbget-bin/www_bget?ko:K01929	137840	40
K00663	aacA	aminoglycoside 6'-N-acetyltransferase [EC:2.3.1.82]	-	-	2.3.1.82	Transferases;Acyltransferases;Transferring groups other than aminoacyl groups;acetyl-CoA:kanamycin-B N6'-acetyltransferase	-	-	http://www.genome.jp/dbget-bin/www_bget?ko:K00663	276	1
K11264	scpB, mmcD	methylmalonyl-CoA decarboxylase [EC:4.1.1.-]	ko00640;ko01100	Propanoate metabolism;Metabolic pathways	-	-	-	-	http://www.genome.jp/dbget-bin/www_bget?ko:K11264	6622	3
K01938	fhs	formate--tetrahydrofolate ligase [EC:6.3.4.3]	ko00720;ko01200;ko00670;ko01120;ko01100;ko01240	Carbon fixation pathways in prokaryotes;Carbon metabolism;One carbon pool by folate;Microbial metabolism in diverse environments;Metabolic pathways;Biosynthesis of cofactors	6.3.4.3	Ligases;Forming carbon-nitrogen bonds;Other carbon-nitrogen ligases;formate:tetrahydrofolate ligase (ADP-forming)	M00377;M00140	Reductive acetyl-CoA pathway (Wood-Ljungdahl pathway);C1-unit interconversion, prokaryotes	http://www.genome.jp/dbget-bin/www_bget?ko:K01938	32946	11
K09912	K09912	uncharacterized protein	-	-	-	-	-	-	http://www.genome.jp/dbget-bin/www_bget?ko:K09912	7116	10
K02315	dnaC	DNA replication protein DnaC	-	-	-	-	-	-	http://www.genome.jp/dbget-bin/www_bget?ko:K02315	13904	34
K00799	GST, gst	glutathione S-transferase [EC:2.5.1.18]	ko01100;ko00980;ko00982;ko05204;ko00983;ko01524;ko05225;ko05200;ko04212;ko05418;ko05208;ko05207;ko00480	Metabolic pathways;Metabolism of xenobiotics by cytochrome P450;Drug metabolism - cytochrome P450;Chemical carcinogenesis - DNA adducts;Drug metabolism - other enzymes;Platinum drug resistance;Hepatocellular carcinoma;Pathways in cancer;Longevity regulating pathway - worm;Fluid shear stress and atherosclerosis;Chemical carcinogenesis - reactive oxygen species;Chemical carcinogenesis - receptor ac…	2.5.1.18	Transferases;Transferring alkyl or aryl groups, other than methyl groups;Transferring alkyl or aryl groups, other than methyl groups (only sub-subclass identified to date);RX:glutathione R-transferase	-	-	http://www.genome.jp/dbget-bin/www_bget?ko:K00799	171334	143
K01972	E6.5.1.2, ligA, ligB	DNA ligase (NAD+) [EC:6.5.1.2]	ko03430;ko03030;ko03410;ko03420	Mismatch repair;DNA replication;Base excision repair;Nucleotide excision repair	6.5.1.2	Ligases;Forming phosphoric-ester bonds;Ligases that form phosphoric-ester bonds (only sub-subclass identified to date);poly(deoxyribonucleotide)-3'-hydroxyl:5'-phospho-poly(deoxyribonucleotide) ligase (NAD+)	-	-	http://www.genome.jp/dbget-bin/www_bget?ko:K01972	138066	78
K03528	zipA	cell division protein ZipA	-	-	-	-	-	-	http://www.genome.jp/dbget-bin/www_bget?ko:K03528	26346	13
K13481	xdhA	xanthine dehydrogenase small subunit [EC:1.17.1.4]	ko01232;ko01100;ko01120;ko00230	Nucleotide metabolism;Metabolic pathways;Microbial metabolism in diverse environments;Purine metabolism	1.17.1.4	Oxidoreductases;Acting on CH or CH2 groups;With NAD+ or NADP+ as acceptor;xanthine:NAD+ oxidoreductase	M00959;M00546;M00958	Guanine ribonucleotide degradation, GMP => Urate;Purine degradation, xanthine => urea;Adenine ribonucleotide degradation, AMP => Urate	http://www.genome.jp/dbget-bin/www_bget?ko:K13481	22740	11
K13482	xdhB	xanthine dehydrogenase large subunit [EC:1.17.1.4]	ko01100;ko01232;ko01120;ko00230	Metabolic pathways;Nucleotide metabolism;Microbial metabolism in diverse environments;Purine metabolism	1.17.1.4	Oxidoreductases;Acting on CH or CH2 groups;With NAD+ or NADP+ as acceptor;xanthine:NAD+ oxidoreductase	M00959;M00546;M00958	Guanine ribonucleotide degradation, GMP => Urate;Purine degradation, xanthine => urea;Adenine ribonucleotide degradation, AMP => Urate	http://www.genome.jp/dbget-bin/www_bget?ko:K13482	32626	15
K07402	xdhC	xanthine dehydrogenase accessory factor	-	-	-	-	-	-	http://www.genome.jp/dbget-bin/www_bget?ko:K07402	54766	36
K01487	guaD, GDA	guanine deaminase [EC:3.5.4.3]	ko01232;ko01100;ko00230	Nucleotide metabolism;Metabolic pathways;Purine metabolism	3.5.4.3	Hydrolases;Acting on carbon-nitrogen bonds, other than peptide bonds;In cyclic amidines;guanine aminohydrolase	M00959	Guanine ribonucleotide degradation, GMP => Urate	http://www.genome.jp/dbget-bin/www_bget?ko:K01487	40346	29
K05782	benE	benzoate membrane transport protein	-	-	-	-	-	-	http://www.genome.jp/dbget-bin/www_bget?ko:K05782	41908	31
K13007	wbpL	glycosyltransferase WbpL [EC:2.4.1.-]	-	-	-	-	-	-	http://www.genome.jp/dbget-bin/www_bget?ko:K13007	10242	32
K24310	wbpV, wreQ	UDP-N-acetyl-alpha-D-quinovosamine dehydrogenase [EC:1.1.1.426]	ko01100;ko00541;ko01250	Metabolic pathways;O-Antigen nucleotide sugar biosynthesis;Biosynthesis of nucleotide sugars	1.1.1.426	Oxidoreductases;Acting on the CH-OH group of donors;With NAD+ or NADP+ as acceptor;UDP-N-acetyl-alpha-D-quinovosamine:NAD(P)+ 4-dehydrogenase	-	-	http://www.genome.jp/dbget-bin/www_bget?ko:K24310	9902	22
K00971	manC, cpsB	mannose-1-phosphate guanylyltransferase [EC:2.7.7.13]	ko01100;ko01110;ko00541;ko00051;ko01250;ko00520	Metabolic pathways;Biosynthesis of secondary metabolites;O-Antigen nucleotide sugar biosynthesis;Fructose and mannose metabolism;Biosynthesis of nucleotide sugars;Amino sugar and nucleotide sugar metabolism	2.7.7.13	Transferases;Transferring phosphorus-containing groups;Nucleotidyltransferases;GTP:alpha-D-mannose-1-phosphate guanylyltransferase	-	-	http://www.genome.jp/dbget-bin/www_bget?ko:K00971	42222	29
K03207	gmm, nudD, wcaH	GDP-mannose mannosyl hydrolase [EC:3.6.1.-]	-	-	-	-	-	-	http://www.genome.jp/dbget-bin/www_bget?ko:K03207	2234	5
K12988	wapR	alpha-1,3-rhamnosyltransferase [EC:2.4.1.-]	-	-	-	-	-	-	http://www.genome.jp/dbget-bin/www_bget?ko:K12988	7758	7
K05785	rfaH	transcriptional antiterminator RfaH	-	-	-	-	-	-	http://www.genome.jp/dbget-bin/www_bget?ko:K05785	46966	17
K07576	K07576	metallo-beta-lactamase family protein	-	-	-	-	-	-	http://www.genome.jp/dbget-bin/www_bget?ko:K07576	14878	8
K03621	plsX	phosphate acyltransferase [EC:2.3.1.274]	ko00561;ko01110;ko01100	Glycerolipid metabolism;Biosynthesis of secondary metabolites;Metabolic pathways	2.3.1.274	Transferases;Acyltransferases;Transferring groups other than aminoacyl groups;an acyl-[acyl-carrier protein]:phosphate acyltransferase	-	-	http://www.genome.jp/dbget-bin/www_bget?ko:K03621	51662	24
K03574	mutT, NUDT15, MTH2	8-oxo-dGTP diphosphatase [EC:3.6.1.55]	-	-	3.6.1.55	Hydrolases;Acting on acid anhydrides;In phosphorus-containing anhydrides;8-oxo-dGTP diphosphohydrolase	-	-	http://www.genome.jp/dbget-bin/www_bget?ko:K03574	224724	102
K03642	rlpA	rare lipoprotein A	-	-	-	-	-	-	http://www.genome.jp/dbget-bin/www_bget?ko:K03642	44952	29
K08276	eco	ecotin	-	-	-	-	-	-	http://www.genome.jp/dbget-bin/www_bget?ko:K08276	7146	9
K14059	int	integrase	-	-	-	-	-	-	http://www.genome.jp/dbget-bin/www_bget?ko:K14059	87796	45
K03773	fklB	FKBP-type peptidyl-prolyl cis-trans isomerase FklB [EC:5.2.1.8]	-	-	5.2.1.8	Isomerases;cis-trans-Isomerases;cis-trans Isomerases (only sub-subclass identified to date);peptidylproline cis-trans-isomerase	-	-	http://www.genome.jp/dbget-bin/www_bget?ko:K03773	46662	19
K18208	RNLS	renalase [EC:1.6.3.5]	-	-	1.6.3.5	Oxidoreductases;Acting on NADH or NADPH;With oxygen as acceptor;dihydro-NAD(P):oxygen oxidoreductase (H2O2-forming)	-	-	http://www.genome.jp/dbget-bin/www_bget?ko:K18208	14200	11
K02363	entE, dhbE, vibE, mxcE	2,3-dihydroxybenzoate---[aryl-carrier protein] ligase [EC:6.3.2.14 6.2.1.71]	ko01110;ko01053	Biosynthesis of secondary metabolites;Biosynthesis of siderophore group nonribosomal peptides	6.3.2.14;6.2.1.71	Ligases;Forming carbon-nitrogen bonds;Acid-D-amino-acid ligases (peptide synthases);2,3-dihydroxybenzoate:L-serine ligase;Ligases;Forming carbon-sulfur bonds;Acid-thiol ligases;2,3-dihydroxybenzoate:[aryl-carrier protein] ligase (AMP-forming)	-	-	http://www.genome.jp/dbget-bin/www_bget?ko:K02363	23964	12
K02279	cpaB, rcpC	pilus assembly protein CpaB	-	-	-	-	-	-	http://www.genome.jp/dbget-bin/www_bget?ko:K02279	20190	16
K02282	cpaE, tadZ	pilus assembly protein CpaE	-	-	-	-	-	-	http://www.genome.jp/dbget-bin/www_bget?ko:K02282	17588	12
K12510	tadB	tight adherence protein B	-	-	-	-	-	-	http://www.genome.jp/dbget-bin/www_bget?ko:K12510	104538	27
K02113	ATPF1D, atpH	F-type H+-transporting ATPase subunit delta	ko00190;ko01100;ko00195	Oxidative phosphorylation;Metabolic pathways;Photosynthesis	-	-	M00157	F-type ATPase, prokaryotes and chloroplasts	http://www.genome.jp/dbget-bin/www_bget?ko:K02113	96406	26
K00692	sacB	levansucrase [EC:2.4.1.10]	ko02020;ko00500;ko01100	Two-component system;Starch and sucrose metabolism;Metabolic pathways	2.4.1.10	Transferases;Glycosyltransferases;Hexosyltransferases;sucrose:[6)-beta-D-fructofuranosyl-(2->]n alpha-D-glucopyranoside 6-beta-D-fructosyltransferase	-	-	http://www.genome.jp/dbget-bin/www_bget?ko:K00692	20098	9
K02913	RP-L33, MRPL33, rpmG	large subunit ribosomal protein L33	ko03010	Ribosome	-	-	-	-	http://www.genome.jp/dbget-bin/www_bget?ko:K02913	3756	15
K01647	CS, gltA	citrate synthase [EC:2.3.3.1]	ko01230;ko00630;ko01210;ko01120;ko01100;ko00020;ko01200;ko01110	Biosynthesis of amino acids;Glyoxylate and dicarboxylate metabolism;2-Oxocarboxylic acid metabolism;Microbial metabolism in diverse environments;Metabolic pathways;Citrate cycle (TCA cycle);Carbon metabolism;Biosynthesis of secondary metabolites	2.3.3.1	Transferases;Acyltransferases;Acyl groups converted into alkyl groups on transfer;acetyl-CoA:oxaloacetate C-acetyltransferase [thioester-hydrolysing, (pro-S)-carboxymethyl-forming]	M00009;M00012;M00010;M00740	Citrate cycle (TCA cycle, Krebs cycle);Glyoxylate cycle;Citrate cycle, first carbon oxidation, oxaloacetate => 2-oxoglutarate;Methylaspartate cycle	http://www.genome.jp/dbget-bin/www_bget?ko:K01647	108290	35
K00241	sdhC, frdC	succinate dehydrogenase cytochrome b subunit	ko00020;ko00650;ko01200;ko01110;ko00720;ko00190;ko01100;ko01120	Citrate cycle (TCA cycle);Butanoate metabolism;Carbon metabolism;Biosynthesis of secondary metabolites;Carbon fixation pathways in prokaryotes;Oxidative phosphorylation;Metabolic pathways;Microbial metabolism in diverse environments	-	-	M00374;M00011;M00376;M00009;M00173;M00149	Dicarboxylate-hydroxybutyrate cycle;Citrate cycle, second carbon oxidation, 2-oxoglutarate => oxaloacetate;3-Hydroxypropionate bi-cycle;Citrate cycle (TCA cycle, Krebs cycle);Reductive citrate cycle (Arnon-Buchanan cycle);Succinate dehydrogenase, prokaryotes	http://www.genome.jp/dbget-bin/www_bget?ko:K00241	30038	16
K02044	phnD	phosphonate transport system substrate-binding protein	ko02010	ABC transporters	-	-	-	-	http://www.genome.jp/dbget-bin/www_bget?ko:K02044	32474	25
K07794	tctB	putative tricarboxylic transport membrane protein	ko02020	Two-component system	-	-	-	-	http://www.genome.jp/dbget-bin/www_bget?ko:K07794	6248	10
K00868	pdxK, pdxY	pyridoxine kinase [EC:2.7.1.35]	ko01240;ko01100;ko00750	Biosynthesis of cofactors;Metabolic pathways;Vitamin B6 metabolism	2.7.1.35	Transferases;Transferring phosphorus-containing groups;Phosphotransferases with an alcohol group as acceptor;ATP:pyridoxal 5'-phosphotransferase	-	-	http://www.genome.jp/dbget-bin/www_bget?ko:K00868	63598	35
K05774	phnN	ribose 1,5-bisphosphokinase [EC:2.7.4.23]	ko00030;ko01100	Pentose phosphate pathway;Metabolic pathways	2.7.4.23	Transferases;Transferring phosphorus-containing groups;Phosphotransferases with a phosphate group as acceptor;ATP:alpha-D-ribose-1,5-bisphosphate phosphotransferase	-	-	http://www.genome.jp/dbget-bin/www_bget?ko:K05774	23418	14
K08217	mef	MFS transporter, DHA3 family, macrolide efflux protein	-	-	-	-	-	-	http://www.genome.jp/dbget-bin/www_bget?ko:K08217	33140	19
K02551	menD	2-succinyl-5-enolpyruvyl-6-hydroxy-3-cyclohexene-1-carboxylate synthase [EC:2.2.1.9]	ko01240;ko01100;ko01110;ko00130	Biosynthesis of cofactors;Metabolic pathways;Biosynthesis of secondary metabolites;Ubiquinone and other terpenoid-quinone biosynthesis	2.2.1.9	Transferases;Transferring aldehyde or ketonic groups;Transketolases and transaldolases;isochorismate:2-oxoglutarate 4-oxopentanoatetransferase (decarboxylating)	M00932;M00116	Phylloquinone biosynthesis, chorismate (+ phytyl-PP) => phylloquinol;Menaquinone biosynthesis, chorismate (+ polyprenyl-PP) => menaquinol	http://www.genome.jp/dbget-bin/www_bget?ko:K02551	175290	33
K02825	pyrR	pyrimidine operon attenuation protein / uracil phosphoribosyltransferase [EC:2.4.2.9]	ko01100;ko01232;ko00240	Metabolic pathways;Nucleotide metabolism;Pyrimidine metabolism	2.4.2.9	Transferases;Glycosyltransferases;Pentosyltransferases;UMP:diphosphate phospho-alpha-D-ribosyltransferase	-	-	http://www.genome.jp/dbget-bin/www_bget?ko:K02825	68478	29
K01719	hemD, UROS	uroporphyrinogen-III synthase [EC:4.2.1.75]	ko00860;ko01120;ko01240;ko01100;ko01110	Porphyrin metabolism;Microbial metabolism in diverse environments;Biosynthesis of cofactors;Metabolic pathways;Biosynthesis of secondary metabolites	4.2.1.75	Lyases;Carbon-oxygen lyases;Hydro-lyases;hydroxymethylbilane hydro-lyase (cyclizing uroporphyrinogen-III-forming)	M00868;M00926;M00121;M00846	Heme biosynthesis, animals and fungi, glycine => heme;Heme biosynthesis, bacteria, glutamyl-tRNA => coproporphyrin III => heme;Heme biosynthesis, plants and bacteria, glutamate => heme;Siroheme biosynthesis, glutamyl-tRNA => siroheme	http://www.genome.jp/dbget-bin/www_bget?ko:K01719	100468	35
K02199	ccmG, dsbE	cytochrome c biogenesis protein CcmG, thiol:disulfide interchange protein DsbE	-	-	-	-	-	-	http://www.genome.jp/dbget-bin/www_bget?ko:K02199	17880	10
K02198	ccmF	cytochrome c-type biogenesis protein CcmF	-	-	-	-	-	-	http://www.genome.jp/dbget-bin/www_bget?ko:K02198	36116	16
K02429	fucP	MFS transporter, FHS family, L-fucose permease	-	-	-	-	-	-	http://www.genome.jp/dbget-bin/www_bget?ko:K02429	28038	37
K00018	hprA	glycerate dehydrogenase [EC:1.1.1.29]	ko00680;ko00630;ko01200;ko01120;ko01100;ko01110;ko00260	Methane metabolism;Glyoxylate and dicarboxylate metabolism;Carbon metabolism;Microbial metabolism in diverse environments;Metabolic pathways;Biosynthesis of secondary metabolites;Glycine, serine and threonine metabolism	1.1.1.29	Oxidoreductases;Acting on the CH-OH group of donors;With NAD+ or NADP+ as acceptor;D-glycerate:NAD+ oxidoreductase	M00346	Formaldehyde assimilation, serine pathway	http://www.genome.jp/dbget-bin/www_bget?ko:K00018	23616	11
K02160	accB, bccP	acetyl-CoA carboxylase biotin carboxyl carrier protein	ko01200;ko00620;ko01110;ko01212;ko00061;ko00720;ko01100;ko00640;ko01120	Carbon metabolism;Pyruvate metabolism;Biosynthesis of secondary metabolites;Fatty acid metabolism;Fatty acid biosynthesis;Carbon fixation pathways in prokaryotes;Metabolic pathways;Propanoate metabolism;Microbial metabolism in diverse environments	-	-	M00082;M00376	Fatty acid biosynthesis, initiation;3-Hydroxypropionate bi-cycle	http://www.genome.jp/dbget-bin/www_bget?ko:K02160	38740	30
K03786	aroQ, qutE	3-dehydroquinate dehydratase II [EC:4.2.1.10]	ko01230;ko00400;ko01100;ko01110	Biosynthesis of amino acids;Phenylalanine, tyrosine and tryptophan biosynthesis;Metabolic pathways;Biosynthesis of secondary metabolites	4.2.1.10	Lyases;Carbon-oxygen lyases;Hydro-lyases;3-dehydroquinate hydro-lyase (3-dehydroshikimate-forming)	M00022	Shikimate pathway, phosphoenolpyruvate + erythrose-4P => chorismate	http://www.genome.jp/dbget-bin/www_bget?ko:K03786	54444	26
K17247	msrQ	methionine sulfoxide reductase heme-binding subunit	-	-	-	-	-	-	http://www.genome.jp/dbget-bin/www_bget?ko:K17247	21116	12
K01676	E4.2.1.2A, fumA, fumB	fumarate hydratase, class I [EC:4.2.1.2]	ko01120;ko01110;ko01100;ko00020;ko00720;ko00620;ko01200	Microbial metabolism in diverse environments;Biosynthesis of secondary metabolites;Metabolic pathways;Citrate cycle (TCA cycle);Carbon fixation pathways in prokaryotes;Pyruvate metabolism;Carbon metabolism	4.2.1.2	Lyases;Carbon-oxygen lyases;Hydro-lyases;(S)-malate hydro-lyase (fumarate-forming)	M00009;M00173;M00011	Citrate cycle (TCA cycle, Krebs cycle);Reductive citrate cycle (Arnon-Buchanan cycle);Citrate cycle, second carbon oxidation, 2-oxoglutarate => oxaloacetate	http://www.genome.jp/dbget-bin/www_bget?ko:K01676	38220	18
K03303	lctP	lactate permease	-	-	-	-	-	-	http://www.genome.jp/dbget-bin/www_bget?ko:K03303	76582	13
K01753	dsdA	D-serine dehydratase [EC:4.3.1.18]	ko00260;ko00470;ko01100	Glycine, serine and threonine metabolism;D-Amino acid metabolism;Metabolic pathways	4.3.1.18	Lyases;Carbon-nitrogen lyases;Ammonia-lyases;D-serine ammonia-lyase (pyruvate-forming)	-	-	http://www.genome.jp/dbget-bin/www_bget?ko:K01753	48292	34
K03598	rseB	sigma-E factor negative regulatory protein RseB	-	-	-	-	-	-	http://www.genome.jp/dbget-bin/www_bget?ko:K03598	32210	20
K17218	sqr	sulfide:quinone oxidoreductase [EC:1.8.5.4]	ko00920;ko01120	Sulfur metabolism;Microbial metabolism in diverse environments	1.8.5.4	Oxidoreductases;Acting on a sulfur group of donors;With a quinone or similar compound as acceptor;sulfide:quinone oxidoreductase (polysulfide-producing)	-	-	http://www.genome.jp/dbget-bin/www_bget?ko:K17218	17760	19
K09699	DBT, bkdB	2-oxoisovalerate dehydrogenase E2 component (dihydrolipoyl transacylase) [EC:2.3.1.168]	ko00280;ko00640;ko01110;ko01100	Valine, leucine and isoleucine degradation;Propanoate metabolism;Biosynthesis of secondary metabolites;Metabolic pathways	2.3.1.168	Transferases;Acyltransferases;Transferring groups other than aminoacyl groups;2-methylpropanoyl-CoA:enzyme-N6-(dihydrolipoyl)lysine S-(2-methylpropanoyl)transferase	M00036	Leucine degradation, leucine => acetoacetate + acetyl-CoA	http://www.genome.jp/dbget-bin/www_bget?ko:K09699	119022	27
K07347	fimD, fimC, mrkC, htrE, cssD	outer membrane usher protein	ko05133	Pertussis	-	-	-	-	http://www.genome.jp/dbget-bin/www_bget?ko:K07347	200670	122
K15540	ecpD	chaperone protein EcpD	-	-	-	-	-	-	http://www.genome.jp/dbget-bin/www_bget?ko:K15540	62658	38
K07032	K07032	uncharacterized protein	-	-	-	-	-	-	http://www.genome.jp/dbget-bin/www_bget?ko:K07032	18624	13
K12240	pchF	L-cysteine---[L-cysteinyl-carrier protein] ligase PchF [EC:6.2.1.69]	ko01053	Biosynthesis of siderophore group nonribosomal peptides	6.2.1.69	Ligases;Forming carbon-sulfur bonds;Acid-thiol ligases;L-cysteine:[L-cysteinyl-carrier protein] ligase (AMP-forming)	-	-	http://www.genome.jp/dbget-bin/www_bget?ko:K12240	3198	16
K06903	K06903	uncharacterized protein	-	-	-	-	-	-	http://www.genome.jp/dbget-bin/www_bget?ko:K06903	26796	35
K03588	ftsW, spoVE	cell division protein FtsW	ko04112	Cell cycle - Caulobacter	-	-	-	-	http://www.genome.jp/dbget-bin/www_bget?ko:K03588	126588	34
K18138	acrB, mexB, adeJ, smeE, mtrD, cmeB	multidrug efflux pump	ko01503;ko01501	Cationic antimicrobial peptide (CAMP) resistance;beta-Lactam resistance	-	-	M00718	Multidrug resistance, efflux pump MexAB-OprM	http://www.genome.jp/dbget-bin/www_bget?ko:K18138	148928	74
K04083	hslO	molecular chaperone Hsp33	-	-	-	-	-	-	http://www.genome.jp/dbget-bin/www_bget?ko:K04083	74936	24
K01011	TST, MPST, sseA	thiosulfate/3-mercaptopyruvate sulfurtransferase [EC:2.8.1.1 2.8.1.2]	ko04122;ko01100;ko01120;ko00270;ko00920	Sulfur relay system;Metabolic pathways;Microbial metabolism in diverse environments;Cysteine and methionine metabolism;Sulfur metabolism	2.8.1.1;2.8.1.2	Transferases;Transferring sulfur-containing groups;Sulfurtransferases;thiosulfate:cyanide sulfurtransferase;Transferases;Transferring sulfur-containing groups;Sulfurtransferases;2-oxo-3-sulfanylpropanoate:sulfide sulfurtransferase	-	-	http://www.genome.jp/dbget-bin/www_bget?ko:K01011	124502	45
K01868	TARS, thrS	threonyl-tRNA synthetase [EC:6.1.1.3]	ko00970	Aminoacyl-tRNA biosynthesis	6.1.1.3	Ligases;Forming carbon-oxygen bonds;Ligases forming aminoacyl-tRNA and related compounds;L-threonine:tRNAThr ligase (AMP-forming)	-	-	http://www.genome.jp/dbget-bin/www_bget?ko:K01868	135190	45
K13894	yejB	microcin C transport system permease protein	ko02010	ABC transporters	-	-	-	-	http://www.genome.jp/dbget-bin/www_bget?ko:K13894	26280	15
K20036	dmdD	(methylthio)acryloyl-CoA hydratase [EC:4.2.1.155]	ko01100;ko00920	Metabolic pathways;Sulfur metabolism	4.2.1.155	Lyases;Carbon-oxygen lyases;Hydro-lyases;3-(methylsulfanyl)prop-2-enoyl-CoA hydro-lyase (acetaldehyde-forming)	-	-	http://www.genome.jp/dbget-bin/www_bget?ko:K20036	344	2
K07102	amgK	N-acetylmuramate 1-kinase [EC:2.7.1.221]	ko01250;ko01100;ko00520	Biosynthesis of nucleotide sugars;Metabolic pathways;Amino sugar and nucleotide sugar metabolism	2.7.1.221	Transferases;Transferring phosphorus-containing groups;Phosphotransferases with an alcohol group as acceptor;ATP:N-acetyl-D-muramate 1-phosphotransferase	-	-	http://www.genome.jp/dbget-bin/www_bget?ko:K07102	17848	11
K06217	phoH, phoL	phosphate starvation-inducible protein PhoH and related proteins	-	-	-	-	-	-	http://www.genome.jp/dbget-bin/www_bget?ko:K06217	65474	33
K23509	ytfT, yjfF	galactofuranose transport system permease protein	ko02010	ABC transporters	-	-	-	-	http://www.genome.jp/dbget-bin/www_bget?ko:K23509	41712	13
K13779	atuE	isohexenylglutaconyl-CoA hydratase [EC:4.2.1.57]	ko00281;ko01110	Geraniol degradation;Biosynthesis of secondary metabolites	4.2.1.57	Lyases;Carbon-oxygen lyases;Hydro-lyases;3-hydroxy-3-(4-methylpent-3-en-1-yl)glutaryl-CoA hydro-lyase [3-(4-methylpent-3-en-1-yl)pent-2-enedioyl-CoA-forming]	-	-	http://www.genome.jp/dbget-bin/www_bget?ko:K13779	7410	8
K03225	yscQ, sctQ, hrcQ, ssaQ, spaO	type III secretion protein Q	ko03070	Bacterial secretion system	-	-	M00542;M00660	EHEC/EPEC pathogenicity signature, T3SS and effectors;Xanthomonas spp. pathogenicity signature, T3SS and effectors	http://www.genome.jp/dbget-bin/www_bget?ko:K03225	19058	18
K05795	terD	tellurium resistance protein TerD	-	-	-	-	-	-	http://www.genome.jp/dbget-bin/www_bget?ko:K05795	25880	16
K00299	ssuE, msuE	FMN reductase [EC:1.5.1.38]	ko00740;ko00920;ko01100	Riboflavin metabolism;Sulfur metabolism;Metabolic pathways	1.5.1.38	Oxidoreductases;Acting on the CH-NH group of donors;With NAD+ or NADP+ as acceptor;FMNH2:NADP+ oxidoreductase	-	-	http://www.genome.jp/dbget-bin/www_bget?ko:K00299	49116	25
K03322	mntH	manganese transport protein	-	-	-	-	-	-	http://www.genome.jp/dbget-bin/www_bget?ko:K03322	123842	42
K03699	tlyC	magnesium and cobalt exporter, CNNM family	-	-	-	-	-	-	http://www.genome.jp/dbget-bin/www_bget?ko:K03699	226464	69
K06160	pvdE	putative pyoverdin transport system ATP-binding/permease protein	ko02010	ABC transporters	-	-	-	-	http://www.genome.jp/dbget-bin/www_bget?ko:K06160	16564	16
K11685	stpA	DNA-binding protein StpA	-	-	-	-	-	-	http://www.genome.jp/dbget-bin/www_bget?ko:K11685	29334	7
K01174	nuc	micrococcal nuclease [EC:3.1.31.1]	-	-	3.1.31.1	Hydrolases;Acting on ester bonds;Endoribonucleases that are active with either ribo- or deoxyribonucleic acids and produce 3'-phosphomonoesters;micrococcal nuclease	-	-	http://www.genome.jp/dbget-bin/www_bget?ko:K01174	149338	16
K21900	cysL	LysR family transcriptional regulator, transcriptional activator of the cysJI operon	-	-	-	-	-	-	http://www.genome.jp/dbget-bin/www_bget?ko:K21900	39990	16
K13631	soxS	AraC family transcriptional regulator, mar-sox-rob regulon activator	-	-	-	-	-	-	http://www.genome.jp/dbget-bin/www_bget?ko:K13631	3412	4
K02337	dnaE	DNA polymerase III subunit alpha [EC:2.7.7.7]	ko03430;ko03030;ko03440	Mismatch repair;DNA replication;Homologous recombination	2.7.7.7	Transferases;Transferring phosphorus-containing groups;Nucleotidyltransferases;2'-deoxyribonucleoside-5'-triphosphate:DNA deoxynucleotidyltransferase (DNA-directed)	-	-	http://www.genome.jp/dbget-bin/www_bget?ko:K02337	228938	54
K15396	trmJ	tRNA (cytidine32/uridine32-2'-O)-methyltransferase [EC:2.1.1.200]	-	-	2.1.1.200	Transferases;Transferring one-carbon groups;Methyltransferases;S-adenosyl-L-methionine:tRNA (cytidine32/uridine32-2'-O)-methyltransferase	-	-	http://www.genome.jp/dbget-bin/www_bget?ko:K15396	16726	8
K00640	cysE	serine O-acetyltransferase [EC:2.3.1.30]	ko05111;ko01230;ko00920;ko01100;ko00270;ko01120;ko01200;ko01110;ko00543	Biofilm formation - Vibrio cholerae;Biosynthesis of amino acids;Sulfur metabolism;Metabolic pathways;Cysteine and methionine metabolism;Microbial metabolism in diverse environments;Carbon metabolism;Biosynthesis of secondary metabolites;Exopolysaccharide biosynthesis	2.3.1.30	Transferases;Acyltransferases;Transferring groups other than aminoacyl groups;acetyl-CoA:L-serine O-acetyltransferase	M00021	Cysteine biosynthesis, serine => cysteine	http://www.genome.jp/dbget-bin/www_bget?ko:K00640	76654	47
K05524	fdxA	ferredoxin	-	-	-	-	-	-	http://www.genome.jp/dbget-bin/www_bget?ko:K05524	1858	5
K12542	lapC	membrane fusion protein, adhesin transport system	-	-	-	-	-	-	http://www.genome.jp/dbget-bin/www_bget?ko:K12542	41526	22
K12541	lapB	ATP-binding cassette, subfamily C, bacterial LapB	ko02010	ABC transporters	-	-	-	-	http://www.genome.jp/dbget-bin/www_bget?ko:K12541	45992	35
K06953	K06953	uncharacterized protein	-	-	-	-	-	-	http://www.genome.jp/dbget-bin/www_bget?ko:K06953	7886	9
K03724	lhr	ATP-dependent helicase Lhr and Lhr-like helicase [EC:3.6.4.13 5.6.2.4]	-	-	3.6.4.13;5.6.2.4	Hydrolases;Acting on acid anhydrides;Acting on acid anhydrides to facilitate cellular and subcellular movement;ATP phosphohydrolase (RNA helix unwinding);Isomerases;Isomerases altering macromolecular conformation;Enzymes altering nucleic acid conformation;DNA 3'-5' helicase (ATP-hydrolysing)	-	-	http://www.genome.jp/dbget-bin/www_bget?ko:K03724	138070	43
K06987	K06987	uncharacterized protein	-	-	-	-	-	-	http://www.genome.jp/dbget-bin/www_bget?ko:K06987	31212	27
K01808	rpiB	ribose 5-phosphate isomerase B [EC:5.3.1.6]	ko01120;ko01100;ko00710;ko01230;ko00030;ko01110;ko00051;ko01200	Microbial metabolism in diverse environments;Metabolic pathways;Carbon fixation in photosynthetic organisms;Biosynthesis of amino acids;Pentose phosphate pathway;Biosynthesis of secondary metabolites;Fructose and mannose metabolism;Carbon metabolism	5.3.1.6	Isomerases;Intramolecular oxidoreductases;Interconverting aldoses and ketoses, and related compounds;D-ribose-5-phosphate aldose-ketose-isomerase	M00165;M00004;M00167;M00007	Reductive pentose phosphate cycle (Calvin cycle);Pentose phosphate pathway (Pentose phosphate cycle);Reductive pentose phosphate cycle, glyceraldehyde-3P => ribulose-5P;Pentose phosphate pathway, non-oxidative phase, fructose 6P => ribose 5P	http://www.genome.jp/dbget-bin/www_bget?ko:K01808	43594	18
K00316	spdH	spermidine dehydrogenase [EC:1.5.99.6]	ko00330;ko00410;ko01100	Arginine and proline metabolism;beta-Alanine metabolism;Metabolic pathways	1.5.99.6	Oxidoreductases;Acting on the CH-NH group of donors;With unknown physiological acceptors;spermidine:acceptor oxidoreductase	-	-	http://www.genome.jp/dbget-bin/www_bget?ko:K00316	23410	12
K03741	arsC	arsenate reductase (thioredoxin) [EC:1.20.4.4]	-	-	1.20.4.4	Oxidoreductases;Acting on phosphorus or arsenic in donors;With disulfide as acceptor;arsenate:thioredoxin oxidoreductase	-	-	http://www.genome.jp/dbget-bin/www_bget?ko:K03741	56016	40
K01187	malZ	alpha-glucosidase [EC:3.2.1.20]	ko01100;ko01110;ko00052;ko00500	Metabolic pathways;Biosynthesis of secondary metabolites;Galactose metabolism;Starch and sucrose metabolism	3.2.1.20	Hydrolases;Glycosylases;Glycosidases, i.e. enzymes that hydrolyse O- and S-glycosyl compounds;alpha-D-glucoside glucohydrolase	-	-	http://www.genome.jp/dbget-bin/www_bget?ko:K01187	231584	73
K00984	aadA	"streptomycin 3""-adenylyltransferase [EC:2.7.7.47]"	-	-	2.7.7.47	Transferases;Transferring phosphorus-containing groups;Nucleotidyltransferases;ATP:streptomycin 3''-adenylyltransferase	-	-	http://www.genome.jp/dbget-bin/www_bget?ko:K00984	24388	4
K13636	dsdC	LysR family transcriptional regulator, D-serine deaminase activator	-	-	-	-	-	-	http://www.genome.jp/dbget-bin/www_bget?ko:K13636	14376	8
K13629	dsdX	D-serine transporter	-	-	-	-	-	-	http://www.genome.jp/dbget-bin/www_bget?ko:K13629	6982	9
K07260	vanY	zinc D-Ala-D-Ala carboxypeptidase [EC:3.4.17.14]	ko01100;ko01502;ko02020;ko00550	Metabolic pathways;Vancomycin resistance;Two-component system;Peptidoglycan biosynthesis	3.4.17.14	Hydrolases;Acting on peptide bonds (peptidases);Metallocarboxypeptidases;zinc D-Ala-D-Ala carboxypeptidase	M00651	Vancomycin resistance, D-Ala-D-Lac type	http://www.genome.jp/dbget-bin/www_bget?ko:K07260	75294	18
K03651	cpdA	3',5'-cyclic-AMP phosphodiesterase [EC:3.1.4.53]	ko02025;ko00230;ko01100	Biofilm formation - Pseudomonas aeruginosa;Purine metabolism;Metabolic pathways	3.1.4.53	Hydrolases;Acting on ester bonds;Phosphoric-diester hydrolases;3',5'-cyclic-AMP 5'-nucleotidohydrolase	-	-	http://www.genome.jp/dbget-bin/www_bget?ko:K03651	121490	30
K14340	K14340	mannosyltransferase [EC:2.4.1.-]	ko01100;ko00571	Metabolic pathways;Lipoarabinomannan (LAM) biosynthesis	-	-	-	-	http://www.genome.jp/dbget-bin/www_bget?ko:K14340	7880	11
K07114	yfbK	Ca-activated chloride channel homolog	-	-	-	-	-	-	http://www.genome.jp/dbget-bin/www_bget?ko:K07114	45966	49
K18306	mexH	membrane fusion protein, multidrug efflux system	ko02024	Quorum sensing	-	-	-	-	http://www.genome.jp/dbget-bin/www_bget?ko:K18306	4434	9
K04752	glnK	nitrogen regulatory protein P-II 2	-	-	-	-	-	-	http://www.genome.jp/dbget-bin/www_bget?ko:K04752	7442	3
K03320	amt, AMT, MEP	ammonium transporter, Amt family	-	-	-	-	-	-	http://www.genome.jp/dbget-bin/www_bget?ko:K03320	86768	49
K11752	ribD	diaminohydroxyphosphoribosylaminopyrimidine deaminase / 5-amino-6-(5-phosphoribosylamino)uracil reductase [EC:3.5.4.26 1.1.1.193]	ko00740;ko02024;ko01100;ko01240;ko01110	Riboflavin metabolism;Quorum sensing;Metabolic pathways;Biosynthesis of cofactors;Biosynthesis of secondary metabolites	1.1.1.193;3.5.4.26	Oxidoreductases;Acting on the CH-OH group of donors;With NAD+ or NADP+ as acceptor;5-amino-6-(5-phospho-D-ribitylamino)uracil:NADP+ 1'-oxidoreductase;Hydrolases;Acting on carbon-nitrogen bonds, other than peptide bonds;In cyclic amidines;2,5-diamino-6-hydroxy-4-(5-phospho-D-ribosylamino)pyrimidine 2-aminohydrolase	M00125	Riboflavin biosynthesis, plants and bacteria, GTP => riboflavin/FMN/FAD	http://www.genome.jp/dbget-bin/www_bget?ko:K11752	96418	33
K00793	ribE, RIB5	riboflavin synthase [EC:2.5.1.9]	ko01240;ko01110;ko01100;ko00740	Biosynthesis of cofactors;Biosynthesis of secondary metabolites;Metabolic pathways;Riboflavin metabolism	2.5.1.9	Transferases;Transferring alkyl or aryl groups, other than methyl groups;Transferring alkyl or aryl groups, other than methyl groups (only sub-subclass identified to date);6,7-dimethyl-8-(1-D-ribityl)lumazine:6,7-dimethyl-8-(1-D-ribityl)lumazine 2,3-butanediyltransferase	M00125;M00911	Riboflavin biosynthesis, plants and bacteria, GTP => riboflavin/FMN/FAD;Riboflavin biosynthesis, fungi, GTP => riboflavin/FMN/FAD	http://www.genome.jp/dbget-bin/www_bget?ko:K00793	81472	24
K08316	rsmD	16S rRNA (guanine966-N2)-methyltransferase [EC:2.1.1.171]	-	-	2.1.1.171	Transferases;Transferring one-carbon groups;Methyltransferases;S-adenosyl-L-methionine:16S rRNA (guanine966-N2)-methyltransferase	-	-	http://www.genome.jp/dbget-bin/www_bget?ko:K08316	84132	29
K06994	K06994	putative drug exporter of the RND superfamily	-	-	-	-	-	-	http://www.genome.jp/dbget-bin/www_bget?ko:K06994	159058	35
K07090	K07090	uncharacterized protein	-	-	-	-	-	-	http://www.genome.jp/dbget-bin/www_bget?ko:K07090	176582	122
K09940	K09940	uncharacterized protein	-	-	-	-	-	-	http://www.genome.jp/dbget-bin/www_bget?ko:K09940	27088	14
K11066	E3.5.1.28D, amiD	N-acetylmuramoyl-L-alanine amidase [EC:3.5.1.28]	-	-	3.5.1.28	Hydrolases;Acting on carbon-nitrogen bonds, other than peptide bonds;In linear amides;peptidoglycan amidohydrolase	-	-	http://www.genome.jp/dbget-bin/www_bget?ko:K11066	37210	20
K01740	metY	O-acetylhomoserine (thiol)-lyase [EC:2.5.1.49]	ko01100;ko00270	Metabolic pathways;Cysteine and methionine metabolism	2.5.1.49	Transferases;Transferring alkyl or aryl groups, other than methyl groups;Transferring alkyl or aryl groups, other than methyl groups (only sub-subclass identified to date);O-acetyl-L-homoserine:methanethiol 3-amino-3-carboxypropyltransferase	-	-	http://www.genome.jp/dbget-bin/www_bget?ko:K01740	88110	24
K00641	metX	homoserine O-acetyltransferase/O-succinyltransferase [EC:2.3.1.31 2.3.1.46]	ko01100;ko01110;ko00270;ko01230;ko00920	Metabolic pathways;Biosynthesis of secondary metabolites;Cysteine and methionine metabolism;Biosynthesis of amino acids;Sulfur metabolism	2.3.1.46;2.3.1.31	Transferases;Acyltransferases;Transferring groups other than aminoacyl groups;succinyl-CoA:L-homoserine O-succinyltransferase;Transferases;Acyltransferases;Transferring groups other than aminoacyl groups;acetyl-CoA:L-homoserine O-acetyltransferase	M00017	Methionine biosynthesis, aspartate => homoserine => methionine	http://www.genome.jp/dbget-bin/www_bget?ko:K00641	65796	16
K19231	bmaC	fibronectin-binding autotransporter adhesin	-	-	-	-	-	-	http://www.genome.jp/dbget-bin/www_bget?ko:K19231	38238	39
K01721	nthA	nitrile hydratase subunit alpha [EC:4.2.1.84]	ko01100;ko00627;ko00380;ko01120;ko00364;ko00643	Metabolic pathways;Aminobenzoate degradation;Tryptophan metabolism;Microbial metabolism in diverse environments;Fluorobenzoate degradation;Styrene degradation	4.2.1.84	Lyases;Carbon-oxygen lyases;Hydro-lyases;aliphatic-amide hydro-lyase (nitrile-forming)	-	-	http://www.genome.jp/dbget-bin/www_bget?ko:K01721	13576	5
K00615	E2.2.1.1, tktA, tktB	transketolase [EC:2.2.1.1]	ko00030;ko01051;ko01230;ko01100;ko00710;ko01120;ko01200;ko01110	Pentose phosphate pathway;Biosynthesis of ansamycins;Biosynthesis of amino acids;Metabolic pathways;Carbon fixation in photosynthetic organisms;Microbial metabolism in diverse environments;Carbon metabolism;Biosynthesis of secondary metabolites	2.2.1.1	Transferases;Transferring aldehyde or ketonic groups;Transketolases and transaldolases;sedoheptulose-7-phosphate:D-glyceraldehyde-3-phosphate glycolaldehydetransferase	M00004;M00165;M00007;M00167	Pentose phosphate pathway (Pentose phosphate cycle);Reductive pentose phosphate cycle (Calvin cycle);Pentose phosphate pathway, non-oxidative phase, fructose 6P => ribose 5P;Reductive pentose phosphate cycle, glyceraldehyde-3P => ribulose-5P	http://www.genome.jp/dbget-bin/www_bget?ko:K00615	263566	83
K00133	asd	aspartate-semialdehyde dehydrogenase [EC:1.2.1.11]	ko00300;ko01110;ko01210;ko01230;ko00261;ko00260;ko01100;ko01120;ko00270	Lysine biosynthesis;Biosynthesis of secondary metabolites;2-Oxocarboxylic acid metabolism;Biosynthesis of amino acids;Monobactam biosynthesis;Glycine, serine and threonine metabolism;Metabolic pathways;Microbial metabolism in diverse environments;Cysteine and methionine metabolism	1.2.1.11	Oxidoreductases;Acting on the aldehyde or oxo group of donors;With NAD+ or NADP+ as acceptor;L-aspartate-4-semialdehyde:NADP+ oxidoreductase (phosphorylating)	M00016;M00018;M00525;M00017;M00527;M00033;M00526	Lysine biosynthesis, succinyl-DAP pathway, aspartate => lysine;Threonine biosynthesis, aspartate => homoserine => threonine;Lysine biosynthesis, acetyl-DAP pathway, aspartate => lysine;Methionine biosynthesis, aspartate => homoserine => methionine;Lysine biosynthesis, DAP aminotransferase pathway, aspartate => lysine;Ectoine biosynthesis, aspartate => ectoine;Lysine biosynthesis, DAP dehydrogenas…	http://www.genome.jp/dbget-bin/www_bget?ko:K00133	73050	40
K23985	pilOP	type IV pilus assembly protein PilOP	-	-	-	-	-	-	http://www.genome.jp/dbget-bin/www_bget?ko:K23985	8380	8
K01925	murD	UDP-N-acetylmuramoylalanine--D-glutamate ligase [EC:6.3.2.9]	ko00470;ko01100;ko00550	D-Amino acid metabolism;Metabolic pathways;Peptidoglycan biosynthesis	6.3.2.9	Ligases;Forming carbon-nitrogen bonds;Acid-D-amino-acid ligases (peptide synthases);UDP-N-acetyl-alpha-D-muramoyl-L-alanine:D-glutamate ligase (ADP-forming)	-	-	http://www.genome.jp/dbget-bin/www_bget?ko:K01925	129174	37
K00564	rsmC	16S rRNA (guanine1207-N2)-methyltransferase [EC:2.1.1.172]	-	-	2.1.1.172	Transferases;Transferring one-carbon groups;Methyltransferases;S-adenosyl-L-methionine:16S rRNA (guanine1207-N2)-methyltransferase	-	-	http://www.genome.jp/dbget-bin/www_bget?ko:K00564	118700	30
K07286	yajG	uncharacterized lipoprotein	-	-	-	-	-	-	http://www.genome.jp/dbget-bin/www_bget?ko:K07286	20240	9
K00762	pyrE	orotate phosphoribosyltransferase [EC:2.4.2.10]	ko01100;ko01240;ko00240	Metabolic pathways;Biosynthesis of cofactors;Pyrimidine metabolism	2.4.2.10	Transferases;Glycosyltransferases;Pentosyltransferases;orotidine-5'-phosphate:diphosphate phospho-alpha-D-ribosyl-transferase	M00051	De novo pyrimidine biosynthesis, glutamine (+ PRPP) => UMP	http://www.genome.jp/dbget-bin/www_bget?ko:K00762	72000	26
K11921	cynR	LysR family transcriptional regulator, cyn operon transcriptional activator	-	-	-	-	-	-	http://www.genome.jp/dbget-bin/www_bget?ko:K11921	33076	25
K02510	hpaI, hpcH	4-hydroxy-2-oxoheptanedioate aldolase [EC:4.1.2.52]	ko01120;ko00350;ko01100	Microbial metabolism in diverse environments;Tyrosine metabolism;Metabolic pathways	4.1.2.52	Lyases;Carbon-carbon lyases;Aldehyde-lyases;4-hydroxy-2-oxoheptanedioate succinate-semialdehyde-lyase (pyruvate-forming)	-	-	http://www.genome.jp/dbget-bin/www_bget?ko:K02510	15236	20
K02232	cobQ, cbiP	adenosylcobyric acid synthase [EC:6.3.5.10]	ko01240;ko01100;ko00860	Biosynthesis of cofactors;Metabolic pathways;Porphyrin metabolism	6.3.5.10	Ligases;Forming carbon-nitrogen bonds;Carbon-nitrogen ligases with glutamine as amido-N-donor;adenosylcobyrinic-acid-a,c-diamide:L-glutamine amido-ligase (ADP-forming)	M00122	Cobalamin biosynthesis, cobyrinate a,c-diamide => cobalamin	http://www.genome.jp/dbget-bin/www_bget?ko:K02232	15138	11
K03666	hfq	host factor-I protein	ko02024;ko05111;ko03018	Quorum sensing;Biofilm formation - Vibrio cholerae;RNA degradation	-	-	-	-	http://www.genome.jp/dbget-bin/www_bget?ko:K03666	8850	7
K00951	relA	GTP pyrophosphokinase [EC:2.7.6.5]	ko01100;ko00230	Metabolic pathways;Purine metabolism	2.7.6.5	Transferases;Transferring phosphorus-containing groups;Diphosphotransferases;ATP:GTP 3'-diphosphotransferase	-	-	http://www.genome.jp/dbget-bin/www_bget?ko:K00951	42196	16
K01621	xfp, xpk	xylulose-5-phosphate/fructose-6-phosphate phosphoketolase [EC:4.1.2.9 4.1.2.22]	ko01120;ko01100;ko00710;ko00030	Microbial metabolism in diverse environments;Metabolic pathways;Carbon fixation in photosynthetic organisms;Pentose phosphate pathway	4.1.2.9;4.1.2.22	Lyases;Carbon-carbon lyases;Aldehyde-lyases;D-xylulose-5-phosphate D-glyceraldehyde-3-phosphate-lyase (adding phosphate acetyl-phosphate-forming);Lyases;Carbon-carbon lyases;Aldehyde-lyases;D-fructose-6-phosphate D-erythrose-4-phosphate-lyase (adding phosphate acetyl-phosphate-forming)	-	-	http://www.genome.jp/dbget-bin/www_bget?ko:K01621	82500	27
K20480	nprR, nprA	HTH-type transcriptional regulator, quorum sensing regulator NprR	ko02024	Quorum sensing	-	-	-	-	http://www.genome.jp/dbget-bin/www_bget?ko:K20480	4460	1
K09013	sufC	Fe-S cluster assembly ATP-binding protein	-	-	-	-	-	-	http://www.genome.jp/dbget-bin/www_bget?ko:K09013	44154	16
K09015	sufD	Fe-S cluster assembly protein SufD	-	-	-	-	-	-	http://www.genome.jp/dbget-bin/www_bget?ko:K09015	102788	27
K11717	sufS	cysteine desulfurase / selenocysteine lyase [EC:2.8.1.7 4.4.1.16]	ko01100;ko00450	Metabolic pathways;Selenocompound metabolism	2.8.1.7;4.4.1.16	Transferases;Transferring sulfur-containing groups;Sulfurtransferases;L-cysteine:acceptor sulfurtransferase;Lyases;Carbon-sulfur lyases;Carbon-sulfur lyases (only sub-subclass identified to date);L-selenocysteine selenide-lyase (L-alanine-forming)	-	-	http://www.genome.jp/dbget-bin/www_bget?ko:K11717	124716	34
K04488	iscU, nifU	nitrogen fixation protein NifU and related proteins	-	-	-	-	-	-	http://www.genome.jp/dbget-bin/www_bget?ko:K04488	49990	18
K09014	sufB	Fe-S cluster assembly protein SufB	-	-	-	-	-	-	http://www.genome.jp/dbget-bin/www_bget?ko:K09014	55212	16
K01649	leuA, IMS	2-isopropylmalate synthase [EC:2.3.3.13]	ko01100;ko01110;ko01230;ko00620;ko00290;ko01210	Metabolic pathways;Biosynthesis of secondary metabolites;Biosynthesis of amino acids;Pyruvate metabolism;Valine, leucine and isoleucine biosynthesis;2-Oxocarboxylic acid metabolism	2.3.3.13	Transferases;Acyltransferases;Acyl groups converted into alkyl groups on transfer;acetyl-CoA:3-methyl-2-oxobutanoate C-acetyltransferase (thioester-hydrolysing, carboxymethyl-forming)	M00432	Leucine biosynthesis, 2-oxoisovalerate => 2-oxoisocaproate	http://www.genome.jp/dbget-bin/www_bget?ko:K01649	134170	47
K01703	leuC, IPMI-L	3-isopropylmalate/(R)-2-methylmalate dehydratase large subunit [EC:4.2.1.33 4.2.1.35]	ko01110;ko00966;ko01100;ko00660;ko00290;ko01210;ko01230	Biosynthesis of secondary metabolites;Glucosinolate biosynthesis;Metabolic pathways;C5-Branched dibasic acid metabolism;Valine, leucine and isoleucine biosynthesis;2-Oxocarboxylic acid metabolism;Biosynthesis of amino acids	4.2.1.35;4.2.1.33	Lyases;Carbon-oxygen lyases;Hydro-lyases;(R)-2-methylmalate hydro-lyase (2-methylmaleate-forming);Lyases;Carbon-oxygen lyases;Hydro-lyases;(2R,3S)-3-isopropylmalate hydro-lyase (2-isopropylmaleate-forming)	M00535;M00432	Isoleucine biosynthesis, pyruvate => 2-oxobutanoate;Leucine biosynthesis, 2-oxoisovalerate => 2-oxoisocaproate	http://www.genome.jp/dbget-bin/www_bget?ko:K01703	86618	23
K01704	leuD, IPMI-S	3-isopropylmalate/(R)-2-methylmalate dehydratase small subunit [EC:4.2.1.33 4.2.1.35]	ko00660;ko01100;ko01110;ko01230;ko01210;ko00290	C5-Branched dibasic acid metabolism;Metabolic pathways;Biosynthesis of secondary metabolites;Biosynthesis of amino acids;2-Oxocarboxylic acid metabolism;Valine, leucine and isoleucine biosynthesis	4.2.1.33;4.2.1.35	Lyases;Carbon-oxygen lyases;Hydro-lyases;(2R,3S)-3-isopropylmalate hydro-lyase (2-isopropylmaleate-forming);Lyases;Carbon-oxygen lyases;Hydro-lyases;(R)-2-methylmalate hydro-lyase (2-methylmaleate-forming)	M00535;M00432	Isoleucine biosynthesis, pyruvate => 2-oxobutanoate;Leucine biosynthesis, 2-oxoisovalerate => 2-oxoisocaproate	http://www.genome.jp/dbget-bin/www_bget?ko:K01704	81750	22
K07241	hoxN, nixA	nickel/cobalt transporter (NiCoT) family protein	-	-	-	-	-	-	http://www.genome.jp/dbget-bin/www_bget?ko:K07241	25142	8
K02103	araR	GntR family transcriptional regulator, arabinose operon transcriptional repressor	-	-	-	-	-	-	http://www.genome.jp/dbget-bin/www_bget?ko:K02103	16130	7
K01804	araA	L-arabinose isomerase [EC:5.3.1.4]	ko00040;ko01100	Pentose and glucuronate interconversions;Metabolic pathways	5.3.1.4	Isomerases;Intramolecular oxidoreductases;Interconverting aldoses and ketoses, and related compounds;beta-L-arabinopyranose aldose-ketose-isomerase	-	-	http://www.genome.jp/dbget-bin/www_bget?ko:K01804	36934	15
K01744	aspA	aspartate ammonia-lyase [EC:4.3.1.1]	ko00250;ko01100	Alanine, aspartate and glutamate metabolism;Metabolic pathways	4.3.1.1	Lyases;Carbon-nitrogen lyases;Ammonia-lyases;L-aspartate ammonia-lyase (fumarate-forming)	-	-	http://www.genome.jp/dbget-bin/www_bget?ko:K01744	107440	26
K01807	rpiA	ribose 5-phosphate isomerase A [EC:5.3.1.6]	ko01110;ko00710;ko01100;ko01120;ko00030;ko01200;ko01230	Biosynthesis of secondary metabolites;Carbon fixation in photosynthetic organisms;Metabolic pathways;Microbial metabolism in diverse environments;Pentose phosphate pathway;Carbon metabolism;Biosynthesis of amino acids	5.3.1.6	Isomerases;Intramolecular oxidoreductases;Interconverting aldoses and ketoses, and related compounds;D-ribose-5-phosphate aldose-ketose-isomerase	M00004;M00165;M00167;M00580;M00007	Pentose phosphate pathway (Pentose phosphate cycle);Reductive pentose phosphate cycle (Calvin cycle);Reductive pentose phosphate cycle, glyceraldehyde-3P => ribulose-5P;Pentose phosphate pathway, archaea, fructose 6P => ribose 5P;Pentose phosphate pathway, non-oxidative phase, fructose 6P => ribose 5P	http://www.genome.jp/dbget-bin/www_bget?ko:K01807	52444	23
K06975	K06975	uncharacterized protein	-	-	-	-	-	-	http://www.genome.jp/dbget-bin/www_bget?ko:K06975	83860	30
K02075	ABC.ZM.P	zinc/manganese transport system permease protein	-	-	-	-	-	-	http://www.genome.jp/dbget-bin/www_bget?ko:K02075	79370	16
K02077	ABC.ZM.S	zinc/manganese transport system substrate-binding protein	-	-	-	-	-	-	http://www.genome.jp/dbget-bin/www_bget?ko:K02077	85758	26
K09698	gltX	nondiscriminating glutamyl-tRNA synthetase [EC:6.1.1.24]	ko01100;ko01240;ko00970	Metabolic pathways;Biosynthesis of cofactors;Aminoacyl-tRNA biosynthesis	6.1.1.24	Ligases;Forming carbon-oxygen bonds;Ligases forming aminoacyl-tRNA and related compounds;L-glutamate:tRNAGlx ligase (AMP-forming)	-	-	http://www.genome.jp/dbget-bin/www_bget?ko:K09698	24714	18
K13953	adhP	alcohol dehydrogenase, propanol-preferring [EC:1.1.1.1]	ko00830;ko01100;ko00980;ko01120;ko00982;ko00350;ko00071;ko00625;ko01110;ko01220;ko00620;ko00010;ko00626	Retinol metabolism;Metabolic pathways;Metabolism of xenobiotics by cytochrome P450;Microbial metabolism in diverse environments;Drug metabolism - cytochrome P450;Tyrosine metabolism;Fatty acid degradation;Chloroalkane and chloroalkene degradation;Biosynthesis of secondary metabolites;Degradation of aromatic compounds;Pyruvate metabolism;Glycolysis / Gluconeogenesis;Naphthalene degradation	1.1.1.1	Oxidoreductases;Acting on the CH-OH group of donors;With NAD+ or NADP+ as acceptor;alcohol:NAD+ oxidoreductase	-	-	http://www.genome.jp/dbget-bin/www_bget?ko:K13953	27942	28
K16924	mtsT	energy-coupling factor transport system substrate-specific component	-	-	-	-	-	-	http://www.genome.jp/dbget-bin/www_bget?ko:K16924	4126	3
K01552	ecfA	energy-coupling factor transport system ATP-binding protein [EC:7.-.-.-]	-	-	-	-	-	-	http://www.genome.jp/dbget-bin/www_bget?ko:K01552	165702	31
K02990	RP-S6, MRPS6, rpsF	small subunit ribosomal protein S6	ko03010	Ribosome	-	-	-	-	http://www.genome.jp/dbget-bin/www_bget?ko:K02990	47288	20
K02963	RP-S18, MRPS18, rpsR	small subunit ribosomal protein S18	ko03010	Ribosome	-	-	-	-	http://www.genome.jp/dbget-bin/www_bget?ko:K02963	27164	18
K02939	RP-L9, MRPL9, rplI	large subunit ribosomal protein L9	ko03010	Ribosome	-	-	-	-	http://www.genome.jp/dbget-bin/www_bget?ko:K02939	57566	22
K03492	gmuR	GntR family transcriptional regulator, regulator of glucomannan utilization	-	-	-	-	-	-	http://www.genome.jp/dbget-bin/www_bget?ko:K03492	32044	12
K11065	tpx	thioredoxin-dependent peroxiredoxin [EC:1.11.1.24]	-	-	1.11.1.24	Oxidoreductases;Acting on a peroxide as acceptor;Peroxidases;thioredoxin:hydroperoxide oxidoreductase	-	-	http://www.genome.jp/dbget-bin/www_bget?ko:K11065	34318	23
K07668	vicR	two-component system, OmpR family, response regulator VicR	ko02020	Two-component system	-	-	-	-	http://www.genome.jp/dbget-bin/www_bget?ko:K07668	26564	7
K04771	degP, htrA	serine protease Do [EC:3.4.21.107]	ko01503;ko02020	Cationic antimicrobial peptide (CAMP) resistance;Two-component system	3.4.21.107	Hydrolases;Acting on peptide bonds (peptidases);Serine endopeptidases;peptidase Do	-	-	http://www.genome.jp/dbget-bin/www_bget?ko:K04771	70688	39
K00783	rlmH	23S rRNA (pseudouridine1915-N3)-methyltransferase [EC:2.1.1.177]	-	-	2.1.1.177	Transferases;Transferring one-carbon groups;Methyltransferases;S-adenosyl-L-methionine:23S rRNA (pseudouridine1915-N3)-methyltransferase	-	-	http://www.genome.jp/dbget-bin/www_bget?ko:K00783	28046	22
K03575	mutY	A/G-specific adenine glycosylase [EC:3.2.2.31]	ko03410	Base excision repair	3.2.2.31	Hydrolases;Glycosylases;Hydrolysing N-glycosyl compounds;adenine-DNA deoxyribohydrolase (adenine-releasing)	-	-	http://www.genome.jp/dbget-bin/www_bget?ko:K03575	115908	33
K04086	clpL	ATP-dependent Clp protease ATP-binding subunit ClpL	-	-	-	-	-	-	http://www.genome.jp/dbget-bin/www_bget?ko:K04086	12704	6
K01838	pgmB	beta-phosphoglucomutase [EC:5.4.2.6]	ko00500	Starch and sucrose metabolism	5.4.2.6	Isomerases;Intramolecular transferases;Phosphotransferases (phosphomutases);beta-D-glucose 1,6-phosphomutase	-	-	http://www.genome.jp/dbget-bin/www_bget?ko:K01838	49580	28
K01867	WARS, trpS	tryptophanyl-tRNA synthetase [EC:6.1.1.2]	ko00970	Aminoacyl-tRNA biosynthesis	6.1.1.2	Ligases;Forming carbon-oxygen bonds;Ligases forming aminoacyl-tRNA and related compounds;L-tryptophan:tRNATrp ligase (AMP-forming)	-	-	http://www.genome.jp/dbget-bin/www_bget?ko:K01867	123382	53
K11733	lysP	lysine-specific permease	-	-	-	-	-	-	http://www.genome.jp/dbget-bin/www_bget?ko:K11733	42936	13
K03569	mreB	rod shape-determining protein MreB and related proteins	-	-	-	-	-	-	http://www.genome.jp/dbget-bin/www_bget?ko:K03569	38144	22
K05837	rodA, mrdB	rod shape determining protein RodA	-	-	-	-	-	-	http://www.genome.jp/dbget-bin/www_bget?ko:K05837	60074	29
K02986	RP-S4, rpsD	small subunit ribosomal protein S4	ko03010	Ribosome	-	-	-	-	http://www.genome.jp/dbget-bin/www_bget?ko:K02986	60150	18
K06286	ezrA	septation ring formation regulator	-	-	-	-	-	-	http://www.genome.jp/dbget-bin/www_bget?ko:K06286	34314	12
K03073	secE	preprotein translocase subunit SecE	ko03070;ko02024;ko03060	Bacterial secretion system;Quorum sensing;Protein export	-	-	-	-	http://www.genome.jp/dbget-bin/www_bget?ko:K03073	23270	20
K02601	nusG	transcription termination/antitermination protein NusG	-	-	-	-	-	-	http://www.genome.jp/dbget-bin/www_bget?ko:K02601	75404	19
K02864	RP-L10, MRPL10, rplJ	large subunit ribosomal protein L10	ko03010	Ribosome	-	-	-	-	http://www.genome.jp/dbget-bin/www_bget?ko:K02864	73852	20
K02935	RP-L7, MRPL12, rplL	large subunit ribosomal protein L7/L12	ko03010	Ribosome	-	-	-	-	http://www.genome.jp/dbget-bin/www_bget?ko:K02935	43754	24
K11991	tadA	tRNA(adenine34) deaminase [EC:3.5.4.33]	-	-	3.5.4.33	Hydrolases;Acting on carbon-nitrogen bonds, other than peptide bonds;In cyclic amidines;tRNA(adenine34) aminohydrolase	-	-	http://www.genome.jp/dbget-bin/www_bget?ko:K11991	62464	27
K06950	K06950	uncharacterized protein	-	-	-	-	-	-	http://www.genome.jp/dbget-bin/www_bget?ko:K06950	42260	38
K06187	recR	recombination protein RecR	ko03440	Homologous recombination	-	-	-	-	http://www.genome.jp/dbget-bin/www_bget?ko:K06187	56768	19
K00943	tmk, DTYMK	dTMP kinase [EC:2.7.4.9]	ko00240;ko01232;ko01100	Pyrimidine metabolism;Nucleotide metabolism;Metabolic pathways	2.7.4.9	Transferases;Transferring phosphorus-containing groups;Phosphotransferases with a phosphate group as acceptor;ATP:dTMP phosphotransferase	M00938	Pyrimidine deoxyribonucleotide biosynthesis, UDP => dTTP	http://www.genome.jp/dbget-bin/www_bget?ko:K00943	88298	40
K02341	holB	DNA polymerase III subunit delta' [EC:2.7.7.7]	ko03440;ko03430;ko03030	Homologous recombination;Mismatch repair;DNA replication	2.7.7.7	Transferases;Transferring phosphorus-containing groups;Nucleotidyltransferases;2'-deoxyribonucleoside-5'-triphosphate:DNA deoxynucleotidyltransferase (DNA-directed)	-	-	http://www.genome.jp/dbget-bin/www_bget?ko:K02341	56144	33
[truncated: 7,380 more rows]
