# Supplementary material for: Dynamic Interplay between Microbiota Shifts and Differential Metabolites during Dairy Processing and Storage
Source: Molecules. 2024 Jun 9;29(12):2745. doi: 10.3390/molecules29122745 (PMC11206652; doi:10.3390/molecules29122745)
Supplement: Supplementary file 1 [file molecules-29-02745-s001.zip › Table S8 LC-MS metabolite analysis results (positive ionic mode).csv]

ID	Metabolite	Metab ID	Library ID	level	KEGG Compound ID	M/Z	Retention time	Mode	Adducts	Formula	Fragmentation Score	Theoretical Fragmentation Score	Mass Error	CAS ID	RSD	RAw_fro1	RAw_fro2	RAw_fro3	RAw_fro4	RAw_fro5	RAw_fro6	RAw_ref1	RAw_ref2	RAw_ref3	RAw_ref4	RAw_ref5	RAw_ref6	RU_ref_1	RU_ref_2	RU_ref_3	RU_ref_4	RU_ref_5	RU_ref_6	RP_ref_1	RP_ref_2	RP_ref_3	RP_ref_4	RP_ref_5	RP_ref_6	QC01	QC02	QC03
pos_100	Thr Glu Arg Glu	metab_2	-	-	-	534.2512	1.0445	pos	M+H, M+K, M+Na	C20H35N7O10	33.3	0	-1.234425484492	-	0.0271591028994	4.6958	4.6855	4.7116	4.6865	4.6956	4.696	4.9727	5.2283	5.7231	5.3351	5.0671	5.1191	6.8515	6.7402	4.528	4.5759	8.0448	8.0318	5.4669	5.7544	4.8552	4.8301	4.8212	4.8065	6.4737	6.4522	6.4718
pos_10010	Lys Val Leu	metab_13	-	-	-	359.2646	2.8704	pos	M+H	C17H34N4O4	75	0	-1.8740031133244897	-	0.0376709215085	4.7229	4.7127	4.7387	4.7136	4.7227	4.7232	4.7894	4.8085	4.7923	4.7919	4.8344	4.8533	4.7454	4.7553	4.5551	4.603	5.7015	5.6133	6.8917	6.7532	5.9435	5.9388	4.8483	5.0211	6.1669	6.1937	6.1646
pos_10021	1beta-Methylcarbapenem	metab_22	HMDB0244863	-	-	141.1021	2.8624	pos	M+NH4	C7H9NO	0	42.8	-1.16026219294499	-	0.026573500887	3.5151	5.0449	3.5308	4.4391	3.5148	4.7534	5.5431	5.624	5.6398	5.5741	5.5405	5.6395	3.6028	3.5474	3.3473	3.3952	3.728	4.0809	5.8659	5.8701	5.6935	5.6053	6.2404	6.2056	5.8768	5.8974	5.8964
pos_10024	(2s)-2-[[(2s)-2-Acetamido-5-[[n-(Methylcarbamoyl)carbamimidoyl]amino]pentanoyl]-Methyl-Amino]-3-Phenyl-Propanoic Acid	metab_24	HMDB0250026	-	-	467.2604	2.8546	pos	M+CH3OH+H	C20H30N6O5	0	39.3	-1.9911919895785002	-	0.0349892936144	4.6507	5.8667	5.0426	5.066	5.2962	5.6433	4.7172	4.7363	4.7201	4.7197	4.7622	4.7811	4.6732	4.683	4.4829	4.5308	5.7887	5.7241	6.2576	6.1863	6.4313	6.9323	7.0724	7.0291	6.1988	6.2257	6.225
pos_10028	Pectenotoxin 2	metab_25	HMDB0033491	-	C20012	430.2473	2.8468	pos	M+2H	C47H70O14	0	90.2	3.9924749185846697	97564-91-5	0.0977904629008	3.2058	4.7338	4.32	3.1965	3.2056	4.7738	4.6357	3.439	3.291	3.2747	4.7241	3.8258	7.0252	6.5573	3.0381	3.0859	4.9733	5.4369	6.1738	6.1233	5.8393	6.2553	6.1423	6.2811	5.477	5.4687	5.5443
pos_1003	PA(PGF1alpha/a-13:0)	metab_27	HMDB0266892	-	-	739.47	4.2169	pos	M+CH3OH+H, M+2Na-H	C36H67O11P	0	40.1	-7.9735060608264	-	0.00501268579045	6.3703	6.3673	6.3731	6.3561	6.213	6.4132	8.455	8.456	8.4104	8.4163	8.5694	8.5698	6.8445	6.8786	5.0474	5.0309	5.3231	5.0837	6.9393	6.8733	6.5016	6.5034	7.5362	7.5419	8.2503	8.2494	8.2462
pos_10031	Trans-Zeatin-O-glucoside riboside	metab_29	HMDB0032880	-	-	546.24	2.8391	pos	M+CH3OH+H	C21H31N5O10	0	58	-1.1063636947226698	62512-97-4	0.0390219813051	6.8683	6.9183	6.8854	6.7738	6.7839	6.8654	6.7223	6.7623	6.7285	6.5311	6.8002	6.9941	5.3779	5.4937	5.4571	5.7093	5.729	5.7723	6.8815	6.801	6.4458	6.5586	7.0298	6.9489	6.7809	6.8097	6.7804
pos_10033	4-Fluoro-L-phenylalanine	metab_31	HMDB0246423	-	C11217	408.1761	2.8391	pos	2M+ACN+H	C9H10FNO2	0	38.9	8.736949813109929	-	0.0503676373502	2.0095	1.9993	2.0251	2.0003	2.0092	4.466	5.2041	5.4228	5.3091	2.0778	6.0783	6.2652	6.5657	6.2857	1.8436	1.8909	6.8955	6.9241	6.3741	6.1163	6.1657	6.382	5.6828	5.6717	6.3007	6.3384	6.3014
pos_10035	Butamben	metab_33	HMDB0249473	-	C07875	194.1174	2.8391	pos	M+H	C11H15NO2	30.4	0	-0.6317846067989179	94-25-7	0.170133135714	6.3491	6.4285	6.3995	6.2907	6.278	6.3471	4.6646	4.484	4.991	4.8029	4.7303	4.9453	5.722	5.6148	6.6555	6.7326	5.2359	5.2396	5.4524	5.4253	5.9387	6.0066	5.0153	4.4015	5.2157	5.3557	5.3462
pos_10036	PIP(20:3(8Z,11Z,14Z)/18:0)	metab_34	HMDB0010011	-	C00626	522.2929	2.8314	pos	M+2H	C50H92O18P2	0	30.8	-4.39474797295156	-	0.108658824124	1.9149	2.9261	1.9304	1.9057	1.9146	1.9151	6.1353	6.2108	6.2409	6.2253	5.9747	6.2376	6.1779	6.1299	4.9912	1.7966	5.4678	5.5384	5.7369	5.8357	6.6989	6.5835	3.8914	5.4171	5.5356	5.6269	5.5661
pos_10039	4-Hydroxyvalproic acid	metab_37	PW_C008642;LMFA01050496;HMDB0013900	-	C16649	202.1436	2.8314	pos	M+ACN+H	C8H16O3	0	57.6	-1.14910296935829	60113-82-8	0.0113198011953	4.9532	4.4583	4.7775	4.5578	3.3059	3.8639	4.0067	3.811	4.79	3.3751	4.2076	4.5032	4.3995	5.3415	5.1314	5.4555	3.269	3.239	6.5696	6.4941	7.0211	6.8038	6.9567	6.875	6.2614	6.2703	6.2694
pos_10040	Ceanothine E	metab_39	HMDB0029342	-	-	533.2926	2.8234	pos	M+H-2H2O	C34H40N4O4	0	75.1	2.6849828274105203	23926-98-9	0.0839837959473	5.3046	5.2943	5.3203	5.2952	5.3043	5.3048	6.8111	6.7994	6.8528	6.636	6.8526	6.9948	6.5368	6.2685	5.1367	5.1846	5.279	5.2374	7.152	6.9386	5.4639	5.4389	5.642	5.4839	6.6633	6.7244	6.6621
pos_10043	Phe Ala	metab_42	-	-	-	237.1231	2.8234	pos	M+H	C12H16N2O3	59.5	0	-1.32827273998425	-	0.0534963975317	6.3826	6.4742	6.3516	6.3205	6.2513	6.3705	8.0178	8.0295	8.054	7.9945	7.9214	7.998	6.4582	6.3814	6.4713	6.4618	5.7667	5.7843	7.8279	7.7322	7.3021	7.3421	7.7262	7.7196	7.8888	7.9276	7.8872
pos_10044	Violet-leaf aldehyde	metab_43	HMDB0033857	-	C08499	156.1382	2.8234	pos	M+NH4	C9H14O	0	42.3	-0.37552456109266297	557-48-2	0.0700334128903	4.9716	4.9613	4.9873	4.9622	4.9713	4.9718	5.038	5.0571	5.041	5.0405	5.0831	5.1019	4.994	5.0039	4.8037	4.8516	4.9344	4.9044	5.5182	5.4046	5.974	5.7069	5.9972	5.9306	5.0935	5.0931	5.145
pos_10055	Beta-Alanyl-L-arginine	metab_52	HMDB0060441	-	C05340	554.3177	2.8081	pos	2M+ACN+Na	C9H19N5O3	0	33.2	8.8582393637589	-	0.0302651309918	5.4683	5.458	5.484	5.4589	5.468	5.4685	6.7074	6.6261	6.675	6.6214	6.4592	6.443	5.4907	5.5006	5.3004	5.3483	5.4311	5.4011	5.571	5.583	5.6276	5.6026	5.5936	5.5789	5.5902	5.6139	5.6123
pos_10057	PA(20:5(7Z,9Z,11E,13E,17Z)-3OH(5,6,15)/22:1(13Z))	metab_54	HMDB0265725	-	-	424.2561	2.8081	pos	M+H+Na	C45H77O11P	0	66.2	-5.559909287887678	-	0.138120895522	4.4337	4.4235	4.4495	4.4244	4.4335	4.434	6.1583	6.0523	6.6377	6.558	5.8603	5.7278	4.4562	4.4661	4.2659	4.3138	4.3965	4.3666	4.5365	4.5485	4.5931	4.568	4.5591	4.5444	5.5093	5.6284	5.5996
pos_10064	PI(16:2(9Z,12Z)/20:4(6Z,8E,10E,14Z)-2OH(5S,12R))	metab_60	HMDB0276272	-	-	466.2286	2.8005	pos	M+2Na	C45H75O15P	0	33	-6.31419680424695	-	0.00132722774939	5.4536	5.0669	5.0929	5.0678	5.3995	5.1466	6.8539	6.7942	6.9234	6.9171	6.8166	6.8395	6.6079	6.5519	4.9093	4.9572	6.2726	6.0774	6.4171	6.4102	6.656	6.6824	5.6954	5.9172	6.5853	6.5844	6.5855
pos_10065	Leu Gln Ala	metab_61	-	-	-	331.1968	2.8005	pos	M+H	C14H26N4O5	85	0	-2.2997270208670497	-	0.0269480839469	6.0011	6.0067	6.0369	5.9241	6.0825	6.1023	6.6354	6.5887	6.7284	6.697	6.8065	6.8335	5.4629	4.8596	4.6594	4.7073	6.8548	6.905	7.0215	6.9606	6.4797	6.5939	7.4683	7.4837	6.9996	7.0215	7.0038
pos_10067	Valpromide	metab_63	HMDB0259756	-	-	185.1647	2.8005	pos	M+ACN+H	C8H17NO	0	44.2	-0.998460479607449	-	0.0220362538073	3.9927	4.3619	4.036	4.3269	3.9925	3.993	6.5041	6.4995	6.5303	6.5018	6.4461	6.4931	4.0152	4.0251	4.1409	3.8728	5.6509	5.7785	5.9667	5.9327	4.896	4.5794	5.9171	5.8884	6.2463	6.2634	6.2625
pos_10072	Perilloside C	metab_68	HMDB0040563	-	-	674.4074	2.7927	pos	2M+ACN+H	C16H28O6	0	52.3	-5.62531374120068	146763-94-2	0.234989718593	4.9958	4.9855	5.0115	4.9865	4.9955	4.996	6.0286	5.8547	6.5179	5.7408	5.8218	5.6501	6.2429	6.3001	4.8279	4.8758	6.3193	6.3157	5.2561	5.2115	5.2134	5.1301	5.1212	5.1064	5.1177	5.1168	5.2848
pos_10076	Butyryl-L-carnitine	metab_71	HMDB0002013	-	C02862	232.1541	2.7927	pos	M+H	C11H21NO4	69.9	0	-1.09396694150384	25576-40-3	0.00778200870293	8.4807	8.5349	8.5049	8.4426	8.3974	8.48	7.1121	7.0978	7.1793	7.1698	7.11	7.1199	7.7235	7.6983	8.6743	8.7023	7.32	7.3283	7.3943	7.372	7.9364	7.933	7.1956	7.2104	7.4273	7.433	7.427
pos_10078	Cinnamic acid	metab_73	HMDB0000930;HMDB0000567	-	C10438	131.0491	2.7927	pos	M+H-H2O	C9H8O2	0	52.2	-0.0110017670030367	102-94-3;140-10-3;621-82-9	0.011288291066	5.5958	5.7507	5.594	5.5362	5.5649	5.6944	5.8028	5.776	5.8215	5.8033	5.9582	5.9411	6.5698	6.5297	5.408	5.4495	6.4525	6.4807	6.6479	6.6395	6.5868	6.5826	6.6683	6.7019	6.3439	6.3528	6.3519
pos_10079	Benzaldehyde	metab_74	HMDB0006115	-	C00261	107.0494	2.7927	pos	M+H	C7H6O	0	36.6	2.8429098353382005	100-52-7	0.0208572539446	5.4847	5.5041	5.5263	5.4883	5.4947	5.5722	5.764	5.7388	5.7288	5.7682	5.8551	5.877	6.4344	6.394	5.2937	5.4142	6.3092	6.3334	6.5059	6.5066	6.4647	6.4448	6.5439	6.5837	6.2368	6.2529	6.2522
pos_10083	Benzyladenine 3-O-beta-D-glucoside	metab_79	HMDB0302642	-	-	429.1861	2.7848	pos	M+ACN+H	C18H21N5O5	0	75.5	-5.2359616399803	-	0.0199866251418	4.7415	5.2759	5.0117	4.9533	4.9914	4.7028	4.769	4.7882	5.0177	4.7715	4.8141	4.8329	4.725	4.7349	4.9679	4.7569	4.6654	4.6354	4.8053	4.8173	4.8619	4.8369	7.0361	6.9837	6.1357	6.1513	6.1504
pos_10084	Ile Ile Arg	metab_80	-	-	-	401.2865	2.7848	pos	M+H	C18H36N6O4	64	0	-1.55654273275985	-	0.00801243870248	6.3688	6.3586	6.3846	6.3595	6.3686	6.369	7.4269	7.3659	7.3325	7.3229	7.5357	7.5394	6.3913	6.4012	6.201	6.2489	6.5736	6.5773	7.2257	7.1789	7.1319	7.086	6.4942	6.5331	7.1622	7.1686	7.1678
pos_10087	Val Met	metab_83	-	-	-	249.1264	2.7848	pos	M+H	C10H20N2O3S	44.8	0	-1.33733213058402	-	0.0126685301178	4.7813	4.2001	5.1503	4.6663	5.0394	4.2106	7.4757	7.4641	7.4413	7.3893	7.4366	7.3898	6.2457	6.1248	4.0426	4.0905	6.3518	6.4076	6.512	6.363	5.7111	5.9051	6.8261	6.8748	7.1469	7.1555	7.1452
pos_10088	Citronellyl formate	metab_84	HMDB0033371;LMPR0102010014	-	C12295	229.118	2.7848	pos	M+2Na-H	C11H20O2	0	40	2.75044404136285	105-85-1	0.0660388601673	3.3648	3.3545	3.5431	3.3555	3.3646	3.365	5.7096	5.55	5.718	5.7162	5.5921	5.5766	3.3873	3.3971	3.197	3.2449	3.3276	3.2977	5.8845	5.7248	4.7945	3.4991	6.4626	6.4165	5.7224	5.7704	5.7209
pos_10089	Anabaseine	metab_85	HMDB0248374	-	C16906	178.1337	2.7848	pos	M+NH4	C10H12N2	0	49.9	-1.1036981148016598	3471-05-4	0.0138021205108	3.9977	3.9874	4.0134	3.9883	3.9974	3.9979	4.0641	4.0832	4.0671	4.0666	4.7186	4.5437	4.0201	4.03	3.8298	3.8777	3.9605	3.9305	6.4336	6.4067	5.5973	5.4965	6.677	6.6739	5.9476	5.9488	5.9585
pos_10094	Mepartricin	metab_90	HMDB0253564;HMDB0254449;HMDB0254450	-	-	571.3045	2.7773	pos	M+2H	C60H88N2O19	0	31.3	-3.30195287510563	-	0.24204675534	4.9532	4.9429	4.969	4.9439	4.953	4.9534	5.0197	5.0388	5.0226	5.0222	5.0647	5.0836	4.9757	4.9855	4.7854	4.8333	5.3409	5.3717	5.5804	5.7571	5.1198	5.0875	6.7927	6.8268	5.5919	5.5878	5.3907
pos_10097	Tyr Pro Gln	metab_92	-	-	-	407.192	2.7773	pos	M+H	C19H26N4O6	67.4	0	-1.3336845932191699	-	0.0567230569046	5.4594	5.1986	5.0895	4.919	5.3582	5.2359	4.6626	5.3447	5.1486	5.187	5.9838	6.0903	6.4155	6.2975	4.4283	4.4762	6.6603	6.6592	6.4645	6.4329	5.3969	5.4868	6.9435	6.9455	6.3486	6.3923	6.3917
pos_10106	HYDROCHLORIDE SALT	metab_100	HMDB0253242	-	-	653.4336	2.7694	pos	M+H-2H2O	C42H60N2O6	0	44.8	3.32857088715846	-	0.0869541874973	5.8548	5.8445	5.8705	5.8454	5.8545	5.855	6.6969	6.7012	6.6375	6.5835	6.6757	6.6964	5.8772	5.8871	5.6869	5.7348	5.8176	5.7876	5.9575	5.9695	6.0141	5.9891	5.9802	5.9654	6.0439	5.9758	6.0421
pos_10116	Gluten exorphin A5	metab_110	HMDB0059793	-	-	617.2891	2.7616	pos	M+NH4	C29H37N5O9	0	58.1	-6.496928283124349	-	0.057336823808	5.7421	4.8989	5.8712	5.675	5.9871	4.7174	4.7836	4.8027	4.7865	4.7861	4.8286	4.8475	5.0453	5.3821	4.5493	4.5972	7.1189	7.1237	6.4915	6.423	5.3573	5.2046	6.0315	6.0829	6.0266	5.9817	6.0246
pos_10123	Porphyrin a	metab_117	HMDB0256707	-	-	400.2243	2.7616	pos	M+2H	C49H58N4O6	0	32.7	-2.08754216866323	-	0.270728557815	3.997	4.2758	4.0127	4.0736	3.9967	4.0257	4.0634	4.9446	4.8449	5.2699	5.0034	4.6437	4.0194	4.9484	4.6024	3.8771	6.3952	6.3323	4.0997	4.1118	4.1563	4.1313	4.1224	4.1076	4.8212	4.653	4.8973
pos_10138	Leu Ala Ser Ser Thr	metab_131	-	-	-	478.2501	2.7538	pos	M+H	C19H35N5O9	44.1	0	-1.27448734790384	-	0.0231961040525	4.6671	4.6569	4.6829	4.6578	4.6669	4.6673	6.3529	6.3143	6.2249	6.1905	6.486	6.4095	4.9382	4.6995	4.4993	4.5472	6.2352	6.1736	4.7699	4.7819	4.9524	5.5987	5.7613	5.6858	5.9204	5.9176	5.9362
pos_10143	Gilteritinib	metab_136	HMDB0252717	-	-	288.1732	2.7538	pos	M+H+Na	C29H44N8O3	0	48.1	-6.8624939443152	-	0.0259845574723	3.5483	3.538	3.564	3.5389	3.548	3.5485	6.6473	6.5993	6.6211	6.5935	6.6757	6.6306	5.1051	4.7994	3.3805	3.4284	5.825	5.8316	4.9255	4.9786	3.7076	3.6825	4.4839	5.1031	6.1927	6.1921	6.2118
pos_10151	Trigoneoside VIII	metab_143	HMDB0039950	-	-	467.2239	2.7462	pos	M+2Na	C44H72O18	0	39.1	-2.7167788515915	425644-95-7	0.0167113108575	3.6116	3.6013	3.6273	3.6023	3.6113	3.6118	6.1777	6.0987	6.1239	6.1618	6.1727	6.004	3.634	5.1678	3.4438	3.4917	4.5406	3.5444	3.7143	3.7263	3.7709	3.7459	3.7369	3.7222	5.6628	5.6689	5.6545
pos_10153	Cytidine, 2'-deoxy-2',2'-difluoro-N-(1-oxo-2-propylpentyl)-	metab_145	HMDB0254250	-	-	431.213	2.7462	pos	M+ACN+H	C17H25F2N3O5	0	68.3	7.6573604618598	-	0.00528118481931	5.0148	5.0045	5.0306	5.0055	5.0146	5.015	5.8335	5.7402	5.6938	5.7254	5.7404	5.7432	6.3826	6.3326	4.847	4.8949	6.4451	6.4718	7.1241	7.1061	6.9656	6.9401	7.2117	7.2194	6.6297	6.6288	6.6331
pos_10160	S-adenosyl-L-methioninamine	metab_151	HMDB0304476;HMDB0000988	-	C01137	735.3147	2.7384	pos	2M+Na	C14H24N6O3S+2	0	72.3	-0.8593921722095419	22365-13-5	0.0453493049703	6.1046	6.0944	6.1204	6.0953	6.1044	6.1048	6.1711	6.1902	6.174	6.1736	6.2161	6.235	6.6757	6.658	5.9368	5.9847	6.4349	6.4306	7.0695	7.0846	6.891	6.8885	6.5345	6.3773	6.2609	6.2256	6.2595
pos_1017	PS(TXB2/16:0)	metab_160	HMDB0281149	-	-	867.5288	4.2566	pos	M+NH4, M+2Na-H	C42H76NO14P	0	43.6	-6.334302856050531	-	0.00947566379948	7.0609	7.0181	7.0576	7.0271	6.9229	7.0817	8.1044	8.1253	8.1188	8.1325	8.1542	8.1653	6.4954	6.5895	5.8616	6.1399	7.2875	7.2852	6.1007	6.1889	6.9687	7.0634	7.2427	7.2456	7.9239	7.923	7.9163
pos_10174	Histidylleucine	metab_164	HMDB0253179;HMDB0028889	-	C05010	251.1499	2.7384	pos	M+H-H2O	C12H20N4O3	0	66.3	-1.37048809581491	7763-65-7	0.00622258794891	4.2641	4.2538	4.2798	4.2547	4.2638	4.2643	5.9071	5.8589	5.8879	5.8619	6.1122	6.1175	4.2865	4.8653	4.0962	4.1441	4.5579	4.5173	6.7068	6.6415	6.5522	6.5181	6.6287	6.6372	6.1603	6.1592	6.1643
pos_10178	Adouetine Y	metab_168	HMDB0034101	-	C09994	533.2925	2.7304	pos	M+H-2H2O	C34H40N4O4	0	53.5	2.4172407879804703	19542-38-2	0.0108090342165	4.6994	4.9557	4.9472	3.6348	3.6439	5.0802	5.9868	6.1119	5.9539	6.102	6.2599	6.1621	6.7694	6.7615	3.4764	3.5243	7.3157	7.3884	5.1194	4.9782	5.683	5.3456	5.4506	5.1001	6.371	6.3702	6.3625
pos_10179	PGP(22:4(7Z,10Z,13Z,16Z)/PGF2alpha)	metab_169	HMDB0273880	-	-	489.2609	2.7304	pos	M+2H	C48H82O16P2	0	52.3	-0.6366564541815161	-	0.0152507790443	6.432	6.347	6.3602	6.3099	6.3864	6.3491	4.7403	4.7595	4.7433	5.0052	5.0269	4.8043	6.0119	5.8126	4.506	4.5539	5.228	4.7971	6.681	6.757	6.9461	7.0752	5.9215	5.7328	5.9697	5.9686	5.9805
pos_1018	PS(22:1(13Z)/TXB2)	metab_170	HMDB0283018	-	-	477.7839	4.2645	pos	M+H+Na, M+CH3OH+H	C48H86NO14P	0	65.3	-7.78874013114313	-	0.00498178667982	3.1959	2.8379	3.0764	4.3779	3.1442	3.118	6.9604	6.9474	7.0046	7.0477	7.0795	7.0666	6.41	6.3654	3.348	2.7284	6.541	6.574	5.1932	5.0848	5.3194	5.1477	5.3207	5.4303	6.9009	6.8966	6.8992
pos_10188	2,3-Diaminopyridine	metab_176	-	-	-	110.0715	2.7304	pos	M+H	C5H7N3	42	0	1.9389696890123704	-	0.0173080445306	5.945	5.9272	5.916	5.9609	5.9799	5.936	5.652	5.6607	5.6387	5.6584	5.8022	5.8269	5.5613	5.4996	6.1618	6.1894	4.7642	4.7645	6.2663	6.2466	6.1371	6.1089	6.1829	6.1926	5.8957	5.9092	5.9083
pos_10191	7,8-Dihydrovomifoliol 9-[rhamnosyl-(1->6)-glucoside]	metab_178	HMDB0029770	-	-	557.2546	2.723	pos	M+Na	C25H42O12	0	56.8	-4.24362142622995	177261-69-7	0.00884527155045	5.1625	5.125	4.9242	5.3745	5.7288	5.7443	6.2934	5.809	6.0786	6.1439	6.0333	5.9224	6.9523	6.8354	4.7406	4.7885	6.0117	6.0517	7.374	7.3492	6.9914	6.9955	7.4642	7.5086	7.07	7.0675	7.075
pos_10194	Diferuloylputrescine	metab_181	HMDB0033468	-	-	405.1798	2.723	pos	M+H-2H2O	C24H28N2O6	0	45.4	-2.55289856757819	42369-86-8	0.164409414262	4.2203	5.2129	4.3665	4.8438	2.7514	4.9116	2.818	2.8371	2.8209	2.8205	2.863	2.8818	5.7721	5.6572	2.5842	2.632	5.2887	4.3024	5.3745	5.629	7.0805	6.562	5.0418	4.4978	5.1278	5.0054	5.0127
pos_10196	Leu Lys	metab_183	-	-	-	260.1965	2.723	pos	M+H	C12H25N3O3	77.6	0	-1.2921183301536299	-	0.0257293826098	4.8664	4.5717	4.3516	4.1593	4.1684	4.1689	6.7567	6.7059	6.7215	6.7161	6.7113	6.7121	6.1505	6.0545	4.0008	4.0487	5.3446	5.3692	6.3718	6.4539	6.1222	6.1266	5.7704	5.557	6.407	6.3882	6.3874
pos_10199	(-)-Salsoline	metab_186	HMDB0012469;HMDB0003626	-	C09640	409.2076	2.7151	pos	2M+Na	C11H15NO2	0	37.6	-5.6073260739974495	53622-84-7;89-31-6	0.0108284659683	4.8126	4.8023	4.8284	4.8033	4.8124	4.8128	4.8907	4.973	4.882	4.8839	4.9241	4.943	4.8351	4.8449	4.6448	4.6927	5.8779	5.788	7.009	6.9868	7.0987	7.0729	6.2364	6.096	6.1874	6.1865	6.1788
pos_102	Elenaic acid	metab_187	HMDB0039136	-	-	225.0755	0.4295	pos	M+H-2H2O, M+H-H2O, M+H	C11H14O6	0	61.1	-1.0835333033138699	34422-12-3	0.0564563839816	7.1275	7.2258	7.2808	7.2911	7.3421	7.3003	7.0235	7.005	6.9873	7.0147	7.031	7.0388	6.8949	6.9092	7.5365	7.6685	6.925	6.8412	6.9947	6.9948	7.0945	7.247	7.085	7.0159	6.9873	7.0332	7.0271
pos_10200	7-Epi-12-hydroxyjasmonic acid	metab_189	HMDB0303749	-	-	494.2715	2.7151	pos	2M+ACN+H	C12H18O4	0	52.5	-7.48564290806213	-	0.0159024691157	1.608	1.598	4.8362	1.5989	1.6078	1.6083	6.7379	6.7534	6.7374	6.7292	6.7536	6.7652	1.63	1.6396	1.4452	1.4915	1.5718	1.5427	2.5524	2.848	1.7641	1.7395	1.7581	2.2182	6.445	6.4336	6.4327
pos_10201	Trigoneoside XIb	metab_190	HMDB0036485	-	-	476.2284	2.7151	pos	M+2Na	C44H74O19	0	63.5	-4.60040992627033	290347-58-9	0.0132598544159	5.9981	6.1002	5.966	6.2051	5.9476	6.1901	7.2351	7.3688	7.2588	7.301	7.3146	7.318	6.1893	6.4276	3.0842	4.044	5.921	5.9508	6.0153	6.2396	6.237	6.2674	3.3772	3.3625	7.3881	7.3971	7.3864
pos_10202	PE(18:1(9Z)/TXB2)	metab_191	HMDB0261336	-	-	427.7582	2.7151	pos	M+H+Na	C43H78NO12P	0	58.5	-7.54302804734371	-	0.0712463128874	4.446	4.4357	4.4617	4.4366	4.4457	4.4462	4.7874	4.6752	4.9217	4.5149	4.5575	5.0614	5.1384	5.0892	4.2781	4.326	6.2018	6.1443	6.356	6.5611	4.9576	5.1356	4.5714	4.5566	5.7977	5.745	5.7453
pos_10208	Penciclovir	metab_197	HMDB0014444	-	C07417	286.1505	2.7151	pos	M+CH3OH+H	C10H15N5O3	0	44	-1.9800822166768401	39809-25-1	0.0113226525536	4.0944	4.0841	4.1102	4.0851	4.0942	4.2958	6.6113	6.5841	6.7467	6.7617	6.5163	6.5306	4.1169	4.1267	5.0465	4.8672	4.0572	4.0273	4.1972	4.2092	4.7803	4.673	4.2198	4.2051	6.1544	6.1471	6.1451
pos_10211	2-Ethyl-1-methylpyridin-4-one	metab_201	HMDB0250513	-	-	155.1177	2.7151	pos	M+NH4	C8H11NO	0	51.2	-1.27086679241954	-	0.0103206694855	3.6948	3.6845	3.7106	3.6855	3.6946	3.695	5.8434	5.7603	5.8856	5.8472	5.6358	5.5757	3.7173	3.7271	3.527	3.5749	3.6576	3.6637	4.2574	3.8096	3.8541	3.8291	5.1507	5.175	5.3896	5.3887	5.3968
pos_10212	Cyclohexanecarboxamide	metab_202	HMDB0250651	-	-	110.0967	2.7151	pos	M+H-H2O	C7H13NO	0	49.4	1.84508976504221	-	0.0484400060332	3.466	3.4558	3.4818	3.4567	3.4658	3.4662	5.2778	5.2009	5.3462	5.2796	5.028	4.9753	3.4885	3.4983	3.2982	3.3461	3.4288	3.3989	3.5687	3.5808	3.6253	3.6003	3.5914	3.5767	4.7582	4.7224	4.7221
pos_10214	Ritonavir	metab_204	HMDB0014646;MJDBOTE0000854	-	C07240	721.324	2.7071	pos	M+H	C37H48N6O5S2	0	53.4	5.51699123377302	155213-67-5	0.0378713223138	6.0341	6.0238	6.0499	6.0248	6.0339	6.0343	6.1006	6.1197	6.1035	6.1031	6.1456	6.1645	6.0566	6.0664	5.8663	5.9142	5.9969	5.967	7.2358	7.2356	6.6971	6.9345	6.6117	6.5698	6.1831	6.1832	6.1543
pos_10224	Isokobusone	metab_213	HMDB0036791	-	C16977	267.1335	2.6995	pos	M+2Na-H	C14H22O2	0	42.6	1.7513663430636002	24173-72-6	0.0127849432093	5.6899	5.6797	5.7057	5.6806	5.6897	5.6902	8.0243	7.943	7.9737	7.9776	7.9278	7.9066	5.7341	5.7548	5.5221	5.57	5.6528	5.7202	8.0267	8.0035	7.0185	6.9494	8.6558	8.6523	7.9886	7.9782	7.9869
pos_10229	Sulfoquinovosyl diglyceride	metab_214	HMDB0258600	-	-	432.2538	2.692	pos	M+H+Na	C45H76O12S	0	45.4	6.46335422219957	-	0.132333006675	4.4231	4.4128	4.4388	4.4137	4.4228	4.4233	5.421	5.3323	5.7352	5.9757	4.6499	5.3683	4.4455	4.4554	4.2552	4.3031	4.3859	4.3559	4.5258	4.5378	4.5824	4.5574	4.5485	4.5337	5.5137	5.4088	5.5119
pos_10230	Venlafaxine	metab_216	PW_C002364;HMDB0005016	-	C07187	341.2177	2.692	pos	M+ACN+Na	C17H27NO2	0	39.5	-7.9713332251094196	93413-69-5	0.00769891133477	5.8863	6.0955	5.9433	6.0455	5.8787	5.9689	5.9825	6.0218	5.9372	5.884	6.4836	6.4931	4.1758	4.1857	3.9855	4.0334	5.6209	5.6614	4.2561	4.2681	4.3127	4.2876	6.3673	6.2822	6.1741	6.1676	6.1724
pos_10234	Ganoderic acid F	metab_219	HMDB0035988	-	-	609.2496	2.6841	pos	M+K	C32H42O9	0	41.9	6.32091029630742	98665-15-7	0.0250913120569	4.6414	4.6311	4.6571	4.6321	4.6411	4.6416	5.8661	5.2951	5.9525	5.7427	5.0584	4.7718	4.9881	5.2492	4.4735	4.5214	5.1437	4.5742	6.9852	6.9487	5.9893	5.8065	6.9979	7.0539	6.7949	6.7751	6.7931
pos_10240	Araliasaponin III	metab_226	HMDB0036477	-	-	364.5236	2.6841	pos	M+3H	C53H86O23	0	53.7	-6.463687313057389	289649-66-7	0.0325779045502	1.6188	1.6087	1.6341	1.6097	1.6185	1.619	1.6837	1.7025	1.6866	1.6862	1.7279	1.7464	6.6969	6.5867	1.4558	1.5021	5.8864	5.7876	6.2582	6.2349	6.2116	6.3785	6.5249	6.3947	5.827	5.8013	5.825
pos_10250	4-Deoxypyridoxine	metab_235	HMDB0246408	-	-	195.1127	2.6763	pos	M+ACN+H	C8H11NO2	0	41	-0.671496237328577	-	0.068630425363	6.036	6.1219	6.0577	6.0257	5.9481	6.0166	5.2788	5.2695	5.4442	5.3261	5.4181	5.3559	6.0248	6.014	6.7926	6.7989	5.8697	5.8881	5.3242	5.1499	6.0048	5.9968	4.3479	5.2412	5.6021	5.6019	5.6527
pos_10251	Capsicoside C1	metab_236	HMDB0303774	-	-	445.2435	2.6687	pos	M+2H	C44H72O18	0	56.5	0.6415715087211831	-	0.0208708325842	5.2566	6.0642	6.067	5.704	5.2781	6.0242	5.2824	5.6796	5.5342	5.3425	5.4256	5.5548	7.248	7.1384	4.9504	5.0831	6.2586	6.1714	6.5053	5.9261	7.4302	6.9612	6.68	6.693	6.3387	6.3548	6.354
pos_10257	Isofloxythepin	metab_242	HMDB0253639	-	-	418.229	2.6607	pos	M+NH4	C23H29FN2OS	0	42.2	-8.12566516334962	-	0.0316846194349	4.3468	5	4.7211	3.4539	3.2399	4.5412	5.7403	5.5939	5.8422	5.8343	5.6078	5.6501	3.4461	2.0827	1.8846	1.9319	5.3365	5.267	3.2099	3.0224	4.0491	3.6752	6.9292	6.9168	5.4553	5.4327	5.4307
pos_10260	N-(2-ethylphenyl)-1-(2-methylpropyl)pyrrolo[2,3-b]pyridine-3-sulfonamide	metab_246	-	-	-	358.1603	2.6607	pos	M+H	C19H23N3O2S	46.7	0	5.44496553656098	-	0.0313194239848	4.4895	4.9236	4.1191	4.617	4.4964	4.4392	4.7857	4.7502	4.8218	4.6689	4.923	4.8386	4.1259	4.1357	4.4906	3.9835	4.0662	4.0363	6.4537	6.4814	6.0948	6.0817	5.7514	5.6045	5.7018	5.7009	5.6776
pos_10261	Neosaxitoxin	metab_247	HMDB0029369	-	C17208	333.1652	2.6607	pos	M+NH4	C10H17N7O5	0	42.8	7.073082206341809	64296-20-4	0.142919816094	4.417	4.4068	4.4328	4.4077	4.4168	4.4172	4.4835	4.5646	4.4864	4.486	4.5285	4.5474	4.4395	4.4494	4.2492	4.2971	4.6418	4.7087	6.2841	6.282	5.4276	4.7291	6.5911	6.5967	5.3398	5.2281	5.3419
pos_10264	6-(2-Carboxyethyl)-7-hydroxy-2,2-dimethyl-4-chromanone glucoside	metab_249	HMDB0034032	-	-	427.1584	2.6531	pos	M+H	C20H26O10	0	37.9	-3.56719046417676	-	0.0211593163074	0.0294	2.6413	1.288	0.1456	0.0294	1.0251	6.4875	6.6294	6.4867	6.546	6.7502	6.744	4.7616	0.0316	0.0202	0.0225	5.9206	6.0325	4.8622	4.5622	5.4492	4.5946	0.0389	0.0376	6.4589	6.4722	6.4767
pos_10269	Ile Gln Asp	metab_253	-	-	-	375.1868	2.6455	pos	M+H	C15H26N4O7	82.7	0	-1.7101148251282299	-	0.00380616729925	6.4475	6.4522	6.4343	6.3638	6.3172	6.4101	7.551	7.458	7.4734	7.4426	7.5086	7.4956	6.1374	6.2054	5.9471	5.995	6.8088	6.8814	8.4359	8.4363	8.1023	8.0965	8.2482	8.2502	7.8765	7.8759	7.8734
pos_10275	Hemopressin	metab_260	HMDB0253084	-	-	566.7828	2.6298	pos	M+2Na	C53H77N13O12	0	45.4	5.24292646094505	-	0.143840823226	4.5361	4.9389	4.6091	4.979	4.7399	4.5363	4.6026	4.6217	4.6055	4.6051	4.6476	4.6665	4.7315	5.3601	4.3683	4.8566	6.6366	6.6257	5.2037	5.096	5.1397	5.3533	4.6615	4.6468	4.658	4.783	4.7184
pos_1029	Pyoverdin	metab_272	HMDB0256935	-	-	679.8064	4.3043	pos	M+H+Na, M+2Na	C55H85N17O22	0	38.1	8.04753781121438	-	0.00428441617675	5.1916	5.0052	5.4103	5.4454	5.201	5.3824	5.7837	5.54	4.8471	5.6474	5.4181	5.1579	8.044	8.0159	5.2425	5.2757	7.3205	7.3116	7.7119	7.72	8.0636	8.1132	7.5194	7.5248	7.2988	7.2951	7.2971
pos_10291	Pitavastatin Lactone	metab_273	HMDB0256618;HMDB0041991	-	C13334	421.1923	2.606	pos	M+NH4	C25H22FNO3	0	39.2	0.27206092457707604	147511-69-1	0.043995079206	1.3158	1.306	1.3308	1.3069	1.3155	1.316	3.3616	3.3864	3.8363	3.3719	1.4225	1.4407	6.9292	6.8667	1.1577	1.2025	1.2805	1.2521	1.4141	1.4257	1.4686	1.4445	4.1391	4.3701	5.405	5.3704	5.4028
pos_10293	Skimmianine	metab_275	HMDB0258333	-	C10740	277.1178	2.606	pos	M+NH4	C14H13NO4	33.5	0	-1.8704246389685402	83-95-4	0.0229742851508	4.2317	4.2214	4.2474	4.2223	4.2314	4.2319	4.4691	4.3172	4.3011	4.3006	4.3432	4.362	4.2541	4.264	4.0638	4.1117	4.1945	4.1645	6.2436	6.1897	5.3646	5.063	6.5466	6.5397	5.6338	5.6326	5.6504
pos_10296	4-Hydroxystachydrine	metab_278	HMDB0029230;HMDB0029412	-	C08269	360.2121	2.5982	pos	2M+ACN+H	C7H13NO3	0	47.9	-2.6488738970749903	515-25-3	0.0056023816253	4.9359	4.6784	4.3539	4.3288	4.3379	4.3542	5.7036	5.4027	5.4498	5.5872	5.5753	5.4957	4.3606	4.3705	4.1703	4.2182	4.3009	4.271	7.609	7.6	7.3107	7.2848	8.0108	8.0006	7.3507	7.3498	7.3461
pos_10298	(+)-cis-abscisic aldehyde	metab_280	HMDB0303940	-	C13455	293.1127	2.5982	pos	M+2Na-H	C15H20O3	0	33.6	1.1614215772269498	-	0.00587439956345	4.0695	4.0593	4.0853	4.1567	4.0693	4.0698	5.8165	5.6879	5.811	5.7624	5.5232	5.5301	4.092	4.1019	4.4823	4.7763	5.2993	5.5688	5.9192	5.8683	4.5638	4.6568	5.7209	5.9828	5.8785	5.8735	5.8768
pos_10300	8-Hydroxy-7-methylguanine	metab_284	HMDB0006037	-	-	182.0672	2.5982	pos	M+H	C6H7N5O2	0	41.6	-0.384164912510233	1688-85-3	0.0713557078926	6.3522	6.3066	6.3256	6.1541	6.2744	6.2631	5.3034	4.9512	5.3272	5.2931	4.7363	5.0739	5.6485	5.5325	6.4823	6.5004	5.2568	5.2954	4.8505	4.7167	5.7942	5.8165	4.1258	4.0775	5.3757	5.3768	5.4289
pos_10306	PI(16:2(9Z,12Z)/20:4(5Z,8Z,11Z,14Z)-OH(18R))	metab_290	HMDB0276246	-	-	447.2446	2.5903	pos	M+H+Na	C45H75O14P	0	30.3	3.83056326991112	-	0.0652098825008	5.7357	5.8266	5.9259	5.6386	6.0122	5.7161	5.6028	5.4617	5.5335	5.629	5.4788	5.7188	6.6263	6.5765	4.2533	4.3012	5.7036	5.9466	4.8289	4.5359	4.5805	4.5554	5.1157	5.7953	5.3343	5.335	5.2846
pos_10308	3',5'-Cyclic AMP	metab_292	;MJDBOTE0000709	-	C00575	330.0593	2.5903	pos	M+H	C10H12N5O6P	92.7	0	-1.56077333481471	60-92-4	0.103922322327	5.4206	4.8803	5.5174	5.3407	5.7749	5.4633	4.3666	4.3857	4.3696	4.3691	4.4117	4.4305	4.663	4.3325	7.1043	7.1636	6.1125	6.2339	4.4029	4.4149	4.4595	4.4345	4.4256	4.4108	4.7459	4.7384	4.6616
pos_10326	(3S)-3,6-Diaminohexanoate	metab_309	HMDB0012114	-	C01142	315.2018	2.5744	pos	2M+Na	C6H14N2O2	0	36.8	5.20318536990808	4299-56-3	0.107382046941	3.5018	3.4915	3.873	3.4925	3.883	3.8264	6.1606	6.0386	6.137	6.1022	5.9697	5.871	4.8728	4.6223	3.334	3.3819	5.9404	6.0187	4.3111	4.7221	5.6098	5.4261	3.6271	3.6124	5.5756	5.4819	5.5314
pos_10328	Fexofenadine	metab_311	HMDB0005030;PW_C002373	-	C06999	251.6525	2.5744	pos	M+2H	C32H39NO4	0	34.7	5.01814688872384	83799-24-0	0.0115672922321	4.653	4.9684	4.4629	3.9894	4.4172	4.6922	6.5747	6.4464	6.5109	6.4916	6.5307	6.482	4.0212	4.0732	3.8309	4.809	5.3751	5.3183	6.2101	6.1982	6.7798	6.7608	6.1021	6.1234	6.1791	6.1709	6.17
pos_10331	Tirofiban	metab_314	PW_C009242;HMDB0014913	-	C07965	423.2343	2.5664	pos	M+H-H2O	C22H36N2O5S	0	37.3	6.99967751448248	144494-65-5	0.00707342325932	4.8662	5.2011	5.2127	5.1682	4.9261	5.1714	6.1815	6.1366	6.2691	6.157	6.5545	6.5256	4.4894	4.4992	4.299	4.3469	4.7238	5.1388	7.5871	7.5657	6.1474	6.1205	8.1205	8.1282	7.2877	7.292	7.286
pos_10336	PG(18:3(6Z,9Z,12Z)/6 keto-PGF1alpha)	metab_318	HMDB0269311	-	-	452.2371	2.5586	pos	M+2Na	C44H75O14P	0	54.9	7.33550682679391	-	0.0336859498043	5.1442	5.2821	5.5154	5.5389	5.4185	5.486	3.5194	3.9591	3.9241	1.4827	4.907	4.9295	7.4436	7.3049	4.8018	1.3015	7.2164	7.1865	6.406	6.3547	7.2285	7.3061	6.5235	6.5795	6.6841	6.6627	6.6564
pos_10346	Pyridinoline	metab_326	HMDB0000851	-	-	429.1973	2.5506	pos	M+H	C18H28N4O8	0	69.9	-1.6825389508846798	63800-01-1	0.0122974136496	1.9185	1.9083	3.7	1.9093	1.9182	1.9187	6.8728	6.8053	6.7045	6.6817	7.0793	7.0673	1.9407	1.9504	1.7531	1.8002	1.8818	4.7161	5.7559	5.6188	2.0762	2.0514	7.1032	7.1087	6.6926	6.6838	6.683
pos_10350	Pretyrosine	metab_329	HMDB0304809	-	C00826	269.1127	2.5506	pos	M+ACN+H	C10H13NO5	0	50.5	-2.09875946611857	53078-86-7	0.0255738460734	4.8485	4.8382	4.8642	4.8391	4.8482	4.8487	6.332	6.1938	6.2959	6.2915	6.1002	6.1218	4.8709	4.8808	5.0237	5.2349	4.8113	4.7813	5.176	5.2257	5.0078	4.9828	5.6538	4.9591	5.7814	5.7628	5.7619
pos_10354	13E-Tetranor-16-carboxy-LTE4	metab_331	LMFA03020051;HMDB0012575	-	-	446.1874	2.5347	pos	M+CH3OH+H	C19H27NO7S	0	39.9	7.46353004671226	-	0.0327134617395	4.8616	4.8513	4.8773	4.8522	4.8613	4.8618	7.0622	7.0898	7.0049	7.0251	7.0363	7.0331	5.0663	5.3017	4.6937	4.7416	6.0016	6.1105	5.8961	6.0896	6.1462	6.1888	4.987	4.9722	6.6998	6.6758	6.6751
pos_10362	Ecgonine Methyl Ester	metab_338	HMDB0062751;HMDB0006406	-	C12448	217.1544	2.5189	pos	M+NH4	C10H17NO3	31.5	0	-1.100093207076	7143-09-1	0.00217604256307	6.0617	6.1879	6.0482	6.0638	5.9499	6.0261	5.7001	5.4588	5.8267	5.7685	5.6063	5.4092	5.5357	5.4044	6.3301	6.3039	6.0016	6.0451	7.3529	7.3379	6.4631	6.4092	7.9491	7.9539	7.1278	7.1263	7.1261
pos_10370	Val Pro Gln	metab_346	-	-	-	343.1971	2.5109	pos	M+H	C15H26N4O5	56.7	0	-1.5946251729924699	-	0.0126149656073	5.739	6.0821	5.7775	5.9363	5.8383	6.006	7.2023	7.0978	7.0813	7.0721	7.1618	7.1356	5.6907	5.5599	4.1412	3.2421	7.3169	7.3652	6.961	6.952	6.5013	6.3534	6.8709	6.8817	6.9461	6.9453	6.9362
pos_10373	4-Hydroxybenzaldehyde	metab_349	HMDB0011718;MJDBOTE0000554	-	C00633	123.0442	2.5109	pos	M+H	C7H6O2	88	0	1.11648216034871	123-08-0	0.00548902877961	5.9043	5.8468	5.8405	5.706	5.9783	5.9158	5.7809	5.8359	5.7879	5.7531	5.9042	5.9131	6.2586	6.3166	6.0211	6.0562	6.1821	6.2203	6.3443	6.382	6.2548	6.2462	6.3905	6.3666	6.2292	6.2244	6.2274
pos_10374	(3S,4R,5R)-1,3,4,5,6-Pentahydroxy-1-morpholin-4-ylhexan-2-one	metab_350	HMDB0243864	-	-	531.2392	2.5031	pos	2M+H	C10H19NO7	0	40.5	-0.7983863964613579	-	0.00893141550852	4.7009	4.9113	4.7167	4.6916	4.7007	4.7012	6.9963	7.0532	7.0129	7.0274	6.9627	6.9542	6.1782	5.9362	4.5331	4.581	6.4451	6.4657	7.4239	7.4008	6.6837	6.6635	7.5255	7.6354	7.4629	7.462	7.4558
pos_10377	N-Hydroxy-L-tyrosine	metab_352	HMDB0038750	-	C03004	239.1023	2.5031	pos	M+ACN+H	C9H11NO4	0	59.1	-1.7149954232036901	64448-49-3	0.00790742449817	4.8682	4.9264	5.0395	4.9573	5.0752	4.7501	6.5758	6.4791	6.5095	6.4882	6.6397	6.6223	5.5643	5.3544	4.5625	4.8886	6.8631	6.9465	7.1963	7.1807	6.4001	6.3645	7.3624	7.3854	6.8541	6.8532	6.8477
pos_10383	Phenylalanyllysine	metab_357	HMDB0029000	-	-	294.1807	2.4952	pos	M+H	C15H23N3O3	0	61.1	-1.8135106085571	6456-72-0	0.00496388941553	4.6885	4.5879	3.8891	3.6635	4.0032	4.5552	7.4822	7.3698	7.4072	7.3863	7.3465	7.3046	7.0321	6.9801	5.8044	5.92	6.4348	6.4923	8.3447	8.3274	7.9126	7.8925	7.748	7.775	7.6187	7.6178	7.6146
pos_10387	PC(TXB2/2:0)	metab_360	HMDB0288841	-	-	337.666	2.4873	pos	M+H+Na	C30H54NO12P	0	57	-4.52661358003348	-	0.063149712651	0.0001	0.0001	0.0002	0.0001	0.0001	0.0001	0.1622	4.2765	4.9166	4.669	1.0332	4.7492	5.7292	5.48	0.0001	0.0001	6.6457	6.6792	5.1146	5.5011	6.1288	6.0574	0.0002	0.0002	5.6782	5.6295	5.6778
pos_10390	Ethyl beta-D-fructofuranoside	metab_362	HMDB0303035	-	-	434.224	2.4793	pos	2M+NH4	C8H16O6	0	33.8	1.800834319784	-	0.00125802152539	4.3136	5.3158	4.5994	4.8622	4.3133	5.4071	6.1964	6.0798	6.4382	6.4676	6.1152	6.0016	6.8728	6.8908	4.1457	4.1936	6.9829	7.0088	6.8954	6.9707	6.9906	6.9489	5.1047	5.4337	6.5133	6.5124	6.5134
pos_10395	Antramycin	metab_367	HMDB0248464	-	-	648.2813	2.4714	pos	2M+NH4	C16H17N3O4	0	39.4	5.753223077988781	-	0.023357850038	4.9821	4.9718	4.9979	4.9728	4.9819	4.9823	7.2571	7.1619	7.356	7.3375	7.0291	6.9951	5.0046	5.0145	4.8143	4.8622	5.6129	5.758	6.1578	5.8528	6.2137	6.2114	5.9366	5.7093	6.7617	6.7512	6.7414
pos_10399	Cotinine glucuronide	metab_371	HMDB0001013;PW_C000801	-	C00190	394.1637	2.4636	pos	M+ACN+H	C16H20N2O7	0	53	7.940976911808269	139427-57-9	0.00963092059762	3.5738	3.5636	3.5896	3.5645	3.5736	3.574	6.1507	6.2101	6.2188	6.3387	6.3712	6.5116	3.5963	3.6062	3.406	3.4539	3.5367	3.5067	3.6766	3.6886	3.7332	3.7081	3.6992	3.6845	5.8753	5.8684	5.8677
pos_104	4-Imidazolone-5-propionic acid	metab_372	PW_C000802;HMDB0001014	-	C03680	139.0501	1.0995	pos	M+H-H2O, M+CH3OH+H, M+H-2H2O	C6H8N2O3	0	49.4	-0.67399670213053	17340-16-8	0.00472092230987	5.0707	5.0498	4.881	4.9864	4.831	4.6498	4.8929	4.8479	4.8176	4.8576	4.9894	4.9502	4.672	4.6819	4.4817	4.5296	5.4278	5.6095	7.0276	6.997	7.1429	7.1058	7.0432	7.0398	6.4271	6.431	6.4302
pos_10403	(S)-Nerolidol 3-O-[a-L-Rhamnopyranosyl-(1->4)-a-L-rhamnopyranosyl-(1->2)-b-D-glucopyranoside]	metab_377	HMDB0040845	-	-	361.171	2.4636	pos	M+2Na	C33H56O14	0	48.3	-5.0582281439285195	-	0.0297464132371	4.6162	4.6059	4.6319	4.6069	4.6159	4.6164	5.4697	5.3349	5.1249	5.5173	5.6884	5.822	4.6386	4.6485	4.4483	4.4962	4.579	4.549	6.7193	6.8598	4.7904	4.7505	6.6583	6.5881	6.305	6.2822	6.3045
pos_10406	Nepsilon-Acetyl-L-lysine	metab_380	HMDB0000206	-	C02727	189.1232	2.4636	pos	M+H	C8H16N2O3	56	0	-0.9805890338159128	692-04-6	0.000979986929062	5.0136	5.1577	4.6117	4.0011	4.6977	4.9741	7.2532	7.284	7.3132	7.3063	7.2496	7.2695	6.3012	6.2476	4.4556	3.8904	7.2076	7.2022	7.638	7.6334	7.1208	7.0816	8.2998	8.3104	7.6237	7.6243	7.6235
pos_10408	Lys Leu Glu	metab_382	-	-	-	389.2389	2.4557	pos	M+H	C17H32N4O6	46.9	0	-1.4828969839911699	-	0.0344467568637	6.2769	6.2666	6.2927	6.2676	6.2767	6.2771	6.4071	6.3927	6.3722	6.3459	6.5427	6.4994	6.2994	6.3092	6.1091	6.157	6.5491	6.6532	7.1331	7.2227	7.2287	7.237	6.4261	6.5663	6.722	6.6951	6.7205
pos_10416	Morpholine	metab_390	HMDB0031581	-	C14452	88.0762	2.4479	pos	M+H	C4H9NO	47.5	0	5.4150209613519005	110-91-8	0.0104478316829	6.5365	6.5116	6.5262	6.5396	6.5314	6.4808	5.6396	5.5979	5.6652	5.7153	5.5691	5.5671	5.8758	5.7944	6.6384	6.7598	5.7248	5.7103	5.6996	5.6861	6.1871	6.1844	5.6502	5.6699	5.8081	5.7995	5.8063
pos_10442	Flavoxanthin	metab_415	LMPR01070271;HMDB0036868	-	C08594	315.2022	2.4001	pos	M+2Na	C40H56O3	0	47.5	5.27931595310772	512-29-8	0.0402624659265	4.6414	4.6311	4.6571	4.632	4.6411	4.6416	5.5627	5.5387	5.6249	5.5882	5.7025	5.6132	4.7222	4.6737	4.4735	4.5214	5.2971	5.4086	5.3149	5.3747	6.6034	6.5373	4.7667	4.752	4.9259	4.9582	4.9313
pos_10443	Nopalinic acid	metab_416	HMDB0029437	-	C01683	245.1129	2.4001	pos	M+H-H2O	C10H18N2O6	0	79.3	-1.15992387491317	63409-16-5	0.00202496283901	6.0117	6.0014	6.0275	6.0024	6.0115	6.0119	6.5736	6.6297	6.5766	6.5748	6.6615	6.6122	6.1252	6.0441	5.8439	5.8918	6.3136	6.3524	6.8202	6.8625	6.2388	6.2415	7.1071	7.1296	6.7858	6.7853	6.7841
pos_10448	2-Aminoheptanedioic acid	metab_421	HMDB0034252	-	-	217.1181	2.3924	pos	M+ACN+H	C7H13NO4	0	51.1	-1.23949522215438	3721-85-5	0.0286371146518	3.8888	3.8785	3.9045	3.8795	3.8885	3.889	5.1073	4.7947	4.7569	4.9349	5.8034	5.7336	3.9113	3.9211	3.721	3.7689	3.8516	3.8217	6.258	6.3997	6.0886	6.1244	6.6672	6.7911	6.1505	6.1279	6.1485
pos_10449	6-Hydroxynicotinic Acid	metab_422	HMDB0002658;MJDBOTE0000658	-	C01020	140.0341	2.3924	pos	M+H	C6H5NO3	61.2	0	-0.9281825649403608	5006-66-6	0.0285559230874	6.089	6.1191	6.1426	6.079	5.7441	5.8541	5.6237	5.5202	5.7675	5.8618	5.8707	5.8493	4.3793	4.3892	4.189	4.2697	4.3197	4.2897	5.1581	5.0541	5.7481	5.6765	4.4822	5.1245	5.3813	5.4019	5.38
pos_10453	Pyrazofurin	metab_427	HMDB0256946	-	C22195	557.1191	2.3764	pos	2M+K	C9H13N3O6	0	52.3	-9.48303676132201	-	0.0131304444417	7.5008	7.1602	7.5659	7.4275	7.5988	7.5519	5.5756	5.5947	5.5785	5.5781	5.6206	5.6395	6.518	6.676	7.6592	7.8753	6.7017	6.4736	5.6119	5.6239	5.6685	6.0417	5.6345	5.6198	6.3487	6.3577	6.3473
pos_10458	Angiotensinamide	metab_431	HMDB0248428	-	-	516.2706	2.3685	pos	M+2H	C49H70N14O11	0	34.9	-7.935799147790218	-	0.0158564867183	5.4091	5.3988	5.4248	5.3998	5.4088	5.4093	7.3706	7.5069	7.451	7.4844	7.3614	7.3329	5.4316	5.4414	5.2412	5.2891	5.8815	5.6747	5.5119	5.612	5.9695	5.8916	5.5345	5.5198	6.9445	6.9434	6.932
pos_10462	D-Glucaro-1,4-lactone	metab_435	HMDB0041862	-	C21095	210.0606	2.3685	pos	M+NH4	C6H8O7	0	41.2	-1.09048374728264	5027-63-4	0.0242589565313	6.956	6.7624	6.8121	6.9592	6.9977	6.9581	3.8381	3.8572	3.8411	3.8406	3.8832	3.902	6.1855	6.148	7.1177	7.2954	6.1332	6.0755	5.2735	5.3124	5.78	5.8273	3.897	3.8823	5.8293	5.8278	5.8102
pos_1047	Gln Ile Ile	metab_441	-	-	-	373.2438	4.2486	pos	M+H-H2O, M+H	C17H32N4O5	76.7	0	-1.91354820733845	-	0.00726142734955	5.5999	5.5641	5.4136	5.4331	5.322	5.6017	6.4938	6.5138	6.3284	6.3983	6.5546	6.5489	4.7019	4.7117	4.5115	4.5594	4.6422	4.7956	6.3084	6.2569	5.4459	5.0613	6.9297	6.9117	6.3695	6.3634	6.3678
pos_10472	Amabiline	metab_444	HMDB0302358	-	C10263	347.1919	2.3526	pos	M+ACN+Na	C15H25NO4	0	38.6	-7.9068114164072405	17958-43-9	0.00675013636669	4.3209	4.2638	4.616	4.6555	4.3601	4.3707	7.6888	7.6547	7.6786	7.6777	7.5864	7.5758	4.2965	4.3064	4.1062	4.1541	7.2432	7.2839	7.6123	7.6021	7.1114	7.1089	7.1412	7.1602	7.3938	7.3892	7.3884
pos_10480	Hesperidin methylchalcone	metab_451	HMDB0253112	-	-	607.2009	2.3291	pos	M+H-H2O	C29H36O15	0	66	-2.02716459880379	-	0.00743252200046	3.9517	4.6441	4.3793	4.6378	3.947	4.5668	4.0137	4.0328	4.0166	4.0162	4.0587	4.0776	3.9697	3.9796	3.7794	3.8273	7.8795	7.9352	4.05	4.062	4.1066	4.0815	4.0726	4.0579	6.3594	6.3531	6.3578
pos_10488	4-Hydroxy-2,6,6-trimethyl-3-oxo-1,4-cyclohexadiene-1-carboxaldehyde	metab_457	HMDB0037602	-	-	222.1122	2.3131	pos	M+ACN+H	C10H12O3	0	45.8	-1.44078100408642	35692-95-6	0.222360468115	6.4102	6.4515	6.425	6.3999	6.4118	6.2171	4.8801	4.7213	5.05	5.4923	5.3929	5.6354	5.9526	5.8494	6.8619	6.9219	5.8945	5.7788	5.5304	5.7275	6.3457	6.3747	5.5182	5.9455	5.8193	5.8969	6.009
pos_10492	Ser Leu Ala	metab_462	-	-	-	290.1706	2.3052	pos	M+H	C12H23N3O5	63	0	-1.68615244948146	-	0.011791659092	5.5138	5.5035	5.5296	5.5045	5.5136	5.514	6.9261	6.8221	6.8826	6.8466	6.8107	6.7349	5.5363	5.5461	5.346	5.3939	5.6451	5.7049	5.6719	5.6286	5.6732	5.6481	6.5248	6.5416	6.471	6.4701	6.4617
pos_10501	Histidylprolineamide	metab_470	HMDB0253186	-	-	503.2814	2.2894	pos	2M+H	C11H17N5O2	0	41.1	-4.53715753711458	-	0.0340950656293	4.6503	4.64	4.666	4.641	4.65	4.6505	6.6098	6.4321	6.4064	6.4829	6.6098	6.4671	5.0601	4.6826	4.4824	4.5303	6.6878	6.7545	5.5729	5.605	6.8511	6.9043	6.1177	6.1308	5.9385	5.9652	5.9414
pos_10505	Uracil	metab_474	PW_C000204;HMDB0000300;MJDBOTE0000838	-	C00106	113.0348	2.2894	pos	M+H	C4H4N2O2	49.8	0	2.07407945685797	66-22-8	0.0357666809574	6.1928	6.0889	6.1696	6.1034	6.1408	6.1293	5.3186	5.3584	5.3529	5.3518	5.3633	5.3913	5.426	5.4662	6.3408	6.4901	5.4649	5.4051	4.8214	5.1963	5.8547	5.8411	4.3898	4.8011	5.3618	5.3739	5.3925
pos_10514	Caffeoyl tyrosine	metab_483	HMDB0029295	-	-	709.1976	2.2499	pos	2M+Na	C18H17NO6	0	31.7	-4.0752658088763605	124027-56-1	0.0102722331456	8.0176	8.2116	8.0647	8.2081	8.2403	8.1294	7.0374	7.1383	7.0608	7.1553	6.8844	6.9035	7.3981	7.127	8.3875	8.2407	7.1473	7.0327	6.7946	6.7854	7.5858	7.6977	6.796	6.7813	7.113	7.1046	7.1114
pos_10521	Resorcinol	metab_491	HMDB0032037	-	C01751	111.0443	2.2419	pos	M+H	C6H6O2	37.1	0	2.32946959829554	108-46-3	0.0577942568599	6.7448	6.6929	6.783	6.8021	6.8166	6.7591	6.0756	6.0535	6.0903	6.1619	6.167	6.1781	6.1969	6.1878	7.0536	7.1701	6.2056	6.1558	6.1732	6.2679	6.4755	6.5525	6.1322	6.1242	6.2675	6.2712	6.312
pos_10527	Tiglic acid	metab_497	LMFA01020030;HMDB0001470	-	C08279	101.0601	2.2182	pos	M+H	C5H8O2	0	31.5	3.701349248408	80-59-1	0.0577866059083	6.1861	6.2464	6.1707	6.2468	6.2664	6.2015	5.5226	5.3697	5.5087	5.56	5.4534	5.473	5.6658	5.4267	6.5651	6.6235	5.5599	5.518	5.2514	5.4292	5.9524	6.0455	4.8989	4.7972	5.5371	5.5477	5.5843
pos_10534	N-Acetylmannosamine	metab_504	PW_C000883;HMDB0001129	-	C00645	204.0865	2.1629	pos	M+H-H2O	C8H15NO6	0	59.2	-0.641922836849569	7772-94-3	0.0202502259389	7.3975	7.4242	7.4085	7.4182	7.4027	7.3785	6.6742	6.6436	6.6704	6.6739	6.683	6.6213	6.8246	6.8089	7.5901	7.5785	6.7327	6.7223	6.631	6.6807	6.9732	6.9802	6.8892	6.9161	6.8872	6.8711	6.8856
pos_10546	Brivanib alaninate	metab_513	HMDB0249387	-	-	474.2173	1.9896	pos	M+CH3OH+H	C22H24FN5O4	0	34.1	5.74111430476392	-	0.00466214197878	8.1642	8.3587	8.212	8.288	8.2652	8.3098	8.933	8.8879	8.8981	8.8935	8.8918	8.8688	9.5105	9.4257	8.1661	7.9872	9.2573	9.2656	9.38	9.3774	9.31	9.3395	8.8448	8.8503	9.2078	9.2069	9.2039
pos_10548	N-Acetyl-glucosamine 1-phosphate	metab_515	PW_C001055;HMDB0001367	-	C04256	340.0191	1.9738	pos	M+K	C8H16NO9P	0	56.8	-1.22856214065558	6866-69-9	0.0221092653717	7.3698	7.1156	7.3181	7.1358	7.1238	7.2054	6.0146	6.0337	6.0175	6.0171	6.0596	6.0785	6.8539	7.0529	7.4246	7.6255	6.7606	6.7787	6.1175	6.0629	7.0247	6.9492	6.0735	6.0588	6.3537	6.3361	6.3519
pos_10552	Val Lys Ser	metab_519	-	-	-	333.2125	1.9581	pos	M+H	C14H28N4O5	61.2	0	-2.33931919487843	-	0.0178912586171	4.3555	4.3452	4.3712	4.3461	4.3552	4.3557	6.6502	6.6745	6.5496	6.568	6.7758	6.6713	4.3779	4.3878	4.1876	4.2355	4.3183	4.2883	4.4582	4.4702	4.5148	4.4898	4.4808	4.4661	6.1048	6.1186	6.118
pos_10553	Serylserine	metab_520	HMDB0029048	-	-	448.1653	1.9506	pos	2M+ACN+Na	C6H12N2O5	0	31.7	0.828441714444458	6620-95-7	0.019111432626	5.4079	5.3976	5.4236	5.3985	5.4076	5.4081	5.8202	5.4934	5.8062	5.8387	5.9504	5.7366	6.5647	6.5309	5.24	5.2879	5.3707	5.3407	6.2797	6.296	6.0959	6.192	5.5735	5.8391	6.2203	6.2196	6.2342
pos_10554	Pyroglutamic Acid	metab_521	PW_C000182;HMDB0000267;MJDBOTE0000549	-	C01879	130.0499	1.9506	pos	M+H	C5H7NO3	75.5	0	0.271672621246835	98-79-3	0.012826544685	5.8484	5.8824	5.9572	5.8886	5.8869	5.8681	5.8084	5.2198	5.6376	5.5973	5.9075	5.65	6.2775	6.2347	6.0202	6.0832	5.7814	5.6578	6.1692	6.2755	6.0977	5.9826	6.5415	6.4579	6.1093	6.109	6.1188
pos_10555	Citrulline	metab_522	HMDB0000904;PW_C000723;MJDBOTE0000481	-	C00327	176.1028	1.9425	pos	M+H	C6H13N3O3	95.2	0	-0.88134600443333	372-75-8	0.0115794080359	4.2517	4.2414	4.2674	4.2424	4.2514	4.2519	5.3828	4.8525	5.3549	5.2819	5.5991	5.4302	4.2741	4.284	4.0838	4.1317	4.2145	4.1845	5.9271	5.9835	5.406	5.1696	5.967	5.9014	5.5667	5.5572	5.5649
pos_10558	Kaempferol 3-neohesperidoside-7-(2''-p-coumaryllaminaribioside)	metab_525	HMDB0041458;LMPK12111827	-	-	533.1544	1.9265	pos	M+2H	C48H56O27	0	55.8	-6.22914292531504	-	0.00954963222983	8.1692	8.3361	8.2457	8.4069	8.493	8.3371	8.1011	8.1393	8.1177	8.1379	8.0161	7.9888	7.6653	7.4602	8.5928	8.48	7.5696	7.4465	6.9023	6.9606	7.5415	7.7057	6.9249	6.9102	7.8817	7.8892	7.8884
pos_10559	Choline Phosphate	metab_526	HMDB0001565	-	C00588	184.0732	1.9265	pos	M+H	C5H14NO4P	57	0	-0.8761334144608629	107-73-3;3616-04-4	0.00383895810484	6.9564	7.1838	7.0906	7.1545	7.0604	7.1062	4.3859	4.1162	4.0137	4.2547	4.0558	4.0746	6.986	6.9911	7.6637	7.4708	6.8902	6.8702	6.7561	6.7405	7.1045	7.0995	5.2606	5.2318	6.5538	6.557	6.5562
pos_10563	Diderroside	metab_531	-	-	-	482.1839	1.8952	pos	M+NH4	C19H28O13	44.3	0	-6.20702571711304	-	0.167910977287	5.5752	6.6759	6.0459	6.6524	5.9071	6.1785	5.9376	5.9174	5.827	5.7802	6.0839	5.9756	4.4151	4.425	4.2248	4.2727	4.3555	4.3255	4.4954	4.5074	4.552	4.5269	4.518	4.5033	4.5145	4.6349	4.5128
pos_10576	4-(7H-Purin-6-ylsulfanyl)but-3-en-2-one	metab_542	HMDB0246295	-	-	463.0695	1.824	pos	2M+Na	C9H8N4OS	0	31.7	-8.02733159820495	-	0.00279817045237	6.2185	6.0174	6.1969	6.4988	6.3601	6.3233	4.7142	5.1362	4.4056	4.4223	4.4477	4.9764	4.594	5.5712	6.411	6.4586	5.4056	5.3439	4.439	4.451	5.5545	5.1805	4.4616	4.4469	5.451	5.4534	5.4525
pos_10583	1-(4-methylpiperazin-1-yl)-2-[2-(4-phenyl-1,3-thiazol-2-yl)pyrrol-1-yl]ethanone	metab_548	-	-	-	367.1585	1.8082	pos	M+H	C20H22N4OS	30.4	0	-0.556159954762196	-	0.050293967188	5.6034	5.9802	5.6553	5.9797	6.0582	5.8392	5.4009	5.322	5.3675	5.1614	5.3614	5.0622	5.1113	5.0671	6.2009	5.9991	4.5742	4.7006	4.521	4.533	5.7518	5.8641	4.7101	4.7117	5.2947	5.316	5.2723
pos_1059	Ganglioside GD1b (d18:0/12:0)	metab_555	HMDB0011807	-	-	600.2912	4.3995	pos	M+2Na+H, M+2Na	C79H139N3O39	0	66.5	-6.133640377492019	-	0.0218436372907	7.7162	7.7295	7.7177	7.7003	7.6618	7.7279	6.6517	6.626	6.9983	7.0064	6.3968	6.3119	6.0423	6.1317	5.6733	5.4984	6.3139	6.4227	6.5096	6.4545	6.5022	6.5417	5.4638	4.8903	6.3937	6.3928	6.4096
pos_10611	PE(14:0/18:2(10E,12Z)+=O(9))	metab_575	HMDB0260620	-	-	373.7234	1.7847	pos	M+2Na	C37H68NO9P	0	41.7	7.427401490869467	-	0.0280346269601	3.4279	3.4176	3.4437	3.4186	3.4277	3.4281	6.343	6.2482	6.4713	6.5107	6.0993	6.1369	3.4504	3.4602	3.2601	3.308	4.6796	4.1355	3.5306	4.2515	4.1069	3.9516	4.4244	3.5385	5.6221	5.5999	5.6201
pos_10614	His Leu Ala	metab_578	-	-	-	340.1964	1.7847	pos	M+H	C15H25N5O4	62	0	-4.5200163616031785	-	0.0233346369757	4.3402	4.33	4.356	4.3309	4.34	4.3405	6.0478	5.5985	5.8888	5.8875	5.899	5.83	4.7933	4.3726	4.1724	4.2203	4.3031	4.2731	6.4537	6.5643	5.2312	4.4746	6.7512	6.7943	5.7382	5.7208	5.7208
pos_10628	Neamine	metab_592	HMDB0255495	-	C01441	345.1761	1.7771	pos	M+Na	C12H26N4O6	0	76	5.15697773445339	3947-65-7	0.0257640869706	5.5036	5.4933	5.5194	5.4943	5.5034	5.5038	5.7405	5.9103	5.573	5.7078	5.8092	6.008	5.5261	5.5359	5.3358	5.3837	5.4664	5.4365	5.6064	5.6184	5.663	5.6379	6.5918	6.598	6.0188	6.0049	5.9967
pos_10631	N-alpha-Acetyl-L-citrulline	metab_596	HMDB0000856	-	C15532	281.1239	1.7771	pos	M+ACN+Na	C8H15N3O4	0	36.5	8.82496161927619	33965-42-3	0.0689391433088	4.4927	4.4824	4.5084	4.4833	4.4924	4.4929	4.5591	4.5782	4.562	4.5616	4.6041	4.623	5.8725	5.4563	4.3248	4.3727	4.4555	4.4255	4.6803	5.9559	5.488	5.3892	5.9321	5.9383	5.0053	4.9493	4.9984
pos_10636	Agnuside	metab_601	HMDB0036561	-	C09765	489.1408	1.7693	pos	M+Na	C22H26O11	0	72.9	8.64137294741013	11027-63-7	0.0104470414727	4.846	5.5325	4.8618	4.8367	4.8458	4.8462	7.0508	6.916	6.9728	7.1766	7.0266	7.1332	4.8685	4.8783	4.6782	4.7261	4.8088	4.7789	4.9488	4.9608	5.0054	4.9803	4.9714	4.9567	6.6304	6.6229	6.6312
pos_10641	Secologanate	metab_605	HMDB0304481	-	C01957	397.1114	1.7535	pos	M+Na	C16H22O10	0	39	2.32490163739295	-	0.0497677714239	4.8472	4.9186	4.6491	4.7333	3.9399	4.5687	6.2635	6.0961	6.1951	6.2933	6.0912	6.0111	3.9626	3.9724	4.8576	5.071	3.9029	3.873	4.0429	4.0549	4.0995	4.0744	4.0655	4.6125	5.5805	5.544	5.5431
pos_10642	Norleucine	metab_606	HMDB0001645;HMDB0251526	-	C01933	263.1962	1.7377	pos	2M+H	C6H13NO2	32.4	0	-1.3926134749838701	327-57-1	0.0220432888578	4.947	4.9367	4.9627	4.9376	4.9467	4.9472	5.9526	5.6053	5.7666	5.785	5.7308	5.7084	6.2353	6.2115	4.7791	4.827	5.652	5.9648	6.72	6.6493	5.4845	5.0813	6.937	6.9365	5.9433	5.9273	5.9265
pos_10644	Lys Ile Ala	metab_608	-	-	-	331.2334	1.722	pos	M+H	C15H30N4O4	69.2	0	-1.73057080241429	-	0.0127425361201	4.1115	4.1012	4.1272	4.1022	4.1112	4.1117	4.8468	4.2334	4.2315	4.1804	4.223	4.2418	4.1339	4.1438	3.9436	3.9915	4.0743	4.0443	6.5265	6.4667	5.4836	5.567	6.917	6.9547	5.8709	5.8617	5.8611
pos_10654	Biotin sulfoxide	metab_618	HMDB0249229	-	C20386	278.1164	1.6443	pos	M+NH4	C10H16N2O4S	0	41.6	-1.75604017415584	-	0.0323389727251	4.5034	4.4931	4.5191	4.4941	4.5031	4.5036	5.8653	5.8216	5.752	5.7198	5.6907	5.4814	4.5258	4.5357	4.3355	4.3834	4.4662	4.4362	5.3376	5.0479	4.6627	4.6377	6.4794	6.5254	5.5683	5.545	5.5435
pos_10657	Undecylenic acid	metab_621	LMFA01030036;HMDB0033724	-	C13910	229.118	1.6209	pos	M+2Na-H	C11H20O2	0	44	2.9459219305747597	112-38-9	0.0104460019761	4.853	4.8427	4.8688	4.8437	4.8528	4.8532	5.884	5.7784	5.8758	5.8956	5.7403	5.678	4.8755	4.8853	4.6852	4.7331	4.8158	4.7859	6.3961	6.2713	5.1333	4.9873	6.6847	6.7771	5.9275	5.9208	5.9188
pos_10659	Hydroxysepiapterin	metab_622	HMDB0002109	-	-	524.1965	1.605	pos	2M+NH4	C9H11N5O4	0	45	1.00663124365494	75762-47-9	0.0126781869069	6.7299	7.0411	6.727	6.8943	6.8918	6.928	7.402	7.2248	7.3326	7.3098	7.2134	7.2029	8.3653	8.1494	6.4004	5.7999	8.081	8.1577	8.1806	8.1418	7.939	8.0024	7.9207	7.9446	7.8536	7.8527	7.8436
pos_10661	Small bacteriocin	metab_625	HMDB0033503	-	-	689.4181	1.597	pos	2M+K	C18H31NO4	0	35.7	6.61258617399668	172617-17-3	0.0144606173486	4.8026	4.7923	4.8183	4.7932	4.8023	4.8028	7.371	7.1887	7.38	7.4187	7.1251	7.0792	4.825	4.8349	4.6347	4.6826	4.7654	4.7354	4.9053	4.9173	4.9619	4.9369	4.928	4.9132	6.4942	6.4933	6.5046
pos_10667	2-Methylbenzoic acid	metab_629	HMDB0002340	-	C07215	119.0493	1.597	pos	M+H-H2O	C8H8O2	0	48.5	1.2395310011438998	118-90-1	0.00439391093321	4.0075	3.9972	4.0232	3.9981	4.0072	4.0077	4.9494	4.9735	5.2583	4.8594	4.9729	4.9325	5.4903	5.5895	3.8396	3.8875	5.6858	5.2151	5.4471	5.4511	5.4702	5.5645	5.7834	5.7355	5.3877	5.3902	5.3915
pos_10671	Gibberellin A5	metab_633	HMDB0303484;LMPR0104170028	-	C11871	394.1634	1.5812	pos	M+ACN+Na	C19H22O5	0	41.7	2.88625892750542	561-56-8	0.0720987165133	4.2912	4.281	4.307	4.2819	4.291	4.2914	6.0571	5.998	6.2342	6.3954	6.1822	6.3365	4.3137	4.3236	4.1234	4.1713	4.254	4.2241	4.394	4.406	4.4506	4.4255	4.4166	4.4019	5.6695	5.6673	5.613
pos_10676	Arg Leu	metab_638	-	-	-	288.2025	1.5657	pos	M+H	C12H25N5O3	81.2	0	-1.68937249764761	-	0.0070623933473	6.8577	6.8474	6.8735	6.8484	6.8575	6.8579	7.1125	7.0278	6.9961	6.9804	7.0106	6.9881	7.8034	7.7995	6.6898	6.7377	7.3489	7.3824	8.2286	8.2056	7.9339	7.9237	8.3524	8.3489	7.7892	7.7843	7.7835
pos_10686	Hydroxyprolyl-Valine	metab_648	HMDB0028876	-	-	213.1231	1.5026	pos	M+H-H2O	C10H18N2O4	0	54.6	-0.981303696660365	-	0.0044362290601	5.1577	5.1068	5.0677	4.8054	4.8311	4.6297	6.0602	5.907	6.0006	6.0017	5.8048	5.6872	6.3473	6.2858	4.4616	4.5095	5.7932	5.9092	7.3529	7.3146	6.61	6.5906	8.7068	8.7166	7.7017	7.6979	7.7
pos_10689	Histidinyl-Leucine	metab_651	HMDB0253179;HMDB0028889	-	C05010	269.1604	1.4313	pos	M+H	C12H20N4O3	0	63.4	-1.53896338796184	7763-65-7	0.00616214735177	6.3297	6.3195	6.3455	6.3204	6.3295	6.33	6.7024	6.6128	6.4849	6.4952	6.7171	6.7412	7.735	7.7128	6.1619	6.2098	6.2926	6.4287	7.9083	7.8796	7.2951	7.2717	8.0778	8.0901	7.4966	7.4924	7.4916
pos_10704	L-Alanine	metab_666	HMDB0062251;HMDB0000161;PW_C000105;MJDBAA00000185	-	C00041	90.0554	1.2177	pos	M+H	C3H7NO2	53.7	0	5.22808483000214	56-41-7;302-72-7	0.00626201573109	5.7022	5.5525	5.5592	5.5412	5.446	5.5275	5.2533	5.3849	5.479	5.5275	5.7346	5.5657	5.8403	5.8342	5.6788	5.7283	4.848	4.8102	5.8313	5.7786	5.9202	5.8399	6.2078	6.1951	5.8075	5.8125	5.8118
pos_10707	L-Carnitine	metab_669	HMDB0000062;PW_C000044;MJDBOTE0000806	-	C00318	162.1123	1.1783	pos	M+H	C7H15NO3	86.8	0	-1.10089763187469	541-15-1	0.00554339328973	8.3058	8.238	8.2777	8.2543	8.2054	8.2294	7.2891	7.3089	7.2584	7.2714	7.2665	7.2364	7.7838	7.873	8.503	8.5903	7.5746	7.559	7.6835	7.7174	7.9923	7.961	7.5254	7.5156	7.6301	7.6347	7.6338
pos_10709	A-L-Arabinofuranosyl-(1->3)-[a-L-arabinofuranosyl-(1r5)]-L-arabinose	metab_671	HMDB0041223	-	-	432.1709	1.1703	pos	M+NH4	C15H26O13	0	62.3	-0.624291284261131	-	0.00677522561232	6.0211	6.3032	5.9486	6.2004	6.3247	6.1589	6.1184	6.1561	6.1719	6.1305	6.2131	6.2362	7.0135	6.8784	6.1444	5.7307	5.8134	5.7835	6.8623	6.7561	6.7177	6.7285	6.6041	6.6235	6.6416	6.6458	6.6401
pos_10721	Trans-Caffeic acid [apiosyl-(1->6)-glucosyl] ester	metab_682	HMDB0033694	-	-	492.1736	1.1232	pos	M+NH4	C20H26O13	0	61.5	5.140822483571959	-	0.00638609883023	5.4557	5.4455	5.4715	5.4464	5.4555	5.4559	7.178	6.9753	7.1128	7.0083	6.982	6.9121	8.0385	7.7801	5.2879	5.3358	7.7306	7.8152	7.7459	7.6599	7.2069	7.3941	7.6756	7.6785	7.5553	7.5557	7.5507
pos_10725	Thio-p-Toluamide	metab_685	-	-	-	152.054	1.1232	pos	M+H	C8H9NS	62.6	0	7.4192852717384	-	0.00768876776029	4.524	4.5138	4.5398	4.5147	4.5238	4.5243	5.4933	5.4921	5.5052	5.41	5.4999	5.4305	5.7316	5.7391	4.3562	4.951	5.6155	5.5924	5.8419	5.712	5.3099	5.2952	6.5193	6.4571	5.6914	5.6849	5.6897
pos_10726	L-Glutamine	metab_686	PW_C000500;HMDB0003423;HMDB0000641;MJDBOTE0000775	-	C00064	129.0659	1.1232	pos	M+H-H2O	C5H10N2O3	0	59.9	0.5774012816859351	56-85-9;5959-95-5	0.00905745078615	4.051	3.6881	4.1743	4.3405	4.3062	3.8935	3.528	3.4812	3.4651	3.4646	3.5071	3.526	3.4181	3.428	4.24	4.6123	6.6663	6.6481	3.7705	3.5104	3.555	4.0084	4.2152	3.8237	4.8241	4.8299	4.8225
pos_10727	DTDP-alpha-D-glucose	metab_687	HMDB0001328;HMDB0304344;HMDB0062805	-	C00842	595.0881	1.1153	pos	M+CH3OH+H	C16H24N2O16P2-2	0	31.4	-9.796749377034	2196-62-5	0.00312687917146	7.7923	7.4408	7.7214	7.5499	7.5731	7.6875	5.1623	5.1814	5.1652	5.1648	5.2073	5.2262	7.0404	7.3206	7.7257	8.0264	7.1519	7.0891	6.4343	6.6143	6.9748	6.9853	5.2212	5.4323	6.9489	6.9515	6.9507
pos_10746	Pyridoxal	metab_705	PW_C001188;HMDB0001545	-	C00250	168.0654	1.1073	pos	M+H	C8H9NO3	96.8	0	-0.867307913309146	66-72-8	0.202575758028	5.3598	5.4853	5.4041	5.4723	5.5173	5.3853	4.5858	4.3013	4.3975	4.2237	4.3934	4.3744	4.1772	4.1956	5.4812	5.3719	4.1175	4.0876	4.2575	4.2695	4.3141	4.289	4.2801	4.2654	4.655	4.4924	4.6572
pos_10754	His Leu Gln	metab_710	-	-	-	397.2189	1.0995	pos	M+H	C17H28N6O5	82.7	0	-1.13996953770742	-	0.0142073440059	4.4846	4.4743	4.5003	4.4752	4.4843	4.4848	5.3981	4.5701	5.5168	5.5548	5.4208	5.1901	4.507	4.5169	4.3167	4.3646	4.4474	4.4174	7.7977	7.7833	7.2469	7.1943	8.2048	8.1958	7.4369	7.436	7.4471
pos_10755	Pyroglutamyl-glutamyl-proline amide	metab_711	HMDB0247524	-	-	387.1868	1.0995	pos	M+CH3OH+H	C15H22N4O6	0	57.9	-1.6626960945594298	-	0.0241747323223	3.9895	4.4025	4.3349	4.3086	3.9893	3.9897	4.3462	4.8377	4.3061	4.0585	5.0068	4.4756	4.4508	4.0218	4.5517	5.0557	4.3854	4.3685	6.2877	6.2557	6.9114	6.9573	6.7877	6.7527	5.9534	5.9526	5.9711
pos_10756	2-O-alpha-D-Galactopyranosyl-1-deoxynojirimycin	metab_712	HMDB0041337	-	-	367.17	1.0995	pos	M+ACN+H	C12H23NO9	0	43.5	-3.41013795310815	155168-05-1	0.099272565386	5.0535	4.6096	2.9215	5.236	5.4879	4.5761	4.5002	4.7738	4.8824	4.5434	4.6767	4.8204	4.7211	4.7423	5.4579	4.7259	4.6558	3.5667	4.4919	4.7027	5.1639	4.9724	6.6368	6.5242	5.0366	4.9583	5.0342
pos_10759	Threonylhydroxyproline	metab_715	HMDB0029062	-	-	233.113	1.0995	pos	M+H	C9H16N2O5	0	61.1	-0.817420007151673	844641-04-9	0.00122901963225	5.1959	5.1857	5.2117	5.1866	5.1957	5.1962	5.8882	5.9761	6.0151	5.9	5.9434	5.9316	5.5056	5.2283	5.0281	5.076	6.1006	6.0821	6.6811	6.6417	5.5565	5.4874	7.0134	6.979	6.3538	6.3529	6.3539
pos_10761	Adenine	metab_718	PW_C000024;HMDB0000034;MJDBOTE0000759	-	C00147	136.0617	1.0995	pos	M+H	C5H5N5	92.6	0	-0.441957892447318	73-24-5	0.0606406608692	4.5458	4.5355	4.5615	4.5364	4.5455	4.546	5.3646	5.2633	5.216	5.2812	5.3145	5.1602	4.5682	4.5781	4.3779	4.4258	5.6242	5.6959	4.6485	4.6605	4.7051	4.6801	4.6712	4.6564	4.6694	4.7125	4.666
pos_10765	Lys Ile Gln	metab_722	-	-	-	388.2548	1.0916	pos	M+H	C17H33N5O5	76.2	0	-1.61594498066482	-	0.0116720709587	4.5116	4.5013	4.5274	4.5023	4.5114	4.5118	6.2664	6.1573	6.0095	5.8867	6.397	6.3463	4.5341	4.5439	4.3438	4.3917	4.4896	4.4445	5.8799	5.9079	4.671	4.6459	6.897	6.8488	6.1302	6.138	6.1285
pos_10766	PA(22:6(4Z,7Z,11E,13Z,15E,19Z)-2OH(10S,17)/14:1(9Z))	metab_723	HMDB0263143	-	-	373.2075	1.0916	pos	M+H+Na	C39H63O10P	0	36.6	3.52131150245207	-	0.00818590290229	4.9554	4.9452	4.9712	4.9461	4.9552	4.9556	5.0219	5.041	5.0248	5.0244	5.0669	5.0858	4.9779	5.1082	4.7876	4.8355	5.5306	5.4242	6.8519	6.8551	5.6658	5.8855	7.1511	7.136	6.0399	6.033	6.0381
pos_10768	Statine	metab_725	HMDB0258487	-	-	158.1174	1.0916	pos	M+H-H2O	C8H17NO3	0	38.5	-0.7321702180216229	-	0.00331972106976	6.265	6.3258	6.2299	6.1976	6.2186	6.2158	5.4119	5.3554	5.4489	5.3677	5.4259	5.3515	6.0618	6.0381	6.6059	6.6532	5.5589	5.6387	5.8872	5.8997	6.1088	6.0964	6.0751	6.0157	5.7618	5.7646	5.7637
pos_10774	2-(2-Benzoylanilino)-3-[4-[2-[methyl(2-pyridinyl)amino]ethoxy]phenyl]propanoic acid	metab_731	HMDB0252979	-	-	460.2017	1.0836	pos	M+H-2H2O	C30H29N3O4	0	31.1	-0.539893485776431	-	0.0049425641508	7.3342	7.5971	7.3239	7.4989	7.4778	7.4373	7.2643	7.2169	7.2444	7.1874	7.2589	7.2536	8.1878	7.9872	7.4075	7.1972	8.0548	8.0999	8.2005	8.1686	8.168	8.2522	7.8959	7.8915	7.8922	7.8947	7.8904
pos_10775	Arg Ile His	metab_732	-	-	-	425.2615	1.0836	pos	M+H	C18H32N8O4	74.5	0	-1.08737995408988	-	0.0638717060814	5.0011	4.9908	5.0168	4.9917	5.0008	5.0013	5.0675	5.0867	5.0705	5.07	5.1126	5.1315	5.0235	5.0334	4.8332	4.8811	5.1083	5.0409	6.4807	6.5041	5.1604	5.4777	6.2022	6.1808	5.4774	5.4277	5.476
pos_10776	(S)-Isowillardiine	metab_733	HMDB0030376	-	C08289	399.127	1.0836	pos	2M+H	C7H9N3O4	0	31	2.82958589541187	21381-33-9	0.0225879215824	4.4095	4.3992	4.4252	4.4001	4.4092	4.4097	4.4759	4.4951	4.4789	4.4784	4.521	4.5399	4.4319	4.4418	4.2416	4.2895	4.3723	4.3423	5.9873	5.9554	4.5688	4.9163	6.561	6.5441	5.4066	5.3881	5.3922
pos_10777	Val Glu Asn	metab_734	-	-	-	361.1711	1.0836	pos	M+H	C14H24N4O7	65.2	0	-1.77231585504644	-	0.0100666313087	4.1905	4.1803	4.2063	4.1812	4.1903	4.1908	4.257	4.3136	4.2599	4.2595	4.3145	4.7112	4.213	4.2229	4.0227	4.0706	4.1533	4.1234	7.1114	7.061	5.6885	5.7478	7.3836	7.3433	6.3931	6.3848	6.3913
pos_10785	Ile His	metab_743	-	-	-	269.1604	1.0758	pos	M+H	C12H20N4O3	89.6	0	-1.6147170729892	-	0.00399434385938	4.1306	4.1204	4.1464	4.1213	4.1304	4.1309	6.4147	6.4521	6.2427	6.1989	6.544	6.519	4.1531	4.2452	3.9628	4.0107	5.5712	5.6718	7.3354	7.3425	5.6682	5.7052	7.3015	7.2224	6.625	6.6225	6.6217
pos_10787	Glycylleucine	metab_745	HMDB0000759;HMDB0028929	-	C02155	211.1051	1.0758	pos	M+Na	C8H16N2O3	0	35.3	-1.33627557897991	869-19-2	0.00506682746985	3.9601	3.9498	3.9759	3.9508	3.9599	3.9603	4.0266	4.0457	4.0295	4.0291	4.0716	4.0905	3.9826	3.9924	3.7923	3.8402	3.9229	3.893	4.7605	5.0624	5.4649	5.3894	4.9909	4.9114	4.0844	4.0811	4.0803
pos_10797	Lys Val	metab_753	-	-	-	246.1809	1.0525	pos	M+H	C11H23N3O3	51.9	0	-1.23676141198405	-	0.000954925811362	6.3821	6.3718	6.3979	6.3728	6.3819	6.3823	6.5373	6.5713	6.4757	6.4891	6.5143	6.5429	6.9092	6.9076	6.2143	6.2622	6.7383	6.7713	7.4962	7.5252	6.5415	6.5855	7.6117	7.6048	7.027	7.0272	7.0264
pos_108	Val Glu	metab_755	-	-	-	247.1285	1.0995	pos	M+Na, M+K, M+H	C10H18N2O5	56.2	0	-1.3110849383640601	-	0.00808202411105	2.3439	2.3337	2.3596	2.3347	2.3437	2.3442	6.108	6.1497	6.0956	6.038	6.2789	6.2783	2.5411	2.5202	2.177	2.2246	2.6022	2.2771	6.893	6.8075	5.4193	5.4855	7.5114	7.4734	6.5269	6.5334	6.5325
pos_10800	Cytosine	metab_757	HMDB0000630;MJDBOTE0000458	-	C00380	112.0508	1.0525	pos	M+H	C4H5N3O	63.1	0	2.03414747850101	71-30-7	0.0348074502614	4.981	4.7187	4.8376	4.7166	4.8538	4.7754	4.9786	5.0673	4.9981	4.8985	4.9201	4.9065	4.6917	4.7015	6.3681	6.4007	4.632	4.602	4.7719	4.784	4.8285	4.8035	4.7946	4.7799	4.8147	4.8169	4.7894
pos_10802	PS(16:1(9Z)/20:5(5Z,8Z,10E,14Z,17Z)-OH(12))	metab_758	HMDB0281278	-	-	420.723	1.0445	pos	M+2Na	C42H70NO11P	0	50.1	-1.28998129832559	-	0.0649353327843	5.2867	5.2764	5.3025	5.2774	5.2865	5.2869	6.135	6.1507	6.1711	6.1195	6.0984	6.047	5.3092	5.3191	5.1189	5.1668	5.2495	5.2196	5.3895	5.4015	5.4461	5.421	5.4121	5.3974	5.4107	5.4077	5.4572
pos_1081	Ximoprofen	metab_763	HMDB0259932	-	-	279.1698	4.4151	pos	M+NH4, M+H	C15H19NO3	0	36.4	-1.84744936887438	-	0.00136892397848	6.9571	6.9355	6.9175	6.8368	6.7746	6.8926	8.6933	8.7006	8.7141	8.7202	8.6516	8.662	6.6542	6.6876	6.0961	5.9932	7.5011	7.5231	8.5593	8.5497	8.1449	8.095	8.927	8.92	8.5981	8.5972	8.597
pos_10812	Gamma-Aminobutyric Acid	metab_766	PW_C000071;HMDB0000112;MJDBSJD0000074	-	C00334	104.071	1.021	pos	M+H	C4H9NO2	62.6	0	3.51548341493855	56-12-2	0.00776321439317	4.749	3.4732	4.1707	4.6529	3.4832	4.1297	7.1211	7.1831	7.0783	7.0947	7.218	7.2362	5.9733	6.0656	4.4429	4.8333	3.4463	3.4303	5.7157	5.7319	5.7392	5.6542	5.0705	5.0969	6.791	6.7958	6.7893
pos_10814	2-Tert-Butyl-5-phenyl 4-[(4-piperidin-1-ylphenyl)amino]isothiazol-3(2H)-one 1,1-dioxide	metab_768	HMDB0248756	-	-	404.1758	1.0131	pos	M+H-2H2O	C24H29N3O3S	0	33	-7.5303116553715	-	0.0120176901604	6.4025	6.7358	6.427	6.6455	6.8358	6.6766	6.4909	6.4841	6.4304	6.4448	6.4584	6.5046	6.4947	6.2585	7.0281	6.8359	6.5444	6.5243	6.5019	6.5429	6.9775	7.0822	6.2578	6.2458	6.5779	6.5858	6.576
pos_10815	Val Arg	metab_769	-	-	-	274.1869	1.0131	pos	M+H	C11H23N5O3	75.2	0	-1.78797241938331	-	0.0179384681887	4.2944	4.2841	4.3101	4.2851	4.2941	4.2946	5.7439	5.8933	5.6342	5.7283	5.7959	5.8451	4.3168	4.3267	4.1265	4.1744	4.6441	4.7908	5.6176	5.6626	4.4537	4.4287	4.4198	4.405	5.4948	5.4937	5.5076
pos_10817	Zalcitabine	metab_771	HMDB0015078;HMDB0255802;HMDB0037019;PW_C009386	-	C07207	253.1292	1.0053	pos	M+ACN+H	C9H13N3O3	0	72.7	-1.71617297402006	5718-77-4;7481-89-2	0.00372045462386	4.3518	4.3415	4.3676	4.3425	4.3516	4.352	4.8104	4.5845	4.4212	4.5684	6.0339	6.0267	7.5603	7.5821	4.184	4.2319	6.9697	6.9878	7.7364	7.7634	7.2697	7.2979	8.2205	8.2149	7.4354	7.4369	7.4337
pos_10823	4-Trimethylammoniobutanoic Acid	metab_776	HMDB0001161;PW_C000899	-	C01181	146.1174	0.9973	pos	M+H	C7H15NO2	67.6	0	-0.9817021543675141	407-64-7	0.00301381602572	6.521	6.4048	6.4542	6.4211	6.4129	6.4032	6.2243	6.2791	6.324	6.3115	6.2446	6.2511	5.9845	6.038	6.6038	6.7311	5.6914	5.7037	5.7513	5.7985	6.1045	6.091	5.9452	5.903	6.1242	6.1216	6.1231
pos_10828	(E)-2-Penten-1-ol	metab_780	HMDB0031604	-	-	104.1073	0.9738	pos	M+NH4	C5H10O	0	31.2	3.81286647010684	1576-96-1	0.00504719194921	8.5684	8.3875	8.5435	8.4655	8.555	8.5686	8.1021	8.1883	8.1029	8.1307	8.1646	8.1902	7.9098	8.0369	8.4585	8.6255	8.1821	8.1439	7.2118	7.246	8.2704	8.2354	7.9212	7.9086	8.0963	8.1004	8.0996
pos_10830	Temazepam glucuronide	metab_783	HMDB0258799	-	-	494.1372	0.966	pos	M+NH4	C22H21ClN2O8	0	73.1	9.83542255624058	-	0.0382469312883	6.5291	6.5359	6.5072	6.4839	6.4028	6.4991	6.6241	6.601	6.592	6.5921	6.6809	6.6051	6.3572	6.4525	6.9323	7.0034	6.2751	6.2148	6.3636	6.3527	6.5319	6.517	4.6258	4.611	6.3853	6.4148	6.414
pos_10831	1-Methylinosine	metab_784	HMDB0002721	-	-	305.0839	0.966	pos	M+Na	C11H14N4O5	0	54.6	-6.00081659825392	2140-73-0	0.0225011224997	6.5267	6.5436	6.5599	6.5684	6.4749	6.5696	5.6145	5.536	5.5523	5.573	5.4637	4.9811	6.1263	6.1808	6.6952	6.6893	6.0359	6.0307	6.2272	6.3111	6.504	6.4974	5.8409	5.895	6.2619	6.2516	6.2711
pos_10836	Doxorubicinol	metab_788	PW_C022645;HMDB0041884	-	-	584.1582	0.9423	pos	M+K	C27H31NO11	0	38.2	9.75624091754541	54193-28-1	0.0137888840978	6.4125	6.2212	6.5082	6.3451	6.3271	6.3498	5.6734	5.6925	5.6763	5.6759	5.7184	5.7373	5.8218	5.9559	6.5385	6.5542	5.6556	5.7356	5.7885	5.7536	6.0338	6.0946	5.9868	5.9134	5.7291	5.728	5.7388
pos_10845	Quercetin 3-O-xylosyl-rutinoside	metab_798	HMDB0301695	-	-	781.1526	0.872	pos	M+K	C32H38O20	0	59.9	-8.39941473379745	129235-39-8	0.0363132092671	6.8387	6.5346	6.7773	6.2712	6.3093	6.5094	6.2625	6.0132	6.2084	6.2126	6.2842	6.2138	6.1826	6.3607	6.6541	6.9102	6.0804	6.0671	6.1012	6.1566	6.4376	6.1701	5.1144	5.2545	6.1709	6.1971	6.1694
pos_1085	PE(22:6(4Z,7Z,11E,13Z,15E,19Z)-2OH(10S,17)/22:1(13Z))	metab_803	HMDB0283903	-	-	461.7803	4.4706	pos	M+2Na+H, M+2Na	C49H84NO10P	0	56.6	-1.3713515879553602	-	0.0175156617517	2.4495	2.4393	3.1175	2.7241	3.1562	3.1757	5.0251	4.3977	5.0639	5.0151	4.5542	4.0735	7.2473	7.2909	5.181	2.3301	7.6908	7.7532	6.7897	6.7582	6.7402	6.7605	6.6036	6.5618	6.9452	6.9325	6.9317
pos_10858	Diflunisal glucuronide ester	metab_810	HMDB0251263	-	-	465.04	0.8095	pos	M+K	C19H16F2O9	0	44.4	1.3760253609351598	-	0.00257780260177	7.3762	7.1175	7.3422	7.1791	7.1944	7.2514	7.0006	6.9831	6.9653	6.9728	7.0933	7.0949	6.6367	6.8394	7.2648	7.5365	6.8327	6.819	6.7626	6.7684	7.1003	7.0315	6.3211	6.3703	6.8614	6.8606	6.8628
pos_10859	Beta-D-Fructose 2-phosphate	metab_811	HMDB0006800;PW_C002935	-	C03267	283.0186	0.8095	pos	M+Na	C6H13O9P	0	59.2	-1.15534245839473	19046-69-6	0.0332092334259	5.958	5.9044	6.0094	5.9436	5.8435	5.9573	5.56	5.6377	5.6648	5.6962	5.7007	5.7319	5.3817	5.4919	6.0954	6.2965	5.5407	5.4752	5.3172	5.3755	5.8666	5.7718	5.1853	5.2527	5.4648	5.4905	5.4895
pos_10865	8-Demethylthymonin	metab_818	HMDB0303024	-	-	362.0967	0.8014	pos	2M+3H2O+2H	C17H16O8	0	32	1.65944608658437	-	0.00695174252882	6.8048	6.7846	6.8543	6.9716	7.1528	6.8734	6.9948	7.1274	7.0022	7.0097	7.0098	7.0677	6.3459	6.3341	7.235	7.294	6.4854	6.3349	5.5496	5.7645	5.9554	6.1366	3.8912	4.4937	6.8622	6.8574	6.8566
pos_10866	Uridine 2',3'-cyclic phosphate	metab_819	HMDB0011640	-	C02355	344.9888	0.8014	pos	M+K	C9H11N2O8P	0	31.2	1.0878352228357901	40632-52-8	0.0104722190574	4.9034	4.8066	5.2979	5.0225	5.3466	5.2156	5.5642	5.6418	5.5302	5.4883	5.5935	5.6243	4.0981	3.699	5.4746	5.5801	4.7539	4.5687	3.7694	3.7814	3.826	3.801	3.7921	3.7773	5.1176	5.1244	5.1159
pos_10870	Glucose lactate ketone	metab_823	HMDB0252781	-	-	769.1912	0.7937	pos	2M+H	C13H20O13	0	70.5	4.08477641968028	-	0.011052825087	4.5938	5.8657	5.0452	5.8087	6.0487	5.6857	6.1161	6.1448	6.0628	6.0868	6.0974	6.0453	4.6163	5.0193	6.1853	6.0589	5.2807	4.9183	4.6966	4.7086	4.7532	4.7282	4.7192	4.7045	5.778	5.7771	5.7693
pos_10876	2-Amino-4-oxo-6-(1',2'-dioxoprolyl)-7,8-dihydroxypteridine	metab_829	HMDB0001410	-	C05255	281.0701	0.7937	pos	2M+3H2O+2H	C9H9N5O5	0	43.2	-6.80415722343566	-	0.0395803629656	5.4384	5.1791	5.4977	5.4433	5.5346	5.2126	6.1055	6.2115	6.2912	6.2925	5.9289	5.9401	3.8419	3.8518	5.4092	5.3288	4.3129	3.9056	3.9222	3.9342	3.9788	4.4087	3.9448	3.9999	5.9569	5.9281	5.9269
pos_10884	2-[(2S)-2-Amino-3-carboxypropanoyl]oxybutanedioic acid	metab_837	HMDB0258136	-	-	263.06	0.7857	pos	2M+3H2O+2H	C8H11NO8	0	33.6	-0.14530000220489905	-	0.046613657778	5.4666	5.5672	5.4707	5.6028	5.5876	5.5898	5.5742	5.6913	5.6263	5.6775	5.701	5.7436	5.0679	4.882	5.6991	5.8424	5.1422	4.9001	3.863	3.8751	4.1974	4.5912	3.8857	3.8709	5.5436	5.5425	5.5777
pos_10904	Isovaleric acid	metab_857	LMFA01020181;HMDB0000718	-	C08262	120.1021	0.7778	pos	M+NH4	C5H10O2	0	57.5	1.62025229630257	503-74-2	0.00747723311384	5.6531	5.7159	5.4173	5.4754	5.7071	5.7307	4.2425	4.2616	4.2454	4.245	4.2875	4.3064	4.1985	4.2083	4.0082	4.0561	4.1388	4.1089	4.2788	4.2908	4.3354	4.3103	4.3014	4.2867	4.3022	4.3013	4.2962
pos_10909	Laminine	metab_860	-	-	-	189.1596	0.7698	pos	M+H	C9H20N2O2	33.7	0	-0.761144861143644	-	0.0193961260426	5.8787	5.7302	5.7644	5.6585	5.6668	5.644	4.8252	4.8114	4.8998	4.7064	4.7573	4.865	5.6126	5.581	5.8276	5.9693	5.257	5.2652	5.611	5.5535	5.7158	5.6524	5.5484	5.4444	5.1847	5.1982	5.1829
pos_10911	Arg Glu	metab_863	-	-	-	304.161	0.7619	pos	M+H	C11H21N5O5	72.9	0	-1.65829900827918	-	0.00128745823487	4.1484	4.1382	4.1642	4.1391	4.1482	4.1487	4.8802	5.1536	4.8509	5.0551	5.2586	4.979	4.1709	4.1808	3.9806	4.0285	4.1113	4.0813	6.4392	6.5536	6.6958	6.7556	6.4863	6.517	5.9666	5.9655	5.9663
pos_10913	Spermidine	metab_864	PW_C000971;HMDB0001257	-	C00315	146.1651	0.7619	pos	M+H	C7H19N3	49.8	0	-0.5389048496079749	124-20-9	0.0103301247626	4.411	3.9057	4.2991	3.9066	4.7607	4.5831	4.8294	4.9165	4.8383	5.0084	5.3232	5.0098	5.4008	5.4138	5.1713	5.1815	3.8788	3.8488	4.0187	4.0307	4.0753	4.0502	4.0413	4.0266	4.8807	4.8735	4.8726
pos_10924	Pipecolic Acid	metab_874	HMDB0000070;HMDB0000716;MJDBOTE0000664	-	C00408	130.0863	0.7539	pos	M+H	C6H11NO2	70.4	0	0.0588035817332679	3105-95-1;535-75-1	0.00678724274325	6.4564	6.4131	6.3699	6.3473	6.3882	6.3902	6.1932	6.2552	6.1388	6.1704	6.3511	6.3461	6.8638	6.8771	6.618	6.6944	6.6388	6.6271	7.3587	7.3936	7.0399	7.056	7.62	7.6182	6.9703	6.9758	6.975
pos_10925	Pyrroline	metab_875	HMDB0035924;HMDB0245392	-	C19907	70.0657	0.7539	pos	M+H	C4H7N	0	58.9	8.20979197623209	109-97-7	0.0453290652937	3.1024	3.0922	3.1182	3.0931	3.1022	3.1026	3.1688	3.1879	3.1718	3.1713	3.2138	3.2327	3.1249	3.6023	2.9347	2.9826	3.0653	3.0353	4.5119	4.5837	4.0238	3.9669	5.1378	5.1585	4.1431	4.1068	4.1392
pos_10926	Acuminoside	metab_876	HMDB0029347	-	-	471.218	0.746	pos	M+Na	C21H36O10	0	79.1	-4.62895460924795	120163-17-9	0.0369918826683	5.1495	5.1392	5.1653	5.1402	5.1493	5.1497	5.216	5.2351	5.2189	5.2185	5.261	5.2799	5.172	5.6449	4.9817	5.0296	5.3641	5.1664	6.0534	6.0057	5.6712	5.4531	6.3535	6.3174	5.337	5.3086	5.3365
pos_1093	Eribulin	metab_879	HMDB0244959;HMDB0251920	-	-	747.4391	4.5023	pos	M+H-H2O, M+NH4	C40H59NO11	0	30.9	-4.866384733887349	-	0.0104661548897	6.4575	6.5581	6.5479	6.4764	6.4029	6.5326	6.795	6.7636	6.677	6.6232	6.7707	6.8008	7.7325	7.7571	5.9438	5.9917	6.0744	6.089	7.2292	7.2146	6.4599	6.4891	7.5792	7.575	7.1072	7.114	7.1054
pos_10931	Lys Glu	metab_881	-	-	-	276.155	0.746	pos	M+H	C11H21N3O5	73.9	0	-1.3416209302271	-	0.00891452756349	5.7935	5.7833	5.8093	5.7842	5.7933	5.7938	6.0309	6.042	5.8629	5.9092	6.0653	6.058	5.9828	5.9725	5.6257	5.6736	6.2209	6.2016	6.8795	6.9364	6.119	6.1572	7.1947	7.2026	6.513	6.5067	6.5059
pos_10934	Histidylserine	metab_884	HMDB0028894	-	-	243.1085	0.746	pos	M+H	C9H14N4O4	74.4	0	-1.06884968364359	21438-60-8	0.00293462760265	3.7536	4.2256	3.7694	3.7443	3.7534	3.7538	3.8201	3.8392	3.823	3.8226	3.8651	3.884	5.0635	5.0191	3.5858	3.6337	5.4051	5.4039	5.7402	5.7536	5.2137	5.1231	6.3809	6.3411	5.4149	5.4124	5.4132
pos_10935	Cenisertib	metab_885	HMDB0249799	-	-	226.6342	0.746	pos	M+2H	C24H30FN7O	0	34.2	9.37515394343467	-	0.0176566412682	4.5718	4.553	4.0523	5.2076	4.2567	4.9094	6.7364	6.8368	6.5887	6.6347	6.9212	6.904	4.3669	4.0688	3.8687	4.782	6.3526	6.3024	4.8321	4.8402	5.4636	5.5586	5.4312	5.5596	6.5636	6.5627	6.5498
pos_1094	Gln Leu Leu	metab_890	-	-	-	373.2439	4.5103	pos	M+H-H2O, M+H	C17H32N4O5	88.9	0	-1.72934953273599	-	0.0064647383929	6.8738	6.8962	6.8673	6.7991	6.7519	6.8538	5.9719	6.1238	5.7601	5.7798	6.521	6.5308	5.2159	5.0441	5.3496	5.1851	7.4159	7.4478	7.8403	7.8327	8.0153	7.9662	7.5316	7.5282	7.2554	7.251	7.2502
pos_10946	Asn Lys	metab_895	-	-	-	261.1554	0.738	pos	M+H	C10H20N4O4	40.3	0	-1.22955128261429	-	0.0175135650908	1.6755	1.6654	1.6909	1.6663	1.6752	1.6757	2.9122	1.7594	1.7435	1.7431	3.9443	1.8034	6.5175	6.5624	1.5119	1.5584	5.554	5.5677	6.323	6.3678	5.8427	5.8457	6.5447	6.5436	6.0047	5.9999	5.9898
pos_10972	Cadaverine	metab_921	HMDB0002322;MJDBOTE0000688	-	C01672	103.1233	0.738	pos	M+H	C5H14N2	49.7	0	3.5068374565758105	462-94-2	0.0108293739332	6.159	5.9601	6.1957	6.0409	6.1319	6.1956	6.5184	6.563	6.4834	6.4989	6.6444	6.6465	5.3047	5.399	5.797	6.0741	5.6471	5.6093	5.1105	5.1225	5.704	5.668	5.1331	5.1673	6.2206	6.2277	6.2188
pos_1099	Ile Pro Ile	metab_939	-	-	-	342.2382	4.5183	pos	M+H, 2M+H	C17H31N3O4	95	0	-1.58363842897521	-	0.00456279002567	6.4118	6.4228	6.4132	6.3521	6.4094	6.5342	7.7789	7.7741	7.4889	7.4756	8.0128	8.0178	6.6875	6.6991	5.1535	5.1477	7.3672	7.4129	8.1279	8.121	7.7313	7.6788	7.959	7.9676	7.7507	7.7478	7.747
pos_11	Trehalose	metab_949	HMDB0000975;PW_C000776	-	C01083	360.1494	2.3764	pos	M+H-H2O, 2M+NH4, 2M+H, M+H, M+NH4	C12H22O11	59.1	0	-1.75143021478267	99-20-7	0.0481438221494	8.9446	9.1937	9.0121	9.1933	9.1983	9.0781	8.0154	8.0346	8.0456	8.054	7.9869	8.0056	8.3537	8.1252	9.3128	9.1517	8.2731	8.1795	7.9756	8.0102	8.4293	8.5321	7.7403	7.7653	8.166	8.1653	8.1289
pos_11065	Succinic acid semialdehyde	metab_1018	HMDB0001259;PW_C000972;LMFA06000118	-	C00232	103.0393	0.6351	pos	M+H	C4H6O3	0	32.5	3.62065923738234	692-29-5	0.0654137679069	6.6553	6.674	6.6711	6.6751	6.7093	6.6017	6.4151	6.4993	6.5121	6.5554	6.6118	6.6564	6.5345	6.5418	7.1096	7.1739	6.4328	6.4053	6.5977	6.5968	6.669	6.7191	6.5886	6.6428	6.584	6.6339	6.6346
pos_11070	5-Hydroxypentanoic acid	metab_1024	HMDB0061927	-	C02804	83.0497	0.6192	pos	M+H-2H2O	C5H10O3	0	61.2	4.418581085703081	13392-69-3	0.0274223972565	6.4238	6.4749	6.4822	6.4828	6.5005	6.4489	6.0685	6.041	6.0523	6.0701	6.1159	6.1502	6.0972	6.0823	6.691	6.7771	6.0627	6.0157	6.118	6.173	6.2752	6.3383	6.2086	6.1975	6.193	6.1952	6.2145
pos_11071	(2R)-2-(2-Hydroxyhydrazinyl)-3-sulfanylidenepropanoic acid	metab_1025	HMDB0242764	-	-	151.018	0.6034	pos	M+H	C3H6N2O3S	0	36.9	5.433877004218888	-	0.238647165728	5.7277	5.5318	5.5084	5.4641	5.5166	5.3725	5.2815	5.5824	5.5568	5.6802	5.6933	5.7344	5.6299	5.4936	6.0324	6.0397	5.4862	5.3729	5.5723	5.7014	5.8704	5.7604	5.6845	5.6163	5.7383	5.7019	5.5288
pos_11072	Sulbactam	metab_1026	HMDB0258566	-	C07770	275.0701	0.5956	pos	M+ACN+H	C8H11NO5S	0	50.2	2.0261647908798603	68373-14-8	0.0202037824675	6.4239	6.4149	6.3559	6.3388	6.4106	6.3158	5.8805	5.7553	5.76	5.7481	5.7644	5.7665	6.0009	5.9174	6.4771	6.569	5.9518	5.8173	5.9636	6.0252	6.1292	6.186	6.0538	6.0948	6.0443	6.042	6.0581
pos_11074	Delta-Valerolactone	metab_1028	HMDB0250981	-	C02240	101.0601	0.5956	pos	M+H	C5H8O2	0	32.2	3.86514988926794	542-28-9	0.0328494291278	5.877	5.9106	5.8278	5.8992	5.9675	5.8729	5.4605	5.5662	5.5371	5.582	5.609	5.6328	5.5894	5.5388	6.1803	6.3071	5.5592	5.473	5.6193	5.678	5.7705	5.8244	5.7128	5.6599	5.6165	5.629	5.6449
pos_11075	Cis,cis-Muconic acid	metab_1029	HMDB0006331;LMFA01170077	-	C02480	143.0338	0.5877	pos	M+H	C6H6O4	59.3	0	-0.355746745101534	1119-72-8	0.0205618375072	7.1022	7.1422	7.1514	7.1337	7.155	7.0913	6.6576	6.6741	6.6641	6.7183	6.7083	6.7275	6.7589	6.7608	7.2896	7.3649	6.6823	6.6472	6.8003	6.8369	6.8842	6.9241	6.865	6.8688	6.857	6.8581	6.8729
pos_11078	4-Methylstyrene	metab_1032	HMDB0246518	-	-	119.0857	0.5637	pos	M+H	C9H10	51.3	0	1.4373022148047399	-	0.0332316579441	5.6834	5.7245	5.6109	5.6868	5.7569	5.6491	5.1801	5.255	5.2244	5.2468	5.2122	5.2837	5.338	5.2818	5.8966	5.9697	5.3309	5.2293	5.354	5.3882	5.373	5.3499	5.3606	5.2874	5.3365	5.3604	5.3348
pos_11080	L-Tyrosine	metab_1035	PW_C000103;HMDB0000158;MJDBOTE0000356	-	C00082	164.0704	0.5479	pos	M+H-H2O	C9H11NO3	0	44.6	-1.2207335685165301	60-18-4	0.0589727861997	6.2699	6.3595	6.3466	6.3399	6.3582	6.2749	5.9817	6.0031	6.012	6.0767	6.0967	6.1414	6.0371	6.0513	6.5997	6.6658	5.974	5.9619	6.1812	6.1564	6.1839	6.1652	6.1634	6.1452	6.1352	6.1842	6.175
pos_11090	P-Butylaminobenzoic acid	metab_1042	-	-	-	194.1174	0.4532	pos	M+H	C11H15NO2	32.9	0	-0.665891521101816	-	0.25664585307	5.8732	5.7619	5.7609	5.7931	5.774	5.875	5.6083	5.7191	5.7898	5.8744	5.8726	5.9572	5.884	5.9238	6.1837	6.2508	5.8651	5.8345	6.0108	5.9627	6.0018	5.9463	5.9504	6.0321	5.8816	5.9633	6.0979
pos_11092	3-Pyridinecarboxaldehyde	metab_1044	HMDB0245978	-	C07327	108.0447	0.4373	pos	M+H	C6H5NO	0	59	3.03004095149052	500-22-1	0.117163971216	6.3245	6.4348	6.4657	6.4931	6.5314	6.469	6.0677	6.1199	6.1456	6.1995	6.2437	6.3242	6.4498	6.4291	6.9591	7.064	6.4436	6.3776	6.5008	6.5588	6.6774	6.7344	6.6165	6.6423	6.3863	6.4827	6.4716
pos_11093	2-Hydroxybenzaldehyde	metab_1045	HMDB0034170	-	C06202	140.0704	0.4295	pos	M+NH4	C7H6O2	0	37.2	-1.3013278355539801	90-02-8	0.0513626757763	5.1622	5.1351	5.1778	5.1712	5.0761	5.0018	4.9272	4.7371	4.6163	4.8104	4.7782	4.7936	4.9496	5.009	5.4843	5.5337	4.8949	4.8512	4.9646	5.0118	5.0413	5.3972	5.0102	4.9627	4.947	4.9739	4.9915
pos_11097	3,4-Dihydroxyphenyl ethanol	metab_1049	-	-	-	155.0702	0.3744	pos	M+H	C8H10O3	51.1	0	-0.7630270267557299	-	0.00542605906065	6.5808	6.6441	6.6661	6.6456	6.6561	6.5888	6.1494	6.1035	6.0895	6.1273	6.1288	6.1414	6.2287	6.2279	6.7531	6.8448	6.1793	6.1095	6.2192	6.2584	6.3241	6.3868	6.3026	6.2872	6.2759	6.2751	6.2795
pos_11099	2-Keto-6-aminocaproate	metab_1051	HMDB0012151	-	C03239	110.0603	0.3822	pos	M+H-2H2O	C6H11NO3	0	42.5	2.00607924743657	-	0.12408843522	6.3129	6.3486	6.3594	6.3572	6.3775	6.3673	6.3474	6.404	6.4407	6.485	6.5029	6.5498	6.4523	6.4804	6.9315	7.0077	6.3887	6.3745	6.5282	6.5532	6.5986	6.6048	6.5625	6.5681	6.4411	6.5382	6.5383
pos_11100	L-Glutamic gamma-semialdehyde	metab_1054	PW_C001415;HMDB0002104	-	C01165	96.0448	0.3744	pos	M+H-2H2O	C5H9NO3	0	44.1	3.3584027038105	496-92-4	0.139875375332	6.2651	6.3389	6.3622	6.3622	6.4008	6.3378	6.0484	6.0574	6.0642	6.0912	6.0999	6.133	6.0767	6.0888	6.6625	6.7321	6.0366	6.0043	6.1579	6.1872	6.2612	6.3426	6.226	6.2322	6.0581	6.1706	6.1659
pos_1111	PA(PGD2/a-13:0)	metab_1062	HMDB0266822	-	-	703.4129	4.5503	pos	M+2H, M+H	C36H63O11P	0	37.9	-7.39972642727418	-	0.0275740917283	4.4051	5.5538	5.0008	5.3918	4.9826	5.5564	5.0355	4.9835	5.5815	5.6999	4.5859	4.8752	6.4429	6.4462	4.2373	4.2852	5.9699	5.8682	6.5622	6.5342	7.1425	7.1133	6.5467	6.5242	6.1596	6.1783	6.1821
pos_11113	Dibutyl Phthalate	metab_1066	HMDB0033244;MJDBOTE0001756	-	C14214	279.1587	0.1374	pos	M+H	C16H22O4	73.5	0	-1.23924086380041	84-74-2	0.0327137373166	6.8979	6.95	6.98	6.96	6.9842	6.8959	6.5456	6.5171	6.5041	6.4865	6.5107	6.538	6.5598	6.5421	7.0519	7.1288	6.5427	6.4731	6.6067	6.525	6.5823	6.6357	6.5459	6.4779	6.5554	6.5551	6.5304
pos_1112	PGP(PGF1alpha/16:0)	metab_1072	HMDB0272389	-	-	941.4563	4.5503	pos	M+NH4, M+K	C42H80O16P2	0	40.4	1.09391754164359	-	0.0113816803648	4.8446	5.0463	4.3123	4.8487	4.8813	5.4108	6.6187	6.7043	6.4402	6.4814	6.763	6.8059	5.5809	5.5648	4.1287	4.1766	4.8123	4.7724	5.3297	5.4552	4.4559	4.4774	7.2	7.1982	6.5169	6.5242	6.5148
pos_11141	MJDBISSP00000009	metab_1092	;MJDBISSP00000009	-	-	171.1174	2.7694	pos	M+H	C9H6D5NO2	98.9	0	-1.17461235785428	-	0.00176635032513	8.5666	8.5638	8.5608	8.5676	8.6227	8.5624	7.2479	7.2759	7.2619	7.2872	7.2729	7.3197	7.7152	7.6544	8.7812	8.8236	7.4756	7.4165	7.4948	7.5564	7.9449	7.9675	7.3158	7.3434	7.5636	7.5627	7.5642
pos_11142	MJDBISSP00000001	metab_1093	;MJDBISSP00000001	-	-	200.0471	3.2624	pos	M+H	C9H10ClNO2	99.4	0	-0.7345118025916549	-	0.00160781946997	9.3927	9.4084	9.3975	9.4217	9.4617	9.4033	8.4786	8.5601	8.5195	8.5099	8.5455	8.5961	8.8916	8.8426	9.6066	9.6469	8.7076	8.6432	8.8152	8.8379	9.122	9.1316	8.7095	8.6886	8.8202	8.8216	8.8207
pos_11144	MJDBISSP00000002	metab_1095	;MJDBISSP00000002	-	-	403.3604	6.3603	pos	M+H	C23H42D3NO4	87.6	0	-1.30745431006302	-	0.00914035378114	8.7002	8.5954	8.7174	8.6281	8.7696	8.6122	7.5374	7.7175	7.582	7.5083	7.8895	8.0437	8.1785	8.2619	8.7635	8.9728	8.2572	8.1457	8.0937	8.1282	8.4364	8.4135	8.0488	8.0543	8.0472	8.0408	8.0399
pos_1116	PI(TXB2/22:6(4Z,7Z,10Z,13Z,16Z,19Z))	metab_1097	HMDB0278352	-	-	499.2685	4.5663	pos	M+2H, M+H	C51H81O17P	0	58.6	1.32163879200519	-	0.0158474215423	6.8507	6.9193	6.8428	6.7967	6.6744	6.8468	6.663	6.6457	6.4732	6.4979	6.6521	6.734	5.4046	5.4141	4.1679	4.2158	5.8462	6.2597	6.544	6.5007	5.0973	4.4701	4.4611	4.4464	6.0958	6.1082	6.1073
pos_1125	Anthranilic acid	metab_1107	HMDB0001123	-	C00108	120.0446	4.5262	pos	M+H-H2O, M+H	C7H7NO2	55.6	0	1.30624097327534	118-92-3	0.0459048680566	5.7176	5.6847	5.7113	5.7373	5.7053	5.6741	3.4743	3.8144	3.8119	4.137	3.9467	3.9709	4.3193	3.8296	6.0335	6.1076	6.7969	6.774	4.2264	4.5908	5.2763	5.3317	4.5445	5.06	5.9283	5.9387	5.9665
pos_1127	[Leu8,des-Arg9]bradykinin	metab_1109	HMDB0247446	-	-	933.488	4.5903	pos	M+2H, M+ACN+Na	C41H63N11O10	0	64.6	-4.31383141563618	-	0.0379755261927	6.3541	6.7533	6.4451	6.6237	6.6087	6.7241	5.6527	5.878	5.8904	5.805	5.4642	5.6192	4.4709	4.4808	4.2806	4.3285	4.4113	4.3813	4.5512	4.6164	4.6078	4.5828	5.0254	4.7936	5.2847	5.2557	5.2845
pos_1128	Indoleacrylic acid	metab_1110	HMDB0000734	-	-	188.0704	4.5183	pos	M+H, M+NH4	C11H9NO2	0	45.3	-0.892136630888307	29953-71-7	0.00283861044129	5.7777	5.7913	5.7252	5.7761	5.6816	5.6808	6.5048	6.5418	6.4538	6.4374	6.5903	6.6212	5.5762	5.6134	6.1144	6.1382	6.024	6.0253	6.1982	6.2006	6.1983	6.1493	7.0199	7.0083	6.4737	6.4728	6.4753
pos_1135	Tragopogonsaponin B	metab_1118	HMDB0037911	-	-	464.2393	4.6063	pos	M+2H, M+H	C50H70O16	0	35.4	-2.59909685139478	134361-65-2	0.00374377683766	7.372	7.3811	7.3819	7.3567	7.3181	7.4311	7.6815	7.6512	7.6437	7.6355	8.0709	8.0893	6.4774	6.5675	5.6421	5.653	6.5451	6.2741	7.8224	7.8056	7.1853	7.1375	8.3639	8.359	7.7403	7.737	7.7386
pos_1136	Alaptide	metab_1119	HMDB0248111	-	-	200.1391	4.6221	pos	M+H, M+NH4	C9H14N2O2	0	35.2	-1.1893991206094199	-	0.0130407082097	4.7451	4.1252	4.4695	4.3395	3.8087	4.6109	5.5702	5.5953	5.4755	5.4863	5.7267	5.7252	3.8314	3.8413	4.9286	5.0169	6.2729	6.3126	6.3696	6.3599	6.4954	6.463	6.208	6.2345	5.9325	5.9315	5.9417
pos_1137	PE(14:1(9Z)/6 keto-PGF1alpha)	metab_1120	HMDB0260702	-	-	820.4405	4.5983	pos	M+ACN+H, M+2Na-H	C39H70NO12P	0	30.3	7.3799438939342785	-	0.00117687324287	6.1576	6.107	5.5972	5.9686	5.4405	5.2393	6.5927	6.5655	6.6294	6.6254	6.7062	6.7354	8.2764	8.2896	7.507	7.2452	5.3737	5.383	7.0482	7.0308	7.6242	7.6006	2.1379	4.5395	7.5632	7.5623	7.5624
pos_114	PE(18:1(9Z)/18:1(9Z)-O(12,13))	metab_1123	HMDB0261356	-	-	401.7549	2.6687	pos	M+2Na+H, M+2Na-H, M+2Na	C41H76NO9P	0	45.5	7.40486813178923	-	0.0320527165517	3.0802	3.0699	3.0959	3.0709	3.08	3.0804	5.235	5.7018	5.3037	5.2819	5.6377	5.7781	5.4823	5.3253	2.9125	2.9604	7.3252	7.3374	5.8852	6.018	5.8431	5.8036	3.2055	3.1908	5.9683	5.9459	5.9432
pos_1149	Kudzusaponin SA2	metab_1133	HMDB0041241	-	-	977.5387	4.646	pos	M+H-2H2O, M+CH3OH+H	C47H76O19	0	58.7	7.514366105976441	168288-05-9	0.0132735305852	7.4922	7.4971	7.4376	7.4016	7.3456	7.4731	8.2044	8.2259	8.1481	8.144	7.9961	8.0852	6.9011	6.9507	5.2043	5.2522	5.3634	5.305	6.8807	6.8997	6.1884	6.3493	7.7593	7.7568	7.8634	7.8558	7.8521
pos_1150	Nitro-prednisolone	metab_1135	HMDB0255638	-	-	423.2119	4.654	pos	M+H, M+NH4	C21H27NO7	0	40.5	-1.54941418064715	-	0.188874944075	2.7573	2.7471	2.7731	2.748	2.7571	2.7576	2.8237	2.8428	4.6427	4.6867	2.8687	2.8875	4.3518	2.7896	2.5898	2.6376	2.7202	2.6903	4.3998	2.8719	4.3539	2.8914	6.4195	6.4571	4.8037	4.6397	4.7176
pos_1152	PI(5-iso PGF2VI/16:1(9Z))	metab_1137	HMDB0276177	-	-	879.4915	4.654	pos	M+2H, M+H	C43H75O16P	0	41.8	5.655369462004441	-	0.00570788260443	7.1923	7.1301	7.1624	7.0521	7.0183	7.1269	8.1632	8.1805	8.1432	8.1301	8.0546	8.09	7.7226	7.6704	5.8474	5.8953	6.2442	6.5191	6.689	6.5936	6.1746	6.2652	6.6917	6.6412	7.7743	7.7705	7.7697
pos_116	N-Acetylvanilalanine	metab_1145	HMDB0011716	-	-	254.102	0.3822	pos	M+H-H2O, M+H, M+H-2H2O	C12H15NO5	0	33.2	-1.3558814994609298	-	0.104906417283	6.5218	6.7054	6.725	6.7605	6.7809	6.7041	6.6704	6.6494	6.6479	6.6795	6.7317	6.7427	6.5557	6.5996	7.1331	7.2594	6.5311	6.487	6.6578	6.6597	6.6759	6.7652	6.6695	6.6671	6.6723	6.7323	6.7635
pos_1167	PI(PGJ2/20:1(11Z))	metab_1153	HMDB0277100	-	-	925.5344	4.694	pos	M+2Na, M+H-H2O	C49H83O15P	0	57.8	-9.86245591650469	-	0.0114132335915	7.0332	7.0321	7.0149	6.953	6.8334	6.9513	7.0441	7.1389	6.8761	6.9269	7.0888	7.1523	8.1949	8.2141	5.207	5.2549	6.3194	6.3161	7.6283	7.5938	8.0375	8.0347	7.4058	7.398	7.6268	7.6187	7.6178
pos_1168	5-Benzylacyclouridine	metab_1154	HMDB0246756	-	-	277.1178	4.646	pos	M+H-2H2O, M+H	C14H16N2O4	0	57.4	-1.63676861799644	-	0.00932953624392	5.4787	5.5443	5.4071	5.6933	5.6299	5.5274	6.4618	6.5058	6.4621	6.4638	6.4194	6.4747	4.9548	5.2597	6.2398	6.3002	5.6836	5.6461	5.7065	5.6239	5.3874	5.473	6.7985	6.8019	6.3382	6.3304	6.3364
pos_1174	Acetyl-DL-Leucine	metab_1160	HMDB0011756	-	C02710	174.1123	4.718	pos	M+H-H2O, M+H	C8H15NO3	95.3	0	-0.8557519917606909	1188-21-2	0.0643481705928	5.6694	5.6344	5.5046	5.605	5.5698	5.4563	4.7362	4.8781	5.0099	4.9501	5.0978	5.2039	4.3298	4.1803	5.819	5.8848	5.2643	5.2633	5.9119	5.9465	6.5862	6.5724	6.5251	6.5303	5.6963	5.6954	5.7434
pos_1180	PE(PGJ2/18:4(6Z,9Z,12Z,15Z))	metab_1167	HMDB0261747	-	-	417.717	3.7501	pos	M+2Na+H, M+2Na	C43H68NO10P	0	57.4	-3.30983811561016	-	0.00990011068474	3.7392	3.7289	3.7549	3.7298	3.7389	3.7394	3.8056	4.0337	3.8086	3.8081	5.0588	3.8695	6.4086	6.4518	4.3777	4.5954	3.702	3.672	7.5359	7.5009	5.8968	5.7573	7.0959	7.09	6.4477	6.4531	6.4446
pos_1181	Mimosine	metab_1168	HMDB0031398;HMDB0015188	-	C04771	216.0977	4.7338	pos	M+H, M+NH4	C8H10N2O4	0	60.3	-0.990891026383005	500-44-7;191936-12-6	0.0982242347355	3.0928	3.0825	3.3392	3.2144	3.0926	3.093	5.255	5.337	5.2559	5.027	4.9799	5.2325	3.1153	3.1251	2.9251	3.5314	3.0557	3.0257	3.1955	3.2075	3.2521	3.227	3.2181	3.2034	4.4133	4.3403	4.4193
pos_119	Ile Leu Lys	metab_1177	-	-	-	417.245	2.723	pos	M+H, M+2Na-H, M+2H	C18H36N4O4	35.9	0	0.45271031692424896	-	0.00128836304176	7.0544	7.0034	7.0123	6.9885	7.0333	7.0676	8.6117	8.556	8.6512	8.6611	8.5272	8.5149	5.6098	5.606	6.474	6.5232	4.9227	4.9117	6.8192	6.7983	7.2356	7.216	6.979	6.9587	8.1891	8.1882	8.1881
pos_12	LysoPE(18:2(9Z,12Z)/0:0)	metab_1186	HMDB0011507	-	-	478.2921	6.6467	pos	M+H, 2M+H, M+Na, M+K, M+2Na-H	C23H44NO7P	0	66.7	-1.47484371676371	85046-18-0	0.0275680529197	8.0143	7.9314	8.0158	7.8871	7.8446	7.8636	6.0977	6.1603	6.0689	6.1281	6.3141	6.2228	5.9822	5.9165	7.7402	7.8796	6.2153	6.1985	6.1127	6.1309	6.5823	6.4377	6.7012	6.7929	7.2882	7.2874	7.3084
pos_1201	HGluValLeuPnsAspAlaGluPheOH	metab_1189	HMDB0253807	-	-	981.4549	4.7815	pos	M+2H, M+H-H2O	C47H66N8O16	0	45.2	-1.52441607330701	-	0.101507707061	6.3788	6.3406	6.4012	6.3468	6.2297	6.3654	5.241	5.4135	5.8482	5.984	4.9786	5.3052	5.0513	4.7827	4.5826	4.6305	4.9301	5.154	6.741	6.7578	7.0049	6.9942	6.9053	6.9734	6.0628	5.9822	5.9962
pos_1214	PS(14:1(9Z)/20:5(5Z,8Z,11Z,14Z,16E)-OH(18R))	metab_1203	HMDB0280962	-	-	806.3936	4.8292	pos	M+Na, M+K	C40H66NO11P	0	46.7	-8.99275213887197	-	0.00582829329311	6.509	6.864	6.7509	6.6713	6.8022	6.8295	7.5621	7.5591	7.5762	7.5432	7.4182	7.3821	7.6424	7.6397	7.3607	7.3641	8.6992	8.7397	7.473	7.4151	6.9705	6.9893	7.5027	7.5157	7.9319	7.928	7.9272
pos_1227	LysoPC(6:0/0:0)	metab_1216	HMDB0029207	-	-	356.1826	4.8691	pos	M+H, M+Na	C14H30NO7P	0	83.4	-1.8263204971677602	-	0.014522572799	7.6326	7.6487	7.6217	7.5859	7.5004	7.5885	6.1534	5.9776	6.164	6.1706	6.0459	6.0202	6.3079	6.3371	7.8059	7.8125	6.482	6.5125	5.9926	6.0046	7.1917	7.1524	6.1451	6.0952	6.45	6.4382	6.4481
pos_123	PC(PGD2/22:6(4Z,7Z,10Z,13Z,16Z,19Z))	metab_1219	HMDB0288517	-	-	473.7632	2.7462	pos	M+2Na, M+2Na-H, M+2Na+H	C50H80NO11P	0	51.4	1.16703494091861	-	0.0229746114184	4.7497	6.5896	5.5342	5.8534	5.2	6.3514	6.1747	6.0937	6.1641	6.1302	6.3367	6.2459	7.5403	7.5145	4.5819	4.6298	6.1847	6.0957	7.7247	7.7398	8.1835	8.2312	7.1293	7.0195	7.1385	7.1307	7.1504
pos_1231	CDP-DG(i-20:0/18:1(9Z)-O(12,13))	metab_1221	HMDB0294148	-	-	547.7769	3.5847	pos	M+2Na+H, M+2Na	C50H89N3O16P2	0	62.7	3.4606842640093	-	0.000639620602282	6.0904	6.0048	5.9828	5.95	5.738	5.9181	8.2159	8.2205	8.241	8.2458	8.0273	8.0557	5.2861	5.3265	5.6548	5.6467	5.8077	5.4752	4.9948	5.3639	6.888	6.879	4.8012	5.2405	7.8839	7.8844	7.8844
pos_1232	Nociceptin	metab_1222	HMDB0255684	-	C16044	618.3263	3.5767	pos	M+2Na+H, M+2Na	C79H129N27O22	0	49	6.98513582889083	-	0.042645540302	6.1698	6.2533	6.0623	6.1413	6.0653	6.4113	5.0798	4.838	5.0762	5.4217	4.8639	4.8828	8.428	8.4024	6.8461	6.5207	6.1512	6.2348	7.3835	7.3523	7.4632	7.4989	5.6378	5.1417	7.1766	7.1749	7.1433
pos_1241	Urobilin	metab_1232	HMDB0004160	-	C05794	632.3393	4.9088	pos	M+CH3OH+H, M+ACN+H	C33H42N4O6	0	44	-8.462150510137809	1856-98-0	0.0160629043668	6.1488	5.9678	6.0288	5.8995	5.8823	5.9567	6.9714	7.0582	6.948	6.9313	6.8084	6.8739	4.4265	4.4176	4.2174	4.5083	4.4229	4.3181	4.488	4.5	5.4526	5.2828	5.4523	5.2856	6.7447	6.7424	6.7554
pos_1253	PIP(16:0/PGF1alpha)	metab_1245	HMDB0278511	-	-	496.2654	4.9562	pos	M+2H, M+H	C45H84O19P2	0	42.3	8.07312226924644	-	0.00703179549901	7.0205	6.8183	6.8164	6.9229	6.7404	6.926	6.3933	6.3147	6.4267	6.5563	6.2754	6.2589	7.1175	7.1529	6.5217	6.4704	6.7703	6.8019	7.7612	7.7757	8.8442	8.7957	5.5033	5.5113	7.5234	7.5175	7.5217
pos_1254	PS(5-iso PGF2VI/14:1(9Z))	metab_1246	HMDB0280947	-	-	776.4413	4.9562	pos	M+2H, M+H	C38H66NO13P	0	34.8	8.8668733960731	-	0.00212883568798	5.1093	5.6747	4.7949	5.6953	5.3907	5.5383	3.6759	3.1069	4.6732	3.2575	3.7721	4.0788	6.0514	6.1061	2.8538	2.9016	5.7593	5.1786	4.7969	3.1361	7.8159	7.7932	6.1557	6.0757	6.2431	6.2449	6.2441
pos_126	15-Acetoxyscirpene-3,4-diol 4-O-a-D-glucopyranoside	metab_1250	HMDB0035590	-	-	504.2473	2.7616	pos	M+2H, M+NH4, M+H	C23H34O11	0	32.7	6.826631863944369	99124-45-5	0.0246479526083	6.8619	7.5216	6.8663	7.1619	6.9955	7.3169	7.2274	7.1695	7.2257	7.2497	7.2963	7.4473	6.2541	6.4268	4.7907	4.8386	7.1678	7.2441	7.0415	7.0049	7.1902	7.2651	7.4278	7.428	7.1491	7.1667	7.1476
pos_1263	Tyrosyl-Valine	metab_1254	HMDB0029118	-	-	245.1281	4.9882	pos	M+H-2H2O, 2M+NH4	C14H20N2O4	0	37	-1.16777134837532	-	0.046191112753	3.4137	3.6302	3.9688	3.5596	4.0834	3.9686	4.9147	5.0672	4.6151	4.9444	5.1075	5.2013	4.6186	3.8642	4.9468	5.0872	4.8307	4.5257	5.3713	5.4781	6.2279	6.0402	6.0219	6.0148	5.1533	5.1519	5.1869
pos_1267	Ganglioside GT3 (d18:1/24:1(15Z))	metab_1258	HMDB0012078	-	-	630.6711	4.9962	pos	M+2Na+H, M+2Na	C87H152N4O37	0	30.7	7.69120614855524	-	0.00469652363333	7.5424	7.5124	7.5544	7.4622	7.4494	7.4944	6.669	6.481	6.5915	6.5627	6.4818	6.2143	8.7994	8.7972	6.4422	6.1557	8.3176	8.3275	7.7642	7.8047	8.3466	8.3252	6.4136	6.5715	8.0578	8.0538	8.0561
pos_1290	Ile Ile	metab_1284	-	-	-	245.1857	3.5293	pos	M+H, 2M+H	C12H24N2O3	83.4	0	-1.18494061406277	-	0.00364938969914	6.1062	6.053	6.0086	5.9517	5.9149	5.989	8.0412	8.0232	8.0678	8.0654	7.9764	7.9798	5.8949	5.8926	6.0014	5.9867	7.1686	7.1896	8.9202	8.9074	8.0321	7.9888	9.0208	9.0098	8.449	8.4481	8.4512
pos_1293	PC(22:5(7Z,10Z,13Z,16Z,19Z)/22:6(5Z,8E,10Z,13Z,15E,19Z)-2OH(7S, 17S))	metab_1286	HMDB0288454	-	-	456.7913	5.0921	pos	M+2H, M+H	C52H82NO10P	0	34.6	0.405711325731484	-	0.0264607655281	4.2397	4.3117	4.2555	4.2304	4.2395	4.2399	4.3062	4.3253	4.3091	4.3087	4.3512	4.3701	7.2329	7.2584	5.2466	5.2685	6.0591	6.0629	5.7641	5.7078	7.4453	7.3977	4.4469	4.3504	6.3488	6.3295	6.3285
pos_1295	SM(d17:1/20:5(7Z,9Z,11E,13E,17Z)-3OH(5,6,15))	metab_1288	HMDB0290383	-	-	392.27	5.1001	pos	M+2H, M+H	C42H75N2O9P	0	52.2	5.69637337712766	-	0.0127593786577	6.927	6.9204	6.9306	6.8732	6.8115	6.8352	5.5234	5.4896	5.8074	5.8803	5.4138	5.3355	5.5086	5.5998	7.1492	7.1779	5.1679	5.138	5.3079	5.3199	6.8779	6.8623	5.3305	5.3158	5.877	5.8845	5.8737
pos_13	Dioctyl succinate	metab_1293	-	-	-	449.3593	7.466	pos	M+H, 2M+Na, M+ACN+Na, M+Na, M+NH4	C26H50O4	41.4	0	-1.92884607932915	-	0.0066158863745	9.5385	9.5255	9.5546	9.5659	9.6031	9.5415	9.0856	9.1097	9.0719	9.0869	9.094	9.1272	9.1601	9.1639	9.7045	9.7825	9.1019	9.0736	9.1806	9.1707	9.2973	9.3312	9.1882	9.1869	9.3629	9.362	9.3674
pos_1308	Anhydroerythromycin	metab_1302	HMDB0242637	-	-	680.4327	5.1482	pos	M+H-2H2O, M+ACN+Na	C37H65NO12	0	62.1	-5.78854022181497	-	0.0726769826979	4.6142	1.1471	1.1714	1.148	1.1565	1.1569	1.2188	1.2368	4.7215	4.6667	1.8224	5.8082	6.6603	6.4093	1.0029	1.0463	5.3901	1.0946	6.1785	6.5475	6.4906	6.3948	7.2043	7.0416	6.1217	6.1211	6.0655
pos_133	Glu Ile Ala His Gly	metab_1325	-	-	-	558.2875	2.8081	pos	M+H, M+CH3OH+H, M+2H	C22H35N7O8	51.4	0	-1.42735927183781	-	0.0240815808577	7.7421	7.7818	7.7746	7.6776	7.6729	7.7583	7.5859	7.574	7.5493	7.5007	7.6421	7.7062	6.4194	6.2339	4.9844	5.7063	5.1151	5.1649	7.0875	6.9786	7.1985	7.3412	6.8608	6.8537	7.3715	7.3892	7.3709
pos_1331	Citrusin I	metab_1327	HMDB0303680	-	-	704.3968	5.2199	pos	M+H, M+Na	C34H53N7O9	0	90.3	-1.3687382864313302	-	0.00633071977824	7.236	7.1633	7.1725	7.2082	7.1856	7.1476	6.1606	6.1211	6.0273	6.0793	6.1646	6.0879	8.2412	8.2512	6.4546	6.3154	8.0518	8.054	7.3946	7.3682	8.3819	8.3375	7.8218	7.8311	7.6872	7.692	7.692
pos_1334	Glu Gln Leu Val Arg	metab_1330	-	-	-	644.3717	3.4427	pos	M+2H, M+H	C27H49N9O9	38.8	0	-1.46124953097482	-	0.00619613132378	6.8268	6.7697	6.8219	6.7422	6.7729	6.8666	7.6787	7.6996	7.597	7.5747	7.6878	7.688	4.6191	5.1472	4.4288	4.4767	5.7029	5.8925	6.7891	6.8207	6.9302	6.9852	6.7327	6.9082	7.3697	7.3655	7.3647
pos_1346	Pro Gln Ala	metab_1343	-	-	-	315.1657	3.4427	pos	M+H-H2O, M+H	C13H22N4O5	56.9	0	-1.8965819391430199	-	0.00338293659286	5.5943	5.465	5.4848	5.3483	5.4505	5.3555	6.9925	7.0074	6.9357	6.9167	7.0006	6.9885	6.096	5.7458	3.474	3.5219	3.6046	3.9697	5.4367	5.6358	5.3611	5.3187	6.4854	6.4872	6.7117	6.7106	6.7135
pos_135	N-Methyl-1-deoxynojirimycin	metab_1347	HMDB0035360	-	-	377.1915	2.8391	pos	M+ACN+H, 2M+Na, M+H-H2O	C7H15NO4	0	67.8	5.93386985462017	69567-10-8	0.0128230915158	5.7975	5.9449	5.8754	5.8419	5.8312	5.9863	7.1992	7.253	7.3344	7.2996	7.2347	7.3187	7.1198	7.0566	5.9786	6.0729	6.3138	6.3536	7.4933	7.4204	7.0426	6.9732	8.3523	8.2792	7.7743	7.783	7.7727
pos_1354	Tert-butyl (2-{7-[(2S)-3-(4-cyanophenoxy)-2-hydroxypropyl]-9-oxa-3,7-diazabicyclo[3.3.1]non-3-yl}ethyl)carbamate	metab_1352	HMDB0248771	-	-	447.2595	5.2918	pos	M+H, M+Na	C23H34N4O5	0	63.2	-1.5326279712360502	-	0.00611855617887	6.351	6.3507	6.3417	6.3126	6.2104	6.2642	7.0945	7.0785	7.0889	7.1061	7.0514	7.0484	6.7274	6.7394	5.6886	5.7365	5.8192	5.9311	7.4322	7.4374	7.3689	7.3191	7.7581	7.7491	7.137	7.1405	7.1353
pos_1368	6-Hydroxyindoramin	metab_1366	HMDB0247077	-	-	768.4249	5.3394	pos	M+ACN+Na, 2M+ACN+H	C22H25N3O2	0	42.6	2.36337076340013	-	0.0203767056589	6.8266	6.8266	6.8002	6.8698	6.9297	7.0198	5.2901	5.322	5.3162	5.2251	5.1718	5.4277	6.0782	6.1353	5.5903	5.0499	5.8056	5.7573	5.8553	5.8143	5.8071	5.7336	6.6047	6.5689	5.6694	5.6839	5.6681
pos_1371	1-[6-(2-Carboxypyrrolidin-1-yl)-6-oxohexanoyl]pyrrolidine-2-carboxylic acid	metab_1370	HMDB0257669	-	-	358.1967	5.3714	pos	M+H-2H2O, M+NH4	C16H24N2O6	0	32	-1.6425572960138797	-	0.053226058809	3.3952	3.385	3.411	3.3859	3.395	3.3955	3.4617	3.4808	3.4646	3.4642	3.5067	3.5256	5.1651	5.2009	3.5965	3.2753	5.7497	5.7453	5.2168	5.2711	3.5545	3.5295	5.8866	5.8565	4.7171	4.6754	4.7151
pos_1373	Mabioside D	metab_1372	HMDB0040655	-	-	799.4811	5.3714	pos	M+2H, M+H	C42H70O14	0	51.5	-3.37272327918009	156980-55-1	0.00533135450866	6.196	6.0371	6.0843	5.9911	5.8003	5.9318	6.6854	6.671	6.6623	6.6844	6.5733	6.5397	6.6415	6.6517	6.1873	6.128	5.3785	5.4934	7.1208	7.1315	8.5478	8.513	8.1778	8.1585	7.4055	7.4008	7.4029
pos_1375	4,6-O-Ethylidene-alpha-D-glucose	metab_1374	HMDB0246614	-	-	248.1126	3.3954	pos	M+ACN+H, 2M+ACN+H	C8H14O6	0	45.6	-1.2156463273299098	-	0.0392139002661	4.2758	4.2655	4.2915	4.2664	4.2755	4.276	4.3422	4.3613	4.3452	4.3447	4.3873	4.4061	4.2982	4.3081	4.1079	4.1558	4.2386	4.2086	6.1489	6.1485	6.6997	6.6752	6.2025	6.2789	5.404	5.4004	5.3726
pos_138	Hippuryl-histidyl-leucine	metab_1379	HMDB0253176	-	-	471.2349	2.878	pos	M+ACN+H, M+ACN+Na, M+CH3OH+H	C21H27N5O5	0	40	-0.451965706629071	-	0.0477161057561	6.7321	6.8274	6.761	6.7545	6.7495	6.7843	6.5442	6.6959	6.7264	6.4758	7.4236	7.5898	7.297	7.1962	5.4224	4.8675	7.055	7.0513	7.5874	7.4592	8.6458	8.6375	6.5113	6.3316	7.4419	7.4766	7.4405
pos_1381	Lumichrome	metab_1381	HMDB0254199	-	C01727	243.0872	5.4031	pos	M+H, M+Na	C12H10N4O2	44.4	0	-1.9516468696038505	1086-80-2	0.047516075079	6.6406	6.5327	6.5712	6.4911	6.5018	6.4724	5.0989	4.9003	4.8008	5.1242	5.1862	5.2653	5.4527	5.4626	6.8615	6.9412	5.3759	5.2792	5.2779	5.3206	5.8121	5.9226	5.5895	5.5716	5.3596	5.3637	5.3967
pos_139	Pro Tyr	metab_1390	-	-	-	279.1335	2.8391	pos	2M+H, 2M+Na, M+H	C14H18N2O4	35.4	0	-1.5270945540485599	-	0.0180406498763	6.4789	6.5394	6.49	6.3924	6.5034	6.6064	7.8337	7.843	7.9254	7.8152	7.9218	8.0255	7.6152	7.4806	5.705	5.6743	6.9141	6.9392	8.1261	7.9906	7.6158	7.6963	8.3788	8.3131	8.0608	8.0736	8.0595
pos_14	Diphenyl(2,4,6-trimethylbenzoyl)phosphine oxide	metab_1400	HMDB0247372	-	-	349.1346	6.4798	pos	M+H, 2M+H, M+K, M+Na, M+ACN+Na	C22H21O2P	88.7	0	-1.71707319396936	-	0.0217622062774	7.8912	7.4019	7.6495	7.4608	7.679	7.4644	6.4402	6.6867	6.6327	6.5245	7.0125	7.1024	6.6056	6.8711	7.7361	8.1331	7.0431	6.6889	6.6486	6.4851	7.2376	6.9765	6.5038	6.6384	6.6621	6.6581	6.644
pos_1404	Demethoxyrapamycin	metab_1406	HMDB0250990	-	-	442.7813	5.4741	pos	M+2H, M+H	C50H77NO12	0	52.7	4.03331417795511	-	0.016621655829	6.4643	6.4888	6.5306	6.4358	6.3099	6.4039	4.4161	4.4352	4.419	4.4186	4.4611	4.48	7.2344	7.2404	6.9378	6.8948	7.3466	7.4251	5.8548	5.8408	4.509	5.0038	4.475	4.4603	6.6176	6.6166	6.6046
pos_1412	23-O-beta-D-Glucopyranosyl-25-methyldolichosterone	metab_1414	HMDB0301798	-	-	677.3653	5.498	pos	M+K, M+ACN+H	C35H58O10	0	38.7	-1.40039543010294	-	0.00385651502907	7.8139	8.0686	7.7737	7.6822	7.5811	7.6423	8.7173	8.6926	8.5755	8.587	8.7704	8.7508	7.3104	7.3171	6.8683	6.8462	7.0406	7.1091	7.7957	7.776	7.9933	7.9579	7.5749	7.5932	8.2883	8.2859	8.2851
pos_1417	Alliofuroside A	metab_1419	HMDB0041051	-	-	889.4766	5.514	pos	M+2H, M+H	C44H72O18	0	40.7	-2.87538625950598	105798-62-7	0.014795102756	6.1251	6.8832	6.2448	6.4503	6.2083	6.6642	7.3563	7.3474	7.1142	7.1667	7.5977	7.6308	7.3744	7.4483	6.8278	6.8965	6.8375	6.9461	7.1297	7.3211	7.4434	7.0972	7.4128	7.4206	7.1596	7.149	7.148
pos_144	Didemnin	metab_1444	HMDB0251218	-	-	578.8084	2.9797	pos	M+2Na+H, M+2Na, M+3H	C57H89N7O15	0	80.7	-2.9605054218219196	-	0.0195021492622	5.0716	4.4189	4.2229	3.6455	4.3871	4.2491	5.1768	5.1563	5.2376	5.3411	5.3204	5.1271	7.3225	7.2643	3.78	3.535	6.8251	6.38	7.6167	7.6773	8.1447	8.1329	7.0884	6.901	7.0413	7.0405	7.0555
pos_1440	Leu Leu Gln	metab_1445	-	-	-	373.2438	3.1848	pos	M+H, M+K	C17H32N4O5	47.5	0	-2.01346670064728	-	0.0142161215329	4.9507	4.7676	4.4495	4.5057	4.9795	5.1138	7.184	7.1755	7.1239	7.1385	7.2184	7.2053	5.3509	5.5356	6.4874	6.5125	5.9086	5.9164	8.1101	8.1107	7.6324	7.6103	7.4718	7.4394	7.3829	7.3709	7.3795
pos_1446	Succinobucol	metab_1451	HMDB0258543	-	-	617.3294	5.5857	pos	M+H, 2M+3H2O+2H	C35H52O5S2	0	33.5	-5.69941213857765	-	0.0907233143836	4.6499	5.1285	4.8351	4.8755	4.5192	5.0563	6.3632	6.3751	6.1768	6.1672	6.3207	6.2105	2.6252	2.6351	5.5377	5.5369	2.5657	2.5358	5.0593	4.6154	6.0078	5.857	2.7279	2.7132	5.3742	5.4456	5.4433
pos_1461	1-(1,2,3,4,5-Pentahydroxypent-1-yl)-1,2,3,4-tetrahydro-beta-carboline-3-carboxylate	metab_1468	HMDB0012492	-	-	367.1493	3.1531	pos	M+H-H2O, M+H	C17H22N2O7	0	38.3	-1.85867206325775	-	0.0253726238728	3.6828	3.7557	3.6986	3.6735	4.0818	3.683	3.7493	3.7684	3.7522	3.7518	3.7943	3.8132	3.7053	3.7151	4.4982	3.9024	3.6456	3.6157	4.6682	3.7976	5.5671	5.5279	7.2312	7.1761	6.1899	6.1679	6.1799
pos_147	DG(18:0/20:5(7Z,9Z,11E,13E,17Z)-3OH(5,6,15)/0:0)	metab_1477	HMDB0295955	-	-	368.2411	2.9718	pos	M+2Na, M+2Na-H, M+2Na+H	C41H70O8	0	41	-4.69728239937235	-	0.0111124428655	6.0942	6.0095	6.1513	5.9821	5.9974	6.1461	7.2532	7.2566	7.2231	7.1881	7.1874	7.22	5.2901	5.4272	5.0998	5.1477	5.2305	5.2005	5.3704	5.3825	6.4127	6.3708	5.3931	5.3783	6.9072	6.8993	6.8985
pos_1470	Gln Ser	metab_1478	-	-	-	234.1083	3.1377	pos	M+H-H2O, M+H	C8H15N3O5	89.4	0	-0.681523643741919	-	0.0378120677579	3.5498	3.5395	3.8892	3.5405	3.5496	3.55	4.8424	4.8153	4.5851	4.5139	4.8461	4.7307	4.6456	4.924	4.3141	3.4299	6.3291	6.3791	6.1579	6.1182	5.2589	5.1888	3.6752	3.6605	5.6882	5.6603	5.6898
pos_1479	O-Desmethyl ranolazine	metab_1487	HMDB0244785	-	-	414.2357	5.7135	pos	M+H, 2M+H	C23H31N3O4	0	49.9	-7.3526471680220915	-	0.0153676948325	6.5012	6.2032	6.4089	6.2855	6.2413	6.191	6.2858	6.3536	6.2529	6.2569	6.2714	6.3179	6.5639	6.3449	5.542	5.5518	6.7753	6.8004	6.4162	6.3917	6.5216	6.2614	6.4427	6.4947	6.4842	6.4718	6.4825
pos_148	Glu Val Met	metab_1488	-	-	-	378.1686	3.0426	pos	M+H, 2M+H, M+H-H2O	C15H27N3O6S	72.8	0	-2.05769057504348	-	0.0244938296907	3.7388	3.7285	3.7546	3.7295	3.7386	3.739	7.8847	7.8833	7.8573	7.8646	7.9428	7.8517	4.7151	3.7711	3.571	3.6189	3.7016	4.3963	6.1901	6.1159	5.5979	5.6593	6.627	6.6462	7.5375	7.5196	7.5189
pos_1482	(E,E)-1-Chloro-3,11-tridecadiene-5,7,9-triyn-2-ol	metab_1491	HMDB0034007	-	-	219.0567	5.7135	pos	M+H, M+Na	C13H11ClO	0	36	-1.83645915867987	-	0.00407617483622	6.6271	6.6336	6.6293	6.6876	6.7828	6.6616	5.3852	5.5473	5.2149	5.3187	5.5454	5.6453	5.7349	5.5807	7.1023	7.162	5.7377	5.5508	5.7375	5.7613	5.963	6.0456	6.0502	6.0349	5.8553	5.8571	5.8535
pos_1505	Solithromycin	metab_1517	HMDB0258366	-	-	809.4661	5.7854	pos	M+H-2H2O, M+2Na-H	C43H65FN6O10	0	54.9	6.340834321525509	-	0.0404911283503	6.9575	6.8625	6.8549	6.7897	6.7503	6.8066	5.3576	5.35	5.4256	5.3592	5.1598	5.5868	5.8315	5.8093	4.8097	5.1195	5.9016	5.873	5.6214	5.3852	5.843	5.7806	5.5833	5.4924	5.7651	5.7354	5.7345
pos_151	Asp Gln Val Leu Ser	metab_1522	-	-	-	561.2872	3.0268	pos	M+H, M+K, M+Na	C23H40N6O10	76	0	-1.11471267408869	-	0.0096818104821	6.5806	6.6224	6.4998	6.4944	6.5266	6.6128	6.9557	6.9735	7.0034	6.9976	6.9295	6.9293	8.3646	8.3737	6.4289	5.9453	5.7849	5.8396	7.2609	7.2394	8.2353	8.1971	6.823	6.857	7.3816	7.3748	7.374
pos_1526	Vinfosiltine	metab_1540	HMDB0259816	-	-	987.5363	5.8255	pos	2M+3H2O+2H, M+ACN+H	C51H72N5O10P	0	31.6	0.86938175160347	-	0.0171737850383	6.7499	6.5271	6.6358	6.6255	6.5558	6.4783	7.8807	7.8882	7.676	7.6722	8.0026	8.0398	7.1087	7.0576	7.4354	7.5226	7.3564	7.3468	6.9448	6.8815	6.8483	7.0238	6.7024	6.8056	7.535	7.5348	7.5219
pos_1528	N-Nitrosotomatidine	metab_1542	HMDB0034102	-	-	467.3223	5.8413	pos	M+Na, 2M+NH4	C27H44N2O3	0	69.6	-4.8108433425483215	4847-05-6	0.0225083961645	4.882	4.9621	4.7522	5.7481	4.6908	5.1388	5.9723	5.9439	5.6075	5.6614	6.6476	6.6483	5.3783	5.3584	5.1423	4.9967	4.6539	4.6239	6.0412	6.1478	6.8804	6.4695	4.8447	4.9191	5.907	5.9244	5.9237
pos_1543	L-Proline	metab_1559	PW_C000106;HMDB0000162;HMDB0251528;MJDBOTE0000527	-	C00148	116.0708	3.0583	pos	M+H, 2M+Na	C5H9NO2	97.1	0	1.65194565290477	147-85-3	0.00873031576925	6.2465	6.1336	6.1763	6.1182	6.1759	6.2433	7.1837	7.1736	7.162	7.1597	7.2461	7.2497	7.0291	7.0563	6.2577	6.3098	6.5874	6.6074	7.8752	7.8612	7.2989	7.2716	7.9629	7.9096	7.502	7.5011	7.5081
pos_1549	PS(15:0/24:0)	metab_1565	HMDB0112340;PW_C060739	-	C02737	851.6477	5.8973	pos	M+H-H2O, M+NH4	C45H88NO10P	0	35.5	-0.8677966756375172	-	0.0057978524194	5.7423	5.9832	5.7558	5.6684	6.1613	6.1528	4.4242	4.4434	4.4272	4.4267	4.4693	4.4882	6.316	6.3464	5.9748	5.8686	4.7018	4.2906	4.8672	4.627	5.188	4.9638	4.4832	4.862	5.7945	5.7992	5.7984
pos_157	Benzyl 6-O-beta-D-apiofuranosyl-beta-D-glucoside	metab_1587	HMDB0303056	-	-	403.1607	4.646	pos	M+H, 2M+H, M+H-H2O	C18H26O10	0	37.9	2.1272908197201397	-	0.00104696598018	6.2637	6.2654	6.2201	6.2351	6.1286	6.2393	7.2412	7.2731	7.1682	7.1315	7.327	7.3774	5.2123	5.276	3.7385	3.7863	6.7134	6.7644	6.4429	6.3931	6.594	6.5338	6.9194	6.9152	7.0239	7.0239	7.0231
pos_1570	Ganglioside GD3 (d18:0/22:0)	metab_1588	HMDB0011863	-	-	787.9423	5.9532	pos	M+2Na+H, M+2Na	C74H135N3O29	0	39.1	-7.82795310430239	-	0.00671336910488	7.286	7.4029	7.3522	7.2965	7.3064	7.3708	8.3144	8.3121	8.2807	8.2726	8.3746	8.3786	8.4916	8.4957	8.5279	8.5398	9.1486	9.0853	7.2996	7.2783	7.5731	7.585	6.6525	6.6496	8.5203	8.5243	8.5186
pos_1577	Staphyloxanthin	metab_1595	HMDB0258483	-	C16148	432.2704	2.9407	pos	M+2Na+H, M+2Na	C51H78O8	0	71	-9.031096195033653	71869-01-7	0.0166327394647	4.7876	4.7774	4.8034	4.7783	4.7874	4.7878	6.2708	6.3228	6.4549	6.3574	6.0465	6.1244	6.4827	6.4898	4.6198	4.6677	4.7504	4.7205	5.4084	5.4682	6.8048	6.7962	5.997	5.8229	6.2723	6.2862	6.2759
pos_1578	CL(22:6(4Z,7Z,10Z,13Z,16Z,19Z)/22:5(4Z,7Z,10Z,13Z,16Z)/22:6(4Z,7Z,10Z,13Z,16Z,19Z)/22:6(4Z,7Z,10Z,13Z,16Z,19Z))	metab_1596	PW_C040020;HMDB0059566	-	C05980	844.4843	5.9855	pos	M+2Na+H, M+2Na	C97H144O17P2	0	40.3	1.4321878005814401	-	0.00649355764481	7.9858	7.9731	7.9949	7.9515	8.0081	7.9832	8.3791	8.3764	8.5269	8.5342	8.2967	8.2981	8.0275	8.0046	6.7062	6.2972	8.8101	8.7863	7.0446	7.013	7.4602	7.4816	6.6597	6.6136	8.2473	8.2418	8.2456
pos_1579	7,12-Dihydroxy-3,11,15,23-tetraoxolanost-8-en-26-oic acid	metab_1597	HMDB0033023	-	-	531.2952	2.9407	pos	M+H, M+CH3OH+H	C30H42O8	0	45.9	-0.117539131201452	97653-94-6	0.00730727534083	6.5039	6.8446	6.4861	6.589	6.5102	6.7305	7.2297	7.2592	7.2708	7.2386	7.2782	7.3391	6.0913	5.7089	5.0607	5.1086	7.0195	7.0198	5.6597	5.3433	5.9064	6.0706	5.561	5.3644	7.0003	7.0066	7.003
pos_1589	(1R,3R,4R,5S,6S,8x)-1-Acetoxy-8-angeloyloxy-3,4-epoxy-5-hydroxy-7(14),10-bisaboladien-2-one	metab_1608	HMDB0039971	-	-	429.1854	6.082	pos	M+NH4, M+Na	C22H30O7	0	34.9	-7.23205345726653	348113-03-1	0.0380861236484	5.9931	5.9616	6.0467	6.0784	6.0195	5.9279	5.0459	5.187	5.1172	5.0962	5.1375	5.1799	4.8971	5.0391	6.8236	6.837	4.6592	4.7221	5.2533	4.9948	5.4842	5.6268	5.7708	5.8263	5.1506	5.1204	5.1479
pos_1597	Concanamycin	metab_1617	HMDB0250429	-	-	715.4353	6.2654	pos	M+H, M+Na	C39H64O10	0	85.8	-5.533044666758679	-	0.00650277512666	7.4365	7.7877	7.4796	7.577	7.4503	7.7589	5.1745	4.1415	5.4892	5.6754	4.5443	5.0807	6.4187	6.2605	3.815	3.8629	3.9457	4.2286	4.0856	5.0234	7.0455	6.7582	5.6795	5.0333	6.7145	6.7197	6.719
pos_1602	Psilostachyin	metab_1624	HMDB0302335	-	-	281.1379	6.3525	pos	M+H-H2O, M+H	C15H20O5	0	55.2	-1.6653110809340599	-	0.010675623614	7.2609	6.872	6.9604	7.0049	6.9728	6.8621	6.3589	6.4654	6.4344	6.5208	6.6743	6.4176	6.5176	6.6067	7.1917	7.3397	6.6436	6.3852	6.5425	6.5474	6.7461	6.69	6.5141	6.616	6.5738	6.5666	6.5651
pos_1605	9(S)-HpODE	metab_1627	HMDB0006940	-	C14827	295.2263	6.4319	pos	M+H-H2O, M+H	C18H32O4	77.1	0	-1.4919458936560202	29774-12-7	0.0695484520489	5.8986	5.6649	5.8544	5.7035	5.6479	5.6818	4.3642	4.4315	4.2522	4.454	4.6638	4.4056	4.5222	4.4571	5.1554	5.493	4.5854	4.5844	4.9379	4.8619	5.5983	5.4994	5.7916	5.8594	4.286	4.236	4.2334
pos_1611	LysoPC(18:3(6Z,9Z,12Z)/0:0)	metab_1634	HMDB0010387	-	C04230	518.3233	6.5194	pos	M+H, M+Na	C26H48NO7P	0	79.8	-1.52769656983435	-	0.0322076248459	7.1649	7.0745	7.1755	6.948	6.8022	6.9718	5.1068	5.3106	5.5605	5.5811	6.8637	6.8247	4.7498	4.9089	6.6862	6.8117	4.5899	4.1074	4.1216	4.1336	5.0724	4.8682	4.1442	4.2902	6.3582	6.3345	6.3338
pos_1613	PC(16:0/18:2(9Z,12Z))	metab_1636	PW_C004022;HMDB0007973;LMGP01010594	-	C00157	758.5683	6.7502	pos	M+H, M+Na	C42H80NO8P	0	87.3	-1.47375838157545	6931-84-6;17708-90-6	0.0724043089668	6.2006	7.6185	7.111	7.1515	7.0501	7.0269	6.2232	4.3708	4.9803	4.1689	4.4975	5.4391	5.6773	6.3987	6.5673	7.1286	7.4295	6.7779	5.8739	6.0092	6.3951	6.6452	6.2986	6.1906	4.9437	4.9477	4.999
pos_1615	LysoPS(18:2(9Z,12Z)/0:0)	metab_1638	HMDB0240604	-	-	522.2818	6.8216	pos	M+H, M+Na	C24H44NO9P	0	65	-1.59217068725631	1218913-82-6	0.0112912884129	7.4206	7.466	7.461	7.3702	7.3238	7.3971	5.6447	5.5585	5.3971	5.5414	5.9173	5.6452	4.1543	3.6543	6.1742	6.2495	3.4972	3.6088	4.1743	3.3154	3.9545	3.1433	3.1344	3.5619	6.6428	6.6517	6.6509
pos_1624	Triethanolamine	metab_1648	HMDB0032538	-	C06771	150.1124	7.6158	pos	M+H, M+Na	C6H15NO3	75.5	0	-0.718867477756138	102-71-6	0.00538520864114	6.9652	6.9431	6.9713	6.9659	6.9927	6.9448	6.5017	6.522	6.5154	6.511	6.5435	6.5499	6.5685	6.558	7.109	7.2013	6.5607	6.5022	6.5818	6.5972	6.7094	6.709	6.6	6.6344	6.598	6.5971	6.5936
pos_1628	Diethanolamine	metab_1652	HMDB0004437	-	C06772	88.0762	7.6555	pos	M+H-H2O, M+H	C4H11NO2	38.6	0	4.86386490674355	111-42-2	0.0141082927189	6.3119	6.3097	6.3171	6.3272	6.346	6.3041	5.8646	5.9219	5.8918	5.8977	5.9324	5.9414	5.9076	5.8985	6.4831	6.571	5.8878	5.8573	5.9491	5.9659	6.072	6.082	5.991	6.0171	5.9592	5.971	5.9679
pos_1643	N-(3-methyl-[1,2,4]triazolo[4,3-a]pyridin-8-yl)pyridine-4-carboxamide	metab_1668	-	-	-	254.102	7.9832	pos	M+H-2H2O, M+H	C13H11N5O	40.3	0	-6.504318135262199	-	0.106143880722	5.9265	5.9104	5.9271	5.8451	5.9176	5.778	5.7533	5.812	5.8216	5.8704	5.9223	5.9455	5.7972	5.8298	6.3205	6.443	5.7681	5.7768	5.9354	5.8675	5.9182	5.8965	5.9228	6.1784	5.9046	5.9939	5.9772
pos_165	PS(6 keto-PGF1alpha/22:1(13Z))	metab_1675	HMDB0283009	-	-	488.7776	2.925	pos	M+2Na, M+2Na-H, M+2Na+H	C48H86NO14P	0	54.6	-1.96872979310268	-	0.0228227039934	5.9876	4.2845	6.0828	5.5866	5.8148	5.511	7.9763	8.0162	8.2416	8.1822	7.8701	7.8647	5.0472	5.1371	2.6411	2.6888	2.7715	4.9439	6.4427	6.3724	5.578	5.4789	6.5348	6.5467	7.7062	7.7224	7.7045
pos_1652	P-Acetamidophenol (Acetaminophen, Tylenol)	metab_1678	-	-	-	152.0705	7.9512	pos	M+H-H2O, M+H	C8H9NO2	40.3	0	-0.589010901444117	-	0.0388363050694	5.8819	5.852	5.8489	5.7716	5.8388	5.756	5.3197	5.3529	5.361	5.3601	5.3924	5.3896	5.4658	5.4699	5.9487	6.0617	5.4295	5.3875	5.5425	5.5888	5.7165	5.6948	5.7335	5.811	5.5747	5.573	5.6027
pos_166	Val Leu Ser	metab_1686	-	-	-	318.2018	2.8005	pos	M+H, M+Na, M+H-H2O	C14H27N3O5	91.3	0	-1.8042860435684198	-	0.021538813314	6.8984	6.9638	6.9025	6.8239	6.8257	6.8928	8.2754	8.2686	8.2766	8.2581	8.2364	8.2546	5.9974	5.5572	6.5705	6.5908	7.5299	7.5591	7.6461	7.6083	6.8872	6.952	7.3468	7.3516	7.9971	8.0123	7.9954
pos_1660	Xi-1-Butoxy-1-methoxyethane	metab_1687	HMDB0037636	-	-	287.2212	7.4897	pos	M+H-2H2O, 2M+Na	C7H16O2	0	33	7.08256388618657	-	0.0465103498496	6.47	6.4606	6.4847	6.4902	6.5358	6.4706	6.0397	6.0499	6.0145	6.0009	6.052	6.0706	6.1332	6.1196	6.6193	6.7044	6.0632	6.016	6.1731	6.1952	6.2947	6.3113	6.1572	6.1853	6.1204	6.1563	6.1554
pos_1661	(+/-)-1,4-Nonanediol diacetate	metab_1688	HMDB0037184	-	-	245.1744	7.4897	pos	M+H-H2O, M+H	C13H24O4	0	45.6	-1.34045697197929	67715-81-5	0.0232005330109	7.001	7.0271	7.015	7.0173	7.0612	7.0025	6.566	6.5785	6.5426	6.5533	6.6018	6.6109	6.6536	6.655	7.162	7.2386	6.6061	6.5596	6.6583	6.6817	6.7834	6.8221	6.6597	6.6788	6.6589	6.677	6.676
pos_1664	LysoPE(18:0/0:0)	metab_1691	HMDB0011130	-	-	482.3235	6.9319	pos	M+H, M+Na	C23H48NO7P	0	58.3	-1.18849937449192	69747-55-3	0.0399850502472	6.5156	6.1768	6.3382	6.2451	6.3891	6.2659	4.0656	3.9481	4.0577	3.9315	4.5591	3.9929	6.0463	6.1372	6.9674	7.2559	6.1895	6.0179	6.1178	6.0865	6.5522	6.5192	5.9025	5.9208	5.9729	5.9716	6.002
pos_1671	PC(18:0/0:0)	metab_1699	HMDB0010384;LMGP01050026	-	C04230	524.3702	6.9085	pos	M+H, M+Na	C26H54NO7P	51	0	-1.6086297842594701	19420-57-6	0.022528617387	7.0351	6.7949	6.9549	6.8301	6.9237	6.8485	5.7276	5.7886	5.7343	5.6968	5.871	5.7802	6.2907	6.5395	7.102	7.3891	6.5141	6.2805	6.3082	6.2516	6.8058	6.6882	5.9862	5.9222	6.3996	6.3997	6.4165
pos_1674	Tetraethylene Glycol Monododecyl Ether	metab_1702	HMDB0246913	-	-	380.3364	6.79	pos	M+NH4, M+H	C20H42O5	44.9	0	4.58724637902876	-	0.00703380026416	6.4118	6.2807	6.3335	6.2976	6.349	6.2791	5.7691	5.8702	5.8119	5.7204	5.8536	5.8582	5.8523	5.856	6.4501	6.5184	5.7707	5.7597	5.8593	5.9174	5.9747	6.0086	5.9504	5.8953	5.899	5.8981	5.9038
pos_1676	LysoPC(17:0/0:0)	metab_1704	HMDB0012108	-	C04230	510.3547	6.7662	pos	M+H, M+Na	C25H52NO7P	0	84.1	-1.3656700514547	50930-23-9	0.054997697041	7.1209	6.9472	7.0351	6.8468	6.8502	6.8595	5.2008	5.1158	4.8888	4.972	5.1906	4.9911	5.2833	5.6463	6.5116	6.7288	5.6893	5.4598	4.7708	4.8697	6.0016	5.8849	1.7671	1.6223	6.0755	6.1179	6.1172
pos_1678	[3-[2-Aminoethoxy(hydroxy)phosphoryl]oxy-2-hydroxypropyl] hexadecanoate	metab_1706	HMDB0256030	-	-	454.2921	6.7582	pos	M+H, M+Na	C21H44NO7P	0	80.4	-1.6817264644053	-	0.0129717153032	6.9079	6.7908	6.8561	6.7718	6.8694	6.7552	5.3273	5.124	5.1243	5.1261	5.4403	5.3142	6.6132	6.7055	7.4164	7.5214	6.6681	6.6067	6.3157	6.3746	7.077	6.9979	5.9203	5.7808	6.5147	6.5251	6.5237
pos_168	Ala-phe	metab_1708	HMDB0028694	-	-	237.123	3.161	pos	M+H, M+K, M+Na	C12H16N2O3	93.5	0	-1.37654725926178	3061-90-3	0.00198452227584	6.4761	6.4574	6.4757	6.3614	6.5772	6.7038	8.0847	8.0846	8.1561	8.1092	7.9855	8.0273	5.47	5.3902	5.8237	5.5356	7.2858	7.3307	7.1965	7.2024	6.3865	6.3277	7.6135	7.6155	7.8955	7.8957	7.8941
pos_1683	LysoPC(20:3(5Z,8Z,11Z)/0:0)	metab_1712	HMDB0010393	-	-	546.3552	6.6467	pos	M+H, M+Na	C28H52NO7P	0	64.1	-0.3823770580273189	1199257-41-4	0.0209228490535	7.2665	7.0912	7.2544	7.0071	6.8775	7.0301	5.0723	5.0817	5.3063	5.1936	5.1715	5.162	4.8036	4.8476	6.3571	6.6559	4.0882	4.711	5.1983	5.0503	5.0621	5.2306	5.067	4.9422	6.201	6.2002	6.2162
pos_1685	LysoPE(18:3(9Z,12Z,15Z)/0:0)	metab_1714	HMDB0011509	-	-	476.2763	6.5433	pos	M+H, M+Na	C23H42NO7P	0	69	-1.7219549930124398	-	0.00161237858305	6.8698	6.7749	6.8656	6.7079	6.5517	6.667	4.1345	3.9323	4.6438	4.6424	5.9996	5.8874	3.8692	4.0729	6.5721	6.7128	4.9374	4.378	3.9495	4.3621	4.8357	4.8171	5.3869	5.5142	6.05	6.0491	6.0504
pos_1686	(3S,3'S,5R,5'R,6R)-3,6-Epoxy-5,6-dihydro-3',5,8'-trihydroxy-beta,kappa-caroten-6'-one	metab_1715	HMDB0037795	-	-	634.4515	6.6148	pos	M+NH4, M+K	C40H56O5	0	74.4	8.02095182009452	256505-53-0	0.00450651952748	7.5886	7.5457	7.5785	7.5782	7.6349	7.5678	7.0653	7.1144	7.0993	7.0935	7.1461	7.1269	7.1852	7.1843	7.7599	7.8814	7.1223	7.0901	7.2191	7.2311	7.3466	7.36	7.24	7.2235	7.2108	7.2136	7.2098
pos_1687	LysoPC(20:4(8Z,11Z,14Z,17Z)/0:0)	metab_1716	HMDB0010396	-	C04230	544.3399	6.5828	pos	M+H, M+Na	C28H50NO7P	0	91.1	0.17607480281120105	-	0.0133985846638	7.4466	7.3024	7.4213	7.1966	7.0597	7.2302	5.3142	5.2617	5.5581	5.4903	5.4424	5.3944	4.9529	5.3236	6.7139	6.9368	5.3417	5.3557	5.6713	5.5374	5.8002	5.7963	5.6786	5.5871	6.4195	6.4087	6.4178
pos_1689	LysoPE(20:4(5Z,8Z,11Z,14Z)/0:0)	metab_1718	HMDB0011517	-	-	502.2926	6.6068	pos	M+H, M+Na	C25H44NO7P	0	76.1	-0.504438464661062	652149-09-2	0.00529231780275	6.9824	6.8584	6.9778	6.7977	6.752	6.8245	4.7107	4.8572	4.4926	4.6874	4.6539	4.3805	4.8601	4.8727	6.5263	6.7379	5.2141	5.2121	4.9927	5.1709	5.6203	5.3556	6.0899	6.1793	6.1974	6.1966	6.2009
pos_1690	LysoPE(0:0/16:1(9Z))	metab_1720	HMDB0011474	-	-	452.2768	6.6068	pos	M+H, M+Na	C21H42NO7P	0	45.6	-0.7278845906913841	-	0.00597713297803	7.0183	6.9237	6.9888	6.8775	6.9418	6.9913	4.6317	4.9618	5.0239	5.1043	5.6697	5.552	3.4806	3.7017	7.0045	7.0996	4.7065	3.7915	3.7257	3.8141	5.5847	5.4392	4.6788	4.8358	6.2788	6.2836	6.2828
pos_1692	Alpha-Methylstyrene	metab_1722	HMDB0059899	-	C14395	119.0857	6.4798	pos	M+H, M+ACN+H	C9H10	0	40.6	1.24069871957922	98-83-9	0.013338146218	6.7302	6.2637	6.4896	6.3124	6.5171	6.3556	5.4358	5.637	5.5765	5.4988	5.9429	5.9818	5.5841	5.8032	6.6284	7.0035	5.9343	5.6376	5.6384	5.533	6.1147	5.917	5.6019	5.6468	5.6772	5.6876	5.6869
pos_1697	Cinnamaldehyde	metab_1727	HMDB0258628;HMDB0003441;HMDB0245299;MJDBOTE0001083	-	C00903	133.0646	6.3603	pos	M+H-H2O, M+H	C9H8O	72.9	0	-1.2563262785611498	104-55-2	0.0270530244114	5.9985	5.5919	5.7289	5.7202	5.732	5.6066	5.0768	5.1692	5.1679	5.2081	5.4014	5.183	5.2335	5.3529	5.9933	6.1208	5.3785	5.1645	5.3006	5.29	5.4988	5.4152	5.2621	5.3323	5.2671	5.2662	5.2461
pos_17	Glycocholic Acid	metab_1730	PW_C000089;HMDB0000138;HMDB0000331;LMST05030001;MJDBOTE0000466	-	C01921	488.2984	6.2893	pos	M+H, M+NH4, M+Na, M+K, M+H-2H2O	C26H43NO6	63.6	0	0.4063251802392169	475-31-0;68753-51-5	0.0017068950293	6.8419	6.8197	6.7961	6.7726	6.6648	6.7408	6.1122	6.0353	6.1231	6.0939	6.1325	6.0015	6.342	6.3457	6.927	6.9066	6.2387	6.3057	6.4985	6.4343	6.6459	6.5603	6.5462	6.5275	6.3341	6.3355	6.3347
pos_1704	Cervonoyl ethanolamide	metab_1736	HMDB0013627	-	C13828	355.262	6.4159	pos	M+H-H2O, M+H	C24H36O3	0	36.7	-3.0493583026858504	-	0.030692612281	6.7149	6.7158	6.7241	6.6398	6.5416	6.6442	5.5722	5.5024	5.5705	5.5772	5.6089	5.5811	6.3082	6.368	6.8374	6.8589	6.1868	6.2317	6.2934	6.2624	6.6368	6.5575	6.4468	6.4442	6.0269	6.0045	6.0036
pos_1711	Chavicol	metab_1744	HMDB0034107	-	C16930	135.0804	6.3445	pos	M+H, M+ACN+H	C9H10O	31.3	0	-0.596657317347672	501-92-8	0.0194284802212	6.8384	6.4481	6.5352	6.5503	6.512	6.4337	5.918	6.0361	5.9954	6.0728	6.2329	6.0029	6.0953	6.2026	6.7892	6.9199	6.2235	5.9711	6.1301	6.1412	6.3485	6.2727	6.1489	6.223	6.1417	6.1276	6.1267
pos_1714	9,12,13-TriHOME	metab_1747	LMFA02000014;HMDB0004708	-	C14833	353.2293	6.2893	pos	M+Na, M+K	C18H34O5	0	46.2	-1.5250870243286598	-	0.0141345340863	6.574	6.456	6.54	6.4536	6.4034	6.4593	6.1853	6.2148	6.1826	6.1571	6.2844	6.2854	5.9521	5.9756	6.1965	6.2757	5.8959	5.9873	6.0948	6.0096	6.1132	6.0498	6.0044	5.9886	5.7834	5.7775	5.7711
pos_1718	N-Palmitoyl Cysteine	metab_1751	HMDB0241923	-	-	255.1588	6.2893	pos	M+H, M+NH4	C14H22O4	0	43	-1.26133984755725	-	0.0124779259792	4.7555	4.3488	4.5331	4.5131	4.8161	4.5755	5.0708	5.0909	4.7597	4.8774	5.3096	5.2608	5.6402	5.6473	6.199	6.3008	5.5726	5.6672	5.3689	5.3369	5.6031	5.4741	5.3975	5.3324	4.7242	4.734	4.7332
pos_1728	(2'E,4'Z,7'Z,8E)-Colnelenic acid	metab_1762	HMDB0030996	-	C16320	310.2348	6.2575	pos	M+NH4, M+Na	C18H28O3	0	54	-9.77861667999792	52591-16-9	0.0103317783739	6.3814	6.3039	6.3903	6.4035	6.4384	6.319	5.8858	5.943	5.9023	5.9151	5.9503	5.9878	5.8811	5.8284	6.6083	6.6884	5.8124	5.8105	5.9792	5.9103	5.9962	6.0236	5.9372	5.9021	5.839	5.8456	5.8371
pos_1741	Myristoylglycine	metab_1776	HMDB0013250	-	-	286.2373	6.1936	pos	M+H-H2O, M+H	C16H31NO3	0	38.7	-1.4542710495851499	-	0.0112325340005	6.4152	6.319	6.4247	6.3726	6.5113	6.4042	5.5491	5.6634	5.5855	5.6173	5.7356	5.7733	5.9237	5.9378	6.6219	6.7243	5.9566	5.9206	5.7483	5.7834	6.0028	6.0185	5.7114	5.7502	5.7587	5.7675	5.7668
pos_1742	N-Dodecylsarcosinate	metab_1777	HMDB0255129	-	-	290.2686	6.2015	pos	M+H-H2O, M+CH3OH+H	C15H31NO2	0	42.5	-1.4859451792426002	-	0.017005896467	6.3944	6.1331	6.2088	6.1405	6.1213	6.0888	5.09	5.1519	5.053	5.1494	5.2883	5.2788	4.9665	5.0052	5.9919	6.0401	5.0128	4.9867	4.9479	4.9745	5.1837	5.2028	5.0161	5.0395	5.4567	5.4685	5.455
pos_1743	N,N-Dimethyldodecylamine-N-oxide	metab_1778	-	-	-	230.2476	6.2015	pos	M+H, M+ACN+H	C14H31NO	69.4	0	-1.10461317169919	-	0.0199570191777	6.8171	6.4813	6.5154	6.4445	6.5069	6.4466	5.9191	6.0145	6.014	6.0293	6.2141	6.2329	6.0249	6.0594	6.8824	6.8642	5.9848	5.8937	6.0594	6.0695	6.2975	6.2529	6.1251	6.1695	6.0275	6.0417	6.0261
pos_1744	Pro Pro Leu	metab_1779	-	-	-	326.2068	6.154	pos	M+H, M+Na	C16H27N3O4	66.4	0	-1.93734639674666	-	0.0140530278424	4.1799	4.7033	4.7222	4.7195	4.8636	5.0349	5.4989	5.3661	5.3755	5.4375	5.6277	5.8504	4.368	4.6282	5.1171	5.0752	4.9063	4.7611	5.3937	5.6531	5.0897	5.0841	6.2581	6.1842	5.578	5.5679	5.567
pos_1746	Lauryldiethanolamine	metab_1781	-	-	-	274.2736	6.1856	pos	M+H-H2O, M+H	C16H35NO2	61.3	0	-1.72967984159796	-	0.00888082565177	8.0691	7.8071	7.7576	7.8363	7.8234	7.7595	7.113	7.1734	7.1793	7.1876	7.4115	7.3859	7.52	7.5082	8.2657	8.2362	7.4352	7.3468	7.4711	7.4999	7.5915	7.6635	7.5475	7.6014	7.2633	7.2624	7.2562
pos_175	Phe Val Gly	metab_1785	-	-	-	322.1755	3.2624	pos	M+H, M+K, M+Na	C16H23N3O4	60.2	0	-1.8151279541806	-	0.00856367585523	4.3636	2.8561	2.9934	2.6269	2.9737	3.3306	6.4737	6.4369	6.3993	6.3971	6.523	6.4722	4.6681	5.0758	3.0175	2.5166	5.7588	5.9115	7.9693	7.9554	8.1172	8.0715	8.0175	8.0049	7.3843	7.3783	7.3775
pos_1754	Oxymesterone	metab_1790	HMDB0006027	-	C14665	363.1905	6.146	pos	M+H-H2O, M+2Na-H	C20H30O3	0	56.4	-0.41383529009641706	145-12-0	0.0646751695605	4.1923	4.1821	4.2081	4.183	4.1921	4.1926	5.0765	5.0975	5.0891	5.0709	5.0711	5.1119	4.2148	4.2247	4.0245	4.0724	4.1552	4.1252	5.0053	5.185	5.5337	5.4933	5.4194	5.3589	4.7348	4.6855	4.6885
pos_1769	Dibekacin	metab_1806	HMDB0251157	-	-	474.2561	2.925	pos	M+H, M+Na	C18H37N5O8	0	54.6	5.914747000662769	-	0.0121795409384	6.2017	6.5869	6.2025	6.373	6.1434	6.5439	6.3491	6.4284	6.5291	6.5671	6.4592	6.5786	5.0582	4.6519	4.4517	4.4996	7.393	7.3879	7.7151	7.6769	6.851	6.8653	6.9335	6.8974	7.0679	7.076	7.0661
pos_1781	Dynorphin B (10-13)	metab_1820	HMDB0012936	-	-	428.2862	2.878	pos	M+H-H2O, M+ACN+Na	C20H39N5O6	0	54.3	-1.32662645167877	-	0.0846080191183	4.301	5.9478	4.3168	5.5439	4.3008	4.9473	4.7254	4.3866	4.3704	4.37	4.4125	4.4314	6.6497	6.5702	4.6271	4.1811	7.1614	7.1874	6.5657	6.3634	5.6997	5.6181	6.0828	5.8693	6.1053	6.1687	6.1076
pos_1786	Glucoconvallasaponin B	metab_1825	HMDB0034327	-	-	380.2103	2.8704	pos	M+2H, M+H	C38H62O15	0	34.6	-3.6476363184330696	16939-88-1	0.0416962234341	8.201	8.2273	8.2121	8.1593	8.155	8.2075	8.3306	8.4186	8.5894	8.3963	8.2906	8.4788	5.4152	4.2698	5.1868	5.2731	6.8104	6.8019	6.3442	6.2224	6.5517	6.252	6.1333	6.1714	8.1865	8.2167	8.185
pos_1787	Gln Ile	metab_1826	-	-	-	260.1601	2.8704	pos	M+H-H2O, M+H	C11H21N3O4	84.1	0	-1.49439958426027	-	0.00816542563052	6.3292	6.4295	6.2175	6.3054	6.1948	6.3598	7.273	7.3747	7.3422	7.2296	7.3903	7.5277	6.5412	6.5041	6.2997	6.4575	6.8121	6.8273	7.8611	7.7945	7.6259	7.588	7.5635	7.5388	7.587	7.5921	7.5853
pos_1792	[(3R,4S)-1,1-Difluoro-3-(hexadecanoylamino)-4-hydroxy-4-phenylbutyl]phosphonic acid	metab_1832	HMDB0258345	-	-	561.3238	2.8546	pos	M+ACN+H, M+2Na-H	C26H44F2NO5P	0	41.4	-4.9486214301446	-	0.0429509749047	4.3045	4.2942	4.3202	4.2952	4.3042	4.3047	4.9842	4.9432	5.2284	4.9719	4.9227	5.2055	7.8735	7.7195	4.1366	4.1845	8.0261	8.0692	5.8864	5.3912	5.934	6.2164	5.9746	5.1159	7.2613	7.2927	7.2603
pos_1801	Gamma-Glutamylproline	metab_1843	HMDB0029157	-	-	227.1024	2.8159	pos	M+H-H2O, M+H	C10H16N2O5	0	61.8	-1.08572929160506	53411-63-5	0.033288749426	5.9522	5.9323	5.8949	5.8398	5.851	5.8565	6.5153	6.4931	6.5622	6.5437	6.4458	6.4595	5.7627	5.695	6.2663	6.3494	5.7102	5.829	6.7501	6.7092	6.3819	6.3573	6.9766	6.9591	6.6582	6.6822	6.6566
pos_1803	5-(3-Pyridyl)-2-hydroxytetrahydrofuran	metab_1845	HMDB0062407	-	C19578	166.0861	2.8081	pos	M+H-H2O, M+H	C9H11NO2	0	56.5	-0.8119657604646852	53798-73-5	0.00370957897392	7.521	7.5219	7.5273	7.4583	7.4909	7.6051	7.9416	7.923	7.9311	7.9314	8.033	8.0456	8.6138	8.5889	7.1615	7.1717	8.5052	8.519	8.6784	8.6924	8.638	8.6225	8.7275	8.7537	8.4245	8.4276	8.4268
pos_1806	Glu Ile Glu	metab_1847	-	-	-	390.1864	2.8005	pos	M+H-H2O, M+H	C16H27N3O8	76.9	0	-1.74121775087403	-	0.0214574965868	6.5296	6.6175	6.5707	6.4655	6.4987	6.5974	7.5642	7.5576	7.5865	7.5734	7.5859	7.6042	6.04	5.9337	6.1741	5.9566	5.5638	5.3847	7.2041	7.1422	7.1774	7.1657	7.2512	7.1767	7.3787	7.3938	7.3771
pos_1808	1,2,3-Benzotriazole	metab_1849	-	-	-	120.0566	2.8005	pos	M+H-H2O, M+H	C6H5N3	41.1	0	8.33794775869808	-	0.0355417313957	3.5321	3.5218	3.5479	3.8557	3.5319	3.5323	5.2313	5.465	5.4303	5.4433	5.4198	5.5218	6.0576	6.0299	3.3643	3.4122	5.9356	5.947	6.1573	6.1814	6.0857	6.0595	6.1728	6.2248	5.8969	5.9243	5.9236
pos_1811	6-Acetamido-6-deoxy-castanospermine	metab_1853	-	-	-	231.1337	2.7848	pos	M+H, M+K	C10H18N2O4	41.5	0	-0.984243179784386	-	0.0253888607094	4.4965	4.4862	4.5123	4.4872	4.4963	4.4967	4.563	4.5821	4.5659	4.5655	4.608	4.6269	4.519	4.5288	4.3287	4.3766	4.4593	4.4294	6.5255	6.4302	7.2058	7.1571	5.8446	5.742	5.7374	5.7174	5.7357
pos_1814	8-Methoxykynurenate	metab_1856	HMDB0060426	-	C05830	237.0866	2.7694	pos	M+H, M+NH4	C11H9NO4	0	48.7	-1.68725518357778	2929-14-8	0.0553040223411	7.1213	7.1434	7.1019	7.0554	6.9726	7.0681	5.0001	5.0192	5.003	5.0026	5.0451	5.064	5.8922	5.7244	6.7007	6.7059	6.0886	5.9834	5.0364	5.8617	6.1502	6.1011	5.5534	5.1324	5.5308	5.5732	5.573
pos_1827	Leu Ile Glu Glu	metab_1868	-	-	-	503.2714	2.7304	pos	M+2H, M+H	C22H38N4O9	56.8	0	0.469623677680618	-	0.00453169813703	5.4384	5.0777	5.2015	5.3037	5.0423	5.2094	4.817	5.0681	4.6309	5.1828	5.6088	5.6362	7.4083	7.4511	4.8038	4.4416	4.9923	4.9917	6.5098	6.4917	5.9414	5.8272	6.71	6.6984	6.4152	6.4144	6.4181
pos_183	Glu Glu Ile	metab_1871	-	-	-	390.1864	3.2778	pos	M+H-H2O, 2M+H, M+H	C16H27N3O8	32.1	0	-1.7163323554116101	-	0.00736309582711	5.0279	5.0176	5.0436	5.0185	5.0276	5.0281	7.7976	7.7902	7.8968	7.8951	7.6993	7.6961	5.0503	5.168	4.86	4.9079	5.5451	5.6766	7.2552	7.2397	6.885	6.8735	7.2366	7.4172	7.5452	7.5443	7.5393
pos_1830	His Ile Gln	metab_1872	-	-	-	397.2189	2.723	pos	M+H-H2O, M+H	C17H28N6O5	34.1	0	-1.29751136258176	-	0.0122723446613	6.1321	5.8859	6.1096	6.0917	6.046	5.9988	5.8553	5.6955	5.5169	5.8257	6.4681	6.3986	4.8145	5.115	5.3678	5.8858	5.7368	5.78	7.0077	7.0098	6.854	6.8792	7.3407	7.3499	6.5187	6.51	6.5091
pos_1832	Glu Ile Arg Glu	metab_1874	-	-	-	546.2861	2.7151	pos	M+2H, M+H	C22H39N7O9	45.7	0	-3.8311490658681397	-	0.00846448720795	6.7688	6.7499	6.7463	6.7685	6.8107	6.8356	7.8228	7.7954	7.7725	7.8075	7.7095	7.7275	7.3445	7.1892	6.1015	6.1356	6.6795	6.5919	6.8326	6.9213	6.995	7.0855	5.4796	5.7366	7.5113	7.5166	7.5096
pos_1836	Capsicoside C2	metab_1878	HMDB0040959	-	-	437.2463	2.7151	pos	M+2H, M+H	C44H72O17	0	36.2	1.32008649255704	125456-09-9	0.0222678208284	5.9675	4.9241	6.0203	5.6869	5.9949	5.4718	6.3313	6.2791	6.2359	6.2335	6.6147	6.5818	7.9137	7.8614	5.561	5.4202	6.9156	6.8851	7.3576	7.3687	8.0189	8.1043	6.8113	6.7894	6.9712	6.9578	6.9526
pos_1840	Epsilon-(Carboxymethyl)lysine	metab_1883	HMDB0251887;HMDB0240347	-	-	187.1075	1.1153	pos	M+H-H2O, M+Na	C8H16N2O4	0	57.8	-0.8276663886906859	5746-04-3	0.00102383818355	4.2989	4.2886	4.3146	4.2895	4.2986	4.2991	7.2596	7.1371	7.2503	7.2302	7.1907	7.164	7.293	7.2389	4.131	4.1789	6.579	6.6586	8.282	8.2566	7.7841	7.782	8.3605	8.3594	7.7579	7.758	7.7572
pos_1850	Ile Asn	metab_1894	-	-	-	246.1445	1.1386	pos	M+H, M+K	C10H19N3O4	60.9	0	-1.2120938761646598	-	0.00467871547147	5.538	5.5623	5.5532	5.4163	5.363	5.447	7.2509	7.1131	7.1912	7.1586	7.0743	7.0516	5.4149	5.2665	5.7648	5.8258	6.5328	6.616	7.644	7.6075	6.6103	6.6466	7.8854	7.8847	7.2466	7.2457	7.2427
pos_1852	Prolyl-Glutamate	metab_1896	HMDB0029016	-	-	245.1129	1.1232	pos	M+H, 2M+H	C10H16N2O5	0	36.9	-1.1465825259588	-	0.00721002875526	6.6732	6.6629	6.6889	6.6638	6.6729	6.6734	6.9398	6.783	6.9351	6.9033	6.8023	6.8035	6.879	6.8857	6.5053	6.5532	6.7975	6.8201	7.5963	7.5997	7.052	7.1231	7.8166	7.8118	7.2873	7.2864	7.2815
pos_1857	Caldiamide	metab_1900	HMDB0251634	-	-	442.1915	1.1073	pos	M+H-H2O, M+Na	C16H29N5O8	0	51.3	1.53380173674153	-	0.0283828398147	4.5529	4.5426	4.5686	4.5435	4.5526	4.5531	4.9898	4.947	4.6223	4.6392	5.1971	4.8529	5.7555	6.0189	4.385	4.4329	6.3564	6.3327	6.3391	6.0724	5.8781	5.8715	6.6854	6.6386	5.7588	5.758	5.7796
pos_1859	Val Ser Lys	metab_1902	-	-	-	333.2124	1.0053	pos	M+2H, M+H	C14H28N4O5	84	0	-2.63639184035508	-	0.00913859994966	4.2355	4.2252	4.2513	4.2262	4.2353	4.2357	6.5481	6.6273	6.5342	6.5221	6.7358	6.7148	4.258	4.2679	4.0677	4.1156	4.6482	4.4491	4.3383	4.3503	4.3949	4.3698	4.4659	4.3462	6.2581	6.2639	6.2564
pos_1861	Glycerylphosphorylcholine	metab_1905	HMDB0252858;HMDB0000086	-	C00670	296.0655	0.8329	pos	M+Na, M+K	C8H20NO6P	0	68.3	-1.70890247818975	28319-77-9	0.000924086611224	8.7103	8.6744	8.6972	8.6597	8.5523	8.585	5.0941	5.4791	4.7453	5.5815	6.8544	6.4382	8.3739	8.4801	9.1174	9.1619	7.9378	7.9196	8.09	8.1253	8.7205	8.6761	8.1823	8.1941	8.1962	8.1964	8.1956
pos_1864	Islatravir	metab_1908	HMDB0253596	-	-	294.1001	1.3203	pos	M+H-H2O, M+H	C12H12FN5O3	0	66.7	1.2600409783236102	-	0.0391006143194	4.7321	4.7219	4.7479	4.7228	4.7319	4.7324	4.9049	5.0664	5.2013	4.952	4.8436	5.0746	4.7546	4.7645	4.5643	4.6122	4.6949	4.665	4.8349	4.8469	4.8915	4.8664	7.0656	7.0326	5.1833	5.1829	5.1534
pos_187	Val Leu	metab_1914	-	-	-	231.17	3.2701	pos	M+K, 2M+H, M+H	C11H22N2O3	79.9	0	-1.2271224053898502	-	0.00279727030515	6.3119	6.3006	6.2578	6.1415	6.1999	6.3577	8.3981	8.3908	8.4025	8.3957	8.3952	8.3886	6.2217	6.2308	5.6534	5.6367	6.7051	6.7378	8.3028	8.2872	7.6772	7.6556	8.8711	8.8604	8.3628	8.3634	8.3611
pos_1873	Ifosfamide	metab_1918	PW_C009594;HMDB0015312	-	C07047	261.0303	0.738	pos	M+H-H2O, M+H	C7H15Cl2N2O2P	0	39.5	-7.086781378316059	3778-73-2	0.0389773467883	7.0445	7.0593	7.1159	7.172	7.2151	7.2072	6.7321	6.6113	6.645	6.5917	6.5428	6.5153	6.666	6.6513	7.2766	7.3413	6.7019	6.6685	6.2958	6.3051	6.3271	6.4854	5.9503	5.8822	6.6156	6.5851	6.614
pos_1874	Ile Ser	metab_1919	-	-	-	219.1337	1.5577	pos	M+H, M+K	C9H18N2O4	56.8	0	-1.0503696855612699	-	0.0050928524596	5.4457	5.4354	5.4614	5.4363	5.4454	5.4459	7.7288	7.5899	7.7139	7.6915	7.4678	7.4507	5.5073	5.478	5.2778	5.3257	6.7661	6.8636	7.69	7.6413	6.2568	6.283	8.2275	8.2308	7.5327	7.5318	7.5285
pos_1876	P-Tolualdehyde	metab_1921	HMDB0029638	-	C06758	121.0649	1.5657	pos	M+H, M+NH4	C8H8O	70.3	0	1.2526971333461001	104-87-0	0.00288477612629	6.0624	6.0437	6.0029	6.052	6.0348	5.9333	5.9518	5.848	5.813	5.8423	5.7352	5.7447	5.8679	5.6892	6.1101	6.232	5.7026	5.7192	7.8732	7.8425	5.9912	6.0181	8.3023	8.3037	7.4042	7.4067	7.4059
pos_190	PGP(22:6(4Z,7Z,10Z,13Z,16Z,19Z)/20:2(11Z,14Z))	metab_1946	PW_C062988;HMDB0116476	-	C03892	486.2452	3.3404	pos	M+2Na+H, M+2Na-H, M+2Na	C48H80O13P2	0	31.7	4.856372218115268	-	0.0118789638047	7.3615	6.8847	6.7369	6.5356	6.4363	6.4936	5.2637	5.1183	5.2479	5.1071	4.737	4.9327	9.0626	9.0038	8.4253	7.899	5.6201	5.3064	6.6991	6.4912	7.1444	7.2602	7.2131	7.0935	7.9353	7.9434	7.9338
pos_1904	Thr Val Ala	metab_1951	-	-	-	290.1705	1.7771	pos	M+H, M+K	C12H23N3O5	71.4	0	-1.72450748278801	-	0.0246122765342	4.5902	4.5799	4.6059	4.5809	4.5899	4.5904	6.7631	6.5747	6.5674	6.5766	6.5962	6.5702	4.6127	4.6225	4.4224	4.4703	5.2015	5.3488	4.693	5.217	4.7496	4.7245	6.1877	6.3057	6.2349	6.2155	6.2333
pos_191	Ascomycin	metab_1957	HMDB0248652	-	C12102	418.7286	2.7616	pos	M+2Na, M+2Na-H, M+2Na+H	C43H69NO12	0	84.8	-4.16121443507014	104987-12-4	0.0129582143565	6.8084	6.7743	6.7911	6.7688	6.7088	6.7316	6.8847	6.828	6.6575	6.6946	6.9305	6.9362	5.012	5.0749	2.4565	4.8284	2.5867	2.5569	2.7264	2.7384	5.5231	4.6537	4.9032	4.9372	6.3443	6.3544	6.3537
pos_1912	Asp Met	metab_1960	-	-	-	265.0849	1.7847	pos	M+H, M+K	C9H16N2O5S	67.5	0	-1.44198780974231	-	0.0426155672438	3.8791	3.8688	3.8948	3.8698	3.8788	3.8793	4.2702	4.072	4.063	4.1505	4.2784	4.0095	3.9016	3.9114	3.7113	3.7592	6.723	6.9779	3.9818	3.9939	4.0384	4.0134	4.0045	4.466	5.6669	5.6999	5.6988
pos_1929	Ala Thr Ile Lys	metab_1976	-	-	-	432.281	1.7847	pos	M+2H, M+H	C19H37N5O6	34.8	0	-1.62741471449777	-	0.0940752112032	4.8216	4.8114	4.8374	4.8123	4.8214	4.8218	6.5198	6.2904	6.3155	6.3113	6.8546	6.8127	4.8441	4.854	4.6538	4.7017	4.7844	5.1322	4.9244	4.9364	4.981	4.9559	4.947	4.9323	6.1189	6.0452	6.1172
pos_1931	Leu Lys Thr	metab_1979	-	-	-	361.2439	1.7847	pos	M+2H, M+H	C16H32N4O5	69.1	0	-1.8124405070757401	-	0.0303736398613	3.8414	3.8311	3.8571	3.832	3.8411	3.8416	6.1926	5.8642	6.0108	6.011	6.0009	5.921	3.8638	3.8737	3.6735	3.7214	6.3489	6.44	5.888	5.8112	4.0007	4.5612	5.887	5.8679	5.8388	5.8153	5.838
pos_1933	Ile Glu	metab_1981	-	-	-	261.1441	1.7847	pos	M+H, M+K	C11H20N2O5	72.5	0	-1.3697594556669097	-	0.03408388668	5.8672	5.8569	5.8829	5.8579	5.8669	5.8674	6.9212	6.6806	6.7677	6.7668	6.7365	6.664	5.8956	5.8995	5.6993	5.7472	6.7165	6.8421	7.888	7.8619	7.0245	6.9565	8.2741	8.3369	7.2926	7.2659	7.291
pos_1943	Glycylproline	metab_1992	HMDB0000721	-	-	345.1762	2.1237	pos	M+H, 2M+H	C7H12N2O3	90.4	0	-1.94364122444572	704-15-4	0.00687284345036	5.3213	5.3111	5.3371	5.312	5.3211	5.3216	6.8881	6.9249	6.7424	6.75	6.9412	6.8833	5.3438	5.5578	5.1535	5.2014	5.2842	5.2542	6.6595	6.621	6.0003	5.9558	7.3894	7.4072	6.812	6.8175	6.8167
pos_1951	N2-gamma-L-Glutamyl-L-arginine	metab_2001	HMDB0029143;HMDB0303468	-	-	286.1505	2.2262	pos	M+H-H2O, M+ACN+Na	C11H21N5O5	0	69.9	-1.7186551894311597	31106-03-3	0.0086390585886	3.2966	4.1516	3.7924	4.7109	4.4773	4.0453	6.6699	6.7458	6.6074	6.665	6.5818	6.5429	3.319	3.3289	4.5494	3.6035	3.2594	4.0835	4.7669	4.654	4.0522	3.4308	5.9668	5.9468	6.2209	6.2201	6.214
pos_1961	Lys Glu Ile	metab_2012	-	-	-	389.2394	2.2894	pos	M+2H, M+H	C17H32N4O6	56.7	0	-0.210031671285222	-	0.0266632013447	4.9295	4.937	4.6823	4.6241	4.8006	4.3745	6.9976	7.1831	6.9176	6.9673	7.2859	7.2723	3.8953	3.9052	4.3727	4.813	7.094	7.0649	7.1951	7.1349	7.2245	7.3532	6.7432	6.5969	6.9627	6.9819	6.9613
pos_1968	DG(2:0/0:0/PGE1)	metab_2019	HMDB0297041	-	-	471.2919	2.3052	pos	M+2H, M+H	C25H42O8	0	31.4	-7.10929475824286	-	0.00624865497181	5.0783	4.7287	4.9295	4.3386	4.685	5.1172	6.3855	6.4523	6.1918	6.2032	6.5201	6.5141	4.3704	4.3802	4.1801	4.2279	7.906	7.8709	5.744	5.6523	4.5072	4.4822	6.7852	6.7816	6.9309	6.93	6.9258
pos_197	N-Alpha-acetyllysine	metab_2021	HMDB0000446	-	C12989	189.1232	1.534	pos	M+H, M+K, M+Na	C8H16N2O3	73.7	0	-1.03093365231077	1946-82-3	0.00400062885788	4.1641	4.1538	4.1798	4.1547	4.1638	4.1643	7.4541	7.287	7.5497	7.5402	7.2521	7.2121	4.5835	4.6177	3.9962	4.0441	7.4819	7.489	7.3549	7.3037	7.0459	7.0631	7.4239	7.426	7.1645	7.1663	7.1628
pos_1973	Oxindanac	metab_2024	HMDB0255985	-	-	265.0849	2.3291	pos	M+H-H2O, M+ACN+H	C17H14O4	0	38.5	-3.5707291578588998	-	0.0111104577637	4.0966	4.99	4.1114	1.3574	1.3661	4.9125	1.4301	1.4485	4.1036	1.4325	3.588	1.4918	6.27	6.3547	1.2072	1.2522	8.0802	8.1432	4.297	5.1577	4.6603	4.8632	4.6512	4.8761	6.944	6.9432	6.9352
pos_1977	PC(20:5(7Z,9Z,11E,13E,17Z)-3OH(5,6,15)/2:0)	metab_2028	HMDB0288873	-	-	632.3241	2.3526	pos	M+2H, M+H	C30H50NO11P	0	47.9	7.332858047985518	-	0.0156467106297	3.9278	3.9175	3.9435	3.9184	3.9275	3.928	6.7547	6.5495	6.6953	6.6969	7.1154	7.0598	3.9502	3.9601	3.7599	3.8078	3.8906	3.8606	4.7518	4.4212	4.3419	4.3257	5.8887	5.7446	6.0835	6.0825	6.0712
pos_1988	L-Prolyl-4-hydroxy-L-prolin	metab_2039	HMDB0256781	-	-	261.1441	2.3764	pos	M+NH4, M+CH3OH+H	C10H16N2O4	0	38.6	-1.59702994813809	-	0.00304913043292	5.9514	5.9061	5.816	5.6666	5.4005	5.6768	7.8117	7.7416	7.7307	7.7076	7.7102	7.6852	6.7168	6.6822	5.5347	5.4567	7.5815	7.6237	8.6084	8.6032	8.2157	8.1983	8.7861	8.8001	8.2799	8.279	8.2773
pos_1998	Leu Ala Thr Lys	metab_2050	-	-	-	432.281	2.4161	pos	M+2H, M+H	C19H37N5O6	48.3	0	-1.5271198711182201	-	0.00458188558193	4.8015	2.0123	4.8354	2.0132	4.7321	4.4346	7.4658	7.3965	7.3909	7.3652	7.852	7.8127	5.3745	4.9493	1.8566	1.9038	6.4693	6.5296	2.1244	2.1363	2.1806	2.1557	5.8933	5.9343	7.0812	7.0785	7.0773
pos_2003	Val Asp Gly Thr Ile	metab_2058	-	-	-	504.2657	2.424	pos	M+2H, M+H	C21H37N5O9	65	0	-1.49067838390368	-	0.0336669149542	1.5708	1.5608	1.5861	1.5617	1.5705	1.571	7.0907	6.9692	6.9211	6.898	7.0762	7.0385	2.497	1.6023	1.4084	1.4545	5.6418	5.6404	4.6205	4.3766	1.7266	1.7517	5.7871	5.891	6.3239	6.3228	6.2978
pos_2007	Ile Lys Thr	metab_2062	-	-	-	361.2438	2.4479	pos	M+2H, M+H	C16H32N4O5	59.9	0	-1.93817890881457	-	0.00776115061983	4.0837	4.1833	3.7116	4.6389	3.9275	3.6961	7.2872	7.209	7.2813	7.2689	7.2368	7.1961	3.7183	3.7282	3.5281	3.576	7.693	7.7324	6.772	6.7442	6.6293	6.6268	6.8576	6.8876	7.0558	7.0514	7.0492
pos_2008	Gamma-Aminobutyric acid-betaxanthin	metab_2063	HMDB0304751	-	-	279.1005	2.4636	pos	M+H-H2O, 2M+Na	C13H16N2O6	0	48.3	9.865538903546119	-	0.00630071464376	5.1128	5.1025	5.1285	5.1034	5.1125	5.113	6.4892	6.4303	6.3619	6.3043	6.343	6.2665	5.1352	5.2122	4.9449	4.9928	5.3599	5.4988	6.7161	6.7425	6.1552	6.0797	6.5929	6.6347	6.3246	6.3282	6.3228
pos_2009	His Lys	metab_2064	-	-	-	284.1712	0.7223	pos	M+2H, M+H	C12H21N5O3	39.1	0	-1.71910921095384	-	0.00575764941974	3.9142	3.9039	3.9299	3.9048	3.9139	3.9144	5.7003	5.6969	5.709	5.7013	5.7371	5.7032	5.9228	5.9224	4.0626	3.7942	5.7481	5.6683	6.3895	6.3887	6.5079	6.4309	6.7406	6.7244	6.0135	6.0182	6.0174
pos_201	PI(PGD2/20:1(11Z))	metab_2065	HMDB0277094	-	-	983.5547	5.6975	pos	M+H+Na, M+2Na, M+Na	C49H85O16P	0	47.3	8.32570368265031	-	0.0418012759009	8.3934	8.3701	8.339	8.3275	8.2579	8.3146	8.6395	8.6304	8.5394	8.5199	8.7613	8.7653	6.3035	6.191	6.1701	6.4026	5.4547	5.6069	6.5279	6.5278	6.2292	6.0667	8.0832	8.0785	8.3017	8.2875	8.2655
pos_2016	PG(18:1(9Z)/6 keto-PGF1alpha)	metab_2072	HMDB0268999	-	-	454.2487	2.4873	pos	M+2Na+H, M+2Na	C44H79O14P	0	43.1	-1.99334668591737	-	0.018649611984	7.1606	7.6399	7.2043	7.4546	7.3356	7.6062	6.2777	6.1149	6.565	6.5837	6.0458	6.0861	4.1983	4.2081	4.008	4.0559	5.9984	5.8318	4.7862	4.9326	6.7612	6.2377	4.3012	4.9951	6.0171	6.0036	6.0028
pos_2019	4-Methylbenzaldehyde	metab_2075	HMDB0029638	-	C06758	121.0649	2.5031	pos	M+H, M+NH4	C8H8O	0	41	1.30375212371015	104-87-0	0.00559274816191	5.9803	5.9228	5.9224	6.0036	5.9727	5.9391	5.4704	5.5115	5.4242	5.4361	5.4848	5.5057	5.5691	5.5741	6.0634	6.1994	5.5466	5.5519	7.1969	7.2415	5.8484	5.8651	7.4723	7.4493	6.9687	6.9678	6.9724
pos_2023	5-Isoxazoleacetic acid, 4,5-dihydro-3-(4-hydroxyphenyl)-, methyl ester	metab_2080	HMDB0253597	-	-	253.118	2.5109	pos	M+NH4, 2M+NH4	C12H13NO4	0	52	-1.0564321884317	-	0.00613595994388	4.1265	4.1162	4.3935	4.1172	4.1263	4.3943	7.0065	6.8778	6.9076	6.884	6.9185	6.9081	5.9301	6.0066	3.9587	4.2314	6.7836	6.8642	6.9331	6.9252	6.2886	6.2858	7.6426	7.6569	7.0239	7.023	7.0189
pos_2027	M-Coumaric acid	metab_2084	HMDB0001713	-	C12621	182.0811	2.5189	pos	M+H, M+NH4	C9H8O3	62.8	0	-0.682318011323123	14755-02-3	0.00841590795937	6.7997	6.7026	6.7724	6.7148	6.7691	6.7835	7.0714	7.1786	7.0493	7.0732	7.2654	7.2498	7.4791	7.6124	6.7697	6.8842	7.522	7.504	7.612	7.6599	7.5564	7.5096	7.7394	7.7316	7.5341	7.5332	7.54
pos_2028	Benzofuran	metab_2085	HMDB0032929	-	C14512	136.0756	2.5189	pos	M+H, M+NH4	C8H6O	0	31.3	-0.6132640779616669	271-89-6	0.0122679083011	5.8511	5.7645	5.7921	5.7909	5.853	5.8531	6.3643	6.3773	6.3296	6.3099	6.4538	6.4714	6.7264	6.7874	5.8948	5.9059	6.7176	6.7529	6.8653	6.8991	6.7823	6.7108	6.9621	6.9563	6.7483	6.7474	6.757
pos_2030	PG(18:0/20:5(7Z,9Z,11E,13E,17Z)-3OH(5,6,15))	metab_2088	HMDB0268833	-	-	445.2436	2.5268	pos	M+2Na+H, M+2Na	C44H77O13P	0	47.7	-1.7183487737465701	-	0.0292176468111	5.3569	6.2067	5.4134	5.8298	5.5158	6.0134	5.8878	5.5183	5.9397	5.8251	5.5084	5.4089	6.281	6.1274	6.3708	6.3119	6.3962	6.4118	6.1609	6.2554	7.2961	6.7928	4.5699	4.4694	5.9511	5.9375	5.9258
pos_2032	Ile His Ala	metab_2090	-	-	-	340.1971	2.5268	pos	M+2H, M+H	C15H25N5O4	89.5	0	-2.4113100587004705	-	0.022466181506	4.842	4.8556	4.713	4.0494	4.3555	4.6023	6.692	6.5663	6.572	6.5324	6.663	6.5854	5.0578	5.2954	3.8909	3.9388	6.12	6.3021	6.929	6.9851	6.2369	6.2341	6.6482	6.4063	6.7139	6.6976	6.6967
pos_204	N-Eicosapentaenoyl Tryptophan	metab_2097	HMDB0242081	-	-	489.3065	5.7934	pos	M+H, M+K, M+Na	C31H40N2O3	0	50.9	-9.58759234569066	-	0.00526946514281	7.2196	7.1467	7.1492	7.1172	7.0856	7.1343	6.6405	6.6328	6.8765	6.8684	6.4607	6.4559	7.1623	7.2019	5.0777	5.1774	6.3097	6.3767	7.9209	7.9012	7.9316	7.8963	8.2754	8.2881	7.4427	7.4418	7.4384
pos_2040	Val Pro Gly	metab_2098	-	-	-	272.1601	2.5586	pos	M+H, M+K	C12H21N3O4	80.8	0	-1.54560852275713	-	0.00506413110885	5.7625	5.8275	5.8516	5.5272	5.7077	5.8326	7.6431	7.527	7.4972	7.4831	7.4142	7.3857	5.1423	5.1436	5.2007	5.1028	5.4775	5.202	5.682	5.5702	5.7441	5.2456	5.6435	5.9422	6.9992	7.0033	7.0025
pos_2046	Glu Thr Lys	metab_2103	-	-	-	377.2018	2.5664	pos	M+H, M+K	C15H28N4O7	39.4	0	-3.29945909578458	-	0.015696408313	2.4525	2.4422	2.4682	2.4432	2.4522	2.4527	7.0196	6.8961	6.9162	6.8701	6.887	6.8532	2.4748	2.9469	2.2853	2.333	2.8512	2.6446	6.1034	6.1193	5.6829	5.7182	6.521	6.4417	6.3075	6.3069	6.2954
pos_2047	PS(PGJ2/20:0)	metab_2104	HMDB0282078	-	-	457.7592	2.5664	pos	M+2Na+H, M+2Na	C46H80NO12P	0	63.4	-2.0869972687735303	-	0.183715070534	4.4877	6.0247	4.5034	5.0888	4.9283	5.7532	6.4389	6.3478	6.4656	6.6415	6.4182	6.5206	4.5102	4.52	4.3198	4.3677	5.9857	6.1533	4.5904	4.6025	4.647	4.622	4.6131	4.5983	5.7835	5.7811	5.635
pos_2054	Asn Ile Gln	metab_2112	-	-	-	374.2027	2.5903	pos	M+H, M+K	C15H27N5O6	37.3	0	-1.86266515094319	-	0.00743243830346	4.0321	4.1008	4.0478	4.0227	4.0318	4.0323	6.778	6.6391	6.8371	6.77	6.5694	6.5399	4.3625	4.4106	3.8642	3.9121	5.3075	5.3028	6.5777	6.608	4.7015	5.0535	6.3556	6.3357	6.3736	6.3673	6.3719
pos_206	PC(5-iso PGF2VI/16:1(9Z))	metab_2118	HMDB0286044	-	-	802.5177	5.8255	pos	M+H, M+Na, M+2H	C42H76NO11P	0	47.4	-6.429714176001589	-	0.00137650051	7.0537	6.9717	7.0009	6.9285	6.9159	6.9583	8.6652	8.6322	8.7399	8.7323	8.4907	8.4791	8.1383	8.1751	5.9829	5.7535	8.3757	8.4333	8.1256	8.0946	8.0596	7.9856	8.4029	8.4071	8.3084	8.3078	8.3072
pos_2062	Phenylalanyl-Gamma-glutamate	metab_2120	HMDB0029009	-	-	294.1446	2.5982	pos	M+H, M+K	C14H19N3O4	0	68.6	-0.9489121120680428	-	0.00519394563898	4.818	4.8077	4.8337	4.8087	4.8177	4.8182	7.2092	7.1158	7.1292	7.1085	7.0776	7.0722	4.9257	4.8503	4.6501	4.698	5.431	5.617	8.1438	8.1166	7.4872	7.4028	8.4664	8.4637	7.7375	7.7341	7.7333
pos_2063	PI(20:3(6,8,11)-OH(5)/22:2(13Z,16Z))	metab_2121	HMDB0277790	-	-	501.2935	2.5903	pos	M+2Na+H, M+2Na	C51H89O14P	0	37.9	9.920521810935039	-	0.0126144650335	5.1277	5.3623	5.2595	4.9686	5.069	5.2689	6.8722	6.7823	6.7831	6.7756	6.8158	6.8263	7.527	7.4234	5.2504	4.858	6.7956	6.8189	7.1358	7.1176	8.043	8.122	5.3991	6.1394	7.1143	7.1053	7.1045
pos_2067	2-Hydroxycampholonic acid	metab_2125	HMDB0301821	-	-	423.197	2.606	pos	M+2Na-H, 2M+Na	C10H16O4	0	35.1	-4.82544325854066	-	0.00479630272997	4.0487	5.3591	4.3089	4.5265	5.0474	5.0253	4.3535	4.3903	5.0918	5.0094	5.3178	5.1023	5.8028	5.8526	3.8808	3.9287	4.6594	4.7773	6.6246	6.4963	6.1439	5.6283	8.0126	7.9884	7.1369	7.1338	7.133
pos_2069	DG(a-15:0/0:0/LTE4)	metab_2127	HMDB0297549	-	-	391.7327	2.5903	pos	M+2Na+H, M+2Na	C41H71NO8S	0	33.1	-4.30728505772416	-	0.0268395689105	4.3674	5.5004	4.5657	4.358	4.793	5.0109	6.6689	6.6139	6.682	6.6624	6.4314	6.4851	4.3898	4.3997	4.1995	4.2474	4.3302	4.3002	4.4701	4.4821	4.5267	4.5017	4.7186	4.9643	6.0588	6.0396	6.038
pos_2078	Pentasine	metab_2136	HMDB0029803	-	-	327.6813	2.6298	pos	M+2H, M+H	C30H49N6O10+	0	44.9	-4.65060631548988	108133-63-7	0.0556325358944	6.0781	6.0958	6.106	6.0841	6.0591	6.1112	6.0254	5.6182	5.4048	5.4732	5.5839	5.4564	7.1665	7.1121	2.605	2.6528	6.3253	6.3344	7.1512	7.1431	7.0798	7.1007	6.8864	7.0894	6.7575	6.7168	6.7157
pos_2079	Leu Ile Thr Arg	metab_2137	-	-	-	502.3336	2.6298	pos	M+2H, M+H	C22H43N7O6	46.4	0	-2.35772059147635	-	0.00961411942611	4.4992	4.5918	4.515	4.4899	4.499	4.4994	6.7784	6.7593	6.6798	6.6769	6.7193	6.7445	4.5217	4.5316	4.3314	4.3793	4.462	4.4321	4.602	4.614	4.6586	4.6335	4.6246	4.6099	6.3142	6.3218	6.321
pos_2086	Ganoderic acid Mc	metab_2145	HMDB0035725	-	-	316.1977	2.6531	pos	M+2H, M+H	C36H54O9	0	38.3	6.32512435853513	-	0.00492676899686	4.5921	4.9486	4.7511	4.1936	4.7611	4.661	7.1545	7.1766	7.0799	7.0867	7.3214	7.3554	6.4	6.3425	4.0351	4.083	4.5204	4.5707	5.0559	4.5022	6.1816	6.196	4.3283	4.3136	6.8633	6.8619	6.8591
pos_2089	Leu Glu Gln	metab_2148	-	-	-	389.2023	2.6607	pos	M+H-H2O, M+H	C16H28N4O7	55.2	0	-1.8972809136545101	-	0.00277133624046	5.9099	6.009	6.0268	5.7752	5.9389	6.1039	8.0734	7.9926	8.0066	8.0018	8.0724	8.0647	6.3674	6.3079	4.5416	4.5895	7.6037	7.6594	7.3003	7.2718	6.8167	6.8238	7.2025	7.1974	7.7784	7.7775	7.776
pos_2095	Gln Gln Trp	metab_2154	-	-	-	461.2138	2.5744	pos	M+2H, M+H	C21H28N6O6	35.3	0	-1.09465887858497	-	0.0331183855854	2.9899	2.9796	3.0056	4.0262	4.1485	4.6751	6.8312	6.7028	6.7387	6.7066	6.7298	6.7182	4.4768	4.7028	2.8222	2.8701	7.0075	7.0739	4.045	4.4614	5.6079	5.6078	5.1607	5.1172	6.3292	6.3285	6.3037
pos_2097	PE(PGF1alpha/24:0)	metab_2156	HMDB0284539	-	-	316.8828	2.6763	pos	M+2Na+H, M+2Na	C49H94NO11P	0	47.5	6.75358383584632	-	0.0112777818554	5.5496	4.2741	4.2808	4.2557	4.2648	4.2652	7.1989	7.1487	7.0923	7.1258	7.0262	7.0135	4.2875	4.2973	4.5297	4.1451	5.5278	5.5128	4.8746	5.1543	4.4244	4.8006	4.3904	4.3757	6.726	6.7357	6.7296
pos_210	2-Hydroxy-2,6,6-trimethylcyclohexanone	metab_2160	HMDB0037023	-	-	139.1116	7.466	pos	M+H-H2O, M+H, M+H-2H2O	C9H16O2	0	34.6	-0.754956934773992	7500-42-7	0.00829864185677	7.0632	7.0719	7.0779	7.0738	7.1022	7.0699	6.6244	6.6512	6.6039	6.6189	6.6389	6.6954	6.7075	6.7256	7.2473	7.3176	6.6653	6.6372	6.7336	6.7304	6.8445	6.8916	6.7403	6.7471	6.7375	6.7426	6.7445
pos_2122	PG(18:2(9Z,11Z)/PGF1alpha)	metab_2183	HMDB0269171	-	-	446.2519	2.7462	pos	M+2Na+H, M+2Na	C44H79O13P	0	38.4	-0.5667470990646519	-	0.0215433833686	7.559	6.3327	7.6265	7.3112	7.5707	7.1722	5.7376	5.909	6.1182	6.1565	6.1634	5.9937	6.2912	6.4027	5.6291	5.5008	7.158	7.1302	6.4731	6.7169	7.1646	7.2658	6.4163	6.3427	6.4458	6.4301	6.4293
pos_2148	3-Aminopropionaldehyde	metab_2211	HMDB0001106;PW_C000866	-	C05665	74.0606	0.4452	pos	M+H	C3H7NO	0	50.9	7.6160913781318405	352-92-1	0.00412425260205	6.0745	6.1601	6.1732	6.1955	6.2146	6.1541	5.6901	5.7343	5.7217	5.7416	5.7244	5.7676	5.8501	5.7742	6.3676	6.4458	5.7909	5.6805	5.7893	5.8261	5.8811	5.8874	5.8229	5.8638	5.8351	5.8387	5.8364
pos_2156	O-(2-fluoroethyl)-l-tyrosine	metab_2220	HMDB0255829	-	-	228.1016	0.6192	pos	M+H	C11H14FNO3	0	45.1	-6.16923968037269	-	0.220105789717	5.0175	5.0815	4.9318	4.917	4.9259	4.7601	4.721	4.8549	4.9603	5.1533	5.2544	5.3401	5.2371	5.1983	5.5998	5.6808	5.242	5.1971	5.2195	5.313	5.2975	5.2794	5.1907	5.4386	5.2466	5.4079	5.4375
pos_2161	3-{4-[2-Hydroxy-3-(propan-2-ylamino)propoxy]phenyl}propanoic acid	metab_2226	HMDB0250054	-	-	580.3559	0.6589	pos	2M+NH4	C15H23NO4	0	48	-6.01898000666213	-	0.0820090679066	4.8544	4.8442	4.8702	4.8451	4.8542	4.8546	6.1207	6.0161	6.154	6.1155	5.9522	5.9115	4.8769	4.8868	4.6866	4.7345	4.8172	4.7873	4.9572	4.9692	5.0138	4.9887	4.9798	4.9651	5.1638	5.1523	5.2178
pos_218	4-Hydroxy-4-(3-pyridyl)-butanoic acid	metab_2243	HMDB0001119	-	C19579	214.1072	7.9272	pos	M+H-H2O, M+CH3OH+H, M+H-2H2O	C9H11NO3	0	33.9	-0.9526923024134621	15569-97-8	0.0598848293332	6.0746	6.0372	6.0248	5.9515	5.9641	5.8966	5.5168	5.5779	5.5828	5.5954	5.6243	5.5995	5.7318	5.7076	6.1258	6.2409	5.6039	5.5941	5.7403	5.7817	5.847	5.8449	6.0219	6.1307	5.8664	5.8172	5.8586
pos_2193	Carnosine	metab_2256	HMDB0000033;PW_C000023;MJDBOTE0000496	-	C00386	227.1136	0.7539	pos	M+H	C9H14N4O3	49.7	0	-0.962179143767211	305-84-0	0.0325319800288	4.9241	4.6101	4.7708	4.5397	4.7302	4.19	4.2526	4.2717	4.2555	4.2551	4.2976	4.3165	5.06	5.0945	4.3489	5.1852	4.3684	4.8306	5.2945	5.2984	4.5096	4.3205	6.4091	6.3801	5.3225	5.3216	5.3463
pos_2197	(3R)-Sophorol	metab_2260	LMPK12050461;HMDB0301810	-	C16228	301.0727	0.7539	pos	M+H	C16H12O6	0	43.7	6.640159593440679	133067-72-8	0.117088684921	1.4998	1.4899	1.5151	1.4908	1.4996	4.3006	1.5643	1.5829	1.5672	1.5668	1.6082	1.6266	5.5536	5.4493	4.9076	5.2129	5.1788	5.2882	5.8938	5.8971	5.5175	5.6169	5.7351	5.6398	5.3288	5.2441	5.2425
pos_22	Ser Ile Ser	metab_2262	-	-	-	306.1654	2.4714	pos	M+H, 2M+ACN+Na, M+Na, M+H-H2O	C12H23N3O6	40.2	0	-1.80666397811508	-	0.00434711698129	6.1041	6.1155	6.0794	5.9353	6.08	6.1776	7.8886	7.7736	7.9556	7.9351	7.7126	7.6933	5.8741	5.9661	5.6838	5.7317	6.9106	6.9462	6.9885	6.9605	7.1054	7.107	7.2703	7.2945	7.4065	7.4085	7.4048
pos_2218	5',5''',8,8''-Tetrahydroxy-3',3''',4',4''',7',7''-hexamethoxy-5,5''-biflavan	metab_2280	HMDB0040318	-	-	354.1077	0.8014	pos	M+2Na	C36H38O12	0	33.2	1.0439037205761998	-	0.00584640835979	8.2213	8.2628	8.2867	8.3956	8.4737	8.3543	7.7093	7.8058	7.7433	7.7793	7.7167	7.713	7.6486	7.6293	8.5533	8.521	7.713	7.593	7.0098	7.1786	7.6016	7.7434	5.3973	5.3782	7.7024	7.6985	7.6976
pos_222	2-Ethylsuberic acid	metab_2282	HMDB0059708	-	-	185.1168	7.466	pos	M+H-H2O, M+H, M+H-2H2O	C10H18O4	0	35.8	-2.08587723830075	3971-33-3	0.0169988129777	6.6601	6.6636	6.6691	6.6617	6.7081	6.661	6.2121	6.2537	6.2038	6.2131	6.2556	6.286	6.3074	6.3355	6.8496	6.9161	6.2668	6.2449	6.3208	6.3106	6.4342	6.4873	6.319	6.3209	6.3324	6.3457	6.3447
pos_2222	N-acetyl-alpha-D-galactosamine 1-phosphate	metab_2283	HMDB0059626	-	C18060	340.0193	0.8252	pos	M+K	C8H16NO9P	0	87.7	-0.511977254934299	-	0.0938826382484	5.4393	4.6244	5.2748	4.61	4.6471	4.5963	4.2254	4.2445	4.2283	4.2279	4.2704	4.2893	4.8162	5.0374	5.0869	5.5738	4.7882	4.9777	4.7257	4.3053	4.9796	5.1201	4.2843	4.2696	4.3496	4.2824	4.2791
pos_2236	3,4-Diferuloylquinic acid	metab_2297	HMDB0301725	-	-	586.1947	0.9738	pos	M+ACN+H	C27H28O12	0	45.7	5.22144709071725	-	0.0196275161391	7.0337	6.9632	7.0429	7.032	7.0135	6.977	6.5083	6.6117	6.537	6.4691	6.594	6.6071	6.0372	6.127	7.1542	7.2611	5.7739	5.9285	6.0813	5.9811	6.3143	6.2935	6.0339	5.9533	6.5354	6.5492	6.5337
pos_2239	N-Acetyl-L-Histidine	metab_2300	HMDB0032055	-	C02997	198.0867	1.0367	pos	M+H	C8H11N3O3	50.2	0	-3.36032251783921	2497-02-1	0.0132231498263	4.3107	4.3004	4.3264	4.6189	4.3104	4.3109	4.9082	4.9764	5.0897	4.5711	4.5457	5.0625	4.3331	4.343	4.1428	4.1907	4.2735	4.2435	5.2345	5.2746	4.47	4.445	6.3769	6.3412	5.0227	5.0121	5.0214
pos_2245	METHACHOLINE	metab_2307	HMDB0015654	-	C07471	160.1331	1.0525	pos	M+H	C8H17NO2	63.7	0	-0.913527066735034	55-92-5	0.00152350285886	8.0011	7.9153	7.9377	7.9004	7.8319	7.8766	6.9276	6.8888	6.9315	6.9353	6.9322	6.9145	7.5531	7.6066	8.1775	8.2876	7.3622	7.3751	7.3812	7.3891	7.6687	7.6513	7.2348	7.2255	7.312	7.3133	7.3125
pos_2246	Elatoside E	metab_2308	HMDB0040852	-	-	464.2391	1.0525	pos	M+2Na	C46H74O16	0	53.2	2.41156416307289	156980-30-2	0.0442990051114	2.9331	2.9228	2.9488	2.9238	2.9328	2.9333	6.0359	6.0958	6.1826	6.2942	6.1519	6.35	2.9555	2.9654	2.7655	2.8133	2.8959	2.866	3.0357	3.0477	3.0923	3.0673	3.0584	3.0436	5.6695	5.7012	5.6672
pos_2248	Arginylhydroxyproline	metab_2310	HMDB0028710	-	-	329.1924	1.0601	pos	M+ACN+H	C11H21N5O4	0	71.4	-2.691721183159629	182002-02-4	0.0024102614975	3.6408	3.6305	3.6565	3.6315	3.6405	3.641	3.8004	3.7263	3.7102	3.7097	3.7523	3.7711	3.6632	3.6731	3.473	3.5209	4.93	4.7873	6.4804	6.5198	5.6822	5.7288	7.3466	7.3164	6.2371	6.2392	6.2384
pos_2252	2-Amino-2-methyl-1-propanol	metab_2314	HMDB0244974	-	-	72.0813	1.0836	pos	M+H-H2O	C4H11NO	0	74.8	6.088611869632209	-	0.012298297406	6.2091	6.1008	6.1537	6.086	6.1116	6.1202	6.4917	6.4833	6.4834	6.4805	6.5654	6.5754	6.7001	6.6947	6.141	6.2339	6.7017	6.7238	6.9989	6.9794	6.9628	6.947	7.2342	7.2335	6.7958	6.8055	6.8046
pos_2253	Gamma-Glutamyl-beta-aminopropiononitrile	metab_2315	HMDB0060477	-	C06114	217.1293	1.0836	pos	M+NH4	C8H13N3O3	0	39.7	-0.948643459773905	-	0.000683981606014	6.8086	4.6654	4.6283	4.858	5.1421	4.0899	4.7134	3.4379	3.7783	4.1906	3.7127	4.0232	4.6015	5.1626	5.0068	5.3515	7.9439	7.9787	6.2459	6.1383	5.3426	5.2894	6.4466	6.5347	6.7779	6.7783	6.7784
pos_2256	Ser Ile His Arg	metab_2317	-	-	-	512.2932	1.0836	pos	M+H	C21H37N9O6	30.8	0	-1.45314614599181	-	0.0685236341231	4.7056	4.6953	4.7213	4.6962	4.7053	4.7058	4.772	4.7911	4.775	4.7745	4.8171	4.8359	4.728	4.7379	4.5377	4.5856	6.5599	6.4775	5.5854	5.7149	4.8649	4.8399	5.1433	5.346	5.4732	5.4726	5.4202
pos_2259	Isobutyramide	metab_2319	HMDB0253614	-	-	70.0657	1.0995	pos	M+H-H2O	C4H9NO	0	36.4	6.06323976335724	-	0.0203885172188	3.2603	3.2501	3.2761	3.251	3.2601	3.2605	4.8202	4.8505	4.8161	4.7978	4.9813	5.0154	5.2983	5.3446	3.0926	3.1404	3.5138	3.1932	5.7634	5.7076	5.329	5.2836	6.4293	6.3913	5.4569	5.4562	5.4718
pos_2262	Isoleucyl-Arginine	metab_2323	HMDB0028901	-	-	288.2025	1.0995	pos	M+H	C12H25N5O3	0	53.1	-1.65253824354068	-	0.0121855782302	4.5769	4.5667	4.5927	4.5676	4.5767	4.5771	6.6006	6.5616	6.5248	6.4391	6.5144	6.4815	4.5994	4.6093	4.4091	4.457	6.4114	6.4161	6.408	6.3898	4.8105	4.7112	4.7023	4.6876	6.4137	6.4128	6.4224
pos_2264	Lys Ile Ser	metab_2325	-	-	-	347.2283	1.0995	pos	M+H	C15H30N4O5	63.6	0	-1.6862614870391002	-	0.00348672771921	4.347	4.3367	4.3628	4.3377	4.3468	4.3472	5.0364	4.7952	4.7773	4.416	5.1639	5.1377	4.3695	4.3793	4.1792	4.2271	4.3098	4.2799	6.3595	6.3587	5.5083	5.5376	6.7225	6.6813	5.74	5.7379	5.7371
pos_2266	Leu Glu Lys	metab_2327	-	-	-	389.2389	1.0995	pos	M+H	C17H32N4O6	63.2	0	-1.5449555142403897	-	0.00858128769248	4.4952	4.485	4.511	4.4859	4.495	4.4955	6.5283	6.534	6.4028	6.3343	6.7204	6.7157	4.5177	4.5276	4.3274	4.3753	6.7796	6.784	6.8296	6.8281	6.1707	6.2221	6.4648	6.3802	6.5222	6.5214	6.5282
pos_2267	PS(18:3(10,12,15)-OH(9)/18:0)	metab_2328	HMDB0281407	-	-	412.7522	1.0995	pos	M+H+Na	C42H76NO11P	0	59.3	-9.68469567623466	-	0.0116460789763	6.5805	6.5702	6.5962	6.5711	6.5802	6.5807	7.4063	7.3534	7.3021	7.2878	7.3416	7.3096	6.6029	6.6128	6.4126	6.4605	6.5433	6.5133	6.6832	6.6952	6.7398	6.7148	6.7059	6.6911	6.7024	6.7116	6.7107
pos_2275	Gln Thr Gln	metab_2335	-	-	-	376.1822	1.1073	pos	M+H	C14H25N5O7	46	0	-1.20623086790621	-	0.00782459271241	4.4367	4.4265	4.4525	4.4274	4.4365	4.4369	6.3228	6.2897	6.3965	6.259	6.1597	6.1749	4.4592	4.4691	4.2689	4.3168	4.3995	4.3696	4.5395	4.5515	4.5961	4.571	4.9225	4.9043	6.1099	6.109	6.1153
pos_2276	Ethamoxytriphetol	metab_2336	HMDB0251999	-	C14596	402.2454	1.1073	pos	M+H-H2O	C27H33NO3	0	44.8	6.22420022201877	67-98-1	0.00998051934086	5.8386	5.8283	5.8544	5.8293	5.8384	5.8388	6.2494	5.9682	6.2527	6.1933	5.9794	5.969	5.8611	5.8709	5.6708	5.7187	6.4788	6.5742	7.409	7.4091	7.2193	7.241	7.0347	7.0353	6.7355	6.7285	6.7277
pos_2279	Glycerophosphocholine	metab_2339	HMDB0008062;HMDB0008390;HMDB0008718;HMDB0008554;HMDB0008326;HMDB0008721;HMDB0008719;HMDB0008819;HMDB0008393;HMDB0011225;HMDB0007930;HMDB0008425;HMDB0008093;HMDB0007962;HMDB0008586;HMDB0008094;HMDB0008489;HMDB0008524;HMDB0008327;HMDB0008095;HMDB0007895;HMDB0008359;HMDB0008392;HMDB0008292;HMDB0011224;HMDB0008060;HMDB0011223;HMDB0007931;HMDB0008160;HMDB0007928;HMDB0008291;HMDB0007929;HMDB0008357;HMD…	-	C00670	258.1097	1.1153	pos	M+H	C8H20NO6P	92.7	0	-1.5062131079406598	28319-77-9	0.00267479615471	8.6696	8.7709	8.6948	8.7422	8.6454	8.644	5.5452	5.7005	5.4148	5.5635	6.5735	6.1576	8.5983	8.6134	9.2166	9.1559	8.0978	8.1012	8.1849	8.1907	8.6035	8.6172	8.37	8.3787	8.1618	8.1596	8.1601
pos_2284	Propionic acid	metab_2344	HMDB0000237;LMFA01010003;PW_C000159	-	C00163	116.0708	1.1308	pos	M+ACN+H	C3H6O2	0	55.2	2.50999931288066	79-09-4	0.00427382618462	6.5611	6.4063	6.5246	6.4481	6.5352	6.5098	7.0724	7.1114	6.9864	6.9968	7.1127	7.1129	7.4004	7.4285	6.8254	6.9215	5.6581	5.7126	7.6807	7.6632	7.388	7.3882	8.1352	8.1352	7.5155	7.5191	7.5183
pos_229	LysoPS(18:1(9Z)/0:0)	metab_2350	HMDB0240603	-	-	524.2975	6.9711	pos	M+H, M+2Na-H, M+Na	C24H46NO9P	0	74	-1.5835142726922	89319-60-8	0.00237516837137	7.5267	7.4673	7.5117	7.4272	7.3849	7.4421	5.7563	5.5376	5.3707	5.5664	5.9897	5.552	5.2458	4.7398	6.3837	6.6246	3.93	3.5949	4.3879	3.8873	5.3833	5.3134	4.3067	3.7727	6.6828	6.6837	6.6849
pos_2299	Histidylproline	metab_2357	HMDB0304781;HMDB0028893	-	-	235.1186	1.249	pos	M+H-H2O	C11H16N4O3	0	60.3	-1.2643231896521798	20930-58-9	0.00643848802776	1.4025	1.3926	1.4176	1.3935	1.4022	1.4027	1.4665	1.4849	1.4693	1.4689	4.2348	4.3801	6.5694	6.5754	1.2426	1.2879	6.1254	6.0849	6.6517	6.5628	6.0264	6.0187	7.0568	7.0523	6.1952	6.2005	6.1996
pos_2312	Kyotorphin	metab_2372	HMDB0029099;HMDB0005768	-	C02993	338.1818	1.5026	pos	M+H	C15H23N5O4	0	77.5	-1.32496585813252	70904-56-2	0.00391930977154	5.9373	5.927	5.9531	5.928	5.9371	5.9375	6.3456	6.1215	6.2227	6.1746	6.2145	6.1776	5.9853	5.9696	5.7695	5.8174	6.4416	6.5315	6.9763	6.9402	6.5406	6.4992	6.2124	6.26	6.4746	6.4779	6.4771
pos_2317	Indole-3-acetylglutamic acid	metab_2376	HMDB0038665	-	-	322.1427	1.534	pos	M+NH4	C15H16N2O5	0	30.4	9.655776973339233	57105-48-3	0.0138232420896	5.8847	5.8745	5.9005	5.8754	5.8845	5.8849	6.4501	6.2194	6.5207	6.7299	6.1437	6.2864	5.9072	5.9171	5.7169	5.7648	5.8475	5.8176	5.9875	5.9995	6.0441	6.019	6.0101	5.9954	6.0166	6.0134	6.0049
pos_2319	Lys Ile Glu	metab_2377	-	-	-	389.2393	1.5498	pos	M+H	C17H32N4O6	63.8	0	-0.292083662820249	-	0.00164677865176	4.5141	4.5039	4.5299	4.5048	4.5139	4.5143	7.4682	7.3115	7.3642	7.3576	7.5075	7.4586	4.5366	4.5465	4.3463	4.3942	7.1263	7.1881	7.954	7.9295	7.6618	7.6981	7.5544	7.5677	7.4176	7.4167	7.4162
pos_2320	Tyrosyl-Glutamine	metab_2379	HMDB0029103	-	-	310.1393	1.5577	pos	M+H	C14H19N3O5	0	84.2	-1.60293821957003	-	0.011865495854	5.5731	5.5628	5.5889	5.5638	5.5729	5.5733	7.4422	7.2679	7.3733	7.3597	7.1342	7.1104	5.9092	5.6055	5.4053	5.4532	6.5136	6.6302	7.4132	7.3859	6.1782	6.1953	7.7134	7.7221	7.193	7.1846	7.1838
pos_233	LysoPC(18:1(11Z)/0:0)	metab_2389	HMDB0010385	-	C04230	522.3547	6.7262	pos	M+H, M+K, M+Na	C26H52NO7P	0	83.9	-1.3301078173778302	-	0.00923905569398	8.6004	8.4663	8.5472	8.3719	8.3339	8.4109	6.7983	6.8675	6.7113	6.7463	7.0277	6.9343	6.5898	6.7144	8.1128	8.316	6.7877	6.6779	6.1278	6.1861	7.2735	7.1293	6.1587	6.2718	7.6675	7.6668	7.674
pos_2332	3-Hydroxybenzaldehyde	metab_2392	-	-	C03067	123.0442	1.597	pos	M+H	C7H6O2	80.8	0	0.9261821628837232	100-83-4	0.0109368768467	5.5508	5.4063	5.3771	5.452	5.6191	5.4469	5.9937	5.8681	5.9167	5.9584	5.9214	5.8542	6.5921	6.4942	5.6066	5.6612	6.397	6.4779	6.5689	6.5387	6.323	6.3683	6.5854	6.6577	6.322	6.3211	6.3134
pos_2333	Leucyl-Glutamine	metab_2393	HMDB0028927	-	-	260.1602	1.597	pos	M+H	C11H21N3O4	0	48.3	-1.1827193386430401	-	0.0118851505969	5.5724	5.5622	5.5882	5.5631	5.5722	5.5726	7.847	7.6869	7.7183	7.7279	7.5289	7.5133	5.6314	5.6048	5.4046	5.4525	6.4665	6.5604	7.7667	7.7134	6.4077	6.3923	8.2071	8.2216	7.586	7.5775	7.5767
pos_2334	Domoic acid	metab_2394	HMDB0033939	-	C13732	325.1468	1.597	pos	2M+3H2O+2H	C15H21NO6	0	38.1	-5.163621794905	14277-97-5	0.0625595626045	4.8732	4.8629	4.889	4.8639	4.873	4.8734	6.0519	5.9273	5.6995	5.6999	6.1684	6.1127	4.8957	4.9055	4.7054	4.7533	5.3219	5.4376	4.976	4.988	5.0326	5.0075	4.9986	4.9839	5.0406	4.9953	4.9934
pos_2335	Hovenoside G	metab_2395	HMDB0035060	-	-	516.2707	1.597	pos	M+2H	C51H82O21	0	44.5	-7.85475135566594	55466-01-8	0.0379313206417	4.065	4.0547	4.0808	4.0557	4.0648	4.0652	7.4501	7.3453	7.4552	7.4922	7.1775	7.136	4.0875	4.0973	3.8972	3.9451	5.9807	6.0257	5.208	5.2966	4.9334	5.5258	4.8179	4.1757	6.5957	6.623	6.5938
pos_234	Medicoside G	metab_2400	HMDB0038622	-	-	414.2238	3.4427	pos	M+2H, M+CH3OH+H, M+H	C42H66O16	0	31.4	-2.53290722379728	106074-96-8	0.00141803009828	8.6016	8.5585	8.5842	8.4941	8.51	8.5764	8.8341	8.8706	8.861	8.8557	8.7879	8.8017	7.041	7.1373	6.167	6.1514	6.0838	6.0656	6.8843	6.8554	7.6839	7.6722	6.3728	6.6109	8.6018	8.6009	8.6006
pos_2343	Cinnamoside	metab_2403	HMDB0038923	-	-	563.2109	1.691	pos	M+2Na-H	C24H38O12	0	47	6.61346630633201	108567-70-0	0.0393662172843	4.762	4.7517	4.7777	4.7526	4.7617	4.7622	6.8906	6.733	6.7834	6.855	6.4591	6.3557	4.7844	4.7943	4.5941	4.642	4.7248	4.6948	6.7097	6.7123	4.9213	4.8963	5.4012	5.6528	6.4728	6.4438	6.4432
pos_2344	Piperidine	metab_2404	HMDB0034301	-	C01746	86.0969	1.7067	pos	M+H	C5H11N	64.9	0	5.65113757761223	110-89-4	0.0130760440784	7.2321	7.0856	7.1925	7.077	7.1116	7.1209	8.0996	8.0466	8.0512	8.0575	8.1092	8.1007	8.3071	8.3085	7.2354	7.2785	8.1098	8.1373	8.4786	8.4784	8.2158	8.1742	8.5225	8.5273	8.2212	8.2234	8.232
pos_2350	Isopentenyl adenosine	metab_2407	HMDB0304396	-	C16427	300.1439	1.7535	pos	M+H-2H2O	C15H21N5O4	0	68.8	-4.8579096558893085	7724-76-7	0.0480263646206	3.8268	3.8165	3.8426	3.8175	3.8266	3.827	3.9305	4.2357	4.1892	4.7125	4.5395	5.1976	3.8493	3.8591	3.659	3.7069	3.7896	3.7597	3.9296	3.9416	3.9862	3.9611	7.1279	7.1122	5.4001	5.3629	5.399
pos_2358	Piperdial	metab_2414	HMDB0035798	-	C09711	314.1703	1.7693	pos	M+ACN+Na	C15H22O3	0	41.8	-9.25681398956009	100288-36-6	0.0152252346623	3.4769	3.4666	3.4927	3.4676	3.4767	3.4771	4.3047	3.5625	3.864	4.0701	3.9013	3.9808	3.4994	3.5092	3.3091	3.357	5.5941	5.8002	5.7614	5.8554	4.9791	5.094	7.4464	7.5062	6.5718	6.5596	6.5701
pos_2360	PG(22:6(4Z,7Z,10Z,13Z,16Z,19Z)/22:6(4Z,7Z,10Z,13Z,16Z,19Z))	metab_2417	PW_C063060;HMDB0116605;LMGP04010977	-	C00344	456.2412	1.7693	pos	M+2Na	C50H75O10P	0	39.5	-6.61040625150941	-	0.0111337893017	4.467	4.4568	4.4828	4.4577	4.4668	4.4673	7.4353	7.2915	7.5259	7.4919	7.2525	7.1342	5.0905	4.4994	4.2992	4.3471	4.4299	4.3999	4.5698	4.5818	4.8159	5.7239	4.5924	4.9888	6.6197	6.6271	6.618
pos_2362	Propionylcarnitine	metab_2418	HMDB0000824;PW_C000658;LMFA07070105	-	C03017	218.1385	1.7771	pos	M+H	C10H19NO4	84.9	0	-1.07821296295441	17298-37-2;20064-19-1	0.0197675810619	7.8249	7.7399	7.7204	7.789	7.6539	7.6394	6.9474	6.7381	6.7874	6.8598	6.7376	6.6772	7.322	7.3517	7.92	8.0478	7.1057	7.2098	7.1955	7.1765	7.4461	7.3774	7.1424	7.2353	7.1286	7.1128	7.1268
pos_2365	(2R,3R)-(-)-2,3-Butanediol	metab_2420	HMDB0033007	-	C03044	73.0653	1.7847	pos	M+H-H2O	C4H10O2	67.8	0	6.0196639643099	24347-58-8	0.00269622894774	5.957	5.9482	5.9698	5.9419	5.9384	5.8577	6.2122	6.128	6.2741	6.3262	6.3986	6.3495	5.2912	5.4181	6.0587	6.2538	5.2	5.031	5.277	5.3182	5.5231	5.457	5.5012	5.536	5.9231	5.9222	5.9208
pos_237	Asp Ile Lys	metab_2423	-	-	-	375.2231	1.5418	pos	M+2H, M+K, M+H	C16H30N4O6	74.9	0	-1.97175654479675	-	0.0121664431438	3.4912	3.481	3.507	3.4819	3.491	3.4915	7.3424	7.203	7.1944	7.2222	7.2608	7.2235	3.5137	3.7419	3.3235	3.3713	5.0146	5.2201	6.5581	6.6965	5.9772	6.1224	5.8249	6.0713	6.8523	6.8514	6.8427
pos_2382	Mangostanol	metab_2434	HMDB0041521;HMDB0029868	-	-	236.0726	1.832	pos	M+2Na	C24H26O7	0	35.2	-2.36071154501216	184587-72-2;19275-46-8	0.088719962141	5.2348	5.2245	5.2505	5.2255	5.2345	5.235	6.5652	6.4886	6.5451	6.6074	6.7042	6.6826	5.2572	5.2671	5.0669	5.1148	5.1976	5.1676	5.3375	5.3496	5.3941	5.3691	5.3602	5.3454	5.4213	5.3574	5.355
pos_2396	Pro His	metab_2447	-	-	-	253.1291	1.9187	pos	M+H	C11H16N4O3	81.7	0	-1.4717653230450902	-	0.0210971026692	4.3028	4.2925	4.3185	4.2934	4.3025	4.303	4.3692	4.5646	4.8555	4.6117	6.0852	6.0459	7.2243	7.3348	4.1349	4.1828	6.7244	6.7097	7.4505	7.4987	7.1487	7.1352	7.8705	7.9074	7.2449	7.244	7.2602
pos_2398	Alpha-(1,2-Dihydroxyethyl)-1,2,3,4-tetrahydro-7-hydroxy-9-methoxy-3,4-dioxocyclopenta[c][1]benzopyran-6-acetaldehyde	metab_2449	HMDB0062442	-	C19592	362.0965	1.9265	pos	2M+3H2O+2H	C17H16O8	0	47.8	1.1071253052732	-	0.00117138209963	8.0052	8.0502	8.0385	8.1306	8.2132	8.0734	7.9213	7.9817	7.9383	7.9662	7.8757	7.8799	7.3671	7.2302	8.3119	8.3096	7.3379	7.214	6.6853	6.7804	7.3397	7.4419	4.9218	5.3716	7.6913	7.6903	7.6912
pos_2405	Zizybeoside I	metab_2457	HMDB0034954	-	C17564	474.1932	1.9581	pos	M+ACN+H	C19H28O11	0	50.8	-8.74237761268002	76819-28-8	0.10797456141	5.0224	6.1141	5.6505	6.0031	5.8183	5.9822	4.0167	4.0358	4.0196	4.0192	4.0617	4.0806	4.9207	4.993	6.725	6.1563	4.2283	4.1654	4.1942	4.5083	4.3216	4.0845	4.0756	4.0609	4.2572	4.2554	4.3353
pos_2413	Epsilon-(gamma-Glutamyl)lysine	metab_2465	HMDB0003869	-	-	258.1444	2.1079	pos	M+H-H2O	C11H21N3O5	0	52.3	-1.5056006935789499	17105-15-6	0.0259516745301	5.0885	5.0783	5.1043	5.0792	5.0883	5.0888	6.0383	6.1859	5.7935	6.0619	5.6296	6.0755	5.111	5.1209	4.9207	4.9686	5.2499	5.1656	5.1913	5.2033	5.2479	5.2229	5.7596	6.1084	5.7629	5.7441	5.7431
pos_2416	Maltotetraose	metab_2468	HMDB0001296;MJDBOTE0000277	-	C02052	667.2281	2.1315	pos	M+H	C24H42O21	38.6	0	-1.49938011507192	34612-38-9	0.0385124912098	7.4991	7.9357	7.6265	7.9316	7.8923	7.7899	6.0515	6.0832	5.9638	6.2753	5.7751	4.7858	6.7954	6.2496	8.0717	7.6663	6.684	6.4283	5.2263	5.3796	6.9925	7.2039	4.7808	4.7661	6.3375	6.3076	6.3362
pos_242	LysoPC(0:0/18:2(9Z,12Z))	metab_2472	HMDB0061700	-	-	520.3389	6.6068	pos	M+H, M+Na, M+K	C26H50NO7P	0	73.7	-1.6223322534729498	27304-12-7	0.0115140344442	8.5825	8.4762	8.5515	8.3743	8.232	8.4023	6.4129	6.559	6.4445	6.5424	6.8178	6.7259	6.1892	6.2192	7.8785	8.0475	6.3302	6.2574	5.781	5.9293	6.765	6.5927	6.3044	6.4023	7.5936	7.6012	7.5918
pos_2424	(3R,4S)-1-(4-Fluorophenyl)-4-[(3S)-3-(4-fluorophenyl)-3-hydroxypropyl]-3-(4-hydroxyphenyl)azetidin-2-one	metab_2476	HMDB0257957	-	-	451.1849	2.2182	pos	M+ACN+H	C24H21F2NO3	0	48.8	5.23258930622226	-	0.025691627856	4.6497	6.3435	4.9326	5.2807	4.6494	5.6942	7.5612	7.4858	7.6135	7.7407	7.4922	7.5802	4.6721	4.682	4.4818	4.5297	4.6125	4.5825	4.7524	4.7644	4.809	4.784	4.7751	4.7603	7.0792	7.0783	7.0593
pos_2425	Arnamiol	metab_2477	HMDB0035062	-	-	489.1409	2.2262	pos	M+K	C24H31ClO6	0	63.7	-7.06669691498039	102092-23-9	0.0135801409674	5.5821	5.5718	5.5979	5.5728	5.5819	5.5823	6.3984	6.3091	6.473	6.5538	6.3344	6.3531	5.6046	5.6144	5.4143	5.4622	5.5449	5.515	5.6849	5.6969	5.7415	5.7164	5.7075	5.6928	5.704	5.7158	5.7093
pos_243	N-Myristoyl Glutamine	metab_2482	LMFA08020219;HMDB0242050	-	-	379.2561	6.6148	pos	M+H, M+K, M+Na	C19H36N2O4	0	61.6	-1.86306772207767	-	0.0112019742646	4.6734	0.0521	4.4261	4.206	4.3971	4.7359	0.6554	0.0641	0.0619	0.0619	3.7327	0.0705	2.6086	3.7784	1.7001	3.3285	1.6344	0.0461	6.5522	6.6282	7	6.866	6.4787	6.4974	5.5979	5.6038	5.6076
pos_2438	Hydroxypropionic acid	metab_2488	PW_C000552;HMDB0000700	-	C01013	73.0289	2.2973	pos	M+H-H2O	C3H6O3	0	30.3	5.754064177505192	503-66-2	0.053277970273	6	6.1369	6.0066	6.1357	6.133	6.0182	5.091	5.0432	5.0963	5.1506	5.0011	4.9103	5.2207	5.0101	6.2488	6.1753	5.1742	5.0708	4.4928	4.5426	5.4546	5.5067	3.5049	3.5193	5.1272	5.0878	5.0875
pos_2440	Arginine-glycine-aspartate-O-methyltyrosine amide	metab_2491	HMDB0248584	-	-	487.2404	2.2973	pos	M+H-2H2O	C22H34N8O7	0	54.4	-1.5609278701292602	-	0.112890163636	2.6663	2.656	2.682	2.657	2.6661	2.6665	3.3021	4.3717	2.7356	3.6266	4.475	2.7964	6.261	6.4776	2.4989	2.5466	6.881	6.9066	4.8529	4.5371	3.6086	2.8004	5.5521	5.6026	5.0665	5.1465	5.0617
pos_2443	Tyr Val Arg	metab_2494	-	-	-	437.2501	2.3131	pos	M+H	C20H32N6O5	70.3	0	-1.3472501894591498	-	0.0110831414686	2.7326	2.7223	2.7483	2.7232	2.7323	2.7328	5.0861	2.9003	4.499	2.9366	4.4298	2.8723	2.755	2.7648	2.5651	2.6129	4.9271	4.8533	6.7802	6.6942	2.8917	4.8942	5.3016	5.1746	5.5184	5.5258	5.5168
pos_2444	Fructosyl valine	metab_2495	HMDB0252496	-	-	280.1386	2.3211	pos	M+H	C11H21NO7	0	70.8	-1.7413308252974098	-	0.00573642732527	1.6074	1.5974	1.6228	1.5983	1.6072	1.6076	1.6723	1.6911	4.3595	4.0867	1.7165	1.735	1.6293	1.639	1.4446	1.4908	1.5712	1.542	4.3648	4.3741	5.56	1.7389	7.1252	7.0879	6.3884	6.3845	6.3838
pos_2445	Adenosine	metab_2496	HMDB0000050;PW_C000034;HMDB0247583;MJDBOTE0000767	-	C00212	268.1036	2.3291	pos	M+H	C10H13N5O4	91.1	0	-1.5946508292665902	58-61-7	0.104989044517	4.166	4.5457	4.757	3.8784	3.8874	3.8879	4.7325	4.8888	4.7639	5.2683	6.3247	5.8212	5.2099	4.9887	6.5344	6.4732	3.8505	3.8206	3.9904	4.0025	4.047	4.022	4.0131	3.9983	5.1438	5.2182	5.139
pos_2461	Ruberythric acid	metab_2510	HMDB0257353	-	-	573.0968	2.3844	pos	M+K	C25H26O13	0	83.5	-6.8391869733735176	-	0.0432719868337	6.6783	6.314	6.7163	6.5722	6.4771	6.4776	4.9894	5.0086	4.9924	4.9919	5.0345	5.0534	5.6081	5.8552	6.7356	7.1206	5.5169	5.2986	5.0257	5.0377	5.0823	5.0573	5.0484	5.0336	5.6984	5.7325	5.7301
pos_2464	(R)-3-hydroxybutyrylcarnitine	metab_2513	HMDB0062735	-	-	248.149	2.3924	pos	M+H	C11H21NO5	0	51.9	-1.1801149917582	-	0.133046799801	6.2969	6.2352	6.2821	6.241	6.183	6.2423	3.683	4.0236	4.0177	4.0179	4.0717	3.7469	5.5598	5.6487	6.4529	6.5138	4.7521	4.076	4.1628	4.6678	5.2502	4.9764	6.0042	5.9753	5.1981	5.1979	5.2948
pos_2467	Cyclo(his-pro)	metab_2515	HMDB0250630;HMDB0002053	-	-	235.1187	2.4001	pos	M+H	C11H14N4O2	0	60.3	-1.2442731105463605	53109-32-3	0.0275016858614	2.3899	2.3797	2.4056	2.3806	2.3897	2.3901	2.4561	2.4752	2.459	2.4586	4.4913	2.5198	6.3301	6.417	4.3434	2.2705	6.0232	6.0098	5.9727	6.1111	5.9273	5.8745	6.2378	6.3153	5.8808	5.8591	5.879
pos_2468	BL II	metab_2516	HMDB0039565	-	-	287.0518	2.4001	pos	M+H+Na	C28H22O12	0	44.7	-7.18021540142337	-	0.00996183688108	5.4458	5.3236	5.2675	5.8027	5.7519	5.3751	4.1111	4.1302	4.114	4.1136	4.1561	4.175	4.2747	4.2559	5.7024	6.0123	4.2298	3.9775	4.1474	4.1594	4.204	4.179	4.17	4.1553	4.1666	4.1657	4.1735
pos_247	LysoPC(16:1(9Z)/0:0)	metab_2518	HMDB0010383	-	C04230	494.3233	6.5748	pos	M+H, M+Na, M+K	C24H48NO7P	0	77.3	-1.6519684389274198	76790-27-7	0.0395748035073	7.7369	7.6514	7.7252	7.5297	7.4258	7.5788	5.828	6.037	6.0475	6.1419	6.6081	6.4985	5.6123	5.5399	7.2669	7.4225	5.7735	5.693	5.1809	5.3261	6.3714	6.2718	5.5582	4.9998	6.818	6.7889	6.7881
pos_2477	DG(8:0/0:0/20:5(7Z,9Z,11E,13E,17Z)-3OH(5,6,15))	metab_2522	HMDB0297205	-	-	276.1808	2.432	pos	M+2H	C31H50O8	0	44.7	-6.40421336027786	-	0.00913004538279	6.6478	6.5953	6.6336	6.5445	6.5418	6.6233	6.717	6.5915	6.4704	6.4528	7.1469	7.0962	6.0191	5.8621	4.7731	5.1674	5.7948	5.737	6.0903	6.0602	6.2641	6.2845	4.4899	5.1195	6.458	6.4558	6.4503
pos_2478	His Leu	metab_2523	-	-	-	269.1604	2.4399	pos	M+H	C12H20N4O3	83.4	0	-1.5721873785752498	-	0.00137176961029	6.2093	6.199	6.2251	6.2	6.2091	6.2095	6.4944	6.5454	6.3041	6.2783	6.6355	6.616	7.7173	7.7025	6.0415	6.0894	6.3692	6.4211	7.5407	7.5631	7.1705	7.1733	7.5956	7.5999	7.1546	7.1538	7.1534
pos_2479	Sulfinalol	metab_2524	HMDB0258585	-	-	395.2019	2.4399	pos	M+NH4	C20H27NO4S	0	40.4	5.2136140610219	-	0.00420743121632	5.3948	4.2487	5.5645	5.4104	5.5172	5.1149	5.3668	4.9254	5.89	5.8562	4.9593	5.2799	4.9916	4.4415	3.7606	3.8085	4.1493	4.0392	6.341	6.159	4.8143	4.0627	8.167	8.164	7.4037	7.4028	7.4002
pos_248	Buprenorphine	metab_2525	HMDB0015057;PW_C009368	-	C08007	468.3078	6.5514	pos	M+H, M+Na, M+K	C29H41NO4	63.9	0	-6.47568764178983	52485-79-7	0.0389449502766	8.3763	8.2986	8.3629	8.2006	8.082	8.2128	6.7558	6.7952	6.7572	6.8258	6.9561	6.7359	6.9394	7.0528	8.0193	8.118	7.1586	7.1514	5.7761	5.7221	7.6272	7.5015	5.7042	5.5672	7.5208	7.4922	7.4914
pos_2483	Zedoarol	metab_2529	HMDB0038202	-	C17490	310.1392	2.4479	pos	M+ACN+Na	C15H18O3	0	41	-8.72620978083429	103994-22-5	0.00299062929691	4.7022	4.6582	4.6807	4.5805	4.5896	4.8065	7.4149	7.4506	7.3876	7.3693	7.3464	7.3468	6.3539	6.3546	4.422	4.4699	7.0172	7.0544	7.4604	7.4669	6.6497	6.6344	7.6916	7.6984	7.3643	7.3634	7.3617
pos_2486	A-L-Fucopyranosyl-(1->2)-b-D-galactopyranosyl-(1->2)-D-xylose	metab_2531	HMDB0041222	-	-	476.1987	2.4557	pos	M+NH4	C17H30O14	0	50	2.9279023467430894	130136-27-5	0.0752558659108	2.3224	2.3122	2.3381	2.3131	2.3222	2.3226	5.9261	5.9013	5.1765	5.1585	6.255	6.0381	3.38	2.3546	2.1555	2.2031	3.094	3.073	6.3271	6.4133	5.277	5.5571	6.1544	6.3024	5.3852	5.4434	5.443
pos_2487	N-Acetylcaprolactam	metab_2532	-	-	-	173.1283	2.4636	pos	M+NH4	C8H13NO2	45.9	0	-0.8265095893503579	-	0.00261060522187	4.2665	3.8382	4.4788	3.8532	3.8483	4.2001	6.6857	6.5736	6.7421	6.7167	6.4845	6.4541	4.9171	4.9536	3.6807	3.7286	4.9437	4.7344	5.8904	5.8763	5.8912	5.7989	6.1432	6.1857	6.2219	6.221	6.2232
pos_2491	O-Succinyl-L-homoserine	metab_2537	HMDB0255868	-	C01118	184.0603	2.4793	pos	M+H-2H2O	C8H13NO6	0	52.6	-0.44554967861690203	1492-23-5	0.00867100013265	6.4298	6.5007	6.363	6.3639	6.2922	6.3518	5.4463	5.2164	5.5287	5.5058	5.2049	5.0201	6.1451	6.0603	6.7042	6.7224	5.7511	5.8825	5.7492	5.7182	6.161	6.1448	5.3116	5.3125	5.7635	5.7705	5.7695
pos_2492	Ser Leu	metab_2538	-	-	-	219.1338	2.4793	pos	M+H	C9H18N2O4	51	0	-0.770458779546757	-	0.0060115239042	4.4611	4.2911	4.2345	3.6332	3.7369	4.0808	7.2898	7.44	7.3135	7.3048	7.2785	7.3171	1.0429	2.954	4.4163	4.6158	6.6995	6.7255	7.2749	7.3094	6.0584	6.0569	7.6188	7.6507	7.3498	7.3539	7.3491
pos_2499	Levobunolol	metab_2543	HMDB0015341;PW_C009623	-	C07914	314.1704	2.5031	pos	M+Na	C17H25NO3	0	44.8	-7.60555412130656	47141-42-4	0.0279421770525	4.1822	2.6807	4.312	2.6817	2.6907	2.6912	4.4094	3.699	4.9251	4.7202	4.3565	4.1212	2.7134	2.7232	2.5235	2.5713	5.4769	5.4601	5.3744	5.5052	4.6382	5.018	6.8683	6.8295	6.3698	6.3495	6.3485
pos_25	Val Lys Glu	metab_2544	-	-	-	375.2231	1.0916	pos	M+H, M+K, M+ACN+Na, M+2H	C16H30N4O6	75	0	-1.94310144941884	-	0.0149086104686	3.9232	3.9129	3.9389	3.9139	3.9229	3.9234	6.6221	6.6416	6.6194	6.5763	6.682	6.6736	4.01	3.9555	3.7554	3.8032	5.5419	5.4324	7.1712	7.1879	6.3418	6.4397	7.1004	7.1009	6.6468	6.646	6.6575
pos_2506	Ile Gln	metab_2550	-	-	-	260.1602	2.5347	pos	M+H	C11H21N3O4	66.9	0	-1.26452440504736	-	0.00760841863079	5.0933	5.0831	5.1091	5.084	5.0931	5.0936	7.3573	7.4167	7.2771	7.2744	7.2964	7.3061	5.1158	5.2357	4.9255	4.9734	6.2157	6.2748	7.142	7.2032	6.2113	6.1861	7.4281	7.4395	7.2515	7.2451	7.2497
pos_2507	L-histidinol-phosphate	metab_2551	HMDB0304403	-	C01100	484.1433	2.5426	pos	2M+ACN+H	C6H12N3O4P	0	38.4	-8.166222763295389	-	0.00344489410557	4.4522	4.5927	4.4679	4.6775	4.6922	4.4524	6.2691	6.5438	6.2923	6.2935	6.5378	6.5469	4.4746	4.5494	5.0152	4.3322	5.4049	5.2132	4.5549	4.5669	5.7653	5.707	4.5775	4.5628	6.1082	6.1073	6.1102
pos_2536	Acetyllycopsamine	metab_2579	HMDB0302357	-	C16751	405.1976	2.5982	pos	M+ACN+Na	C17H27NO6	0	39.4	-5.77233214129271	73544-48-6	0.0470407335658	3.6942	3.6839	3.71	4.4217	3.694	3.6944	5.5868	5.8206	5.4707	5.4456	6.0833	6.0594	3.7167	3.7265	5.1235	5.4116	3.657	3.6271	5.3165	5.3327	4.6468	3.8285	6.9544	6.981	5.8495	5.8859	5.8848
pos_2537	Apiosylglucosyl 4-hydroxybenzoate	metab_2580	HMDB0035318	-	-	465.1643	2.5982	pos	M+CH3OH+H	C18H24O12	0	40.5	9.35194822758158	223261-31-2	0.0391701815665	5.0222	5.0119	5.0379	5.0129	5.0219	5.0224	5.0887	5.1078	5.0916	5.0912	5.1337	5.1526	5.0446	5.0545	4.8543	4.9022	4.985	4.955	6.201	6.2057	5.1815	5.1565	7.1224	7.1409	6.196	6.2243	6.1943
pos_2545	PE(P-18:1(9Z)/14:1(9Z))	metab_2588	HMDB0011435	-	-	358.7363	2.6298	pos	M+2Na	C37H70NO7P	0	42.1	7.6089716835170105	-	0.0876318869867	4.8529	4.8427	4.8687	4.8436	4.8527	4.8532	6.3175	6.2403	6.3358	6.3295	6.122	6.139	6.2276	6.1573	4.6851	4.733	4.8158	4.7858	5.8244	5.8006	6.3168	6.3223	5.2958	5.5107	5.924	5.9231	5.8558
pos_2560	Ganglioside GM2 (d18:0/18:0)	metab_2603	HMDB0011897	-	-	704.4191	2.6607	pos	M+H+Na	C68H124N2O26	0	33.3	-1.81660641656698	-	0.0905522171203	2.7726	2.5706	2.9916	2.5715	2.5806	2.581	4.8877	4.833	4.8339	5.5306	4.734	2.7109	5.0562	5.1668	2.4135	2.4612	3.5099	3.8522	2.6833	3.0017	4.2966	4.3995	6.8678	6.8097	5.8198	5.8059	5.8785
pos_2566	Dihydrozeatin	metab_2606	HMDB0012215;MJDBZSJ0000131	-	C02029	254.1608	2.6763	pos	M+CH3OH+H	C10H15N5O	0	52.1	-1.6114072587134098	23599-75-9;37789-32-5	0.00486454477205	7.551	7.6558	7.5507	7.5613	7.5138	7.5296	7.022	6.9353	7.103	7.0671	6.9283	6.9233	7.7643	7.744	8.4772	8.4908	7.6053	7.6433	7.128	7.1085	7.7674	7.7226	7.2007	7.1845	7.3137	7.3107	7.3097
pos_2567	Calystegine B2	metab_2607	HMDB0038594	-	C10851	351.1755	2.6763	pos	2M+H	C7H13NO4	0	56.2	-2.11226560839988	127414-85-1	0.0333608866544	5.2844	5.4245	5.3748	5.2843	5.335	5.6032	4.0443	3.569	4.2786	4.1998	4.5842	4.4463	3.957	3.5158	3.3157	3.3636	4.8974	4.9394	3.5862	3.7683	3.6428	3.6177	7.5452	7.5241	6.366	6.3916	6.3911
pos_2569	Telocinobufagin	metab_2609	HMDB0258793;LMST01130025	-	C17072	447.2079	2.6763	pos	M+2Na-H	C24H34O5	0	49.3	-9.67875944533865	472-26-4	0.0457910779894	4.121	4.1107	4.1368	4.1117	4.1208	4.1212	6.2398	6.1347	6.0154	6.0089	6.2143	6.2095	4.7163	4.5701	3.9532	4.0011	4.0838	4.0998	4.2238	4.4216	4.3169	4.2553	4.2464	4.2317	5.7596	5.7929	5.7582
pos_257	HMDB0240697	metab_2610	-	-	-	440.2766	6.4002	pos	M+H, M+K, M+Na	C20H42NO7P	0	64.5	-1.2001962417819299	-	0.00973030433472	7.5248	7.6149	7.606	7.4622	7.3742	7.5501	6.0414	6.0397	5.8865	6.0744	6.0357	5.9277	5.3004	5.2478	7.4962	7.5515	5.8257	5.8668	5.344	5.0227	6.8712	6.8029	5.3916	5.2667	6.7371	6.7302	6.7294
pos_2571	Myricanol 5-glucoside	metab_2612	HMDB0036525	-	-	534.2394	2.6763	pos	2M+3H2O+2H	C27H36O10	0	34.2	-5.80427814531767	90052-02-1	0.00814726135609	5.3309	6.1056	4.7741	5.4465	4.8943	5.9289	6.7628	6.7893	6.6322	6.6487	6.7558	6.7811	4.849	5.0853	4.3628	4.4107	6.4782	6.288	5.1686	5.1648	5.0871	5.4429	4.6561	5.0491	6.518	6.5171	6.5115
pos_2572	PIPERONYL BUTOXIDE	metab_2613	HMDB0256579	-	C18880	371.2395	2.6841	pos	M+CH3OH+H	C19H30O5	0	36.3	-9.756432049069641	51-03-6	0.170853578597	6.6244	6.5118	6.566	6.4183	6.2544	6.3907	5.2927	5.3373	5.4307	5.3562	5.3714	5.3407	4.4771	4.487	6.3794	6.4388	4.4175	4.3875	4.5574	4.5694	4.614	4.589	4.58	4.5653	4.7085	4.7136	4.5749
pos_2580	Prupaside	metab_2622	HMDB0038951	-	-	585.2494	2.692	pos	M+CH3OH+H	C27H36O12	0	79.4	-8.700886915063549	126882-52-8	0.0232405974258	3.7775	3.7673	3.7933	3.7682	3.7773	3.7778	4.1917	3.8631	3.8638	3.8465	3.889	3.9079	3.8844	3.8099	3.6097	3.6576	5.5518	5.2004	6.8697	6.7568	6.3226	6.1187	6.9994	7.0073	6.2706	6.2885	6.2878
pos_2586	Norepinephrine	metab_2627	HMDB0000216;PW_C000142;MJDBOTE0001316	-	C00547	211.1075	2.7071	pos	M+ACN+H	C8H11NO3	32.2	0	-1.3144257234273202	51-41-2	0.202031982199	5.8223	5.8984	5.8549	5.807	5.7703	5.8419	4.9616	4.8898	5.0489	5.0484	4.6364	4.4374	4.5733	4.0545	5.9796	6.0851	4.3584	4.4338	5.2047	5.1046	5.765	5.782	4.1476	4.1328	4.7103	4.7352	4.8667
pos_2602	Phenylethylamine	metab_2642	HMDB0012275	-	C05332	166.061	2.7304	pos	M+2Na-H	C8H11N	0	54.6	5.91242472949552	64-04-0	0.0816143545829	2.9134	2.9031	2.9291	2.9549	3.0126	2.9136	4.7705	4.7487	4.8222	4.6198	5.0608	4.9789	2.9358	2.9457	2.7458	3.9365	2.8762	2.8463	5.398	5.2766	5.382	5.2417	3.0386	3.0239	4.6829	4.7431	4.6832
pos_2615	Diaminopimelic acid	metab_2653	HMDB0242532;HMDB0001370	-	C00666	173.0919	2.7538	pos	M+H-H2O	C7H14N2O4	0	34.3	-1.02512876094988	583-93-7	0.0165958044672	3.9431	3.9328	3.9588	3.9337	3.9428	3.9433	6.5659	6.4882	6.538	6.525	6.538	6.4988	3.9655	3.9754	3.7752	3.8231	3.9059	3.8759	5.1122	5.4354	4.1024	4.2769	5.7445	5.7746	6.1816	6.1806	6.1935
pos_2620	Doisynoestrol	metab_2659	HMDB0252206	-	C15453	638.3499	2.7538	pos	2M+ACN+H	C19H22O3	0	37.5	3.7593894431435197	15372-34-6	0.0603441702838	4.7402	4.7299	4.7559	4.7308	4.7399	4.7404	4.8066	4.8258	4.8096	4.8091	4.8517	4.8706	4.7626	4.8934	4.5723	4.6202	6.0087	6.0306	6.343	6.3705	6.7775	6.7744	6.4146	6.3687	5.7492	5.7957	5.795
pos_2626	Glu Lys Thr	metab_2663	-	-	-	377.2023	2.7616	pos	M+H	C15H28N4O7	33.6	0	-2.1047929947754898	-	0.00832081593498	4.5262	4.6885	4.5419	5.2969	4.5259	4.5264	6.1767	6.0847	6.0778	6.035	6.0791	6.0471	6.7598	6.7533	4.6745	5.2707	5.8293	5.9192	5.8501	5.9289	6.2144	6.2414	6.5216	6.5189	5.7182	5.7233	5.7164
pos_2630	Zolmitriptan	metab_2668	HMDB0014460	-	C07218	575.339	2.7616	pos	2M+H	C16H21N3O2	0	36.8	8.690914461558	139264-17-8	0.026467666792	4.8167	4.8064	4.8324	4.8073	4.8164	4.8169	7.1636	7.1221	7.1245	7.1319	7.1509	7.1523	5.3712	5.5413	4.6488	4.6967	6.1059	6.2317	5.8232	5.7975	5.0285	4.951	5.6611	5.6698	6.7891	6.7883	6.8085
pos_2637	Val Leu Asn	metab_2674	-	-	-	345.2126	2.7773	pos	M+H	C15H28N4O5	78.1	0	-1.7994470131664395	-	0.0143098450129	5.023	5.0127	5.0388	5.0137	5.0228	5.0232	6.9727	6.9602	7.0125	7.0011	7.0241	7.0503	5.0455	5.2185	4.8552	4.9031	5.3061	5.5028	6.6823	6.6879	6.4335	6.3377	7.3847	7.4078	6.9593	6.9704	6.9697
pos_2639	Bioside	metab_2676	HMDB0302324	-	-	402.1923	2.7773	pos	M+2Na	C38H62O15	0	62.6	-3.5565699674454	-	0.0115499973733	4.9728	4.6703	4.6963	4.861	4.9686	4.6807	4.8956	4.7661	5.1776	4.7495	4.792	4.8109	6.5687	6.5063	4.5127	4.5606	5.5052	5.2322	6.3267	6.4889	5.6085	5.7964	5.8471	5.9822	5.8815	5.8802	5.8722
pos_2644	Araloside S1	metab_2681	HMDB0035497	-	-	623.3247	2.7773	pos	M+2Na	C61H100O23	0	51.2	4.56440153381539	256531-73-4	0.0336903066017	5.4638	5.3615	5.773	5.2392	5.7631	5.2409	4.7007	4.7198	4.7036	4.7032	4.7457	4.7646	5.8489	5.9604	4.4663	4.5142	7.6173	7.5509	6.5292	6.6603	5.7704	6.1305	4.7596	4.9466	6.3126	6.337	6.3113
pos_2645	(S)-Reticuline	metab_2682	HMDB0003601	-	C02105	681.319	2.7773	pos	2M+Na	C19H23NO4	0	45.1	6.6502494835598895	485-19-8	0.0265919952197	4.0802	4.8698	5.0111	5.1748	5.0026	4.9679	6.0083	6.0006	6.1227	5.991	5.7346	5.7238	7.6619	7.6291	5.1185	3.9602	7.8453	7.848	6.9238	6.9331	7.0988	7.0744	5.2747	5.5881	7.0284	7.0445	7.051
pos_2646	Annomuricatin B	metab_2683	HMDB0303182	-	-	803.3774	2.7773	pos	M+ACN+Na	C35H49N9O9	0	45.6	-5.01181322641338	-	0.0360185468543	5.5429	5.5326	5.5587	5.5336	5.5427	5.5431	5.6094	5.6285	5.6123	5.6119	5.6544	5.6733	7.2178	7.1135	5.3751	5.423	5.8365	5.4758	7.124	7.1487	6.2934	6.5292	7.0222	6.9926	6.4748	6.5007	6.4731
pos_2647	Aminocaproic acid	metab_2684	HMDB0001901;PW_C001268	-	C02378	173.1282	2.7848	pos	M+ACN+H	C6H13NO2	0	43.7	-1.8462633353303701	60-32-2	0.0100187801344	4.2983	4.0807	3.7831	3.9523	4.6798	3.7676	4.408	5.1711	5.2257	5.1928	5.2608	5.2455	5.3596	5.2668	5.0291	4.3079	4.2134	3.8113	5.8343	5.4126	5.9374	6.1178	5.7524	5.8281	5.3081	5.3147	5.3065
pos_2656	Valylisoleucine	metab_2692	HMDB0029130	-	-	213.1595	2.7927	pos	M+H-H2O	C11H22N2O3	0	42.9	-1.00480896535958	20556-14-3	0.0114006341394	5.0339	5.0919	5.2354	4.2265	4.5781	4.9074	6.7163	6.738	6.7327	6.7241	6.6796	6.7077	4.0215	4.0314	3.8312	3.8791	5.9315	5.9807	6.1049	6.1063	4.1584	5.1913	6.0287	6.0436	6.4758	6.4834	6.4741
pos_2657	Aspartame	metab_2693	HMDB0001894;MJDBOTE0001640	-	C11045	295.1284	2.7927	pos	M+H	C14H18N2O5	54.9	0	-1.64608461437314	22839-47-0	0.00968012216416	4.2857	4.2755	4.3015	4.2764	4.2855	4.286	5.4396	5.5417	5.5072	5.4359	5.4066	5.3672	4.3082	4.3181	4.1179	4.1658	4.9876	4.5286	6.6254	6.6253	6.1561	6.1256	6.3965	6.4372	6.0459	6.0451	6.0527
pos_2659	Benzene	metab_2694	HMDB0001505	-	C01407	79.0547	2.8005	pos	M+H	C6H6	0	50.8	6.2227282425046395	71-43-2	0.0137832388824	3.2436	3.2333	3.2593	3.2343	3.378	4.2363	3.8185	4.034	4.2488	4.3845	4.2682	4.5419	5.2594	5.1972	3.0759	3.1237	5.1384	5.1675	5.3245	5.3245	5.3028	5.2828	5.3371	5.3856	5.083	5.0928	5.0819
pos_2664	Ile Pro Gln	metab_2700	-	-	-	357.2126	2.8081	pos	M+H	C16H28N4O5	90.4	0	-1.9103367621291798	-	0.0252988501206	5.9869	6.218	6.0617	6.0138	6.0695	6.185	7.8802	7.8647	7.9482	7.8954	7.8656	7.8895	6.005	5.9546	5.3339	4.5904	6.5627	6.6476	7.6918	7.6738	7.2382	7.2614	7.6422	7.6761	7.6683	7.6864	7.6668
pos_2667	Fevicordin B 2-gentiobioside	metab_2703	HMDB0035296	-	-	833.3879	2.8081	pos	M+H-2H2O	C43H64O18	0	65.2	-8.67108944001976	151589-22-9	0.0145325072808	5.4949	5.4846	5.5107	5.4856	5.4947	5.4951	7.338	7.2871	7.2421	7.2221	7.3428	7.3528	5.5174	5.5272	5.3271	5.375	5.4577	5.4278	5.5977	5.6097	5.6543	5.6292	5.6203	5.6056	6.9089	6.9079	6.9193
pos_2670	Henatinib	metab_2707	HMDB0253087	-	-	510.255	2.8159	pos	M+ACN+H	C25H29FN4O4	0	40.3	8.29293879079686	-	0.0352048059184	6.0478	6.1336	6.1336	5.9092	6.0143	6.1366	5.7419	5.2625	5.8383	5.7867	5.7539	5.8232	4.562	4.5719	4.3717	4.4196	6.101	5.8673	6.4732	6.3686	7.405	7.5867	6.4544	6.5207	6.2839	6.2805	6.2556
pos_2672	3-Methyl-1-phenyl-1-butanone	metab_2709	-	-	-	163.1116	2.8234	pos	M+H	C11H14O	79.8	0	-0.819461850840528	-	0.0118763647601	3.3495	4.0434	3.4496	3.7055	3.4362	3.638	4.9521	5.202	5.1718	5.1781	5.2144	5.3379	5.9107	5.8939	3.71	3.9703	5.7946	5.7974	5.9548	5.9843	5.9664	5.9099	5.9144	5.9013	5.7305	5.7397	5.7392
pos_2673	PE(LTE4/DiMe(9,3))	metab_2710	HMDB0284997	-	-	468.2466	2.8234	pos	M+H+Na	C46H77N2O12PS	0	43.1	3.47654982581558	-	0.0232904266384	5.5725	6.9294	6.1508	6.3347	6.3666	6.804	4.014	4.0332	4.017	4.0165	4.0591	4.0779	3.97	3.9799	3.7798	3.8276	5.2413	5.1002	4.8486	4.0623	5.2907	5.3761	5.4671	5.2902	4.0695	4.0697	4.087
pos_2675	Dopamine	metab_2711	PW_C000052;HMDB0000073;MJDBSJD0000070	-	C03758	136.0756	2.8391	pos	M+H-H2O	C8H11NO2	80	0	-0.7524012400652359	51-61-6;62-31-7	0.0192097129688	5.555	5.6151	5.451	5.4422	5.4354	5.4935	6.2812	6.3267	6.3901	6.2992	6.3622	6.4826	6.0978	5.9633	5.5378	5.6158	5.7682	5.7138	6.6252	6.518	6.1588	6.2526	6.8121	6.7731	6.5139	6.5278	6.5129
pos_2676	PE(TXB2/14:0)	metab_2712	HMDB0260609	-	-	400.738	2.8391	pos	M+H+Na	C39H72NO12P	0	39.9	0.430090002171553	-	0.0927899934889	5.5922	6.4816	5.7664	6.0011	5.8692	6.2883	6.188	6.2421	6.4035	6.3722	6.2631	6.6449	4.583	4.5928	4.3927	4.4406	4.5233	4.4934	4.6633	4.6753	4.7199	4.818	4.6859	4.849	5.9162	5.985	5.9175
pos_2678	6-Hydroxy-5,7-dimethyl-2-methylamino-4-(3-pyridylmethyl)benzothiazole	metab_2713	HMDB0251659	-	C11593	317.145	2.8468	pos	M+NH4	C16H17N3OS	0	42.3	6.38466043442584	-	0.263490055605	3.9409	3.9306	4.2825	3.993	3.9406	3.9411	4.0073	4.0264	4.0102	4.0098	4.0523	4.0712	6.0749	5.8923	3.773	3.8209	3.9037	3.8737	5.4381	5.694	4.1002	5.5717	5.7297	5.4022	4.8327	5.0176	4.8285
pos_268	PC(10:0/0:0)	metab_2715	LMGP01050005;HMDB0003752	-	-	412.2453	6.2575	pos	M+H, M+CH3OH+H, M+Na	C18H38NO7P	38.4	0	-1.28968008024767	22248-63-1	0.0161192395418	7.1765	7.1936	7.1495	7.0645	6.946	7.104	4.8758	3.9237	4.9613	4.9243	4.5227	4.5042	5.769	5.7752	7.4406	7.4322	5.7334	5.7495	5.8393	5.8201	6.6106	6.5187	5.5291	5.3319	6.4245	6.4235	6.4119
pos_2680	5-Hydroxy-L-tryptophan	metab_2716	HMDB0000472;PW_C000358	-	C00643	221.0918	2.8546	pos	M+H	C11H12N2O3	0	85.5	-1.00429564047481	4350-09-8	0.165878652927	3.8364	5.2037	4.005	4.6194	3.8362	4.8623	4.5033	3.9315	3.9058	3.9054	4.5306	4.2969	5.8777	5.6886	3.6686	3.7165	5.4048	4.0856	5.5968	5.8648	5.795	5.6818	5.7087	5.4955	5.1301	5.2397	5.1111
pos_2683	Methyldopa	metab_2718	HMDB0011754;HMDB0251525;MJDBOTE0001405	-	C07194	212.0915	2.8624	pos	M+H	C10H13NO4	50.3	0	-1.0370435144105	555-30-6	0.0453555718773	5.1342	5.1815	5.2781	4.771	5.1166	4.9153	5.8172	5.8993	5.9736	5.8801	5.7933	5.9834	4.3471	3.939	5.6507	5.6621	4.4961	4.0843	5.7384	5.5169	5.7272	5.7348	5.5249	5.5529	6.0081	6.0429	6.0424
pos_2684	Glu Ile Ala	metab_2719	-	-	-	332.1809	2.8624	pos	M+H	C14H25N3O6	53.8	0	-2.03724009261963	-	0.0299440635089	5.7089	5.9425	5.8447	5.7751	5.7677	5.808	6.636	6.6961	6.7283	6.5993	6.7845	6.9215	4.0525	4.2509	4.8998	4.8757	4.5864	4.3789	5.6073	5.6299	5.679	5.5619	5.7673	5.9662	6.5626	6.5841	6.561
pos_2685	2-[11-[3-(Dimethylamino)propylidene]-6H-benzo[c][1]benzoxepin-2-yl]acetic acid	metab_2720	HMDB0251160	-	-	360.1586	2.8624	pos	M+Na	C21H23NO3	0	31.4	4.73350990005397	-	0.0377805216145	4.8739	4.8637	4.8897	4.8646	4.8737	4.8742	5.5514	5.6306	5.7724	5.6381	5.4141	5.6075	4.8964	4.9063	4.7061	4.754	4.8368	4.8068	4.9767	4.9887	5.0333	5.0083	4.9993	4.9846	4.9959	4.9976	5.0248
pos_2686	PGP(18:1(9Z)-O(12,13)/i-18:0)	metab_2721	HMDB0275467	-	-	458.242	2.8624	pos	M+2Na	C42H80O14P2	0	62.4	3.6378889606463294	-	0.177688583014	7.042	7.0792	7.0804	7.0028	6.9484	7.022	5.3585	5.8467	6.0807	5.5173	5.6106	6.2661	6.1644	5.7303	6.3213	6.3379	5.8019	6.0006	6.3718	5.8328	6.1954	6.4015	5.7984	5.1165	6.1359	6.2642	6.1365
pos_2692	Pro Asn	metab_2728	-	-	-	230.1133	2.878	pos	M+H	C9H15N3O4	65.5	0	-1.01159209296996	-	0.0631181091876	3.8057	3.7954	3.8214	3.7963	3.8054	3.8059	5.8242	5.8215	5.821	5.7374	5.98	6.0123	3.8281	3.838	4.4925	4.0131	3.7685	3.7385	3.9084	4.3506	3.965	3.94	5.2967	4.781	5.6381	5.6372	5.5892
pos_2697	Cisapride	metab_2732	HMDB0014742	-	C06910	448.1821	2.878	pos	M+H-H2O	C23H29ClFN3O4	0	35.5	4.968613933850151	81098-60-4	0.0617146465845	3.7141	5.9829	5.1833	5.7773	4.8847	5.7302	3.7805	3.7996	3.7834	3.783	3.8255	3.8444	3.7365	3.7464	5.4064	5.3537	3.6769	3.6469	6.3556	6.2654	3.8734	3.8484	6.4395	6.2006	5.9133	5.9583	5.9119
pos_2698	Lucidenic acid D2	metab_2733	HMDB0036435	-	-	497.2534	2.878	pos	M+H-H2O	C29H38O8	0	62.9	0.0517183900225389	98665-16-8	0.00340214011792	3.5811	3.5709	4.7831	3.5718	3.5809	3.5814	4.818	4.7404	5.33	5.1515	3.6926	5.07	6.3371	6.2083	3.4133	3.4612	6.3197	6.3549	5.7458	5.3271	5.7367	5.8717	3.7065	3.6918	5.6175	5.6166	5.6195
pos_2699	Milbemycin alpha10	metab_2734	HMDB0254730;HMDB0242623;HMDB0254722;HMDB0254721	-	-	634.3404	2.878	pos	M+H-H2O	C37H49NO9	0	31.3	4.522579810605411	-	0.026539710977	6.5025	6.4642	6.48	6.386	6.2966	6.5246	7.8535	7.8839	7.9888	7.9006	7.9109	7.9695	6.7047	6.6162	6.129	6.1769	7.4339	7.4581	7.8435	7.765	7.0892	7.1121	7.8451	7.7296	7.7846	7.8035	7.7829
pos_2700	Glycyl-prolyl-arginyl-valyl-valyl-glutamic acid	metab_2737	HMDB0252831	-	-	700.3399	2.878	pos	M+2Na-H	C28H49N9O9	0	50.1	5.2075938371545	-	0.0327679533101	3.5769	5.5404	5.7084	5.5547	5.6639	5.391	3.6433	5.3092	6.0001	5.4314	5.496	5.8006	4.1968	3.6092	3.4091	3.4569	3.5397	3.5097	6.4872	6.3095	7.7901	7.79	5.8772	5.6439	6.3899	6.4134	6.3882
pos_2706	Beta-Alanine	metab_2743	PW_C000040;HMDB0000056;MJDBOTE0000512	-	C00099	90.0554	2.8935	pos	M+H	C3H7NO2	53.5	0	5.0992530598597305	107-95-9	0.0556673273274	5.7414	5.7414	5.7403	5.7144	5.6869	5.7061	3.4727	4.2131	3.4756	3.4752	3.9804	3.8318	5.0404	5.1572	5.9141	5.9586	4.1612	3.7465	4.3948	4.1635	5.3814	5.3848	4.6864	4.7711	4.9164	4.9152	4.957
pos_2712	6,7-Didehydrofevicordin F 3-[glucosyl-(1->6)-glucoside]	metab_2749	HMDB0036337	-	-	424.1864	2.9012	pos	M+H+Na	C41H60O17	0	44.7	-8.09837137777521	178062-90-3	0.105705238041	4.1093	4.099	4.1251	4.1	4.1091	4.1095	5.3737	5.8919	5.9255	6.1509	6.4582	6.7079	4.1318	4.1416	3.9415	3.9894	4.0721	4.0422	4.2121	4.2241	4.2687	4.2436	4.372	4.22	5.2169	5.2186	5.2951
pos_2713	PC(PGF2alpha/18:2(9Z,12Z))	metab_2750	HMDB0286549	-	-	450.7682	2.9012	pos	M+2Na	C46H82NO11P	0	54.4	-5.381190035451668	-	0.0109388721354	3.7444	3.7341	3.7601	3.7351	3.7441	3.7446	4.2981	4.7822	4.7584	4.5231	3.8559	5.0086	5.6916	5.6334	3.5766	3.6245	6.0371	5.981	6.3828	6.2534	5.24	5.446	3.8698	3.855	5.496	5.5047	5.5037
pos_2717	Ala Leu	metab_2752	-	-	-	203.1389	2.9091	pos	M+H	C9H18N2O3	61.8	0	-0.753953818723499	-	0.00707565757103	5.5385	5.5795	5.5017	5.3904	5.3633	5.5138	6.3826	6.5154	6.4723	6.442	6.6388	6.6878	5.6255	5.671	4.4093	4.4126	6.5632	6.5973	7.2123	7.1696	6.8409	6.7868	6.7817	6.681	6.9351	6.94	6.9408
pos_2722	PS(18:1(9Z)/15:0)	metab_2757	LMGP03010325;PW_C060810;HMDB0112409	-	C02737	396.7396	2.9091	pos	M+2Na	C39H74NO10P	0	67.2	-5.7858191197499	-	0.00725811686651	4.2735	4.3654	4.3521	4.2642	4.2732	4.2737	4.34	4.3591	4.3429	4.3425	4.7109	4.5554	7.1017	7.0684	4.1057	4.1536	7.1639	7.1853	6.6528	6.5793	5.7673	5.9173	6.6777	6.352	6.6165	6.6116	6.6107
pos_2724	Validamycin A	metab_2759	HMDB0036592	-	C12112	561.2286	2.9091	pos	M+ACN+Na	C20H35NO13	0	73.6	4.08937031058504	37248-47-8	0.0516360402275	5.3829	5.2284	5.5706	5.4176	5.4467	5.6419	6.516	6.5238	6.5473	6.552	6.4476	6.4188	5.4538	4.8914	5.8305	5.3532	4.8218	4.7919	6.2593	6.1542	5.8722	5.8781	5.5088	5.358	6.284	6.3219	6.2832
pos_2728	Thr Leu	metab_2763	-	-	-	233.1494	2.925	pos	M+H	C10H20N2O4	82	0	-0.8028601762011871	-	0.00332156059234	5.6361	5.6928	5.5281	5.5289	5.5139	5.6848	7.6422	7.6956	7.7114	7.6808	7.6678	7.6989	5.9325	5.8976	5.4654	5.3722	5.8215	5.8171	7.8331	7.798	7.3844	7.3425	7.5374	7.4227	7.6283	7.6302	7.6274
pos_2730	(R)-1-O-[b-D-Apiofuranosyl-(1->2)-b-D-glucopyranoside]-1,3-octanediol	metab_2766	HMDB0032798	-	-	450.2795	2.925	pos	2M+3H2O+2H	C21H40O9	0	52.6	1.61906095731596	-	0.080757907464	4.6843	4.0277	4.0537	4.0286	4.2112	4.0382	5.3427	5.4836	5.3798	5.2487	5.1306	5.6891	6.0236	5.9275	3.8701	3.918	6.1545	6.2036	6.1423	6.1216	5.8597	5.7141	5.5844	5.1839	6.0465	5.9836	6.0453
pos_2748	PC(20:3(8Z,11Z,14Z)-2OH(5,6)/2:0)	metab_2782	HMDB0288845	-	-	664.314	2.9481	pos	M+2Na-H	C30H54NO10P	0	60.2	-9.13199193315723	-	0.00792660362374	5.4004	5.3901	5.4162	5.3911	5.4002	5.4006	7.3565	7.4079	7.4197	7.3817	7.3546	7.4427	5.8969	5.7408	5.2326	5.2804	5.3632	5.3332	5.7103	5.9008	5.7979	5.5347	5.5258	5.5111	7.144	7.1503	7.1495
pos_2752	Cryptophycin 52	metab_2786	HMDB0250550	-	-	633.2718	2.956	pos	M+H-2H2O	C36H45ClN2O8	0	52.6	-1.23407019191455	-	0.0556434710191	6.5382	6.5945	6.5627	6.5154	6.4476	6.5721	6.373	6.3927	6.409	6.3947	6.4756	6.5947	4.4374	4.4473	4.2471	4.295	4.3778	4.3478	4.5177	4.5297	4.5743	5.2565	4.5403	5.0176	6.2146	6.2572	6.2571
pos_2753	Furfural	metab_2787	HMDB0032914	-	C14279	97.0288	2.9639	pos	M+H	C5H4O2	63.6	0	4.19398202066648	98-01-1	0.0303061349502	6.9745	7.1632	7.0557	7.1286	7.1358	7.0971	5.4467	5.6043	5.5637	5.52	5.4975	5.6078	6.2915	6.1962	7.3272	7.2179	5.9252	5.8266	5.7632	5.7699	6.4918	6.5813	5.2569	5.2337	5.991	6.0126	5.9891
pos_2765	Tyr Tyr	metab_2798	-	-	-	345.1439	2.9797	pos	M+H	C18H20N2O5	71.7	0	-1.68827958167153	-	0.00958451423031	4.2423	4.232	4.258	4.233	4.242	4.2425	6.4868	6.5192	6.3801	6.332	6.4383	6.527	4.3975	4.2818	4.0744	4.1223	4.969	4.9358	6.2574	6.2694	4.4753	4.3766	6.0783	5.9947	6.3092	6.3168	6.316
pos_277	5-Azanonane deriv.	metab_2803	HMDB0249975	-	-	602.3518	6.1856	pos	M+Na, M+2Na-H, M+K	C29H49N5O7	0	37	-1.0157125361458101	-	0.0143494619344	6.304	6.7819	6.4779	6.5564	6.4224	6.7314	5.8331	5.6677	5.8133	5.8597	5.7222	5.8306	6.4828	6.5442	5.3427	5.3906	6.4607	6.191	6.1325	6.3163	6.7312	6.4902	5.8307	5.6212	6.016	6.0152	6.0048
pos_2771	PGP(PGE2/a-25:0)	metab_2805	HMDB0274706	-	-	535.2912	2.9876	pos	M+2Na	C51H94O16P2	0	54.3	2.1356630145423896	-	0.064108437746	5.1031	5.0928	5.1188	5.0937	5.1028	5.1033	5.4875	5.4713	5.3823	5.172	5.3555	5.5608	6.6766	6.5013	4.9352	4.9831	5.7852	5.8085	6.4338	6.512	6.9555	6.9608	5.2284	5.2137	5.5978	5.6435	5.5946
pos_2776	Hypoglycin B	metab_2810	HMDB0029428	-	C08280	334.1391	3.0035	pos	M+ACN+Na	C12H18N2O5	0	68.7	6.59517222230685	502-37-4	0.039356861481	4.2051	4.1948	4.2208	4.1957	4.2048	4.2053	4.2715	4.2906	4.2744	4.274	4.3165	4.3354	4.2275	4.2374	4.2951	4.4672	4.1679	4.1379	6.0471	5.9973	5.4279	5.3659	6.4558	6.4273	5.5827	5.554	5.5529
pos_2778	APGPR Enterostatin	metab_2812	HMDB0006117	-	-	519.2661	3.0035	pos	M+Na	C21H36N8O6	0	59.7	2.25201773563019	117830-79-2	0.0924181043537	2.892	2.8818	2.9078	2.8827	2.8918	2.8923	2.9584	2.9775	2.9613	4.6541	3.0034	3.0223	2.9145	2.9243	2.7245	2.7723	4.6111	4.4994	4.6788	4.6205	5.1136	4.2324	6.5877	6.5101	5.3353	5.3389	5.4049
pos_2788	Alpha-[3-[(Hydroxymethyl)nitrosoamino]propyl]-3-pyridinemethanol	metab_2822	HMDB0062444	-	C19580	492.2547	3.0189	pos	2M+ACN+H	C10H15N3O3	0	57.2	-3.96822005675441	-	0.0247692861504	4.2246	4.2143	4.2403	4.2152	4.2243	4.2248	4.291	4.6056	4.294	4.3757	4.3361	4.3549	4.6129	4.2569	4.0567	4.1046	4.1874	4.1574	5.6957	5.0325	6.194	5.7568	6.9081	6.8689	5.9417	5.9235	5.9229
pos_2790	Vamorolone	metab_2824	HMDB0259760	-	-	735.3871	3.0189	pos	2M+Na	C22H28O4	0	49.1	0.548700832585345	-	0.00800296888753	5.2104	5.228	5.0741	5.0696	5.0719	5.2377	7.411	7.4041	7.4113	7.4336	7.5775	7.5735	5.7167	5.7608	4.6093	4.6572	4.74	4.71	5.4237	5.5574	4.9365	5.4081	4.9026	4.8878	7.1688	7.1738	7.1671
pos_2791	S-(9-hydroxy-PGA2)-glutathione	metab_2825	HMDB0013060	-	-	676.3501	3.0268	pos	M+CH3OH+H	C30H49N3O10S	0	69.4	4.202559707144252	-	0.014948606941	3.0206	3.0103	3.0363	3.0112	3.0203	3.0208	6.8324	6.8457	6.6645	6.6487	6.9547	6.941	5.6484	5.4985	6.1109	6.2013	5.821	5.6994	3.1232	3.1352	4.579	4.436	3.1459	3.1311	6.4729	6.4845	6.4838
pos_2793	Pro Gln Lys	metab_2827	-	-	-	372.2233	3.0347	pos	M+H	C16H29N5O5	81.8	0	-2.26903025037923	-	0.0351424010029	2.0271	2.017	2.0427	2.0179	2.0269	2.0274	2.093	2.112	2.0959	2.0955	2.1377	3.0796	5.0818	5.6544	1.8612	1.9085	6.1359	6.1663	5.6472	5.7021	5.7483	5.5075	5.0687	5.084	5.5539	5.5379	5.5684
pos_2802	Lyciumin B	metab_2835	HMDB0038673	-	-	914.4091	3.0503	pos	M+NH4	C44H52N10O11	0	70.9	-7.16054188213972	125756-66-3	0.0735696413777	6.3667	6.3564	6.3824	6.3574	6.3664	6.3669	6.4331	6.4523	6.4361	6.4356	6.4782	6.4971	7.0572	7.0937	6.1988	6.2467	6.3295	6.2995	7.0639	7.0831	7.0343	7.0005	6.7824	6.7385	6.5425	6.4898	6.4869
pos_2805	Abscisic alcohol	metab_2838	HMDB0039635	-	C13456	314.1705	3.0663	pos	M+ACN+Na	C15H22O3	0	49	-8.54986673489812	113472-20-1	0.0574681159819	4.5191	4.5088	4.5349	4.5098	4.5189	4.5193	4.6363	4.7019	4.691	4.6957	6.0488	6.1917	4.5416	4.5515	4.3513	4.3992	5.9993	6.0033	4.6219	4.6339	4.6785	4.6534	5.582	5.4051	5.5796	5.5783	5.535
pos_2812	Pantetheine	metab_2845	PW_C001887;HMDB0003426	-	C00831	320.1632	3.0742	pos	M+ACN+H	C11H22N2O4S	0	39.2	-2.22981890608855	496-65-1	0.0154714778662	4.1118	3.7397	3.7658	4.2119	4.0209	3.7502	5.6856	5.6636	5.4918	5.5569	5.7839	5.7793	3.7725	3.7823	3.5822	3.6301	3.7128	3.6829	6.1675	6.1057	4.8005	5.1464	6.6827	6.66	6.094	6.0828	6.082
pos_2813	Glu Asp Ile	metab_2846	-	-	-	376.171	3.0742	pos	M+H	C15H25N3O8	67.2	0	-1.29508431946024	-	0.0332302551389	5.0636	4.7871	4.9318	4.8507	4.8289	4.7258	3.6241	3.5818	3.2539	3.4963	3.8964	3.755	4.4617	4.2468	3.0169	3.0647	3.1635	3.4045	4.9925	4.9105	3.3809	3.8507	6.9311	7.1086	5.6883	5.7067	5.6784
pos_2817	1-(beta-D-Glucopyranosyloxy)-3-octanone	metab_2850	HMDB0031315	-	-	339.2022	3.0822	pos	M+CH3OH+H	C14H26O7	0	32.7	2.65367951744562	194919-40-9	0.0416470600451	4.2078	4.1975	4.2235	4.1985	4.2075	4.208	4.2743	4.2934	4.2772	4.2768	4.3193	4.3382	4.2303	4.2401	4.04	4.0879	4.1706	4.1406	5.5307	5.6725	6.2399	6.4785	6.66	6.6642	5.8041	5.7736	5.7727
pos_2818	Epothilone B	metab_2851	HMDB0251874;LMPK04000041	-	C12154	525.3025	3.0822	pos	M+NH4	C27H41NO6S	0	61.7	6.3205242878728605	152044-54-7	0.0156738633597	4.8876	5.7033	4.8548	5.108	5.7583	4.8387	5.7819	5.842	5.7209	5.7201	4.9509	5.5812	6.9135	6.9307	4.6706	4.7185	6.7028	6.5932	6.7491	6.7376	6.2429	6.0932	7.6726	7.6561	6.9657	6.9648	6.9534
pos_2827	PI(PGJ2/22:6(4Z,7Z,10Z,13Z,16Z,19Z))	metab_2860	HMDB0278346	-	-	481.258	3.0982	pos	M+2H	C51H77O15P	0	66.8	1.5108363755698402	-	0.0148088215134	4.3486	4.3383	4.3643	4.3392	4.3483	4.3488	7.3326	7.3519	7.3369	7.3397	7.2518	7.2724	5.779	5.6034	5.1648	5.4743	6.4173	6.3008	5.8102	5.9384	5.9749	5.9062	5.0385	5.041	6.9829	6.982	6.9713
pos_2831	Theasapogenol A	metab_2864	HMDB0034519	-	-	265.1761	3.1062	pos	M+H+Na	C30H50O6	0	37.1	-9.957872953272561	13844-22-9	0.0134528409138	5.611	5.5846	5.5983	5.4697	5.5042	5.4933	6.8126	6.8156	6.6654	6.6672	6.7354	6.7138	5.1663	5.1722	4.972	5.0199	5.3229	5.4432	5.4115	5.5931	5.9202	5.7646	5.2652	5.2505	6.3699	6.359	6.3682
pos_284	L-Proline, 1-(N-((3-((propylamino)carbonyl)oxiranyl)carbonyl)-L-isoleucyl)-, (2S-trans)-	metab_2873	HMDB0249520	-	-	384.2139	6.0741	pos	M+H, M+K, M+Na	C18H29N3O6	0	61.3	2.6366867236322404	-	0.00103845017829	7.1164	7.0567	7.0865	7.0063	6.9796	7.0059	3.6524	3.6715	3.6553	3.6549	3.6974	3.7163	3.7535	3.9524	7.8139	7.8276	5.8377	5.8342	4.4739	4.6411	6.4956	6.4561	4.5082	4.5829	6.1396	6.1388	6.1391
pos_2853	Candicine	metab_2885	HMDB0303388	-	C10575	244.1541	3.13	pos	M+ACN+Na	C11H18NO+	0	37	-2.8585571673876298	6656-13-9	0.0149429084995	7.0287	7.029	7.0152	6.9567	6.8731	6.9755	5.6142	5.6218	5.7693	5.6402	5.6169	5.6861	6.3359	6.3439	7.23	7.2667	5.8119	5.9175	6.0129	5.9957	6.5793	6.5082	5.7841	5.695	6.037	6.0495	6.0462
pos_2860	Dulcoside A	metab_2892	LMPR01040131;HMDB0036708	-	-	806.4242	3.13	pos	M+NH4	C38H60O17	0	74.1	9.31962356126024	64432-06-0	0.014346919253	5.0779	4.7319	4.7579	4.7329	5.0278	5.1025	6.3261	6.5121	6.3178	6.2501	6.5664	6.6498	4.7646	4.7745	4.5743	4.6222	4.705	4.675	4.8449	4.857	4.9015	4.8765	4.8676	4.8528	6.1888	6.1835	6.1763
pos_2865	Tobramycin	metab_2896	PW_C009161;HMDB0014822	-	C00397	531.277	3.1377	pos	M+ACN+Na	C18H37N5O9	0	57.8	4.4198978669537015	32986-56-4	0.0759472638186	4.7823	5.545	5.0379	5.2903	4.9453	5.4598	6.162	6.2188	6.1025	6.065	6.2204	6.3399	5.4384	5.4094	4.6145	4.6624	5.0741	5.1124	4.8851	4.8971	6.2893	6.3114	4.9077	4.893	5.9142	5.8597	5.8569
pos_2868	Apomine	metab_2899	HMDB0248525	-	-	282.1681	3.1457	pos	M+2H	C28H52O7P2	0	47	5.12459306309104	-	0.0183011509814	5.8033	5.7867	5.8392	5.7383	5.6427	5.7986	5.9334	5.9564	6.0532	6.0568	5.761	5.6945	5.483	5.4928	5.2926	5.3405	5.4233	5.3933	5.5633	5.5753	5.6199	5.5948	5.5859	5.5712	5.5961	5.5815	5.5945
pos_2883	4-(Dimethylamino)benzaldehyde	metab_2911	HMDB0246303	-	-	191.1176	3.1688	pos	M+ACN+H	C9H11NO	0	57.6	-1.7461134320178702	-	0.0609458239282	4.1124	4.1022	4.1282	4.1031	4.1122	4.1127	5.4364	5.4716	5.5427	5.4773	5.2561	5.3975	4.1349	4.1448	3.9446	3.9925	4.0753	4.1717	4.2152	4.2272	4.2718	4.2467	4.2378	4.2231	5.1187	5.1662	5.1646
pos_2885	Leucyl-Glycine	metab_2913	HMDB0028929	-	-	440.2496	3.1688	pos	2M+ACN+Na	C8H16N2O3	0	41.2	4.45714374961608	-	0.0186230151982	5.6355	5.624	5.7044	5.6388	5.4931	5.5378	5.5218	5.7201	5.6256	5.7792	5.4362	5.7452	2.7931	4.3655	5.6262	5.5464	4.4492	4.8959	7.083	7.0923	7.2578	7.2367	7.1889	7.171	6.6129	6.6117	6.5983
pos_2886	Mascaroside	metab_2914	HMDB0035603	-	C09132	547.2128	3.1688	pos	M+Na	C26H36O11	0	36.1	-4.11028900800234	55465-97-9	0.0168723487231	7.0803	7.257	7.2133	7.2079	7.1823	7.2435	4.9487	5.4213	4.9516	4.9512	5.5371	5.2028	7.9478	7.9245	7.0628	6.8914	7.5789	7.5539	7.4515	7.507	7.8249	7.8771	6.9108	6.8626	7.306	7.3191	7.3184
pos_2892	Quinaprilat	metab_2920	PW_C022737;HMDB0042005	-	C21540	862.3965	3.1768	pos	2M+ACN+H	C23H26N2O5	0	52	-6.90890807062365	82768-85-2;85441-60-7	0.00434311286672	5.1992	5.5205	5.1524	4.9739	5.1972	5.6861	5.0497	5.0688	5.0526	5.0522	5.0947	5.1136	6.7592	6.7047	4.8154	4.8633	6.5277	5.9248	6.633	6.9228	7.5897	7.0348	6.3867	5.8553	6.2543	6.2534	6.2507
pos_2893	PGP(i-16:0/18:1(9Z)-O(12,13))	metab_2921	HMDB0275258	-	-	444.2232	3.1848	pos	M+2Na	C40H76O14P2	0	39.9	-3.73990374810341	-	0.0334111702621	6.8487	5.2409	6.5923	6.6183	6.4785	6.2219	4.7382	4.7573	5.2356	5.1167	4.7833	5.0556	4.6942	4.7041	4.5039	4.5518	4.6346	4.6046	6.3951	6.3588	5.1568	5.5232	6.3208	6.2154	5.8975	5.8969	5.8718
pos_2897	Glucosyl (E)-2,6-Dimethyl-2,5-heptadienoate	metab_2924	HMDB0035136	-	-	633.308	3.1848	pos	2M+H	C15H24O7	0	45.1	-5.83188805289395	261949-43-3	0.00708861226507	5.502	4.908	5.3338	4.909	5.4804	4.9185	5.853	5.7609	4.9891	5.6227	5.3199	5.7742	4.9408	4.9506	4.7505	4.7984	4.8811	4.8512	6.6202	6.659	6.2957	6.268	6.6839	6.6586	5.9879	5.982	5.9862
pos_2898	Val Gln Val	metab_2925	-	-	-	345.2127	3.1928	pos	M+H	C15H28N4O5	85.3	0	-1.5512081772823199	-	0.0162269097992	5.4865	5.4763	5.5023	5.4772	5.4863	5.4868	5.8191	5.6218	5.5612	5.8378	6.1327	5.9412	5.509	5.5189	5.3187	5.3666	5.4493	5.4194	6.68	6.6909	5.6997	5.6208	6.5948	6.5509	6.0095	5.9965	6.0079
pos_2902	6-allyl-8b-Carboxy-ergoline	metab_2930	HMDB0060782	-	-	656.324	3.1928	pos	2M+ACN+Na	C18H20N2O2	0	32.3	5.4838163664388	-	0.00765409656286	6.4534	6.4825	6.496	6.3802	6.5202	6.6268	7.7054	7.6977	7.5108	7.5364	7.8375	7.8288	6.6246	6.4129	6.1807	5.0464	4.9645	4.9345	5.1044	5.1164	5.161	5.136	6.7831	6.7098	7.4478	7.4413	7.446
pos_2903	Leu Arg	metab_2931	-	-	-	288.2024	3.2006	pos	M+H	C12H25N5O3	73.7	0	-2.01952945735841	-	0.0278109537809	1.6038	1.5937	1.6191	1.5947	1.6035	1.604	6.4719	6.4243	6.4427	6.4296	6.4671	6.413	1.6257	1.6353	1.441	1.4872	5.1399	5.26	3.5612	3.982	5.114	4.7586	1.7264	2.382	6.1275	6.1266	6.106
pos_2907	Isoleucyl-Valine	metab_2934	HMDB0028920	-	-	213.1595	3.2084	pos	M+H-H2O	C11H22N2O3	0	51.4	-1.11407469528684	-	0.0258566535782	4.2295	4.1872	4.0778	4.0559	4.0199	4.2532	6.2213	6.2	6.1776	6.1928	6.2532	6.2353	3.1999	3.2098	4.3757	4.6245	4.7993	4.8611	4.7009	4.8351	3.3367	3.3117	5.7416	5.8107	5.8723	5.8518	5.8703
pos_2911	Deltorphin II	metab_2939	HMDB0250987	-	C18095	805.3928	3.2084	pos	M+Na	C38H54N8O10	0	81.3	9.26474766141957	122752-16-3	0.0529453243967	6.2158	6.2055	6.2316	6.2065	6.2156	6.216	6.7798	6.7486	6.5767	6.5928	6.6693	6.6246	6.2383	6.2482	6.048	6.0959	6.1786	6.1487	6.3186	6.3306	6.3752	6.3501	6.3412	6.3265	6.3771	6.3759	6.336
pos_2915	5,6-Dihydroxyprostaglandin F1a	metab_2943	HMDB0012109	-	C06475	371.2393	3.2161	pos	M+H-H2O	C20H36O7	0	42.3	-9.05356811749667	11000-26-3	0.0395961059603	4.3481	4.3378	4.3638	4.3388	4.3478	4.3483	6.3664	6.3327	6.3352	6.3134	6.3697	6.3702	4.3706	4.3804	4.1803	4.2282	4.6678	4.5872	4.4508	4.4629	4.5074	4.4824	4.8911	4.4588	5.9298	5.8984	5.9028
pos_2917	Gln Val Leu Arg	metab_2944	-	-	-	515.3293	3.2161	pos	M+H	C22H42N8O6	50.1	0	-1.42445798280753	-	0.00747113069376	5.3737	5.3634	5.3894	5.3643	5.3734	5.3739	7.0762	7.0577	6.9693	6.9881	6.8642	6.8368	5.3961	5.406	5.2058	5.2537	6.6956	6.7567	5.4764	5.4884	5.533	5.7013	5.499	5.4843	6.7295	6.7233	6.7279
pos_292	Balagyptin	metab_2946	HMDB0041332	-	-	789.4338	3.5137	pos	M+2H, M+H-2H2O, M+H	C39H64O16	0	33.5	8.99737236765607	172046-43-4	0.0120681662543	6.1941	6.2549	6.259	6.2374	6.2146	6.2832	5.5963	5.1136	6.1351	6.1969	5.7346	5.7913	3.5207	3.9352	4.5652	2.5075	5.3062	5.296	7.3768	7.3847	6.9887	7.0988	7.8009	7.7742	7.0314	7.0228	7.0219
pos_2921	(-)-erythro-Anethole glycol 2-glucoside	metab_2948	HMDB0033067	-	-	377.181	3.2235	pos	M+CH3OH+H	C16H24O8	0	32.2	1.21943146534028	217973-39-2	0.165679895626	4.5265	4.5162	4.5422	4.5171	4.5262	4.5267	4.5929	4.6121	4.5959	4.5954	4.638	4.6569	4.5489	4.5588	4.3586	4.4065	4.4893	4.4593	6.0702	6.0688	5.3622	4.6608	6.4233	6.322	4.6484	4.6475	4.7676
pos_2922	Penitrem A	metab_2949	HMDB0242736	-	C20070	647.3033	3.2235	pos	2M+3H2O+2H	C37H44ClNO6	0	49.6	9.46841105856862	12627-35-9	0.0797521467512	4.0734	4.7691	4.0892	4.0641	4.0732	4.0737	4.1399	4.159	4.1428	4.1424	4.1849	4.2038	5.3992	5.7441	3.9056	3.9535	6.2683	6.3951	7.2597	7.2543	7.0783	7.1906	6.6911	6.2972	5.9398	5.9343	5.9956
pos_2945	Phenmetrazine	metab_2971	HMDB0014968	-	C07432	219.149	3.2778	pos	M+ACN+H	C11H15NO	0	43.6	-1.3026313062918	134-49-6	0.0484065052207	3.2176	3.2074	3.2334	3.2083	3.2174	3.2178	4.7856	4.5425	3.287	3.2866	5.2169	5.1849	3.2401	3.2499	3.2222	3.0978	3.1805	3.1505	6.2939	6.2758	6.3625	6.3145	6.3731	6.3717	5.5539	5.5517	5.5887
pos_2954	Hovenidulcioside B2	metab_2978	HMDB0041549	-	-	366.2023	3.3246	pos	M+H+Na	C38H60O12	0	40.1	-0.44466819315385403	174902-17-1	0.0244071633208	3.6271	3.6168	3.6428	3.6178	3.6268	3.6273	4.9395	3.8869	4.8346	4.0029	5.2975	5.5308	5.9832	5.7178	3.4593	3.5072	5.4159	5.4028	7.4807	7.3958	6.8433	6.8193	7.7585	7.6583	6.9383	6.9556	6.9366
pos_2964	Valaciclovir	metab_2985	HMDB0014716	-	C07184	649.3182	3.3325	pos	2M+H	C13H20N6O4	0	37.5	2.72550315984814	124832-27-5	0.0207611530989	5.6329	5.8826	5.637	5.8887	5.5486	5.8938	6.3487	6.2321	6.662	6.6401	6.441	6.492	6.2823	6.3596	5.381	5.4289	7.7614	7.7456	7.3705	7.2944	7.5579	7.5733	6.8072	6.6417	7.1409	7.1557	7.1395
pos_2967	11-Maleimidoundecanoic acid	metab_2987	HMDB0244365	-	-	299.196	3.3404	pos	M+NH4	C15H23NO4	0	41.2	-1.8199071987721205	-	0.0453447383517	1.1636	1.1541	1.1783	1.1549	1.1634	1.1638	1.2258	1.2438	1.2286	1.2282	1.2683	1.2862	1.7643	1.1938	1.0096	1.053	1.1291	1.1014	6.5608	6.5242	6.3551	6.1816	7.0303	6.9903	5.9934	5.9924	5.9583
pos_2969	PA(PGD2/18:2(9Z,12Z))	metab_2988	HMDB0264020	-	-	396.2294	3.3404	pos	M+H+Na	C41H69O11P	0	38	5.87213629944363	-	0.0793063717884	4.5646	4.5543	4.5803	4.5552	4.5643	4.5648	4.631	4.6501	4.634	4.6335	4.6761	4.6949	4.587	4.5969	4.3967	4.4446	4.5274	4.4974	6.3332	6.3605	5.8249	5.8578	4.7987	4.7726	4.6865	4.744	4.6848
pos_297	L-Isoleucine	metab_2989	HMDB0000557;HMDB0000172;PW_C000112;MJDBOTE0001077	-	C00407	132.1019	1.722	pos	M+H, M+Na, M+K	C6H13NO2	66.1	0	-0.296641042188455	1509-34-8;73-32-5	0.00102319187282	7.8457	7.7827	7.804	7.748	7.7437	7.8048	8.9357	8.8812	8.8901	8.8899	8.9457	8.9368	9.1592	9.1662	7.7785	7.8097	8.9637	8.9894	9.3178	9.3146	9.0339	8.9905	9.3208	9.333	9.0653	9.0654	9.0646
pos_2972	SERATRODAST	metab_2990	HMDB0258244	-	-	731.3559	3.3404	pos	2M+Na	C22H26O4	0	36.7	0.6629527335647929	-	0.06494253644	5.7283	5.9445	5.7755	5.2757	6.0225	6.1423	5.3515	5.3706	5.3544	5.354	5.3965	5.4154	5.3075	5.3173	5.1172	5.1651	5.2478	5.2179	6.7829	6.6988	5.9302	6.0083	6.4026	6.4285	5.6978	5.6444	5.6576
pos_2974	S-(11-OH-9-deoxy-delta9,12-PGD2)-glutathione	metab_2991	HMDB0013056	-	-	344.6466	3.3484	pos	M+2Na	C30H49N3O10S	0	58.5	1.3588373865443502	-	0.0297950468255	7.0789	5.9816	7.115	6.794	6.9828	6.6325	6.8455	6.8596	6.8897	6.7774	6.8605	6.8696	5.2776	5.0767	4.8765	4.9244	5.0072	4.9772	5.1471	5.1592	5.2037	5.1787	5.1698	5.155	6.6909	6.7122	6.6891
pos_2975	Glutaminylserine	metab_2992	HMDB0028806	-	-	508.2388	3.3484	pos	2M+ACN+H	C8H15N3O5	0	42	5.57924984141681	5875-40-1	0.0369686462679	4.3102	4.2999	4.326	4.3009	4.31	4.3104	6.3985	6.4314	6.3953	6.1994	6.4438	6.5055	4.3327	4.3425	4.1424	4.1903	4.273	4.2431	4.413	4.425	4.4696	4.4445	4.4356	4.4209	5.9886	6.0172	6.0162
pos_2979	Cinncassiol D1	metab_2995	HMDB0034676	-	C17652	375.2119	3.3562	pos	M+Na	C20H32O5	0	69.2	-6.378259870530231	77353-84-5	0.0171003249823	4.7767	4.6217	5.2003	4.6612	4.5732	5.0187	4.0901	4.737	4.4815	4.0926	4.1351	4.154	4.0461	4.056	3.8558	3.9037	3.9865	3.9565	4.1264	4.1384	4.183	4.4858	6.8347	6.7599	5.1632	5.1496	5.1617
pos_298	Ile Thr	metab_2996	-	-	-	233.1493	1.6594	pos	M+H, M+K, M+Na	C10H20N2O4	66.7	0	-1.32008874793127	-	0.00817115785057	4.1163	4.106	4.132	4.2748	4.116	4.1165	7.2977	7.1264	7.1531	7.1897	7.2134	7.1255	6.8332	6.7575	3.9485	4.4209	6.5356	6.6349	8.0843	8.0332	7.1537	7.1418	8.6341	8.6526	7.758	7.7523	7.7515
pos_2984	2-Aminohexanedioic Acid	metab_2999	HMDB0302754;HMDB0000510	-	C00956	144.0654	3.3641	pos	M+H-H2O	C6H11NO4	63.5	0	-0.553843057217406	1118-90-7	0.0205708435731	5.781	5.6894	5.7874	5.7414	5.7882	5.7105	3.4484	3.4675	4.2397	4.3212	4.5383	4.4544	4.9013	4.5749	5.955	5.9193	3.4543	3.3148	5.8971	5.8336	6.5854	6.6337	5.9917	6.005	5.5664	5.5663	5.5818
pos_2990	Calenduloside E	metab_3006	HMDB0040851;HMDB0302778	-	C08964	696.4027	3.3641	pos	M+ACN+Na	C36H56O9	0	40.9	-8.66605828131239	26020-14-4	0.0434299157872	4.8798	4.8695	4.8955	4.8705	4.8795	4.88	6.0928	6.1312	6.1077	6.1003	6.4237	6.4632	4.9022	4.9121	4.7119	4.7598	4.9147	4.8126	5.7555	4.9946	5.0391	5.0141	5.6943	4.9904	6	6.0297	5.9952
pos_30	Ile Leu	metab_3015	-	-	-	245.1857	3.9949	pos	M+H, 2M+H, M+Na, M+H-H2O	C12H24N2O3	72	0	-1.25777498712628	-	0.00153025402313	6.6388	6.6074	6.5871	6.514	6.4292	6.5331	8.7224	8.6984	8.7132	8.7096	8.6605	8.6501	6.7274	6.7527	6.4442	6.4614	7.5432	7.5712	8.7702	8.7782	8.3538	8.2983	9.042	9.045	8.626	8.6251	8.6264
pos_3005	Octanamide	metab_3022	HMDB0255903	-	-	185.1647	3.3875	pos	M+ACN+H	C8H17NO	0	37.8	-1.0838465486317401	-	0.0062435361417	5.7033	5.6009	5.7126	5.5495	5.558	5.6439	6.2758	6.3176	6.2916	6.2744	6.2969	6.303	5.6009	5.5526	5.3524	5.4003	5.7095	5.8001	6.4485	6.4252	6.1814	6.1673	6.9409	6.9259	6.3882	6.3928	6.393
pos_3008	Etimicin	metab_3025	HMDB0252101	-	-	442.3017	3.3875	pos	M+H-2H2O	C21H43N5O7	0	71.9	-1.53293046784469	-	0.0268791166637	4.5529	4.5426	4.5686	4.5435	4.5526	4.5531	5.4513	5.3851	5.1222	4.6218	5.7055	5.703	4.5753	4.5997	5.4659	4.9489	4.5157	4.4857	6.9601	6.9362	6.7998	6.7865	5.8584	5.5501	6.0303	6.0299	6.0502
pos_3019	PA(18:3(6Z,9Z,12Z)/16:1(9Z))	metab_3037	PW_C062395;LMGP10010371;HMDB0114977	-	C00416	713.4182	3.4034	pos	M+2Na-H	C37H65O8P	0	44.5	7.90746776549649	-	0.00544638005841	6.089	6.0902	6.0448	5.9854	5.871	6.1689	4.7663	4.7854	4.7692	4.7688	4.8113	5.0913	6.6078	6.5438	4.532	4.5799	6.6192	6.5791	7.0911	7.1036	6.8732	6.8729	7.9689	7.9856	7.0858	7.0888	7.0841
pos_3020	20-COOH-leukotriene E4	metab_3039	LMFA03020060;HMDB0012634	-	-	452.2123	3.4113	pos	M+H-H2O	C23H35NO7S	0	58.5	4.68666231800004	-	0.0414531901999	6.4329	6.5716	6.4055	6.422	6.368	6.474	6.4746	6.5733	6.4731	6.476	6.4586	6.5272	2.4111	2.4209	2.2217	3.7542	2.3517	2.3218	3.1063	2.6768	5.9123	5.3748	4.8602	2.499	6.278	6.3078	6.276
pos_3023	L-Norleucine	metab_3042	HMDB0001645	-	C01933	173.1283	3.4271	pos	M+ACN+H	C6H13NO2	0	42.5	-1.2986206629147201	327-57-1	0.0458386384033	3.7377	3.7274	3.7534	3.7284	3.7374	3.7379	5.938	5.9114	5.8219	5.8289	6.0067	6.0248	3.7601	3.77	3.5699	3.6178	3.7005	3.6705	4.9479	4.6334	3.897	3.872	5.9929	5.9947	5.7043	5.6714	5.7081
pos_3029	L-Asparagine	metab_3047	PW_C000110;HMDB0000168;HMDB0251512;MJDBOTE0000518	-	C00152	174.0872	3.4351	pos	M+ACN+H	C4H8N2O3	0	61.2	-1.19644712413677	70-47-3	0.178379887702	4.5426	4.5323	4.5583	4.5332	4.5423	4.5428	5.5217	5.5373	5.4175	5.3028	5.4501	5.4556	4.565	4.5749	4.3747	4.4226	4.5054	4.4754	4.6453	4.6573	4.7019	4.6769	4.6679	4.6532	4.6645	4.81	4.8041
pos_3034	DG(8:0/0:0/5-iso PGF2VI)	metab_3052	HMDB0297153	-	-	527.355	3.4427	pos	M+H	C29H50O8	0	33.8	-5.3880273670378696	-	0.0188806793262	5.3525	5.3422	5.3682	5.3431	5.3522	5.3527	5.4189	5.438	5.4218	5.4214	5.4639	5.4828	5.7136	5.6961	5.1846	5.2325	6.8426	6.8592	6.4492	6.3637	5.784	5.4868	6.6448	6.6485	6.1904	6.1766	6.176
pos_3036	Beta,beta-Dimethylacrylshikonin	metab_3053	HMDB0245673	-	C17415	403.1753	3.4506	pos	M+CH3OH+H	C21H22O6	0	40.8	0.419040296064939	24502-79-2	0.0329247605536	3.9543	3.9441	3.9701	3.945	3.9541	3.9546	4.6107	4.7246	4.7437	4.8628	4.6462	5.0879	7.2321	7.2055	4.6262	3.8344	6.0078	6.0628	5.5756	5.5604	5.5092	5.2	4.4032	5.3052	6.2311	6.2052	6.2293
pos_3046	CDP-DG(20:4(5Z,8Z,11Z,14Z)/22:5(4Z,7Z,10Z,13Z,16Z))	metab_3063	PW_C063142;HMDB0115999	-	C00269	538.7717	3.4584	pos	M+2H	C54H83N3O15P2	0	70.5	-1.02227763156798	-	0.00324765872933	4.5999	4.5896	4.6156	4.5905	4.5996	4.6001	6.4095	6.4757	6.4488	6.4418	6.4358	6.4879	4.6223	4.6322	4.432	4.4799	6.2061	5.6308	4.7026	4.7146	4.7592	4.7342	4.7253	4.7105	6.0222	6.025	6.0242
pos_3057	Ser Trp	metab_3074	-	-	-	292.1286	3.4742	pos	M+H	C14H17N3O4	84.2	0	-1.8584215183294197	-	0.00854148367106	6.0023	5.8945	6.0307	5.9038	6.0622	6.106	6.5588	6.5485	6.5066	6.5015	6.8929	6.8964	5.4895	5.526	5.2992	5.3471	6.347	6.3371	7.7411	7.7086	6.9233	6.9128	7.6757	7.6732	7.1234	7.1174	7.1167
pos_3059	[3-(2-Aminopropyl)-6-methylidenecyclohexa-1,3-dien-1-yl]methanediol	metab_3076	HMDB0257571	-	-	454.2652	3.4742	pos	2M+ACN+Na	C11H17NO2	0	44.5	-6.1956381730668415	-	0.0252273382621	3.9318	3.9215	3.9475	3.9225	3.9315	3.932	6.5508	6.5107	6.3776	6.3978	6.5027	6.5165	3.9542	3.9641	3.764	3.8119	4.9408	4.6615	5.3674	4.9787	4.0911	4.1151	5.512	5.053	5.9393	5.9386	5.9577
pos_3061	Morpholino	metab_3079	HMDB0254896	-	-	70.0656	3.4821	pos	M+H-H2O	C4H9NO	0	35.7	5.96512593058621	-	0.0371925937829	4.0979	3.9454	3.9167	3.6693	3.8027	3.6788	5.1008	5.1514	5.0598	5.0351	5.2295	5.2153	4.5339	4.6767	4.0174	3.5587	4.5573	4.6296	5.7938	5.7363	5.3498	5.3142	6.1597	6.0693	5.4236	5.4236	5.4513
pos_3071	PA(18:3(9Z,12Z,15Z)/PGF2alpha)	metab_3090	HMDB0264230	-	-	407.2156	3.4979	pos	M+2Na	C41H69O11P	0	53.7	-6.49861127604728	-	0.013005785844	7.3244	7.1999	7.3053	7.1796	7.1552	7.1898	5.2522	3.9815	5.6101	5.626	6.1181	6.0584	5.1262	5.1972	5.8781	5.8913	5.3054	5.2366	6.062	6.0865	7.2488	7.2444	5.8541	5.836	6.1481	6.1386	6.1381
pos_3075	Gamma-Glutamyllysine	metab_3094	HMDB0029154	-	-	258.1444	3.5058	pos	M+H-H2O	C11H21N3O5	0	77.9	-1.5100735392855098	5978-23-4	0.14420008089	4.0908	4.0805	4.1066	4.0815	4.0906	4.091	4.5364	5.1506	5.396	5.5814	5.681	6.0229	4.1133	4.1231	3.923	3.9709	4.0536	4.0237	4.1936	4.2056	5.3018	4.2251	4.2162	4.2015	4.8014	4.9161	4.9142
pos_3078	Monoaspartyl chlorin e6	metab_3097	HMDB0254849	-	-	356.652	3.5058	pos	M+2H	C38H41N5O9	0	35.6	-1.4579485647981203	-	0.0358742457774	4.6363	4.9355	4.3793	4.3542	4.687	4.5245	5.0065	4.4491	4.4947	4.7378	4.4751	4.6098	5.3009	5.1771	4.1957	4.2436	5.9954	6.003	4.4663	4.4783	4.5229	4.4979	4.4889	4.4742	5.641	5.6151	5.6135
pos_3081	Cyclolinopeptide G	metab_3100	HMDB0036551	-	-	549.7631	3.5058	pos	M+2H	C56H75N9O10S2	0	41.1	3.4637303309620697	-	0.0216433775575	3.2079	3.1976	3.2236	3.1986	3.2076	3.2081	6.0072	6.2147	5.9	5.9947	6.3528	6.2963	3.2303	3.2402	3.0402	3.088	3.1707	3.1408	3.9803	3.3226	3.3672	3.3421	3.3332	3.3185	6.0273	6.0121	6.0103
pos_3082	(2S)-2-Amino-3-[4-[(2S)-2-amino-3-phenylpropanoyl]oxyphenyl]propanoic acid	metab_3101	HMDB0257556	-	-	329.149	3.5137	pos	M+H	C18H20N2O4	0	40.7	-1.77696450073571	-	0.0113895609816	4.3346	4.3243	4.3504	4.3253	4.3344	4.3348	6.6465	6.6302	6.4622	6.4336	6.7745	6.7771	4.3571	4.3669	4.1668	4.2147	4.2974	4.2675	6.7517	6.769	5.9928	5.9627	7.104	7.0858	6.658	6.6499	6.6491
pos_3087	Ile Gly Tyr	metab_3106	-	-	-	352.186	3.5216	pos	M+H	C17H25N3O5	77.9	0	-1.84793935464924	-	0.00694826564671	5.412	4.7898	5.3043	4.5918	5.2059	5.2187	6.5304	6.5205	6.4396	6.4064	6.7212	6.7417	4.4897	4.3002	4.1	4.1479	6.7305	6.7624	6.7038	6.71	6.2337	6.1243	6.0395	6.0887	6.501	6.4955	6.4963
pos_3090	N-Linoleoyl Tyrosine	metab_3109	HMDB0241987	-	-	507.3174	3.5216	pos	M+ACN+Na	C27H41NO4	0	39.9	-4.32871555373909	-	0.00973948990688	3.8073	3.797	3.823	3.7979	3.807	3.8075	6.2273	5.9998	6.299	6.3841	6.0873	6.2532	3.8297	4.4805	3.6394	3.6873	6.1832	6.0701	7.3175	7.3162	6.4348	6.3479	7.391	7.3659	6.7897	6.7908	6.7829
pos_3092	2-Oxazolidinone	metab_3111	HMDB0245282	-	C06695	88.0398	3.5293	pos	M+H	C3H5NO2	0	45.4	5.37390675363396	497-25-6	0.00322169448802	4.2233	4.6932	3.7602	4.5812	3.7729	4.4697	3.5234	3.5425	3.5263	3.5259	3.5684	3.5873	5.3707	5.2118	4.9941	5.0694	4.1638	3.495	3.6827	4.8045	5.3383	4.7355	4.3224	3.5676	3.5798	3.5779	3.5771
pos_3093	N-(3-Amino-3-oxopropyl)-L-valine	metab_3112	HMDB0246894	-	-	171.1129	3.5293	pos	M+H-H2O	C8H16N2O3	0	45.9	0.44950522450659297	-	0.062180728889	4.9929	5.7385	5.0317	5.4683	4.9185	5.6039	4.2267	4.6179	3.9482	4.832	4.5499	5.0147	6.5113	6.445	5.1947	5.2459	6.1217	5.988	5.549	6.1145	6.561	5.7575	5.9142	5.5532	5.6795	5.6568	5.7104
pos_3098	Lamivudine	metab_3116	HMDB0251826;HMDB0014847;PW_C009184;MJDBOTE0000876	-	C07065	271.0839	3.5372	pos	M+ACN+H	C8H11N3O3S	0	68.8	-8.84521216592192	134678-17-4	0.104967101621	6.3952	7.3746	6.4984	7.1088	6.5342	7.2018	4.1814	4.2005	4.1844	4.1839	4.2265	4.2453	5.5147	5.4509	6.7519	6.7357	4.0778	4.0478	4.2177	4.2297	5.8563	5.0453	4.2404	4.2256	4.4321	4.5077	4.4297
pos_310	Ile Glu Gln	metab_3119	-	-	-	389.2025	1.7925	pos	M+H, M+2Na-H, M+K	C16H28N4O7	55.1	0	-1.58560285739776	-	0.0298107931064	3.5093	3.499	3.5251	3.5	3.5091	3.5095	4.7832	3.5949	3.6327	4.4158	5.2936	5.3022	3.5318	5.2163	3.3415	3.3894	6.3558	6.4841	6.2363	6.182	5.1812	3.6436	6.3611	6.51	5.5109	5.4852	5.5016
pos_3103	PGP(a-21:0/PGF2alpha)	metab_3123	HMDB0274607	-	-	508.2661	3.5452	pos	M+2Na	C47H88O16P2	0	60	-1.10183401250516	-	0.00605514601888	4.8018	2.9948	5.2162	2.9957	3.0048	3.0052	6.2844	6.3926	6.2149	6.0743	6.7622	6.8137	6.8176	6.8141	4.7077	4.9552	6.308	6.2073	7.2763	7.2382	7.4909	7.5789	7.2824	7.2172	6.8469	6.8504	6.8452
pos_3108	Mupirocin	metab_3126	HMDB0014554;MJDBOTE0001685	-	C11758	501.3023	3.5609	pos	M+H	C26H44O9	0	62.7	-6.9418125592207005	12650-69-0	0.00317659706428	5.0507	5.0404	5.0665	5.0414	5.0505	5.0509	7.1368	7.1518	6.9842	7.009	7.0977	7.0975	5.0732	5.3713	4.8829	4.9308	5.4855	5.6707	5.4499	5.6868	5.2101	5.185	6.5338	6.4181	6.7828	6.7819	6.7801
pos_3120	PG(PGE2/i-24:0)	metab_3134	HMDB0272216	-	-	488.302	3.5767	pos	M+2Na	C50H91O13P	0	38.3	6.3109972917676105	-	0.00845783727708	5.9156	5.8183	5.9493	5.9269	6.0316	5.8983	6.9473	6.9573	6.943	6.9473	6.8161	6.8336	6.5889	6.567	5.9108	5.8661	5.5918	5.6459	6.7932	6.7371	7.4082	7.3662	6.6822	6.5663	6.7722	6.7713	6.7654
pos_3125	Caffeine	metab_3139	HMDB0001847;PW_C001222	-	C07481	195.0875	3.5847	pos	M+H	C8H10N4O2	92.6	0	-0.9053676526823692	58-08-2	0.0154686109292	7.1137	6.9999	7.0776	6.9589	6.9516	6.9482	4.5975	5.0167	4.8353	4.6983	4.6166	5.1341	4.5276	4.5374	4.4033	4.4239	4.4679	4.438	4.6079	4.6199	4.6645	4.6394	4.6305	4.6158	5.5632	5.5738	5.5615
pos_3126	Taraxinic acid	metab_3140	HMDB0303482	-	-	280.1541	3.5847	pos	M+NH4	C15H18O4	0	35.8	-0.925899624020396	-	0.0152771502248	6.3286	6.1718	6.2829	6.2228	6.1686	6.145	4.2776	4.2967	4.2806	4.3729	4.3227	4.3415	5.3833	5.4386	6.4785	6.4973	4.6864	4.3406	4.9063	4.4144	5.6691	5.6361	4.3366	4.3218	4.3445	4.3322	4.3428
pos_3127	PG(i-12:0/5-iso PGF2VI)	metab_3141	HMDB0271093	-	-	750.4314	3.5847	pos	2M+3H2O+2H	C36H65O13P	0	41	4.78856200514691	-	0.0196077802327	4.7063	4.696	4.7221	4.697	4.7061	4.7065	4.7728	4.7919	4.7757	4.7753	4.8178	4.8367	6.4003	6.7686	4.5385	4.5864	4.6691	4.6392	5.8999	5.7261	4.8657	4.8406	6.9917	6.8249	5.6809	5.6802	5.6657
pos_3128	1,2,3,4,5,6-Hexahydro-5-(1-hydroxyethylidene)-7H-cyclopenta[b]pyridin-7-one	metab_3142	HMDB0039655	-	-	197.1283	3.5925	pos	M+NH4	C10H13NO2	0	30.8	-0.7819358481417641	118355-70-7	0.150606332123	5.1025	4.9391	5.0287	5.0228	4.9101	4.8162	3.8991	3.7607	3.7161	3.7118	3.7543	3.7762	4.5767	4.5536	5.4	5.5073	4.1834	3.6528	3.8676	3.9755	5.0221	4.9596	3.7682	3.9047	4.4972	4.4728	4.5927
pos_3130	PG(5-iso PGF2VI/i-14:0)	metab_3145	HMDB0271302	-	-	405.2127	3.5925	pos	M+2Na	C38H69O13P	0	54.5	-0.78986938404771	-	0.0100604330973	6.3268	6.233	6.2947	6.3115	6.2136	6.2918	6.5926	6.6023	6.5537	6.5168	6.6548	6.6701	6.2159	6.2342	6.0256	6.0735	6.7019	6.7348	7.076	7.0775	6.8668	6.7667	7.0657	7.0231	6.7606	6.7597	6.7677
pos_3131	Ethyl 7-epi-12-hydroxyjasmonate glucoside	metab_3146	HMDB0036340	-	-	449.2388	3.5925	pos	M+CH3OH+H	C20H32O9	0	49.2	1.651228035496	-	0.00105656527827	5.232	5.102	5.4347	5.4963	5.4108	5.2343	7.4951	7.4845	7.3274	7.3249	7.7117	7.7229	6.4949	6.5031	3.5617	3.9668	5.9834	5.9717	5.4175	4.9715	4.5628	4.6439	5.1146	3.8402	7.2409	7.2417	7.2408
pos_3140	PS(20:3(8Z,11Z,14Z)-2OH(5,6)/14:0)	metab_3153	HMDB0280842	-	-	417.7265	3.6005	pos	M+2Na	C40H72NO12P	0	42.4	-5.9259947258479295	-	0.0293561780275	4.4871	4.4768	4.5028	4.4778	4.4868	4.4873	4.5536	4.5727	4.5565	4.5561	4.5986	4.6175	5.3787	4.9391	4.3193	4.3672	4.4499	4.4199	6.0294	5.9191	5.8683	5.7679	7.2494	7.109	6.4127	6.3912	6.3904
pos_3145	4-(2-Aminophenyl)-2,4-dioxobutanoic acid	metab_3157	PW_C000778;HMDB0000978	-	C01252	190.0497	3.6084	pos	M+H-H2O	C10H9NO4	0	76.4	-0.90291641664148	90924-76-8	0.00599517070313	4.566	4.4698	4.5499	4.5446	4.5519	4.5844	3.9242	3.9434	4.7003	3.9267	5.0323	6.0267	4.3891	4.9764	4.8997	5.136	3.8206	3.7906	4.7792	4.8981	4.0171	3.9921	3.9832	3.9684	5.997	5.9919	5.9953
pos_3146	1-[5-(morpholine-4-carbonyl)-2,3-dihydroindol-1-yl]ethanone	metab_3158	-	-	-	275.1386	3.6084	pos	M+H	C15H18N2O3	66.8	0	-1.56321050938953	-	0.0856042147068	4.9409	4.9306	4.9567	4.9316	4.9407	4.9411	5.0074	5.0265	5.0103	5.0099	5.0524	5.0713	4.9634	4.9732	4.7731	4.821	4.9037	4.8738	5.6762	5.7155	6.1043	5.9337	6.1989	6.1539	5.1549	5.223	5.2188
pos_3147	Taxine B	metab_3159	HMDB0258750	-	C19989	292.6628	3.6084	pos	M+2H	C33H45NO8	0	57	-6.043134636073741	1361-51-9	0.0130100409364	7.1288	7.0502	7.1029	6.9969	6.9679	7.026	7.365	7.3635	7.4331	7.4093	7.732	7.7343	6.3482	6.3351	6.2062	6.2003	3.2149	2.6062	6.2646	6.1763	7.8959	7.8445	6.0903	6.1414	7.3158	7.3051	7.3138
pos_3157	PS(15:0/18:1(9Z)-O(12,13))	metab_3170	HMDB0281064	-	-	381.7467	3.6164	pos	M+2H	C39H72NO11P	0	54.9	-7.15381890040739	-	0.00749957013495	4.8259	4.9564	5.195	4.1808	4.8173	4.934	6.3305	6.3436	6.274	6.3049	6.3385	6.392	5.5782	5.4963	4.0223	4.0701	5.2872	5.4153	4.2928	4.4839	4.7342	4.3244	4.3155	4.3007	6.0394	6.0438	6.0375
pos_3158	Leu Gln Tyr	metab_3171	-	-	-	423.2233	3.6164	pos	M+H	C20H30N4O6	65.3	0	-1.18693303919625	-	0.0138157770849	6.1006	5.9565	5.9284	5.8853	5.8051	5.8526	6.195	6.1901	6.186	6.0334	6.3287	6.3489	4.4497	0.4558	0.3366	0.3631	6.4301	6.4775	7.3782	7.3643	6.2556	6.2089	6.8949	6.8517	6.6887	6.6879	6.6986
pos_316	Leu Ser Gln	metab_3173	-	-	-	347.192	1.7847	pos	M+H, M+K, M+Na	C14H26N4O6	58.4	0	-1.53654038665645	-	0.0164861015562	6.198	6.1877	6.2138	6.1887	6.1978	6.1982	7.5446	7.391	7.4442	7.4562	7.3661	7.3185	6.2205	6.2303	6.0302	6.0781	6.3831	6.5163	7.1521	7.1215	6.3723	6.3323	6.88	6.9382	7.0398	7.0266	7.0381
pos_3162	Panaxydol chlorohydrin	metab_3175	HMDB0039534	-	-	310.1668	3.624	pos	2M+3H2O+2H	C17H25ClO2	0	47.6	3.11420340581236	111103-92-5	0.00269651310684	6.633	5.8967	6.6757	6.4226	6.4824	6.3127	8.125	8.1402	7.995	7.9719	8.3413	8.3219	6.9363	6.9591	5.1914	5.0896	7.5956	7.6472	6.1398	6.1033	6.1597	6.1901	4.8821	4.6454	7.8992	7.8969	7.8975
pos_3171	Pro Trp	metab_3184	-	-	-	302.1495	3.632	pos	M+H	C16H19N3O3	81.1	0	-1.37137419438438	-	0.00596841704518	4.421	3.9519	4.3407	4.1236	4.5103	3.9624	4.3764	4.0478	4.7075	4.4296	4.0737	4.435	3.9847	3.9945	3.7944	3.8423	4.7206	5.0462	5.6226	5.5576	4.9914	4.9716	6.6856	6.7052	5.5043	5.5034	5.4994
pos_3172	Arg Tyr Ile	metab_3185	-	-	-	451.2656	3.632	pos	M+H	C21H34N6O5	65.1	0	-1.55346513264768	-	0.0098483789259	5.1436	4.3316	5.0684	4.7656	4.3908	4.8704	5.9202	5.9185	5.9965	5.9454	5.784	5.7767	4.9954	4.847	5.1481	4.9107	6.6254	6.6452	5.2611	5.3935	6.792	6.8171	4.4673	4.4526	5.8035	5.8114	5.8103
pos_3174	19-Hydroxycinnzeylanol 19-glucoside	metab_3187	HMDB0036856	-	-	604.2971	3.632	pos	M+ACN+H	C26H42O13	0	71.5	1.2927612605661	-	0.014687012412	7.018	6.5681	7.217	7.4212	7.1715	7.1355	7.8835	7.9168	7.8203	7.7924	8.0361	8.0171	7.8337	7.8492	5.2867	4.9368	7.4805	7.517	8.3965	8.4209	7.823	7.7808	8.8303	8.8617	8.2598	8.259	8.2704
pos_3178	CDP-DG(PGJ2/a-25:0)	metab_3190	HMDB0293188	-	-	394.2081	3.64	pos	M+2H+Na	C57H97N3O17P2	0	37.7	-7.6463812873633215	-	0.0330667217559	5.9315	6.1826	5.9583	6.0334	6.0271	6.1114	3.6418	3.6609	3.6447	4.7416	3.6868	5.0822	3.9416	3.6076	3.4075	3.4554	4.146	4.1215	6.2166	6.6905	7.1343	6.9311	4.7052	4.9288	5.767	5.7421	5.7425
pos_3189	Ibuprofen glucuronide	metab_3198	HMDB0010343;PW_C040562	-	C03033	400.1973	3.6557	pos	M+NH4	C19H26O8	0	72.7	1.72892036770618	98649-76-4	0.0212432293446	4.4712	4.4609	4.487	4.4619	4.471	4.4714	5.2591	5.4584	5.4798	5.3572	6.0202	5.9574	4.4937	4.5035	4.3034	4.3513	4.434	4.4041	4.8832	4.586	5.1647	5.0857	4.5966	4.5819	5.4383	5.4231	5.4217
pos_3192	12-Oxo-c-LTB3	metab_3202	HMDB0060154	-	-	659.3352	3.6557	pos	M+NH4	C30H47N3O10S	0	47.3	4.93461940602409	-	0.0460659499539	5.3277	5.3174	5.3434	5.3184	5.3274	5.3279	5.3942	5.4133	5.3971	5.3967	5.4392	5.4581	5.9518	6.1165	5.1598	5.2077	6.0106	6.1268	6.4122	6.4004	6.7504	6.741	5.9217	5.4384	5.6054	5.5689	5.6025
pos_3198	Deforolimus	metab_3207	HMDB0242756	-	C15183	495.7858	3.6715	pos	M+2H	C53H84NO14P	0	89.4	-6.00289588579723	572924-54-0	0.0142134806768	5.5357	5.6399	5.4052	5.2488	5.3983	5.4243	6.4847	6.5954	6.7069	6.6346	6.3284	6.3016	6.6053	6.6497	5.9968	5.9895	7.7153	7.693	4.9708	5.0614	5.2568	4.9123	4.7928	4.7781	6.8783	6.8889	6.8782
pos_32	Phenylacetylglycine	metab_3209	HMDB0000821;MJDBOTE0000576	-	C05598	194.081	4.1378	pos	M+NH4, M+K, M+H, M+H-H2O	C10H11NO3	85.5	0	-0.7082765084523879	500-98-1	0.00592176277154	7.6073	7.7059	7.5965	7.6189	7.52	7.6104	6.0522	5.9732	6.0561	6.1297	6.0731	6.0648	6.6732	6.6744	7.8985	7.9462	6.2811	6.2568	6.5752	6.5874	7.151	7.0974	6.5766	6.6221	6.5458	6.5449	6.5497
pos_3200	Isolimonic acid	metab_3211	HMDB0038170	-	-	539.2507	3.6715	pos	M+CH3OH+H	C26H34O10	0	40.6	3.89200272515553	-	0.0163453742941	4.8361	3.6724	5.2111	4.7864	5.072	4.5759	4.2524	4.7885	4.353	4.502	3.7941	4.861	6.2738	6.3528	4.5924	3.5627	6.878	6.9618	5.7631	6.253	5.7262	5.0968	6.4603	5.7185	5.842	5.8415	5.854
pos_3205	Pectenotoxin 7	metab_3214	HMDB0032711	-	-	853.4297	3.6715	pos	M+H-2H2O	C47H68O16	0	79.9	-8.114771616585902	-	0.0453233606405	4.0955	4.6052	4.0228	4.5136	4.3731	5.0593	5.6486	5.615	5.3141	5.8617	5.5778	4.8997	7.1821	7.207	3.8393	3.8872	3.9699	3.94	6.2992	6.2892	6.0849	6.1757	4.1325	4.1177	5.9235	5.9232	5.8888
pos_3207	Sarcodon scabrosus Depsipeptide	metab_3216	HMDB0041421	-	-	499.2866	3.6793	pos	2M+3H2O+2H	C23H39N3O8	0	58.3	2.78817286629508	-	0.0032271826513	4.5503	4.496	4.522	5.006	4.506	4.5065	7.7554	7.7517	7.7242	7.714	7.8133	7.813	6.5534	6.5543	4.4116	4.6335	5.2258	5.2775	6.5553	6.5073	6.4104	6.3912	7.8749	7.8788	7.6662	7.6689	7.6681
pos_3220	4,5-Dihydro-4-hydroxy-5-S-glutathionyl-benzo[a]pyrene	metab_3231	HMDB0060391	-	C14855	558.1682	3.6951	pos	M+H-H2O	C30H29N3O7S	0	47.1	-1.9557598295728305	-	0.0214070457576	4.6125	4.6022	4.6282	4.6032	4.6122	4.6127	4.7875	5.1787	5.2155	5.4202	4.724	5.1512	6.4915	6.476	4.4446	4.9604	6.5563	6.6207	7.6087	7.6087	7.3388	7.3367	7.5816	7.5959	6.8582	6.8747	6.8741
pos_3225	Annomuricatin A	metab_3236	HMDB0303181	-	-	559.2903	3.7027	pos	M+H	C27H38N6O7	0	74.9	5.1028961397884105	-	0.00169220153558	8.1925	7.5865	8.1885	7.9989	8.0974	7.9626	8.6087	8.6069	8.6664	8.6476	8.5796	8.5722	8.7523	8.7687	6.3881	6.053	7.335	7.4456	8.132	8.108	7.8767	7.8847	8.3963	8.4061	8.5582	8.5585	8.5596
pos_324	Triacetic acid	metab_3250	HMDB0259137	-	C01757	145.0494	2.2499	pos	M+H-H2O, M+H, M+H-2H2O	C6H8O4	0	53	-0.8287649620918951	-	0.0412671552214	8.7125	8.6871	8.6976	8.6889	8.7284	8.6504	8.0922	8.0998	8.1215	8.1616	8.1488	8.1822	8.2193	8.1425	9.001	9.0762	8.1272	8.075	8.1424	8.2092	8.4797	8.541	8.1372	8.2408	8.2499	8.2525	8.2818
pos_3240	L-Threo-3-Phenylserine	metab_3251	HMDB0002184	-	C03290	223.1075	3.7261	pos	M+ACN+H	C9H11NO3	0	40.5	-1.28774178677509	6254-48-4	0.0732265508845	4.07	4.0597	4.0857	4.0606	4.0697	4.0702	4.1364	4.1555	4.1394	4.1389	4.4666	4.2003	4.0924	4.1023	3.9181	3.95	4.0328	4.0028	5.608	5.6701	5.8256	5.771	4.72	4.1806	4.5432	4.5408	4.596
pos_3248	(2R)-2-Amino-6-[[(3S,4R,5R)-3,4,5,6-tetrahydroxy-2-oxohexyl]amino]hexanoic acid	metab_3258	HMDB0242138	-	-	372.1759	3.7421	pos	M+ACN+Na	C12H24N2O7	0	30.2	5.82638828542184	-	0.0123654591721	4.274	4.2637	4.2898	4.2647	4.2738	4.5317	4.3405	5.2502	5.2131	5.1753	4.3855	5.3361	5.3481	5.1608	4.1062	4.1541	4.2368	4.2069	6.1671	6.1068	6.205	6.1617	6.7603	6.7677	5.8488	5.859	5.8569
pos_3249	PS(18:3(9,11,15)-OH(13)/18:0)	metab_3259	HMDB0281409	-	-	401.7624	3.7421	pos	M+2H	C42H76NO11P	0	50.9	-6.587841257382281	-	0.0292011243987	4.6504	4.6401	4.6662	4.6411	4.6502	4.6506	4.7169	4.736	4.8721	4.7194	5.2335	5.4967	4.6729	4.6827	4.4826	4.5305	6.5269	6.5847	6.0709	6.2164	6.2674	6.2685	5.9271	5.8332	5.8432	5.8656	5.8651
pos_325	Azukisaponin I	metab_3260	HMDB0038612	-	-	402.2274	3.8843	pos	M+2H, M+K, M+H+Na	C42H68O13	0	42.2	-9.89514080163717	82793-02-0	0.0172851723669	7.2941	6.406	7.2903	7.0578	7.0799	6.8902	7.2539	7.2644	7.2111	7.1849	7.3287	7.2519	5.7939	5.8778	4.5579	4.4091	6.8652	6.8835	6.4839	6.4574	6.5957	6.6335	5.4521	5.7878	7.0091	6.9952	7.0073
pos_3255	(R)-1-O-[b-D-Glucopyranosyl-(1->6)-b-D-glucopyranoside]-1,3-octanediol	metab_3265	HMDB0032799	-	-	488.2702	3.7578	pos	M+NH4	C20H38O12	0	31.9	0.0115096712357005	-	0.0111616489995	5.7002	5.8397	5.588	5.3475	5.2642	5.9368	5.8351	5.8612	5.9388	6.0521	6.2766	6.3674	7.2747	7.3054	3.4935	3.5414	7.9035	7.9728	5.885	5.9254	6.1963	6.1515	5.9127	5.5688	7.0671	7.0662	7.075
pos_3257	Withaperuvin E	metab_3266	HMDB0030127	-	-	533.2744	3.7578	pos	M+CH3OH+H	C28H36O8	0	37.6	-0.209821969225749	-	0.0781290547867	4.3906	4.3803	4.4064	4.3813	4.3904	4.3908	4.7515	4.4762	4.46	4.4596	4.6325	4.521	5.3097	5.5672	4.2228	4.2707	4.3534	4.3235	5.6788	5.771	4.55	4.8992	6.4909	6.5115	5.1875	5.247	5.1915
pos_3263	31-Hydroxy rifabutin	metab_3273	HMDB0060754	-	-	443.2175	3.7657	pos	M+H+Na	C46H62N4O12	0	75.4	2.3046734088557597	-	0.0113355209743	5.994	4.6637	5.5723	4.9431	5.2779	4.3555	5.0231	4.4408	5.0689	4.567	5.385	5.2569	6.594	6.5969	5.001	5.2054	5.977	5.6482	8.0614	8.0503	8.1919	8.2333	8.2892	8.3015	7.5444	7.5352	7.5427
pos_3264	Lisinopril-tryptophan	metab_3274	HMDB0243710	-	-	517.2397	3.7657	pos	M+Na	C27H34N4O5	0	44.8	-5.01581369975688	-	0.0325439230546	5.1605	3.6756	4.9697	5.3032	4.5584	5.1794	5.6546	5.6973	5.6156	5.5837	5.8569	5.8476	6.4593	6.4677	3.5935	3.1698	6.058	6.2429	3.3924	4.731	5.6796	5.6801	5.2788	3.4003	6.0609	6.0843	6.0593
pos_3272	Lysylvaline	metab_3279	HMDB0028964	-	-	268.1649	3.7816	pos	M+Na	C11H23N3O3	0	59.9	6.90820797414033	20556-11-0	0.0486042979845	4.2347	4.2244	4.2505	4.2254	4.2345	4.2349	4.3012	4.3203	4.3041	4.3037	4.3462	4.3651	4.2572	4.267	4.0669	4.1148	4.1975	4.1676	5.863	5.851	4.6434	4.369	6.2451	6.1701	4.8733	4.909	4.8725
pos_3279	(1S,2R,4R,8S)-p-Menthane-2,8,9-triol 9-glucoside	metab_3286	HMDB0039978	-	-	383.2281	3.7895	pos	M+CH3OH+H	C16H30O8	0	40.6	1.6383227058881	378254-08-1	0.00531798992802	4.5296	5.1059	5.1423	4.7328	5.1906	5.2009	5.9649	5.9018	5.9167	5.8039	7.0771	7.046	6.3738	6.4016	5.0716	4.7454	4.9514	5.2828	7.8924	7.8692	6.9407	6.8719	8.1735	8.1687	7.309	7.3044	7.3073
pos_3280	Spiropiperidine	metab_3288	HMDB0258429	-	-	526.3228	3.7895	pos	M+H	C32H39N5O2	0	34.5	9.77848420711858	-	0.00492522228415	5.5169	5.584	5.5215	5.4429	5.1393	5.5378	7.1147	7.0832	6.9122	6.9672	7.7406	7.7343	7.7718	7.7544	5.8255	5.5989	6.0787	6.2022	8.3447	8.3283	7.0361	6.9861	8.4387	8.4297	7.7462	7.7503	7.7494
pos_3282	Theasaponin G1	metab_3290	HMDB0302088	-	-	587.289	3.7895	pos	M+2H	C57H88O25	0	48.6	1.71781725683209	-	0.00385739125486	6.94	5.3149	6.9996	6.7167	6.8963	6.6346	5.6762	5.6871	5.7403	5.7979	5.5433	5.4355	6.4886	6.6672	5.5964	5.7065	8.8376	8.8763	7.6953	7.6606	6.5219	6.6097	7.5179	7.5337	7.963	7.9621	7.9654
pos_3284	PS(20:5(5Z,8Z,11Z,14Z,16E)-OH(18R)/18:0)	metab_3292	HMDB0281379	-	-	424.7526	3.7975	pos	M+H+Na	C44H76NO11P	0	33.3	-8.45278056935704	-	0.00200915303406	7.2527	7.2394	7.2481	7.2068	7.1506	7.2393	7.8577	7.8699	7.7959	7.8102	7.8805	7.8603	5.1603	5.2593	5.2486	4.9231	5.0316	4.9223	5.4173	5.6236	5.3843	5.4958	5.8026	5.7276	7.6314	7.632	7.6331
pos_3286	PE(PGF1alpha/DiMe(13,5))	metab_3293	HMDB0284955	-	-	468.797	3.7975	pos	M+H+Na	C49H88NO12P	0	41.5	-7.6570073792720805	-	0.0724057998579	5.7943	6.1938	5.8939	6.1065	6.2139	6.2605	2.3609	4.8208	2.4176	2.3634	2.4058	4.7102	6.4446	6.1707	2.1279	2.1755	7.3673	6.9204	6.4113	6.8716	7.3685	7.1141	6.2076	5.9295	6.2394	6.2945	6.2956
pos_3287	11,13-Dihydrotaraxinic acid glucosyl ester	metab_3294	HMDB0035867	-	-	870.4131	3.7975	pos	2M+NH4	C21H30O9	0	51.1	1.52110439458031	75911-16-9	0.0498727814895	5.8251	5.0244	5.7829	5.1323	5.024	5.4195	5.0907	5.1098	5.0936	5.0932	5.1357	5.1546	5.0467	5.0566	4.8564	4.9043	4.9871	4.9571	6.8258	6.7804	6.4316	6.3944	6.7643	6.6677	5.4261	5.3897	5.3885
pos_3289	PS(20:3(8Z,11Z,14Z)-2OH(5,6)/18:1(11Z))	metab_3296	HMDB0281465	-	-	444.7492	3.8054	pos	M+2Na	C44H78NO12P	0	37.4	-7.24783404565278	-	0.00664827772193	6.9809	6.856	6.9707	6.9525	6.9239	6.9312	6.2415	6.4083	6.2093	6.2887	6.4008	6.4773	6.0586	5.9439	4.3944	4.5966	5.174	4.9022	6.3845	6.4098	5.4888	4.9112	7.572	7.5744	6.835	6.8341	6.8395
pos_3293	Cholylaspartic acid	metab_3300	HMDB0242381	-	-	541.3449	3.8054	pos	M+NH4	C28H45NO8	0	52.5	-6.582293569898878	-	0.00388705675299	6.7004	6.7252	6.6896	6.6876	6.6352	6.7054	7.273	7.2654	7.1921	7.2337	7.2916	7.2663	4.6236	4.066	4.6416	3.0345	5.9609	5.9702	3.7501	4.0255	3.3136	3.5111	5.1639	4.9096	7.0215	7.0232	7.0249
pos_3296	3-trans-p-Coumaroylrotundic acid	metab_3302	HMDB0040667	-	-	698.4073	3.8054	pos	M+ACN+Na	C39H54O7	0	69.5	7.20935279120391	144624-03-3	0.0119018360329	6.5004	6.4153	6.545	6.334	6.3291	6.4326	6.2334	6.2082	6.0328	6.0636	6.8566	6.8606	6.8815	6.9278	6.2167	6.1187	8.3001	8.3377	7.7858	7.7613	7.5784	7.5399	7.4885	7.4837	7.5711	7.5702	7.5796
pos_3298	5-Aminopentanoic acid	metab_3304	HMDB0003355;LMFA01100040	-	C00431	159.1127	3.8132	pos	M+ACN+H	C5H11NO2	0	44.1	-1.2777136248396102	660-88-8	0.0146287386858	4.0433	4.033	4.059	4.034	4.043	4.0435	5.4182	5.4177	5.3938	5.4387	5.4596	5.4493	4.0657	4.0756	3.8755	3.9233	4.0061	3.9948	5.3514	5.3525	4.9362	4.8436	5.853	5.8182	5.2979	5.3078	5.2961
pos_3299	Pegvaliase-Pqpz	metab_3305	HMDB0304893	-	-	301.2116	3.8132	pos	M+H-H2O	C15H30N2O5	0	69.9	-1.93864235550479	-	0.00913968443343	4.4554	4.4451	4.4712	4.4461	4.4552	4.4556	4.5219	4.541	4.5842	4.5244	4.5669	4.5858	4.4779	4.4877	4.2876	4.3355	4.4182	4.3883	5.9569	5.917	6.0029	5.9129	6.8736	6.9078	5.614	5.6168	5.609
pos_3305	Menthol-glucoronide	metab_3313	HMDB0060004	-	-	674.4066	3.8132	pos	2M+ACN+H	C16H28O6	0	54.2	-7.009127481346482	-	0.00597312853086	5.1402	4.8846	5.1778	5.0228	4.9713	4.9476	5.9607	5.9727	5.9833	6.0349	5.7591	5.9644	7.7524	7.7735	6.321	6.3693	8.66	8.7055	7.3738	7.3574	6.9603	6.9612	7.1408	7.1615	7.9005	7.8959	7.9003
pos_3307	2-Naphthylamine	metab_3315	HMDB0041802	-	C02227	144.0807	3.8212	pos	M+H	C10H9N	51.9	0	-0.833926529453256	91-59-8	0.0147337024309	4.6445	5.2328	4.5917	5.006	4.7119	5.1632	5.9637	6.0125	5.9788	6.0899	6.2022	6.3276	5.5313	5.7079	5.4498	5.5194	4.5809	4.5488	6.0732	6.1709	6.5862	5.5339	6.7294	6.4938	6.1428	6.1419	6.1533
pos_3308	Uracil analogue	metab_3316	HMDB0259710	-	-	217.0969	3.8212	pos	M+H-2H2O	C12H16N2O4	0	50.3	-0.9019651262287042	-	0.0247317880613	4.9917	5.7555	5.1354	5.3073	5.2498	5.5981	5.7721	5.9225	6.0004	6.2227	6.5441	6.7352	6.0089	6.1859	5.4126	5.7136	4.9943	4.8355	6.4088	6.5436	7.0445	5.8379	7.1359	6.8875	6.6097	6.6087	6.6277
pos_3319	PE(TXB2/22:5(7Z,10Z,13Z,16Z,19Z))	metab_3326	HMDB0284273	-	-	451.7578	3.8291	pos	M+H+Na	C47H78NO12P	0	65.8	-8.06962916787544	-	0.0517661467047	4.1422	4.1319	4.1579	4.1328	4.1419	4.1424	6.3385	6.3374	6.5335	6.5082	5.9499	5.8911	4.1646	4.1745	3.9743	4.0222	4.206	4.075	4.2449	4.2569	4.3015	4.3881	4.2675	4.2528	5.9081	5.8697	5.8696
pos_3324	Ile Arg	metab_3332	-	-	-	288.2025	3.8368	pos	M+H	C12H25N5O3	81.5	0	-1.7057884859884598	-	0.00214536545635	2.5851	2.5748	2.6008	2.5758	2.5848	2.5853	5.6649	5.7782	5.7135	5.7349	5.9302	5.9681	2.6075	2.6173	2.4178	2.4655	5.1689	5.1959	5.602	5.599	5.8697	5.7872	2.7102	2.9031	5.5936	5.5921	5.5919
pos_3329	Dehydrosoyasaponin I	metab_3337	HMDB0039331	-	C13837	905.4928	3.8368	pos	M+H-2H2O	C48H76O18	0	48.4	3.668138242544471	117210-14-7	0.0161286873337	8.0258	8.014	8.0227	8.0474	8.0717	8.0789	7.5042	7.5382	7.385	7.4029	7.5628	7.5524	6.117	6.1966	7.2511	7.2953	5.3901	5.0421	5.8053	5.4775	6.7948	6.7817	5.2347	5.2199	7.3001	7.2885	7.2877
pos_3330	Arg Phe	metab_3339	-	-	-	322.1867	3.8446	pos	M+H	C15H23N5O3	90.6	0	-1.9759920562316	-	0.0178158192884	4.1017	4.0914	4.1174	4.0924	4.1014	4.1019	6.7003	6.7368	6.6775	6.7081	6.6858	6.6824	4.8933	4.134	5.1466	3.9817	5.4196	5.5504	5.537	5.7124	5.8532	5.7801	4.7793	4.8964	6.4601	6.4593	6.473
pos_3331	PC(22:6(4Z,7Z,11E,13Z,15E,19Z)-2OH(10S,17)/DiMe(11,5))	metab_3340	HMDB0289094	-	-	488.7819	3.8446	pos	M+2Na	C52H86NO11P	0	49.9	-9.165278503743153	-	0.00415575658107	6.7178	6.7634	6.731	6.7102	6.677	6.7105	6.4135	6.3584	6.3126	6.4377	6.3618	6.3731	4.6888	4.8344	4.4985	4.5464	6.0023	5.2313	5.8511	5.932	4.8257	4.8006	5.9586	5.7717	6.0598	6.0589	6.0563
pos_3338	Leu Thr Val	metab_3344	-	-	-	332.2174	3.8523	pos	M+H	C15H29N3O5	89.9	0	-1.9154627591220599	-	0.0390203671693	4.3402	4.3299	4.3559	4.3308	4.3399	4.3404	5.2389	5.2336	4.4732	4.4091	5.6386	5.6658	4.3626	4.3725	4.1723	4.2202	4.303	4.273	6.5527	6.5601	6.0311	5.9788	6.8016	6.8012	5.888	5.8574	5.8862
pos_334	Arg Thr Ile	metab_3346	-	-	-	389.249	2.3526	pos	M+2H, M+H, M+ACN+Na	C16H32N6O5	34.2	0	-4.2848397092631	-	0.00574041448638	3.7098	3.8877	3.357	3.4741	3.7956	3.2263	7.1148	7.1925	6.995	7.0534	7.336	7.3175	2.8135	2.8233	3.4802	3.7149	6.9387	6.9747	7.3168	7.2877	7.2613	7.1965	6.7212	6.7633	7.0235	7.0226	7.0273
pos_3344	Glycosides	metab_3350	HMDB0031448	-	C01443	602.3134	3.8523	pos	M+NH4	C29H44O12	0	38.8	-6.30536510876423	-	0.0178743887645	4.8332	4.5925	4.4184	3.7477	3.744	3.8563	5.2502	5.0456	5.1846	5.1227	5.1098	5.0242	6.6348	6.6798	3.5765	3.6244	6.2293	6.2986	6.8091	6.8131	6.4386	6.3912	3.8697	3.8549	5.9514	5.9376	5.9386
pos_3351	PS(DiMe(13,5)/MonoMe(13,5))	metab_3358	HMDB0061577	-	-	505.8025	3.8602	pos	M+2Na	C53H92NO12P	0	33	-9.48879462288269	-	0.0214771795067	6.5003	6.506	6.5006	6.4511	6.4071	6.491	7.0794	7.065	6.9458	6.9388	7.0953	7.0823	4.6797	4.6896	4.4894	4.5373	5.5959	5.5415	4.76	5.1897	6.5438	6.5073	4.7827	4.7679	6.668	6.6832	6.6664
pos_3359	Actinodaphnine	metab_3365	HMDB0302144	-	C09322	329.149	3.8682	pos	M+NH4	C18H17NO4	0	51.6	-2.0109088228362597	517-69-1	0.00545333648673	3.1869	4.2821	3.2027	3.1776	3.1867	3.3185	6.9618	6.9435	6.8611	6.8561	6.9257	6.8963	4.4136	4.6537	3.0192	3.0671	4.2817	4.1905	6.4627	6.4716	5.6385	5.5726	6.5353	6.5319	6.6896	6.6849	6.6878
pos_336	Tauro-24,25-dihydrofusidate	metab_3366	HMDB0258741	-	-	327.6727	2.3526	pos	M+2Na, M+2Na-H, M+2Na+H	C33H55NO7S	0	47.8	-4.813896118255871	-	0.0114364696189	3.8568	4.363	4.5284	2.0298	2.0388	2.0393	7.7314	7.6232	7.7427	7.7024	7.6067	7.4935	7.1728	7.0982	1.8731	1.9204	8.0351	8.0655	6.4663	6.3842	6.1365	6.2008	6.9724	6.8806	7.3341	7.3259	7.3251
pos_3362	Plazomicin	metab_3369	HMDB0256636	-	-	557.3281	3.8682	pos	M+H-2H2O	C25H48N6O10	0	80.7	-2.1531252395829497	-	0.0031189362894	6.4873	6.4276	6.4149	6.3994	6.2869	6.4862	7.8022	7.7593	7.5811	7.5834	8.0201	7.9865	4.6731	4.6829	4.6957	4.5307	5.2312	5.344	7.3536	7.3539	6.4405	6.4332	6.9458	6.9686	7.4495	7.4522	7.4514
pos_3369	Ritalinic acid	metab_3374	HMDB0042008	-	-	242.1173	3.8843	pos	M+Na	C13H17NO2	0	36.1	9.780617078067447	19395-41-6	0.0376986545993	5.7572	5.7665	5.6308	5.6622	5.5779	5.6722	4.1566	4.1757	4.1595	4.1591	4.2016	4.2205	4.1754	4.2502	6.1284	6.145	4.0529	4.3975	4.1929	4.2049	5.3326	5.2635	4.2155	4.2008	4.6317	4.631	4.6027
pos_3377	L-Prolinamide, glycyl-L-prolyl-L-arginyl-	metab_3381	HMDB0253912	-	-	438.2704	3.8921	pos	2M+3H2O+2H	C18H32N8O4	0	69.6	9.980853006731948	-	0.00609731222224	5.7206	5.8839	5.7539	5.7517	5.8289	5.8785	6.0695	6.5158	6.2103	6.027	6.3984	6.3965	6.6379	6.2513	5.0314	5.0793	5.1621	5.1321	5.8389	5.8613	5.8883	5.9127	5.3246	5.5277	6.3904	6.3951	6.3906
pos_3378	Dynorphin A (6-8)	metab_3382	HMDB0012932	-	-	488.2706	3.8921	pos	M+2Na-H	C18H37N9O4	0	51.3	5.86793839865295	-	0.00666650755477	6.0616	6.309	5.8545	5.8525	5.8886	6.1221	6.8588	6.8343	6.7248	6.7157	6.9824	6.949	6.099	6.1453	3.7149	3.7628	6.8134	6.6843	6.474	6.5509	6.5325	6.4747	6.4368	6.549	6.7148	6.7102	6.7094
pos_3384	PS(14:1(9Z)/18:2(10E,12Z)+=O(9))	metab_3389	HMDB0280952	-	-	394.7106	3.9075	pos	M+2Na	C38H66NO11P	0	38.3	7.377597904738518	-	0.0346083926742	6.3007	6.3468	6.2356	6.3237	6.3248	6.3626	3.6592	3.6783	3.6621	3.6617	3.7042	3.7231	6.8024	6.766	4.6337	3.4728	5.7162	5.6176	6.053	6.4484	5.8	5.6945	6.2595	6.1626	5.8284	5.803	5.8023
pos_3396	4'-Hydroxy-5,5'-diisopropyl-2,2'-dimethyl-3,4-biphenylquinone	metab_3401	HMDB0040761	-	-	376.186	3.9314	pos	M+ACN+Na	C20H24O3	0	44.3	-7.32654418159179	120866-13-9	0.0138711177519	6.7378	6.7235	6.7039	6.6935	6.6273	6.7169	7.494	7.4565	7.4715	7.4687	7.4914	7.4796	7.1415	7.1688	3.3349	3.6193	6.1007	6.1806	6.3244	6.3622	5.6157	5.5578	6.4105	6.3816	7.193	7.192	7.2028
pos_3397	PG(16:1(9Z)/TXB2)	metab_3402	HMDB0268697	-	-	440.2336	3.9314	pos	M+2Na	C42H75O14P	0	60.1	-0.927296643365605	-	0.00644300520179	6.3113	6.8798	6.2118	6.5702	6.3529	6.7114	7.9311	7.9217	7.7181	7.7378	8.123	8.1066	6.0264	5.6543	4.3855	4.4334	5.1916	4.7869	6.9432	6.9587	5.6665	5.6591	6.3968	6.4724	7.6214	7.6159	7.6197
pos_3400	Gentamicin C	metab_3407	HMDB0252688	-	C01918	513.3027	3.9314	pos	M+ACN+Na	C19H39N5O7	0	78.9	4.4480404964106395	11097-82-8	0.0289253707327	3.5258	3.5156	3.5416	3.5165	3.5256	3.526	4.8977	5.3864	4.3567	4.7756	4.974	5.1969	5.8669	5.9717	3.358	3.4059	3.4887	4.9052	7.1455	7.1547	4.8491	4.903	7.065	7.0171	6.437	6.436	6.4146
pos_3402	2-[(4-{2-[(4-Cyclohexylbutyl)(cyclohexylcarbamoyl)amino]ethyl}phenyl)sulfanyl]-2-methylpropanoic acid	metab_3409	HMDB0252992	-	C15622	547.2949	3.9314	pos	M+2Na-H	C29H46N2O3S	0	31.9	1.72099943743192	-	0.00217261897521	7.6546	7.6504	7.6104	7.5933	7.5308	7.6257	8.3326	8.3025	8.3182	8.3259	8.3428	8.3251	8.0435	8.0875	5.4877	5.5356	7.1141	7.1325	7.256	7.254	6.7383	6.7154	7.2553	7.2428	8.044	8.0459	8.0451
pos_3416	Leu Val Tyr	metab_3420	-	-	-	394.2327	3.9474	pos	M+H	C20H31N3O5	36.2	0	-2.3644730156560896	-	0.0369591477536	4.1399	4.0938	4.2951	4.0948	4.1038	4.1043	6.3307	6.3237	6.0348	6.0416	6.6567	6.6285	4.1266	4.1364	3.9363	3.9842	4.0669	4.037	5.9228	5.9592	4.2634	4.2384	6.2974	6.2023	6.1841	6.1569	6.1562
pos_3417	Cinncassiol D3	metab_3421	HMDB0036854	-	C17655	407.1807	3.9474	pos	M+K	C20H32O6	0	66.5	-6.4729950554256	80178-41-2	0.0129910828616	5.4896	5.4668	5.5311	5.425	5.3615	5.45	3.6404	3.9314	4.1197	3.6429	3.9687	4.3655	5.5114	5.5889	3.4062	3.4541	6.3564	6.3286	5.8764	5.8663	5.6963	5.7051	7.2033	7.1582	6.2063	6.1958	6.1975
pos_3433	CDP-DG(22:5(4Z,7Z,10Z,13Z,19Z)-O(16,17)/a-21:0)	metab_3434	HMDB0293138	-	-	578.7777	3.9633	pos	M+2Na	C55H91N3O16P2	0	36.9	-9.43226795614959	-	0.0274074151021	5.5887	5.8651	5.8183	5.6679	5.29	5.7273	4.3299	3.5912	3.3158	3.9757	3.3579	3.3767	6.0801	6.0847	4.4885	3.1265	6.2724	6.3189	6.8103	6.9259	7.0318	6.9438	6.7798	6.702	6.3932	6.4142	6.4137
pos_3437	3-Hydroxydodeca-7,10-dienoylcarnitine	metab_3438	HMDB0241249	-	-	419.2494	3.9712	pos	M+ACN+Na	C19H33NO5	0	51.7	-6.3230810908233215	-	0.00722540886512	7.056	7.0616	7.007	6.9788	6.9903	7.0841	7.0029	6.9666	6.9893	7.0056	6.9323	6.909	6.516	6.5557	4.4275	4.4754	4.5581	4.5282	5.5108	5.7036	6.7898	6.726	4.7207	4.706	6.7297	6.7288	6.7239
pos_3447	Congmunoside XII	metab_3448	HMDB0039417	-	-	700.3379	3.9712	pos	M+2H	C65H106O32	0	40.1	-3.9109299411973	329969-11-1	0.00625869898591	8.0815	8.068	8.0701	8.0617	7.9808	8.0664	7.1396	7.097	7.0216	7.0053	7.3871	7.3363	6.0951	6.2629	4.7796	4.8275	6.8667	6.7554	6.5939	6.5755	6.7091	6.6953	6.9681	6.8989	7.1651	7.1642	7.16
pos_3452	PG(i-20:0/PGD1)	metab_3454	HMDB0271973	-	-	450.286	3.979	pos	M+H+Na	C46H85O13P	0	53.1	3.1732386098529797	-	0.0360774364688	6.6193	6.6243	6.6507	6.6222	6.5983	6.6119	5.3755	5.143	4.6639	5.1123	5.1869	4.8646	4.617	4.6269	4.4267	4.4746	4.5573	4.5274	4.6973	5.1751	6.5321	6.4451	4.7199	4.7052	5.3028	5.3307	5.3299
pos_3461	Ouabain	metab_3462	HMDB0247956;HMDB0031448;LMST01120022;HMDB0015224	-	C01443	585.2875	3.987	pos	M+H	C29H44O12	0	47.2	-5.20443719251554	630-60-4	0.00806765027662	5.8357	5.8253	5.7505	5.9473	5.3811	5.8447	6.8717	6.8031	6.8021	6.7779	6.9114	6.8496	4.4734	4.4833	4.7367	4.7223	4.4137	4.3838	6.2769	6.3914	6.3218	6.2847	6.463	6.5786	6.6606	6.6549	6.6542
pos_3469	7-O-Succinyl macrolactin A	metab_3469	HMDB0247277	-	-	503.2613	4.0028	pos	M+H	C28H38O8	0	72.6	-5.36066484046746	-	0.0128040125147	4.439	5.2403	4.9623	4.4983	2.5494	4.543	5.3255	4.5499	5.2253	5.5246	5.1681	5.4234	7.1294	7.1667	2.7657	2.4301	5.8399	5.9771	5.1905	5.3973	5.2718	5.4476	6.1281	6.2312	6.3038	6.314	6.3128
pos_347	PE(14:0/18:3(10,12,15)-OH(9))	metab_3470	HMDB0260658	-	-	373.7233	2.4479	pos	M+2Na, M+2Na-H, M+2Na+H	C37H68NO9P	0	55.7	7.1830906639195895	-	0.010761235348	4.7993	3.0646	3.0684	2.1752	1.4832	2.1196	7.2838	7.1651	7.465	7.4702	7.0055	6.9488	6.1226	6.0364	1.3222	1.368	6.169	6.1909	5.1608	5.1372	5.3069	5.4938	5.0286	5.1677	6.5947	6.587	6.5862
pos_3480	CDP-DG(PGE2/i-22:0)	metab_3482	HMDB0294322	-	-	567.7983	4.0106	pos	M+2H	C54H93N3O18P2	0	37.6	-9.535064145524473	-	0.0202071215916	6.9878	7.0353	7.0003	6.9937	6.9268	7.028	7.17	7.1453	7.2156	7.1994	7.1037	7.0612	6.2499	6.2957	6.0595	6.1074	7.7231	7.7561	6.7349	6.7767	6.6927	6.5398	6.7435	6.7898	7.1893	7.1746	7.1738
pos_3487	(Z)-[(4-hydroxyphenyl)acetaldehyde oxime]	metab_3487	HMDB0304004	-	C04353	193.097	4.0186	pos	M+ACN+H	C8H9NO2	0	41.6	-0.7995941636292819	-	0.0159760949412	4.7108	4.9112	4.4818	4.5488	4.7238	4.7702	4.6537	4.6308	4.4894	4.2724	4.859	4.7948	4.2259	4.2358	4.4464	4.3315	4.6189	4.7687	5.8363	5.8465	5.9839	5.9529	6.2982	6.2832	5.5394	5.5385	5.5509
pos_3493	(2E,8E)-10-hydroxydeca-2,8-dien-4-ynoylcarnitine	metab_3491	HMDB0241109	-	-	365.2064	4.0264	pos	M+ACN+H	C17H25NO5	0	35.8	-2.07890722024279	-	0.0430334025871	3.7503	3.7401	3.7661	3.741	3.7501	3.7505	3.8168	3.8359	4.4274	4.4157	3.8618	3.8807	3.7728	3.7827	3.5825	3.6304	3.7131	3.6832	5.5935	5.5853	6.1885	6.1731	6.7698	6.742	5.4793	5.4593	5.442
pos_3494	Pro Gln Tyr	metab_3492	-	-	-	407.1918	4.0264	pos	M+H	C19H26N4O6	74.8	0	-1.6546566483826295	-	0.00911661539056	5.9312	6.0451	5.9034	5.9431	5.9083	5.9898	4.4344	4.3949	4.8343	4.3604	4.4968	4.9623	6.1753	6.2082	4.1235	4.1714	7.0672	7.1106	6.4432	6.4193	6.3431	6.3148	6.2943	5.8189	6.3767	6.3692	6.3752
pos_3498	Asparaginyl-Valine	metab_3494	HMDB0028744	-	-	480.2815	4.0344	pos	2M+NH4	C9H17N3O4	0	42.6	8.373980576365419	-	0.126581424733	3.5038	3.4935	3.5195	3.4945	3.5035	3.504	3.9079	4.5556	4.8716	4.9875	3.6153	3.6341	6.0035	5.984	3.336	3.3839	4.3274	3.4367	6.3904	6.3589	5.5112	5.3222	6.5373	6.5644	5.2022	5.1641	5.271
pos_350	Val Ala His Glu	metab_3497	-	-	-	455.2242	2.4952	pos	M+H, M+ACN+H, M+2H	C19H30N6O7	44.1	0	-1.48290402417492	-	0.00806507337267	7.1674	7.1871	7.1746	7.1288	7.0481	7.18	7.8681	7.7786	7.7846	7.7723	7.8237	7.802	6.7271	6.6875	3.6532	3.5191	6.9782	7.0089	7.1677	7.1572	6.9689	7.0489	6.9171	6.9541	7.3734	7.3678	7.367
pos_3510	1alpha,3beta,22R-Trihydroxyergosta-5,24E-dien-26-oic acid 3-O-b-D-glucoside 26-O-b-D-glucosyl ester	metab_3508	HMDB0040398	-	-	826.4561	4.0422	pos	M+ACN+H	C40H64O15	0	39.4	-2.84570652916159	155510-72-8	0.0163018242773	1.9809	1.9708	4.8833	1.9717	3.8754	5.3738	6.0659	6.1482	6.0401	6.2469	6.1934	6.0892	7.0794	7.0898	1.8152	1.8624	6.0815	5.9297	7.666	7.69	6.3066	6.3624	6.9514	7.0903	6.9629	6.95	6.9616
pos_3511	1,5-Naphthalenediamine	metab_3509	HMDB0244231	-	C19463	159.0915	4.0503	pos	M+H	C10H10N2	60.6	0	-1.0823827595023001	2243-62-1	0.014990866712	3.7296	3.7193	3.7453	3.7202	3.7293	3.7298	4.6555	4.873	4.4699	3.8982	4.51	4.4229	3.752	3.7619	3.5618	3.6096	3.6924	4.0584	5.882	5.8749	5.4139	5.4592	5.6484	5.7151	5.1072	5.1062	5.1179
pos_3515	(22E)-(24R)-1alpha,24-Dihydroxy-26,27-cyclo-22,23-didehydro-20-epivitamin D3/(22E)-(24R)-1alpha,24-dihydroxy-26,27-cyclo-22,23-didehydro-20-epicholecalciferol	metab_3513	HMDB0242499	-	-	457.2649	4.0503	pos	M+2Na-H	C27H40O3	0	51.5	-9.75238797507674	-	0.021210826149	5.5996	5.6209	5.2985	5.4952	5.7916	5.7813	7.0921	7.0483	6.8727	6.8467	7.1826	7.1292	5.1779	5.4653	5.867	5.7243	5.4262	5.2863	6.4516	6.5058	5.7423	5.6463	8.0296	8.0385	7.1626	7.1458	7.1609
pos_3520	Indole-3-Carbinol	metab_3519	HMDB0005785	-	-	130.0651	4.0583	pos	M+H-H2O	C9H9NO	43.2	0	0.11338313617047001	700-06-1	0.251540518322	4.6873	4.9381	4.0965	4.7535	4.5871	4.8565	4.3882	3.7029	3.5492	3.7131	3.5913	3.6102	3.5023	3.5571	5.1332	5.1	3.9463	4.2183	5.2514	5.2685	5.0165	4.8947	5.1532	5.113	4.6078	4.3976	4.6031
pos_3525	Linagliptin	metab_3524	HMDB0254095	-	-	514.2654	4.0583	pos	M+ACN+H	C25H28N8O2	0	51.2	-4.2116530052485	-	0.0105250751368	3.8245	3.8142	3.8402	4.6318	3.8242	3.8247	3.8909	4.5082	3.8939	3.8934	3.936	4.6694	5.088	5.0707	3.6567	3.7046	5.0944	4.9024	6.537	6.5313	5.6885	5.8649	7.1435	7.1518	6.0865	6.079	6.0782
pos_3527	Ganglioside GD3 (d18:0/23:0)	metab_3526	HMDB0011865	-	-	783.9664	4.0583	pos	M+H+Na	C75H137N3O29	0	42.6	1.62769808912301	-	0.00516728607672	4.8142	4.804	4.83	4.8049	4.814	4.8145	7.4621	7.4292	7.3285	7.2885	7.5014	7.3778	6.8603	6.8877	5.5429	4.6943	6.6082	6.5742	6.6659	6.5874	5.7364	5.8557	4.9997	4.9249	6.9984	6.9939	6.9967
pos_3528	N(epsilon)-(carboxyethyl)lysine	metab_3527	HMDB0255289	-	-	201.1232	4.0662	pos	M+H-H2O	C9H18N2O4	0	69.2	-0.8305425811747881	-	0.0206413380217	3.6424	3.6321	3.6582	3.6331	4.1232	3.6426	5.9959	6.007	5.871	5.8611	6.0205	6.0322	3.6649	3.6747	3.4746	3.5225	3.6052	3.5753	4.2123	3.8119	4.6982	4.3391	3.7678	3.753	5.5478	5.5466	5.5626
pos_3559	Theasapogenol E	metab_3557	HMDB0034518	-	-	537.3753	4.0899	pos	M+CH3OH+H	C30H48O6	0	76.2	-6.556277245862991	15399-41-4	0.0394568020457	4.8017	4.7915	4.8175	4.7924	4.8015	4.802	5.3996	5.4246	5.3305	5.2416	5.6475	5.0849	6.9076	6.9613	4.6339	4.6818	4.9347	4.7346	6.8218	6.8353	6.6313	6.5888	7.7468	7.7558	6.7941	6.7926	6.8227
pos_3571	Isoleucyl-Glutamate	metab_3569	HMDB0028906	-	-	243.1337	4.1139	pos	M+H-H2O	C11H20N2O5	0	36.6	-0.933947665530563	-	0.0124500402976	4.1403	2.3187	3.9975	2.3196	2.3287	2.3291	4.5238	4.8914	2.398	4.0506	4.9775	5.0209	4.8302	5.1107	2.4516	3.4356	4.2635	4.0036	5.461	5.5785	5.0805	5.058	6.4942	6.502	5.6811	5.6802	5.6899
pos_3580	Pro Phe Thr	metab_3579	-	-	-	364.186	4.1218	pos	M+H	C18H25N3O5	53.5	0	-1.92215696448082	-	0.0190637853596	4.7255	4.9615	4.7591	4.7162	4.7253	4.7257	6.164	6.1866	6.0864	6.0988	6.2559	6.2315	4.748	4.7579	4.5577	4.6056	4.6883	4.6584	4.8283	4.8403	4.8849	4.8598	4.8509	4.8362	5.7923	5.78	5.7958
pos_3587	Beta1-Chaconine	metab_3584	HMDB0030321	-	-	375.7122	4.1298	pos	M+2Na	C39H63NO10	0	59.4	1.1414225762393502	472-51-5	0.0148303111575	4.6635	5.0647	4.609	4.6816	4.593	4.6075	7.0889	7.0608	6.8336	6.8399	7.4775	7.4628	4.6157	4.6256	4.7273	4.4733	5.0972	5.1984	6.2667	6.2672	6.2767	5.8575	4.9729	5.153	6.874	6.8634	6.8625
pos_3588	PC(22:2(13Z,16Z)/PGE2)	metab_3585	HMDB0287995	-	-	466.7995	4.1298	pos	M+H+Na	C50H88NO11P	0	64.2	-7.78696453098279	-	0.0716400155888	0.0483	0.0473	0.05	0.0474	0.0483	2.6881	0.0558	0.0582	0.0562	0.0561	0.0615	0.0641	5.927	5.8528	0.0334	0.0372	0.0446	1.1028	5.6615	5.5674	0.0682	4.4822	6.8295	6.8195	5.7562	5.7538	5.7
pos_3599	12-Hydroxyheptadeca-5,8,10-trienoic acid	metab_3595	HMDB0244447	-	-	303.1909	4.1378	pos	M+Na	C17H28O3	0	42.6	-7.89100304675775	-	0.00791762112355	5.5215	5.5112	5.5372	5.5121	5.5212	5.5217	6.0059	5.9304	5.8863	5.8989	6.0308	6.0486	5.5439	5.5538	5.3536	5.4015	5.4843	5.4543	5.6242	5.6362	5.6808	5.6558	5.6468	5.6321	5.6434	5.6483	5.6417
pos_3600	Tyr Gln Ile	metab_3598	-	-	-	423.2231	4.1378	pos	M+H	C20H30N4O6	87.7	0	-1.7032009826828602	-	0.00360353867079	4.3876	4.2857	4.3117	4.2866	4.2957	4.2961	6.8306	6.8288	6.6518	6.6918	7.0234	7.0032	4.3184	4.3283	4.1281	4.176	5.7279	5.9143	6.1314	6.0204	5.8547	5.7813	6.8465	6.8581	6.697	6.6941	6.6967
pos_3602	Corchorosol A	metab_3600	HMDB0041137	-	-	559.2908	4.1378	pos	M+Na	C29H44O9	0	71.2	5.739788090763849	23838-13-3	0.172972571807	3.2524	3.2421	3.2681	3.243	3.2521	3.2526	5.4901	5.8401	5.8762	5.9355	5.2207	5.8255	5.8795	5.744	5.2365	4.5638	4.4684	4.3445	3.3551	3.3671	3.4116	3.5908	5.2176	3.363	5.1894	5.3286	5.3264
pos_3605	Polypodoside C	metab_3601	HMDB0040745	-	-	733.4081	4.1378	pos	M+H-2H2O	C40H64O14	0	64.1	-9.97602746567709	120015-17-0	0.0058538975467	6.966	6.9796	6.93	6.9002	6.8809	6.9814	4.8798	4.7267	5.4428	5.4233	4.7526	5.2272	8.7598	8.7881	6.9387	6.8794	6.292	6.4916	7.7975	7.7913	8.6553	8.6163	7.8284	7.8273	7.9898	7.9889	7.9937
pos_3607	L-Glycine	metab_3603	-	-	C00037	76.0398	4.1458	pos	M+H	C2H5NO2	38.3	0	7.16423145969483	-	0.0582806855888	5.3546	5.4402	5.2815	5.2999	5.2173	5.3288	3.3049	3.324	3.3078	3.3074	3.3499	3.3688	4.3551	4.2835	5.6182	5.6567	3.2013	3.4676	4.0501	4.1938	4.9285	4.755	3.8597	3.8404	4.0333	4.0796	4.0759
pos_3608	Erinacine D	metab_3604	HMDB0031896	-	-	240.1522	4.1458	pos	M+2H	C27H42O7	0	34.9	-6.90545962004919	157397-40-5	0.039651814202	0.3594	1.0746	3.9811	0.3542	2.5043	4.1155	7.4632	7.4108	7.2682	7.2565	7.3455	7.3532	6.1635	6.2263	0.273	0.9361	4.696	4.7826	7.3861	7.3905	5.6545	5.6635	6.2545	6.2874	7.0989	7.0978	7.1278
pos_3613	Carthamoside A1	metab_3610	HMDB0302042	-	-	764.356	4.1458	pos	2M+ACN+Na	C19H26O6	0	56.8	-8.027504463986219	-	0.0352125246446	5.3476	5.2151	5.3651	5.5599	5.6634	5.4296	4.9138	4.933	4.9168	4.9163	4.9589	4.9778	6.5305	6.5158	4.6795	4.7274	6.0107	5.9658	6.5543	6.5693	6.6857	6.6299	5.6013	4.958	5.8431	5.8422	5.8159
pos_3621	Pro Gln Ile	metab_3617	-	-	-	357.2125	4.1614	pos	M+H	C16H28N4O5	86.9	0	-2.19158087064916	-	0.014682319836	6.1338	6.1173	6.1288	6.0331	5.9659	6.091	6.2167	6.1696	6.0608	6.063	6.1875	6.231	4.0303	4.7446	4.9267	4.867	3.9706	4.4253	4.1106	4.1786	4.1672	4.4087	4.8155	4.1185	5.897	5.8962	5.9076
pos_3630	Prolyl-Tyrosine	metab_3626	HMDB0029029	-	-	279.1335	4.1693	pos	M+H	C14H18N2O4	0	36.6	-1.5967119669276202	-	0.0130218568345	5.5074	5.5157	5.4902	5.4402	5.3998	5.5117	5.8555	5.8227	5.7332	5.8339	6.0812	6.0388	4.7897	5.0898	4.1248	4.1727	6.7256	6.7351	5.6703	5.5812	6.1306	6.0896	6.2525	6.2628	6.1584	6.1574	6.1677
pos_3634	Chikusetsusaponin VI	metab_3628	HMDB0030250	-	-	632.3195	4.1693	pos	M+H+Na	C59H100O27	0	42.6	-2.25180144065669	137348-15-3	0.0143636722336	7.0068	6.8526	6.9816	6.8403	6.9951	6.8869	4.7076	4.6739	4.6577	4.6573	4.6999	4.7187	5.6193	5.5201	4.4205	4.4684	7.4476	7.4508	6.5329	6.531	6.2584	6.3875	6.2574	6.3283	6.5993	6.5984	6.5881
pos_364	PA(18:4(6Z,9Z,12Z,15Z)/5-iso PGF2VI)	metab_3634	HMDB0264348	-	-	392.1939	2.5823	pos	M+2Na, M+2Na-H, M+2Na+H	C39H63O11P	0	50.5	-2.04489745116301	-	0.012860213046	6.4421	5.2918	6.5481	6.1651	6.378	6.058	7.8189	7.7201	7.901	7.8657	7.6419	7.5754	7.8631	7.7861	5.5892	5.5148	6.2781	6.3262	6.5247	6.5227	6.411	6.5252	6.5362	6.6265	7.4086	7.4078	7.3985
pos_3649	5-Hydroxytrtradeca-8,11-dienoylcarnitine	metab_3642	HMDB0241382	-	-	447.2806	4.1849	pos	M+ACN+Na	C21H37NO5	0	49.8	-6.05825770597917	-	0.00523692008347	4.7794	4.5195	4.8696	5.079	4.9195	5.181	7.8888	7.8696	7.7514	7.7602	7.8567	7.8688	6.4363	6.4981	4.362	4.4099	5.5557	5.5889	5.9038	5.9237	6.3404	6.2784	5.6746	5.6068	7.5784	7.5739	7.5767
pos_3650	CDP-DG(i-12:0/PGF1alpha)	metab_3644	HMDB0293355	-	-	521.7198	4.1849	pos	M+2Na	C44H77N3O18P2	0	62.8	-6.602627700038	-	0.00962638770262	5.817	5.9376	5.8759	5.8048	5.6882	5.9042	6.5999	6.6575	6.5243	6.5386	6.6933	6.7017	4.6369	3.8752	3.675	3.7229	3.8057	3.7757	3.9456	3.9576	4.0022	4.5939	5.0789	4.8414	6.4412	6.4392	6.4332
pos_3664	17-Ethynyl-16-fluoroestradiol	metab_3657	HMDB0244769	-	-	646.3757	4.201	pos	2M+NH4	C20H23FO2	0	56.3	8.6821589006764	-	0.0321709292084	6.1143	6.0317	6.0367	5.8319	5.8846	5.928	4.7743	4.7934	4.7772	4.7768	4.8193	4.8382	7.055	7.1037	5.2204	5.3921	6.0982	6.7016	5.8407	5.5599	6.6349	6.6954	4.8332	4.8185	6.0661	6.041	6.0646
pos_3665	Bromocriptine	metab_3658	HMDB0015331	-	C06856	671.2573	4.201	pos	M+NH4	C32H40BrN5O5	0	36.5	3.3329615912837403	25614-03-3	0.00305028003018	7.4767	6.599	7.4318	7.2108	7.2761	7.0854	8.0433	8.0362	7.9658	7.9332	8.0204	7.9695	7.1988	7.2041	5.3147	5.6804	6.8926	6.9623	7.9541	7.9481	7.6717	7.6311	7.7773	7.7676	7.881	7.8836	7.8828
pos_3669	Linalool 3,7-oxide beta-primeveroside	metab_3661	HMDB0036571	-	-	478.2383	4.2089	pos	2M+3H2O+2H	C21H36O11	0	62	2.1712547922480403	-	0.0839827666929	4.4694	2.4102	2.4361	2.4111	2.4202	3.963	3.9464	2.5057	3.9426	2.4891	2.5316	2.5504	2.4428	2.4526	2.2534	2.301	4.2987	2.3536	5.0579	5.2876	6.2025	6.7384	6.8516	6.8668	5.0883	5.0293	5.0241
pos_367	Ile Ile Val	metab_3662	-	-	-	344.2537	4.3678	pos	M+H, 2M+H, M+H-H2O	C17H33N3O4	95.4	0	-1.86368336962405	-	0.00582230837798	7.5319	7.5407	7.4953	7.4595	7.4116	7.4808	7.5992	7.5857	7.6137	7.619	7.586	7.5932	5.7578	5.7545	8.8357	8.8351	7.8995	7.9351	8.1395	8.1188	7.9902	7.9389	8.6135	8.6014	7.8801	7.8762	7.8754
pos_3679	Homomethionine	metab_3670	HMDB0030406	-	C17213	227.0812	4.2169	pos	M+ACN+Na	C6H13NO2S	0	37.5	-7.65965097113387	25148-30-5	0.00830696596674	7.4313	7.4582	7.3903	7.3795	7.2786	7.3557	5.7436	5.7819	5.8203	5.8431	5.7843	5.7508	6.5738	6.594	7.7951	7.808	6.1954	6.2292	6.4738	6.5058	7.1065	7.0551	6.496	6.4949	6.3609	6.3676	6.3667
pos_368	Gln Phe Leu Glu	metab_3671	-	-	-	536.2718	2.5903	pos	M+H, 2M+3H2O+2H, M+2H	C25H37N5O8	40.4	0	0.635751732919366	-	0.0262633145429	5.6491	5.7528	5.7377	5.6962	5.576	5.8039	6.937	6.8481	6.8321	6.805	6.7853	6.795	5.4311	5.2422	5.042	5.0899	7.4174	7.1983	6.8303	6.7959	6.3591	6.4179	7.2393	7.3219	6.7702	6.7693	6.7499
pos_3683	PE(20:4(6E,8Z,11Z,14Z)-OH(5S)/14:0)	metab_3674	HMDB0260577	-	-	766.4446	4.2169	pos	M+K	C39H70NO9P	0	32.9	3.6309215753916	-	0.00987949242272	3.9124	3.9022	3.9282	3.9031	3.9122	3.9127	5.4435	5.8116	5.5337	5.2712	5.4092	4.0428	3.9349	4.6858	3.7446	3.7925	7.4041	7.4283	4.0152	4.0272	4.0718	4.0467	5.0516	4.0231	6.539	6.5469	6.546
pos_3687	Furylacryloylalanyllysine	metab_3677	HMDB0247373	-	-	302.1494	4.2248	pos	M+H-2H2O	C16H23N3O5	0	76.3	-1.5793778619971999	-	0.00988567930731	4.1836	4.8589	4.3461	4.3698	4.8537	4.1324	7.0231	6.983	6.8908	6.9164	7.0547	7.0392	5.371	5.5574	2.4465	3.387	6.045	6.0237	6.6671	6.6634	5.6257	5.5079	5.932	5.9671	6.7888	6.7814	6.789
pos_369	Zotarolimus	metab_3680	HMDB0260048	-	-	505.7765	2.5903	pos	M+2Na, M+2Na-H, M+2Na+H	C52H79N5O12	0	65	2.01796560368653	-	0.0105488611319	5.8627	3.0093	5.9024	5.6239	5.6787	5.1876	4.5813	3.1051	3.0889	3.0885	3.131	3.1498	8.5155	8.4062	6.2413	5.7478	6.5474	6.539	7.2541	7.2627	6.8248	6.9333	7.8082	7.8395	7.6378	7.6304	7.6295
pos_3694	Paliperidone	metab_3685	HMDB0256085;HMDB0247256;HMDB0015396	-	C21516	444.2443	4.2329	pos	M+NH4	C23H27FN4O3	55.1	0	8.918828043079401	144598-75-4	0.016145393458	4.3745	4.6616	4.3484	3.7582	4.3963	4.9002	6.4936	6.4544	6.2915	6.3329	6.5037	6.4804	6.0499	6.0736	3.5997	3.6476	3.7303	4.1245	3.8703	3.8823	4.8764	5.1648	5.9252	5.9268	6.0996	6.0987	6.1112
pos_3709	Valenciachrome	metab_3701	HMDB0036849	-	-	457.265	4.2566	pos	M+2Na-H	C27H40O3	0	50.1	-9.39863018395231	88853-51-4	0.00648426992828	7.2257	7.2201	7.2117	7.1789	7.1366	7.2372	7.5666	7.5484	7.4823	7.5133	7.6632	7.6707	7.1872	7.205	6.3353	6.3498	6.9798	7.0212	7.7898	7.7951	7.5792	7.5591	7.9357	7.9258	7.5638	7.5641	7.5688
pos_3717	Acetyljujuboside B	metab_3709	HMDB0032781	-	-	555.2789	4.2645	pos	M+H+Na	C54H86O22	0	64.1	0.12464716020915	194737-13-8	0.0123433699296	5.4163	5.6612	5.3705	5.6845	5.7262	5.4514	5.4212	5.4403	5.4242	5.4237	5.4663	5.4851	5.5031	5.4673	5.1869	5.2348	6.5602	6.5233	6.795	6.7483	6.454	6.4093	6.9714	6.9426	6.1164	6.122	6.1272
pos_3724	Neuromedin C	metab_3716	HMDB0013020	-	C15866	560.7766	4.2725	pos	M+2H	C50H73N17O11S	0	45.2	-0.8803474553577719	81608-30-2	0.00907312721191	2.0618	4.6715	3.1256	2.0525	3.6821	2.062	2.1277	2.1467	2.1306	2.1302	2.1724	2.1912	5.5559	5.3581	3.5326	1.943	6.8483	6.8494	6.236	6.1696	2.22	2.1951	5.8745	5.8103	6.2786	6.2776	6.2849
pos_3726	CDP-DG(i-24:0/18:2(9Z,11Z))	metab_3717	HMDB0116348;PW_C076684	-	C00269	567.8037	4.2805	pos	M+2Na	C54H97N3O15P2	0	30.2	-9.599861944420212	-	0.213032866021	6.8146	5.8878	6.4428	6.4102	6.3178	6.5294	5.0636	5.3322	5.4334	5.1232	4.7766	3.7044	5.3808	5.1864	3.2063	3.2542	6.074	5.7142	5.3788	5.2163	3.5334	3.5084	5.2494	5.2407	5.253	5.2095	5.3811
pos_3728	Lucyoside R	metab_3719	HMDB0032836	-	-	708.4281	4.2805	pos	M+ACN+H	C36H58O11	0	61.7	-5.43206487739334	206270-86-2	0.00564829146822	4.2101	4.6182	4.2259	4.2008	4.7989	4.2104	7.1673	7.1603	7.0668	7.0741	7.6646	7.6596	4.7951	4.8019	5.1455	4.9866	4.3302	4.143	6.991	7.0126	5.8987	5.8287	7.7245	7.7019	7.2394	7.2349	7.2353
pos_3734	(S)-2-Methyl-1-butanol O-beta-D-Glucopyranoside	metab_3726	HMDB0303770	-	-	268.1751	4.2963	pos	M+NH4	C11H22O6	0	46.5	-1.5317463170357999	-	0.15270030198	3.9203	3.91	3.936	3.9109	3.92	3.9205	3.9867	4.0058	3.9896	3.9892	4.0318	4.0506	4.1429	3.9526	3.7524	3.8003	3.8831	3.8531	5.7265	5.6948	4.5222	4.0546	5.0288	5.2052	4.841	4.8787	4.7455
pos_3746	Isoetharine	metab_3738	HMDB0014366	-	C07053	272.1851	4.3279	pos	M+CH3OH+H	C13H21NO3	0	32.8	-2.07880895702941	530-08-5	0.00889547550411	6.9757	6.9903	6.9391	6.9245	6.8422	6.9183	5.2912	5.3648	5.4665	5.5249	5.3317	5.3589	6.0397	6.0104	7.1702	7.2026	5.6948	5.621	5.682	5.7033	6.5313	6.4896	6.0267	6.0373	5.861	5.8558	5.8535
pos_375	2,6-Cyclolycopene-1,5-diol	metab_3742	HMDB0034902	-	-	308.2125	2.6298	pos	M+2Na, M+2Na-H, M+2Na+H	C40H58O2	0	38.4	4.900155832489308	223744-29-4	0.00539644213235	6.5536	6.5194	6.5548	6.4686	6.4648	6.5888	8.3221	8.2857	8.2424	8.2366	8.3338	8.342	5.5807	5.4134	2.0291	2.0765	5.3135	5.2454	2.2978	2.3097	2.3541	2.3292	2.3203	2.3056	7.893	7.8959	7.8913
pos_3754	Leucyl-Threonine	metab_3747	HMDB0028939	-	-	197.1283	4.3359	pos	M+H-2H2O	C10H20N2O4	0	41.6	-0.7010604494112911	-	0.0208463716601	3.9864	3.9762	4.0022	3.9771	3.9862	3.9867	4.0529	4.072	4.0558	4.0554	4.0979	4.1168	4.0089	4.0188	5.0726	5.0839	3.9493	3.9193	5.2721	5.2404	5.3372	5.2453	6.1389	6.1475	5.1267	5.134	5.1446
pos_3756	Val Glu Val Ala Glu	metab_3749	-	-	-	546.2777	4.3359	pos	M+H	C23H39N5O10	42.7	0	1.3772549273560601	-	0.0813953215053	5.242	5.5816	5.3817	5.2837	4.9746	4.8207	5.7037	4.9825	5.2289	6.0381	5.5884	5.5353	6.2402	6.2924	4.6526	4.7005	4.9867	4.8668	6.4314	6.4328	7.3747	7.3633	5.2237	5.5453	5.9134	5.8845	5.9544
pos_3764	PE(22:6(4Z,8Z,10Z,13Z,16Z,19Z)-OH(7)/22:4(7Z,10Z,13Z,16Z))	metab_3757	HMDB0284105	-	-	450.7607	4.3439	pos	M+2Na	C49H78NO9P	0	36.4	1.73194321862167	-	0.0122133040168	4.2895	3.717	3.7431	3.718	3.7271	3.7275	6.7047	6.7541	6.8254	6.706	6.7311	6.6274	3.7498	3.7596	3.5595	3.6074	6.2696	6.0251	6.0677	6.0548	6.93	6.9983	5.5859	5.5455	6.5896	6.5887	6.5982
pos_3770	Anatabine	metab_3762	HMDB0004476;HMDB0245726	-	C10126	178.1337	4.3598	pos	M+NH4	C10H12N2	0	37.7	-0.824583278186563	581-49-7	0.0394025897877	3.7062	3.696	3.722	3.6969	3.706	3.7064	4.5601	3.9059	3.9191	3.9823	4.2623	3.9035	3.7287	3.7386	3.5384	3.5863	4.4659	4.7771	5.4114	5.3861	4.3625	4.2858	3.9622	4.0143	4.3623	4.3695	4.3946
pos_3772	Valyl-leucyl-lysine 4-nitroanilide	metab_3764	HMDB0250805	-	-	461.2863	4.3598	pos	M+H-H2O	C23H38N6O5	0	35.3	-1.6161518481490702	-	0.0336447240294	5.4326	5.1464	5.2093	4.9561	4.7964	4.9886	6.708	6.6878	6.6246	6.6796	6.893	6.8593	6.6298	6.7078	4.6288	4.6767	6.862	6.949	7.448	7.4179	6.945	6.9578	6.885	6.853	6.9054	6.9054	6.9304
pos_3773	PGP(TXB2/i-24:0)	metab_3765	HMDB0275965	-	-	537.2866	4.3598	pos	M+2Na	C50H94O17P2	0	71.3	-1.7992786132624399	-	0.00496742827661	5.7178	4.9752	5.5623	4.7474	5.2951	5.1531	5.7488	5.7568	5.7795	5.7594	5.8511	5.7216	6.5048	6.5179	5.1809	5.0567	5.9059	6.0762	8.3455	8.3016	7.6629	7.7066	7.9086	7.9067	7.481	7.4835	7.4792
pos_3778	(2b,3b)-Dihydroxy-30-nor-12,20(29)-oleanadiene-28-glucopyranosyloxy-23-oic acid 3-glucuronide	metab_3770	HMDB0034875	-	-	789.3774	4.3598	pos	M+H-2H2O	C41H60O17	0	53.9	9.93757614738917	214840-34-3	0.0787181624855	4.9317	4.7413	3.0412	3.0161	3.0252	4.1656	4.3037	4.3548	4.2623	4.3106	4.0226	3.9271	5.1125	5.5488	2.8578	2.9056	5.7007	5.8065	6.8009	6.7488	7.0121	6.9792	7.1563	7.1514	5.5966	5.5962	5.5357
pos_3781	(5alpha)-23-Methyl-4-aza-21-norchol-1-ene-3,20-dione	metab_3774	HMDB0259689	-	-	421.28	4.3678	pos	M+ACN+Na	C23H35NO2	0	64.7	-7.18498292391145	-	0.0168325363098	5.7469	5.7829	5.759	5.6208	5.5206	5.7164	6.425	6.3503	6.3929	6.3708	6.3628	6.2871	5.5433	5.5532	5.353	5.4009	5.4837	5.4537	5.6236	5.6356	5.6802	5.6552	5.6463	5.6315	5.9257	5.9123	5.9244
pos_3792	PG(20:5(5Z,8Z,10E,14Z,17Z)-OH(12)/i-13:0)	metab_3785	HMDB0271218	-	-	394.2138	4.3756	pos	M+2Na	C39H67O11P	0	40.4	9.55512821186077	-	0.0685181959677	5.5628	5.5981	5.5356	5.4941	5.5464	5.482	5.5948	5.0948	4.4895	5.2201	5.3119	5.1446	4.7171	4.2112	4.011	4.0589	6.1863	6.3176	4.2816	4.2936	4.341	4.3296	4.9157	5.0237	5.5218	5.5183	5.5706
pos_3794	Baccatin III	metab_3787	HMDB0248838	-	C11900	551.2271	4.3756	pos	M+H-2H2O	C31H38O11	0	73	-0.699177208696758	27548-93-2	0.00974813729906	7.0699	5.8348	7.0045	6.6976	6.8643	6.4793	6.1073	6.149	5.9536	6.0889	6.3266	6.206	4.5839	4.2372	4.037	4.0849	4.1677	4.1377	4.3076	4.3196	5.143	5.5455	4.3302	4.3155	6.0502	6.0422	6.0485
pos_3798	CDP-DG(PGF1alpha/i-12:0)	metab_3791	HMDB0293356	-	-	521.72	4.3837	pos	M+2Na	C44H77N3O18P2	0	45.5	-6.250978403881232	-	0.0327697593322	4.3131	4.7917	4.3288	4.3037	4.3128	4.4301	4.3795	4.3986	4.3824	4.382	4.4246	4.4434	5.5401	5.4287	4.1452	4.1931	4.2759	4.2459	6.7334	6.7646	6.8627	6.9219	5.9558	5.9449	5.5186	5.523	5.4962
pos_38	Asn Leu Ile	metab_3793	-	-	-	359.2282	4.6063	pos	M+H-H2O, M+H, M+K, M+Na	C16H30N4O5	92	0	-1.86265070902092	-	0.00497433376469	6.2111	6.1918	6.2001	6.1295	6.1583	6.2405	7.0651	7.0317	6.9553	6.9259	7.152	7.1527	5.3671	5.4594	5.7059	5.255	7.6414	7.6619	7.6966	7.678	7.8525	7.8169	7.5589	7.5469	7.3298	7.3289	7.333
pos_3806	Metaraminol	metab_3801	HMDB0245769;HMDB0014748	-	C07146	132.0808	4.3995	pos	M+H-2H2O	C9H13NO2	0	36	-0.0526494081847142	54-49-9	0.0303081687183	4.1949	4.1846	4.2106	4.1855	4.1946	4.1951	4.9779	4.7901	4.7112	4.7371	4.4226	4.3252	4.6783	4.6764	4.027	4.0749	4.1577	4.1277	5.4023	5.3779	4.8291	4.5157	4.7948	4.3309	4.8031	4.7987	4.8232
pos_3808	Losartan	metab_3802	HMDB0014816;PW_C009156;MJDBOTE0001722	-	C07072	423.169	4.3995	pos	M+H	C22H23ClN6O	0	35.5	-1.1665541397635901	114798-26-4	0.00686545864698	6.2076	5.3225	6.1742	5.8319	6.0994	5.7507	7.2306	7.239	7.2386	7.1945	7.0798	7.0174	4.9033	4.9132	4.713	4.7609	4.8437	5.1068	7.6879	7.6297	7.0285	7.1004	6.8512	6.8675	7.1472	7.1413	7.1454
pos_3811	Ganglioside GM3 (d18:1/18:0)	metab_3806	HMDB0004845	-	C04730	602.3761	4.3995	pos	M+H+Na	C59H108N2O21	0	54.2	9.45385213040821	-	0.0663199390348	3.8636	3.8533	3.8793	3.8542	3.8633	3.8638	3.93	3.9491	3.9329	3.9325	3.975	4.008	6.5941	6.2665	3.6957	3.7436	3.8264	3.7964	5.8604	6.467	5.9378	5.7667	7.1157	6.9175	5.7163	5.7176	5.666
pos_3818	Jasmolone	metab_3813	HMDB0030039	-	-	163.1115	4.4151	pos	M+H-H2O	C11H16O2	0	32.8	-1.18270808813251	54383-66-3	0.00578937427893	3.6256	3.6153	4.0493	3.6163	3.6253	3.7909	5.7349	5.7303	5.783	5.79	5.7	5.7398	3.648	3.6579	3.4578	3.5057	4.3846	4.2314	5.6849	5.6746	5.2384	5.2061	6.0908	6.067	5.7011	5.7012	5.6968
pos_3823	Phendimetrazine	metab_3819	HMDB0015519	-	C07904	233.1645	4.4231	pos	M+ACN+H	C12H17NO	0	35.7	-1.69308145842118	634-03-7	0.00535965467517	3.8824	3.8721	3.8981	3.873	3.8821	3.8826	5.943	5.9949	5.888	5.9535	5.9561	5.9309	3.9048	3.9147	3.7145	3.7624	3.9419	3.8152	5.5979	5.6694	4.9314	4.872	6.1721	6.1639	5.8196	5.824	5.8232
pos_3832	PE(15:0/22:5(4Z,7Z,10Z,13Z,16Z))	metab_3828	HMDB0008911;PW_C004959	-	C00350	796.4803	4.4231	pos	M+2Na-H	C42H74NO8P	0	39.4	-8.070649770547151	-	0.0593827974733	2.653	2.6428	2.6687	2.6437	2.6528	2.6532	6.6722	6.7367	6.8111	6.8315	6.6847	6.6988	6.0362	2.6853	2.4856	2.5334	2.6159	3.1846	2.7556	2.7676	2.8121	2.7871	2.7782	2.7635	6.5741	6.5732	6.5282
pos_3833	PI(18:1(11Z)/20:5(7Z,9Z,11E,13E,17Z)-3OH(5,6,15))	metab_3829	HMDB0276514	-	-	913.5016	4.4231	pos	M+H-H2O	C47H79O16P	0	52.4	-6.1128051519258895	-	0.110759775512	2.7773	2.7671	2.7931	2.768	2.7771	2.7776	5.9899	6.0243	5.9014	5.7069	6.7156	6.7697	2.7998	2.8096	2.6098	2.6576	2.7402	2.7103	2.8799	2.8919	2.9365	2.9115	2.9025	2.8878	5.8241	5.8114	5.7323
pos_3837	Uzarigenin 3-[xylosyl-(1->2)-rhamnoside]	metab_3833	HMDB0036296	-	-	635.3408	4.4312	pos	M+H-H2O	C34H52O12	0	57.3	-2.72358396156547	255861-29-1	0.00441597905231	5.4948	5.517	5.5348	5.3884	5.5221	5.5898	7.2151	7.0335	7.0804	7.0384	7.4053	7.4979	6.6043	6.6403	5.2175	5.4066	7.3422	7.3828	6.8913	7.0228	7.3009	6.9663	6.255	6.0071	7.2289	7.2326	7.2318
pos_384	Tenuazonic acid	metab_3836	HMDB0036074	-	C08511	180.1016	0.3822	pos	M+H-H2O, M+H	C10H15NO3	0	45.2	-1.5511044112638601	27778-66-1;610-88-8	0.0958756290123	6.6401	6.6001	6.4931	6.4139	6.4187	6.4433	6.1837	6.4924	6.5404	6.5858	6.586	6.6525	6.5379	6.5422	6.9848	6.9722	6.3441	6.1702	6.3413	6.5682	6.6248	6.5598	6.4937	6.9047	6.6213	6.626	6.6939
pos_3840	Simonin II	metab_3837	HMDB0029975	-	-	656.3555	4.439	pos	M+2Na	C63H110O25	0	42.8	-0.789905108849097	151310-51-9	0.00243165223731	7.077	6.6775	7.0801	6.9125	7.1762	6.9576	7.6948	7.6713	7.6156	7.5873	7.8605	7.8176	7.6447	7.6482	5.7304	5.3112	6.5281	6.5305	8.4251	8.4263	7.4106	7.4057	8.6023	8.5727	7.89	7.8891	7.8912
pos_3851	Ser Leu Ile	metab_3849	-	-	-	332.2175	4.4548	pos	M+H	C15H29N3O5	96	0	-1.35697342340067	-	0.0173315874774	4.0252	4.015	4.041	4.0159	4.025	4.0254	4.0917	4.1108	4.2293	4.2678	4.4292	4.1556	4.0477	4.0576	3.8574	3.9053	6.6829	6.7128	6.2466	6.244	6.1768	6.0993	6.7925	6.7726	6.0337	6.0212	6.0204
pos_3853	Leu-leu-tyr	metab_3850	HMDB0304804	-	C11331	408.2487	4.4548	pos	M+H	C21H33N3O5	84.7	0	-1.51068695353423	20368-24-5	0.0119253139861	7.2391	7.2149	7.2194	7.1363	7.1227	7.2124	6.9919	6.9743	7.0144	7.012	7.0419	7.0651	4.5074	5.0035	4.3171	4.365	5.7764	5.7573	6.7288	6.7248	6.4383	6.4257	6.7257	6.7107	6.8941	6.8856	6.8848
pos_3854	CDP-DG(PGF1alpha/i-19:0)	metab_3851	HMDB0294083	-	-	548.7926	4.4548	pos	M+2H	C51H91N3O18P2	0	62.8	-6.120552367908712	-	0.00601723745358	5.5727	5.6555	5.5875	5.6949	5.3716	5.5632	7.123	7.0931	6.8289	6.8458	7.3742	7.3871	6.2851	6.2861	5.8499	5.8224	5.2809	5.3768	6.7313	6.7345	6.4984	6.4939	7.432	7.4118	6.9543	6.9591	6.955
pos_3864	Dakh peptide	metab_3861	HMDB0250831	-	-	499.2199	4.4626	pos	M+H+Na	C47H62N10O13	0	35.9	-6.65840848571972	-	0.0272830134458	4.4738	4.3411	4.421	4.3421	4.3512	4.3516	4.4179	4.437	4.4208	4.4204	4.4629	4.4818	6.0305	5.9307	4.1836	4.2315	6.3541	6.3588	5.534	5.7479	5.9589	6.0438	6.0346	6.0685	5.6963	5.6888	5.7119
pos_3896	PG(6 keto-PGF1alpha/20:3(8Z,11Z,14Z))	metab_3890	HMDB0269831	-	-	455.2627	4.5023	pos	M+H+Na	C46H79O14P	0	66.5	9.111119016586938	-	0.0599678138221	6.6275	6.6718	6.6253	6.5607	6.5306	6.6512	5.8598	5.9457	5.7643	5.7808	6.4462	6.4789	6.2673	6.2636	5.8939	5.8434	6.0597	6.1033	4.9673	4.6763	5.1236	4.7185	5.6374	5.3851	6.0206	5.9737	6.0186
pos_3898	CDP-DG(PGF1alpha/i-18:0)	metab_3891	HMDB0293979	-	-	563.7668	4.5023	pos	M+2Na	C50H89N3O18P2	0	95.2	-5.9414838621944	-	0.00633665588145	4.9312	4.226	5.1447	4.3299	4.327	4.5555	5.0957	5.2627	3.3315	4.5429	5.3886	5.3278	6.8625	6.9276	5.5438	5.4946	7.3912	7.4425	5.3838	5.2378	6.5871	6.5136	3.9686	4.3096	6.6634	6.6685	6.6677
pos_3902	PE(20:4(6E,8Z,11Z,13E)-2OH(5S,15S)/14:0)	metab_3897	HMDB0260643	-	-	782.44	4.5023	pos	M+K	C39H70NO10P	0	31.5	4.21190877140474	-	0.00412501066759	7.538	7.5841	7.5365	7.4853	7.4314	7.5248	8.1761	8.1464	8.202	8.1827	8.0957	8.0804	7.073	7.0789	5.9322	5.2892	5.5686	5.6995	5.9286	6.1062	6.3414	6.2569	7.5967	7.5516	7.7666	7.7684	7.7649
pos_3905	Fasoracetam	metab_3900	HMDB0252174	-	C13311	214.1547	4.5103	pos	M+NH4	C10H16N2O2	0	56.4	-1.32995537193518	110958-19-5	0.0983926804851	4.1615	4.2098	2.8125	4.146	2.7965	3.7773	2.8632	2.8822	2.8661	2.8656	2.9081	2.927	2.8192	2.8291	2.6293	2.6771	5.0696	5.1328	5.6162	5.5713	5.8372	5.7688	5.2048	5.2645	4.7881	4.7165	4.7154
pos_3906	PGP(18:2(9Z,12Z)/18:0)	metab_3901	PW_C008465;HMDB0013549	-	C03892	450.2436	4.5103	pos	M+2Na	C42H80O13P2	0	39.1	1.5633980955716398	-	0.00489971731403	7.3454	6.5823	7.3747	7.1286	7.1922	7.016	6.7846	6.7393	6.6153	6.567	6.7618	6.7617	6.2323	6.3171	5.5326	5.3571	5.4808	5.5808	6.6964	6.6514	7.3004	7.3202	6.3301	6.359	6.6335	6.6326	6.6367
pos_3907	PS(22:4(7Z,10Z,13Z,16Z)/PGD2)	metab_3902	HMDB0283214	-	-	476.7476	4.5103	pos	M+2Na	C48H78NO13P	0	68.9	-4.751023030868599	-	0.029404978453	4.7511	4.5309	3.635	0.5478	4.7966	4.3811	0.6035	0.6179	0.6057	0.6053	0.6377	2.7792	5.8475	5.7254	0.4404	0.4715	7.1529	7.1888	0.631	0.6402	5.0854	5.3006	2.782	3.2154	6.1821	6.1605	6.1598
pos_3951	Ampicilloyl	metab_3946	HMDB0248360	-	-	348.1372	4.5503	pos	M+H-H2O	C17H23N3O4S	0	48.2	-1.25442830586494	-	0.0574278775855	4.1438	4.1335	4.1595	4.1344	4.1435	4.144	4.2102	4.9555	4.8047	5.3474	5.4289	5.5847	4.1662	4.1761	3.9759	4.0238	4.1066	4.0766	5.639	5.7463	6.0524	4.2781	6.2853	6.194	5.1784	5.1483	5.1982
pos_3959	Thr Ile Leu	metab_3953	-	-	-	346.2331	4.5583	pos	M+H	C16H31N3O5	82.9	0	-1.71707944268396	-	0.0158176118486	4.6258	4.6155	4.6416	4.6165	4.6256	4.626	5.518	5.5233	5.4037	5.3202	5.5311	5.4841	4.6483	4.6581	4.458	4.5059	4.5886	4.5587	4.9196	4.7406	4.7852	4.7601	6.4969	6.5062	5.4366	5.424	5.4351
pos_3972	1-Naphthylamine	metab_3966	HMDB0243964	-	C14790	144.0806	4.5743	pos	M+H	C10H9N	49.3	0	-0.8862492840239989	134-32-7	0.00559038297255	4.0222	4.3385	3.8025	3.777	4.0328	4.2316	5.2157	5.331	5.227	5.2238	5.4235	5.4722	3.8088	3.8187	4.4092	4.7797	3.7492	3.7192	5.4602	5.5035	5.3313	5.1144	6.1961	6.1937	5.4769	5.476	5.4806
pos_3973	5-Ethyl-5-phenyl-1,3-oxazolidine-2,4-dione	metab_3967	HMDB0246785	-	-	170.0599	4.5743	pos	M+H-2H2O	C11H11NO3	0	30.3	-0.903387667049592	-	0.0278554320725	4.2247	4.2145	4.2405	4.2154	4.2245	4.225	4.816	4.7651	4.5075	4.7873	4.8263	4.796	4.2472	4.2571	4.0569	4.1048	4.1876	4.1576	4.9851	4.9266	4.5489	4.3591	5.6737	5.7388	4.9034	4.9246	4.9244
pos_3975	Cichorioside N	metab_3969	HMDB0302058	-	-	459.2596	4.5743	pos	M+CH3OH+H	C22H34O8	0	70.6	1.72797008298955	-	0.00441403307784	5.581	5.7362	5.6832	5.6293	5.4913	5.7091	6.5753	6.524	6.3215	6.3393	7.2967	7.2957	1.7918	1.4791	4.2768	1.3328	6.3775	6.425	6.1335	6.1754	6.3346	6.2632	7.2103	7.2191	6.6727	6.6689	6.6709
pos_3978	L-4-Chlorotryptophan	metab_3972	HMDB0030400	-	-	280.0843	4.5823	pos	M+ACN+H	C11H11ClN2O2	0	35.3	-1.9814953050571105	52448-14-3	0.123429330434	5.9652	5.6454	6.2472	5.9518	6.6236	6.0705	4.0269	4.046	4.1217	4.0294	4.0719	4.0908	3.9829	3.9927	5.8928	5.4588	4.6177	3.8933	4.0632	4.0752	4.1198	4.973	4.0858	4.0711	4.7033	4.6056	4.7012
pos_398	2-Amino-4-ethoxy-3-hydroxybutanoic acid	metab_3974	HMDB0032862	-	-	146.081	0.2874	pos	M+H-H2O, M+H	C6H13NO4	0	60.5	-1.25238629580235	98644-37-2	0.02882266236	6.6296	6.6806	6.6706	6.6465	6.6559	6.5783	6.1915	6.2332	6.2537	6.3075	6.3176	6.3575	6.3042	6.3129	6.8529	6.904	6.198	6.1852	6.388	6.4153	6.4639	6.4616	6.3757	6.4879	6.3927	6.394	6.4148
pos_3980	Enkephalinamide-Leu, Ala(2)-	metab_3975	HMDB0244970	-	-	632.3131	4.5823	pos	M+ACN+Na	C29H40N6O6	0	58.9	-6.30951979555646	-	0.00560340000124	7.1094	7.1653	7.1181	7.0791	7.0185	7.1367	7.1229	7.0955	7.1985	7.2035	7.0463	7.0529	6.3931	6.3492	1.5029	4.0565	6.0433	6.1516	5.8526	5.6443	5.8724	5.9802	5.2783	4.7192	6.7439	6.7431	6.7477
pos_3986	Isoketocamphoric acid	metab_3980	HMDB0301824	-	-	234.1333	4.5903	pos	M+NH4	C10H16O5	0	51.2	-1.2072654781741998	-	0.0323116161194	5.6445	5.6966	5.6547	5.6955	5.5779	5.4703	2.2045	2.2235	2.2074	2.207	2.2493	2.268	2.1608	2.1706	5.9154	6.0488	2.1016	2.0719	3.8983	2.2525	4.8178	4.3153	2.2631	2.6259	5.1501	5.1753	5.1739
pos_3989	PS(22:6(4Z,7Z,10Z,13Z,16Z,19Z)/20:4(6E,8Z,11Z,14Z)+=O(5))	metab_3983	HMDB0283546	-	-	457.7307	4.5903	pos	M+2Na	C48H72NO11P	0	35	-1.58819165307156	-	0.0141955019268	6.0213	5.5849	5.9873	5.8088	5.7806	5.7219	7.263	7.2148	7.2164	7.1501	7.1409	7.1048	5.7143	5.5775	5.2211	5.3207	4.697	4.2234	4.3933	4.4053	4.4499	4.4248	4.4159	4.4012	6.7267	6.726	6.737
pos_3990	Prolyl-phenylalanyl-arginine-4-nitroanilide	metab_3985	HMDB0259666	-	-	521.2602	4.5903	pos	M+H-H2O	C26H34N8O5	0	48.8	-3.27180962806323	-	0.00796109858806	6.838	6.8574	6.8091	6.8014	6.7116	6.816	7.4342	7.4136	7.2738	7.2541	7.512	7.5078	7.468	7.4704	5.2931	5.1996	7.591	7.6267	7.1751	7.1457	6.9708	6.9258	7.1759	7.1672	7.361	7.3554	7.3546
pos_3998	Ala Leu Leu	metab_3993	-	-	-	316.2228	4.5983	pos	M+H	C15H29N3O4	80.2	0	-0.9584092291767841	-	0.0146656966948	5.1664	5.1561	5.1821	5.157	5.1661	5.1666	5.6251	5.4387	5.6434	5.3524	5.4184	5.2967	5.1888	5.1987	4.9985	5.0464	5.1292	5.0992	6.5214	6.4774	5.4582	5.404	6.6946	6.7023	5.7922	5.7911	5.7806
pos_4	Pantothenic Acid	metab_3995	PW_C000136;HMDB0000210;HMDB0250782;MJDBOTE0000845	-	C00864	220.1177	2.9012	pos	M+H, 2M+Na, M+Na, M+K, M+H-H2O, M+H-2H2O	C9H17NO5	92.7	0	-1.0050520698685899	79-83-4	0.00602375341657	8.3545	8.367	8.3383	8.3047	8.2551	8.2996	6.8403	6.8971	6.9322	6.9209	6.8884	6.9525	7.5898	7.5852	8.4991	8.5654	7.3903	7.4021	7.2254	7.2109	7.7897	7.7649	6.8688	6.8166	7.2573	7.2607	7.2556
pos_40	Gentiobiose	metab_3996	;MJDBOTE0000437	-	C08240	360.1495	2.9328	pos	M+H-H2O, 2M+H, M+H, M+NH4	C12H22O11	65	0	-1.46064301894602	554-91-6	0.0432460147617	8.2703	8.5388	8.4063	8.5143	8.5057	8.4859	6.2621	6.417	6.3103	6.2504	6.2868	6.3053	7.4206	7.3173	8.7142	8.5367	6.8731	6.7071	6.1955	6.3473	7.6369	7.7476	6.0254	5.9484	6.8073	6.8062	6.7738
pos_4000	PG(18:2(9Z,12Z)/18:1(11Z))	metab_3998	HMDB0010648;PW_C006656	-	C00344	409.2499	4.5983	pos	M+2Na	C42H77O10P	0	35.2	-5.36079363793046	-	0.064705161063	5.405	6.0177	5.4892	5.8275	5.0103	5.0375	6.4669	6.3773	6.4725	6.5066	6.2894	6.2741	2.9592	2.9691	2.7692	2.817	2.8996	2.8697	3.0394	3.0514	3.096	3.071	4.6519	4.7196	5.8453	5.794	5.8419
pos_4008	Phenylalanylarginine	metab_4006	HMDB0028989	-	-	322.1868	4.6063	pos	M+H	C15H23N5O3	0	78.7	-1.67414915464948	1238-09-1	0.0235075978427	3.2522	3.242	3.268	3.2429	3.252	3.2525	6.3645	6.2888	6.3471	6.3376	6.3379	6.2993	3.2747	3.2846	3.0845	3.1324	5.5079	5.6231	4.9156	4.3458	3.4115	3.5073	4.3433	4.2983	5.8905	5.8719	5.8888
pos_4009	PG(i-13:0/PGE1)	metab_4007	HMDB0271245	-	-	412.2207	4.6063	pos	M+2Na	C39H71O13P	0	62.3	-0.320989480236576	-	0.0282304060227	5.5604	5.4479	5.3696	5.2427	5.2212	5.5164	4.9106	4.8232	4.7983	4.6368	4.9671	4.9189	6.3493	6.3645	5.149	5.051	5.5627	5.5386	6.9833	6.9469	7.7153	7.6729	2.2991	3.2436	6.4786	6.4777	6.4992
pos_401	Halleridone	metab_4008	HMDB0302803	-	-	137.0596	0.3899	pos	M+H-H2O, M+Na	C8H10O3	0	32.1	-0.39956755825356394	-	0.0285252129395	6.1122	6.0741	6.0683	6.0815	6.1154	6.0306	5.6538	5.5845	5.5685	5.5963	5.6176	5.6022	5.7388	5.6125	6.2162	6.3321	5.7052	5.5847	5.7156	5.7787	5.8647	5.9409	5.8188	5.8028	5.7374	5.7362	5.7581
pos_4015	Notoginsenoside G	metab_4013	HMDB0030902	-	-	999.5007	4.6063	pos	M+K	C48H80O19	0	55.3	8.46885589839231	193976-63-5	0.200019734258	6.313	6.1578	6.0931	6.2375	6.1105	6.3402	3.4794	3.4985	3.4823	3.4819	3.5244	3.5433	6.3139	6.3548	4.9625	5.074	3.3757	4.9705	6.5657	6.6336	7.2893	7.3167	3.5383	3.5235	5.9279	5.9337	5.7694
pos_4026	Levofloxacin	metab_4024	HMDB0001929;MJDBOTE0001687	-	C07660	394.179	4.6221	pos	M+CH3OH+H	C18H20FN3O4	0	41.5	4.798795096145099	100986-85-4	0.0160187685742	4.1035	4.0932	4.1192	4.0941	4.1032	4.1037	5.3921	5.367	4.3327	4.6825	5.9791	5.9562	4.1259	4.1358	3.9356	3.9835	5.3532	5.5227	6.1851	6.1191	5.0911	5.0754	6.3579	6.379	5.6449	5.6559	5.6431
pos_4027	PA(a-17:0/6 keto-PGF1alpha)	metab_4025	HMDB0267031	-	-	411.2288	4.6221	pos	M+2Na	C40H73O12P	0	46.8	-6.169850344651692	-	0.00450027658265	2.2347	2.2245	2.2503	2.2254	2.2344	2.2349	6.766	6.7359	6.632	6.5716	6.8865	6.8498	5.6977	5.7371	2.068	2.1155	2.1977	2.1679	6.6385	6.6272	4.9019	4.3272	4.5143	3.8924	6.447	6.4441	6.4433
pos_4030	PGP(i-20:0/PGE2)	metab_4029	HMDB0275638	-	-	500.254	4.6221	pos	M+2Na	C46H84O16P2	0	37.4	6.45123993496228	-	0.0304494343836	6.5802	6.4706	6.5365	6.4885	6.4439	6.5037	6.3838	6.4626	6.3349	6.3159	6.2112	6.2425	6.7273	6.722	5.0694	5.1044	5.8912	5.97	6.9609	6.9618	7.1	7.0344	5.3497	5.5079	6.1908	6.1912	6.2137
pos_4038	Beta-Cortol	metab_4037	LMST02030229;HMDB0005821	-	C01235	401.2866	4.63	pos	M+CH3OH+H	C21H36O5	0	37.3	-8.58120113788976	667-65-2	0.00163492911406	4.7866	4.7763	4.8023	4.7773	4.7863	4.7868	5.8052	5.7201	5.6469	5.6689	5.677	5.5823	4.809	5.1134	4.6187	4.6666	6.1599	6.1594	6.2583	6.1943	6.1993	6.1168	5.9298	5.9258	5.8508	5.8521	5.852
pos_4041	Cortolone-3-glucuronide	metab_4041	HMDB0010320	-	-	560.31	4.63	pos	M+NH4	C27H42O11	0	68.1	6.4587615126596924	56162-46-0	0.111584713388	0.9846	0.9754	0.9987	0.9762	0.9844	0.9848	6.1952	6.0837	5.9843	5.8849	6.1158	6.0654	1.0048	1.0137	4.8218	0.8787	0.9514	0.9249	1.0778	1.0888	1.1299	1.1068	1.0985	2.5188	5.394	5.4838	5.4778
pos_4058	Xi-4-Hydroxy-4-methyl-2-cyclohexen-1-one	metab_4057	HMDB0033629	-	-	109.0651	4.654	pos	M+H-H2O	C7H10O2	0	41	2.49688284219455	-	0.0495994155267	4.3794	4.607	4.3106	4.5868	4.4914	4.4595	3.1473	3.1664	3.1503	3.1498	3.1924	3.2112	3.1034	3.3696	5.3659	5.3547	3.0438	3.0138	3.6652	3.5763	4.0278	4.2471	3.463	3.7619	3.4519	3.4518	3.4886
pos_406	4-Methylphthalic anhydride	metab_4059	-	-	-	163.0388	0.5164	pos	M+H, M+CH3OH+H	C9H6O3	35.3	0	-0.4533007908424871	-	0.0125445113911	6.9051	6.976	6.9874	6.9789	6.9972	6.9402	6.5259	6.5075	6.4598	6.4564	6.4857	6.4997	6.5688	6.5441	7.1071	7.2085	6.5924	6.5034	6.6296	6.5826	6.6604	6.7208	6.6093	6.5784	6.5928	6.5853	6.5822
pos_4060	Ile Ser Leu	metab_4060	-	-	-	332.2174	4.654	pos	M+H	C15H29N3O5	90.5	0	-1.79655439459723	-	0.00329346650436	5.1152	5.1049	5.1309	5.1059	5.1149	5.1154	6.2828	6.2224	6.3297	6.3245	6.1955	6.1291	5.1376	5.1475	4.9473	4.9952	5.712	5.8151	6.4876	6.4584	5.2745	5.2842	6.7564	6.7432	6.1598	6.1609	6.1581
pos_4064	Acetaminophen	metab_4063	HMDB0001859;PW_C001233	-	C06804	184.0967	4.6619	pos	M+CH3OH+H	C8H9NO2	49.3	0	-0.777273639985347	103-90-2	0.0541651230589	5.9167	5.9275	5.9205	5.8972	5.8074	5.7694	3.633	3.6521	3.6359	3.6354	3.678	3.6968	4.6166	4.5257	6.2868	6.3265	4.4915	4.3442	4.9626	4.9304	5.5251	5.419	5.2366	5.2646	4.8834	4.8415	4.8824
pos_4073	Lanatoside	metab_4072	HMDB0253965	-	-	991.4927	4.6619	pos	M+Na	C49H76O19	0	78.6	5.54363848987723	-	0.0372695533496	5.9601	5.795	5.7049	5.6081	5.8921	5.5581	6.6582	6.8128	6.7941	6.8471	6.5648	6.7021	6.8159	6.8391	4.9451	4.993	5.7774	6.075	6.8264	6.8277	7.0085	7.1179	6.7614	6.728	6.8427	6.8424	6.8142
pos_4074	Phe Phe	metab_4073	-	-	-	313.1541	4.67	pos	M+H	C18H20N2O3	84	0	-1.81117806221176	-	0.00527239060535	6.1421	6.1296	6.0892	6.0173	5.9026	6.008	7.9369	7.9066	7.8567	7.8202	7.7925	7.7886	5.3209	5.4643	5.4289	5.2694	7.039	7.0565	7.7864	7.7781	7.6779	7.6449	8.1434	8.1383	7.6974	7.6965	7.7008
pos_4084	PS(22:6(4Z,7Z,10Z,13Z,16Z,19Z)/18:3(6Z,9Z,12Z))	metab_4084	LMGP03010830;PW_C061307;HMDB0112866	-	C02737	874.466	4.67	pos	M+2Na-H	C46H72NO10P	0	56.4	6.57552134838099	-	0.00551410149071	8.2557	8.254	8.2473	8.1928	8.1366	8.2321	8.7769	8.7721	8.9063	8.8993	8.6308	8.6426	6.6542	6.7081	4.6318	4.9363	8.1935	8.223	7.3539	7.3252	7.6697	7.6766	8.1173	8.1182	8.5184	8.5147	8.5139
pos_4092	2,3-Dimethoxy-5-methyl-6-(9'-carboxynonyl)-1,4-benzoquinone	metab_4093	HMDB0258087	-	-	722.4071	4.6779	pos	2M+NH4	C19H28O6	0	30.2	-5.47683728648874	-	0.148715053929	1.7647	1.7546	1.7802	1.7556	1.7645	1.7649	1.8301	1.849	1.833	4.6969	1.8745	1.8932	6.2179	6.2438	1.6004	1.6471	5.6155	5.8207	4.6853	4.9994	1.9218	4.6119	5.6135	5.7945	5.1489	5.0624	5.0261
pos_4096	PS(18:4(6Z,9Z,12Z,15Z)/22:5(4Z,7Z,10Z,13Z,16Z))	metab_4096	PW_C060916;HMDB0112507	-	C02737	437.7366	4.6859	pos	M+2Na	C46H72NO10P	0	31.7	6.563210758051469	-	0.0085092992821	5.8392	5.7416	5.6885	5.5447	5.6055	5.7303	6.9254	6.8932	7.0883	7.0579	6.6963	6.6312	3.9671	3.9769	3.7768	3.8247	6.2665	6.3367	4.0474	4.5815	4.104	4.0789	5.8454	5.5058	6.4848	6.4785	6.4851
pos_4105	10-Deacetylbaccatin III	metab_4107	HMDB0244264	-	C11700	562.2696	4.694	pos	M+NH4	C29H36O10	0	32.1	8.9708695491339	32981-86-5	0.018703619089	4.4218	5.6787	5.072	5.0767	5.2849	5.4819	5.0322	4.4613	4.4989	4.2836	4.3261	4.48	6.6008	6.5062	4.0468	4.0947	4.6665	4.6967	5.8429	5.7665	6.2298	6.2723	5.7722	5.809	5.4513	5.466	5.4649
pos_4120	Gamma-Glutamyl-beta-cyanoalanine	metab_4122	HMDB0060478	-	C05711	244.0924	4.71	pos	M+H	C9H13N3O5	0	67.9	-1.53402078295782	16051-95-9	0.0473362575702	3.9939	3.9836	4.0096	3.9845	3.9936	3.9941	5.2419	5.3345	5.2918	5.2131	5.1931	4.9568	4.0163	4.0262	3.826	3.8739	3.9567	3.9267	4.0966	4.1086	4.1532	4.2411	4.1193	4.1045	4.5439	4.5676	4.5851
pos_4121	Ile Thr Ile	metab_4123	-	-	-	346.233	4.71	pos	M+H	C16H31N3O5	93.9	0	-1.92902654823198	-	0.0255031356648	5.2063	5.1961	5.2221	5.197	5.2061	5.2065	5.3717	5.2919	5.4921	5.5222	5.5381	5.5562	5.2288	5.2387	5.0385	5.0864	5.1691	5.1392	5.5673	5.5479	5.3657	5.3406	6.211	6.2267	5.3284	5.3286	5.3475
pos_4131	L-beta-aspartyl-L-leucine	metab_4132	HMDB0011166	-	-	534.2762	4.718	pos	2M+ACN+H	C10H18N2O5	0	63.2	-1.6415742429490603	-	0.0110766789185	3.1292	4.794	4.8413	4.7123	4.8002	2.9425	4.9113	3.0278	5.5795	5.2794	5.6485	5.3799	6.6587	6.6693	2.7747	4.5112	6.2882	6.3042	6.1993	6.2066	3.1015	4.5853	4.4905	4.8126	6.0548	6.0457	6.0531
pos_4138	PI(TXB2/18:1(11Z))	metab_4137	HMDB0276483	-	-	968.58	4.718	pos	M+NH4	C47H83O17P	0	65.4	9.9275832941417	-	0.131147385857	5.9191	5.9089	5.9349	5.9098	5.9189	5.9193	6.577	6.6745	6.3343	6.3941	6.6701	6.723	5.9416	5.9515	5.7513	5.7992	5.8819	5.852	6.0219	6.0339	6.0785	6.0534	6.0445	6.0298	6.1358	6.0415	6.0393
pos_4141	PS(20:5(7Z,9Z,11E,13E,17Z)-3OH(5,6,15)/20:5(5Z,8Z,11Z,14Z,17Z))	metab_4140	HMDB0282844	-	-	460.7142	4.7257	pos	M+2Na	C46H70NO13P	0	41.8	-9.6329592597198	-	0.171686507053	6.8761	5.556	6.8461	6.5336	6.6842	6.3056	5.059	5.5562	5.1407	5.1301	4.8522	4.9202	4.2349	4.2448	4.0446	4.0925	4.1753	4.1453	4.3152	4.5482	4.3718	4.8037	4.3379	4.3231	4.7457	4.8843	4.8809
pos_4162	Neryl glucoside	metab_4159	HMDB0029346	-	-	674.4102	4.7417	pos	2M+ACN+H	C16H28O6	0	50	-1.25813283685095	22850-13-1	0.0550944530526	6.3576	6.3971	6.3843	6.3347	6.2551	6.3166	5.3635	5.3145	5.5579	5.4166	5.1237	5.2231	6.7057	6.678	5.8842	5.8141	7.4528	7.4614	6.3921	6.3685	6.1792	6.0433	6.2959	6.2759	5.8268	5.8208	5.782
pos_4179	CDP-DG(i-19:0/a-25:0)	metab_4175	PW_C076618;HMDB0116282	-	C00269	583.8407	4.7577	pos	M+2Na	C56H105N3O15P2	0	42.2	0.789553438630213	-	0.00772927992876	6.2516	5.6079	6.0547	5.7757	5.502	5.2782	7.3185	7.3631	7.4949	7.4619	7.1654	7.1349	4.9355	4.9454	5.3543	5.3042	5.1471	5.3954	5.3291	5.3225	6.9432	6.8686	6.3106	6.2355	6.9807	6.9742	6.979
pos_4189	Chymostatin	metab_4185	HMDB0242696	-	C11308	640.3444	4.7657	pos	M+CH3OH+H	C31H41N7O6	0	45.5	-1.5313007034225499	9076-44-2	0.0144896843991	4.9196	5.9137	5.2241	5.5944	5.1555	5.4232	4.6049	4.6241	4.6079	5.134	4.65	4.6689	4.8233	4.5708	5.0281	4.4185	5.8582	5.9717	7.2272	7.1841	7.5621	7.5916	6.454	6.573	6.3687	6.3786	6.3671
pos_42	PC(PGF1alpha/20:2(11Z,14Z))	metab_4195	HMDB0287237	-	-	454.7994	3.0347	pos	M+H+Na, M+Na, M+2H+Na, M+2Na	C48H88NO11P	0	65.6	-8.14974322645695	-	0.017147610262	7.3143	7.2884	7.3161	7.2426	7.2593	7.3363	7.2234	7.2163	7.2765	7.2315	7.3083	7.3287	8.5785	8.5817	5.951	5.4366	9.4111	9.4026	8.6978	8.7019	8.9332	8.9181	8.4303	8.466	8.6892	8.7011	8.6875
pos_4208	(S)-3-Hydroxy-N-methylcoclaurine	metab_4205	HMDB0006921	-	C05202	653.2839	4.7815	pos	2M+Na	C18H21NO4	0	56.2	0.896517509754365	-	0.0155046638589	2.8994	0.1075	3.9556	3.5158	0.1098	0.1099	2.5729	0.1304	0.1263	0.1262	0.1373	0.1425	3.6389	3.334	2.8833	1.3211	1.7109	4.0876	5.2293	5.3949	5.2939	4.8607	7.4002	7.3678	5.2569	5.2443	5.255
pos_4213	PA(PGD1/20:4(8Z,11Z,14Z,17Z))	metab_4210	HMDB0265334	-	-	808.4921	4.7895	pos	2M+3H2O+2H	C43H71O11P	0	44.1	8.94487514139841	-	0.040033818913	7.0202	7.3621	7.0721	7.1725	7.1038	7.2896	5.0287	5.0478	5.5402	5.9639	5.0737	5.5211	6.5999	6.2931	4.7944	4.8423	6.2467	5.7589	5.2073	6.0329	6.1906	5.8818	5.9346	5.542	5.9857	5.9544	5.984
pos_4216	Pneumocandin B0	metab_4212	HMDB0256654	-	-	533.2943	4.7975	pos	M+2H	C50H80N8O17	0	76.3	9.2843234120506	-	0.27871380725	4.318	4.9236	4.2323	4.3516	3.6164	4.3155	5.1947	4.948	5.2127	4.8102	5.1105	3.747	5.6088	5.6015	3.7649	3.5479	6.7751	6.7665	4.7152	4.5167	4.2026	4.4027	3.742	3.7273	5.5407	5.3438	5.3429
pos_4224	Loquatifolin A	metab_4219	HMDB0030434	-	-	886.4349	4.8054	pos	M+ACN+Na	C39H66O18	0	61.7	-6.99277725975844	116174-69-7	0.0392894224704	5.0789	4.9313	4.8939	4.3531	4.3426	3.986	4.767	5.0604	5.2629	4.8953	4.0972	4.6292	7.2106	7.2422	3.8179	3.8658	7.0864	7.1155	6.1283	6.0247	6.741	6.7556	6.4246	6.4354	6.5658	6.5425	6.5329
pos_4226	TYLVALOSIN	metab_4221	HMDB0259334	-	-	543.784	4.8133	pos	M+2Na	C53H87NO19	0	90.3	2.23395573690892	-	0.0761885601036	5.3866	0.5236	5.4741	4.7708	4.6907	4.2862	6.0465	6.1541	5.9881	6.0482	5.8163	5.839	5.8915	5.7708	0.4195	0.4498	3.2752	5.1533	6.2009	6.212	5.5902	5.6394	6.9951	7.003	6.045	6.1047	6.1027
pos_4227	Antigonadotropic decapeptide	metab_4222	HMDB0248487	-	-	594.8	4.8133	pos	M+2H	C58H81N11O16	0	52.3	-0.6469878078566589	-	0.0430103388076	2.5436	2.5334	2.5593	2.5343	2.5434	2.5438	6.3475	6.3143	6.8709	6.8947	5.8754	5.8444	2.566	2.5759	2.3764	2.4241	2.5065	2.4767	4.9949	4.6596	4.9545	2.6776	6.673	6.5565	6.3369	6.3031	6.3347
pos_4233	Eicosapentaenoyl Ethanolamide	metab_4227	HMDB0013649	-	-	409.2803	4.8212	pos	M+ACN+Na	C22H35NO2	0	41.6	-6.541341226796019	109001-03-8	0.00467881771678	5.3143	5.2155	5.2555	5.1448	5.1493	5.2373	7.1764	7.1652	7.127	7.137	7.2195	7.2169	6.9158	6.9205	4.5638	4.6117	4.6944	4.6645	6.5243	6.52	6.0448	5.999	6.7411	6.762	6.9761	6.9732	6.9772
pos_4234	(Sar1,Thr8)-Angiotensin II	metab_4228	HMDB0246930	-	-	489.7588	4.8212	pos	M+H+Na	C44H69N13O11	0	52.3	-3.07936207853218	-	0.00532596137214	5.7217	4.8085	5.6453	5.1057	5.1641	5.2496	7.6601	7.6509	7.3502	7.3594	8.0072	7.977	6.2466	6.3402	4.7943	5.2581	6.0544	6.0456	6.6021	6.6494	5.6526	5.3995	4.6274	4.6127	7.4405	7.4448	7.444
pos_4247	11-Dehydro-2,3-dinor-txb2	metab_4240	HMDB0244346;LMFA03030013	-	-	698.4076	4.8292	pos	2M+NH4	C18H28O6	0	54.6	-5.020380216132571	-	0.0172981435102	6.826	6.823	6.8682	6.7584	6.7452	6.8632	8.4225	8.4183	8.402	8.3859	8.3905	8.382	6.4341	6.4513	5.4199	5.4678	7.0388	7.0375	6.9713	6.9727	7.3781	7.3395	6.6161	6.6572	8.1485	8.1347	8.1468
pos_4274	Thr Ile	metab_4268	-	-	-	233.1493	4.8611	pos	M+H	C10H20N2O4	82.5	0	-1.42418581720429	-	0.0401319549706	5.3807	5.3704	5.3964	5.3713	5.3804	5.3809	5.9588	5.9179	5.9574	5.9619	5.8071	5.8689	5.4031	5.413	5.2128	5.2607	5.3435	5.3135	5.9341	5.9648	5.6126	5.515	5.7384	5.711	5.6886	5.6879	5.7181
pos_4275	Alpha-Linolenoyl ethanolamide	metab_4269	HMDB0013624	-	C13828	344.2538	4.8611	pos	M+Na	C20H35NO2	0	44.9	-6.88037113226942	-	0.00388973488787	5.7602	5.8508	5.7564	5.8117	5.7125	5.8541	6.9728	6.9601	6.9618	6.9448	7.0426	7.0345	5.7352	5.7451	7.3347	7.2534	6.4447	6.4275	7.4638	7.4358	6.8592	6.8505	8.1612	8.1674	7.222	7.2186	7.2201
pos_4276	Lisinopril	metab_4270	HMDB0001938;PW_C001297;MJDBOTE0001460	-	D00362	428.2137	4.8611	pos	M+Na	C21H31N3O5	0	42.3	-4.71905649122516	83915-83-7;76547-98-3	0.249407957914	4.9521	5.4408	4.8624	5.144	4.8948	5.2789	2.3907	2.4097	2.3936	2.3932	2.4355	2.5028	4.8972	5.1165	2.1576	2.2052	6.1677	6.1977	5.767	5.8059	4.3505	3.2036	6.1006	6.0118	5.3078	5.3061	5.101
pos_4282	PS(18:4(6Z,9Z,12Z,15Z)/PGF1alpha)	metab_4277	HMDB0282037	-	-	450.731	4.8691	pos	M+2Na	C44H74NO13P	0	45.5	-7.177041232760169	-	0.0254421727258	3.1641	2.0396	2.0654	2.0405	2.0495	2.4618	2.1157	2.1347	4.4882	2.1182	2.1604	2.1792	6.6648	6.5812	2.5928	1.9311	6.9519	6.9719	7.0903	7.1634	6.6723	6.7636	5.1997	5.337	6.0944	6.0743	6.0927
pos_429	L-Lysine	metab_4284	PW_C000118;HMDB0301757;HMDB0000182;MJDBOTE0000528	-	C00047	147.1127	0.746	pos	M+H-H2O, M+H	C6H14N2O2	77.8	0	-0.926871049796442	56-87-1;10098-89-2	0.0108103396893	6.2058	6.0671	6.2315	6.0834	6.213	6.2069	6.7473	6.8004	6.665	6.6803	6.9773	6.9478	7.409	7.457	5.8482	5.951	7.2046	7.1588	7.9609	7.9976	7.6377	7.6511	8.227	8.2398	7.5977	7.6062	7.6054
pos_4294	MG(0:0/LTE4/0:0)	metab_4289	HMDB0260532	-	-	496.2757	4.877	pos	M+H-H2O	C26H43NO7S	0	73.8	5.8711911706214295	-	0.136783581407	4.1553	4.145	4.171	5.2321	4.155	4.4497	4.2217	4.2408	4.2246	4.2242	4.2667	4.2856	4.9375	4.367	3.9874	4.0353	4.1181	4.0881	5.9103	5.88	5.376	4.9361	6.3836	6.3889	4.9642	4.965	5.064
pos_4296	Levallorphan	metab_4291	PW_C009007;HMDB0014647	-	C07069	605.3501	4.877	pos	2M+K	C19H25NO	0	44	-0.567027299076756	152-02-3	0.0127425280361	7.1098	7.1056	7.0908	7.0397	6.9908	7.0843	6.5491	6.5174	6.5106	6.5351	6.5908	6.6013	7.7002	7.7259	5.6972	5.7451	5.8661	5.9564	5.9678	6.0395	6.944	6.819	6.3849	6.4798	6.89	6.8796	6.8883
pos_4301	Asn Phe Leu	metab_4298	-	-	-	393.213	4.8848	pos	M+H	C19H28N4O5	40.4	0	-0.547877124581734	-	0.00993984607175	5.9651	5.9548	5.9808	5.9557	5.9648	5.9653	6.0315	6.0506	6.0344	6.034	6.0765	6.0954	6.6134	6.6194	5.7972	5.8451	6.1883	6.2145	6.4256	6.4189	7.1661	7.1206	6.1006	6.0757	6.1106	6.1024	6.1043
pos_4311	Leu-Pro-Ile	metab_4308	HMDB0304805	-	-	324.2276	4.9009	pos	M+H-H2O	C17H31N3O4	0	77.8	-1.808156153528249	-	0.00599146557284	5.112	5.2347	5.0237	4.8769	4.7095	4.8698	6.5919	6.562	6.4209	6.419	6.6274	6.6176	4.9419	4.8828	4.5419	4.5898	6.3345	6.3767	6.3178	6.304	5.7785	5.7102	6.0063	5.9392	6.3749	6.3698	6.3733
pos_432	D-Ornithine	metab_4316	PW_C001864;HMDB0003374	-	C00515	133.0971	0.7539	pos	M+H-H2O, M+H	C5H12N2O2	84.1	0	-0.12423391373100501	348-66-3	0.00308675592146	5.0331	4.9808	4.9319	4.9087	4.9744	5.0069	4.9374	5.0134	4.8321	4.7762	5.139	5.1159	4.6091	4.6644	3.1557	3.2036	3.2863	3.2563	6.3578	6.3685	5.8431	5.8933	6.9592	6.9505	5.9007	5.8982	5.8987
pos_4330	PI(18:1(12Z)-2OH(9,10)/22:3(10Z,13Z,16Z))	metab_4325	HMDB0277850	-	-	492.297	4.9402	pos	M+H+Na	C50H89O15P	0	37.8	3.75386329613515	-	0.0248163541021	5.3114	5.4184	5.2349	5.2316	5.0529	4.5211	4.8705	4.8539	4.8041	4.8566	4.6324	4.9362	6.4298	6.4627	5.1121	5.1264	5.1791	5.3319	4.6237	4.6357	5.2906	4.8486	4.6463	4.6316	5.3468	5.3646	5.3454
pos_4338	PGP(5-iso PGF2VI/i-22:0)	metab_4333	HMDB0275867	-	-	501.2633	4.9482	pos	M+2Na	C46H86O16P2	0	63.1	9.39745772084453	-	0.0597913006465	5.5138	5.5035	5.5295	5.5045	5.5135	5.514	6.265	6.1779	6.0035	5.8604	6.3418	6.2829	5.7614	5.6503	5.3459	5.3938	5.4766	5.4466	5.6165	5.6286	5.6731	5.6481	5.6392	5.7969	5.8609	5.8599	5.9046
pos_4345	Coutaric acid	metab_4338	HMDB0029225	-	C01327	350.2067	4.9562	pos	M+H	C18H27N3O4	0	51	-1.96063490389927	-	0.00556209937807	7.2944	7.3122	7.2748	7.2135	7.2171	7.3169	7.5576	7.5507	7.5731	7.5653	7.4702	7.4686	4.7099	4.7197	4.5196	4.5675	4.6502	4.6203	6.2533	6.2614	6.1024	6.0638	6.4635	6.4648	7.3111	7.3142	7.3094
pos_4346	Chinenoside I	metab_4339	HMDB0031748	-	-	519.2662	4.9562	pos	M+2H	C49H80O23	0	51.7	8.43245551650213	123941-66-2	0.0108783604477	6.1803	6.085	6.0562	6.0237	5.9927	6.0768	7.5836	7.5571	7.4197	7.4313	7.5597	7.5484	6.6572	6.6688	4.6853	4.7332	5.289	5.4155	7.4019	7.4333	6.1703	6.1273	5.9804	5.9519	7.3104	7.3014	7.3034
pos_435	Lys Ala	metab_4342	-	-	-	218.1497	0.746	pos	M+H, 2M+3H2O+2H	C9H19N3O3	31.6	0	-0.8402077706939229	-	0.00893371492963	3.8108	3.8006	3.8266	3.8015	3.8106	3.8111	5.4471	5.4396	5.3747	5.204	5.596	5.6353	5.4134	5.4189	3.643	3.6909	3.7737	4.4443	5.9628	5.9812	5.3692	5.3701	6.464	6.4482	5.6252	5.6188	5.6259
pos_4353	2,3-Dihydro-6-methyl-1H-pyrrolizine-5-carboxaldehyde	metab_4345	HMDB0040047	-	-	191.1176	4.9642	pos	M+ACN+H	C9H11NO	0	43.5	-1.89092686806055	55041-87-7	0.00464853274119	5.4211	5.4448	5.3224	5.3054	5.3375	5.4338	5.7641	5.7443	5.7465	5.7864	5.6696	5.6249	3.8049	3.8147	3.6146	3.6625	3.7452	3.7153	3.8851	3.8972	4.0249	3.9167	3.9773	4.0051	5.4949	5.494	5.4978
pos_4368	(5Z)-(15S)-11-alpha-hydroxy-9,15-dioxoprosta-13-enoate	metab_4359	HMDB0303977	-	-	372.1886	4.9803	pos	M+Na	C20H29O5-	0	57.1	-6.02450371631017	-	0.0268201784908	6.3226	6.2984	6.2931	6.2605	6.2914	6.3645	4.314	4.8995	4.9315	5.0252	4.359	4.3779	4.27	4.2799	4.0797	4.1276	4.2103	4.1804	4.3503	4.3623	4.4069	4.3818	4.3729	4.3582	5.203	5.1835	5.1825
pos_4370	PL	metab_4362	HMDB0302594	-	C18210	587.2854	4.9803	pos	M+2Na-H	C28H46O10	0	82.9	9.448813181822821	-	0.136870108321	6.2059	5.9756	6.3594	6.3588	6.373	6.3314	5.3907	5.3641	5.4227	5.558	5.3957	5.5194	5.8108	5.6477	4.8897	4.9376	5.0204	4.9904	5.1603	5.1723	5.2169	5.1919	5.3474	5.1682	5.2872	5.2837	5.1778
pos_4387	Soyasaponin A2	metab_4377	HMDB0038607	-	-	554.2804	4.9962	pos	M+2H	C53H86O24	0	55	-4.22230966891653	78693-93-3	0.0141348615351	4.6976	2.959	2.985	2.96	2.9691	2.9695	7.6013	7.5807	7.3867	7.3564	7.6485	7.5831	4.9771	4.9047	2.8017	2.8495	6.3612	6.3087	6.7881	6.8276	5.1342	5.3684	6.2988	6.3252	7.2034	7.1932	7.1924
pos_4397	Tryptophol	metab_4385	HMDB0003447;MJDBOTE0000453	-	C00955	144.0807	5.0121	pos	M+H-H2O	C10H11NO	34.8	0	-0.734676366845124	526-55-6	0.199965722294	3.7105	3.5616	3.5876	3.5625	3.5716	3.5721	3.6383	3.6574	3.6412	3.6408	3.6833	3.7022	4.0782	4.3962	3.712	4.2735	3.5347	3.5047	4.4118	3.8828	4.7968	3.7061	5.5113	5.3717	4.1711	4.1694	4.0088
pos_4405	Atenolol	metab_4394	HMDB0001924;PW_C001283;MJDBOTE0001699	-	C13235	330.1808	5.0201	pos	M+ACN+Na	C14H22N2O3	0	46.1	7.51518409152133	29122-68-7	0.00278991540344	4.5183	4.5081	4.5341	4.509	4.5181	4.5186	4.5848	4.6039	4.5877	4.5873	4.6298	4.6487	4.5408	4.5507	4.3505	4.3984	4.4812	4.4512	5.3253	5.5225	5.6496	4.6527	6.3937	6.1702	4.9141	4.9132	4.9156
pos_4410	5-Methoxyindoleacetate	metab_4399	PW_C002060;HMDB0004096	-	C05660	188.0704	5.0281	pos	M+H-H2O	C11H11NO3	0	72.6	-0.843864992729149	3471-31-6	0.0287577784524	5.2122	4.7051	4.8702	4.8792	4.9693	4.9522	3.6274	3.6465	3.6303	3.6299	3.839	3.6913	5.6242	5.667	5.6164	5.6152	4.4296	4.3398	5.0722	5.1301	5.3556	5.2909	5.741	5.7996	4.9885	5.0018	5.0135
pos_4418	19-Hydroxyandrost-4-ene-3,17-dione	metab_4406	LMST02020067;HMDB0003955;PW_C002016	-	C05290	366.2017	5.0361	pos	M+ACN+Na	C19H26O3	0	40	-7.4548205495724424	510-64-5	0.0244606048893	5.0204	5.0101	5.0361	5.011	5.0201	5.0206	5.537	5.4565	5.4957	5.4932	5.7958	5.822	5.0428	5.0527	4.8525	4.9004	4.9832	4.9532	6.207	6.1923	5.1797	5.2722	6.5727	6.5718	5.6818	5.7007	5.7
pos_4421	Cyasterone	metab_4410	HMDB0250618;LMST01040153;MJDBOTE0001293	-	C08816	553.3338	5.0361	pos	M+CH3OH+H	C29H44O8	0	71.4	-6.39213361086951	17086-76-9	0.00349118343039	5.4488	2.2269	2.5016	2.2278	4.2098	4.1699	7.5342	7.5051	7.4169	7.4033	7.5673	7.5389	2.2594	2.2693	4.8773	2.118	2.2001	2.6479	5.6718	5.5294	5.7872	5.7324	7.5909	7.6046	7.2257	7.2227	7.224
pos_4427	N-Lauroyl Tyrosine	metab_4416	HMDB0242043	-	-	427.2545	5.0441	pos	M+ACN+Na	C21H33NO4	0	39	-6.065392873530719	-	0.0108826462358	6.801	6.8091	6.808	6.716	6.7544	6.7262	7.4286	7.3922	7.4841	7.4946	7.2852	7.3054	4.2441	4.254	4.0538	4.1017	4.1845	4.1545	4.3244	4.3364	5.4914	5.5941	6.1744	6.2006	7.0994	7.0905	7.0977
pos_4434	Hovenidulcioside A2	metab_4424	HMDB0041029	-	-	751.3656	5.0441	pos	M+2Na-H	C38H58O12	0	68.6	2.24639166657388	171499-80-2	0.0067256507676	4.7766	4.7663	4.7923	4.7673	4.7763	4.7768	7.1806	7.1491	6.9569	6.9601	7.5085	7.4992	5.4347	5.6943	4.6087	4.6566	6.2288	6.1893	6.5148	6.5401	6.2162	6.1331	6.7164	6.7094	7.0143	7.0135	7.0189
pos_4441	Notoginsenoside I	metab_4432	HMDB0031371	-	-	558.3009	5.0521	pos	M+H+Na	C54H92O22	0	36.3	-2.46602588238392	193977-08-1	0.00378494394674	3.8873	4.0861	3.7831	3.3633	3.5164	3.6772	6.6524	6.6028	6.6556	6.68	6.4142	6.415	5.11	5.1008	5.9185	5.2642	3.6164	3.8857	4.2488	4.9221	4.4365	3.2387	5.3772	5.4036	6.0814	6.0784	6.0788
pos_4446	N-alpha-acetyl lysine methyl ester	metab_4436	HMDB0304430	-	-	429.2686	5.06	pos	2M+Na	C9H19N2O3+	0	41.5	0.599016474282874	-	0.185289577885	4.1219	4.1116	4.1376	4.1381	4.1216	4.1654	5.6718	5.6203	5.7518	5.8084	5.4118	5.4655	4.1443	4.1542	3.954	4.1441	4.0847	4.0547	5.725	5.7471	6.2287	6.2697	6.1888	6.1872	4.8399	4.7413	4.6836
pos_4447	Delta5-Demissine	metab_4437	HMDB0033029	-	-	508.7702	5.06	pos	M+2H	C50H81NO20	0	72.8	-9.16209685338377	195433-57-9	0.00934114355372	6.6593	6.6022	6.6897	6.5826	6.6155	6.5348	6.1589	6.29	6.1244	6.2441	6.1873	6.2638	3.9645	3.9744	3.7743	3.8222	3.9049	3.8749	4.0448	4.0568	4.9801	4.7774	4.0675	4.0527	6.0763	6.0823	6.0745
pos_4452	3,4-Dimethyl-5-propyl-2-furantridecanoic acid	metab_4441	HMDB0112078	-	-	414.2956	5.068	pos	M+ACN+Na	C22H38O3	0	54.7	-6.33525075515434	116627-43-1	0.0629490634736	1.1352	1.1256	1.1498	1.1265	1.1349	1.1354	1.1971	3.9194	2.9567	3.0539	1.2394	1.2572	1.156	1.1652	5.8773	6.2789	1.1008	1.0733	5.5862	5.559	6.1921	6.1514	6.8378	6.8228	5.328	5.3284	5.2799
pos_4453	Brevetoxin B4a	metab_4442	HMDB0039967	-	-	622.8653	5.068	pos	M+2H	C67H105NO18S	0	83.2	8.75898375533958	260270-43-7	0.00492282904318	4.3323	5.1344	4.153	4.71	3.9661	4.8629	5.5997	5.6461	5.7	5.7917	5.4384	5.4572	3.9888	3.9986	4.4561	3.8464	4.3673	4.7177	7.2513	7.2748	6.0726	6.1324	8.0558	8.0591	6.9718	6.9709	6.9677
pos_4461	(2E)-Decenoyl-ACP	metab_4450	HMDB0062225	-	C03969	259.1649	5.076	pos	2M+H	C6H11NO2	0	31	-1.2258851350781599	52-52-8	0.049929693804	4.1513	4.2198	4.167	4.142	4.151	4.1515	4.2177	4.2369	4.2207	4.2202	4.2628	4.2817	4.1737	4.1836	3.9834	4.0313	4.1141	4.0841	5.041	5.5156	4.3251	4.2856	6.0005	5.9699	4.2749	4.2723	4.3106
pos_4478	Arctiol	metab_4465	HMDB0301955	-	-	259.2012	5.0921	pos	M+Na	C16H28O	0	40.4	-8.67890129653625	-	0.0349553050492	4.8256	4.8153	4.8414	4.8163	4.8254	4.8258	5.3498	5.3909	5.2625	5.3549	5.6943	5.683	4.8481	4.8579	4.6578	4.7057	4.7884	4.7585	4.9284	4.9404	4.985	4.9599	4.951	4.9363	4.9757	4.9466	4.9543
pos_4482	1-(6-Hydroxy-2-azabicyclo[2.2.1]heptane-3-carbonyl)pyrrolidine-2-carbonitrile	metab_4470	HMDB0260235	-	-	268.1652	5.1001	pos	M+CH3OH+H	C12H17N3O2	0	38	-1.76722249973788	-	0.00484852332438	4.6797	5.8284	4.7404	5.5928	5.0485	5.7656	4.0077	4.0268	4.2359	4.3327	4.0528	5.1548	5.7513	5.5811	4.5458	4.663	4.095	3.8741	6.0538	6.539	6.5175	5.7088	6.57	6.2009	5.7677	5.7667	5.7636
pos_4485	Cucurbitacin A	metab_4473	HMDB0302593;LMST01010103	-	C08793	607.3435	5.1001	pos	M+CH3OH+H	C32H46O9	0	69.3	-7.230229681013241	6040-19-3	0.00386193678582	5.713	5.6316	5.7455	5.6425	5.6762	5.5376	7.1503	7.1305	6.8898	6.9413	7.3371	7.3378	5.5726	5.5477	4.8253	4.8732	4.956	5.0601	6.2671	6.2824	5.6018	5.4379	6.5457	6.5396	6.8373	6.834	6.8356
pos_4495	Arginyl-arginyl-prolyl-tyrosyl-isoleucyl-leucine	metab_4482	HMDB0247884	-	-	861.4707	5.1001	pos	M+2Na-H	C38H64N12O8	0	65.9	3.0943822904249	-	0.02600878762	6.5593	6.5356	6.6181	6.5242	6.5785	6.5628	6.069	5.9844	5.8698	5.8285	5.6962	5.6284	7.4818	7.434	4.8797	3.0925	7.1929	7.1755	6.9541	6.9752	6.4408	6.4088	6.1065	6.0632	6.9116	6.9118	6.892
pos_4497	13-HODE	metab_4483	HMDB0004667;HMDB0242324	-	C14762	319.222	5.1081	pos	M+Na	C18H32O3	0	53.1	-7.9146847223899295	29623-28-7	0.234757423726	5.8119	5.793	5.8505	5.8616	5.8993	5.8074	3.9083	3.9275	3.9113	3.9108	3.9534	3.9722	4.5667	4.499	6.155	6.2933	3.8047	3.7747	4.7486	4.2868	5.1302	5.2294	4.5413	4.7429	4.1697	4.3498	4.1968
pos_45	PE(18:3(9Z,12Z,15Z)/TXB2)	metab_4486	HMDB0261648	-	-	425.7421	2.9091	pos	M+H-2H2O, M+Na, M+H+Na, M+2H+Na	C43H74NO12P	0	66.5	-8.59136258380904	-	0.0200324517383	4.9708	4.609	4.7916	4.9123	4.3166	5.0039	7.8243	7.8867	7.9293	7.8409	7.7032	7.7879	8.6906	8.6611	5.8246	4.626	8.3482	8.3616	7.8007	7.7362	7.8278	7.8172	6.5158	5.9398	8.0262	8.0403	8.0245
pos_4522	PGP(18:3(10,12,15)-OH(9)/i-19:0)	metab_4512	HMDB0275600	-	-	453.2452	5.1402	pos	M+H+Na	C43H80O14P2	0	31.8	-9.63466628949399	-	0.0115945918968	5.7841	5.7967	5.8621	5.7183	5.7235	5.7818	6.7866	6.7991	6.8163	6.8066	6.6551	6.6138	6.1816	6.1796	5.6486	5.656	5.2016	5.0249	4.9446	5.2946	6.2585	6.3062	4.9672	4.9525	6.4262	6.4308	6.4363
pos_4540	Helianthoside C	metab_4530	HMDB0041178	-	-	761.3643	5.1562	pos	M+H+Na	C70H114O34	0	34.2	8.60096813056918	25503-42-8	0.0786264701845	5.8277	5.9506	5.9546	6.134	5.6421	6.2752	5.4273	4.7423	5.1856	4.7256	4.9768	5.2157	6.2026	6.2562	5.8557	5.7426	6.4781	6.503	6.764	6.7991	6.6105	6.6733	6.7378	6.7387	6.0993	6.0987	6.0384
pos_4555	Blumenol C O-[apiosyl-(1->6)-glucoside]	metab_4544	HMDB0031936	-	-	505.2656	5.1723	pos	M+H	C24H40O11	0	53.3	2.4886487417833196	177261-68-6	0.00771405760401	4.4693	3.4325	3.4585	3.7943	3.4425	3.443	4.9827	3.5283	4.8408	4.951	5.2705	5.0984	7.1565	7.1705	3.275	4.5331	7.4907	7.4957	6.5597	6.6305	6.5646	6.5971	6.2821	6.2624	6.807	6.8132	6.8124
pos_4559	Mogroside V	metab_4548	HMDB0254833	-	-	644.3266	5.1723	pos	M+2H	C60H102O29	0	34.7	-9.383083741773161	-	0.0703319493749	3.7738	4.1444	4.6803	4.0383	3.9542	4.7604	4.6615	4.8309	5.2043	5.3475	4.8602	5.05	6.0797	5.9439	3.6247	5.2412	6.1954	6.1534	4.5268	4.6428	3.9331	4.5006	5.1901	5.051	4.9492	4.8959	4.9507
pos_4566	Val Leu Phe	metab_4555	-	-	-	378.2381	5.1803	pos	M+H	C20H31N3O4	70.9	0	-1.69324345012761	-	0.00555638979393	4.115	4.1047	4.1307	4.1056	4.1147	4.1152	6.266	6.2742	6.2122	6.2384	6.247	6.2644	4.1374	4.1473	3.9471	3.995	4.0778	4.0478	5.6084	5.6733	4.2743	4.2493	6.5036	6.4984	5.9703	5.9682	5.9654
pos_4574	Thr Trp Leu	metab_4564	-	-	-	419.2284	5.1883	pos	M+H	C21H30N4O5	76.9	0	-1.19576152215193	-	0.0516224644719	5.0752	5.0649	5.0909	5.0658	5.0749	5.0754	5.7989	5.8815	5.7149	5.6667	5.7698	5.7261	5.0976	5.1075	4.9073	4.9552	5.038	5.008	6.0879	6.0957	6.2579	6.2269	5.2006	5.2378	5.6008	5.5994	5.5607
pos_4576	Ethyl4-ethoxy-6-methylnicotinate	metab_4566	HMDB0258441	-	-	551.2973	5.1883	pos	M+2H	C53H76N14O12	0	67.1	3.0020019260891098	-	0.0626083725796	6.3952	6.3074	6.4589	6.3405	6.3242	6.3592	5.2422	5.6816	5.6698	5.5523	5.136	5.3376	3.9266	3.9365	3.7363	3.7842	5.3438	5.249	5.1419	5.3601	4.0635	4.0384	5.5358	5.6257	5.3438	5.3904	5.3444
pos_4591	Cyclocalamin	metab_4580	HMDB0035863	-	-	544.2583	5.2039	pos	M+ACN+H	C27H34O9	0	30.4	8.42773703771868	74751-39-6	0.00727220398407	6.5891	6.7968	6.5046	6.6017	6.4402	6.6717	3.6243	4.3081	3.6272	3.6268	4.85	5.1254	3.5803	3.6968	5.7358	5.7257	3.5207	3.4907	5.1663	5.1692	7.0913	7.0175	4.8406	4.9962	5.263	5.2675	5.2614
pos_4598	Chinenoside VI	metab_4586	HMDB0032692	-	-	916.4543	5.2119	pos	2M+3H2O+2H	C44H70O19	0	60	-9.341891671354151	200483-13-2	0.184005618257	3.9379	3.9276	3.9537	4.6088	4.5239	3.9381	5.2211	4.0235	5.409	5.4838	4.0494	4.0683	4.804	4.9396	3.7701	4.7969	6.4688	6.4552	4.0407	4.4689	4.0973	4.0722	4.0633	4.0486	4.8946	4.9702	4.8089
pos_46	Pro Glu Gln	metab_4588	-	-	-	373.171	1.7847	pos	M+H, M+K, M+Na, M+H-H2O	C15H24N4O7	56.9	0	-1.97662893591129	-	0.016988208486	4.7289	5.2836	3.9393	5.2912	5.6004	4.0172	6.6214	6.3736	6.5686	6.5443	6.5531	6.4903	4.7538	3.9559	5.4204	5.0046	6.4614	6.5124	7.3779	7.3656	6.5852	6.5709	7.9433	7.9874	7.0268	7.0132	7.0251
pos_4604	Gly-Pro-Gly-Arg-Ala-Phe	metab_4593	HMDB0252833	-	-	568.2973	5.2199	pos	M+H-2H2O	C27H41N9O7	0	45.6	-2.81664158604002	-	0.00650293539884	5.4251	5.2331	5.0944	4.9496	5.0884	5.2794	6.2047	6.1965	5.9489	5.9607	6.4689	6.4604	7.1291	7.0948	4.9652	4.839	5.0492	4.9039	7.1316	7.1237	6.7424	6.6977	7.1749	7.1783	6.7758	6.7703	6.7741
pos_4621	Jervine	metab_4609	HMDB0253731;MJDBOTE0000999	-	C10811	470.2602	5.2358	pos	M+2Na-H	C27H39NO3	0	59.8	-9.260198226235618	469-59-0	0.0192489013446	4.2698	4.2595	4.2855	4.2605	4.2695	4.27	4.3363	4.3554	4.3392	4.3388	4.3813	4.4002	6.674	6.6781	4.102	4.1499	6.7594	6.7206	5.3139	4.9026	4.6122	4.4041	5.4217	5.3971	6.0056	6.0006	5.9892
pos_4622	Tuberoside F	metab_4610	HMDB0302986	-	-	551.2785	5.2358	pos	M+H+Na	C52H86O23	0	62.8	4.22051682169323	-	0.0478226325467	6.3275	6.2528	6.3745	6.2716	6.2649	6.3416	5.366	5.5337	5.6129	5.4951	5.2052	5.3017	4.627	4.6369	4.4367	4.4846	5.5413	5.3224	5.8518	5.9669	4.7639	4.7388	6.3122	6.3612	5.3346	5.3707	5.3715
pos_4627	[(1R,5R)-5-(6-Aminopurin-9-yl)cyclohex-3-en-1-yl]methanol	metab_4614	HMDB0243753	-	-	246.1333	5.2438	pos	M+H	C12H15N5O	0	34.6	-6.66463126713925	-	0.040250412111	5.6628	5.5296	5.5576	5.4835	5.4235	5.5054	3.9383	3.8169	4.1627	4.157	3.8429	3.8617	3.7538	3.7637	5.8976	5.8732	3.6942	4.1332	5.6265	5.7333	6.6418	6.5969	6.0565	6.0716	5.3281	5.3276	5.3578
pos_463	Canagliflozin	metab_4617	HMDB0249580	-	-	483.101	0.8014	pos	M+Na, M+K	C24H25FO5S	0	58.4	-6.311886445145483	-	0.0128334337033	5.6681	5.9012	5.6101	6.0213	6.265	5.957	6.0159	6.1153	5.9538	6.0297	6.0802	6.1084	5.4898	5.2119	6.3531	6.2792	5.5552	5.3784	4.5545	4.5665	4.6111	4.7923	4.5771	4.5624	5.8367	5.8359	5.8266
pos_4653	7-Aminomethyl-7-carbaguanine	metab_4642	HMDB0011690	-	C16675	376.1973	5.2758	pos	2M+NH4	C7H9N5O	0	31.5	5.6425818701074	-	0.0179010996302	4.3526	4.3423	4.3683	4.3433	4.3523	4.3528	6.1858	6.2304	6.1021	6.1346	6.1333	6.1428	5.7029	5.7002	4.1848	4.2961	6.1475	6.1592	5.9501	5.8969	4.5533	4.5653	5.6401	5.7368	6.0189	6.0294	6.0341
pos_4654	PA(PGE1/a-25:0)	metab_4643	HMDB0267304	-	-	448.3018	5.2758	pos	M+H+Na	C48H89O11P	0	56.6	-8.23454303029886	-	0.00555861908233	5.9314	5.9062	5.9024	5.8266	5.7868	5.7191	5.8915	5.9458	5.774	5.7292	5.8812	5.9524	5.3466	5.3565	5.1563	5.2042	5.287	5.257	5.4269	5.4389	5.4835	5.4585	5.4496	5.4348	5.4461	5.4491	5.4444
pos_4661	Isoleucyl-Histidine	metab_4650	HMDB0028909	-	-	251.1498	5.2838	pos	M+H-H2O	C12H20N4O3	0	64.3	-1.5842230437874198	-	0.00653921451317	2.8067	2.7965	2.8225	3.3759	3.5099	3.3332	5.502	5.408	5.4055	5.4193	5.4049	5.4417	4.743	4.7473	3.7468	4.0404	5.405	5.5466	5.3569	5.2876	4.4522	2.9409	4.8902	4.5584	5.2108	5.2063	5.2055
pos_4667	PI(16:1(9Z)/5-iso PGF2VI)	metab_4654	HMDB0276176	-	-	892.4842	5.2838	pos	2M+3H2O+2H	C43H75O16P	0	30.5	-7.590651051640131	-	0.0772623675229	4.4159	4.1198	4.4856	5.126	4.6229	5.1729	6.5137	6.7531	5.8413	6.253	6.7523	6.8258	4.5683	3.5957	2.6971	2.7449	4.7757	3.5613	5.3496	5.3213	6.0854	4.4467	5.7464	5.7056	5.8435	5.8995	5.8416
pos_4677	Salmefamol	metab_4665	HMDB0257468	-	C11771	349.2115	5.3075	pos	M+NH4	C19H25NO4	0	49	-2.00676282684041	18910-65-1	0.00512164105527	3.7419	3.7316	3.7577	3.7326	3.7417	3.7421	4.8973	4.8039	3.8113	4.3473	4.4881	4.0232	3.7644	3.7742	3.5741	3.622	3.7047	3.6748	6.1337	6.1409	6.4222	6.4521	6.928	6.9396	5.6824	5.6851	5.6807
pos_4678	PS(20:4(7E,9E,11Z,13E)-3OH(5S,6R,15S)/22:2(13Z,16Z))	metab_4666	HMDB0283125	-	-	467.7707	5.3075	pos	M+H+Na	C48H82NO13P	0	57.1	-8.29150879337068	-	0.00631013559877	4.5467	4.5365	4.5625	4.5374	4.5465	4.5469	6.5057	6.4976	6.3226	6.3672	6.6236	6.5871	5.5512	5.4716	4.3789	4.4268	6.0101	6.0792	6.4852	6.4985	6.4878	6.4782	4.6721	4.6574	6.3422	6.3369	6.3406
pos_4684	Ile Leu Ile	metab_4672	-	-	-	358.2694	5.3155	pos	M+H	C18H35N3O4	85.1	0	-1.8449424091072602	-	0.0355831489614	4.512	4.5017	4.5277	4.5027	4.5117	4.5122	5.9908	5.9399	5.8184	5.8681	6.0178	6.0281	4.5345	4.5443	4.3442	4.392	4.4748	4.4448	6.0493	6.0399	4.6714	4.6463	6.7507	6.7255	5.9559	5.93	5.9289
pos_4691	Luteone 7-glucoside	metab_4680	HMDB0039316	-	-	534.201	5.3234	pos	M+NH4	C26H28O11	0	62.7	7.7009023066569995	137351-15-6	0.0504153794665	6.3665	4.6269	6.3003	5.9303	6.1414	5.696	6.2418	6.246	5.9983	5.96	6.4153	6.3127	4.2469	4.2567	4.0566	4.1045	4.1872	4.6689	4.3272	4.3392	4.8825	4.9889	4.3498	4.3351	5.924	5.8883	5.8851
pos_4697	Ganglioside GD2 (d18:1/18:0)	metab_4686	HMDB0004926	-	-	860.4485	5.3234	pos	M+2Na	C78H138N4O34	0	31	-0.3700034542685901	-	0.104375109305	5.3724	4.9438	4.7094	5.2569	4.8028	4.3608	4.4271	4.6417	4.43	4.4296	4.4721	4.491	6.6747	6.7208	5.0522	4.6451	6.2206	6.2399	5.0278	4.6948	6.0925	6.0206	5.7866	5.4146	5.8882	5.9661	5.8913
pos_4699	Blood group A antigen type 2	metab_4688	HMDB0247718	-	-	367.1466	5.3314	pos	M+2H	C28H48N2O20	0	43.6	-1.8836874567200101	-	0.217295155299	3.8814	3.8711	3.8972	3.8721	3.8812	3.8816	3.9479	3.967	3.9508	3.9504	3.9929	4.0118	3.9039	3.9137	3.7136	3.7615	3.8442	3.8143	5.3775	5.4895	6.1312	6.1759	5.1147	5.0238	4.0051	4.0024	4.1592
pos_4700	Phe Phe Val	metab_4690	-	-	-	412.2227	5.3314	pos	M+H	C23H29N3O4	88.3	0	-1.04924583106962	-	0.0352139101382	4.7563	4.1171	4.3177	4.3595	4.1271	4.3135	4.9644	4.6931	4.8332	5.083	5.0918	5.164	4.1498	4.1597	3.9595	4.0074	4.0902	4.0602	5.7702	5.7485	6.0463	5.9934	5.3361	5.2148	5.142	5.1514	5.1213
pos_4702	Deoxycholylglutamine	metab_4692	HMDB0242440	-	-	584.365	5.3314	pos	M+ACN+Na	C29H48N2O6	0	49.2	-3.93450636691758	-	0.057270656916	4.9381	4.531	5.3035	4.3276	5.0509	5.3844	5.3611	5.1623	4.5099	4.5432	5.1727	5.0244	4.3594	4.3693	4.1691	4.217	4.2997	4.2698	6.3433	6.3122	6.7465	6.7243	5.335	5.5708	5.5375	5.5788	5.5354
pos_4711	Acetylsoyasaponin A5	metab_4702	HMDB0039480	-	-	613.2819	5.3394	pos	M+H+Na	C58H90O26	0	35.3	-3.91060896094864	117230-34-9	0.0433644141127	4.6925	4.7665	4.9596	2.7811	4.581	5.2227	5.722	5.8316	5.5014	5.6007	6.0916	6.1922	2.8128	2.8226	2.6228	2.6706	2.7532	2.7233	2.893	2.905	2.9495	2.9245	4.9041	4.5645	5.7893	5.8244	5.8198
pos_4714	12-O-D-Glucuronoside-13-hydroxyoctadec-9Z-enoate	metab_4705	HMDB0060119	-	-	473.2758	5.3475	pos	M+H-H2O	C24H42O10	0	31.7	2.54698183174648	-	0.0188124985715	5.6625	5.3286	5.564	5.3892	5.3166	5.3132	6.0086	5.9907	5.9175	5.9901	6.1371	6.1059	3.6685	3.6784	5.4227	5.1445	4.8154	5.0513	6.2632	6.2909	5.5388	5.4499	6.5972	6.5776	5.9001	5.9134	5.8986
pos_4717	4-Hydroxyquinoline	metab_4708	HMDB0246466	-	C06343	146.0599	5.3555	pos	M+H	C9H7NO	92	0	-0.8695425013508299	611-36-9	0.0751360297456	5.259	5.2084	5.0938	5.099	4.8467	4.9598	4.4485	4.4676	4.4514	4.451	4.4935	4.5124	5.3589	5.4148	5.3645	5.3236	4.5895	4.3384	4.7197	4.7945	5.0593	5.0293	4.882	4.9188	4.5148	4.503	4.5635
pos_4718	Surfactin A	metab_4709	HMDB0258633	-	-	526.8157	5.3555	pos	M+2Na	C51H89N7O13	0	61.8	1.0153929002518298	-	0.00213084921435	4.4856	4.4753	4.5013	4.4762	4.4853	4.4858	7.1709	7.1655	7.2731	7.2877	7.1821	7.1713	4.508	4.6535	4.3177	4.3656	6.4055	6.4745	8.0808	8.0864	8.2376	8.211	8.0272	8.0164	7.5024	7.5015	7.5034
pos_4724	N-Acetyltyrosine	metab_4716	HMDB0000866;HMDB0244966	-	C01657	206.081	5.3635	pos	M+H-H2O	C11H13NO4	0	53.9	-0.7637493851663258	537-55-3	0.140966426036	6.2799	6.2775	6.2549	6.224	6.2392	6.2328	3.7027	3.7218	4.3488	3.7052	4.2423	3.8332	4.9556	4.9896	6.7097	6.7219	5.1989	5.132	5.0999	5.1022	5.8096	5.8625	5.5438	5.559	5.1708	5.1707	5.2731
pos_4731	PS(18:4(6Z,9Z,12Z,15Z)/14:1(9Z))	metab_4724	HMDB0112486;PW_C060893;LMGP03010428	-	C02737	767.4645	5.3635	pos	M+ACN+H	C38H64NO10P	0	43.4	5.30333315499469	-	0.0206526574218	5.2475	5.652	5.3007	5.37	5.3732	5.583	4.935	5.0686	4.839	4.8958	5.0203	5.0104	2.85	2.8599	2.66	2.7078	2.7905	2.7605	7.2776	7.2359	7.0874	7.1127	7.189	7.1992	6.3621	6.3472	6.3463
pos_4743	Tafluprost acid	metab_4736	HMDB0258679	-	-	821.3856	5.3714	pos	2M+H	C22H28F2O5	0	56.2	-3.1927859877651	-	0.00783414116745	7.3581	6.7352	7.3347	7.1546	7.194	7.1246	7.6069	7.6331	7.7178	7.7007	7.6812	7.6797	7.7943	7.7955	5.2912	5.0753	6.6897	6.5606	7.2296	7.2134	7.2294	7.1976	7.8441	7.834	7.6558	7.649	7.653
pos_4746	Ganoderenic acid D	metab_4739	HMDB0036059	-	-	545.3074	5.3792	pos	M+CH3OH+H	C30H40O7	0	48	-6.78253443397381	100665-43-8	0.0052377772843	3.8952	3.8849	3.9109	3.8858	3.8949	4.4205	6.9367	6.9295	6.7412	6.7018	6.8764	6.8349	3.9176	3.9275	3.7273	3.7752	3.858	3.828	5.229	5.0261	4.0545	4.0294	5.8485	5.874	6.5993	6.5984	6.6027
pos_4753	Gramicidin S	metab_4745	HMDB0252932	-	C11218	593.3468	5.3872	pos	M+2Na	C60H92N12O10	0	89.1	8.09568652471761	113-73-5	0.0130776658691	4.2033	4.193	4.2191	4.194	4.3399	4.2035	4.2698	4.2889	4.4876	4.2723	4.3148	4.3337	6.3071	6.2691	4.0355	4.0834	5.3847	5.2455	6.5641	6.575	5.9897	6.1649	7.5827	7.5738	6.4115	6.4107	6.4209
pos_476	4'-O-Galloylsucrose	metab_4752	HMDB0039284	-	-	527.1575	0.9503	pos	M+NH4, M+CH3OH+H	C19H26O15	0	75.2	-6.443613596310071	115713-44-5	0.00615439938192	5.9328	6.1948	6.1567	6.2912	6.0755	6.1731	5.4749	5.58	5.6317	5.6517	5.6107	5.734	6.1354	6.2133	6.3306	6.3985	5.8535	5.8564	7.799	7.8245	7.6392	7.6226	8.0819	8.0804	7.3139	7.313	7.318
pos_4760	PE(LTE4/DiMe(13,5))	metab_4753	HMDB0284893	-	-	333.2012	5.3952	pos	M+3H	C52H89N2O12PS	0	31.2	-5.68620297761279	-	0.0126345381086	6.3621	6.3081	6.3665	6.4004	6.4411	6.3349	4.599	4.7191	3.9664	4.6375	4.0085	4.6223	5.4305	5.324	6.7395	6.8009	5.2624	5.1796	5.3504	5.3946	5.6839	5.7452	5.5165	5.6043	5.3059	5.3156	5.3064
pos_4762	Ergosine	metab_4755	HMDB0251913	-	C09167	580.312	5.3952	pos	M+CH3OH+H	C30H37N5O5	0	59.2	-1.79371844441049	561-94-4	0.00473425762101	5.6549	5.509	5.6365	5.543	5.3151	5.1431	7.4629	7.4673	7.1966	7.2145	7.7008	7.697	5.3428	5.3758	5.4228	3.5471	4.6699	4.5194	6.4841	6.4626	6.9471	6.9102	5.9256	5.9622	7.2127	7.2086	7.211
pos_4774	(E)-Zeatin glucoside	metab_4765	HMDB0303782	-	-	399.2021	5.4188	pos	M+NH4	C16H23N5O6	0	48.9	9.02078217830611	-	0.0109889190922	4.259	4.2487	4.287	4.2497	4.2588	4.2592	6.2683	6.2439	6.1696	6.1824	6.205	6.2259	4.2815	4.2914	4.0912	4.1391	6.0569	6.035	5.4884	5.3855	5.5879	5.5661	4.6411	4.605	6.0096	6.0183	6.0174
pos_4782	Avermectin	metab_4773	HMDB0248739	-	-	895.4899	5.4188	pos	M+Na	C48H72O14	0	86.3	9.70004523856659	-	0.070244781533	6.5256	6.8506	6.108	5.7295	6.3943	6.8698	5.7794	5.8248	6.249	6.0661	5.3923	5.5337	6.1311	5.9862	5.1996	4.8656	6.7911	6.8718	4.6661	4.3389	4.9627	4.7349	5.4405	4.3348	5.7171	5.664	5.6666
pos_4783	Leucyl-leucine	metab_4774	HMDB0028933;HMDB0254039	-	C11332	227.1751	5.4268	pos	M+H-H2O	C12H24N2O3	0	72.7	-1.2743726578985302	2883-36-5;3303-31-9	0.0354567278277	4.3122	4.3019	4.328	4.3029	4.312	4.3124	5.0985	5.041	4.9779	5.1336	4.5794	4.9807	4.3347	4.3445	4.1526	4.1923	4.275	4.2451	4.415	4.427	4.4716	4.4465	4.4376	4.4229	4.4933	4.5165	4.4878
pos_4786	Cerebellin	metab_4777	HMDB0249818	-	C15863	552.2786	5.4268	pos	M+2H+Na	C69H113N23O23	0	54.7	-3.65754110772138	-	0.00355136595296	6.6315	6.592	6.5801	6.4806	6.3062	6.4733	6.8723	6.9988	6.827	6.8799	6.9337	6.9864	5.322	5.2173	4.7149	4.5782	5.4248	5.1969	6.5969	6.6115	7.0337	7.0432	6.2086	6.2433	7.0035	7.0026	7.0056
pos_4790	PE(22:6(4Z,7Z,11E,13Z,15E,19Z)-2OH(10S,17)/20:3(8Z,11Z,14Z))	metab_4781	HMDB0262319	-	-	887.5585	5.4268	pos	M+ACN+H	C47H76NO10P	0	45.6	4.76381493692867	-	0.0474756207931	0.4949	0.488	0.5057	0.4886	0.4948	0.4951	6.4936	6.5046	6.4967	6.5326	6.4075	6.3706	0.5103	0.5172	0.3881	0.4171	0.47	0.4504	0.5674	0.5762	0.6094	0.5906	0.584	0.5732	5.9183	5.8812	5.9164
pos_4791	Ile Ile Leu	metab_4782	-	-	-	358.2693	5.4346	pos	M+H	C18H35N3O4	81.5	0	-2.00898807386396	-	0.00466582339589	4.28	4.2697	4.2958	4.2707	4.2798	4.2802	7.097	7.1117	7.1319	7.1206	7.0738	7.0672	4.3025	4.3123	4.1122	4.1601	5.1612	5.126	5.9744	5.9851	4.5977	4.4143	6.5316	6.5413	6.8527	6.8497	6.8489
pos_4797	PI(18:2(9Z,12Z)/22:6(4Z,7Z,10Z,13E,15E,19Z)-OH(17))	metab_4786	HMDB0276733	-	-	967.4897	5.4346	pos	M+2Na-H	C49H79O14P	0	65.3	-2.41442198133912	-	0.193920319035	4.8703	5.5527	4.9989	5.0797	5.1893	5.6238	4.7984	4.8175	4.8013	4.8009	4.8435	4.8623	6.4648	6.4251	4.5641	4.612	4.6948	4.6648	4.8347	4.8467	4.8913	4.8663	4.8573	4.8426	5.0079	4.853	4.8881
pos_481	Creatine	metab_4799	PW_C000046;HMDB0000064;MJDBOTE0000560	-	C00300	132.0768	0.9973	pos	M+H-H2O, M+H	C4H9N3O2	78	0	0.19585403354477599	57-00-1	0.007297057793	8.5737	8.5011	8.519	8.4946	8.4893	8.4921	7.7512	7.791	7.7611	7.7786	7.791	7.8104	8.1017	8.1564	8.7271	8.8069	8.0179	8.0084	8.0037	8.0218	8.2491	8.2388	7.8936	7.8897	8.0222	8.028	8.0272
pos_4823	DG(a-15:0/PGJ2/0:0)	metab_4810	HMDB0297543	-	-	671.423	5.4663	pos	M+K	C38H64O7	0	43.5	-8.481759066877931	-	0.0252449343556	3.4533	3.443	3.469	3.444	3.453	3.4535	3.5197	3.5388	3.5226	3.7519	3.5647	3.5836	6.2272	6.2589	4.6922	4.7545	3.4161	3.7411	6.3535	6.3364	6.8813	6.8309	6.6724	6.6999	5.8563	5.857	5.8755
pos_4825	PS(18:4(6Z,9Z,12Z,15Z)/18:0)	metab_4811	HMDB0112490;PW_C060897;LMGP03010436	-	C02737	784.5073	5.4663	pos	M+H	C42H74NO10P	0	54.2	-6.392050074890442	-	0.0190483223944	4.482	4.4717	4.4977	4.4726	4.4817	4.4822	4.8667	4.5675	4.6002	4.5691	4.721	4.6123	6.2607	6.3516	4.3141	4.362	4.4448	4.4148	6.4842	6.4248	6.9852	6.941	6.8198	6.8351	6.0344	6.0333	6.0481
pos_4831	H-D-Val-Leu-Lys-pNA	metab_4818	HMDB0257385	-	-	461.2861	5.4741	pos	M+H-H2O	C23H38N6O5	0	30.1	-2.13097721973179	-	0.0660780405498	2.6111	2.6009	2.6268	2.6018	2.6109	2.6113	4.2864	4.1403	2.6804	2.6799	2.7224	2.7412	6.059	6.057	2.4438	3.3023	5.6827	5.7218	6.1912	6.1677	6.6122	6.5389	6.3602	6.3599	5.652	5.6009	5.6512
pos_4840	PA(16:1(9Z)/20:5(7Z,9Z,11E,13E,17Z)-3OH(5,6,15))	metab_4824	HMDB0263439	-	-	723.4175	5.4821	pos	M+H-H2O	C39H65O11P	0	31.1	-7.6274464940380895	-	0.0665244238816	5.359	4.9348	5.2419	4.9936	5.2242	5.2935	4.5019	2.1703	2.1543	2.1538	2.1961	2.2148	5.2342	5.2212	1.9192	1.9666	6.2729	6.3736	5.4927	5.5962	4.4518	2.2188	2.2099	5.0693	5.144	5.192	5.1418
pos_4846	Cloversaponin I	metab_4827	HMDB0039892	-	-	339.1859	5.4901	pos	M+2Na	C36H56O9	0	54.4	1.6111885266104702	143519-22-6	0.0538557627973	5.0691	5.0095	4.9231	4.7034	3.9545	4.7988	6.5573	6.4846	6.4193	6.4497	6.6266	6.6394	4.6454	3.8618	3.6616	3.7095	3.7922	3.7623	5.4837	5.538	5.6668	5.4158	3.9548	3.9401	6.0748	6.0734	6.114
pos_4847	AB-Chminaca	metab_4828	HMDB0247738	-	-	370.2331	5.4901	pos	2M+3H2O+2H	C20H28N4O2	0	55.3	0.7423669389526559	-	0.0778778136851	3.916	3.9057	3.9318	3.9067	3.9158	3.9162	4.2007	4.0016	3.9854	3.985	4.0275	4.0464	3.9385	3.9483	3.7482	3.7961	3.8788	3.8489	4.7245	4.9136	5.6792	5.4616	6.2622	6.279	5.1204	5.1195	5.0599
pos_4853	PA(16:0/22:5(4Z,7Z,10Z,13Z,16Z))	metab_4834	HMDB0114847;PW_C062265	-	C00416	384.2311	5.498	pos	M+2Na	C41H71O8P	0	36.5	-6.87963164409143	-	0.00604152137689	1.704	1.6939	2.1059	1.6948	1.7037	2.1689	4.4224	1.788	4.4401	1.7717	1.8135	1.8321	1.726	1.7357	1.5402	1.7679	4.2774	1.6383	5.4805	5.2949	6.2165	6.2402	6.5121	6.5629	5.4358	5.4348	5.4398
pos_4857	L-Prolinamide,D-tyrosyl-L-arginylglycyl-4-nitro-L-phenylalanyl-	metab_4838	HMDB0247954	-	-	700.3502	5.498	pos	M+NH4	C31H42N10O8	0	37	-3.3847476551816498	-	0.0258743917058	6.3594	6.4658	6.2713	6.3486	6.1462	6.2707	6.6341	6.6697	6.4242	6.4661	6.6358	6.7134	5.035	5.0823	5.0809	4.9324	5.6368	5.7164	5.687	5.479	5.9561	5.8808	6.0047	6.1478	6.2518	6.2333	6.2317
pos_4859	Apelin-13	metab_4840	HMDB0012894	-	C15855	775.9212	5.498	pos	M+2H	C69H111N23O16S	0	36.3	-1.37767773019175	-	0.00695167294641	7.6637	7.6629	7.6226	7.6081	7.4729	7.5742	4.9696	4.9471	5.2139	4.0098	5.1099	4.8253	7.3671	7.3691	5.5224	5.6298	6.544	6.6069	7.1496	7.1504	6.563	6.5661	8.2682	8.2898	7.3207	7.3148	7.319
pos_4862	2-Ethyl-5-methylpyridine	metab_4842	HMDB0040041	-	-	265.1655	5.5061	pos	2M+Na	C8H11N	0	34.5	-8.48804220719207	18113-81-0	0.234333076641	4.0264	4.0161	4.0421	4.017	4.0261	4.0266	4.0928	4.1119	4.0957	4.0953	4.1378	4.1567	4.0488	4.0587	3.8585	3.9064	3.9892	3.9592	4.1291	4.1411	5.1721	5.0952	5.56	5.5314	4.3401	4.3372	4.1465
pos_4869	Quinquenoside V	metab_4849	HMDB0032817	-	-	658.3226	5.514	pos	M+2Na	C60H102O28	0	64.6	8.625574914759799	208764-55-0	0.0166881906854	4.7299	4.7401	4.4113	4.0838	3.9976	4.3568	6.5149	6.4576	6.5284	6.4977	6.4037	6.4855	3.7346	3.7445	3.5444	3.5923	3.675	4.3836	5.3725	3.8269	3.8715	3.8465	3.8375	4.0148	5.943	5.9417	5.9298
pos_487	Histidylvaline	metab_4850	HMDB0028898	-	-	272.1713	1.0289	pos	M+H, M+NH4	C11H18N4O3	0	52.3	-1.72583025263374	76019-15-3	0.00651063091226	4.735	4.7247	4.7507	4.7257	4.7347	4.7352	4.8015	4.8206	4.8044	4.804	4.8465	4.8654	6.1389	6.1209	4.5671	4.615	4.6978	5.1451	6.7193	6.735	5.6428	5.8026	7.0259	6.9912	5.9895	5.984	5.9879
pos_4876	ERITORAN	metab_4856	HMDB0251922	-	-	679.4062	5.5219	pos	M+2Na	C66H126N2O19P2	0	59.9	-6.85952036570891	-	0.00466084194643	5.8455	6.1482	5.7534	5.9512	5.7467	5.8771	7.1636	7.1372	7.376	7.3909	7.2419	7.224	6.7342	6.7228	5.4868	5.6534	6.6937	6.5757	7.7022	7.6841	6.7425	6.6892	8.2838	8.3089	7.433	7.4321	7.4291
pos_4880	PS(14:0/5-iso PGF2VI)	metab_4860	HMDB0280843	-	-	389.7259	5.5297	pos	M+2H	C38H68NO13P	0	40.4	-7.06430576835944	-	0.112443676439	5.0216	5.0113	5.0373	5.0123	5.0213	5.0218	6.0706	6.0258	5.9392	5.9683	5.8039	5.8658	5.044	5.0539	4.8537	4.9016	4.9844	4.9544	5.1243	5.1364	5.1809	5.1559	5.147	5.1322	5.232	5.1426	5.2284
pos_4888	5-hydroxyindole thiazolidine carboxylate	metab_4867	HMDB0304217	-	-	261.0671	5.5378	pos	M+H-H2O	C13H14N2O3S	0	75.6	-7.6441965157870495	-	0.0278717524832	6.1647	6.164	6.1911	6.255	6.3223	6.1957	4.5753	4.7498	4.6328	4.7603	4.9105	4.9571	4.6157	4.77	6.535	6.5905	5.2417	5.1076	5.117	5.1819	5.2115	5.3857	5.1569	5.2373	5.2084	5.1987	5.1842
pos_4890	CDP-DG(i-14:0/a-25:0)	metab_4870	HMDB0116192;PW_C076528	-	C00269	526.8155	5.5378	pos	M+2H	C51H95N3O15P2	0	30.7	-6.93953255646005	-	0.00442417318737	7.2541	7.2415	7.2442	7.2215	7.1482	7.2449	7.2698	7.224	7.434	7.459	7.0522	7.0244	8.2251	8.2337	6.7553	6.5148	7.0232	7.097	7.3958	7.36	8.5704	8.5441	8.2898	8.2888	7.845	7.8441	7.8413
pos_4899	PE-NMe(22:5(4Z,7Z,10Z,13Z,16Z)/22:6(4Z,7Z,10Z,13Z,16Z,19Z))	metab_4878	HMDB0113643;PW_C059776	-	C01241	448.7651	5.5457	pos	M+2Na	C50H78NO8P	0	39.7	6.164426223093059	-	0.0116067482531	3.9518	3.9415	3.9675	3.9425	3.9515	3.952	6.2912	6.2541	6.3818	6.4018	6.2136	6.1937	3.9742	3.9841	3.7839	3.8318	3.9146	3.8846	4.0545	4.0665	4.1111	4.0861	5.5787	5.5054	5.7468	5.7559	5.7551
pos_491	Asn Lys Leu Arg	metab_4890	-	-	-	530.3405	1.0367	pos	M+2H, M+H	C22H43N9O6	30.7	0	-0.861671469108247	-	0.0120638406423	5.2347	5.2244	5.2504	5.2253	5.2344	5.2349	5.4346	5.6143	5.304	5.3146	5.7608	5.6973	6.0609	5.9788	5.0668	5.1147	6.7538	6.712	5.7937	5.7761	5.9349	6.024	5.36	5.3453	5.9607	5.9687	5.9589
pos_4910	Cholylasparagine	metab_4891	HMDB0242378	-	-	487.312	5.5538	pos	M+H-2H2O	C28H46N2O7	0	55.1	-8.98944421647981	-	0.00241999412861	4.8841	4.8738	4.8999	4.8748	4.8839	4.8843	5.3438	4.9697	5.4089	5.4588	5.5388	5.5217	6.3831	6.4064	4.7163	4.7642	4.8469	4.817	5.3979	5.3979	5.0435	5.0184	5.9164	5.9989	5.7005	5.6986	5.6988
pos_4921	Eriojaposide A	metab_4903	HMDB0038028	-	C17888	544.2791	5.5618	pos	M+ACN+H	C24H38O11	0	58.9	7.78079895320022	290308-51-9	0.0331291257241	4.2374	4.4061	4.153	4.2981	4.4668	4.1375	6.613	6.6214	6.434	6.4398	6.5023	6.4944	5.0391	5.3046	4.3098	4.0173	4.1001	4.0701	4.24	4.252	4.2966	4.2716	4.4311	4.2479	6.022	5.9961	6.0205
pos_4935	CDP-DG(a-25:0/20:4(6E,8Z,11Z,13E)-2OH(5S,15S))	metab_4917	HMDB0293227	-	-	602.8062	5.5776	pos	M+2Na	C57H99N3O17P2	0	56	-9.4283118617636	-	0.0719913911193	3.9934	3.9831	4.0092	3.9841	3.9932	3.9936	4.5798	4.5218	6.0451	4.9657	5.0372	6.3733	4.0159	4.0257	3.8256	3.8735	5.5929	5.1182	5.1283	4.7443	4.1527	4.1277	4.1188	4.1041	4.7545	4.8071	4.7535
pos_4936	2,4(1H,3H)-Pyrimidinedione, 1-(cyclopropylmethyl)-6-(3,5-dimethylbenzoyl)-5-(1-methylethyl)-	metab_4918	HMDB0253577	-	-	698.3857	5.5776	pos	2M+NH4	C20H24N2O3	0	42.9	-8.11309174323294	-	0.026736019838	2.8599	4.4339	3.3068	3.6448	1.0994	1.0998	6.7155	6.7118	6.5638	6.4897	6.5896	6.5077	1.1203	4.5757	0.9478	0.9905	3.4874	1.0382	2.6604	4.5249	1.2483	1.2247	5.6838	5.7194	5.99	5.9668	5.9785
pos_494	SM(d19:1/6 keto-PGF1alpha)	metab_4920	HMDB0290674	-	-	438.282	1.0445	pos	M+2Na+H, M+2Na	C44H83N2O10P	0	31.9	8.55707018899625	-	0.119434911759	5.3381	5.3278	5.3538	5.3287	5.3378	5.3383	6.2281	6.2583	6.1648	6.2186	6.2529	6.2175	5.3605	5.3704	5.1702	5.2181	5.3009	5.2709	5.4408	5.4528	5.4974	5.4724	5.4635	5.4487	5.4606	5.5466	5.4583
pos_4956	N2-gamma-Glutamylglutamine	metab_4936	HMDB0011738	-	C05283	317.145	5.6016	pos	M+ACN+H	C10H17N3O6	0	67.2	-2.08224534067997	10148-81-9	0.0200703072686	5.1708	5.1902	5.1101	5.1677	4.6975	5.1686	6.2763	6.279	6.2137	6.1697	6.3131	6.2528	3.9745	3.9843	4.0615	3.8321	3.9148	3.8849	4.0548	4.0668	4.1114	4.0863	5.1747	5.0998	5.8312	5.8303	5.8458
pos_4957	5alpha-Androstan-17beta-ol-3-one glucosiduronate	metab_4937	HMDB0246662	-	-	467.2608	5.6016	pos	M+H	C25H38O8	0	39.8	-6.81973655622497	-	0.120978607557	4.6198	5.3512	4.6356	5.2174	4.6196	5.5673	4.6863	4.7054	4.6892	4.6888	4.7313	4.7502	5.8397	5.6538	5.2367	5.2126	5.9975	5.4004	4.7226	5.62	4.9257	4.7541	6.2502	5.8708	5.2208	5.1257	5.22
pos_4962	PE(22:6(4Z,7Z,10Z,13Z,16Z,19Z)/20:5(5Z,8Z,11Z,14Z,17Z))	metab_4943	HMDB0009698;LMGP02011155;PW_C005746	-	C00350	848.4634	5.6016	pos	M+K	C47H72NO8P	0	37.5	0.8784132450420559	-	0.141560343873	6.2535	6.418	6.3249	6.4822	6.2465	6.498	5.0196	5.1882	5.0094	5.1981	4.5698	4.5887	4.9117	4.7722	4.6654	4.3383	5.1703	5.1532	4.561	4.5731	4.6176	4.5926	5.3294	5.3614	4.7822	4.8854	4.783
pos_4968	CDP-DG(18:1(9Z)/16:0)	metab_4949	HMDB0006995;LMGP13010029;PW_C003046	-	C00269	490.7709	5.6096	pos	M+2H	C46H83N3O15P2	0	50.7	-2.70482323308944	-	0.120269607181	5.2137	5.2034	5.2294	5.2044	5.2134	5.2139	5.4026	5.2993	5.3202	5.3923	5.5836	5.356	6.3041	6.3175	5.0458	5.0937	5.2112	5.3064	6.3023	6.2095	6.7243	6.6959	5.5898	5.6546	5.6822	5.6806	5.5873
pos_4976	PC(PGD1/22:3(10Z,13Z,16Z))	metab_4957	HMDB0288169	-	-	484.7994	5.6176	pos	M+2Na	C51H90NO11P	0	50.7	-5.153861730404559	-	0.0583720930427	3.1301	3.134	2.6827	3.3197	2.6668	2.8971	2.7334	2.7524	2.7363	2.7359	2.7783	2.7972	2.6894	2.6993	2.4996	4.1112	2.6299	2.6	2.7696	2.7816	6.3843	6.3993	6.2136	6.1226	4.6322	4.6014	4.652
pos_498	Arg Ile Lys	metab_4960	-	-	-	416.2971	1.0525	pos	M+2H, M+H	C18H37N7O4	61.8	0	-2.0807638803973503	-	0.00818869044178	3.7394	3.7292	3.7552	3.7301	3.7392	3.7397	3.8059	3.9798	3.8088	3.8724	3.8509	3.8698	3.7619	3.9347	3.5716	3.6195	6.2621	6.1626	6.6434	6.671	6.2049	6.2365	6.5087	6.4943	5.9776	5.9841	5.9834
pos_4984	Beta-Phenylethanol beta-D-rutinoside	metab_4964	HMDB0303058	-	-	444.1971	5.6256	pos	2M+3H2O+2H	C20H30O10	0	55.4	3.71033949921472	-	0.0181244100876	3.3132	3.3029	3.329	3.3039	3.313	3.3134	3.3797	3.3988	3.3826	3.3821	3.4888	3.4435	3.3357	3.3455	3.1455	3.1933	3.276	3.2461	5.817	5.8275	6.4011	6.3969	5.8479	5.8505	5.2831	5.2819	5.296
pos_4988	Succinylcholine	metab_4968	HMDB0014347	-	C07546	273.2167	5.6335	pos	M+H-H2O	C14H30N2O4+2	0	35.5	-1.85855018330649	306-40-1	0.0367847139561	3.874	3.8637	3.8897	3.8647	3.8737	3.8742	6.2609	6.2888	6.2393	6.2514	6.5024	6.513	3.8964	3.9063	3.7062	3.7541	3.8368	3.8068	3.9767	3.9887	4.0333	4.379	3.9994	3.9846	5.7925	5.7916	5.7641
pos_4989	Trp-Lys-Tyr-Met-Val-D-Met	metab_4969	HMDB0247832	-	-	451.1914	5.6335	pos	M+2Na	C41H60N8O8S2	0	33.8	7.83906253353006	-	0.0101223665883	4.3744	4.7187	4.7253	4.5348	4.1818	4.6365	4.2485	4.2676	4.2514	4.251	4.2935	4.3124	5.0029	5.0542	5.3054	5.298	4.1448	4.1149	6.3609	6.337	6.7962	6.826	6.3024	6.3289	5.9054	5.9045	5.9125
pos_4990	2-[4,7,10-Tris(carboxymethyl)-6-[4-[3-(2,5-dioxopyrrol-1-yl)propanoylamino]butyl]-1,4,7,10-tetrazacyclododec-1-yl]acetic acid	metab_4971	HMDB0250558	-	-	668.3282	5.6335	pos	M+ACN+H	C27H42N6O11	0	62.2	5.19417389623751	-	0.00645769762394	6.7532	6.7266	6.6675	6.6696	6.5608	6.6757	6.7167	6.7521	6.5775	6.6624	6.7413	6.867	7.797	7.7824	6.1221	5.9951	7.878	7.9037	7.0868	7.0793	7.2869	7.2583	7.576	7.5756	7.3755	7.3745	7.3798
pos_4991	PG(PGD2/a-13:0)	metab_4972	HMDB0270557	-	-	741.4265	5.6335	pos	M+H-2H2O	C39H69O13P	0	42.9	-9.26396983073732	-	0.0716823613586	4.1278	4.5405	5.0025	4.1185	4.1276	4.128	5.0113	5.1644	4.5381	5.2709	6.0363	6.0007	4.2382	4.5945	3.96	4.0079	4.0906	4.0607	4.2306	4.2426	4.2872	4.2621	6.5966	6.5844	4.6953	4.6393	4.6935
pos_4996	Parillin	metab_4977	HMDB0033847	-	C08906	525.2843	5.6416	pos	M+2H	C51H84O22	0	57.2	8.28080852590443	19057-61-5	0.00436767550567	1.125	0.1097	1.6579	3.2894	1.8703	3.3162	8.0222	8.013	7.8105	7.815	8.1233	8.0944	5.9178	5.9614	4.3524	0.6089	5.7918	5.7744	7.0115	6.9923	6.8316	6.7803	5.5634	5.724	7.5827	7.5799	7.5791
pos_4998	M8-Nelfinavir	metab_4978	HMDB0255505	-	-	647.3216	5.6416	pos	M+ACN+Na	C32H45N3O5S	0	47.4	-3.7101855537199904	-	0.00798923130748	7.2783	6.5859	7.2539	7.0788	7.1167	6.9772	6.762	6.75	6.5485	6.5435	6.7026	6.6054	8.2849	8.2981	7.1534	7.1161	5.5159	5.5316	5.2715	5.7989	6.8511	6.8859	6.8537	6.8346	7.4566	7.4557	7.4502
pos_50	Phe Leu Leu	metab_4981	-	-	-	392.2538	5.7055	pos	M+H-H2O, M+K, 2M+H, M+H	C21H33N3O4	85.8	0	-1.5967777389481599	-	0.00302537298685	7.2661	7.212	7.2323	7.1805	7.1254	7.1629	8.0681	8.052	8.0522	8.0574	7.995	7.9767	6.361	6.3591	5.0897	4.8832	5.8628	5.8763	7.9535	7.9429	7.5527	7.5039	7.9705	7.9753	7.808	7.8055	7.8063
pos_5003	Lysylleucine	metab_4985	HMDB0028955	-	-	282.1807	5.6495	pos	M+Na	C12H25N3O3	0	35.1	7.30473997072451	7369-79-1	0.0234970727471	5.1578	5.2466	5.2568	5.1342	4.8982	5.1002	5.1867	4.882	5.0277	4.9457	5.1426	4.9225	4.8146	4.8244	5.5624	5.5567	4.7549	4.725	5.1282	5.1651	6.1003	6.0885	5.6054	5.5709	5.1115	5.1213	5.1319
pos_5012	Mabioside C	metab_4995	HMDB0040653	-	-	831.3918	5.6575	pos	M+K	C42H64O14	0	56	-1.1738013648825	156980-54-0	0.0307786017265	5.743	5.3567	5.5854	5.4963	5.6104	5.309	5.8022	5.6993	5.2037	5.2934	5.6978	5.6779	6.4618	6.4386	5.349	4.7058	5.6264	5.9797	6.3502	6.3819	4.9851	5.006	6.8617	6.8664	6.1176	6.124	6.0982
pos_5020	(S)-10,16-Dihydroxyhexadecanoic acid	metab_5003	HMDB0037798	-	C08285	333.2011	5.6736	pos	M+2Na-H	C16H32O4	0	39.3	-0.375844252805877	69232-67-3	0.0416268577124	6.0635	6.0362	6.0194	6.09	6.133	6.0293	3.9999	4.2861	4.4587	3.9543	4.5967	4.7807	5.0382	4.8599	6.4437	6.5023	4.9048	4.8767	4.0792	4.6236	5.3664	5.1969	5.0595	5.1955	5.0728	5.0419	5.0418
pos_5021	24(28)-Dehydromakisterone	metab_5004	HMDB0302988	-	-	506.3199	5.6736	pos	2M+3H2O+2H	C28H44O7	0	37.7	-0.670339999717109	-	0.115756854668	1.6079	2.8565	1.6233	1.7418	2.9881	1.9475	3.0685	3.6686	1.8047	2.5094	3.2779	3.0083	4.8037	4.7848	1.4451	1.4913	2.4794	2.6255	3.8151	2.0299	5.1191	5.1259	6.1102	6.1425	4.3108	4.3713	4.2726
pos_5039	PGP(i-21:0/PGF1alpha)	metab_5019	HMDB0275814	-	-	509.2754	5.6895	pos	M+2Na	C47H90O16P2	0	34.8	1.9474484849831293	-	0.0999604299886	4.6231	4.6128	4.6389	4.6138	4.6229	4.6233	5.6976	5.5391	5.7304	5.6962	5.2588	5.117	4.6456	4.6555	4.4553	4.5032	4.994	5.1974	4.7259	4.7379	4.7825	4.7574	5.8563	5.9485	4.745	4.7512	4.8212
pos_5050	Majoroside F6	metab_5031	HMDB0030886	-	C00303	504.2594	5.6975	pos	M+2Na	C48H82O19	0	73.7	-4.89020180913706	125310-00-1	0.0440353793764	6.4635	6.4534	6.4135	6.4417	6.3779	6.3784	5.9608	6.1002	5.8032	5.8879	6.2451	6.2161	2.8748	2.8847	2.6848	2.7326	2.8153	4.5762	2.955	2.967	3.0116	2.9865	5.746	5.702	5.6904	5.6896	5.7227
pos_5075	PA(20:5(7Z,9Z,11E,13E,17Z)-3OH(5,6,15)/18:3(9Z,12Z,15Z))	metab_5056	HMDB0264271	-	-	778.4339	5.7216	pos	2M+3H2O+2H	C41H65O11P	0	38.3	-5.3911732204510585	-	0.00268641175507	6.9643	6.9213	6.9098	6.8725	6.7682	6.8551	4.561	5.4376	4.564	5.5918	5.6737	5.3904	7.5864	7.6143	5.7577	5.6048	8.0811	8.121	6.9562	6.9141	7.7067	7.6754	6.444	6.4611	7.4198	7.4176	7.4181
pos_5082	Pro Ile Leu	metab_5063	-	-	-	342.2382	5.7295	pos	M+H	C17H31N3O4	85.9	0	-1.6582531895607902	-	0.0588299226145	5.1622	5.1467	5.1886	5.1376	5.1731	5.2056	5.6541	5.6608	5.817	5.8279	5.5403	5.4845	5.1052	5.148	3.9221	3.97	4.0527	4.0228	5.9833	6.068	6.0437	5.9587	6.2964	6.3154	5.6223	5.6461	5.6733
pos_5092	Pro Gln Asn	metab_5074	-	-	-	358.1715	5.7374	pos	M+H	C14H23N5O6	81.8	0	-1.77711868142786	-	0.00887867468771	5.2136	5.1185	5.0547	5.0498	5.0365	5.1405	6.0757	6.0836	6.0859	6.0946	6.0108	5.9723	4.3549	4.3648	4.1646	4.2125	4.8305	5.0997	4.9349	5.1684	4.4918	4.4668	5.5478	5.6127	5.695	5.6942	5.7012
pos_5121	4-Chlorophenylacetic acid	metab_5102	HMDB0246401	-	C03077	212.0471	5.7614	pos	M+ACN+H	C8H7ClO2	0	37.7	-1.25902836649524	1878-66-6	0.0435306296052	5.8986	6.3241	5.936	6.2852	6.0417	6.245	3.7522	4.5839	3.7551	4.5326	4.4663	4.6302	5.2717	5.2502	6.3282	6.4131	5.0309	4.9528	5.0888	5.0378	5.6634	5.3883	5.1789	5.2783	5.0751	5.0728	5.1063
pos_5122	(+/-)-6-Chlorotryptophan	metab_5103	HMDB0033557	-	-	239.0579	5.7614	pos	M+H	C11H11ClN2O2	0	61.5	-1.28896390931052	17808-21-8	0.0283613210612	6.6638	7.0508	6.6669	7.0129	6.7953	6.9666	5.3167	5.4361	5.1618	5.3183	5.4644	5.5037	6.0732	5.993	7.0418	7.1347	5.9729	5.8146	5.8709	5.8888	6.2944	6.1536	5.9889	6.0102	5.8556	5.8472	5.8713
pos_5126	Pergolide	metab_5107	HMDB0015317	-	C07425	629.3754	5.7614	pos	2M+H	C19H26N2S	0	40.3	7.61549175631843	66104-22-1	0.0435220502632	4.545	4.5347	4.5608	4.5357	4.5448	4.5452	6.0105	5.6948	5.752	5.7518	5.2601	5.6935	4.5675	4.5773	4.3772	4.4251	4.5221	4.4779	6.2793	6.5999	4.7044	4.6793	5.0442	4.8616	5.4392	5.4388	5.4059
pos_5132	Ganglioside GD1b (d18:0/20:0)	metab_5113	HMDB0011813	-	-	934.0248	5.7614	pos	M+2H	C87H155N3O39	0	73.2	6.0697113926106105	-	0.114549201838	6.5377	6.1374	6.5977	6.248	6.4183	6.1672	4.8012	4.8203	4.9013	4.8037	4.8462	4.8651	6.0389	6.0109	6.1314	6.1393	5.7301	4.6675	6.7671	6.6481	6.748	6.7773	5.4436	5.3822	5.8018	5.7214	5.7152
pos_514	1,2-Cyclohexanedicarboxylic acid, 4-methyl-	metab_5119	HMDB0253138	-	-	204.1228	1.0916	pos	M+NH4, 2M+Na	C9H14O4	0	35.1	-1.0684946784538198	-	0.00303979611267	8.6957	8.6698	8.6435	8.6311	8.5655	8.6033	7.562	7.5088	7.5495	7.5483	7.6396	7.5584	8.2102	8.2081	8.7866	8.8625	7.9874	8.0067	7.9104	7.916	8.2346	8.2253	7.8118	7.8018	7.9281	7.9307	7.9299
pos_5140	(2R,3R)-pinobanksin	metab_5120	HMDB0303968	-	-	254.0575	5.7774	pos	M+H-H2O	C15H11O5-	0	31.3	0.6747298960782879	-	0.0726203586722	6.0483	6.1163	6.0853	6.1489	6.2224	6.1016	3.886	3.9051	3.8889	3.8885	3.9311	3.9499	4.8885	4.0455	6.0412	5.7335	4.9578	4.0297	3.9223	4.7085	4.8621	5.3001	4.3952	4.5066	4.3509	4.314	4.2886
pos_5148	Vinaginsenoside R11	metab_5128	HMDB0040781	-	-	405.2366	5.7854	pos	M+H+Na	C41H70O14	0	75.2	0.183022853012914	156398-70-8	0.0110336259079	6.898	6.7897	6.7941	6.7565	6.6983	6.7286	4.3184	4.3375	4.3213	4.3209	4.3635	4.3823	4.2744	4.553	4.0841	4.132	4.2148	4.1848	4.3547	4.3667	5.6151	5.4009	4.3773	4.3626	5.6941	5.6932	5.6854
pos_517	Glu Lys Ala Lys Ser	metab_5149	-	-	-	562.3189	1.0995	pos	M+2H, M+H	C23H43N7O9	48.1	0	-1.08342288854718	-	0.026406966892	4.7164	4.7061	4.7321	4.7071	4.7161	4.7166	5.8798	5.8613	5.833	5.8291	5.9284	5.9168	4.7389	4.7487	4.5485	4.5964	6.56	6.5366	4.8191	4.8312	4.8757	4.8507	4.8418	4.8271	5.7615	5.781	5.7611
pos_5172	PG(6 keto-PGF1alpha/18:2(9Z,11Z))	metab_5152	HMDB0269104	-	-	453.2415	5.8014	pos	M+2Na	C44H77O14P	0	56.3	-0.6506481753474079	-	0.0465032354969	4.6434	5.1584	4.5247	4.8414	4.9376	4.9613	6.0798	6.0582	5.9802	6.0151	6.0885	6.0805	5.0498	5.2257	4.3411	4.389	5.4274	5.3545	6.6002	6.5474	5.5625	5.4251	5.257	5.2411	5.8862	5.8847	5.92
pos_522	Methionylhydroxyproline	metab_5198	HMDB0028974	-	-	263.1056	1.1073	pos	M+K, M+H	C10H18N2O4S	0	52.4	-1.4098798298186601	148305-57-1	0.00504556109342	4.1564	4.1461	4.1721	4.1471	4.1561	4.1566	5.9004	5.8224	5.918	6.0016	5.8942	6.1106	5.4869	5.5355	3.9886	4.0365	4.1192	4.0892	5.9404	6.1357	5.7099	5.1135	6.6108	6.4194	6.0222	6.0248	6.0205
pos_5225	Phe Leu Phe	metab_5204	-	-	-	426.238	5.8333	pos	M+H	C24H31N3O4	71	0	-1.68740198131158	-	0.0256438013476	4.5319	4.8222	4.1264	4.3768	4.3503	4.5449	6.2727	6.2328	6.1936	6.1736	6.1337	6.1737	4.099	4.1089	3.9088	3.9566	4.0394	4.0094	4.1793	4.1914	4.2359	4.2109	5.649	5.6224	5.7345	5.7134	5.7181
pos_523	Tovophyllin A	metab_5208	HMDB0304613	-	-	463.213	1.1073	pos	M+H, M+CH3OH+H	C28H30O6	0	30.1	3.1284812167402203	-	0.00893743441384	4.7284	4.7181	4.7441	4.719	4.7281	4.7286	6.4939	6.416	6.486	6.4419	6.3701	6.3441	5.2548	5.2158	4.5605	4.6084	7.1905	7.3033	4.8311	4.8431	5.2445	5.4109	4.8537	4.839	6.1364	6.1322	6.1287
pos_5240	7-Epijasmonic acid	metab_5220	HMDB0303804	-	C16317	249.0907	5.8491	pos	M+K	C12H18O3	0	67.7	9.296970074828401	-	0.0198876546156	3.5754	3.5651	3.5911	3.5661	3.5751	3.5756	3.6418	3.6609	3.6448	3.6443	3.6869	3.7057	3.5978	3.6077	3.4076	3.4555	3.5382	3.5083	5.502	5.4422	4.4254	4.0938	6.4637	6.4549	5.0505	5.0659	5.0651
pos_5241	4-Methylumbelliferone glucuronide	metab_5221	HMDB0240464	-	C11584	370.1101	5.8491	pos	M+NH4	C16H16O9	0	51.7	-8.855927281703211	6160-80-1	0.00961787828662	5.3762	5.366	5.392	5.3669	5.376	5.3764	5.4427	5.4618	5.4456	5.4452	5.4877	5.5066	5.3987	5.4086	5.2084	5.2563	5.339	5.3091	6.3452	6.3437	5.5543	5.5105	7.2045	7.211	5.9357	5.929	5.928
pos_5253	PI(PGE2/20:2(11Z,14Z))	metab_5232	HMDB0277196	-	-	923.5281	5.8572	pos	M+H-2H2O	C49H83O16P	0	56.5	0.0326502123366177	-	0.00839058838488	5.982	6.0054	5.8164	5.9512	5.7592	5.8138	5.73	5.7066	5.5265	5.4321	5.8423	5.7328	7.2858	7.3059	6.6084	6.3958	6.326	6.2766	7.4112	7.4577	7.6416	7.5825	7.7193	7.7515	7.2012	7.1942	7.1995
pos_5257	Vitamin D5	metab_5236	HMDB0040586;LMST03040002	-	C18193	457.3376	5.8652	pos	M+2Na-H	C29H48O	0	34.8	-9.80111371151652	71761-06-3	0.120982758227	5.0655	5.0552	5.0812	5.0561	5.0652	5.0657	5.7721	5.7589	5.9916	5.9388	5.5613	5.5919	5.0879	5.0978	4.8976	4.9455	5.0283	4.9983	5.1682	5.1802	5.2248	5.1998	5.4357	5.4298	5.2822	5.1865	5.2801
pos_526	Ser Glu	metab_5239	-	-	-	235.0922	1.1153	pos	M+H-H2O, M+H	C8H14N2O6	31.3	0	-1.04952211056348	-	0.0100103784315	5.2656	5.2554	5.2814	5.2563	5.2654	5.2659	5.7697	5.6506	5.7172	5.6818	5.5772	5.567	5.2881	5.298	5.0978	5.1457	5.2284	5.3604	6.2418	6.3038	5.425	5.4	6.9871	6.9962	6.2438	6.2429	6.2508
pos_5266	PE(18:1(12Z)-2OH(9,10)/DiMe(13,5))	metab_5246	HMDB0284913	-	-	458.7838	5.8731	pos	M+2Na	C47H86NO11P	0	71.5	-5.43823646793893	-	0.00642023301084	0.5153	0.5082	3.8261	0.5089	4.0245	0.5155	7.0434	7.0306	7.0749	7.0909	6.8604	6.8208	5.9276	5.9242	0.4059	0.4356	6.8453	6.9155	6.1732	6.1561	4.218	4.3053	4.9752	5.0544	6.5568	6.556	6.5516
pos_5268	Cholic acid glucuronide	metab_5247	LMST05010044;HMDB0002577	-	-	626.3548	5.8731	pos	M+ACN+H	C30H48O11	0	57	2.28496607459759	76060-22-5	0.00647605166868	7.1977	7.1832	7.1116	7.0854	7.1351	7.1553	5.8468	6.1328	5.4103	5.4865	6.0014	5.9336	5.0954	5.0769	2.8357	2.8835	2.9662	2.9363	3.106	3.118	4.1181	3.1375	3.1286	4.5406	5.824	5.8278	5.8223
pos_5294	PG(PGE1/i-15:0)	metab_5275	HMDB0271453	-	-	851.4652	5.8892	pos	M+2Na-H	C41H75O13P	0	63.8	-0.6496048225969691	-	0.0301334950287	5.898	5.6287	5.7914	5.6026	5.6678	5.8325	4.7747	4.7538	4.6255	4.7611	4.2541	4.273	6.8221	6.8774	6.023	5.928	6.2764	6.4078	6.1855	6.1316	7.0534	6.9811	7.3058	7.3162	6.5933	6.5713	6.5703
pos_5299	Glabric acid	metab_5280	HMDB0034689	-	C17764	525.3025	5.8973	pos	M+K	C30H46O5	0	54	9.93503884787026	22327-86-2	0.0518079155175	3.7874	3.7771	3.8031	3.7781	3.7871	3.7876	6.1126	6.1475	5.9862	5.9642	6.1713	6.1643	4.9048	5.124	4.3636	4.6807	5.0401	5.0167	3.8901	3.9021	3.9467	3.9217	3.9128	3.898	5.4125	5.3725	5.4117
pos_5334	Cyclo(Ac-cys-asn-dmt-amf-gly-asp-cys)	metab_5317	HMDB0244566	-	-	911.2825	5.9132	pos	M+ACN+H	C34H47N9O12S3	0	42.2	-2.24148724171403	-	0.0355541012489	4.8877	4.8256	4.5229	4.5103	4.5839	4.2992	3.5976	3.6167	3.6006	3.6001	3.6427	3.6615	5.9358	6.0226	5.3288	3.9813	3.494	3.4641	4.1822	4.6258	3.6905	4.9401	3.6566	3.6418	5.396	5.37	5.3691
pos_5365	PS(18:4(6Z,9Z,12Z,15Z)/20:5(5Z,8Z,11Z,14Z,16E)-OH(18R))	metab_5348	HMDB0282001	-	-	831.4588	5.9374	pos	2M+3H2O+2H	C44H68NO11P	0	38.4	-7.019011423521088	-	0.0015583010602	6.3295	6.2031	6.2737	6.0978	6.2542	6.3714	8.5837	8.5862	8.5809	8.5787	8.4593	8.4577	6.6918	6.7121	6.4007	6.2192	6.0733	6.1338	6.1932	6.1622	6.4138	6.469	7.0081	6.9695	7.8367	7.8381	7.8373
pos_5367	PC(22:5(7Z,10Z,13Z,16Z,19Z)/LTE4)	metab_5350	HMDB0288420	-	-	1004.5833	5.9374	pos	2M+3H2O+2H	C53H87N2O11PS	0	34.5	-5.0927704606690085	-	0.0593383865499	7.6436	7.6346	7.6548	7.5703	7.6566	7.6352	5.7082	5.7556	5.7608	5.9639	5.9588	5.8606	7.6723	7.7224	7.1561	7.0888	7.7423	7.7135	7.0507	7.0148	7.5203	7.5231	5.7681	5.8619	7.4384	7.406	7.3879
pos_5368	Pro Leu Leu	metab_5351	-	-	-	342.238	5.9452	pos	M+H	C17H31N3O4	93.7	0	-2.02394628861285	-	0.00419382441382	5.7959	5.8032	5.8327	5.8381	5.8175	5.867	6.0831	6.0866	6.195	6.1723	5.9965	5.9353	4.4921	4.6454	2.6035	3.029	0.4391	0.4202	4.775	4.9758	5.6441	5.6186	5.1128	4.9956	5.5087	5.5122	5.5114
pos_5369	Milbemycin D	metab_5352	HMDB0254730;HMDB0242623;HMDB0254721	-	-	574.3705	5.9452	pos	M+NH4	C33H48O7	0	51.3	-5.98280629483091	-	0.0359344375363	3.8342	3.8239	4.1946	3.8248	3.8339	3.8344	6.3459	6.3691	6.3909	6.3859	6.2768	6.2051	4.4299	4.3689	3.6663	3.7142	3.797	3.767	3.9369	3.9489	3.9935	3.9684	4.4654	4.2206	5.4647	5.4902	5.4623
pos_5372	PGP(i-18:0/20:4(5Z,8Z,11Z,14Z)-OH(19S))	metab_5356	HMDB0275416	-	-	908.5136	5.9452	pos	2M+3H2O+2H	C44H80O14P2	0	30.1	-0.376059737723979	-	0.0127699731735	7.0501	7.3611	7.0543	7.1551	7.0791	7.2757	7.5318	7.5088	7.474	7.4653	7.4133	7.4046	6.9635	6.9767	5.6925	5.6901	5.2363	4.6562	5.901	5.9476	6.3714	6.0953	5.8901	5.802	6.8914	6.8823	6.8814
pos_5389	PE-NMe(18:3(6Z,9Z,12Z)/18:4(6Z,9Z,12Z,15Z))	metab_5371	HMDB0113203;PW_C059327	-	C01241	770.4799	5.9613	pos	M+Na	C42H70NO8P	0	67.8	9.01971517829018	-	0.037565614526	3.8491	3.8388	3.8648	3.8397	3.8488	3.8493	5.9289	5.9404	5.7205	5.8335	6.5182	6.5182	3.8715	3.8814	3.6812	4.7962	5.2756	5.2708	5.2444	5.2082	4.0084	3.9834	6.1647	6.2	5.5178	5.4936	5.4871
pos_539	NLS peptide	metab_5372	HMDB0255673	-	-	457.5863	2.7384	pos	M+2Na+H, M+2Na	C57H103N19O15S	0	35.2	9.81023880297125	-	0.00837595631702	4.5765	4.5662	4.5923	4.5672	4.5763	4.8349	6.6104	6.6452	6.7406	6.7657	6.3591	6.2158	4.599	4.6088	4.4087	4.4566	7.4119	7.4048	4.6793	4.6913	4.7359	4.7108	4.7019	4.6872	6.4172	6.4164	6.4105
pos_5395	(8-Methyl-8-azabicyclo[3.2.1]octan-3-yl) 3-methoxy-2-phenylpropanoate	metab_5378	HMDB0257751	-	-	624.3965	5.9694	pos	2M+NH4	C18H25NO3	0	31.3	-6.957279588277121	-	0.229087273058	3.9416	3.9314	3.9574	3.9323	3.9414	3.9419	4.8187	4.992	4.011	4.0106	5.2317	5.376	4.1596	3.9939	4.8417	5.1547	4.7932	4.3188	4.4614	4.5134	5.2355	5.2278	4.067	4.0523	4.2652	4.1045	4.0989
pos_54	LysoPE(18:1(11Z)/0:0)	metab_5382	HMDB0011505	-	-	480.308	6.7662	pos	M+H, 2M+H, M+Na, M+K	C23H46NO7P	0	61.1	-1.03003332311837	-	0.0195656192061	8.0263	7.9222	8.0063	7.8558	7.8606	7.8508	6.257	6.4349	6.1541	6.2333	6.4949	6.3263	6.7942	6.8726	8.1537	8.2785	7.0436	6.9634	6.5167	6.4274	7.3208	7.2217	6.6322	6.6792	7.3464	7.3457	7.3607
pos_5402	VITAMIN D2	metab_5386	HMDB0000900;LMST03010001;HMDB0242614	-	C05441	441.3065	5.9774	pos	M+2Na-H	C28H44O	0	35.2	-9.84622995966065	50-14-6	0.128628851895	6.0214	5.9984	5.9982	5.9728	5.9481	6.0107	3.5732	3.5923	3.5762	3.5757	3.6183	3.7309	4.86	4.8491	4.2864	4.267	4.4795	4.2052	3.6095	3.6215	3.6661	3.6411	4.2631	3.8941	4.5786	4.4732	4.5013
pos_5419	12(S)-HETrE	metab_5403	HMDB0062747	-	-	345.2375	6.0097	pos	M+Na	C20H34O3	0	71.1	-7.78537569605302	-	0.0068583739356	6.6593	6.6065	6.6376	6.6661	6.8179	6.6714	5.9101	5.9726	5.8142	5.7774	6.0441	6.1183	5.5108	5.5224	7.283	7.4157	5.6364	5.3931	5.7301	5.7486	6.0118	6.0735	5.8184	5.8278	5.8874	5.8827	5.8819
pos_5423	Cinnzeylanine	metab_5408	HMDB0036011	-	-	459.2595	6.0178	pos	M+CH3OH+H	C22H34O8	0	38.4	1.42001719916895	62203-47-8	0.0254571159507	3.927	3.9167	3.9428	3.9177	3.9268	3.9272	5.5921	5.5358	5.2658	5.3155	5.841	5.853	4.3172	4.3095	3.7592	3.8071	5.3406	5.2067	5.3336	5.2706	4.0864	4.1179	6.3256	6.344	5.4924	5.4738	5.4729
pos_5424	Bactenecin	metab_5409	HMDB0248843	-	-	764.431	6.0178	pos	M+2Na	C63H118N24O13S2	0	64.6	5.635780058982659	-	0.0381474936819	7.5149	7.4437	7.5329	7.5135	7.6422	7.5195	6.6221	6.6846	6.4306	6.4593	6.8126	6.8231	6.1577	6.1818	6.6949	6.7613	5.7405	5.8382	5.443	5.6989	6.3356	6.3302	6.7087	6.6935	6.1173	6.0875	6.1157
pos_5442	Digitoxigenin bisdigitoxide	metab_5428	HMDB0251275	-	-	698.3863	6.058	pos	M+ACN+Na	C35H54O10	0	66.9	-1.9193763084767697	-	0.0116929586171	5.5674	5.963	5.5945	5.9468	5.4872	5.9071	7.3904	7.3813	7.3163	7.3097	7.374	7.3368	4.7468	4.8103	4.3975	4.4454	4.8551	4.4982	4.6681	4.6801	5.6176	5.0715	4.6907	4.8477	6.9068	6.9059	6.9151
pos_5444	2-Hexenoylcarnitine	metab_5429	HMDB0013161;LMFA07070031	-	-	321.1803	6.0741	pos	M+ACN+Na	C13H23NO4	0	30.6	7.16557254750955	-	0.00919807241317	4.6168	4.6066	4.6326	4.6075	4.6166	4.6171	5.3291	5.2859	5.321	5.3657	5.2716	5.4329	4.6393	4.6492	4.449	4.4969	4.9666	4.7006	5.165	5.3666	5.0756	4.7512	6.2407	6.2265	5.3286	5.321	5.327
pos_5446	Phorbol 12-myristate 13-acetate	metab_5431	HMDB0244744	-	C05151	658.4279	6.0741	pos	M+ACN+H	C36H56O8	0	57.9	-5.652745185788128	16561-29-8	0.00420367044729	2.4307	2.4205	2.4464	2.4215	2.4305	2.431	2.497	2.516	2.9099	2.4995	2.5419	2.5607	2.4531	2.463	4.2671	2.3113	2.3937	2.3639	6.9985	7.0463	4.4353	3.4851	2.5557	2.541	6.0529	6.052	6.0494
pos_5448	PE(20:5(5Z,8Z,11Z,14Z,17Z)/PGF1alpha)	metab_5433	HMDB0283706	-	-	882.481	6.0741	pos	M+2Na-H	C45H76NO11P	0	77	-6.9288397342248	-	0.0750930542602	7.3519	7.0353	7.1811	6.9702	6.9551	7.0622	5.4523	5.4833	5.3687	5.0802	4.9706	5.2564	4.344	3.7515	3.5514	3.5993	4.712	4.5063	4.2882	3.8339	3.8785	4.4351	5.3656	5.3169	5.4896	5.4888	5.4314
pos_5456	16-Hydroxyhexadecanoic acid	metab_5441	HMDB0006294	-	C18218	290.2684	6.09	pos	M+NH4	C16H32O3	0	86.7	-2.0851155358911	506-13-8	0.0171772873557	5.9891	5.136	5.1091	4.9623	5.3066	5.1486	3.8529	4.1212	3.8558	4.0063	4.4888	4.5551	4.4503	4.4168	5.8649	5.7426	4.5133	3.7905	4.5671	4.4149	4.8605	4.8868	4.6752	4.8661	4.8412	4.8547	4.8536
pos_5457	Azithromycin	metab_5442	LMPK04000013;PW_C008751;HMDB0242518;HMDB0014352;MJDBOTE0001636	-	C06838	812.527	6.09	pos	M+ACN+Na	C38H72N2O12	0	71.1	3.64503016296737	83905-01-5	0.0247824172959	5.6333	5.3722	5.7197	5.1752	5.5984	5.736	6.1018	6.1414	6.2935	6.2997	6.026	6.0029	5.207	5.2169	5.0167	5.0646	5.1474	5.1174	5.2873	5.2993	5.3439	5.3189	5.3099	5.2952	5.6822	5.6762	5.6612
pos_5459	Tetrahydrocortisone	metab_5444	LMST02030098;HMDB0000903;PW_C000722	-	C05470	428.2402	6.098	pos	M+ACN+Na	C21H32O5	0	56.4	-1.3915653573761002	53-05-4	0.00968705594455	6.0101	5.9464	5.9771	5.8605	5.8775	5.9281	5.2501	5.1731	5.1613	5.1663	5.2487	5.2143	4.5525	4.5548	6.1764	6.0807	4.8728	4.8713	4.2407	4.2527	5.5996	5.4738	5.3905	5.4228	5.299	5.291	5.2972
pos_5464	1-(3-Pyridinyl)-1,4-butanediol	metab_5450	HMDB0062266	-	C19582	376.2226	6.114	pos	2M+ACN+H	C9H13NO2	0	57.2	-1.3219897381817198	76014-83-0	0.0144339769533	4.7853	4.6074	4.8725	4.7259	4.9471	4.711	5.6613	5.599	5.6408	5.6774	5.6014	5.5707	3.9009	3.8449	5.1357	5.1554	3.9459	3.7794	4.9332	5.2478	4.1766	4.3293	5.2879	5.1647	5.201	5.1891	5.1986
pos_5473	Canavanine	metab_5459	HMDB0002706	-	C00308	375.17	6.138	pos	2M+Na	C5H12N4O3	0	31.7	-3.05980280438486	543-38-4	0.128867260888	5.2527	4.7277	5.0665	4.7356	5.2172	4.924	3.4793	4.4183	3.9996	3.8473	4.2104	4.4288	3.4352	4.2312	5.4431	5.6938	4.3302	4.0896	5.2034	5.2514	4.4139	4.484	4.5525	4.166	4.2526	4.1623	4.1555
pos_5475	Nodularin	metab_5461	HMDB0255692	-	C15713	807.4404	6.138	pos	M+H-H2O	C41H60N8O10	0	86.3	0.576099535740577	118399-22-7	0.0141618278299	7.0594	7.2874	7.1081	7.1469	7.1677	7.245	4.5875	5.1288	5.496	5.5363	4.9526	5.1708	6.5405	6.3413	5.9457	5.8476	6.6472	6.229	4.0212	4.7015	5.5246	3.2212	5.248	5.2898	5.9799	5.9684	5.978
pos_5476	PS(22:4(7Z,10Z,13Z,16Z)/22:5(7Z,10Z,13Z,16Z,19Z))	metab_5462	HMDB0112812;PW_C061243	-	C02737	908.544	6.138	pos	M+Na	C50H80NO10P	0	34.4	3.11885578572868	-	0.184555019568	0.016	1.7657	0.0166	0.0157	0.016	0.016	4.2116	4.2043	4.5637	4.3999	0.0206	4.1731	4.7262	4.4505	0.0109	0.0122	0.0147	0.0138	5.4757	5.9599	6.6935	6.365	5.7246	5.3371	4.968	4.9621	4.8171
pos_5480	PA(TXB2/i-17:0)	metab_5466	HMDB0267870	-	-	799.47	6.154	pos	M+Na	C40H73O12P	0	41.8	-4.10512678654741	-	0.0158183206515	6.2874	6.9403	6.3705	6.7443	6.3143	6.8925	4.2629	4.5493	4.3264	4.1316	4.4594	4.3643	5.4984	5.57	2.6072	2.655	5.1889	5.2031	3.8475	2.8893	2.9338	4.1412	3.4829	2.8852	5.4655	5.4764	5.4638
pos_5481	4-Amino-1-piperidinecarboxylic acid	metab_5467	HMDB0060385	-	C16837	109.0763	6.1619	pos	M+H-2H2O	C6H12N2O2	0	36	1.97047203339002	959317-82-9	0.0119789701055	4.2006	4.697	4.1623	4.2437	4.1969	4.4759	3.9926	3.7889	4.0944	4.0792	4.2774	4.2723	5.036	5.0099	4.6821	4.6789	4.777	4.7211	4.9403	5.2152	5.2768	4.9528	5.1883	4.9841	4.6236	4.6227	4.6321
pos_5482	21-Deoxycortisol	metab_5468	LMST02030195;PW_C002029;HMDB0004030	-	C05497	410.2297	6.1619	pos	M+ACN+Na	C21H30O4	0	46.1	-1.30501335513832	641-77-0	0.0428261801749	6.2163	6.1287	6.2122	6.0365	6.0136	6.0294	3.6678	3.6137	3.7097	3.7135	3.6396	3.6585	3.5506	3.5605	6.3726	6.3796	4.9299	4.9683	3.778	4.1878	5.2907	5.2535	3.6535	4.1189	5.3327	5.3089	5.2962
pos_5485	3-hydroxyicosanoic Acid	metab_5471	HMDB0062566	-	-	373.269	6.1777	pos	M+2Na-H	C20H40O3	0	32.7	0.287252455423386	-	0.0405340143425	2.967	2.9568	2.9828	2.9577	2.9668	2.9672	5.935	5.8529	5.925	5.9121	5.8866	5.8893	4.557	4.4268	5.1984	5.5364	4.3359	4.4785	3.0697	3.9157	3.1262	3.1012	3.0923	3.0776	5.3892	5.3887	5.3581
pos_5486	Milbemycin beta1	metab_5472	HMDB0254730;HMDB0242623;HMDB0254727;HMDB0254721	-	-	577.3707	6.1777	pos	M+CH3OH+H	C32H48O7	0	32.6	-5.117795761854151	-	0.0332620728503	4.0855	4.0752	4.1012	4.0761	4.0852	4.0857	6.3691	6.1262	6.359	6.3642	5.8746	6.1223	6.2955	5.941	3.9176	3.9655	4.1642	4.0183	5.2742	5.7248	4.2448	4.2198	4.4879	4.2711	5.6977	5.7215	5.6959
pos_5489	Sapienic acid	metab_5475	HMDB0257483;LMFA01030267	-	C21942	272.258	6.1936	pos	M+NH4	C16H30O2	0	64.3	-1.7173376734419799	17004-51-2	0.00921493093219	6.3138	6.085	6.1091	5.9022	6.1662	6.0341	5.4798	5.5019	5.6265	5.4741	5.68	5.6682	5.625	5.5203	6.4668	6.6125	5.5733	5.6326	5.6369	5.5012	5.995	5.8852	5.7589	5.7578	5.4135	5.4125	5.4061
pos_5498	Sphingosine	metab_5485	HMDB0000252;LMSP01010001;PW_C000172	-	C00319	338.2432	6.2175	pos	M+K	C18H37NO2	0	33	-8.094055179397401	123-78-4	0.0324723361425	3.5649	3.5546	4.6171	4.1894	4.131	3.5651	5.0786	5.0537	5.0595	5.097	5.1208	5.1299	3.5873	3.5972	3.3971	3.445	3.5277	3.4977	5.5276	5.4771	5.9427	5.8773	5.0407	5.0473	5.0103	4.9863	4.9858
pos_55	1-Palmitoylphosphatidylcholine	metab_5487	HMDB0256091;HMDB0010382	-	C04230	496.339	6.7182	pos	M+H, 2M+H, M+K, M+Na	C24H50NO7P	0	89	-1.59882632055805	17364-16-8	0.0341788452809	8.4953	8.3584	8.4206	8.3091	8.3016	8.3243	7.0233	7.0394	7.0212	6.9847	7.058	7.0397	7.5542	7.7135	8.4179	8.6071	7.622	7.5687	7.0695	7.0656	8.0708	7.9316	6.6457	6.5372	7.7168	7.716	7.7419
pos_5502	(3E,5E)-1,3,5-octatriene	metab_5491	HMDB0303832	-	-	109.1015	6.2415	pos	M+H	C8H12	0	31.3	2.77920738515965	-	0.0218155223258	5.6447	5.5765	5.6336	5.5936	5.6733	5.6376	5.3193	5.3208	5.314	5.3398	5.4251	5.4637	5.279	5.3095	5.9558	6.1037	5.2825	5.2741	5.4325	5.4051	5.5472	5.5115	5.3754	5.3869	5.3673	5.3664	5.3504
pos_5504	D-Glucamine	metab_5493	HMDB0246693	-	-	146.0811	6.2495	pos	M+H-2H2O	C6H15NO5	0	49.5	-0.58238619196955	-	0.0216395078128	5.5511	5.4561	5.4326	5.3892	5.4985	5.3184	5.0653	5.1279	5.1633	5.1724	5.2186	5.2478	5.1927	5.2137	5.7147	5.7892	5.1068	5.0852	5.3156	5.3446	5.3535	5.3524	5.6136	5.6783	5.2851	5.2926	5.3038
pos_5506	3-(6-Aminopurin-9-yl)-5-(hydroxymethyl)cyclopentane-1,2-diol	metab_5495	HMDB0244841	-	-	283.1508	6.2495	pos	M+NH4	C11H15N5O3	0	77.1	-1.94812059254868	-	0.00155562238564	6.756	6.7384	6.7735	6.7783	6.8066	6.7305	6.2817	6.3168	6.2834	6.284	6.3081	6.3212	6.3178	6.2681	6.9599	7.0383	6.2405	6.242	6.389	6.3711	6.5037	6.5085	6.3935	6.4148	6.3608	6.36	6.3595
pos_5515	17-Hydroxylinolenic acid	metab_5505	HMDB0011108	-	C16346	277.2158	6.2813	pos	M+H-H2O	C18H30O3	0	50.3	-1.21497523837164	-	0.040213139158	5.4468	5.3842	5.3361	5.2668	5.2738	5.3307	5.1943	5.222	5.1967	5.1558	5.4156	5.3292	5.0029	4.9713	5.2095	5.1158	4.9226	4.8981	5.029	4.7983	5.0218	4.801	5.2737	5.2823	4.7947	4.7633	4.7931
pos_552	Thr Ala Val	metab_5510	-	-	-	272.16	2.7694	pos	M+H-H2O, M+H	C12H23N3O5	69.8	0	-1.70567720725212	-	0.0071239143059	6.3193	6.2588	6.2546	6.2187	6.116	6.2434	6.7426	6.8019	6.5459	6.5546	6.7012	6.708	6.1472	6.0626	4.4381	5.0775	5.8279	5.6718	7.4346	7.4382	5.9487	5.9046	7.6443	7.6608	6.9797	6.9748	6.9741
pos_5520	19-Hydroxyprostaglandin E1	metab_5511	HMDB0244832	-	-	403.2657	6.3052	pos	M+CH3OH+H	C20H34O6	0	77.3	-8.93952744425069	-	0.0052439955386	5.9133	5.9905	5.9573	5.9734	6.0501	5.9723	5.559	5.5934	5.5987	5.6296	5.5809	5.5881	5.5517	5.5553	6.242	6.2354	5.4831	5.4188	5.6493	5.6229	5.7265	5.7357	5.6959	5.6396	5.597	5.5947	5.5993
pos_5521	Cortisol 21-sulfate	metab_5512	HMDB0062779;LMST05020020	-	C02822	460.2031	6.3052	pos	M+NH4	C21H30O8S	0	48.8	7.170212573757781	1253-43-6	0.00170475952219	6.177	5.6727	6.0263	5.9261	6.0505	5.9191	4.9372	5.266	5.0001	4.9877	5.3051	5.4805	4.8394	5.1305	6.0234	6.5589	5.3946	5.0644	5.0795	5.0218	5.5579	5.3882	4.8773	5.0194	5.1955	5.1946	5.1961
pos_5522	Acetone oxime	metab_5513	HMDB0247913	-	C01995	74.0606	6.3132	pos	M+H	C3H7NO	0	51.4	7.3919664345596505	127-06-0	0.0162822704416	6.4466	6.4441	6.4488	6.4679	6.4969	6.4486	6.0014	6.0265	6.0097	6.0137	6.0347	6.0516	6.0775	6.0755	6.6619	6.7024	6.0118	5.987	6.1254	6.1495	6.2546	6.2616	6.1981	6.2119	6.1132	6.1124	6.125
pos_5523	1-Methylbenzotriazole	metab_5514	-	-	-	134.0712	6.3132	pos	M+H	C7H7N3	57	0	-0.34899397589833603	-	0.0406677658523	4.963	5.2018	5.1201	5.199	5.2696	5.1857	4.6978	4.7348	4.6866	4.7176	4.6716	4.7041	4.793	4.7353	5.3982	5.3603	4.6919	4.6812	4.848	4.8077	4.9673	4.939	4.8184	4.7875	4.8055	4.8022	4.834
pos_5526	Solasodine	metab_5517	HMDB0035282;LMST01150004	-	C10822	436.3164	6.3132	pos	M+Na	C27H43NO2	0	61.2	-5.41289547869563	126-17-0	0.0183252490401	7.3479	7.1471	7.1549	6.9281	7.1697	7.037	6.0657	6.1949	6.1742	6.2212	6.5407	6.5983	6.0197	6.3782	7.1727	7.5926	6.5155	6.1698	6.1761	6.0087	6.6177	6.418	6.0949	6.2829	6.2997	6.2864	6.2855
pos_5529	1-Aminocyclohexanecarboxylic acid	metab_5520	HMDB0038249;HMDB0243822	-	-	144.1018	6.3211	pos	M+H	C7H13NO2	32.2	0	-0.6051799492398849	2756-56-1	0.0870834617666	4.8465	4.8829	4.8169	4.8527	4.8411	4.7647	4.7517	4.8224	4.8255	4.8236	4.9059	4.9058	4.8886	4.9447	5.2879	5.3466	4.8208	4.722	4.9865	5.0082	5.0536	4.9849	5.0212	5.2662	4.9488	4.9503	5.0136
pos_5535	Vulgarin	metab_5527	HMDB0036130	-	C09600	546.3055	6.3445	pos	2M+NH4	C15H20O4	0	46.1	-1.12737448535866	3162-56-9	0.0537437292171	5.0153	4.6426	3.0789	4.431	2.0185	2.3427	5.2013	5.3846	5.1986	5.3938	5.6745	5.366	5.7027	5.8987	5.6255	5.6005	5.7139	5.5241	6.0197	6.1419	6.0183	5.8792	6.0923	6.2122	5.6087	5.6084	5.6484
pos_5536	2-Phenylacetamide	metab_5528	HMDB0010715	-	C02505	118.0653	6.3525	pos	M+H-H2O	C8H9NO	47.1	0	1.29922007229924	103-81-1	0.00919921505834	6.0205	5.842	5.8895	5.9068	5.9115	5.8227	5.38	5.4357	5.4029	5.4379	5.5385	5.4646	5.4822	5.5332	6.1386	6.2153	5.5243	5.4311	5.5858	5.6318	5.7437	5.6978	5.6855	5.7018	5.8742	5.8732	5.8805
pos_5541	3-Methyl-2-(3-pyridyl)-1-indoleoctanoic acid	metab_5534	HMDB0249870	-	-	701.4044	6.3683	pos	2M+H	C22H26N2O2	0	42.9	-2.496509727436	-	0.0126443699287	6.0294	6.1926	6.2407	6.2243	6.2199	6.2379	5.8275	5.8759	5.8164	5.924	5.749	5.818	5.7573	5.6891	6.4269	6.2189	5.6568	5.8619	5.8175	5.9483	6.0252	5.9691	5.9713	5.8551	5.9239	5.9151	5.9139
pos_5542	Cocamidopropyl Betaine	metab_5535	-	-	-	343.2949	6.3763	pos	M+H	C19H38N2O3	87.4	0	-1.72138629693725	-	0.0158229664798	5.8989	6.0547	6.0649	5.9986	5.9074	5.9757	5.5687	5.4734	5.4648	5.487	5.3471	5.4674	5.2783	5.247	5.8011	5.5931	5.0066	5.2214	5.4157	5.4281	5.3709	5.4753	5.3439	5.3697	5.5039	5.5127	5.4992
pos_5543	Alpha-Bisabolol oxide B	metab_5536	HMDB0038197	-	C16774	256.2267	6.3923	pos	M+NH4	C15H26O2	0	41.3	-1.55571142661938	26184-88-3	0.0712113719813	5.695	5.7388	5.8281	5.7627	5.8807	5.8493	5.4607	5.427	5.456	5.4088	5.4181	5.5028	5.3419	5.4033	5.9647	6.0787	5.2403	5.2507	5.4494	5.4129	5.5553	5.5521	5.4926	5.4174	5.3484	5.4035	5.4028
pos_5551	(Z)-5-[(2R,3S,4S)-4-Hydroxy-2-[(E)-3-hydroxyoct-1-enyl]oxan-3-yl]pent-3-enoic acid	metab_5543	HMDB0244345	-	-	344.2425	6.4319	pos	M+NH4	C18H30O5	0	34.5	-2.1157771295826397	-	0.0538274307254	6.1039	6.1711	6.1917	6.154	6.1574	6.1989	5.7123	5.7075	5.6347	5.6502	5.6728	5.6606	5.709	5.6861	6.1819	6.2997	5.6536	5.6005	5.6842	5.7116	5.8074	5.8161	5.6901	5.7132	5.6974	5.6965	5.6558
pos_5558	DG(20:5(7Z,9Z,11E,13E,17Z)-3OH(5,6,15)/0:0/a-15:0)	metab_5549	HMDB0297622	-	-	690.4988	6.4478	pos	M+ACN+H	C38H64O8	0	55.3	7.49785213264441	-	0.193258965787	4.64	4.6297	4.6557	4.6306	4.6397	4.6402	4.7064	4.7256	4.7094	4.7089	4.7515	4.7704	5.5877	5.8332	6.4129	6.7257	5.7522	5.5222	5.4552	5.306	6.087	5.882	5.3828	5.2639	4.9182	4.9131	4.7602
pos_5560	1-Tridecanoyl-sn-Glycero-3-Phosphocholine	metab_5552	LMGP01050001	-	-	454.292	6.4558	pos	M+H	C21H44NO7P	40.8	0	-1.77811410363811	-	0.080099830789	6.1982	6.2406	6.3447	6.1883	6.0324	6.215	4.4392	4.6235	3.9774	4.3746	3.3284	3.9903	3.7655	3.9704	5.9966	5.9852	4.8702	4.8398	3.4431	3.3317	5.5114	5.1602	3.5619	3.3276	5.3355	5.3364	5.2741
pos_5561	N-Lauroyl Asparagine	metab_5553	HMDB0242028	-	-	646.4722	6.4558	pos	2M+NH4	C16H30N2O4	0	67.3	-4.39915132976608	-	0.0546569158442	4.8478	4.8376	4.8636	4.8385	4.8476	4.8481	4.9143	4.9334	4.9172	4.9168	4.9593	4.9782	5.478	5.8399	6.467	6.751	5.8344	5.5149	5.545	5.4731	6.1439	5.9865	5.3857	5.2802	5.0109	4.9732	4.968
pos_5563	Isophorone	metab_5555	HMDB0031195	-	C14743	121.1013	6.4718	pos	M+H-H2O	C9H14O	52	0	0.9555936365916392	78-59-1	0.0047208184788	6.529	6.4711	6.5366	6.5363	6.5804	6.5	6.0314	6.0296	6.0471	6.0463	6.078	6.0975	6.1215	6.1394	6.6988	6.7901	6.1032	6.0557	6.1289	6.1185	6.2531	6.2629	6.1648	6.1558	6.5689	6.5686	6.5723
pos_5569	Antibiotic X 14889A	metab_5560	HMDB0033336	-	-	602.463	6.4877	pos	M+NH4	C33H60O8	0	51.1	0.5965128695664611	97671-96-0	0.0935471274337	6.0231	6.0189	5.8451	5.4895	5.9531	5.7378	4.9149	4.4215	5.3719	4.8877	5.5894	5.5891	5.7841	5.5165	6.3459	6.4986	5.793	5.646	5.3615	5.0917	6.2168	5.9827	5.9294	5.8917	5.2206	5.153	5.151
pos_5570	4-Methyl-1H-Benzotriazole	metab_5562	-	-	-	134.0712	6.4957	pos	M+H	C7H7N3	90.2	0	-0.214807068835559	-	0.00464535150756	5.6678	5.6755	5.6724	5.7261	5.7237	5.688	5.1979	5.2598	5.2097	5.2421	5.2405	5.2689	5.2839	5.3626	5.921	5.9128	5.3238	5.2858	5.3658	5.4464	5.4766	5.5121	5.4693	5.351	5.3289	5.3248	5.3271
pos_5571	Vecuronium	metab_5563	HMDB0015432	-	C07553	558.437	6.4957	pos	M+H	C34H57N2O4+	0	35.4	-3.8684978986400895	50700-72-6	0.00954129280139	6.8447	6.783	6.6612	6.7144	6.793	6.5898	6.0147	5.9531	6.2031	6.0336	6.4175	6.5014	6.587	6.4932	7.14	7.3426	6.6025	6.3373	6.384	6.2637	6.9154	6.8411	6.5862	6.7018	6.3075	6.3129	6.3047
pos_5592	PE(PGF2alpha/20:0)	metab_5584	HMDB0261849	-	-	810.5564	6.567	pos	M+H-2H2O	C45H84NO11P	0	63.7	-9.392051764488027	-	0.0200172562791	6.6991	6.4309	6.5796	6.5053	6.6419	6.5308	5.9573	6.0275	5.9975	5.9516	6.2044	6.1317	6.0652	6.1087	6.7971	7.0161	6.1123	6.0013	6.1206	6.1178	6.3155	6.2699	6.1269	6.096	6.1458	6.1312	6.1304
pos_5595	PE(14:0/0:0)	metab_5587	LMGP02050003	-	-	426.2609	6.5828	pos	M+H	C19H40NO7P	39.1	0	-1.38043538075386	-	0.0277883760881	6.3127	6.2224	6.2908	6.1072	6.153	6.2221	3.8534	3.8726	3.8564	3.8559	5.1198	4.7532	5.3214	5.4755	6.7176	6.7992	5.6691	5.6637	3.8897	3.9017	6.2099	6.1097	3.9124	3.8976	5.6891	5.7061	5.6829
pos_5596	FAHFA(16:0/8-O-18:0)	metab_5588	LMFA07090003;HMDB0112118	-	-	556.5293	6.5828	pos	M+NH4	C34H66O4	0	85.7	-1.16976873066552	2095569-12-1	0.0214038458149	6.8248	6.7132	6.7267	6.5148	6.763	6.6153	6.1998	6.2713	6.281	6.2632	6.666	6.6478	6.4509	6.281	6.6386	7.344	6.2257	5.7622	6.1419	6.2324	6.8324	6.6102	6.5474	6.91	6.3796	6.3943	6.3772
pos_5598	LysoPC(22:5(7Z,10Z,13Z,16Z,19Z)/0:0)	metab_5590	HMDB0010403	-	C04230	570.355	6.5908	pos	M+H	C30H52NO7P	0	43.6	-0.7022346830275621	-	0.0327622465014	6.4574	6.3189	6.423	6.1465	5.9502	6.1895	4.2271	3.3835	3.502	2.818	3.919	4.17	4.4157	4.7212	2.6111	5.3735	2.2339	1.8769	1.7683	1.7801	2.2794	1.7993	1.7905	1.7761	5.1283	5.1269	5.152
pos_56	MG(0:0/20:3(6,8,11)-OH(5)/0:0)	metab_5592	HMDB0260564	-	-	414.3207	6.6865	pos	M+NH4, M+K, M+Na, M+H	C23H40O5	0	32.9	-1.7608326647711101	-	0.0281800330054	6.6179	6.6094	6.5864	6.6721	6.7008	6.6145	6.2121	6.2284	6.2256	6.208	6.2472	6.2594	6.2809	6.2699	6.8378	6.9336	6.2073	6.2002	6.3274	6.2876	6.4452	6.4506	6.3024	6.3416	6.3218	6.2997	6.3202
pos_5600	Acrolein	metab_5594	HMDB0041822;PW_C022605	-	C01471	98.0605	6.5988	pos	M+ACN+H	C3H4O	0	34.3	7.333291607267469	107-02-8	0.0311541027817	6.1852	6.1975	6.216	6.2175	6.2441	6.1831	5.8107	5.872	5.8112	5.7807	5.8696	5.9663	5.8291	5.8358	6.51	6.5607	5.8182	5.7705	5.9335	5.9575	6.0647	6.1345	6.0049	5.973	5.9422	5.9673	5.964
pos_5602	LysoSM(d18:1)	metab_5596	HMDB0006482	-	C03640	504.306	6.6068	pos	M+K	C23H50N2O5P+	0	54.8	-6.237613723156519	1670-26-4	0.0160799160653	7.2263	7.0948	7.189	7.0666	7.0063	7.0818	5.2982	5.3068	5.2453	5.3146	5.4687	5.3714	5.6688	5.7276	6.7844	6.9141	5.7696	5.7308	4.3993	4.3067	6.2724	6.1356	5.5302	5.6355	6.3413	6.3345	6.3485
pos_5603	DG(i-13:0/0:0/20:5(5Z,8Z,11Z,14Z,16E)-OH(18))	metab_5597	HMDB0298643	-	-	630.4778	6.6068	pos	M+ACN+H	C36H60O6	0	50.1	8.47925787336279	-	0.0588038807408	4.4487	4.4384	4.4644	4.4393	4.4484	4.6684	4.5151	4.5343	4.5181	4.5176	4.5602	4.5791	5.0346	5.4562	6.3989	6.8287	5.6378	5.1702	5.4505	5.3419	6.1857	5.9154	4.7369	5.3288	4.6208	4.5697	4.5967
pos_5604	LysoPC(15:0/0:0)	metab_5598	HMDB0010375;HMDB0010381	-	C04230	482.3235	6.6148	pos	M+H	C23H48NO7P	0	77.7	-1.37741156373658	-	0.00706339847405	7.5145	7.4156	7.4893	7.3105	7.207	7.3535	5.6524	5.7247	5.7054	5.7431	5.8582	5.6772	6.1445	6.2973	7.0579	7.1851	6.2799	6.2773	4.9073	4.4354	6.6462	6.5098	4.3063	4.1094	6.6246	6.6266	6.6206
pos_5605	Isolithocholic acid	metab_5599	LMST04010004;HMDB0000717	-	C17658	394.3287	6.6308	pos	M+NH4	C24H40O3	0	69.7	-7.739924424322469	1534-35-6	0.0426707442719	6.1268	5.6473	5.8152	5.7849	6.0234	5.7512	5.0315	5.1605	5.0828	5.0588	5.4841	5.5298	5.2545	5.4501	6.381	6.7775	5.5988	5.3646	5.4017	5.2469	5.9365	5.7594	5.2399	5.2075	5.1698	5.2027	5.2019
pos_5608	Risbitin	metab_5602	HMDB0302980	-	C09715	508.3386	6.6467	pos	2M+ACN+Na	C14H22O2	0	70.8	-2.47550067885581	-	0.021944543249	6.7885	6.6731	6.7957	6.5753	6.4251	6.581	4.878	4.8607	5.0448	4.9176	5.5835	5.3607	5.0245	5.0434	6.1564	6.3796	5.0728	5.0214	5.0299	4.8648	5.4741	5.3953	5.0469	5.0571	5.7841	5.7832	5.8
pos_5609	N-Lauroyl Arginine	metab_5603	HMDB0242027	-	-	776.5718	6.6467	pos	2M+ACN+Na	C18H36N4O3	0	53.2	-2.0317855957050903	-	0.0626668905847	6.7977	6.2365	6.5966	6.3674	6.388	6.3644	5.2811	5.6413	5.5581	5.519	5.9298	5.9316	4.2537	4.3297	4.9298	5.2803	4.1941	4.1641	4.334	4.3461	4.3906	4.3656	4.3567	4.3419	5.5176	5.4685	5.5153
pos_561	Lucidenic acid N	metab_5604	HMDB0038352	-	-	499.2501	2.7848	pos	M+K, M+ACN+Na	C27H40O6	0	47.4	9.692158516861813	364622-33-3	0.0603256899996	5.9943	5.984	6.0101	5.985	5.9941	5.9945	6.7744	6.7302	6.6941	6.6775	6.826	6.8893	6.0168	6.0267	5.8265	5.8744	6.0448	6.0376	6.1855	6.1091	6.3286	6.3333	6.1197	6.105	6.4526	6.4988	6.4989
pos_5610	Cer(d18:1/17:0)	metab_5605	HMDB0240678;LMSP02010020	-	-	584.5604	6.6545	pos	M+CH3OH+H	C35H69NO3	0	51.2	-1.4387714414460702	67492-16-4	0.0601071162046	6.1797	6.1566	6.1291	5.8056	6.2104	5.8272	5.5306	5.5224	5.4782	5.4781	5.8964	5.9626	5.7713	5.1952	5.679	6.6049	5.2572	4.7304	5.6117	5.6915	6.0731	5.7568	6.0916	6.5715	5.5571	5.5534	5.5996
pos_5612	DG(PGJ2/16:0/0:0)	metab_5607	HMDB0295464	-	-	688.5193	6.6625	pos	M+ACN+H	C39H66O7	0	33.9	7.147474384876912	-	0.0438925399379	7.0603	6.5734	6.8869	6.6634	6.6754	6.5947	5.6502	5.8675	5.7984	5.7398	6.1484	6.0812	4.3947	5.0232	5.6592	6.2841	5.0218	4.7938	4.581	4.843	4.9755	5.1395	5.1101	4.7146	5.9401	5.9057	5.9381
pos_5616	Cetyl recinoleate	metab_5611	HMDB0249839	-	-	540.5344	6.6785	pos	M+NH4	C34H66O3	0	47.4	-1.25828793535272	-	0.0422695137637	6.5036	6.7273	6.3222	6.3857	6.7001	5.9945	6.0198	6.0876	6.0325	6.1034	6.3193	6.3623	6.2569	5.4147	6.0887	6.6665	5.5066	4.8786	6.272	6.222	6.3172	6.0218	6.6801	7.1908	6.0572	6.0556	6.0878
pos_5624	Heptaethylene glycol monododecyl ether	metab_5620	HMDB0251574	-	-	512.4147	6.7342	pos	M+NH4	C26H54O8	0	54.7	-1.9378032120401496	-	0.00372878801097	6.8549	6.4529	6.6574	6.4602	6.5228	6.4716	5.6298	5.7142	5.6635	5.6291	5.8933	5.865	5.4809	5.654	6.1065	6.5176	5.4075	5.3778	5.4973	5.4025	5.6264	5.7089	5.4892	5.6163	5.8551	5.8542	5.8574
pos_5629	Dihydroroseoside	metab_5625	HMDB0040614	-	-	421.24	6.782	pos	M+CH3OH+H	C19H32O8	0	49.1	-8.30207394217022	142235-28-7	0.00500043720372	7.1959	7.1677	7.2039	7.2172	7.256	7.2152	6.7181	6.725	6.7084	6.7166	6.718	6.7622	6.7944	6.7955	7.3578	7.4127	6.7393	6.7037	6.8138	6.8058	6.891	6.9279	6.808	6.8022	6.7943	6.7947	6.7908
pos_5631	LysoPE(18:1(9Z)/0:0)	metab_5628	HMDB0011506	-	-	524.2715	6.79	pos	M+2Na-H	C23H46NO7P	0	44.3	-1.76365491815238	89576-29-4	0.0383401048448	6.3684	6.2306	6.3512	6.315	6.4268	6.3056	4.703	5.0601	4.6576	4.868	5.153	4.9504	5.5133	5.5774	6.7601	6.8537	5.6188	5.6329	5.0308	4.9977	5.9861	5.9508	5.4799	5.4863	5.9829	6.0124	6.0117
pos_5632	Methandriol	metab_5629	HMDB0254517;LMST02020012	-	C14493	337.273	6.8216	pos	M+CH3OH+H	C20H32O2	0	35.9	-2.46270585357131	521-10-8	0.0345833699815	6.5099	6.5738	6.5386	6.4655	6.3915	6.4595	4.9984	5.015	4.8861	5.0347	5.2846	4.9622	4.5548	4.7376	5.2161	5.3122	4.5549	4.0941	3.8127	3.9177	4.679	4.5608	4.6159	4.1885	5.7071	5.7264	5.7369
pos_5652	MG(22:6(4Z,7Z,10Z,13Z,16Z,19Z)/0:0/0:0)	metab_5651	HMDB0011587	-	-	441.2425	7.1128	pos	M+K	C25H38O4	0	30.9	5.81049887894399	1044598-64-2	0.00841381415618	6.6977	6.5938	6.6225	6.6574	6.7592	6.6387	6.25	6.2369	6.2556	6.2494	6.2625	6.2839	6.282	6.2534	6.8156	6.935	6.0998	6.1654	6.3452	6.3684	6.5011	6.5125	6.3864	6.3696	6.3677	6.363	6.3702
pos_5654	His Gln Ile	metab_5653	-	-	-	397.2165	7.1361	pos	M+H	C17H28N6O5	47.7	0	-7.41925594863334	-	0.0310481443426	5.8838	5.5285	5.7218	5.7315	5.8842	5.74	5.35	5.2673	5.2843	5.1487	5.1924	5.292	5.3333	5.3456	5.898	6.0759	5.158	5.295	5.4354	5.4399	5.5636	5.431	5.2172	5.438	5.351	5.375	5.3741
pos_5655	4-(6,6-Dimethyl-4-oxo-3-(trifluoromethyl)-4,5,6,7-tetrahydro-1H-indazol-1-yl)-2-((1r,4r)-4-hydroxycyclohexylamino)benzamide	metab_5654	HMDB0258353	-	-	429.1851	7.1361	pos	M+H-2H2O	C23H27F3N4O3	0	34.6	-9.76947471752486	-	0.0621939446257	7.2335	7.1352	7.0917	7.1067	6.933	6.9344	6.6245	6.7609	6.7304	6.5905	6.7732	6.7367	6.817	6.7902	7.2369	6.9705	6.5713	6.6827	6.8134	6.8064	6.9445	6.8751	6.8999	6.8911	6.6878	6.6517	6.7053
pos_5662	Octylamine	metab_5661	HMDB0255916	-	C01740	130.159	7.3481	pos	M+H	C8H19N	0	36.8	-0.0086574650695627	111-86-4	0.00345261177427	8.1138	8.127	8.1268	8.1471	8.1715	8.1392	7.679	7.7073	7.6733	7.688	7.6956	7.7235	7.766	7.7568	8.3123	8.3546	7.688	7.6748	7.8005	7.8059	7.9226	7.9324	7.823	7.8159	7.7808	7.7837	7.7829
pos_5663	PE(22:1(13Z)/14:1(9Z))	metab_5662	PW_C005563;HMDB0009515	-	C00350	766.5339	7.3481	pos	M+Na	C41H78NO8P	0	94.4	-2.4419657546853997	-	0.248241402184	4.855	6.0732	6.3512	5.3909	5.8105	5.7936	4.9513	4.5423	4.135	4.0506	4.2125	3.1191	4.3738	5.6556	5.0793	5.5175	5.7086	4.8675	4.7105	5.1629	5.8009	4.9231	4.965	5.9195	4.6231	4.6275	4.802
pos_5666	Butylisopropylamine	metab_5664	-	-	-	116.1436	7.3871	pos	M+H	C7H17N	92.6	0	1.5804079871618402	-	0.00167968529152	8.0432	8.0585	8.0555	8.0816	8.1062	8.0739	7.6151	7.6455	7.6129	7.628	7.6296	7.6608	7.7025	7.6909	8.2483	8.2875	7.6207	7.6128	7.7395	7.7397	7.8548	7.8657	7.7569	7.7488	7.7164	7.7179	7.7171
pos_5669	FAPy-adenine	metab_5667	HMDB0004816	-	C06502	195.0987	7.4581	pos	M+ACN+H	C5H7N5O	0	64.2	-1.18609567658267	5122-36-1	0.0127659689519	5.719	5.6921	5.6232	5.5813	5.6174	5.5961	5.1405	5.1724	5.1782	5.0675	5.1565	5.1786	5.3142	5.2948	5.766	5.883	5.1404	5.1239	5.3172	5.4143	5.3179	5.3444	5.1919	5.2484	5.242	5.2411	5.2511
pos_567	Ser Ile Thr	metab_5668	-	-	-	320.1811	2.8159	pos	M+H-H2O, M+H	C13H25N3O6	72.6	0	-1.68419375893464	-	0.0544858085777	3.8529	3.8426	3.8686	3.8436	3.8526	3.8531	6.6546	6.628	6.5799	6.5727	6.8202	6.8766	3.8753	3.8852	3.6851	3.7329	4.0141	3.7857	6.7933	6.7467	6.3735	6.3957	6.5964	6.6486	6.5449	6.5844	6.5432
pos_5670	2-Amino-9-[4-hydroxy-2-(hydroxymethyl)butyl]-3H-purin-6-one	metab_5669	HMDB0244320	-	-	271.1508	7.466	pos	M+NH4	C10H15N5O3	0	36.5	-1.84892546988454	-	0.0242268015238	5.5999	5.6299	5.6845	5.6087	5.657	5.5895	5.0739	5.1548	5.0642	5.1278	5.2076	5.1207	5.2827	5.2932	5.7706	5.8271	5.1817	5.1206	5.2501	5.2851	5.3063	5.355	5.1244	5.2296	5.2366	5.2539	5.235
pos_5680	2-Hydroxypyridine	metab_5678	HMDB0013751	-	C02502	113.0712	7.592	pos	M+NH4	C5H5NO	0	42.4	2.4993826459258597	142-08-5	0.0108706247713	6.1639	6.1468	6.152	6.1419	6.178	6.1239	5.6958	5.7093	5.7008	5.7293	5.7539	5.7521	5.7805	5.7446	6.3096	6.382	5.7199	5.6818	5.8454	5.886	5.9796	5.9463	5.9635	6.0121	5.8289	5.828	5.8366
pos_569	Acorusnol	metab_5688	HMDB0030920	-	-	281.1489	2.8234	pos	M+H, M+2Na-H	C15H24O2	0	37.3	0.321042209048928	62311-70-0	0.0561496616236	4.3867	4.7966	4.8264	4.4022	4.3864	4.623	6.3121	6.3188	6.3524	6.3023	6.2948	6.3799	6.3606	6.2422	6.3767	6.4327	6.1529	6.1232	7.2768	7.1736	6.519	6.639	6.8899	6.8848	6.7629	6.8037	6.7613
pos_5690	Tsangane L 3-glucoside	metab_5689	HMDB0040824	-	-	397.2163	7.6475	pos	M+Na	C19H34O7	0	46.8	-9.10992866743113	143775-68-2	0.007070591394	6.2157	6.2243	6.2614	6.27	6.3239	6.222	5.8399	5.8049	5.7936	5.7468	5.8231	5.8415	5.8821	5.7961	6.4085	6.4838	5.8552	5.7583	5.8751	5.8981	6.0031	6.0588	5.9228	5.9157	5.861	5.8601	5.8553
pos_5691	Calcitroic acid	metab_5690	HMDB0006472	-	C18230	413.2113	7.6475	pos	M+K	C23H34O4	0	40.1	6.41098664865371	71204-89-2	0.00924645047818	7.4449	7.4334	7.4575	7.4634	7.5254	7.4424	7.0193	7.0045	6.985	6.963	7.0307	7.041	7.0797	7.0298	7.6208	7.6804	7.0382	6.9503	7.079	7.0742	7.2065	7.2422	7.1287	7.1223	7.1006	7.0941	7.0933
pos_5737	Amaranthussaponin II	metab_5741	HMDB0041352	-	-	486.2453	7.8312	pos	M+2H	C48H74O20	0	46.5	-1.38340625189329	139742-10-2	0.0143329075855	5.7455	5.0545	4.7702	3.9748	3.9839	3.9843	4.0506	4.0697	4.0535	4.0531	4.0956	4.1145	7.0593	7.1446	6.9058	6.4932	5.4823	4.9049	4.9178	4.8118	4.7784	4.8	5.6208	5.7391	6.2386	6.2282	6.2275
pos_5743	Nummularine A	metab_5748	HMDB0029336	-	C10011	661.3779	7.8872	pos	2M+3H2O+2H	C36H49N5O6	0	55.7	-2.9826883027460496	53947-95-8	0.0249051892133	2.5895	2.5792	2.6052	2.5802	2.5892	2.5897	6.5031	6.3524	6.3114	6.2832	6.0833	5.8954	5.9121	6.0176	5.7117	2.4699	4.4445	4.4268	2.692	3.4563	2.7485	2.7235	2.7146	2.6999	6.3889	6.3879	6.3695
pos_5747	(5S,6R)-Methyl 5,6,7-trihydroxyheptanoate	metab_5752	HMDB0247393	-	-	234.1333	7.9272	pos	M+ACN+H	C8H16O5	0	36.9	-1.39984317751184	-	0.0441314685805	5.6139	5.6121	5.6169	5.5332	5.5365	5.4979	5.1398	5.2549	5.2389	5.3154	5.3206	5.3012	5.3671	5.3212	5.77	5.8586	5.2072	5.1292	5.2318	5.2506	5.3477	5.3389	5.5768	5.7192	5.4607	5.4839	5.4989
pos_5754	5-Hydroxymethyl-2-furancarboxaldehyde	metab_5760	HMDB0034355	-	C11101	168.0654	7.9912	pos	M+ACN+H	C6H6O3	0	45.8	-1.11170312385547	67-47-0	0.0262247720243	5.5862	5.5858	5.6187	5.574	5.5944	5.5614	5.1162	5.1588	5.1332	5.1254	5.1547	5.1321	5.1971	5.1944	5.743	5.8554	5.1416	5.137	5.3451	5.3309	5.4099	5.3923	5.4059	5.4693	5.3009	5.3223	5.3186
pos_5757	10-Hydroxy-2-oxabicyclo[6.2.2]dodeca-1(10),8,11-trien-3-one	metab_5763	HMDB0255348	-	-	210.1123	7.9912	pos	M+NH4	C11H12O3	0	43.2	-0.9271937392848448	-	0.0554885146488	4.7816	4.838	4.7599	4.5859	4.6802	4.5216	4.1791	4.2728	4.1182	4.3219	4.3191	4.2946	4.6679	4.6237	4.8463	5.192	4.5434	4.5815	4.9	4.9406	5.0754	5.0258	5.2419	5.2418	4.8208	4.8447	4.869
pos_5761	(1r,2s)-2-Aminocyclopentanecarboxylic acid	metab_5768	HMDB0242326	-	-	112.0759	7.9912	pos	M+H-H2O	C6H11NO2	0	39.4	2.00722631740998	-	0.0500436453743	4.9673	4.9022	4.9025	4.856	4.8339	4.7671	4.4207	4.5417	4.5153	4.5192	4.5577	4.5169	4.6273	4.6265	5.043	5.1764	4.4608	4.4804	4.7922	4.8669	4.9506	4.8102	5.1786	5.2712	4.8416	4.842	4.8789
pos_5763	Prenyl glucoside	metab_5770	HMDB0031876	-	C09808	213.1117	7.9832	pos	M+H-2H2O	C11H20O6	0	67.8	-1.5640960836841795	117861-55-9	0.156481147049	4.6754	4.4806	4.3657	3.9813	3.8511	4.0854	4.0649	4.2981	4.3948	4.3138	4.4408	4.4013	4.3715	4.3718	4.5128	4.8175	4.1286	4.3544	4.7496	4.9099	4.8157	4.6112	5.3804	5.6134	4.6828	4.6738	4.7914
pos_5770	Ethylmethylmaleimide	metab_5778	-	-	-	140.0705	7.9752	pos	M+H	C7H9NO2	49.2	0	-0.7557834686646641	-	0.0414104405462	5.4217	5.4226	5.3997	5.3891	5.407	5.312	5.069	5.1145	5.1482	5.1676	5.1951	5.2268	5.1213	5.1179	5.6347	5.7223	5.1224	5.0807	5.2802	5.297	5.3233	5.3078	5.3555	5.4375	5.244	5.25	5.2774
pos_5787	2-Aminopyridine	metab_5796	HMDB0245026	-	-	95.0608	7.9032	pos	M+H	C5H6N2	43.8	0	4.76999253263758	-	0.0179017308646	5.3028	5.2851	5.3066	5.3034	5.3136	5.285	4.8646	4.8539	4.92	4.9014	4.8818	4.853	4.9532	4.9132	5.3969	5.5094	4.9011	4.9037	5.0569	5.0468	5.1368	5.1421	5.0822	5.075	4.9718	4.9711	4.9849
pos_5790	DG(10:0/0:0/TXB2)	metab_5800	HMDB0294483	-	-	643.3804	7.8872	pos	M+2Na-H	C33H58O9	0	58.1	1.86463386479609	-	0.0426441767739	4.6394	5.347	4.8818	5.0135	4.3374	4.9051	5.8499	5.584	5.7392	5.8007	5.0583	4.863	3.8592	3.8691	3.6689	3.7168	3.826	4.4321	3.9395	4.9204	5.3489	5.7074	4.7521	3.9474	5.8347	5.8231	5.7982
pos_5809	4-Mercapto-ethyl-pyridine	metab_5821	HMDB0246484	-	-	81.5209	7.7992	pos	M+H+Na	C7H9NS	0	51	-1.36719769062324	-	0.03663407189	5.0176	5.0137	5.0682	5.0291	5.1033	5.0496	4.6883	4.7183	4.7295	4.7794	4.7544	4.8279	4.7428	4.8049	5.4429	5.4269	4.7493	4.7666	4.7738	4.878	4.9077	4.9779	4.8638	4.9605	4.7946	4.8217	4.8231
pos_5836	PC(18:1(6Z)/0:0)	metab_5851	LMGP01050029;HMDB0256159	-	-	522.3548	7.7511	pos	M+H	C26H52NO7P	0	73	-1.20916860461123	-	0.0166397404601	6.2645	6.0658	6.234	5.9581	5.938	6.0419	3.8395	3.8586	3.8424	3.842	3.8845	3.9034	3.7955	3.8054	5.8393	5.8951	3.7359	3.7261	3.8758	3.8878	3.9675	4.391	3.8984	3.8837	5.2776	5.287	5.2728
pos_584	Sertindole	metab_5855	HMDB0015618	-	C07567	441.1861	2.886	pos	M+H-2H2O, M+H	C24H26ClFN4O	0	38.6	1.9823742262629802	106516-24-9	0.0125719728438	4.5147	4.5044	4.5304	4.5054	4.5144	4.5149	5.5384	5.5174	6.0925	5.9171	5.1312	5.4856	4.5372	4.547	4.3468	4.3947	4.4775	4.4475	5.2461	5.1122	4.674	4.649	7.5163	7.3799	6.7819	6.7905	6.7804
pos_5840	PC(16:0/0:0)	metab_5856	HMDB0010382;LMGP01050018	-	C04230	496.339	7.7431	pos	M+H	C24H50NO7P	67.7	0	-1.5341046540881398	17364-16-8	0.033016768281	6.1583	5.9351	6.0771	5.9428	5.9221	5.9377	3.7089	3.728	3.7118	3.7402	3.8271	3.8298	5.2053	5.2787	6.2104	6.3187	5.3429	5.2461	3.9065	4.3978	5.8294	5.6385	3.7678	3.7531	5.4195	5.4435	5.4184
pos_5845	LysoPI(18:2(9Z,12Z)/0:0)	metab_5861	HMDB0240597	-	-	619.2846	7.7271	pos	M+Na	C27H49O12P	0	86	-1.2647128834981398	1425501-10-5	0.0137211769697	6.4513	6.4511	6.4941	6.3718	6.2589	6.3768	3.0279	3.047	3.0308	3.0304	4.0843	3.0918	2.9839	3.556	5.2174	5.2241	3.1623	2.8944	3.0642	3.0762	3.1207	3.0957	3.0868	3.0721	5.5495	5.5588	5.5477
pos_5847	LysoPA(0:0/18:0)	metab_5863	HMDB0007850	-	-	480.3081	7.7271	pos	M+ACN+H	C21H43O7P	0	44.4	-0.8933742660818531	-	0.0169085975833	6.3929	6.2291	6.392	6.2122	6.159	6.1847	4.5269	2.9251	4.25	4.3738	4.0457	4.2683	4.7769	4.9063	6.5604	6.7103	5.2938	5.1141	3.3526	4.1597	5.5594	5.4161	4.154	3.4407	5.598	5.5862	5.5845
pos_5849	5-Methyl-1H-Benzotriazole	metab_5865	-	-	-	134.0713	7.7191	pos	M+H	C7H7N3	87.4	0	-0.14453272028980202	-	0.0142661726948	5.4018	5.3799	5.3508	5.3713	5.4511	5.3552	4.928	4.9843	4.9538	5.0102	4.9759	5.0303	4.9945	5.0046	5.5755	5.6287	4.9639	4.9411	5.0228	5.1003	5.2043	5.1711	5.1135	5.0923	5.0398	5.051	5.0501
pos_5862	Peonidin 3-rutinoside	metab_5880	LMPK12010237;HMDB0303649	-	-	610.1833	7.6555	pos	M+H	C28H33O15+	0	31.4	-9.797559413167301	-	0.0381181251748	5.0636	5.0743	4.9849	5.0515	5.2098	5.2274	4.9759	4.6556	4.4587	4.8826	4.7097	4.9785	4.4316	3.918	5.2949	5.561	4.8913	4.8132	4.0419	4.0071	4.4562	4.405	4.011	3.9963	7.2691	7.2688	7.2399
pos_5866	Icariside B8	metab_5884	HMDB0036846	-	-	421.2399	7.6475	pos	M+CH3OH+H	C19H32O8	0	39.4	-8.55631777455327	126176-78-1	0.0132712352301	6.3084	6.274	6.3166	6.3092	6.3448	6.2916	5.8302	5.8395	5.8236	5.8063	5.8522	5.8609	5.8811	5.8949	6.4545	6.4933	5.877	5.8239	5.8553	5.9155	6.0186	5.9984	5.9207	5.8858	5.9187	5.9177	5.9082
pos_5872	DG(20:5(7Z,9Z,11E,13E,17Z)-3OH(5,6,15)/0:0/i-18:0)	metab_5891	HMDB0299699	-	-	655.4899	7.6236	pos	M+H-2H2O	C41H70O8	0	33.8	-4.78068446546173	-	0.0153328784312	6.3874	6.4652	6.5096	6.4196	6.4649	6.4394	5.9473	5.9837	5.9395	5.9449	5.9203	6.0318	6.1399	6.1316	6.5277	6.641	6.07	5.9703	6.2017	6.2037	6.2678	6.3452	6.1201	6.1287	6.154	6.15	6.1629
pos_5876	Flumethasone	metab_5895	HMDB0252336;MJDBOTE0001546	-	C14479	443.222	7.6158	pos	M+CH3OH+H	C22H28F2O5	0	71	-4.79462490537442	2135-17-3	0.00532179586032	6.7884	6.7808	6.821	6.8129	6.8621	6.7902	6.3437	6.3677	6.3411	6.3356	6.3811	6.3953	6.4334	6.3988	6.9729	7.0238	6.3977	6.3032	6.4426	6.4391	6.5615	6.6148	6.4914	6.4805	6.4562	6.4519	6.4526
pos_589	Tanacetin	metab_5907	HMDB0035715	-	-	328.1512	2.9012	pos	M+H-H2O, M+ACN+Na	C15H20O4	0	34.9	-2.7481905842687704	1401-54-3	0.00282625498517	7.316	7.4091	7.2932	7.308	7.2347	7.2846	6.3429	6.3132	6.4821	6.379	6.2847	6.2935	6.5982	6.5838	7.5395	7.5365	6.4014	6.4499	6.4832	6.4279	6.9712	6.9231	7.3235	7.2825	6.9201	6.9225	6.9217
pos_5890	28-Homobrassinolide	metab_5908	HMDB0030423	-	-	517.3467	7.4897	pos	M+Na	C29H50O6	0	73.9	-6.65444892148306	80483-89-2	0.0153667681901	6.5809	6.6228	6.6083	6.6702	6.658	6.5674	6.1723	6.2329	6.1376	6.1542	6.1911	6.2438	6.2558	6.3137	6.7976	6.8869	6.239	6.1957	6.3334	6.3472	6.441	6.5029	6.2811	6.2568	6.2638	6.2759	6.2748
pos_5892	4-Acetyl-2-methylpyridine	metab_5910	HMDB0040223	-	-	118.0653	7.4897	pos	M+H-H2O	C8H9NO	0	32.6	1.0117617174443199	2732-28-7	0.0135400767865	5.8467	5.8561	5.843	5.8335	5.8719	5.8534	5.4178	5.4488	5.3888	5.3617	5.4137	5.4756	5.5016	5.5049	6.009	6.087	5.4547	5.4084	5.5216	5.5311	5.6162	5.6568	5.5211	5.5347	5.4993	5.5101	5.5089
pos_5893	Cyclohexa-2,4-dienylmethanol	metab_5911	HMDB0250648	-	-	93.0703	7.4897	pos	M+H-H2O	C7H10O	0	53.5	3.88945726014485	-	0.0154423997378	4.5351	4.5363	4.4937	4.4077	4.5274	4.3983	4.0759	4.0405	3.9769	4.0619	4.104	4.0801	4.121	4.1148	4.7617	4.7058	4.1926	4.0205	4.2753	4.1489	4.1355	4.4581	4.257	4.0781	4.2497	4.2506	4.2617
pos_5895	3-ethyl-N-propan-2-yl-[1,2,4]triazolo[4,3-b]pyridazin-6-amine	metab_5913	-	-	-	206.1385	7.4818	pos	M+H	C10H15N5	52.7	0	-7.497239710645468	-	0.00964974664249	6.0398	6.0054	6.0583	6.0484	6.018	6.0169	5.5238	5.5473	5.5239	5.5238	5.5853	5.5991	5.6711	5.6689	6.1538	6.3038	5.5665	5.5518	5.6511	5.6882	5.7806	5.7807	5.6294	5.6433	5.6598	5.6675	5.6667
pos_5899	MG(18:1(11Z)/0:0/0:0)	metab_5917	HMDB0011566	-	-	357.2993	7.466	pos	M+H	C21H40O4	0	41.4	-1.8896003325474	-	0.00919794260872	6.4196	6.4373	6.4385	6.4245	6.4739	6.4228	5.9646	5.9935	5.9557	5.9799	5.9729	6.0313	6.0665	6.0757	6.5671	6.6325	6.0075	5.9511	6.0523	6.1197	6.2338	6.2531	6.0674	6.1032	6.0718	6.0791	6.0783
pos_590	2-[(tert-butoxycarbonyl)amino]-3-(1H-Imidazol-4-yl)propanoic Acid	metab_5919	-	-	-	297.1553	2.9012	pos	M+H-2H2O, M+ACN+H	C11H17N3O4	39.7	0	-1.62152870562502	-	0.152389461176	5.1707	5.2795	5.1911	5.154	4.9759	4.7139	4.6361	4.6552	4.639	4.6386	4.6811	4.8713	4.5921	4.602	5.3109	5.471	4.5325	4.5025	6.028	6.4531	5.5658	5.1541	4.9446	4.6803	5.143	5.011	5.1106
pos_5901	Floionolic acid	metab_5921	HMDB0034295	-	C19621	315.2524	7.466	pos	M+H-H2O	C18H36O5	0	70.7	-1.66903478992802	17705-68-9	0.00992633998236	6.9699	6.9838	7.0041	7.0038	7.0178	6.9867	6.5487	6.5815	6.5227	6.5326	6.5599	6.5843	6.624	6.6337	7.1578	7.2141	6.5595	6.5472	6.6171	6.6199	6.7455	6.7917	6.625	6.619	6.6438	6.6516	6.6508
pos_5902	Cuminaldehyde	metab_5922	HMDB0002214	-	C06577	149.096	7.466	pos	M+H	C10H12O	39.6	0	-0.551765582440357	122-03-2	0.0288909661955	5.6544	5.6534	5.6015	5.6061	5.6959	5.6451	5.1859	5.2124	5.1836	5.1732	5.1751	5.2542	5.2786	5.297	5.8064	5.8939	5.2402	5.1856	5.2985	5.2931	5.417	5.4635	5.3127	5.3052	5.2846	5.3058	5.2839
pos_5914	13E-Docosenamide	metab_5935	-	-	-	338.341	7.3324	pos	M+H	C22H43NO	75.7	0	-2.14254645178238	-	0.0318619253961	6.3174	5.6595	5.9438	5.8016	6.0049	5.8667	5.1512	5.2777	5.1186	5.2109	5.4963	5.709	5.36	5.4891	6.3095	6.9203	5.6043	5.3088	5.273	5.3435	5.8173	5.7363	5.5047	5.4773	5.3949	5.4199	5.4181
pos_5925	7a,12a-Dihydroxy-3-oxo-4-cholenoic acid	metab_5946	HMDB0000447	-	C15568	443.2218	7.1128	pos	M+K	C24H36O5	0	64.2	5.77749622615183	13587-11-6	0.00863975048728	7.0225	6.945	6.9812	7.0244	7.1134	7.0188	6.5785	6.5973	6.5809	6.5848	6.591	6.6168	6.6256	6.6266	7.2241	7.2792	6.4594	6.4959	6.6823	6.7141	6.8341	6.8478	6.7308	6.7032	6.6946	6.6886	6.6877
pos_5926	DG(20:1(11Z)/16:1(9Z)/0:0)	metab_5947	HMDB0007389;PW_C003440	-	C00165	643.5257	7.0576	pos	M+Na	C39H72O5	0	57	-2.43671302505681	-	0.0407080914033	6.8231	6.099	6.3929	5.9136	6.2616	6.2269	5.5098	5.3645	5.4817	5.532	5.4321	5.2868	6.232	5.6971	6.266	6.5501	5.7478	5.4637	5.7845	5.6359	5.7044	5.7411	5.4663	5.4215	6.315	6.3141	6.2835
pos_5928	Cyclohexane	metab_5949	HMDB0029597	-	C11249	102.1281	7.0419	pos	M+NH4	C6H12	0	62.5	4.12610875998047	110-82-7	0.00436314940916	8.8304	8.8374	8.8433	8.8669	8.8976	8.8559	8.3979	8.4219	8.3972	8.4108	8.4156	8.4418	8.4749	8.46	9.0412	9.0838	8.4008	8.3847	8.5061	8.5119	8.631	8.6427	8.5355	8.531	8.494	8.4961	8.4923
pos_593	Val Ile Gly	metab_5951	-	-	-	288.1913	2.9012	pos	M+H, M+K	C13H25N3O4	44.6	0	-1.55396259474479	-	0.00614035846523	2.1069	2.0967	2.1225	2.0976	2.1066	4.0607	7.3499	7.3696	7.3895	7.3563	7.261	7.3051	3.3386	3.2929	1.9406	4.2587	5.0079	4.261	6.5722	6.6227	6.2033	5.9633	6.8426	6.7424	7.0971	7.0962	7.092
pos_5937	Dihomo-gamma-linolenic acid	metab_5959	HMDB0002925;LMFA01030158;HMDB0247333	-	C03242	339.2887	6.9711	pos	M+CH3OH+H	C20H34O2	0	40.1	-2.13718342801204	1783-84-2	0.0360963748421	6.5397	6.5233	6.5246	6.4402	6.3823	6.4317	4.755	4.5909	4.529	4.6324	4.9336	4.4763	3.9822	3.62	4.9816	5.386	3.5505	3.7401	3.6905	3.7025	3.747	3.722	3.7695	3.6984	5.7131	5.7123	5.7395
pos_5939	4,5-Dihydrovomifoliol	metab_5961	HMDB0040615	-	-	244.1904	6.9477	pos	M+NH4	C13H22O3	0	35.6	-1.4830700413718	142173-08-8	0.0138387852267	5.8392	5.04	5.4972	5.1634	5.4505	5.2965	3.4688	3.4879	4.402	4.1919	4.9939	5.0384	4.6785	4.8049	5.6919	6.33	5.1594	4.8582	4.5108	4.3087	5.2396	5.1276	4.5736	4.6991	4.5037	4.4926	4.502
pos_5944	3-Hydroxyheptadecanoylcarnitine	metab_5967	HMDB0241512	-	-	430.352	6.9164	pos	M+H	C24H47NO5	0	35.9	-1.5847508627611298	-	0.0125204214131	6.596	6.5624	6.637	6.6422	6.6522	6.5963	6.0318	6.0537	6.1261	6.1137	6.1115	6.1539	6.191	6.1882	6.75	6.8147	6.1905	6.0933	6.2178	6.1314	6.3155	6.2965	6.1794	6.2	6.1971	6.2055	6.1954
pos_5946	4-Vinylcyclohexene	metab_5969	HMDB0246592	-	C19310	109.1015	6.9005	pos	M+H	C8H12	0	31.1	2.71856991090308	100-40-3	0.0265545003324	5.0888	4.8785	4.9806	4.9223	5.0374	4.8772	3.5444	4.246	4.3932	4.3355	4.5665	4.4761	4.3263	4.443	5.08	5.4646	4.5228	4.4064	4.42	4.332	4.7749	4.637	4.4998	4.5182	4.4429	4.4635	4.4626
pos_5954	3-Hydroxyphenylacetic Acid	metab_5976	HMDB0000440	-	C05593	153.0545	6.8453	pos	M+H	C8H8O3	91.5	0	-1.10733222617772	621-37-4	0.00816304249777	5.1836	5.1952	5.146	5.1899	5.272	5.2225	4.6421	4.6399	4.6741	4.2753	4.5894	4.7231	4.7212	4.7993	5.2996	5.3984	4.7184	4.6741	4.6875	4.687	4.8671	4.9103	4.8209	4.7885	4.8111	4.8101	4.8167
pos_5955	Estradiol cypionate	metab_5977	HMDB0251962	-	C14640	438.2973	6.8453	pos	M+ACN+H	C26H36O3	0	40.2	-7.5504861565388	313-06-4	0.0320216507006	5.9365	5.743	5.878	5.8755	5.9236	5.8173	5.3347	5.4607	5.0535	5.2685	5.311	5.381	5.4014	5.5168	6.1851	6.4086	5.2872	5.2678	5.1661	5.21	5.7523	5.7957	5.3269	5.1789	5.3344	5.334	5.358
pos_5965	Caproic acid	metab_5987	PW_C000412;HMDB0000535;LMFA01010006	-	C01585	255.1586	6.79	pos	2M+Na	C6H12O2	0	54.4	8.299773294605531	142-62-1	0.0147017984164	5.5944	5.5544	5.57	5.5906	5.6776	5.5134	5.0493	5.1006	5.1164	4.6056	5.1315	5.1629	5.1105	5.1841	5.7185	5.8369	5.042	5.0059	4.9831	5.1343	5.2019	5.1329	5.156	5.0754	5.1254	5.1247	5.1361
pos_597	Ile Val	metab_5992	-	-	-	231.17	2.925	pos	M+H, M+Na	C11H22N2O3	79.3	0	-1.44357345955039	-	0.00273827540427	6.2319	6.2245	6.171	6.1279	6.1234	6.227	7.3002	7.3106	7.2904	7.2773	7.4285	7.4497	5.9615	5.9931	6.044	6.0815	7.6314	7.6774	8.2718	8.2539	7.7216	7.678	8.6799	8.6247	8.1212	8.1203	8.1188
pos_5971	N-Linoleoyl Serine	metab_5994	HMDB0241984	-	-	385.3047	6.7662	pos	M+NH4	C21H37NO4	0	35.2	-3.80549353631584	-	0.00756169366282	6.2756	6.1373	6.2306	6.1474	6.2211	6.073	5.3162	5.032	5.4925	3.9029	5.5304	5.676	5.537	5.6953	6.3688	6.4118	5.6997	5.6166	5.9029	6.0493	6.3248	6.2307	6.0936	6.1036	5.7547	5.7483	5.753
pos_5972	Dihomo-alpha-linolenic acid	metab_5995	HMDB0060039	-	C16522	339.2888	6.7662	pos	M+CH3OH+H	C20H34O2	0	67.5	-1.82636237171419	17046-59-2	0.00838911421355	7.042	6.9387	7.0209	6.9095	6.9056	6.8818	5.4908	5.4442	5.2828	5.237	5.5351	5.4318	5.3272	5.4538	6.6362	6.8007	5.5735	5.5226	5.0718	5.1711	5.8322	5.795	5.593	5.6391	6.3059	6.3051	6.3117
pos_5980	Leuphasyl	metab_6004	HMDB0247171	-	-	552.2786	6.7262	pos	M+H-H2O	C29H39N5O7	0	73.2	-5.31794182098525	-	0.0659401977402	2.1325	1.8277	1.4978	2.391	2.6763	1.4828	6.0489	5.9906	5.984	5.8847	5.9182	5.8799	3.4798	3.8355	4.3002	4.4769	3.7253	3.4894	4.5396	1.594	4.4668	3.8086	3.4781	3.5632	5.3219	5.3189	5.3691
pos_5985	Octaethyleneglycol monododecyl ether	metab_6008	HMDB0246126	-	-	556.441	6.7104	pos	M+NH4	C28H58O9	0	56	-1.62211362301197	-	0.00361569968451	6.9845	6.5387	6.7599	6.5489	6.6182	6.5286	5.4602	5.6875	5.6057	5.6133	5.9265	5.895	5.3275	5.5505	6.0585	6.4849	5.4521	5.1593	5.2659	5.3244	5.5802	5.5899	5.4077	5.4016	5.8525	5.8517	5.8547
pos_5991	PC(2:0/18:2(9Z,11E)+=O(13))	metab_6015	HMDB0288854	-	-	576.3315	6.6785	pos	M+H	C28H50NO9P	0	52.5	3.25870604163768	-	0.0270209889873	4.8832	4.6488	4.6749	4.6498	4.6589	4.6593	4.9729	4.8383	5.1452	5.1378	5.4035	5.4103	5.7469	5.7132	6.4476	6.6408	5.6165	5.5806	5.6378	5.4171	5.834	5.8257	5.621	5.6444	4.9181	4.9011	4.9238
pos_6002	PC(16:0/16:1(9Z))	metab_6028	HMDB0007969;LMGP01010566;PW_C004018	-	C00157	732.5502	6.6545	pos	M+H	C40H78NO8P	0	65	-4.90745731773309	53595-24-7	0.0530421159613	6.9319	7.354	7.0435	6.9732	6.901	6.9057	6.0602	5.7084	5.758	5.5818	6.0299	6.0345	5.2664	6.0918	6.2141	6.8235	7.0947	6.4406	5.4372	5.7699	5.9883	6.2772	5.9741	5.7814	5.7317	5.7309	5.7706
pos_6008	Drostanolone	metab_6033	HMDB0014996	-	C14605	337.2731	6.6467	pos	M+CH3OH+H	C20H32O2	0	71.8	-2.07858713444727	58-19-5	0.0102665353648	7.0165	6.9396	7.0262	6.9145	6.849	6.8718	5.3695	5.4296	5.396	5.3917	5.5087	5.5025	5.3657	5.3996	6.3106	6.4529	5.3453	5.3421	5.2791	5.4168	5.6235	5.4681	5.8128	5.8991	6.2995	6.2984	6.3066
pos_6012	LysoPE(0:0/20:2(11Z,14Z))	metab_6036	HMDB0011483	-	-	528.3074	6.6308	pos	M+Na	C25H48NO7P	0	72.4	2.59304267857183	-	0.0354218987434	6.3558	6.1792	6.3095	6.083	6.0554	6.1405	4.8907	4.9098	4.8936	4.8932	4.9357	4.9546	4.8467	4.8565	5.3424	5.6507	4.787	4.7571	4.927	4.939	4.9836	4.9585	4.9496	4.9349	5.4522	5.4795	5.4788
pos_6016	N(6)-(Octanoyl)lysine	metab_6040	HMDB0011684	-	-	586.452	6.6148	pos	2M+ACN+H	C14H28N2O3	0	53.1	-3.4079262802747703	-	0.0144175876074	4.7716	4.555	4.8827	4.5559	4.565	4.5655	4.6317	4.6508	4.6346	4.6342	4.6767	4.6956	4.9279	5.477	6.5239	6.8796	5.5827	5.4527	5.6012	5.4478	6.2412	6.0114	5.2352	5.254	4.6871	4.697	4.6854
pos_6021	Cer(d18:0/14:0)	metab_6046	LMSP02020016;HMDB0011759	-	-	512.5029	6.6068	pos	M+H	C32H65NO3	0	43.1	-1.5267869840994799	-	0.0211363680264	7.2229	7.1621	7.0582	6.8963	7.1619	6.8896	6.655	6.7819	6.7566	6.7576	7.0681	7.0597	6.8545	6.448	6.8676	7.4424	6.3229	5.8911	6.6752	6.82	7.0559	6.8777	7.0969	7.5219	6.8244	6.8393	6.8227
pos_6028	PE(16:1(9Z)/P-18:1(9Z))	metab_6053	HMDB0008985	-	C00350	722.5039	6.5908	pos	M+Na	C39H74NO7P	0	74.2	-8.055367875331699	-	0.00989907967856	7.2011	7.0907	7.1383	7.1605	7.2214	7.1553	6.6006	6.6845	6.6615	6.6408	6.7635	6.7312	6.7413	6.7744	7.3823	7.5256	6.7365	6.6523	6.7885	6.8063	6.9499	6.922	6.7949	6.7825	6.7903	6.7981	6.7973
pos_6031	PE(16:0/20:2(11Z,14Z))	metab_6057	LMGP02010510;PW_C004982;HMDB0008934	-	C00350	766.5302	6.5828	pos	M+Na	C41H78NO8P	0	70	-7.43065802845108	-	0.00484731158056	6.9816	6.8508	6.9193	6.8858	6.9705	6.8989	6.3464	6.4165	6.3859	6.3352	6.5169	6.4634	6.4626	6.5432	7.1252	7.313	6.537	6.4184	6.4994	6.5342	6.645	6.6221	6.5263	6.5051	6.5082	6.5107	6.5065
pos_6038	Trihydroxystearic acid	metab_6064	HMDB0302290	-	-	315.2524	6.5748	pos	M+H-H2O	C18H36O5	0	33.3	-1.6310094370034298	-	0.00484396355231	6.9841	6.9472	7.0087	7.0148	7.0446	6.9844	6.5411	6.5308	6.525	6.5222	6.5537	6.5732	6.5756	6.5942	7.122	7.2104	6.5532	6.5188	6.5802	6.5676	6.6878	6.7067	6.6051	6.5824	7.0527	7.0517	7.0557
pos_6042	Tris(2-butoxyethyl) Phosphate	metab_6068	HMDB0259275	-	C14446	399.25	6.5591	pos	M+H	C18H39O7P	46.9	0	-1.47535434035306	78-51-3	0.0211186158417	5.8797	5.809	5.9048	5.7287	5.8883	5.8717	5.394	5.3556	5.3203	5.362	5.4404	5.3756	5.4288	5.442	6.0244	6.0784	5.4219	5.4028	5.4653	5.5211	5.5216	5.4961	5.4525	5.4594	5.4709	5.4556	5.4547
pos_6048	Alpha-Tocopherol succinate	metab_6074	HMDB0034227;HMDB0039463;HMDB0033685	-	-	572.4361	6.5433	pos	M+ACN+H	C33H54O5	0	62.4	9.63825952533147	58-95-7;4345-03-3;378795-16-5	0.045727007662	5.2088	3.8536	4.7702	3.8545	3.8636	4.5816	3.9303	3.9494	3.9332	3.9328	3.9753	4.0715	5.3717	5.7353	6.57	6.9017	5.8583	5.5749	5.7608	5.6082	6.3277	6.0531	5.4645	5.4984	5.2715	5.2381	5.237
pos_6052	Oryzalexin A	metab_6079	HMDB0301859	-	C09148	335.2574	6.5433	pos	M+CH3OH+H	C20H30O2	0	57	-2.28095923480576	85394-31-6	0.0472949978256	5.7883	5.8105	5.8632	5.7173	5.5378	5.6861	3.5986	3.6177	3.6015	3.6011	4.7534	4.6109	3.5546	3.5645	4.2521	4.9172	3.495	3.9194	3.6349	3.6469	3.6915	3.6664	3.7663	4.3986	4.9488	4.9469	4.983
pos_6054	Alpha-Spinasterol 3-glucoside	metab_6081	HMDB0033775	-	-	616.4621	6.5274	pos	M+ACN+H	C35H58O6	0	56.8	8.67631556025768	1745-36-4	0.0232461778902	5.135	4.627	3.9487	3.9237	3.9327	4.5779	3.9994	4.0185	4.0024	4.0019	4.0445	4.0633	5.5095	5.9182	6.6599	6.9447	5.9486	5.6399	5.8358	5.7089	6.4217	6.1399	5.5532	5.6843	5.2913	5.2914	5.2738
pos_6058	7-Hydroxyoctanoic acid	metab_6085	HMDB0000486	-	-	343.2083	6.5274	pos	2M+Na	C8H16O3	0	40.7	-2.64347250075594	17173-14-7	0.0218059744248	5.937	5.9318	5.9425	6.0031	6.0167	5.9408	5.3627	5.467	5.4507	5.483	5.5104	5.5136	5.4662	5.5048	6.1418	6.1831	5.5499	5.4142	5.522	5.5835	5.6638	5.7352	5.5149	5.5285	5.4962	5.4956	5.5122
pos_6065	Trodusquemine	metab_6092	HMDB0259290	-	-	748.5407	6.5035	pos	M+ACN+Na	C37H72N4O5S	0	35.8	3.775055729795549	-	0.0163510743717	4.4416	4.4313	4.4573	4.4322	4.4413	4.4418	4.508	4.5271	4.5109	4.5105	4.553	4.5719	5.3537	5.7132	6.4748	6.7198	5.6327	5.3644	5.5537	5.3014	6.1216	5.877	5.2761	5.3158	4.5744	4.5626	4.5617
pos_6066	N-Myristoyl Arginine	metab_6093	HMDB0242046	-	-	426.3418	6.5035	pos	M+ACN+H	C20H40N4O3	0	37.2	-5.312913343978559	-	0.0123557103553	4.564	4.4349	4.5263	4.4409	4.3655	3.7157	3.7819	3.801	3.7848	3.9782	4.0047	3.9081	4.6997	4.9645	6.0106	6.3215	5.3053	5.1017	5.164	5.1823	5.6934	5.4874	4.9407	4.9124	4.8746	4.8646	4.873
pos_6068	2-[(Z)-[(4Z)-4-(Diaminomethylidenehydrazinylidene)hexan-3-ylidene]amino]guanidine	metab_6095	HMDB0244416	-	-	470.368	6.4957	pos	2M+NH4	C8H18N8	0	45.2	7.27279678463843	-	0.0395534479352	4.4798	4.5519	5.1508	5.1504	5.0417	5.0492	4.7911	4.5048	4.6402	4.8153	4.4513	4.7736	5.3253	5.6221	6.4183	6.6667	5.7114	5.509	5.6305	5.3905	6.0863	5.9579	5.4254	5.4923	5.224	5.2233	5.1935
pos_6070	PA(18:1(11Z)/PGF1alpha)	metab_6098	HMDB0263777	-	-	797.4871	6.4877	pos	M+Na	C41H75O11P	0	44.4	-8.781770256215559	-	0.0390228650963	6.4667	5.9724	6.2706	6.1046	6.4005	6.1576	5.1849	5.3581	5.1523	5.1051	5.6854	5.7987	5.3401	5.7804	6.4975	6.8426	5.7681	5.286	5.4017	4.9029	5.9468	5.7762	4.8395	5.4145	5.6829	5.6539	5.6538
pos_6076	Acetaminophen cystein	metab_6104	PW_C040628;HMDB0060559	-	-	219.0567	6.4798	pos	M+H-2H2O	C11H14N2O3S	0	54	-7.863775294337048	-	0.105987367203	5.4661	4.9628	5.2119	5.0119	5.3062	5.0405	3.3927	4.2809	4.1759	4.0942	4.5937	4.6419	4.0862	4.3318	5.3997	5.7407	4.6209	4.1132	3.6393	3.4037	4.8357	4.4261	3.8989	3.9036	4.1374	4.1456	4.0594
pos_6077	Beta-Thujaplicin	metab_6105	HMDB0035213	-	C09904	147.0803	6.4798	pos	M+H-H2O	C10H12O2	0	79.3	-0.8198012089020799	499-44-5	0.00338982104093	7.6109	7.1398	7.3984	7.2108	7.415	7.2252	6.2306	6.4837	6.3973	6.3174	6.7835	6.8677	6.3684	6.6266	7.4988	7.8907	6.7928	6.4661	6.4409	6.3131	6.9907	6.7687	6.3401	6.4547	6.5126	6.5117	6.5097
pos_6078	Lucidenic acid C	metab_6106	HMDB0037609	-	-	521.2445	6.4718	pos	M+2Na-H	C27H40O7	0	59.4	-8.452048334454089	95311-96-9	0.0108867609112	6.3516	5.7118	6.1181	5.7859	6.1013	5.8391	3.9631	4.8144	4.8234	4.5262	5.2752	5.4835	4.609	5.0256	6.1196	6.6263	5.4596	4.8362	4.0384	4.4269	5.6524	5.2007	4.0891	4.7705	5.0391	5.0463	5.0374
pos_6083	Bevirimat	metab_6112	HMDB0249169	-	-	602.446	6.4558	pos	M+NH4	C36H56O6	0	49.1	7.70529879171718	-	0.0585295060139	5.4996	5.0534	5.0435	4.9131	5.2349	5.1656	4.5945	3.918	4.899	4.2689	4.7742	4.9158	5.4904	5.7826	6.3209	6.6976	5.7059	5.4546	5.499	5.3099	6.0535	5.8407	5.3973	5.5232	4.9823	4.9366	4.9804
pos_6092	Linolenic Acid	metab_6121	HMDB0001388	-	C06427	279.2314	6.4398	pos	M+H	C18H30O2	33.8	0	-1.7212211620296498	463-40-1	0.0143807755055	6.032	5.8307	6.0078	5.8288	5.7859	5.7985	4.8882	4.9306	4.9158	4.8516	5.1152	5.1798	4.5889	4.6568	5.5493	5.7294	5.1453	5.0884	4.6728	4.6734	5.1702	5.1342	4.77	4.6813	4.9776	4.9768	4.988
pos_611	PI(18:3(9Z,12Z,15Z)/PGD2)	metab_6139	HMDB0276885	-	-	465.2556	2.9718	pos	M+2H, M+H	C47H77O16P	0	44.1	1.95276024981305	-	0.00901060164525	2.2119	2.2017	2.2275	2.2026	2.2116	2.2121	2.278	2.3501	2.3262	2.2804	2.3228	2.3415	7.0599	7.0404	2.0453	2.0928	6.8463	6.8147	6.7023	6.7059	5.9349	5.9539	7.1085	7.0717	6.6362	6.6356	6.6291
pos_6111	5-Acetoxydihydrotheaespirane	metab_6141	HMDB0040276	-	-	287.2211	6.4082	pos	M+CH3OH+H	C15H26O3	0	38.6	-2.11173872897964	72541-09-4	0.01304892907	5.3372	5.4519	5.478	5.542	5.5316	5.5364	5.1883	5.0786	5.1638	5.116	4.9603	5.1003	5.1082	5.2056	5.6486	5.7146	5.1201	5.1218	5.2027	5.2729	5.5298	5.5336	5.3519	5.3489	5.9167	5.9156	5.9259
pos_6114	Rishitin	metab_6144	HMDB0302980;HMDB0035593	-	C09715	245.1534	6.4159	pos	M+Na	C14H22O2	0	64.3	9.732552221081107	18178-54-6	0.0213191634474	5.697	5.6975	5.748	5.7642	5.7995	5.6237	4.891	4.9332	4.9329	4.8645	5.0377	5.04	5.2941	5.2511	5.868	5.9962	5.3775	5.2591	5.021	5.0509	5.2905	5.3575	5.0595	5.0514	4.9796	4.9962	4.9952
pos_6125	N,N'-Dicyclohexylurea	metab_6154	HMDB0244166	-	-	225.1959	6.3683	pos	M+H	C13H24N2O	32.4	0	-1.29034714677856	-	0.0102120157152	5.6043	5.6492	5.6714	5.6366	5.6943	5.6609	5.2412	5.2727	5.2446	5.2312	5.1916	5.2114	5.2368	5.1773	5.7951	5.8056	5.0538	5.1087	5.2681	5.2851	5.3668	5.3899	5.3268	5.3255	5.3449	5.3538	5.3492
pos_6126	Mertansine	metab_6155	HMDB0254356;HMDB0254470	-	C20259	779.3086	6.3603	pos	M+ACN+H	C35H48ClN3O10S	0	71.8	-0.0954998169482175	139504-50-0	0.0585726136979	6.4151	6.2073	6.3679	6.4325	6.4845	6.2719	5.3649	5.7192	5.3094	5.5949	5.8387	5.5996	5.6103	5.9653	6.6554	6.4212	6.0384	5.6007	5.4635	5.6293	5.9565	5.9289	5.3654	5.3507	5.7175	5.6747	5.6737
pos_6128	Tetrahydropersin	metab_6157	LMFA05000700;HMDB0036344	-	-	402.3545	6.3603	pos	M+NH4	C23H44O4	0	54.6	-8.56019273189283	163955-67-7	0.0481656078038	5.6948	5.5324	5.6255	5.5043	5.7696	5.6714	4.0176	4.7131	4.1433	4.0201	4.9033	5.0199	5.2939	5.5516	5.8763	6.0087	5.3769	5.228	5.1629	5.1056	5.3526	5.5129	5.1778	4.9772	5.1862	5.185	5.1489
pos_6131	Asi-222	metab_6161	HMDB0260432	-	-	502.3154	6.3525	pos	M+H-H2O	C29H45NO7	0	52.4	-1.72673362714282	-	0.0142543887955	7.603	7.2671	7.3371	7.4003	7.3762	7.2784	6.8056	6.8879	6.8887	6.9624	7.0776	6.8412	6.8483	6.9351	7.6031	7.6787	6.9453	6.6727	6.9201	6.9246	7.0488	7.0471	6.9193	7.0252	6.8249	6.8242	6.8138
pos_6134	P-Coumaryl Alcohol 4-O-Glucoside	metab_6164	-	-	C05855	295.1172	6.3525	pos	M+H-H2O	C15H20O7	34.3	0	-1.3619146966529798	-	0.00716356309661	6.2	5.828	5.9297	5.9554	5.9218	5.7624	5.3046	5.4125	5.4138	5.4615	5.6153	5.3855	5.4377	5.6105	6.1342	6.2887	5.5893	5.3323	5.5119	5.5405	5.7091	5.6353	5.4734	5.6001	5.5488	5.5439	5.543
pos_6138	LysoPE(0:0/16:0)	metab_6168	HMDB0011473	-	-	476.2758	6.3445	pos	M+Na	C21H44NO7P	0	72.2	2.40317731714894	-	0.0759649052764	6.0305	6.2999	6.2152	5.8411	5.4638	5.984	5.1505	5.2385	5.211	5.2824	5.3525	5.1793	5.0735	5.1102	5.5769	5.5821	5.0463	4.9089	5.129	5.1765	5.193	5.1829	5.1519	5.2349	5.0679	5.1254	5.1274
pos_6139	Cinobufagin	metab_6169	LMST01130032;HMDB0250266	-	C16931	460.2686	6.3445	pos	M+NH4	C26H34O6	0	65	-1.7586371308989999	470-37-1	0.0356297848959	8.3202	8.1836	8.1324	8.2031	8.265	8.1852	7.6637	7.6708	7.8052	7.8643	7.8981	7.7628	7.8037	7.8001	8.6308	8.6338	7.8455	7.7207	7.8312	7.8457	7.9404	7.9944	7.9971	8.0281	7.7542	7.7818	7.7808
pos_6140	11,17-Dihydroxy-3,20-dioxopregn-4-en-21-yl acetate	metab_6171	HMDB0244374	-	-	446.2531	6.3445	pos	M+ACN+H	C23H32O6	0	72.9	-1.6034500167858001	-	0.0733934259016	7.8738	7.6754	7.6784	7.7539	7.8141	7.6356	7.1734	7.2807	7.1709	7.2757	7.4248	7.1982	7.1604	7.2176	7.9423	8.0348	7.1902	6.9782	7.3118	7.239	7.3602	7.3357	7.2492	7.2871	7.2287	7.218	7.1678
pos_6142	M-Xylene	metab_6173	HMDB0059810	-	C07208	107.0858	6.3445	pos	M+H	C8H10	89.1	0	2.62258185276746	108-38-3	0.0103244041632	6.1748	5.8011	5.8763	5.9274	5.873	5.7982	5.2776	5.3825	5.3702	5.4595	5.5761	5.3687	5.4259	5.5439	6.1354	6.2577	5.5719	5.3083	5.4657	5.4617	5.6669	5.6305	5.462	5.5321	5.5179	5.5144	5.509
pos_6143	4-Propylphenol	metab_6174	HMDB0032625	-	C14311	119.0856	6.3445	pos	M+H-H2O	C9H12O	0	57.3	0.8821407753075129	645-56-7	0.00923163634348	7.3329	6.962	7.0439	7.0799	7.0568	6.9448	6.4362	6.5628	6.5264	6.6061	6.7441	6.5226	6.6013	6.702	7.2914	7.424	6.7394	6.4714	6.6378	6.6533	6.8411	6.7736	6.6378	6.712	6.667	6.6606	6.6597
pos_6144	1-Phenylethanol	metab_6175	HMDB0032619	-	C07112	105.0702	6.3445	pos	M+H-H2O	C8H10O	0	33.2	2.54672286241157	98-85-1	0.00996861131627	6.1654	5.9745	6.0491	6.0575	6.0899	6.0064	5.492	5.5722	5.5493	5.5544	5.6463	5.5902	5.6401	5.6781	6.2487	6.3581	5.6513	5.5689	5.6942	5.7391	5.8838	5.8358	5.7654	5.8225	5.7863	5.7855	5.7933
pos_6145	Xi-5-Isopropyl-2(5H)-furanone	metab_6176	HMDB0041474	-	-	91.0547	6.3445	pos	M+H-2H2O	C7H10O2	0	33.6	3.5309195613099598	100019-33-8	0.0119823782346	6.4478	6.0858	6.1974	6.2225	6.212	6.1283	5.5718	5.6946	5.6675	5.7467	5.8674	5.7251	5.7507	5.8272	6.449	6.5981	5.8601	5.6417	5.757	5.7681	5.9976	5.9359	5.7936	5.8561	5.8952	5.9046	5.9038
pos_6146	1-Nonanol	metab_6177	HMDB0031265;LMFA05000092	-	C14696	330.3361	6.3368	pos	2M+ACN+H	C9H20O	0	44.1	-2.09698448317683	143-08-8	0.0262658892937	6.2417	5.4831	5.7714	5.3991	5.6968	5.6518	5.0083	5.1957	5.1803	5.0859	5.4793	5.6217	5.1841	5.4793	6.0921	6.1207	5.4438	4.9813	5.1106	5.1291	5.3883	5.3185	5.0985	5.044	5.541	5.5598	5.5394
pos_6148	4-Hydroxydodecanedioylcarnitine	metab_6179	HMDB0241286	-	-	372.2373	6.3211	pos	M+H-H2O	C19H35NO7	0	42.9	-1.89635368776565	-	0.148446207443	0.2173	0.2133	1.6675	0.2137	0.2172	0.2174	0.2447	0.2531	1.3571	0.6597	0.2647	0.2734	0.2263	3.6474	3.5546	0.174	3.6	0.1921	5.2455	5.1098	6.3097	6.2117	5.4932	5.475	4.44	4.5559	4.5588
pos_6149	Nitrolinoleic acid	metab_6180	HMDB0005049;HMDB0255653	-	C13800	343.2586	6.3211	pos	M+NH4	C18H31NO4	0	54.2	-1.6365310468520502	774603-04-2	0.00767568916702	0.2108	0.2069	0.2169	0.2072	0.2107	0.2109	2.2797	0.2457	0.2388	0.2386	0.2571	0.2656	0.2195	0.2235	0.1536	0.1685	0.1968	0.1862	5.4502	5.3676	6.6794	6.579	4.8277	4.7386	4.8947	4.8883	4.8931
pos_6150	Hernandulcin	metab_6182	HMDB0037906	-	C09681	254.2111	6.3211	pos	M+NH4	C15H24O2	0	39.9	-1.53761451021266	95602-94-1	0.0310462608019	5.416	5.4377	5.5713	5.5511	5.6592	5.4928	4.9266	4.9212	4.9576	4.7292	4.9222	5.0574	5.1307	5.1117	5.7677	5.9006	5.123	5.1811	4.9213	4.8675	5.16	5.2421	4.8634	4.8387	4.8352	4.8109	4.8337
pos_6151	PA(8:0/a-13:0)	metab_6183	PW_C064065;HMDB0115680	-	C00416	536.3339	6.3132	pos	M+ACN+H	C24H47O8P	0	60.1	-1.5532263293181698	-	0.0437308961315	6.1559	6.2561	6.1313	6.0076	5.7425	6.086	4.0436	4.2364	4.0465	4.0461	4.9057	5.0311	3.9996	4.0095	5.1353	5.0511	3.94	3.91	4.0799	4.0919	4.524	4.143	4.1025	4.778	5.1772	5.2083	5.1746
pos_6164	(8S,11R,13R,14S,17S)-11-[4-(Dimethylamino)phenyl]-17-hydroxy-13-methyl-17-prop-1-ynyl-1,2,6,7,8,11,12,14,15,16-decahydrocyclopenta[a]phenanthren-3-one	metab_6196	HMDB0260180	-	-	412.2673	6.2973	pos	M+H-H2O	C29H35NO2	0	57.6	8.82068203920382	-	0.0380411525155	5.4082	5.4957	5.478	5.3683	5.258	5.5319	4.929	4.6793	4.8288	4.8046	4.6456	4.7047	5.6568	5.6692	5.9798	5.8443	5.6326	5.7244	5.3164	5.2288	5.3829	5.2558	5.4083	5.364	5.1466	5.1158	5.1216
pos_6171	(1beta,2beta,5beta)-p-Menth-3-ene-1,2,5-triol	metab_6203	HMDB0038978	-	-	390.2844	6.2893	pos	2M+NH4	C10H18O3	0	31	-1.54072269741713	359875-80-2	0.077241367554	5.5397	5.5078	5.5105	5.5127	5.4018	5.4822	5.0184	4.85	4.9184	5.009	4.8971	4.852	5.5456	5.6063	6.0723	6.0533	5.4524	5.5575	5.2166	5.1587	5.43	5.2497	5.3807	5.3499	5.1726	5.2208	5.1577
pos_6173	Tuberculostearic acid	metab_6205	HMDB0004085;LMFA01020015	-	C16794	316.3204	6.2893	pos	M+NH4	C19H38O2	0	33.9	-1.92933412639755	542-47-2	0.00116890960154	6.4996	6.2373	6.5125	6.2079	6.1299	6.1255	5.6108	6.0019	5.7723	5.755	5.8764	5.8481	5.8066	6.4126	6.484	6.7183	5.8463	5.74	6.0627	6.0588	6.4113	5.8507	5.4727	5.6584	5.7915	5.7906	5.7907
pos_6174	Milbemycin beta2	metab_6206	HMDB0254730;HMDB0242623;HMDB0254728;HMDB0254721	-	-	591.3859	6.2813	pos	M+CH3OH+H	C33H50O7	0	61.8	-5.7468971338443495	-	0.0330365648036	5.9768	6.8903	6.0195	6.5728	5.7714	6.6962	4.7592	4.4477	5.2247	5.5148	5.0273	5.5419	5.5191	5.3127	4.1943	4.2422	6.1561	5.6711	5.4908	6.0083	6.9732	6.1583	5.8688	5.3187	5.5067	5.4828	5.4814
pos_6177	Pro Leu Ile	metab_6209	-	-	-	342.2381	6.2813	pos	M+H	C17H31N3O4	82.4	0	-1.84126815642418	-	0.00891493822677	5.6238	6.1867	5.6843	5.9442	5.6599	6.1237	3.8232	3.1265	4.327	4.3714	3.5382	4.1321	4.897	4.7701	2.8733	2.9211	3.0038	3.0898	4.1552	4.6258	5.668	5.0043	4.5669	4.452	4.9278	4.9335	4.9261
pos_618	Pentaethylene glycol	metab_6212	HMDB0256256	-	-	239.1486	3.0111	pos	M+H, M+NH4	C10H22O6	63.2	0	-1.2991132836222499	-	0.236618972746	5.9873	6.0931	6.0446	5.9733	5.9685	5.8662	4.0631	4.0823	4.0661	4.0656	4.1082	4.127	5.1687	5.1941	6.3169	6.6614	3.9595	3.9295	4.0994	4.1114	4.917	4.131	4.1221	4.1073	4.3117	4.3104	4.1169
pos_6183	Trolamine	metab_6216	HMDB0032538	-	C06771	150.1124	6.2733	pos	M+H	C6H15NO3	54.4	0	-0.5866303101109461	102-71-6	0.0125659424462	5.6303	5.6341	5.6314	5.6612	5.7436	5.6114	5.1244	5.2077	5.1325	5.1452	5.1801	5.2286	5.0223	4.9976	5.8434	5.9181	4.9947	4.9947	5.1758	5.1663	5.2547	5.3357	5.1885	5.1721	5.1727	5.1637	5.1628
[truncated: 750 more rows]
