# Supplementary material for: Dynamic Interplay between Microbiota Shifts and Differential Metabolites during Dairy Processing and Storage
Source: Molecules. 2024 Jun 9;29(12):2745. doi: 10.3390/molecules29122745 (PMC11206652; doi:10.3390/molecules29122745)
Supplement: Supplementary file 1 [file molecules-29-02745-s001.zip › Table S9 LC-MS metabolite analysis results (negtive ionic mode).csv]

ID	Metabolite	Metab ID	Library ID	level	KEGG Compound ID	M/Z	Retention time	Mode	Adducts	Formula	Fragmentation Score	Theoretical Fragmentation Score	Mass Error	CAS ID	RSD	RAw_fro1	RAw_fro2	RAw_fro3	RAw_fro4	RAw_fro5	RAw_fro6	RAw_ref1	RAw_ref2	RAw_ref3	RAw_ref4	RAw_ref5	RAw_ref6	RU_ref_1	RU_ref_2	RU_ref_3	RU_ref_4	RU_ref_5	RU_ref_6	RP_ref_1	RP_ref_2	RP_ref_3	RP_ref_4	RP_ref_5	RP_ref_6	QC01	QC02	QC03
neg_1002	Voglibosa	metab_9998	HMDB0248497	-	-	302.1009	0.8113	neg	M+Cl	C10H21NO7	0	31.5	-1.22507964572485	-	0.039295418762	5.9962	5.7037	5.8819	5.7267	5.6018	5.7092	5.2781	5.2961	5.2953	5.2906	5.3172	5.3301	5.7401	5.9329	6.0935	6.358	5.4164	5.3499	5.5228	5.512	6.0078	5.9211	5.9139	5.9309	5.5874	5.5554	5.5825
neg_101	Phthalate	metab_10005	HMDB0002107	-	C01606	165.0186	0.4674	neg	M-H, M+K-2H	C8H6O4	33.1	0	-4.59483767038666	88-99-3	0.00684961043915	6.5434	6.4801	6.5491	6.4817	6.5327	6.5005	6.1427	6.2185	6.2189	6.2535	6.2474	6.2526	6.348	6.278	6.4779	6.618	6.2561	6.2111	6.2087	6.2444	6.285	6.2888	6.2405	6.2409	6.314	6.3175	6.3116
neg_1024	Raffinose	metab_10020	HMDB0003213;PW_C001805;MJDBOTE0001734	-	C00492	549.1671	0.9283	neg	M+FA-H	C18H32O16	61.5	0	-0.32782069219108	512-69-6	0.0235607128184	5.7727	5.7243	5.7269	5.7026	5.7055	5.6905	5.7246	5.7426	5.7418	5.7371	5.7637	5.7766	5.7603	5.7508	5.9967	6.1191	5.6839	5.6659	6.4787	6.4746	6.0625	5.9488	6.5982	6.6013	5.8584	5.8389	5.8434
neg_1027	D-Citrulline	metab_10023	HMDB0250742	-	-	174.0877	0.9439	neg	M-H	C6H13N3O3	0	69.2	-3.92358763312816	-	0.0317527444637	4.056	4.0076	4.0103	3.9859	3.9889	3.9739	4.5393	4.0259	4.5537	4.2749	4.8728	4.9517	4.0436	4.0342	4.28	4.4024	3.9673	3.9492	5.5218	5.5894	4.1378	4.1066	5.8821	5.8726	4.7726	4.7485	4.7727
neg_1030	Threoninyl-Gamma-glutamate	metab_10026	HMDB0029075	-	-	246.1093	0.9906	neg	M-H	C9H17N3O5	0	57.4	-0.9889019502152748	-	0.0065646639613	5.712	5.6636	5.6663	5.642	5.6449	5.6299	5.9105	5.9413	5.8794	5.8943	5.9453	5.9526	5.6996	5.6902	5.936	6.0584	5.6233	5.6052	5.9902	5.9784	5.7938	5.7626	6.4968	6.4987	5.7836	5.7783	5.7827
neg_1033	N2-Succinoylarginine	metab_10028	HMDB0032764	-	-	273.1203	1.0375	neg	M-H	C10H18N4O5	0	53.1	-0.5189163979349091	2478-02-6	0.0419562933961	4.2068	4.1584	4.1611	4.1368	4.1397	4.1247	5.2517	5.3359	5.1676	5.136	5.2706	5.3159	4.1944	4.185	4.4308	4.5532	4.1181	4.1	4.7883	4.3927	4.2886	4.2574	5.9978	6.0255	4.8234	4.821	4.7904
neg_1034	NeuAc(alpha->6)GalNAc(alpha1->O)Ser	metab_10029	HMDB0255554	-	-	634.1878	1.0375	neg	M+Cl	C22H37N3O16	0	41.4	1.6764530368539399	-	0.00296560367722	6.3706	6.0237	6.3655	6.0788	5.9258	6.0342	5.055	5.0729	5.0721	5.0674	5.0941	5.1069	6.1133	6.3113	6.5717	6.7516	5.4882	5.2043	5.3377	5.2888	6.3388	6.2143	5.4407	5.4689	5.7358	5.7382	5.7363
neg_1039	Diethylcarbamazine	metab_10034	HMDB0014849;MJDBOTE0000224	-	C07968	244.1664	1.053	neg	M+FA-H	C10H21N3O	0	33.9	-1.16314178487867	90-89-1	0.0179873973761	3.7762	3.7278	3.7305	3.7062	3.7091	3.6941	5.2213	5.3066	5.1938	5.3459	5.1708	5.1149	3.7638	4.7545	4.0002	4.1226	4.5101	4.3352	5.6863	5.7122	3.858	3.8268	5.7734	5.8046	5.3689	5.3648	5.3799
neg_1042	Serylvaline	metab_10037	HMDB0029052	-	-	203.1032	1.0607	neg	M-H	C8H16N2O4	0	60.4	-2.52142322679121	51782-06-0	0.00802026193077	3.6956	3.6472	3.6499	3.6256	3.6285	3.6135	5.4451	5.356	5.4465	5.4356	5.4141	5.3692	3.6832	3.6738	3.9196	4.042	5.4438	5.4963	5.9601	5.9823	3.7774	3.9092	6.8807	6.8755	5.8332	5.8294	5.8263
neg_1054	Oxiracetam	metab_10046	HMDB0255986	-	-	375.1519	1.0764	neg	2M+Hac-H	C6H10N2O3	0	69.7	-0.6674495080916679	-	0.0626754930385	4.7941	4.7457	4.7483	4.724	4.7269	4.7119	4.9733	5.151	4.9056	4.7585	5.1824	5.1861	4.7817	4.7723	5.0181	5.1405	4.7054	4.6873	5.3298	5.3133	4.8758	4.8447	6.2547	6.249	5.0082	5.0537	5.0584
neg_1057	Glycerol 2-phosphate	metab_10049	HMDB0002520	-	C02979	152.9951	1.0842	neg	M-H2O-H	C3H9O6P	30.7	0	-4.32206611011954	17181-54-3	0.0196533160467	6.3935	6.1388	6.325	6.1004	6.0745	6.2306	4.9117	4.9296	4.9288	4.9241	4.9508	4.9636	5.4613	5.8411	6.0377	6.2557	6.5306	6.531	5.2447	5.1455	5.9621	5.8113	5.5933	5.6193	5.5194	5.5046	5.5196
neg_1058	Glycyl-L-Proline	metab_10050	HMDB0252876;HMDB0000721;MJDBOTE0001113	-	-	171.0768	1.0842	neg	M-H	C7H12N2O3	67.4	0	-4.098964935537681	704-15-4	0.0150147100358	4.5054	4.457	4.4597	4.4354	4.4383	4.4233	4.5874	4.5477	4.4746	4.5634	4.9175	4.7383	4.4931	4.4836	4.7294	4.8518	4.4167	4.3986	5.2347	5.2636	4.5872	4.556	6.1298	6.1107	5.1143	5.1032	5.1148
neg_1061	Glycyl-prolyl-glutamic acid	metab_10053	HMDB0252832	-	-	346.1255	1.0842	neg	M+FA-H	C12H19N3O6	0	62	-0.33389866928997	-	0.178074807181	4.1484	4.1	4.1027	4.0784	4.0813	4.0663	4.1004	4.1184	4.1176	4.1129	4.1395	4.1524	4.1361	4.1266	4.3724	4.4948	4.0597	4.0417	4.8635	4.9853	4.2302	4.199	6.484	6.5023	4.9143	5.0712	5.0202
neg_1073	Gamma-Glutamylserine	metab_10063	HMDB0029158	-	-	215.0669	1.1075	neg	M-H2O-H	C8H14N2O6	0	53.4	-2.0966589109809397	5875-35-4	0.017755137281	4.9471	4.8987	4.9013	4.877	4.8799	4.865	6.1781	6.193	6.2281	6.174	6.2114	6.0949	5.1098	5.3533	5.1711	5.2935	5.9518	5.9522	5.9305	5.8819	5.1188	4.9977	6.937	6.9632	6.0499	6.0634	6.0504
neg_1074	Glutamylarginine	metab_10064	HMDB0028813	-	-	284.1363	1.1075	neg	M-H2O-H	C11H21N5O5	0	47.4	-0.45075029489440704	7219-59-2	0.0487429296523	4.0078	3.9595	3.9621	3.9378	3.9407	3.9257	5.4992	5.4986	5.4552	5.4311	5.4176	5.3154	3.9955	3.986	4.2318	4.3542	3.9191	3.9011	4.1574	4.1937	4.0896	4.0584	4.44	4.2619	4.6643	4.6272	4.6646
neg_1080	Uric Acid	metab_10069	HMDB0000289;PW_C000195;MJDBOTE0001097	-	C00366	167.0204	1.1231	neg	M-H	C5H4N4O3	94	0	-4.17874508015892	69-93-2	0.0081885416796	6.1305	5.3367	6.1837	5.8584	5.8847	5.6791	5.8049	5.8224	5.8693	5.6133	5.772	5.748	5.9732	6.0341	6.069	6.2134	5.749	5.9057	4.6788	4.7151	4.611	5.3122	5.6146	6.0054	5.7808	5.7768	5.7737
neg_1081	Glutamylaspartic acid	metab_10070	HMDB0028815	-	-	243.0624	1.1231	neg	M-H2O-H	C9H14N2O7	0	39.4	0.45384052814724496	3918-84-1	0.0298965198249	4.4731	4.0165	4.0192	4.1069	3.9978	4.1566	5.0298	4.8711	5.069	4.9892	5.0967	5.1007	4.0526	4.0431	4.2889	4.4113	3.9762	3.9581	5.7373	5.6941	4.2368	4.1155	6.5703	6.5831	5.358	5.3796	5.3568
neg_1082	Hydroxyzine	metab_10071	PW_C009051;HMDB0014697	-	C07045	373.1724	1.1231	neg	M-H	C21H27ClN2O2	0	42.2	9.64414697510459	68-88-2	0.00261305098835	4.0863	4.0379	4.0405	4.0162	4.0191	4.0042	4.5685	5.1371	5.0113	5.0631	4.9911	4.8374	4.0739	4.0645	4.3103	4.4327	3.9976	3.9795	4.2359	4.2721	4.1681	4.1369	5.9103	5.9506	4.1564	4.1548	4.157
neg_1083	Citric Acid	metab_10072	PW_C000063;HMDB0000094;MJDBNL00000139	-	C00158	191.0191	1.1308	neg	M-H	C6H8O7	95.8	0	-3.26341834347331	77-92-9	0.0112027172738	9.4772	9.4537	9.5027	9.4948	9.5376	9.5255	6.7951	6.6089	6.4398	6.3055	6.3456	6.2472	9.3828	9.3875	9.5604	9.6012	9.345	9.3327	9.0759	9.0979	8.9552	9.0391	9.0197	9.0174	9.0582	9.0543	9.0485
neg_1092	Retinoyl-AZT	metab_10082	HMDB0257175	-	-	586.2461	1.1927	neg	M+K-2H	C30H39N5O5	0	32.5	4.35487431237358	-	0.0398801361691	4.82	4.7716	4.7743	4.75	4.7529	4.7379	5.7498	5.3477	5.7071	5.2572	5.3389	4.8239	4.8077	4.7982	5.044	5.1664	4.7313	4.7132	6.5071	6.3983	4.9018	4.8706	6.7415	6.7709	5.3726	5.4004	5.3692
neg_1094	Sudan II	metab_10084	HMDB0258558	-	C19526	311.0983	1.2237	neg	M+Cl	C18H16N2O	0	36.6	9.46898013003447	3118-97-6	0.0625511957203	4.3296	4.2812	4.2839	4.2596	4.2625	4.2475	5.3312	5.4054	5.4549	5.5267	5.7595	5.3309	4.3172	4.3078	4.5536	4.676	4.2409	4.2228	4.9058	4.5155	4.4114	4.3802	4.9265	4.9591	5.089	5.0835	5.1323
neg_11	Ethyl glucuronide	metab_10088	HMDB0010325	-	-	267.0721	0.8191	neg	M-H, 2M+Hac-H, M+FA-H, M+Cl	C8H14O7	0	49.2	-0.36475285482085495	17685-04-0	0.00581911886454	7.0533	7.0491	7.0674	7.0558	7.0614	7.0589	7.0899	7.128	7.1076	7.156	7.141	7.1178	6.9181	6.8889	7.0545	7.0987	6.9248	6.9073	7.1381	7.1483	7.0888	7.1069	7.2048	7.216	7.0483	7.0444	7.0435
neg_1102	2''-(6''-p-Coumaroylglucosyl)quercitrin	metab_10091	HMDB0039332	-	-	793.1343	1.379	neg	M+K-2H	C36H36O18	0	49.6	-5.84893351261116	113447-39-5	0.0154759391383	7.6592	7.3203	7.5641	7.3841	7.3369	7.4412	7.0612	7.1509	7.0248	7.1071	7.1217	7.1857	6.7959	7.2035	7.3199	7.6039	7.0814	7.0313	6.812	6.8868	7.3718	7.2428	4.761	5.2301	7.1017	7.0954	7.0883
neg_1108	Arginylleucine	metab_10096	HMDB0028713	-	-	286.1883	1.596	neg	M-H	C12H25N5O3	0	69.7	-0.508122661700575	1188-24-5	0.0255646708081	4.6498	4.6014	4.604	4.5797	4.5826	4.5677	4.6017	4.6197	4.6189	4.6142	4.6408	4.6537	5.7682	5.6775	4.8738	4.9962	4.5611	4.543	6.4277	6.3644	5.6944	5.6105	6.5514	6.5467	5.5483	5.5671	5.5477
neg_1109	PA(2:0/20:5(5Z,8Z,11Z,14Z,16E)-OH(18R))	metab_10097	HMDB0266545	-	-	559.2355	1.6038	neg	M+FA-H	C25H39O9P	0	36.3	7.9397096617153	-	0.00523057620418	4.9747	4.9263	4.929	4.9047	4.9076	4.8926	7.1292	6.9847	7.1449	7.0414	6.8659	6.8619	4.9623	4.9529	5.1987	5.3211	4.886	4.8723	6.7957	6.7304	5.0565	5.0253	7.2606	7.2745	6.5747	6.5788	6.5751
neg_1110	Isoleucyl-Serine	metab_10099	HMDB0028916	-	-	217.1189	1.6192	neg	M-H	C9H18N2O4	0	51.7	-2.2161859725704	-	0.00205549172559	4.3912	4.3428	4.3455	4.3212	4.3241	4.3091	7.1889	7.0928	7.2188	7.1637	7.055	7.032	4.3789	4.3694	4.6152	4.7376	5.7429	5.9392	6.9461	6.8994	4.8899	4.4418	7.6265	7.6256	6.7757	6.7742	6.7758
neg_1111	Etodolac	metab_10100	PW_C009220;HMDB0014887;MJDBOTE0001379	-	C06991	308.1251	1.6192	neg	M+Na-2H	C17H21NO3	0	48.8	-5.97942838627563	41340-25-4	0.0160262635979	4.8527	4.8043	4.8069	4.7826	4.7855	4.7705	6.392	6.0548	6.428	6.2966	5.9278	6.1354	4.8403	4.8308	5.0767	5.1991	4.7639	5.003	6.0677	5.914	4.9344	4.9032	6.3844	6.3934	5.6717	5.6849	5.6746
neg_1112	(1S,2S,3S,4R)-3-(1-Acetamido-2-ethylbutyl)-4-(diaminomethylideneamino)-2-hydroxycyclopentane-1-carboxylic acid	metab_10101	HMDB0242447	-	-	373.2088	1.627	neg	M+FA-H	C15H28N4O4	0	68.2	-1.30927844380783	-	0.0630870064974	4.9671	4.9187	4.9213	4.897	4.8999	4.885	6.2286	6.0564	6.1596	6.027	6.1965	6.187	4.9547	4.9453	5.1911	5.3135	4.8784	4.8603	5.1167	5.2195	5.0489	5.0177	5.2258	5.2212	5.2032	5.2451	5.1947
neg_1117	Glutamylvaline	metab_10104	HMDB0028832	-	-	245.114	1.7046	neg	M-H	C10H18N2O5	0	48.4	-1.1440143895147399	5879-06-1	0.007546991865	3.8654	3.817	3.8196	3.7953	3.7982	3.7833	6.2967	6.1118	6.2466	6.1803	6.1956	6.1703	3.853	3.8436	4.0893	4.2117	3.7767	4.4422	6.6701	6.6097	5.3307	5.173	7.4371	7.3995	6.2558	6.2519	6.2493
neg_1119	Alanylmethionine	metab_10106	HMDB0028693	-	-	219.0805	1.7357	neg	M-H	C8H16N2O3S	0	48.3	-1.88413355229575	14486-05-6	0.0190116997663	4.1347	4.0864	4.089	4.0647	4.0676	4.0526	6.9817	6.8469	7.087	6.9665	6.7671	6.6941	4.1224	4.1129	4.3587	4.4811	4.046	4.1951	6.5558	6.4159	4.2165	4.3211	6.4163	6.4415	6.2009	6.197	6.185
neg_1126	Imidazolepropionic acid	metab_10113	HMDB0002271	-	C20522	185.0562	1.8134	neg	M+FA-H	C6H8N2O2	0	55.6	-4.35788212310776	1074-59-5	0.011036567014	3.637	3.5886	3.5913	3.567	3.5699	3.5549	5.5787	5.4213	5.549	5.3911	5.3862	5.4724	3.6247	3.6152	3.861	3.9834	3.5733	4.1855	5.0739	5.0442	3.7188	3.6876	6.0108	6.0776	5.1718	5.1655	5.1624
neg_1130	2-(Arabinosylamino)-3-(glucosylamino)propanenitrile	metab_10116	HMDB0039505	-	-	360.1409	1.8444	neg	M-H2O-H	C14H25N3O9	0	40	-0.8555767895960219	26401-22-9	0.00449045794368	4.4771	4.4287	4.4313	4.407	4.4099	4.3949	6.3295	6.1582	6.2555	6.1786	6.247	6.2139	4.4647	4.4552	4.7011	4.8235	4.3883	4.3703	6.2169	6.1286	4.9613	4.5276	5.4537	5.2931	5.7323	5.7284	5.7301
neg_1131	3-Hydroxy-2-methylpyridine-4,5-dicarboxylate	metab_10117	HMDB0006955;PW_C003017	-	C04604	196.0246	1.8522	neg	M-H	C8H7NO5	0	49.6	-2.8703467427173597	-	0.0652020680262	3.4033	3.3549	3.3576	3.3333	3.3362	3.3212	4.793	4.5752	4.8614	4.7932	4.8477	4.8183	3.3909	3.3815	3.6272	3.7496	3.3146	3.2965	5.4066	5.3106	3.485	3.4539	3.6619	3.6573	4.333	4.3808	4.385
neg_1132	1,2-Dihydronaphthalene-1,2-diol	metab_10118	HMDB0060335	-	C06205	485.1996	1.8522	neg	3M-H	C10H10O2	0	58.2	5.3844871874169895	-	0.0516401797822	4.2245	4.1761	4.1787	4.1544	4.1573	4.1424	5.8024	5.8089	5.5328	5.5872	5.884	5.8858	4.2121	4.2027	4.4485	4.5709	4.1358	4.1177	4.3741	4.4103	4.3063	4.2751	4.7792	4.4786	5.2158	5.2134	5.1752
neg_1143	2-Keto-6-acetamidocaproate	metab_10127	HMDB0012150	-	C05548	186.0766	1.8833	neg	M-H	C8H13NO4	0	73.7	-2.99161751031127	-	0.0447684731525	4.3403	3.5291	4.3531	3.5074	3.5104	3.4954	3.5295	3.5474	3.5466	3.5419	3.5686	3.5814	3.9797	3.7341	3.8014	3.9238	3.4888	3.4707	4.9346	4.6511	5.186	5.3744	5.0507	5.2319	4.2316	4.263	4.2679
neg_1153	Phosphocreatine	metab_10136	HMDB0001511;PW_C001164;MJDBOTE0000439	-	C02305	421.0651	2.2643	neg	2M-H	C4H10N3O5P	0	35.9	1.9059085488390701	67-07-2	0.0260195316519	5.2691	5.5806	5.479	5.4213	5.6116	5.5067	5.6516	5.4904	5.2966	4.9859	5.1527	5.3733	5.5118	5.5172	5.5793	5.3864	5.2871	4.7748	5.6652	5.5502	5.5623	5.3435	5.4943	5.3303	5.4782	5.4739	5.4567
neg_1155	D-Maltose	metab_10138	PW_C000107;HMDB0000163	-	C00208	683.225	2.2954	neg	2M-H	C12H22O11	0	77.7	-0.224384526030779	69-79-4	0.00707032807633	7.2629	7.8115	7.4498	7.8151	7.8128	7.6698	6.8174	6.8968	6.838	6.8951	6.5607	6.6805	7.5111	7.284	7.8193	7.3214	7.3511	7.2809	7.258	7.1927	7.3634	7.4929	6.149	5.9747	7.1372	7.1427	7.1375
neg_1168	Gamma-L-Glutamyl-S-(2-carboxy-1-propyl)cysteinylglycine	metab_10147	HMDB0029394	-	-	392.1131	2.4663	neg	M-H	C14H23N3O8S	0	51.9	-0.448423684291327	6710-22-1	0.0407581837562	4.1952	4.1468	4.1495	4.1252	4.1281	4.1131	4.5033	4.4153	4.5219	4.1597	4.9492	4.6506	4.1829	4.1734	4.4192	4.5416	4.1065	4.0884	5.7281	5.6318	4.277	4.2458	7.0148	7.0234	5.6506	5.6472	5.618
neg_1170	N6-Methyl-2'-deoxyadenosine	metab_10149	HMDB0255300	-	C03795	575.2318	2.5051	neg	2M+FA-H	C11H15N5O3	0	59.2	-2.54164811066036	2002-35-9	0.0060192615127	5.6003	5.5519	5.5546	5.5302	5.5331	5.5182	6.1432	5.5702	6.0308	5.882	5.8976	5.7087	6.7459	6.5773	5.8243	5.9467	6.8501	6.9317	7.726	7.6898	6.9208	6.9795	7.0756	7.0767	6.7604	6.7652	6.761
neg_1174	Serylvalylglycylglutamic acid	metab_10153	HMDB0302163	-	-	371.157	2.5984	neg	M-H2O-H	C15H26N4O8	0	71.9	-0.618195827300621	-	0.00747301050587	6.1587	6.1103	6.1129	6.0886	6.0915	6.0766	6.2394	6.1471	6.23	6.1231	6.3647	6.3455	6.1463	6.1369	6.3827	6.5051	6.487	6.5507	7.2501	7.2223	6.6156	6.5895	7.6084	7.6087	6.8715	6.8774	6.8721
neg_1179	Lysylphenylalanine	metab_10155	HMDB0304786;HMDB0028958	-	-	292.1665	2.6839	neg	M-H	C15H23N3O3	0	46.1	-0.46348666679171	6235-35-4	0.0208500016601	3.976	3.9276	3.9303	3.906	3.9089	3.8939	5.6322	5.5758	5.6258	5.5663	5.4438	5.4401	3.9636	3.9542	4.2	4.3224	3.8873	3.8692	6.5561	6.5291	5.6028	5.5407	4.9947	4.2301	5.6553	5.6711	5.6557
neg_1184	3-Glucosyl-2,3',4,4',6-pentahydroxybenzophenone	metab_10160	HMDB0032645	-	-	461.0466	2.7383	neg	M+K-2H	C19H20O11	0	56.9	-6.072286410491	92631-83-9	0.0394645812658	6.7293	6.4214	6.688	6.4543	6.55	6.4888	5.7961	5.9271	5.7818	5.5905	5.9081	5.8314	5.8841	6.0509	6.5198	6.6816	6.0121	5.8152	5.6924	5.7045	6.319	6.3823	5.7774	5.7728	5.9849	5.981	6.0121
neg_1185	Valylvaline	metab_10161	HMDB0029140	-	-	215.1396	2.7537	neg	M-H	C10H20N2O3	0	48.8	-2.16411128903112	3918-94-3	0.00811031266473	4.7242	4.6758	4.6785	4.6542	4.6571	4.6421	5.1214	5.0619	4.9393	4.9551	5.139	5.0698	4.7118	4.7024	4.9482	5.0706	4.6746	4.6174	6.4927	6.4592	5.679	5.6617	7.11	7.1126	6.1478	6.1443	6.1513
neg_1187	Glutaminyltyrosine	metab_10163	HMDB0028809	-	-	308.1251	2.785	neg	M-H	C14H19N3O5	0	69.6	-0.3680769435018609	457662-02-1	0.0424650502348	4.4344	4.386	4.3886	4.3643	4.3672	4.3522	6.1429	6.2339	6.1144	6.0288	6.0644	6.1123	4.422	4.4126	4.6584	4.7808	5.3624	5.2712	6.266	6.2988	4.5215	4.4849	7.0319	7.0518	5.9819	6.0116	6.0163
neg_1188	10-Hydroxy-3-methoxy-1,3,5,7-cadinatetraen-9-one	metab_10164	HMDB0036456	-	C09695	281.114	2.8159	neg	M+Na-2H	C16H20O3	0	46	-7.22444055846426	72843-51-7	0.182820017449	3.631	3.5826	3.5852	3.5609	3.5638	3.5489	3.5829	3.6009	3.6001	3.5954	3.622	3.7587	3.6186	3.6092	3.8549	3.9773	3.5423	3.5242	4.7086	4.4642	3.7127	3.6815	6.6527	6.6659	3.9847	4.1268	4.0075
neg_1189	4-Hydroxy-3-methoxy-2,10-bisaboladien-9-one	metab_10165	HMDB0033917	-	-	287.161	2.8394	neg	M+Na-2H	C16H26O3	0	50.8	-6.85129025048522	-	0.138948921114	2.4816	2.4334	2.4361	2.4118	2.4147	2.3998	3.8486	3.7086	3.0655	3.3725	3.8995	3.7274	2.4693	2.4599	2.7051	2.8273	2.3933	2.3752	3.7202	3.7665	2.5632	2.5321	6.175	6.1802	2.6525	2.5516	2.5521
neg_1191	Cascarillin	metab_10168	HMDB0036836	-	C09071	453.2101	2.855	neg	M+FA-H	C22H32O7	0	63.4	-7.09909371236825	10118-56-6	0.0131829530889	5.9321	5.9186	5.9592	5.7793	5.7074	5.7905	7.2376	7.1342	7.1675	7.0945	7.2127	7.182	4.9328	5.281	5.1692	5.2916	5.1664	5.0095	6.4845	6.4011	5.2941	5.0129	6.1953	6.1643	6.5908	6.5977	6.6022
neg_1199	3-[(2R)-2-Hydroxy-3-methyl-3-[(phosphonooxy)methyl]butanamido]propanoylcarnitine	metab_10176	HMDB0241869	-	-	463.1502	2.9094	neg	M+Na-2H	C16H31N2O10P	0	39.1	8.8893147498669	-	0.00571539044466	0.6195	0.5833	0.5852	0.5674	0.5695	0.5586	0.5835	3.1123	2.8268	2.7113	3.2863	3.094	0.6102	0.6031	0.7994	0.9045	0.5538	0.5409	6.5499	6.4935	4.9393	5.2957	7.4715	7.4789	6.4779	6.4776	6.482
neg_1208	(3R,5S)-1-pyrroline-3-hydroxy-5-carboxylic Acid	metab_10186	HMDB0062585	-	C04281	257.0777	3.0108	neg	2M-H	C5H7NO3	0	52.1	-0.7090359264299041	-	0.0118366409775	4.4346	3.5267	4.1837	4.1137	3.7917	3.493	5.6925	5.6023	5.5168	5.574	5.5636	5.5083	4.0286	4.2423	4.0083	3.9214	3.7974	4.2381	6.1264	6.1391	5.5967	5.3731	6.8947	6.9048	6.0463	6.0376	6.0372
neg_1209	Eplerenone	metab_10187	PW_C009176;HMDB0014838;MJDBOTE0000877	-	C12512	449.1709	3.0108	neg	M+Cl	C24H30O6	0	30.3	-6.58966512426131	107724-20-9	0.0167650929529	6.1096	6.0612	6.0639	6.0395	6.0424	6.0275	6.6452	6.6443	6.6227	6.8073	6.7374	6.8313	6.0972	6.0878	6.3336	6.456	6.0209	6.0028	6.2592	6.2954	6.1914	6.1602	6.3683	6.3637	6.1798	6.1896	6.194
neg_1213	3-(3-Amino-3-carboxypropyl)uridine	metab_10191	HMDB0242130	-	-	344.1097	3.0574	neg	M-H	C13H19N3O8	0	77.4	-0.721731249019672	-	0.0172688564796	4.1677	4.1193	4.1219	4.0976	4.1005	4.0856	4.9639	4.7533	4.1467	4.1321	4.9122	4.7178	4.1553	4.1459	4.3917	4.5141	4.079	4.0609	4.8699	4.6957	4.2495	4.2183	6.1057	6.0863	4.9952	5.0053	5.0099
neg_1216	3'-Hydroxy-HT2 toxin	metab_10194	HMDB0036162	-	-	421.1827	3.073	neg	M-H2O-H	C22H32O9	0	31.8	-9.24664764935759	78368-54-4	0.000857436783845	3.9297	3.8813	3.884	3.8597	3.8626	3.8476	4.4097	4.7073	5.4725	5.3616	5.2662	5.3853	4.7054	4.5216	4.1537	4.2761	4.1104	4.7881	6.4893	6.3214	5.8795	5.0004	8.0729	8.0425	6.981	6.9809	6.9816
neg_1220	Melledonol	metab_10199	HMDB0035884	-	-	471.139	3.0887	neg	M+K-2H	C23H30O8	0	60.9	-8.46178706186598	103847-14-9	0.0103294921561	4.8582	4.7519	4.9313	4.5388	4.812	5.006	4.1678	4.1525	4.0885	4.5388	4.5864	4.4923	4.514	4.6338	4.3434	4.4658	4.6375	5.6348	6.9159	6.886	6.2595	6.2019	6.5599	6.5392	5.9668	5.9714	5.9758
neg_1221	Hydroxymelphalan	metab_10200	HMDB0253275	-	-	617.2095	3.0887	neg	2M+FA-H	C13H19ClN2O3	0	68.6	-9.76360921607249	-	0.00449197477491	1.6175	1.5704	1.573	2.0377	1.5521	2.2278	1.5707	1.5882	1.5874	1.5829	1.6088	1.6214	7.6593	7.7702	1.8373	1.9582	6.1198	6.3265	6.4058	6.3471	6.3271	6.264	2.6718	2.0058	6.0901	6.0862	6.0881
neg_1222	ALA-ILE	metab_10201	HMDB0028690	-	-	201.1239	3.0965	neg	M-H	C9H18N2O3	94.4	0	-2.75822727375129	29727-65-9	0.00973889613485	4.0083	3.9599	3.9626	3.9383	3.9412	3.9262	4.7168	4.8654	4.4213	3.9727	4.7823	4.7435	3.9959	3.9865	4.2323	4.3547	4.6559	4.599	4.9584	4.9427	4.0901	4.0589	6.4915	6.4634	5.0339	5.0379	5.0423
neg_1225	Estradiol-17alpha 3-D-glucuronoside	metab_10204	HMDB0010349	-	C04300	485.1548	3.1122	neg	M+K-2H	C24H32O8	0	68.1	-7.91113311585601	-	0.00778214531515	0.0001	0.0001	0.0001	0.0001	0.0001	0.0001	6.3255	5.948	6.2384	6.2068	6.0278	5.8871	0.0001	0.0001	0.0002	0.0002	6.208	6.5158	4.6741	4.7445	0.0001	0.0001	0.0002	0.5077	6.0888	6.0914	6.0955
neg_1229	Threonylphenylalanine	metab_10207	HMDB0029068	-	-	265.1193	3.1353	neg	M-H	C13H18N2O4	0	69.6	-0.441286772883756	16875-27-7	0.00288738159092	5.0069	4.9585	4.9611	4.9368	4.9397	4.9248	7.797	7.7172	7.7688	7.7495	7.7178	7.697	5.4315	5.2739	5.2309	5.3533	4.9182	5.1241	7.6419	7.6063	6.5276	6.4649	8.3079	8.3086	7.6094	7.607	7.6077
neg_1231	Methylsulfonyl 4-[(2-carbamimidoyl-3,4-dihydro-1H-isoquinolin-7-yl)oxymethyl]-1-pyridin-4-ylpiperidine-4-carboxylate	metab_10210	HMDB0258074	-	-	486.1839	3.1431	neg	M-H	C23H29N5O5S	0	34.5	4.50594394908479	-	0.0125472619993	4.3029	4.7701	4.2645	4.5745	4.1935	4.5412	7.2775	7.1889	7.1807	7.1244	7.2353	7.2066	5.4045	5.4891	4.5631	4.607	5.3065	5.2722	6.0341	5.9972	5.3643	4.9318	6.5213	6.5259	6.6784	6.6848	6.6892
neg_1232	Verdamicin	metab_10211	HMDB0259789	-	-	460.2775	3.1509	neg	M-H	C20H39N5O7	0	66.1	-0.37147483563676903	-	0.00752907140918	6.1062	6.0578	6.0605	6.0361	6.0391	6.0241	6.8277	6.6815	6.6441	6.588	6.7182	6.6842	6.0938	6.0844	6.3302	6.4526	6.0175	5.9994	6.2558	6.2921	6.188	6.1568	6.3649	6.3603	6.1779	6.1725	6.1784
neg_1233	PG(PGJ2/i-12:0)	metab_10212	HMDB0271082	-	-	781.3675	3.1509	neg	M+K-2H	C38H65O12P	0	65.6	-3.3349036435187	-	0.00437699194702	4.6458	4.4901	4.4928	4.4684	4.4713	4.4564	6.8155	6.6826	6.9215	6.8404	6.6511	6.5124	6.9629	6.8269	4.7625	4.8849	5.018	4.6744	5.7254	5.4418	5.1158	5.1775	5.7087	5.5487	6.4071	6.4106	6.4075
neg_1234	Lotusine	metab_10213	HMDB0033347	-	C17567	627.347	3.1587	neg	2M-H	C19H24NO3+	0	68.4	4.80435941234	6871-67-6	0.0187519340259	4.411	4.3626	4.7434	4.341	4.3439	4.3289	6.4089	6.3554	6.2675	6.1995	6.3731	6.3008	4.3986	4.3892	4.635	4.7574	4.3223	4.3042	5.3341	5.346	4.4928	4.4616	5.573	5.4098	5.6863	5.7005	5.6866
neg_1240	3,4,5-Trihydroxypentanoylcarnitine	metab_10220	HMDB0241652	-	-	292.1398	3.182	neg	M-H	C12H23NO7	0	65.8	-1.18879673228679	-	0.0154750349042	1.119	1.0745	1.0769	1.0547	1.0574	1.0437	4.6157	4.4502	4.9737	4.7814	4.5776	4.395	1.1076	1.0989	1.3295	1.4469	1.0377	1.0213	5.0856	5.0583	4.8017	4.1465	6.9984	6.9141	5.7546	5.7504	5.7635
neg_1244	Asparaginylisoleucine	metab_10224	HMDB0028734	-	-	244.13	3.1899	neg	M-H	C10H19N3O4	0	70	-0.97689120789031	438533-59-6	0.0189721426245	3.5718	3.5234	3.5261	3.5018	3.5047	3.4897	5.5273	5.5379	5.3131	5.2149	5.5581	5.4821	3.5594	3.55	3.7958	3.9182	5.2164	5.3428	6.1097	6.0586	4.2761	3.6224	7.2367	7.232	5.6268	5.6109	5.6155
neg_1246	9-Hydroxy-7-megastigmen-3-one glucoside	metab_10226	HMDB0040701	-	-	393.1879	3.1899	neg	M+Na-2H	C19H32O7	0	86.6	-4.3098746969397	-	0.00703597286887	3.9185	3.8701	3.8727	3.8484	3.8513	3.8363	4.8856	4.3899	5.1663	4.9825	4.5325	5.1297	3.9061	3.8966	4.1424	4.2648	3.8298	3.8117	5.9375	5.7825	4.0002	3.9732	7.5383	7.5017	6.5676	6.5689	6.5734
neg_1251	Harmaline	metab_10232	HMDB0030310;MJDBOTE0001002	-	C06536	641.32	3.1976	neg	3M-H	C13H14N2O	0	70.3	-7.167240448631389	304-21-2	0.032468247339	3.7047	3.6563	3.659	3.6346	3.6376	3.6226	3.6567	3.6746	3.6738	3.6691	3.6958	3.7086	5.6847	5.4783	3.9287	4.051	5.4044	5.49	6.3861	6.3121	6.1081	6.2741	3.9633	4.6498	5.3769	5.3731	5.3506
neg_1252	5-Hydroxydec-7-enedioylcarnitine	metab_10233	HMDB0241088	-	-	394.1651	3.2054	neg	M+Cl	C17H29NO7	0	54.3	3.48551160684373	-	0.0731284783453	1.7543	1.7068	1.7094	1.6856	1.6885	1.6738	5.9198	5.8102	5.993	5.9323	5.7939	5.6683	1.7422	1.7329	1.9752	2.0965	3.3148	3.4477	1.9017	1.9375	1.8348	1.8041	2.0096	2.005	4.444	4.4971	4.4424
neg_1253	Lymecycline	metab_10234	PW_C008798;HMDB0014401	-	-	583.2357	3.2054	neg	M-H2O-H	C29H38N4O10	0	64.9	-8.74691932635152	992-21-2	0.0103993095557	4.6887	4.6403	4.6429	4.6186	4.6215	4.6065	4.6406	4.6586	4.6578	4.7693	5.1024	4.6926	5.8192	5.3991	4.9127	5.0351	5.5469	5.3722	6.8141	6.7224	6.1886	5.8422	6.9611	6.9553	6.1218	6.1135	6.1209
neg_1254	2,3-dihydroxy-3-methylvalerate	metab_10235	HMDB0304038	-	C04104	147.0655	3.2132	neg	M-H	C6H12O4	0	30.6	-5.468406599293259	-	0.0069508191035	5.9166	5.7141	5.7557	5.5746	5.543	5.4646	6.5279	6.5333	6.4779	6.4758	6.5815	6.5561	6.0239	5.9864	5.6745	5.8702	6.1641	6.2177	7.1096	7.0841	6.8076	6.7257	7.1323	7.1242	6.5651	6.5612	6.5671
neg_1262	LysoPE(0:0/14:1(9Z))	metab_10243	HMDB0011471	-	-	444.2105	3.221	neg	M+Na-2H	C19H38NO7P	0	40.2	-6.40759984267653	-	0.0322607941629	0.6336	0.5969	0.5989	0.5808	0.583	0.572	0.5972	0.6107	0.6101	0.6065	0.6267	0.6366	5.8986	5.8068	4.6094	0.9206	6.1216	6.2247	4.9796	4.9006	3.8189	3.8211	6.3882	6.4136	5.4948	5.5166	5.5213
neg_1267	19-Epischolaricine	metab_10248	HMDB0244830	-	-	757.3473	3.2367	neg	2M+FA-H	C20H24N2O4	0	44.7	2.59299688004812	-	0.0592669317167	4.4225	4.3741	4.3767	4.3524	4.3553	4.3403	6.0908	5.9935	6.2272	6.1734	5.9067	5.8454	4.4101	4.4006	4.6465	4.7689	4.3338	4.3157	4.572	4.6083	4.9503	4.473	4.6811	4.6766	5.9988	5.9539	5.9998
neg_1268	Quinoside A	metab_10249	HMDB0040808	-	-	544.2733	3.2445	neg	M-2H	C53H86O23	0	42.2	4.70097649690379	123597-11-5	0.00942316357391	5.8416	5.7457	5.8987	5.7854	5.844	5.8884	6.9957	6.9464	6.9906	6.9287	6.8953	6.8452	5.5925	5.4044	5.0378	5.2397	4.834	4.8419	5.5527	5.5179	5.689	5.8448	3.4162	3.4116	6.7037	6.6956	6.7
neg_1269	Phorbol-12,13-dibutyrate	metab_10250	HMDB0246702	-	C03634	549.2678	3.2445	neg	M+FA-H	C28H40O8	0	67.6	-5.40368078057129	37558-16-0	0.0220921754713	4.1971	4.1488	4.1514	4.1271	4.13	4.115	6.7295	6.6904	6.6759	6.6066	6.6792	6.6627	4.1848	4.1753	4.4211	4.5435	4.1084	4.4586	4.3467	4.383	4.2789	4.2477	4.6833	4.8941	6.4023	6.384	6.3885
neg_1272	PG(5-iso PGF2VI/i-12:0)	metab_10253	HMDB0271094	-	-	773.359	3.2445	neg	M+K-2H	C36H65O13P	0	67.4	-7.9600479114734	-	0.0435487310317	3.7387	3.6903	3.693	3.6687	3.6716	3.6566	3.6907	3.7087	3.7079	3.7032	3.7298	3.7426	7.4768	7.4276	3.9627	4.0851	6.8005	6.8499	6.7692	6.7388	6.964	6.9676	6.3726	6.374	6.5059	6.4716	6.4759
neg_1278	15-Keto-prostaglandin E2	metab_10258	LMFA03010030;HMDB0003175;HMDB0303977	-	C04707	395.2046	3.2601	neg	M+FA-H	C20H30O5	0	58.6	-8.30075111273463	26441-05-4	0.015993962498	4.7295	4.7814	4.9294	4.4428	4.6968	4.7349	5.1087	4.952	5.0187	5.0608	5.8698	5.8801	4.5005	4.4911	4.7369	4.8593	4.4242	4.4061	6.1511	6.1239	6.0391	6.0417	5.9356	6.0084	5.7708	5.7572	5.7615
neg_1280	Ile-Ile-Ala-Glu-Lys	metab_10261	HMDB0253397	-	-	607.3209	3.2601	neg	M+Cl	C26H48N6O8	0	64.9	-3.30031697068283	-	0.0120276527613	5.7247	5.6737	5.7145	5.617	5.6792	5.7687	8.0685	8.009	8.0469	7.9974	8.0502	8.0236	4.9825	4.2959	4.5417	4.6641	4.4306	4.9637	5.9388	5.9458	5.3118	5.4202	5.7352	5.7592	7.7541	7.7437	7.748
neg_1284	Convalloside	metab_10264	HMDB0034195	-	C19986	733.3011	3.2679	neg	M+Na-2H	C35H52O15	0	72.7	-5.85239928628662	13473-51-3	0.0400940918429	6.2698	6.2214	6.2241	6.1998	6.2027	6.1877	6.2218	6.2397	6.2389	6.2342	6.2609	6.2737	6.6919	6.6634	6.4938	6.6162	6.4987	6.5965	7.0991	7.1034	6.7577	6.7726	6.8779	6.8497	6.3679	6.3361	6.3405
neg_1286	Aconitinum	metab_10266	HMDB0247962	-	-	644.3083	3.2757	neg	M-H	C34H47NO11	0	67	1.07053797685938	-	0.0176902838878	5.6103	4.3815	5.6575	5.1424	5.23	4.8846	6.5585	6.4973	6.7346	6.6694	6.4109	6.3639	6.7315	6.6344	4.6539	4.7763	5.992	6.0936	6.6001	6.581	6.5998	6.6859	5.4679	5.7637	6.3919	6.3789	6.3926
neg_1289	1-Oleoyl-2-{6-[(7-nitro-2-1,3-benzoxadiazol-4-yl)amino]hexanoyl}-sn-glycero-3-phospho-L-serine	metab_10269	HMDB0255478	-	-	780.3649	3.2835	neg	M-H2O-H	C36H58N5O13P	0	70.2	7.3564781585866	-	0.00701937122272	4.1117	4.0634	4.066	4.0417	4.0446	4.0296	4.0637	4.0817	4.0809	4.0762	4.1028	4.1157	6.0474	5.9518	4.3357	4.4581	4.023	4.8152	7.0203	7.0405	6.9067	6.915	7.1872	7.1428	6.4997	6.4947	6.5002
neg_1291	N(6)-6(R,S)-lipoyl-L-lysine	metab_10272	HMDB0255285	-	-	315.1197	3.2912	neg	M-H2O-H	C14H26N2O3S2	0	73.2	-2.6875888311570297	-	0.0267925696992	4.8232	4.7748	4.7775	4.7532	4.7561	4.7411	4.7752	4.7932	4.7924	4.7877	4.8143	4.8271	4.8109	4.8014	5.0472	5.1696	4.7345	4.7164	5.7646	5.762	5.9784	5.9135	5.634	5.678	4.9115	4.8897	4.8939
neg_1293	(2Z)-2-Morpholin-4-yliminoacetonitrile	metab_10274	HMDB0258300	-	-	416.2151	3.2912	neg	3M-H	C6H9N3O	0	33.7	-3.21964314993658	-	0.0201987919875	1.9587	2.6125	1.6962	1.6031	2.086	1.2223	6.0159	5.9086	5.9198	5.9093	5.9789	5.9735	4.1246	1.2792	1.515	1.6342	4.9535	5.2194	5.1572	5.2607	3.179	3.0557	6.8441	6.8188	5.6391	5.6222	5.6266
neg_1301	2-(4-Amino-1-isopropyl-1H-pyrazolo[3,4-d]pyrimidin-3-yl)-1H-indol-5-ol	metab_10282	HMDB0256714	-	-	615.2741	3.2991	neg	2M-H	C16H16N6O	0	51.8	6.9284912976286686	-	0.0111027006826	5.8992	5.8508	5.8534	5.8291	5.832	5.817	5.8511	5.8691	5.8683	5.8636	5.8902	5.9031	5.9499	5.9414	6.1232	6.2456	7.2483	7.3032	6.7044	6.7314	5.9809	6.0051	6.4513	6.4494	6.3158	6.3062	6.3106
neg_1304	Virginiamycin	metab_10284	HMDB0030520	-	C11269	858.3165	3.2991	neg	M+Cl	C43H49N7O10	0	63.3	-8.477264976121429	11006-76-1	0.0193342451195	5.3202	5.2718	5.2745	5.2501	5.2531	5.2381	5.2722	5.2901	5.2893	5.2846	5.3113	5.3241	5.3078	5.2984	5.5442	5.6666	6.4718	6.4316	6.6082	6.6726	5.402	5.6751	6.2469	6.223	5.7121	5.7164	5.7282
neg_1307	Humilixanthin	metab_10287	HMDB0039123	-	C08548	325.107	3.3069	neg	M-H	C14H18N2O7	0	32.3	8.73614886543731	111534-70-4	0.0842161072527	3.8151	3.7667	3.7694	3.7451	3.748	3.733	5.5694	5.5158	5.5982	5.6371	5.5906	5.5627	3.8027	3.7933	4.0391	4.1615	3.7264	3.7083	5.2327	4.8851	4.3003	3.8657	4.0738	4.3344	4.6958	4.6307	4.6374
neg_1309	Gabazine	metab_10289	HMDB0252568	-	C13796	633.2732	3.3069	neg	2M+Hac-H	C15H17N3O3	0	65.9	9.368918530270589	-	0.0230794052159	3.5463	3.4979	3.5006	3.4762	3.4792	3.4642	6.06	6.0517	6.0349	6.0406	6.1252	6.1496	3.5339	3.5245	3.7702	3.8926	4.7902	4.8235	3.6958	3.8819	3.7806	3.8049	3.8049	3.8003	5.7044	5.6872	5.7049
neg_1313	Neuromedin B (1-3)	metab_10293	HMDB0013016	-	-	301.1516	3.3147	neg	M-H	C12H22N4O5	0	62.6	-0.558646711875707	-	0.00877210507849	3.8931	3.8447	3.8474	3.8231	3.826	3.811	4.9644	4.9775	4.9002	4.8942	5.1269	5.1603	3.8808	3.8713	4.1171	4.2395	5.8709	5.9292	5.9917	5.9701	3.9749	3.9437	6.496	6.4797	5.679	5.6726	5.6795
neg_1317	PS(20:5(5Z,8Z,11Z,14Z,17Z)/18:2(10E,12Z)+=O(9))	metab_10297	HMDB0282823	-	-	854.4379	3.3147	neg	M+Cl	C44H70NO11P	0	84.9	-0.17017830819983	-	0.0802199643096	5.0862	5.0378	5.0405	5.0162	5.0191	5.0041	6.2031	6.1981	6.2033	6.2473	6.1625	6.2204	5.0739	5.0644	5.3102	5.4326	4.9975	4.9794	5.2358	5.2721	5.168	5.1368	5.3449	5.3403	5.1605	5.1525	5.2152
neg_1319	(3S)-3-[[(2S)-2-[[(2S)-2-Amino-3-methylbutanoyl]amino]propanoyl]-phenylmethoxycarbonylamino]-6-fluoro-4,5-dioxohexanoic acid	metab_10299	HMDB0257943	-	-	462.1662	3.3226	neg	M-H2O-H	C22H28FN3O8	0	76.3	-4.22195050202696	-	0.00265385870763	2.5894	2.7037	2.5438	2.5195	2.5224	2.5075	6.0172	5.9904	5.847	5.745	6.202	6.1718	4.4776	4.2304	2.8129	2.9352	3.2126	2.4829	5.511	5.4927	5.2827	5.0722	4.8064	4.8101	5.698	5.6987	5.7003
neg_1320	Withaperuvin F	metab_10301	HMDB0034400	-	-	537.2295	3.3226	neg	M+Cl	C28H38O8	0	64.1	6.73635215431327	-	0.01188913052	4.1256	4.5668	4.2868	4.0555	4.6734	4.0435	5.0971	5.2041	5.2591	5.3324	5.3891	5.5124	5.688	5.9699	4.3496	4.472	5.8	5.9676	6.626	6.5554	6.1375	5.9773	7.1876	7.1922	6.2786	6.2733	6.2837
neg_1321	Thienorphine	metab_10302	HMDB0258989	-	-	556.2277	3.3226	neg	M+Cl	C31H39NO4S	0	53	-3.13818090445354	-	0.119182020634	2.5436	2.4954	2.498	2.4738	2.4767	2.4617	2.4957	3.6109	2.5128	2.8293	3.8102	3.3731	4.8514	4.5513	2.7671	2.8893	2.4552	3.5327	5.0826	5.1305	4.7583	5.0381	6.5908	6.6205	5.3046	5.2121	5.306
neg_1322	Hydroxydestruxin B	metab_10303	HMDB0040135	-	-	646.3237	3.3226	neg	M+K-2H	C30H51N5O8	0	65.6	2.23934346540586	-	0.0370221250626	4.1892	4.1408	4.1435	4.1191	4.1221	4.1071	4.1412	4.1591	4.6833	4.8271	4.1803	4.1931	4.1768	4.1674	4.4132	4.5356	4.1005	4.0824	5.1003	5.1936	4.271	4.5285	6.5118	6.5081	5.5712	5.5415	5.5464
neg_1323	Kynostatin 227	metab_10304	HMDB0253838	-	-	730.2525	3.3226	neg	M+Cl	C35H45N5O6S2	0	72.5	2.77498209944547	-	0.0477001263486	4.7892	5.812	5.2243	5.7987	5.7876	5.818	2.78	2.7979	2.7971	2.7924	2.819	2.8318	4.5311	2.8061	5.6065	4.8118	2.7393	2.7213	6.6663	6.6827	5.6077	5.562	6.7433	6.7631	6.0054	6.0017	6.0389
neg_1335	Saxitoxin	metab_10315	HMDB0029368	-	C13757	280.1148	3.3382	neg	M-H2O-H	C10H17N7O4	0	36.2	-5.3545010453784005	35523-89-8	0.0212811952845	4.2448	4.2704	3.4838	4.2068	3.4023	4.077	5.4069	5.1603	5.5903	5.3747	5.2935	5.1411	3.953	3.7423	3.6933	4.1984	3.4601	3.9506	5.8189	5.7107	4.4619	3.5928	5.646	5.7007	5.4893	5.4853	5.5028
neg_1338	Bursin	metab_10318	HMDB0249447	-	-	360.1775	3.3382	neg	M+Na-2H	C14H25N7O3	0	44.2	2.7449794209394	-	0.00348100629623	3.8879	3.8395	3.8421	3.8178	3.8207	3.8058	6.3862	6.3736	6.2598	6.2401	6.5157	6.508	3.8755	3.8661	4.1119	4.2343	3.7992	4.2823	6.7683	6.7452	6.1513	6.1105	6.8505	6.8575	6.409	6.4067	6.4096
neg_1339	6-(2-Hydroxyethoxy)-6-oxohexanoic acid	metab_10319	HMDB0061681	-	-	379.1625	3.3382	neg	2M-H	C8H14O5	0	35.1	3.90758966040272	-	0.0146818191194	3.6794	3.6032	4.0211	2.8232	3.4436	3.6003	6.3979	6.3878	6.3912	6.36	6.4695	6.501	3.3091	3.2971	2.73	2.8522	5.6136	5.645	5.8918	5.8172	4.9647	4.9175	6.0092	6.0145	6.2675	6.2636	6.2761
neg_1340	Dexamethasone	metab_10321	HMDB0015364	-	C15643	427.1722	3.3382	neg	M+Cl	C22H29FO5	0	73.5	7.34282712211619	50-02-2	0.0106201047161	0.7132	0.6746	0.6767	0.6576	0.6599	0.6482	5.7936	5.7326	5.8883	5.9431	5.6122	5.6778	5.0736	5.1365	0.902	1.0108	0.6431	0.6292	5.329	5.0982	0.7803	4.3578	7.4717	7.4714	6.4627	6.4675	6.4719
neg_1348	Desacetoxyvindoline	metab_10328	HMDB0304331	-	C02673	433.1937	3.3538	neg	M+Cl	C23H30N2O4	0	45.1	9.38196081414135	-	0.0136723643379	2.601	2.5528	3.8065	2.5312	2.5341	2.5192	6.2533	6.0647	6.6114	6.3943	6.2583	6.1067	4.5543	4.7806	2.8246	2.9469	5.0728	5.086	6.8636	6.8686	6.3056	6.2584	7.3484	7.3388	6.636	6.6431	6.6478
neg_1351	Asparaginyl-Leucine	metab_10332	HMDB0028735	-	-	244.1301	3.3617	neg	M-H	C10H19N3O4	0	71.7	-0.8662817697741421	-	0.0107157574406	3.6851	3.7774	4.004	3.6151	4.3758	4.3393	6.9409	6.8691	6.9583	6.9157	6.8376	6.8079	5.1514	5.2139	3.9091	4.0315	5.8507	5.9267	6.7929	6.787	6.3262	6.2759	6.4677	6.4498	6.7278	6.7208	6.7191
neg_1354	Leu Glu Gln Asp	metab_10335	-	-	-	502.2154	3.3617	neg	M-H	C20H33N5O10	61.4	0	-0.0731746158831156	-	0.0139968199934	6.0145	6.0218	6.1247	5.8572	6.008	6.1324	6.8076	6.7806	6.7815	6.7811	6.8231	6.8153	4.4082	3.9883	4.2341	4.3565	4.454	4.7749	7.3208	7.3069	7.16	7.0975	7.2076	7.1615	6.9084	6.9098	6.9195
neg_1356	Hydroxysintaxanthin 5,6-epoxide	metab_10337	HMDB0039086	-	-	983.6373	3.3617	neg	2M+Hac-H	C31H42O3	0	79.6	-3.60477307164855	-	0.011567510943	6.5158	6.4674	6.4701	6.4458	6.4487	6.4337	6.8278	6.9068	6.8239	6.8963	6.8118	6.7395	6.5035	6.494	6.7398	6.8622	6.4271	6.409	6.6654	6.7017	6.5976	6.5664	6.7745	6.7699	6.5965	6.5927	6.5865
neg_1358	((4-(4-Amidinophenoxy)butanoyl)aspartyl)valine	metab_10339	HMDB0242231	-	-	481.1937	3.3695	neg	M+FA-H	C20H28N4O7	0	64.1	-0.6962928586312729	-	0.00476049949113	4.0712	4.4827	4.708	4.1325	4.0041	4.5183	7.4454	7.454	7.4336	7.4319	7.3984	7.3787	5.2454	5.2338	4.2952	4.4176	3.9825	3.9644	6.675	6.6668	6.4133	6.3805	6.4294	6.3964	7.2319	7.2286	7.2324
neg_136	Threonyllysine	metab_10341	HMDB0029066	-	-	246.1457	0.7565	neg	M-H, M+Cl	C10H21N3O4	0	39.5	-0.964966706864064	23161-31-1	0.0118091806575	3.4382	3.3898	3.3925	3.3682	3.3711	3.3561	4.1257	3.4081	3.4073	3.4026	3.5167	3.4421	4.6834	4.8159	3.6621	3.7845	4.0437	3.8463	5.9092	5.9469	5.0613	4.9713	6.5816	6.5502	5.245	5.2348	5.2393
neg_1371	Val Ile Asp Lys	metab_10353	-	-	-	472.2773	3.3851	neg	M-H	C21H39N5O7	67.9	0	-0.813278736937567	-	0.0238245057121	5.9408	5.8924	5.895	5.8707	5.8736	5.8586	5.8927	5.9107	5.9099	5.9052	5.9318	5.9447	6.6301	6.5835	6.1648	6.2872	5.852	5.9099	6.492	6.5018	6.7285	6.7324	6.6908	6.6954	6.0333	6.0294	6.0488
neg_1373	PIP(20:5(5Z,8Z,11Z,14Z,16E)-OH(18R)/16:2(9Z,12Z))	metab_10355	HMDB0278684	-	-	929.422	3.3851	neg	M-H2O-H	C45H74O17P2	0	95.1	-0.319192447461413	-	0.153296008443	4.3803	4.3319	4.3346	4.3102	4.3132	4.2982	4.3323	4.3502	4.3494	4.3447	4.3714	4.3842	6.5932	6.579	4.6043	4.7267	5.6816	5.6215	6.4731	6.5746	5.9998	6.1519	6.2192	6.2462	5.7439	5.6341	5.6318
neg_1393	3-Ketopetromyzonol sulfate	metab_10374	HMDB0259539	-	-	453.2352	3.4086	neg	M-H2O-H	C24H40O7S	0	38.7	7.62090148903557	-	0.053793720196	1.2835	4.5204	1.2403	4.4269	1.2201	4.4458	5.0319	4.9164	4.4243	5.1145	4.4592	4.4794	5.337	5.1817	1.4983	1.6173	1.1999	1.183	5.8136	5.7549	2.9881	1.3316	6.261	6.2439	5.2201	5.265	5.2556
neg_1397	1-Deoxy-1-morpholino-D-fructose	metab_10378	HMDB0243858	-	-	497.2362	3.4163	neg	2M-H	C10H19NO6	0	65.2	2.02562543140229	-	0.00480080105825	4.1882	4.1399	4.1425	4.1182	4.1211	4.1061	6.6768	6.6509	6.5883	6.5896	6.6844	6.7068	4.7675	4.9085	4.4122	4.5346	4.0995	4.0815	5.2986	5.1656	4.7774	4.2388	4.4469	4.8206	6.4081	6.4119	6.4086
neg_1401	Tetragastrin	metab_10383	HMDB0005775	-	-	577.2251	3.424	neg	M-H2O-H	C29H36N6O6S	0	42.3	2.05799833200704	1947-37-1	0.0112722373791	4.7725	4.7241	4.7268	4.7025	4.7054	4.6904	6.0526	6.2197	6.0352	6.1018	5.9278	6.0781	5.16	5.0134	4.9965	5.1189	6.1284	6.0197	6.3306	6.3907	6.2114	6.2119	5.0312	5.0266	6.458	6.4482	6.4526
neg_1407	Leukotriene-D4	metab_10388	HMDB0304408	-	-	476.236	3.4319	neg	M-H2O-H	C25H39N2O6S-	0	68.5	1.8546782063058704	-	0.0190426513294	3.846	3.7976	3.8003	3.776	3.7789	4.8486	5.8376	5.7721	5.7221	5.7501	5.7954	5.7948	5.9217	5.9153	4.2194	4.1924	6.8593	6.9545	5.9087	5.8718	6.1218	6.0536	5.5822	5.6009	5.9557	5.9675	5.9717
neg_1414	Osmaronin	metab_10395	HMDB0032769	-	-	563.2094	3.4397	neg	2M+FA-H	C11H17NO6	0	45.3	0.00516985033453741	160551-60-0	0.00977758812987	3.9651	4.7906	4.296	4.6658	4.3496	4.8714	3.8059	3.8239	3.8231	3.8184	3.845	3.8579	5.4863	5.4796	4.9376	4.2003	3.7653	3.7472	6.273	6.3295	6.2167	6.2215	4.4907	4.108	5.8933	5.8895	5.8979
neg_1416	Ala-Leu	metab_10397	HMDB0251509;HMDB0028691	-	-	201.1239	3.4475	neg	M-H	C9H18N2O3	96.4	0	-2.67807027134518	3303-34-2	0.00941855350762	4.3013	4.2529	4.2555	4.2312	4.2341	4.2192	5.3033	5.2057	5.2977	5.3139	5.3135	5.3024	4.2889	4.5986	4.5253	4.6477	5.734	5.7817	6.3412	6.3356	5.4968	5.3862	6.7002	6.6864	6.0402	6.0321	6.0365
neg_1420	N-Docosahexaenoyl Aspartic acid	metab_10402	HMDB0242010	-	-	478.2404	3.4475	neg	M+Cl	C26H37NO5	0	61.2	8.55003178119391	-	0.0192066942057	4.8641	4.8158	4.8184	4.7941	4.797	4.782	6.6769	6.5937	6.9118	6.914	6.4465	6.5164	4.8518	4.8423	5.0882	5.2106	5.1689	5.2981	6.1985	6.0868	5.3257	4.9147	6.9935	6.9563	6.5117	6.5235	6.5279
neg_1421	Sagopilone	metab_10403	HMDB0257445	-	-	524.247	3.4475	neg	M-H2O-H	C30H41NO6S	0	84.6	-1.22229850553295	-	0.0121654833269	6.8858	6.8336	6.8788	6.7806	6.7439	6.8327	6.8939	6.8604	6.7762	6.7818	7.0082	7.0603	5.9976	5.9932	4.4397	4.5621	4.127	4.1089	6.8438	6.8658	6.8941	6.8542	6.925	6.9669	6.8699	6.8793	6.8705
neg_1422	(4S,5E)-4-Hydroxy-6-[(1S,2R,5S)-5-hydroxy-3-oxo-2-[(2Z,5Z,8Z)-undeca-2,5,8-trien-1-yl]cyclopentyl]hex-5-enoylcarnitine	metab_10404	HMDB0241894	-	-	556.2733	3.4475	neg	M+K-2H	C29H45NO7	0	78.6	9.76718520184658	-	0.00247838267838	6.9133	6.8847	6.9003	6.8214	6.8159	6.9	7.2249	7.2038	7.184	7.1853	7.195	7.2614	1.437	1.4279	1.6666	1.7867	5.6783	5.6709	6.2725	6.3039	4.7124	4.891	6.0704	6.1169	7.0349	7.037	7.0355
neg_1428	Glycyl-leucine	metab_10407	HMDB0000759;MJDBOTE0000578	-	C02155	187.1082	3.4631	neg	M-H	C8H16N2O3	92.7	0	-3.14526535487616	869-19-2	0.00524742731104	4.4354	3.9701	4.1177	3.9201	3.8823	4.1233	6.3165	6.2826	6.3427	6.335	6.2791	6.2633	5.5891	5.5937	4.1734	4.2958	5.4074	5.4721	6.6827	6.6753	6.2192	6.1478	6.6964	6.689	6.3513	6.3474	6.3473
neg_1438	Glutarate semialdehyde	metab_10417	HMDB0012233	-	C03273	115.0392	3.4786	neg	M-H	C5H8O3	0	41.4	-7.881206819906581	5746-02-1	0.00886443650074	6.5165	6.3883	6.4795	6.4149	6.4619	6.3949	5.6375	5.6387	5.5521	5.5962	5.5172	5.5715	6.4827	6.3463	6.6047	6.546	6.6113	6.5252	6.6283	6.6484	7.0893	7.1444	6.4976	6.5122	6.359	6.3545	6.3621
neg_1440	Dodeca-7,10-dienedioylcarnitine	metab_10420	HMDB0241261	-	-	406.1619	3.4786	neg	M+K-2H	C19H31NO6	0	39.2	-4.90766218019736	-	0.00966125445038	5.3087	5.2603	5.263	5.2386	5.2415	5.2266	5.5326	5.5583	5.2998	5.2731	6.0563	6.1121	6.5806	6.5634	5.5327	5.6551	7.1685	7.1808	6.5606	6.5612	6.3043	6.2367	6.4956	6.4687	6.3662	6.3736	6.3667
neg_1451	N-(2-Hydroxyethyl)nicotinamide	metab_10428	HMDB0254988	-	-	391.1656	3.4941	neg	2M+Hac-H	C8H10N2O2	0	47.4	9.983141161342221	-	0.00888345422747	4.6423	4.5939	4.5965	4.5722	4.5751	4.5602	4.5943	4.6122	4.6114	4.6067	4.6334	4.6462	4.6299	4.6592	4.8663	4.9887	6.1581	6.2042	5.9952	5.9533	6.1468	6.158	6.1847	6.1269	5.5541	5.553	5.5469
neg_1455	10H-Pyrido(3,2-b)(1,4)benzothiazine, 10-(2-morpholinoethyl)-	metab_10430	HMDB0250728	-	-	625.2479	3.4941	neg	2M-H	C17H19N3OS	0	37.9	8.6308024638234	-	0.00608845661805	4.0235	3.9751	3.9778	4.498	3.9564	4.4892	4.5428	4.5038	4.0084	4.0763	4.0146	4.6642	6.1511	6.2071	4.2475	4.3699	4.0559	4.1846	6.5114	6.5446	6.3422	6.342	6.8038	6.767	6.0108	6.0111	6.0155
neg_1464	Evobioside	metab_10440	HMDB0038020	-	-	681.3463	3.5019	neg	M-H	C35H54O13	0	55.1	-4.14897614444745	79435-42-0	0.0233938703327	3.8189	3.7705	3.7731	3.7488	3.7517	3.7368	6.2041	6.171	6.3029	6.2229	5.8432	5.9645	3.8065	3.7971	4.0428	4.1652	3.7302	3.7121	3.9684	4.0047	3.9006	3.8694	4.0775	4.0729	5.1993	5.1817	5.1995
neg_1469	Tryptophyl-Aspartate	metab_10445	HMDB0029079	-	-	318.1093	3.5176	neg	M-H	C15H17N3O5	0	67	-0.741995417256645	-	0.00291217250434	4.0125	3.9641	3.9667	3.9424	3.9453	3.9304	3.9644	4.4452	3.9816	3.9769	4.0035	4.0164	4.0001	3.9907	4.2365	4.3589	3.9238	3.9057	6.4776	6.4897	4.8252	4.8234	7.0267	7.0199	6.1622	6.1646	6.1627
neg_1472	Cholylglutamic acid	metab_10447	HMDB0242384	-	-	572.3044	3.5176	neg	M+Cl	C29H47NO8	0	63.4	8.989825598173631	-	0.0123314807379	2.3798	2.3316	2.3343	2.3101	2.313	2.2981	5.5041	5.428	5.3315	5.1643	5.6702	5.6366	5.212	5.1975	2.6031	2.7252	2.2915	2.4294	6.2421	6.2029	6.059	5.9859	6.6721	6.6396	5.8941	5.885	5.8946
neg_148	Prolyl-Alanine	metab_10454	HMDB0029010	-	-	231.0983	1.0842	neg	M+FA-H, 2M-H	C8H14N2O3	0	55.9	-1.95273043943845	-	0.011449149042	0.3885	0.3605	0.362	0.3484	0.35	0.3418	1.2134	1.3299	0.3705	1.3985	0.8251	1.7299	0.3812	0.3757	0.5343	0.6243	1.6997	0.3285	5.9924	5.9789	5.4068	5.3811	6.8738	6.8788	5.3795	5.3758	5.3696
neg_1480	3-Benzyl-5-(6-carboxyhexyl)-1-(2-cyclohexyl-2-hydroxyethylamino)hydantoin	metab_10455	HMDB0249489	-	-	440.2511	3.5331	neg	M-H2O-H	C25H37N3O5	0	43.5	-9.43012450885616	-	0.0169586790956	4.0046	3.9562	3.9588	3.9345	3.9374	3.9224	6.3488	6.2963	6.2615	6.2211	6.3958	6.419	4.1627	3.9827	4.2285	4.3509	4.1249	3.8978	4.8577	4.5965	4.0863	4.0551	5.9976	6.0283	6.0387	6.0487	6.0531
neg_1484	Ethyl beta-D-glucopyranoside	metab_10459	HMDB0029968	-	-	415.1829	3.5409	neg	2M-H	C8H16O6	0	62	1.8852264360246398	3198-49-0	0.0143003501604	4.1947	4.1463	4.149	4.1246	4.1276	4.1126	4.6671	4.5595	4.4878	4.3652	5.4012	5.1932	5.5356	5.5757	4.4187	4.5411	4.106	4.0879	6.3739	6.3938	4.3669	4.2453	5.1808	5.2493	5.4752	5.4713	5.4834
neg_1485	NPC	metab_10460	HMDB0060499;PW_C040680	-	C16543	517.2144	3.5409	neg	M-H	C28H30N4O6	0	45.7	9.966437944531313	-	0.00671153495539	4.8809	4.8038	4.8216	4.662	4.7643	5.076	7.0809	7.0804	7.0724	7.0512	7.0509	7.0143	6.8839	6.8952	5.6168	5.5659	5.9471	5.988	6.6246	6.6621	6.7803	6.7762	7.2344	7.2645	6.9607	6.9568	6.955
neg_1489	2,5-Dihydroxybenzenesulfonic Acid	metab_10464	HMDB0245498	-	-	188.9857	3.5566	neg	M-H	C6H6O5S	0	76	-3.0520850713724603	-	0.00448898037415	7.4112	7.3075	7.368	7.2448	7.2091	7.2729	4.6191	5.5234	5.4015	5.5463	5.2969	5.6443	5.2922	5.2883	7.3509	7.4487	5.6657	5.3602	5.4775	5.5512	7.0557	6.9826	4.9259	4.9213	6.5911	6.5872	6.5893
neg_1491	5-Megastigmen-7-yne-3,9-diol 9-glucoside	metab_10467	HMDB0032841	-	-	407.1495	3.5566	neg	M+K-2H	C19H30O7	0	77.5	4.63499959271017	62512-26-9	0.0128037951735	3.425	3.3766	3.3793	3.355	3.3579	3.3429	4.5099	4.2148	5.4387	5.3941	3.6105	3.4289	4.363	4.3923	3.6489	3.7713	5.1379	5.1853	4.7036	4.5364	3.9488	3.9248	7.2363	7.2039	6.1842	6.1908	6.1952
neg_1495	D-Digitoxose	metab_10471	HMDB0251279	-	C21045	295.1399	3.5644	neg	2M-H	C6H12O4	0	40.5	0.29425580837035104	-	0.0255984415792	5.6148	5.6358	5.6683	5.4566	5.4144	5.5214	4.2731	4.2911	4.2903	4.2856	4.3122	4.3251	5.2735	5.263	5.6919	5.7412	4.9994	4.8624	5.2744	5.7048	5.412	5.2832	4.6674	4.5753	4.6828	4.6632	4.6825
neg_1496	16, 17-dihydro-16alpha, 17-dihydroxy GA9	metab_10472	HMDB0304025	-	-	394.1617	3.5644	neg	M+FA-H	C19H25O6-	0	52	-4.65867127400632	-	0.00461948057431	4.2887	4.2403	4.2429	4.2186	4.2215	4.2066	7.0075	7.0206	6.9717	6.967	7.1511	7.1471	4.2763	4.6605	4.5127	4.6351	6.1139	6.1506	7.6012	7.5968	6.9094	6.883	7.4329	7.4436	7.1083	7.112	7.1089
neg_1498	11-trans-LTE4	metab_10474	LMFA03020022;HMDB0062286	-	-	484.241	3.5644	neg	M+FA-H	C23H37NO5S	0	39.7	8.17875730190696	-	0.000825999577556	5.9699	5.962	5.9822	5.8507	5.8384	5.9762	7.2833	7.3107	7.2902	7.2837	7.3594	7.3508	5.8281	5.8736	6.0645	6.1869	6.5917	6.6005	6.7284	6.745	6.4763	6.4607	6.2919	6.2558	7.0845	7.0844	7.0851
neg_1500	S-(PGA1)-glutathione	metab_10478	HMDB0013061	-	C11304	688.3159	3.5644	neg	M+FA-H	C30H49N3O10S	0	83.9	5.987740527965291	-	0.00450058119411	6.5839	6.5355	6.5382	6.5138	6.5167	6.5018	6.6561	6.6614	6.5858	6.5483	6.7243	6.674	7.636	7.6587	6.8079	6.9303	7.5403	7.5406	7.9255	7.9691	7.6657	7.6819	7.3083	7.3366	7.367	7.3631	7.3651
neg_1502	Diminazene	metab_10480	HMDB0251412	-	C18388	326.1354	3.5722	neg	M+FA-H	C14H15N7	0	50.6	-5.865177710866411	536-71-0	0.0124270915261	4.192	4.1436	4.1462	4.1219	4.1248	4.1099	5.0756	5.1411	5.0683	4.8683	5.0141	4.9956	4.1796	4.1702	4.416	4.5384	4.1033	4.0852	5.1626	5.1012	4.2737	4.6295	6.8448	6.8581	5.951	5.9471	5.9403
neg_1508	Ergonovine	metab_10486	HMDB0251905;HMDB0015383	-	C07543	974.5351	3.5722	neg	3M-H	C19H23N3O2	0	53.6	5.43946679519611	60-79-7	0.0244564855457	6.2348	6.1864	6.1891	6.1648	6.1677	6.1527	6.6007	6.6221	6.8537	6.7734	6.3934	6.2884	6.2224	6.213	6.4588	6.5812	6.1461	6.128	6.3844	6.4207	6.3166	6.2854	6.4935	6.4889	6.3192	6.3011	6.32
neg_1509	3-Methyl-5-propyl-2-furannonanoic acid	metab_10487	HMDB0094642	-	-	301.1767	3.5801	neg	M+Na-2H	C17H28O3	0	61.6	-6.316695409275909	81516-58-7	0.00903686954511	3.745	3.6966	3.6993	3.6749	3.6779	3.6629	4.6096	4.5381	4.4262	4.3958	4.7447	4.816	3.7326	3.7232	3.969	4.0914	3.6563	3.6382	4.2922	3.9308	3.8268	3.7956	6.6808	6.6728	5.5088	5.5158	5.5093
neg_1510	DG(20:5(5Z,8Z,11Z,14Z,16E)-OH(18R)/0:0/8:0)	metab_10489	HMDB0297186	-	-	539.331	3.5801	neg	M+Na-2H	C31H50O6	0	39.1	-8.52130080626674	-	0.00192594788028	4.2134	4.1651	4.1677	4.1434	4.1463	4.1313	6.3265	6.3542	6.1679	6.1618	6.544	6.5639	4.2011	4.1916	4.4374	4.5598	5.2008	5.188	6.3376	6.3621	5.907	5.8807	5.7968	5.8657	6.3129	6.3141	6.3125
neg_1515	L-Tyrosine ethyl ester	metab_10494	HMDB0253924	-	-	417.1991	3.5879	neg	2M-H	C11H15NO3	0	46.2	-9.65459653114761	-	0.0296668262258	4.1309	4.0121	4.1015	4.0586	3.9934	4.0183	5.7359	5.6278	5.7098	5.6427	5.7213	5.7176	4.0482	4.0387	4.2845	4.4069	3.9718	3.9537	4.88	4.8217	4.7678	4.5505	4.3192	4.7842	5.2668	5.2445	5.2672
neg_1526	Undeca-4,6,8-trienedioylcarnitine	metab_10505	HMDB0241203	-	-	398.1832	3.6035	neg	M+FA-H	C18H27NO6	0	33.5	3.34179483052735	-	0.0202455152054	2.3118	2.732	2.4809	1.9913	1.9942	2.191	2.0131	2.1063	2.4915	2.5896	5.5139	5.5283	2.076	3.8091	2.2832	2.4051	1.9729	1.955	6.2726	6.3244	5.9076	5.8659	5.2878	5.2491	5.473	5.4611	5.4559
neg_1527	2-Methoxy-estradiol-17b 3-glucuronide	metab_10506	HMDB0006765	-	C11131	459.1992	3.6035	neg	M-H2O-H	C25H34O9	0	42.2	-6.82132412848663	-	0.000604507492657	4.5468	2.5733	4.7017	2.5517	2.5546	2.5396	5.5253	5.4799	5.3852	5.2852	5.4856	5.5058	4.295	4.2961	2.8451	2.9674	6.2237	6.185	4.0277	3.9105	2.7032	4.1466	2.8798	4.2865	5.7364	5.7366	5.7369
neg_1530	Alliospiroside A	metab_10510	HMDB0303122	-	-	743.3769	3.6035	neg	M+Cl	C38H60O12	0	56.3	-1.3614806991280601	-	0.0092238030799	4.7341	4.6857	4.6884	4.6641	4.667	4.652	4.6861	4.7041	4.7032	4.6986	4.7252	4.738	7.4913	7.4723	4.9581	5.0805	4.6454	4.6273	6.4638	6.4563	7.7019	7.7879	6.2612	6.3229	6.5917	6.5989	6.5922
neg_1536	Vanillylamine	metab_10515	HMDB0012309	-	C16666	458.2255	3.6113	neg	3M-H	C8H11NO2	0	31	-9.006912882922391	1196-92-5	0.0121026868198	5.1786	5.3056	5.3449	5.1847	5.2373	5.3378	5.0188	5.2142	4.9346	4.9142	5.2432	5.3185	6.0883	6.098	4.2859	4.4083	3.9732	3.9552	4.7478	4.2478	4.691	4.5933	4.3206	4.316	5.2237	5.2298	5.2341
neg_1538	Hemiasterlin	metab_10517	HMDB0253082	-	-	571.346	3.6113	neg	M+FA-H	C30H46N4O4	0	54.7	-7.8007172024129705	-	0.00695028765213	4.1534	4.105	4.1077	4.0834	4.0863	4.0713	4.1054	4.1233	4.1225	4.1179	4.1445	4.5273	6.7943	6.748	4.3774	4.4998	6.3284	6.327	6.1247	6.1708	5.8807	5.9328	4.9942	4.4075	5.7992	5.8047	5.7998
neg_1543	Pelubiprofen	metab_10523	HMDB0256212	-	-	515.2468	3.627	neg	2M-H	C16H18O3	0	49	5.5371323121148395	-	0.0208349179197	3.3357	3.2874	3.29	3.2657	3.2686	3.2537	4.6034	3.3057	3.3049	3.3002	3.3268	4.4159	5.5394	5.5454	3.5597	3.682	4.506	3.6281	6.0663	6.1275	5.1764	5.08	6.8047	6.8348	6.0394	6.0525	6.0568
neg_1548	Ile Leu Asn Asp	metab_10526	-	-	-	472.241	3.6348	neg	M-H	C20H35N5O8	38.7	0	-0.515420552348869	-	0.0037488774316	4.8281	4.7327	4.9151	4.5788	4.7523	4.9928	7.6082	7.6016	7.6397	7.6254	7.493	7.4949	4.9923	5.2356	5.0431	5.1692	7.1322	7.139	7.3904	7.4126	6.7719	6.7446	7.0299	7.0403	7.3772	7.3802	7.3778
neg_1549	3-[(1S,2R,5S)-5-Hydroxy-2-[(1E,3S,5Z,8Z,11Z)-3-hydroxytetradeca-1,5,8,11-tetraen-1-yl]-3-oxocyclopentyl]propanoylcarnitine	metab_10527	HMDB0241816	-	-	556.2733	3.6348	neg	M+K-2H	C29H45NO7	0	72.5	9.79913908826108	-	0.0112523372636	5.1323	5.2225	5.3319	5.3482	5.3441	5.2387	6.1184	6.135	6.0467	6.0471	6.4932	6.4821	3.6764	3.667	3.9128	4.0351	5.6881	5.6737	5.1859	5.3123	3.7706	3.7394	6.2899	6.306	6.1301	6.1293	6.1212
neg_1552	Tyrosol 4-sulfate	metab_10531	HMDB0041785	-	-	217.0172	3.6426	neg	M-H	C8H10O5S	0	35.2	-1.81803298237762	-	0.0254226820852	5.6529	5.6039	5.5987	5.5251	5.3855	5.5444	3.8041	3.822	3.8212	3.8165	3.8432	3.856	5.4481	5.4812	5.6547	5.7236	3.7634	4.1167	5.6747	5.6683	5.4532	5.4324	4.959	4.8023	5.1204	5.1017	5.1214
neg_1554	Cofaryloside	metab_10532	HMDB0035096	-	-	559.2733	3.6503	neg	M+FA-H	C26H42O10	0	63.6	-5.31936930547124	63558-43-0	0.00377388536544	3.343	4.502	5.0543	4.4117	4.2965	4.8517	6.0219	5.9903	5.8806	5.828	6.0761	6.0137	8.0921	8.0689	4.1713	3.6893	6.0268	6.0751	7.2023	7.208	7.8367	7.7939	6.856	6.889	7.0616	7.0647	7.0623
neg_1555	3-Aminopropyl(diethoxymethyl)phosphinic acid	metab_10533	HMDB0249851	-	-	674.3365	3.6503	neg	3M-H	C8H20NO4P	0	45.9	7.05429040168514	-	0.019978004616	4.2915	4.2431	4.2457	4.2214	4.2243	4.2093	7.0889	7.0651	6.9878	6.9569	7.1682	7.1483	5.327	5.3775	4.9259	4.9381	4.2027	4.1847	5.0177	4.8505	4.3732	4.342	4.5501	4.5455	6.6565	6.6688	6.6734
neg_1556	{4-[4-(6-Carbamoyl-3,5-dimethylpyrazin-2-yl)phenyl]cyclohexyl}acetic acid	metab_10534	HMDB0248788	-	-	733.3739	3.6503	neg	2M-H	C21H25N3O3	0	41.1	2.7201950128109402	-	0.00907238090262	4.2771	4.2287	4.2314	4.207	4.6846	4.195	7.3173	7.3205	7.3707	7.356	7.4674	7.4607	5.5984	5.6534	4.5011	4.6235	4.1884	4.2147	6.0994	6.1041	5.1893	5.0623	5.4947	5.5343	7.068	7.0713	7.0758
neg_1558	PE(18:3(9Z,12Z,15Z)/20:5(7Z,9Z,11E,13E,17Z)-3OH(5,6,15))	metab_10535	HMDB0261680	-	-	828.4378	3.6582	neg	M+Na-2H	C43H70NO11P	0	42	-6.800757776512799	-	0.00352215134347	7.3168	7.2955	7.299	7.2388	7.2384	7.2978	7.6133	7.658	7.7172	7.7009	7.537	7.5586	4.3081	4.2986	4.5444	4.6668	6.1937	6.1846	4.47	4.5334	4.4194	4.371	4.5791	4.5745	7.4727	7.4756	7.4732
neg_1565	Ala Gly Leu Val Ser	metab_10543	-	-	-	444.2462	3.6816	neg	M-H	C19H35N5O7	73	0	-0.35893870758536706	-	0.013992004064	5.9959	6.033	6.0878	5.9727	5.891	5.9781	6.5273	6.5042	6.3979	6.3811	6.5146	6.5258	3.9639	3.9544	4.2002	4.3226	4.8751	5.1098	4.8905	4.7696	4.058	4.0268	5.5029	5.4062	6.1604	6.1712	6.1612
neg_1567	Paracetamol sulfate	metab_10545	PW_C040297;HMDB0059911	-	-	230.0125	3.6894	neg	M-H	C8H9NO5S	0	38.2	-1.46147296872679	10066-90-7	0.0223652961154	5.8848	5.8087	5.8514	5.7471	5.6484	5.7876	4.3259	4.3439	4.3431	4.3384	4.365	4.3778	4.575	4.3521	5.6113	5.6969	4.2852	4.2671	4.5235	4.5598	5.304	5.2155	4.6326	4.628	4.528	4.512	4.5296
neg_1569	Paroxetine	metab_10547	HMDB0014853	-	C07415	374.139	3.6894	neg	M+FA-H	C19H20FNO3	0	30.9	-5.83152974640293	61869-08-7	0.00997050981985	5.7056	4.0816	5.6939	5.3849	5.5646	5.2548	6.6685	6.6687	6.6987	6.6645	6.6828	6.623	4.0415	4.0321	4.2779	4.4003	3.9652	3.9471	6.1813	6.1509	5.7932	5.8753	7.2092	7.2292	6.6617	6.6694	6.6622
neg_157	Dihydroxyacetone	metab_10548	HMDB0001882	-	C00184	269.0877	1.1308	neg	M+Na-2H, 3M-H	C3H6O3	53.6	0	-0.41422894102570296	96-26-4	0.00679620308673	7.8036	7.7829	7.7406	7.7048	7.728	7.7117	8.2659	8.2428	8.3335	8.3636	8.2018	8.2062	7.7804	7.6026	7.767	7.807	7.5305	7.5194	8.0513	8.0276	7.7147	7.6844	8.4541	8.457	8.1878	8.1839	8.182
neg_1580	Angiotensin (1-7)	metab_10559	HMDB0248423	-	C15850	943.4641	3.6973	neg	M+FA-H	C41H62N12O11	0	65.8	-0.258913458753996	51833-78-4	0.0061871762935	6.8182	6.8012	6.8128	6.7736	6.7742	6.837	5.5572	5.1812	5.5801	5.6944	5.4788	5.5155	4.6733	4.6638	4.9096	5.032	4.5969	4.5788	5.225	5.4245	4.7674	4.7362	5.6122	5.0468	5.753	5.7579	5.7535
neg_1581	Pro-Ile	metab_10560	HMDB0304810	-	-	227.1397	3.7051	neg	M-H	C11H20N2O3	0	36.4	-1.64632873186274	-	0.0120913440684	6.0172	5.9392	6.0048	5.8714	5.9877	6.0747	7.1366	7.1054	7.1203	7.1045	7.238	7.2185	7.2688	7.2702	5.3691	5.473	6.7671	6.803	8.067	8.0639	7.3274	7.2912	8.0758	8.0829	7.5695	7.5656	7.5591
neg_1585	(2S)-2-Butanol O-[b-D-Apiofuranosyl-(1->6)-b-D-glucopyranoside]	metab_10564	HMDB0041255	-	-	413.1678	3.7051	neg	M+FA-H	C15H28O10	0	75	3.5761951056166805	-	0.0743594695815	4.8385	3.9276	4.8601	4.2501	4.3064	4.6859	5.5626	5.6585	5.5304	5.3626	5.6326	5.6779	3.9636	3.9541	4.1999	4.3223	3.8873	3.8692	6.0114	6.0362	5.491	5.4467	5.6999	5.751	5.6691	5.7231	5.7291
neg_1586	20-Hydroxy-leukotriene E4	metab_10565	LMFA03020025;LMFA03020062;HMDB0012639	-	C03577	500.2361	3.7051	neg	M+FA-H	C23H37NO6S	0	80.4	8.24765743001477	111844-33-8	0.0396249236561	4.2615	4.2131	4.2158	4.1914	4.1944	4.1794	4.803	4.8451	4.2656	4.8312	4.773	4.7494	4.2491	4.2397	4.4855	4.6079	4.1728	4.1547	4.7697	4.9494	5.0344	4.3121	6.2177	6.2368	5.2466	5.241	5.2141
neg_1588	Tamoxifen N-oxide	metab_10567	PW_C040540;HMDB0060513	-	C16545	819.437	3.7051	neg	2M+FA-H	C26H29NO2	0	43.3	-1.04953945790796	75504-34-6	0.0200087737029	5.611	5.5626	5.5653	5.5409	5.5439	5.5289	5.692	5.8262	5.5801	5.6833	5.8266	5.7407	5.5986	5.5892	5.835	5.9574	6.7346	6.6981	5.7606	5.7968	5.6928	5.6616	5.8697	5.8651	5.9452	5.9284	5.9331
neg_1591	Quinmerac	metab_10571	HMDB0257043	-	C18891	255.9919	3.7129	neg	M+Cl	C11H8ClNO2	0	44	-8.18354413710537	90717-03-6	0.0122554466143	6.1487	6.0977	6.0963	6.0098	5.9437	5.9982	3.6544	3.6724	3.6716	3.6669	3.6935	3.7064	3.6901	3.6806	6.1537	6.1733	3.6138	3.5957	3.852	3.8883	5.6094	5.5357	3.9611	3.9565	5.1872	5.1834	5.1939
neg_1593	L-beta-aspartyl-L-threonine	metab_10573	HMDB0011169	-	-	279.0846	3.7129	neg	M+FA-H	C8H14N2O6	0	56.7	5.07958831677934	-	0.00437979710452	3.5106	3.4622	3.4649	3.4406	3.4435	3.7139	5.5159	5.5091	5.6065	5.6036	5.5065	5.5289	5.9014	5.903	3.7346	3.8569	5.7935	5.8771	4.7576	3.6964	3.5924	3.5612	3.7692	3.9922	5.4116	5.4083	5.4082
neg_1596	Deoxypyridinoline	metab_10576	HMDB0000569	-	-	457.1939	3.7129	neg	M+FA-H	C18H28N4O7	0	61.2	-0.360874058056553	83462-55-9	0.00770046617755	3.141	3.0927	3.9571	3.071	3.0739	3.059	5.8315	5.8508	5.6587	5.6785	5.7973	5.8429	3.1287	3.1192	3.3649	3.4873	5.2508	5.1793	5.3734	5.365	3.2228	3.7362	6.366	6.3922	5.8252	5.8273	5.8318
neg_1598	Americine	metab_10578	HMDB0034441	-	C09996	566.2766	3.7129	neg	M+Na-2H	C31H39N5O4	0	30.8	3.1148650820234196	18867-84-0	0.0116236180721	4.7384	4.69	4.6926	4.6683	4.6712	4.6562	5.5689	5.6538	5.825	5.644	5.6578	5.6445	6.8631	6.8481	4.9624	5.0848	6.7998	6.8247	5.8303	5.7743	5.1177	5.1313	5.5261	5.5175	6.0817	6.0726	6.0734
neg_1601	1,7-Dimethyluric Acid	metab_10583	HMDB0011103;PW_C006746	-	C16356	195.0517	3.7207	neg	M-H	C7H8N4O3	97.1	0	-3.61420590962431	33868-03-0	0.00721722773505	7.1033	6.6631	7.0952	6.8185	6.9205	6.7044	6.4386	6.4185	6.526	6.4817	6.4252	6.3865	5.2443	5.2017	5.5962	5.7393	5.1935	5.1413	5.3293	5.2979	5.4449	5.4381	4.7551	4.6169	6.1767	6.1728	6.1705
neg_1602	ALANYL-dl-PHENYLALANINE	metab_10584	-	-	-	235.1086	3.7207	neg	M-H	C12H16N2O3	72.7	0	-1.06697931727988	-	0.0196049150013	5.8674	5.7816	5.8588	5.7279	5.9482	6.0623	7.737	7.705	7.7967	7.8034	7.6441	7.621	5.1389	5.0738	5.3196	5.4421	6.7929	6.8263	6.7313	6.7216	5.7369	5.7161	7.1327	7.1438	7.4044	7.4004	7.388
neg_1604	1-Octanesulfonic acid	metab_10586	HMDB0243978	-	-	387.1883	3.7207	neg	2M-H	C8H18O3S	0	31.8	0.517827052357295	-	0.000606586002696	6.0756	6.0493	6.0547	6.0092	5.9569	6.0556	6.9464	6.9611	6.8529	6.8491	7.0244	7.0039	5.9324	5.9842	5.3091	5.4598	5.9426	5.9399	6.7905	6.7738	6.3776	6.3593	6.586	6.6073	6.8198	6.8202	6.8203
neg_1606	Leu Gln Ile Arg	metab_10588	-	-	-	527.3307	3.7207	neg	M-H	C23H44N8O6	36.2	0	-0.7303439718415171	-	0.0298035721053	4.132	4.815	4.7536	4.6677	4.381	4.2122	5.8841	5.9191	5.7193	5.6889	5.8602	5.8176	4.1671	4.1102	4.356	4.4784	4.0433	4.0252	4.8889	4.6385	4.9667	4.8319	4.9237	4.4681	5.6494	5.6252	5.6299
neg_1610	Pteroside Z	metab_10592	HMDB0032587	-	-	415.172	3.7286	neg	M+Na-2H	C21H30O7	0	60	-4.71269274366203	35943-37-4	0.0258337534026	5.165	5.2581	5.0208	5.29	5.0235	5.2242	5.6215	5.6024	5.726	5.7318	5.3722	5.2255	3.6549	3.6455	5.1493	5.467	3.8261	3.5605	3.8168	4.788	4.3744	4.563	5.4876	5.5084	5.5211	5.5	5.5042
neg_1613	CDP-DG(i-13:0/i-20:0)	metab_10595	HMDB0116183;PW_C076519	-	C00269	1012.5219	3.7286	neg	M+FA-H	C45H83N3O15P2	0	79.8	-6.4163664905619004	-	0.0199196884239	4.1981	4.1497	4.1523	4.128	4.1309	4.1159	6.3193	6.3548	6.1902	6.2215	6.7311	6.7299	4.1857	4.1762	4.422	4.5444	4.1093	4.7191	4.3476	4.3839	4.2798	4.2486	5.4744	5.2809	6.3361	6.3195	6.3237
neg_1614	(S)-alpha-Amino-4-carboxy-3-furanpropanoic acid	metab_10596	HMDB0029414	-	-	180.0282	3.7364	neg	M-H2O-H	C8H9NO5	0	38.3	-9.981319949962641	54836-90-7	0.0514945145712	5.1995	4.6872	5.2487	4.9011	5.0135	4.7573	4.5008	4.3001	4.6263	4.4972	4.4721	4.3544	1.7141	1.7049	1.947	2.0681	1.6394	1.6217	1.8734	1.9092	1.8066	1.7759	1.9813	1.9767	4.0718	4.0674	4.0304
neg_1616	PS(PGJ2/14:1(9Z))	metab_10598	HMDB0280935	-	-	804.4112	3.7364	neg	M+Na-2H	C40H66NO12P	0	61.9	5.4936281207184186	-	0.0474356197192	2.6236	2.5753	2.5779	2.5537	2.5566	2.5416	6.4587	6.4829	6.3583	6.3975	6.6095	6.5717	5.1915	5.2627	2.8471	2.9694	4.5173	4.4828	2.7728	2.809	2.7052	2.674	2.8818	2.8772	6.2238	6.1889	6.1883
neg_1618	PA(TXB2/i-13:0)	metab_10600	HMDB0267458	-	-	757.3672	3.7442	neg	M+K-2H	C36H65O12P	0	51.2	-3.8145811987046496	-	0.0135812059508	4.3236	4.2752	4.2779	4.2535	4.2565	4.2415	4.2756	4.2935	4.2927	4.288	4.3147	4.3275	7.6415	7.6069	4.5476	4.67	6.3053	6.272	5.9811	5.9382	4.4054	4.3742	6.1082	6.1605	6.4475	6.4358	6.4402
neg_1621	Taxine	metab_10604	HMDB0258749	-	-	662.3003	3.752	neg	M+Na-2H	C35H47NO10	0	70.3	8.75628331931786	-	0.00988072054984	4.2634	4.215	4.2176	4.1933	4.1962	4.1812	5.0135	5.4079	5.2544	4.9449	4.2544	4.2673	6.6308	6.6308	4.4874	4.6098	5.7968	5.8683	6.581	6.6045	6.4446	6.472	4.522	4.5174	5.8834	5.8749	5.8793
neg_1625	Caffeic acid ester	metab_10608	HMDB0302344	-	C10484	305.082	3.7597	neg	M+Na-2H	C17H16O4	0	70.3	8.71996712170707	-	0.0437740877036	5.3958	5.3443	5.2343	5.4615	5.4329	5.4216	3.88	3.898	3.8972	3.8925	3.9191	3.932	4.8403	4.8056	5.3541	5.4716	6.1368	6.2429	4.5926	4.6624	4.941	5.1265	5.2175	5.0583	4.5285	4.5201	4.5561
neg_1634	Malvidin 3-rhamnoside	metab_10617	HMDB0303639	-	-	522.138	3.7832	neg	M+FA-H	C23H25O11+	0	44.8	0.17641713321206398	-	0.00622603694276	7.196	6.9037	7.1113	6.8832	6.8673	7.0448	6.0721	6.1608	6.1916	6.2395	6.1183	6.2212	6.6751	7.1379	7.1127	7.2478	6.884	6.5523	6.8194	6.7713	7.2254	7.0448	6.5681	6.5768	6.609	6.6051	6.6038
neg_1638	PS(18:1(12Z)-O(9S,10R)/15:0)	metab_10620	HMDB0281063	-	-	782.4601	3.7832	neg	M+Na-2H	C39H72NO11P	0	77.7	1.5355540942450698	-	0.0406237712534	5.868	5.8196	5.8223	5.7979	5.8009	5.7859	6.3048	6.3164	6.4011	6.3148	6.2755	6.1456	5.8556	5.8462	6.092	6.2144	5.7931	5.9299	6.0176	6.0539	5.9498	5.9186	6.1267	6.1221	5.9666	5.9344	5.9387
neg_1643	Hydralazine pyruvate hydrazone	metab_10626	HMDB0061143	-	-	459.1557	3.791	neg	2M-H	C11H10N4O2	0	37.7	4.91384664114996	67536-13-4	0.0112509502853	4.6652	4.7145	4.666	4.7876	4.3563	4.6685	6.1485	6.1316	5.9006	5.8828	6.164	6.1221	2.4574	2.448	3.6159	2.9454	3.1901	2.3633	4.1713	4.2783	5.3146	5.3504	2.7278	2.7232	5.7098	5.706	5.7157
neg_1645	DG(20:4(8Z,11Z,14Z,17Z)-2OH(5S,6R)/10:0/0:0)	metab_10628	HMDB0294554	-	-	585.373	3.791	neg	M+Na-2H	C33H56O7	0	57.6	-7.58214606299945	-	0.00542331140365	6.2459	6.1349	6.1972	6.1415	6.1736	6.2568	6.4226	6.4759	6.5382	6.5081	6.3422	6.396	6.1709	6.1615	6.4073	6.5297	6.0946	6.0765	6.3329	6.3691	6.2651	6.2339	6.442	6.4374	6.3344	6.3335	6.338
neg_1654	(5E)-7-[3,5-Dihydroxy-2-(3-hydroxyoctyl)cyclopentyl]hept-5-enoylcarnitine	metab_10637	HMDB0241879	-	-	498.3408	3.8066	neg	M-H	C27H49NO7	0	47.9	-5.74272170843184	-	0.0120240029388	6.563	6.4521	6.5253	6.4295	6.4659	6.5234	6.5596	6.5771	6.6656	6.6554	6.5803	6.6181	5.2265	5.217	5.4628	5.5852	5.3017	5.1842	5.5471	5.6646	5.3206	5.2933	5.4975	5.4929	6.5156	6.5248	6.5161
neg_1657	(+/-)-2-Hydroxy-4-(methylthio)butanoic acid	metab_10640	HMDB0037115	-	-	149.0269	3.8144	neg	M-H	C5H10O3S	59.6	0	-5.7083793374596	120-91-2	0.0290533901118	6.2047	5.12	6.156	5.7809	5.9208	5.5925	6.7326	6.7033	6.8214	6.7675	7.2026	7.1073	5.6509	5.6056	5.0874	5.1401	5.5945	5.6383	7.0664	7.0249	7.5366	7.5961	6.6402	6.6602	6.865	6.8611	6.8413
neg_1659	1,2-Dihydroxy-3-keto-5-methylthiopentene	metab_10641	HMDB0012134	-	C15606	207.0328	3.8144	neg	M+FA-H	C6H10O3S	0	31	-2.6245836694639	746507-19-7	0.0120736663434	3.3828	4.0525	3.7002	3.8391	3.7217	3.4417	4.7018	4.7404	4.9012	4.749	3.6694	3.6265	6.2615	6.2642	3.6068	3.7292	4.6603	4.7037	6.0419	6.0588	3.4646	3.4334	3.6415	3.6369	5.2708	5.2619	5.2712
neg_1660	Leukotriene D4	metab_10643	HMDB0003080;LMFA03020006;PW_C001775;HMDB0244369	-	C05951	541.2626	3.8144	neg	M+FA-H	C25H40N2O6S	0	33.1	7.4688091107969	73836-78-9	0.0033790653295	6.0628	5.907	5.9869	5.8503	5.824	5.9842	6.2434	6.2438	6.2865	6.2979	6.367	6.3564	6.7072	6.7148	5.7484	5.7869	6.121	6.0614	7.8329	7.8443	6.6237	6.6077	6.3197	6.3613	6.9534	6.9561	6.9539
neg_1664	N5-Acetyl-N2-gamma-L-glutamyl-L-ornithine	metab_10647	HMDB0039423	-	-	284.125	3.8222	neg	M-H2O-H	C12H21N3O6	0	47.3	-0.49351927825435704	102148-92-5	0.0194504973323	4.4463	4.3979	4.4006	4.3762	4.3791	4.3642	4.3983	4.4162	4.4154	4.4107	4.4374	4.9555	4.4339	4.4245	4.6703	4.7927	4.3576	4.3395	5.3275	5.7652	5.0104	4.4969	6.1486	5.9969	5.3426	5.3546	5.359
neg_1666	Gravacridonetriol glucoside	metab_10649	HMDB0029331	-	-	540.1488	3.8222	neg	M+Na-2H	C25H29NO11	0	46.8	0.17976445022263698	59086-96-3	0.021039231952	7.5512	7.6978	7.5972	7.7668	7.7146	7.6712	5.3205	5.765	5.2349	5.467	4.9236	5.1955	7.027	6.9955	7.842	7.6017	6.85	6.6787	6.2952	6.3837	7.0264	7.1337	5.1912	5.1866	6.4827	6.4651	6.4697
neg_1671	Ibuprofen	metab_10654	HMDB0001925;PW_C001284;MJDBOTE0001402	-	C01588	227.1034	3.83	neg	M+Na-2H	C13H18O2	0	40.8	-9.405368270404	15687-27-1	0.00797884752325	4.7959	4.357	4.7594	4.7065	4.2858	4.5483	5.6953	5.6987	5.5822	5.5743	5.8511	5.8249	6.796	6.7835	5.1346	5.1452	6.0499	6.0536	6.3328	6.3394	5.6987	5.6512	7.0191	7.031	6.4086	6.4047	6.4017
neg_1672	2,5-Dimethoxy-4-propylthiophenethylamine	metab_10655	HMDB0245756	-	-	290.099	3.83	neg	M+Cl	C13H21NO2S	0	42.4	1.2961747980701999	-	0.0218328549269	1.0456	1.0018	2.1615	0.9824	0.985	1.6646	1.0022	1.0184	1.0176	1.0134	1.0375	3.9132	5.9789	5.9765	4.0319	1.5701	4.8235	4.9726	5.2156	5.2428	4.6209	4.593	5.7414	5.7776	5.3269	5.3407	5.3451
neg_1673	2,3-Dinor-TXB1	metab_10656	HMDB0245413;LMFA03030012	-	-	379.1907	3.83	neg	M+K-2H	C19H34O5	0	48.5	4.36849606350525	-	0.00188350810613	3.5763	3.8083	3.4495	3.4252	3.4282	4.1242	6.3216	5.9841	6.244	6.1255	6.549	6.3536	3.4829	3.4735	3.7192	3.8416	5.6232	5.5291	5.9846	5.8022	4.7476	4.7853	6.34	6.3522	5.5639	5.5655	5.5644
neg_1674	Shoyuflavone A	metab_10657	HMDB0034582	-	-	421.0308	3.83	neg	M+Cl	C19H14O9	0	45.4	-6.178493754196018	190712-87-9	0.142531520302	6.0728	5.878	6.0414	5.9687	6.1109	6.0075	4.3568	4.3748	4.374	4.3693	4.3959	4.4088	5.2127	4.8066	6.0757	6.2429	4.4306	4.2981	4.5545	4.5907	5.0704	5.1115	4.6636	4.659	4.5859	4.4711	4.581
neg_1681	Cysteinyl-Isoleucine	metab_10664	HMDB0028778	-	-	215.0856	3.8378	neg	M-H2O-H	C9H18N2O3S	0	47.5	-1.6686220487297498	-	0.0121825996024	1.466	1.4194	1.4219	1.3985	1.4014	1.387	5.1672	5.2152	5.0728	4.9399	5.0166	4.8494	1.4541	1.445	1.684	1.8042	1.3807	1.3633	1.6113	1.6467	1.5452	1.515	5.8745	5.8909	5.1264	5.1228	5.1159
neg_1682	Gamma-Glutamylmethionine	metab_10665	HMDB0034367	-	-	259.076	3.8378	neg	M-H2O-H	C10H18N2O5S	0	44.6	0.874088712653697	17663-87-5	0.00394532682825	5.0487	5.0284	5.135	5.089	5.0836	5.1056	6.751	6.7231	6.6014	6.5699	6.6126	6.5436	5.5159	5.4957	5.0647	5.1513	5.5011	5.5329	5.8301	5.8293	5.3513	5.3997	7.3186	7.3404	6.6917	6.6883	6.6906
neg_1691	Beta-Casomorphin-5	metab_10671	HMDB0249107	-	-	560.2562	3.8456	neg	M-H2O-H	C30H37N5O7	0	62.8	8.2298354535734	-	0.000864561750376	5.7569	6.2391	5.7491	5.9706	5.6865	6.1526	5.0879	4.8882	5.1193	4.6478	5.2179	5.4063	5.8927	5.827	4.9073	5.0297	5.214	5.2707	7.2018	7.2249	6.9142	6.9272	7.5611	7.5621	6.7445	6.7443	6.745
neg_1695	Ferulic acid 4-O-sulfate	metab_10675	HMDB0029200	-	-	273.0074	3.8533	neg	M-H	C10H10O7S	0	36.4	-0.222054647769482	151481-53-7	0.0277255406456	6.1175	5.9521	6.0275	5.8697	5.7827	5.9134	4.1951	4.213	4.2122	4.2075	4.2342	4.247	4.2307	4.2213	5.9636	6.0701	4.1544	4.1363	4.3927	4.4289	5.5704	5.5379	4.5018	4.4972	4.3319	4.3094	4.3138
neg_1704	1-Acetoxy-2-hydroxy-16-heptadecen-4-one	metab_10685	LMFA05000594;HMDB0031006	-	-	347.2186	3.861	neg	M+Na-2H	C19H34O4	0	47	-5.52256310852318	25346-18-3	0.0228769682178	5.0505	5.0021	5.0047	4.9804	4.9833	4.9683	5.6929	5.6793	5.8989	5.8525	5.8723	5.8611	5.0381	5.0286	5.2745	5.3969	4.9617	4.9437	5.3781	5.2363	5.1322	5.101	5.4291	5.5117	5.3674	5.373	5.3536
neg_1706	28-Glucosyl-19(29)-dehydroursolic acid 3-arabinoside	metab_10686	HMDB0038019	-	-	729.4151	3.861	neg	M-H2O-H	C41H64O12	0	55.6	-9.14677579841074	356785-72-3	0.0317382298584	2.3882	2.34	2.3427	2.3185	2.3214	2.3064	6.596	6.548	6.6238	6.5641	6.4885	6.478	4.0551	4.1801	2.6115	2.7336	2.2999	2.2819	4.5805	4.788	3.8035	3.9081	4.9807	5.0465	6.1096	6.1139	6.088
neg_1708	Glutamylleucine	metab_10688	HMDB0028823	-	-	241.1192	3.8689	neg	M-H2O-H	C11H20N2O5	0	32.1	-0.805750338372535	5969-52-8	0.013962395122	3.62	3.5716	3.5743	3.55	3.5529	3.5379	5.2987	5.2073	5.3662	5.3495	5.2116	5.0986	3.6076	3.5982	3.844	3.9664	3.5313	3.5132	3.901	4.085	3.7018	3.6706	4.6083	3.8741	4.9932	4.989	5.0009
neg_1710	2-(3-Carboxy-3-(methylammonio)propyl)-L-histidine	metab_10691	HMDB0011654	-	C04692	601.2994	3.8689	neg	2M+Hac-H	C11H19N4O4+	0	54.9	7.833841545217051	-	0.0191642443874	6.3825	6.3457	6.3774	6.3249	6.2466	6.3463	6.5945	6.6025	6.7207	6.7118	6.6537	6.6136	6.3221	6.3212	4.9525	5.0749	7.5907	7.531	6.4909	6.5129	4.8103	5.0737	6.1669	6.1634	6.8469	6.8614	6.8472
neg_1711	Saponin H	metab_10692	HMDB0035607	-	-	671.3731	3.8689	neg	M+Na-2H	C36H58O10	0	62.6	-7.06579970360183	85202-26-2	0.0360033695129	4.1444	4.5242	4.2696	4.3708	3.5034	4.6172	5.3597	5.2249	5.3274	5.2663	5.0752	5.1046	6.7606	6.7042	3.7945	3.9169	6.6236	6.5158	5.1552	5.2827	5.8033	5.9098	5.4215	4.9597	5.7041	5.6769	5.7045
neg_1712	Resorcinol sulfate	metab_10693	HMDB0304905	-	-	188.9858	3.8767	neg	M-H	C6H6O5S	0	75.6	-2.9740118817537997	-	0.0197438635386	6.266	6.1623	6.2568	6.1606	6.0674	6.1974	6.0568	6.3795	6.1818	6.2284	6.286	6.4049	4.908	5.0479	6.2198	6.281	6.2352	6.2053	5.8122	5.7259	6.3249	6.2381	6.8275	6.8451	6.4609	6.457	6.4444
neg_1715	L-Furosine	metab_10695	HMDB0029390	-	-	507.2458	3.8767	neg	2M-H	C12H18N2O4	0	74.1	-0.5337464285392199	19746-33-9	0.0341797952147	3.4039	3.3555	3.3582	3.3339	3.3368	3.3218	4.91	4.5766	5.0095	4.9398	5.1114	4.3743	6.0098	6.0098	3.6279	3.7502	3.3152	3.2972	5.4825	5.4171	3.4857	3.4545	3.6625	3.6579	5.0071	4.9811	5.007
neg_1716	PS(6 keto-PGF1alpha/22:5(4Z,7Z,10Z,13Z,16Z))	metab_10696	HMDB0283321	-	-	968.5169	3.8767	neg	M+FA-H	C48H78NO14P	0	73.5	2.90149589643686	-	0.0912601247772	3.6539	1.6251	1.6277	1.604	1.6068	1.5922	1.6255	1.643	1.6423	1.6377	1.6637	1.6763	5.903	5.8665	3.6877	2.8424	6.4235	6.2953	1.8193	3.1619	2.8587	1.722	3.5074	3.6668	4.9511	4.8837	4.8845
neg_1720	(1S,2S,4S)-1,8-Epoxy-p-menthane-2,7-diol 2-O-b-D-glucoside	metab_10700	HMDB0034786	-	-	393.1779	3.8922	neg	M+FA-H	C16H28O8	0	58.8	3.6725872036060094	219546-80-2	0.0122661593925	4.0518	4.0034	4.0061	3.9817	3.9847	3.9697	5.6774	5.6281	5.7	5.6207	5.5846	5.5668	4.0394	4.03	4.2758	4.3982	4.4469	3.9551	5.1903	4.946	4.1336	4.1024	5.5731	5.515	5.4454	5.4348	5.4392
neg_1727	1alpha,3beta,22R-Trihydroxyergosta-5,24E-dien-26-oic acid 3-O-b-D-glucoside 26-O-[b-D-glucosyl-(1->2)-6-acetyl-b-D-glucosyl] ester	metab_10705	HMDB0040400	-	-	969.4704	3.9078	neg	M-H2O-H	C48H76O21	0	69.5	0.349925894712967	155510-74-0	0.03563085957	6.0463	5.1689	4.4729	4.4486	4.4515	4.4365	4.4706	4.4885	4.4877	4.4831	4.5097	4.5225	7.9282	7.9105	6.9637	6.3463	5.7875	5.7308	4.7372	4.9331	5.924	6.0112	5.8816	5.9722	6.8168	6.7884	6.7926
neg_1728	1,3,7-Trimethyluric Acid	metab_10706	HMDB0002123;PW_C001428	-	C16361	209.0668	3.9156	neg	M-H	C8H10N4O3	94.7	0	-5.5932547939918695	5415-44-1	0.0472314717381	6.046	5.5982	5.97	5.7294	5.7662	5.6672	4.7842	4.8973	4.8608	5.0537	4.8335	4.5249	4.9835	4.7314	5.1118	5.2421	4.7489	4.6829	4.6764	4.8078	4.7318	4.847	4.679	4.8343	5.0286	5.0247	5.0616
neg_1729	Benzoic acid, 2-[[3-(3,4-dimethoxyphenyl)-1-oxo-2-propenyl]amino]-	metab_10707	HMDB0249020	-	-	372.112	3.9156	neg	M+FA-H	C18H17NO5	0	38	9.53861617055585	-	0.0200519625919	4.7085	4.6601	4.6627	4.6384	4.6413	4.6264	4.9395	4.6784	4.9059	4.892	5.1273	5.0468	4.6961	4.6867	4.9325	5.0549	4.6198	4.6017	5.6938	5.6154	6.3248	6.3136	5.3285	5.4665	4.993	5.0054	5.0099
neg_1733	Phenylacetic Acid	metab_10711	HMDB0000209;PW_C000135	-	C07086	135.0443	3.9234	neg	M-H	C8H8O2	89.8	0	-6.41074416127892	103-82-2	0.00576081259077	5.0458	4.9649	4.9926	4.9726	4.7435	4.8632	5.1331	5.1169	5.3234	5.2766	5.324	5.3425	3.6046	3.8479	3.4165	4.2983	4.0821	3.9843	5.3641	5.3375	5.9029	5.8708	5.0754	5.0267	5.1864	5.1862	5.1906
neg_1735	Crocin 4	metab_10713	HMDB0039122	-	C00744	549.2347	3.9234	neg	M+FA-H	C27H36O9	0	67.8	1.2006622782199	55750-86-2	0.00515030218578	6.4287	5.959	6.3627	6.2029	6.2864	6.2459	7.0191	6.993	7.0007	6.9539	7.031	7.0285	6.1109	6.0321	6.0992	6.2216	5.7865	5.8268	6.5604	6.5877	6.6269	6.5816	6.2613	6.3175	6.8323	6.8284	6.8285
neg_1736	AF Toxin II	metab_10714	HMDB0033504	-	-	647.3044	3.9234	neg	2M-H	C17H24O6	0	34.6	-4.43892309357454	-	0.00706183638456	5.9915	5.9431	5.9458	5.9214	5.9244	5.9094	6.0233	6.0398	6.2957	6.2551	6.0883	5.9954	6.0337	6.0322	6.2155	6.3379	7.4415	7.3632	6.9916	6.9788	7.1329	7.1294	6.3878	6.4015	6.8236	6.819	6.8178
neg_1738	PGP(22:6(4Z,7Z,11E,13Z,15E,19Z)-2OH(10S,17)/18:3(6Z,9Z,12Z))	metab_10716	HMDB0273104	-	-	963.4206	3.9234	neg	M+Cl	C46H74O15P2	0	78.4	0.9251267544935999	-	0.0370732016445	3.7135	3.6651	3.6678	4.5063	4.5625	3.6314	5.4529	5.0078	5.3733	4.7903	3.7046	4.9661	3.7012	3.6917	3.9375	4.0599	3.6248	3.6068	5.4061	5.6412	3.7953	3.7641	7.1114	7.1166	5.9544	5.9248	5.9292
neg_1740	Genipin	metab_10719	HMDB0035830;MJDBOTE0001654	-	C09780	225.0763	3.9312	neg	M-H	C11H14O5	0	53.7	-2.24373230570696	6902-77-8	0.188498154733	3.9941	4.4197	4.6769	4.4489	4.0159	4.1001	3.9188	3.9368	3.936	3.9313	3.9579	3.9708	3.9545	3.945	4.7259	4.5675	3.8782	3.8601	5.9061	5.8701	4.0486	4.4281	4.2255	4.2209	4.6295	4.478	4.6295
neg_1744	Trocimine	metab_10723	HMDB0259289	-	-	328.1513	3.939	neg	M+Na-2H	C17H25NO4	0	35.5	-5.70331444457725	-	0.0261337088038	3.8207	3.7723	3.7749	4.0846	3.7535	3.7386	5.5165	5.5326	5.4252	5.3544	5.5743	5.5375	3.8083	3.7988	4.0446	4.167	3.732	3.7139	5.4042	5.3329	4.2514	3.8712	6.6044	6.6022	5.759	5.7394	5.7595
neg_1746	Cis-Zeatin O-glucoside	metab_10725	HMDB0012203	-	C15546	426.1631	3.939	neg	M+FA-H	C16H23N5O6	0	60.6	0.21616874964116609	71866-93-8	0.0738767460392	2.7788	2.7304	2.7331	2.7088	2.7117	2.6968	3.2994	3.2135	2.9653	2.7433	3.1666	2.8607	2.7664	2.757	3.0025	3.1248	6.3477	6.2591	4.3077	4.3305	3.1252	3.2701	4.0155	3.7401	5.2502	5.2465	5.1916
neg_1750	PA(20:5(7Z,9Z,11E,13E,17Z)-3OH(5,6,15)/18:3(6Z,9Z,12Z))	metab_10729	HMDB0264168	-	-	799.3959	3.939	neg	M+Cl	C41H65O11P	0	57.8	0.0482662384581021	-	0.0194033682209	4.5046	4.4562	4.4589	4.4346	4.4375	4.4225	5.7675	5.6605	5.591	5.6227	6.3425	6.2786	6.7611	6.7407	4.7286	4.851	6.8727	6.7985	6.9631	6.9273	6.7637	6.7601	6.7866	6.7346	6.5913	6.5751	6.5794
neg_1753	11-Deoxycortisol-3-carboxymethyloxime	metab_10730	HMDB0244352	-	-	454.2024	3.9468	neg	M+Cl	C23H33NO6	0	37.6	5.22946907208039	-	0.00243020858313	4.0267	3.9784	3.981	3.9567	3.9596	3.9446	3.9787	3.9967	5.0476	4.9879	4.275	4.0307	4.0144	4.0049	4.2507	4.3731	3.938	3.92	6.3778	6.2857	5.4804	5.5035	6.9452	6.9794	5.9749	5.9734	5.9754
neg_1755	Ectoine	metab_10732	HMDB0240650;MJDBOTE0001351	-	C06231	283.141	3.9546	neg	2M-H	C6H10N2O2	0	68.5	-0.536057660314871	96702-03-3	0.114237098175	3.799	3.7506	3.7532	3.7289	3.7318	3.7169	3.7509	3.7689	3.7681	4.4266	3.79	4.793	3.7866	3.7771	4.0229	4.1453	4.68	3.6922	5.3845	5.9009	5.6677	4.7191	5.7156	5.2731	4.9953	5.0818	5.0868
neg_1757	Cer(d17:1/20:4(7E,9E,11Z,13E)-3OH(5S,6R,15S))	metab_10734	HMDB0289909	-	-	640.4514	3.9546	neg	M+Na-2H	C37H65NO6	0	37.9	-7.162068452556992	-	0.0190799938305	4.2866	4.2382	4.2409	4.2166	4.2195	4.2045	4.2386	4.2566	4.2557	4.2511	4.2777	4.2905	4.2743	4.2648	4.5106	4.633	4.1979	4.1798	5.9678	5.9229	6.4888	6.4735	5.3515	5.3642	5.2129	5.1971	5.2008
neg_1758	((2R,3S)-3-Amino-2-hydroxy-2-(1H-imidazol-4-ylmethyl)-5-methyl)-5-methylhexanoic Acid	metab_10735	HMDB0242228	-	-	286.1407	3.9624	neg	M+FA-H	C11H19N3O3	0	65.3	-0.4771846630144629	-	0.0691676981506	3.9553	3.4957	3.7781	3.6914	3.4769	3.9694	3.496	3.514	3.5132	3.5085	3.5351	3.548	3.5317	3.5223	3.768	3.8904	4.0959	3.696	5.2922	5.6512	5.1815	5.1101	5.9442	5.8898	5.031	4.9781	5.0315
neg_1760	PA(8:0/20:5(7Z,9Z,11E,13E,17Z)-3OH(5,6,15))	metab_10738	HMDB0266657	-	-	667.2707	3.9624	neg	M+K-2H	C31H51O11P	0	47.4	8.260596754314129	-	0.0146177027034	4.1433	4.095	4.0976	4.0733	4.0762	4.0612	5.9184	5.7828	5.8404	5.778	6.0548	5.9485	5.4495	5.5072	4.3673	4.4897	4.0546	4.2095	6.5312	6.5283	5.4836	5.6001	5.8369	5.9662	5.8838	5.8805	5.8715
neg_1765	Phaseic acid	metab_10741	HMDB0302844	-	C09707	605.2564	3.9703	neg	2M+FA-H	C15H20O5	0	49.4	-7.06971275303739	24394-14-7	0.0320951999638	3.3804	3.332	3.3347	3.3104	3.3133	3.2983	3.3324	3.3504	3.3496	3.3449	3.3715	3.3843	3.368	3.3586	3.6043	3.7267	3.375	3.2737	6.3861	6.4239	6.211	6.2384	5.5403	5.4729	5.7786	5.7528	5.7571
neg_1768	Sambutoxin	metab_10744	HMDB0041085	-	-	490.2338	3.9781	neg	M+K-2H	C28H39NO4	0	51.2	-6.04487031808467	160047-56-3	0.0159083374599	4.3966	2.0492	2.0519	2.0278	2.0306	2.0158	6.8098	6.7824	6.7896	6.7593	6.6157	6.5481	7.5301	7.5393	2.3198	2.4417	7.9466	8.0181	7.3714	7.3389	7.45	7.4925	7.5911	7.6214	7.3718	7.381	7.3853
neg_177	Gamma-delta-Dioxovaleric acid	metab_10746	HMDB0013233	-	C02800	129.0184	1.8756	neg	M-H, M+FA-H	C5H6O4	0	61.2	-6.97658374802635	-	0.00851327654067	7.3669	7.2827	7.3266	7.2743	7.27	7.2819	6.6871	6.5985	6.6944	6.6461	6.5161	6.5419	7.1793	7.1647	7.2139	7.2917	7.0781	7.1059	7.0702	7.0342	7.0493	7.0597	7.1357	7.1446	6.9702	6.9662	6.9628
neg_1771	PA(PGJ2/22:2(13Z,16Z))	metab_10748	HMDB0265791	-	-	841.4791	3.9781	neg	M+Cl	C45H75O10P	0	82.5	-0.10688309511031	-	0.0104755549263	6.7449	6.5797	6.6829	6.5358	6.5432	6.5972	6.3566	6.4912	6.4175	6.4368	6.4037	6.4503	6.0701	6.1191	5.1884	5.3108	6.0682	5.821	6.1117	6.1216	6.2148	6.2139	5.2231	5.6506	6.5938	6.5862	6.5944
neg_1778	Metabolite M6	metab_10754	HMDB0061034	-	-	557.2938	3.9937	neg	M+Cl	C30H42N4O4	0	81	7.21514254983607	-	0.0592426317917	3.7768	3.7284	3.7311	3.7067	3.7097	3.6947	3.9419	4.0304	3.8558	3.7412	3.9565	4.013	6.0806	6.1566	4.0008	4.1231	5.4958	5.4422	3.9263	3.9626	3.8586	3.8274	4.0354	4.0308	4.8241	4.8221	4.8669
neg_1781	Dimethylaminoparthenolide	metab_10757	HMDB0251394	-	-	314.1722	4.0016	neg	M+Na-2H	C17H27NO3	0	48.2	-5.475600986066481	-	0.00989470936856	5.769	5.6897	5.784	5.6539	5.619	5.7889	7.228	7.2287	7.172	7.173	7.2816	7.2714	2.4377	2.0178	2.2618	2.3836	1.9515	1.9337	6.4955	6.4863	5.7229	5.7291	7.3264	7.3419	7.0251	7.0336	7.0286
neg_1783	Asp Tyr Glu Lys	metab_10759	-	-	-	552.232	4.0016	neg	M-H	C24H35N5O10	66.5	0	1.52041851422757	-	0.0202376165853	4.2248	5.56	2.5957	3.1436	2.0732	4.7321	5.7303	5.7722	5.7279	5.657	5.7528	5.637	4.4077	4.0758	2.3626	2.4845	4.0766	4.2748	5.6185	5.5791	4.3409	4.7748	5.7508	5.6899	5.1893	5.1855	5.2022
neg_1790	Asn Ile Phe Lys	metab_10766	-	-	-	519.2933	4.0094	neg	M-H	C25H40N6O6	65.3	0	-0.596918266966744	-	0.0214100117352	3.9526	3.9042	3.9068	3.8825	3.8854	3.8705	3.9046	3.9225	3.9217	3.917	3.9437	3.9565	5.1648	5.1559	4.1766	4.299	4.6176	4.4728	4.1022	4.1384	6.268	6.2745	4.8333	4.9576	4.5806	4.5749	4.593
neg_1799	Neurotensin 11-13	metab_10774	HMDB0013024	-	-	428.2148	4.0328	neg	M+Na-2H	C21H33N3O5	0	38.7	-4.663281569588441	-	0.00647183368857	6.8142	6.764	6.7949	6.6952	6.6711	6.803	8.1868	8.194	8.1726	8.1769	8.1695	8.1636	5.5	5.4041	5.1656	5.288	4.8529	4.9395	6.5411	6.5224	5.7364	5.6905	7.5651	7.5845	7.8622	7.8629	7.8674
neg_1802	8'-hydroxyabscisate	metab_10779	HMDB0304246	-	C15514	260.104	4.0407	neg	M-H2O-H	C15H19O5-	0	68.5	-5.00234591743646	-	0.0688940101918	3.6804	3.632	3.6347	3.6104	3.6133	3.5983	3.6324	3.6504	3.6495	3.6449	3.6715	3.6843	3.668	3.6586	3.9044	4.0268	3.9264	3.5736	5.5579	5.4825	4.325	4.2987	5.4846	5.4713	4.6181	4.5638	4.6152
neg_1803	Seryltryptophan	metab_10780	HMDB0029050	-	-	290.1145	4.0407	neg	M-H	C14H17N3O4	0	70.2	-0.368354909261385	94421-70-2	0.000657361771828	5.2676	5.0903	5.2656	5.1133	5.3539	5.4148	5.9313	5.9131	5.9358	5.9034	6.2404	6.2314	4.8816	4.9054	5.118	5.2404	5.8288	5.8108	7.1633	7.1493	6.2496	6.2431	7.1311	7.1464	6.5161	6.5162	6.5166
neg_1810	Tauroursodeoxycholic acid	metab_10788	HMDB0000874;LMST05040015	-	C16868	544.2985	4.0485	neg	M+FA-H	C26H45NO6S	0	54.9	7.116047668771322	14605-22-2	0.0177136883111	4.1861	4.1377	4.1404	4.1161	4.119	4.104	5.2002	5.2642	5.3745	5.3406	5.2612	5.1704	5.6097	5.7066	4.4101	4.5325	5.8693	5.9497	4.3357	4.372	4.555	4.2367	4.6927	4.5918	4.8478	4.8576	4.863
neg_1817	4-Ethylphenylsulfate	metab_10794	HMDB0062551	-	-	247.0279	4.0641	neg	M+FA-H	C8H10O4S	0	30.2	-1.16174978152443	-	0.288573701199	5.901	5.7605	5.8547	5.7642	5.6326	5.7838	3.8326	3.8505	3.8497	3.845	3.8717	3.8845	3.8682	3.8588	5.8809	5.9069	3.7919	3.7738	4.1104	4.1642	5.6944	5.6684	4.1393	4.1347	4.2282	3.9849	4.2274
neg_182	N-Acetylcystathionine	metab_10797	HMDB0002381	-	-	263.0718	1.8989	neg	M-H2O-H, M-H	C9H16N2O5S	0	46.7	3.92425805441057	20619-80-1	0.00806575331587	5.0536	5.0564	4.9819	4.9103	4.9351	4.9669	3.2975	3.3193	3.2711	3.6567	3.293	3.3058	4.901	4.8229	4.9577	5.03	6.459	6.6339	5.718	5.5381	5.4336	5.4022	5.7555	5.8645	5.0348	5.031	5.0278
neg_1821	DG(2:0/6 keto-PGF1alpha/0:0)	metab_10799	HMDB0296911	-	-	531.2786	4.0641	neg	M+FA-H	C25H42O9	0	71.3	-5.14081771166036	-	0.0088855412416	5.0131	4.9647	4.9673	4.943	4.9459	4.9309	6.388	6.4156	6.2909	6.2837	6.4319	6.4519	5.4975	5.5933	5.2371	5.3595	5.6151	5.5417	5.6807	5.6805	5.6539	5.722	5.564	5.2672	6.1207	6.1277	6.127
neg_1824	9-Fluoroprednisolone	metab_10802	HMDB0040539;HMDB0247595	-	C14484	755.3581	4.0641	neg	2M-H	C21H27FO5	0	59.1	-4.11272928845015	338-95-4;124097-45-6	0.0108959416803	4.3639	4.3155	4.3181	4.2938	4.2967	4.2818	7.3845	7.3787	7.2529	7.2729	7.4313	7.459	6.3381	6.8198	4.5879	4.7103	4.5397	4.2578	5.8803	5.947	5.9791	5.7325	6.8112	6.8345	7.0856	7.0817	7.0911
neg_1827	Lotaustralin	metab_10805	HMDB0033865	-	C08334	521.2365	4.072	neg	2M-H	C11H19NO6	0	74.5	2.4874125597130097	534-67-8	0.0039829469505	4.832	4.7068	4.794	4.1309	3.5832	4.8254	5.5876	5.5696	5.7587	5.7928	5.2467	5.3679	3.6379	4.0692	3.8743	3.9967	3.6209	3.5435	3.7999	3.8361	3.7321	3.7009	3.9089	3.9044	5.1867	5.1866	5.1896
neg_1834	Tryptophyl-Glutamine	metab_10812	HMDB0029081	-	-	331.1411	4.0876	neg	M-H	C16H20N4O4	0	37.4	-0.3690954186752371	-	0.00465125659353	3.7869	2.9222	2.9249	3.674	4.2278	4.1489	5.5824	5.5932	5.3901	5.4379	5.5256	5.6244	2.9582	2.9488	3.1944	3.3167	4.2549	4.2073	4.4048	4.3854	3.0523	3.0211	5.0249	4.9894	5.4056	5.4017	5.4045
neg_1835	4R-Hydroxy solifenacin	metab_10813	HMDB0061127	-	-	413.1667	4.0876	neg	M+Cl	C23H26N2O3	0	65.6	7.861833828768701	-	0.0260037224551	3.9007	3.8523	3.855	3.8306	3.8336	3.8186	5.8011	5.7953	5.9251	5.9268	5.812	5.7714	3.8883	3.8789	4.1247	4.2471	5.8046	5.7889	5.1908	5.2252	4.1402	4.5932	4.3898	4.1548	5.1755	5.1925	5.1971
neg_1837	4-Butyl-5-hydroxy-1,2-diphenylpyrazol-3-one	metab_10814	HMDB0247793	-	-	615.2994	4.0876	neg	2M-H	C19H20N2O2	0	42.5	2.7773786766015696	-	0.0107814962636	7.1998	7.1079	7.1794	7.0862	7.1021	7.2129	6.1919	6.179	6.1078	6.1689	6.1096	6.121	4.9838	5.2964	4.3967	4.5191	4.084	4.0659	6.026	5.901	6.7998	6.743	4.4314	4.4268	6.2331	6.2237	6.2281
neg_1842	Pyrocatechol sulfate	metab_10820	HMDB0059724	-	-	188.9857	4.1033	neg	M-H	C6H6O5S	0	62.2	-3.0726573906097596	4918-96-1	0.000669125252278	5.4335	5.2928	5.2181	5.2737	4.8221	5.1102	6.475	6.3129	6.5259	6.4391	6.3909	6.2579	3.344	3.3346	5.2034	5.2883	5.3673	5.5953	3.5059	3.5422	5.2957	5.255	5.8362	5.8362	5.3768	5.3768	5.3763
neg_1846	1,4,10,13-Tetraoxa-7,16-diazacyclooctadecane	metab_10824	HMDB0244223	-	-	297.1566	4.111	neg	M+Cl	C12H26N2O4	0	52.1	-7.69650718367511	-	0.0316463891817	3.8636	3.8152	3.8179	3.7935	3.7964	3.7815	3.8156	4.2182	4.6591	4.927	3.9738	5.0716	3.8512	3.8418	4.0876	4.21	4.1337	3.7568	5.1599	5.728	5.1456	4.1427	5.9129	5.5123	5.2122	5.1884	5.2126
neg_1855	PS(LTE4/20:3(5Z,8Z,11Z))	metab_10833	HMDB0282392	-	-	1013.5097	4.1188	neg	M+FA-H	C49H81N2O13PS	0	84.5	-8.46835791520514	-	0.0365405328014	4.5433	4.4949	4.4975	4.4732	4.4761	4.4611	4.4952	4.5132	4.5124	4.5077	4.5343	4.5472	4.5309	4.7824	4.7673	4.8897	5.2062	5.322	6.4946	6.4832	6.5907	6.6944	6.4757	6.536	5.8277	5.7977	5.8043
neg_1856	(R)-Laudanidine	metab_10834	HMDB0030211	-	C17592	364.1513	4.1266	neg	M+Na-2H	C20H25NO4	0	38.7	-4.9500334112717495	301-21-3	0.00213302928777	3.7923	3.744	3.7466	3.7223	3.7252	3.7102	5.0478	4.9433	4.8406	4.9249	3.9738	4.4996	3.78	3.7705	4.0163	4.1387	3.7037	3.6856	5.8117	5.6967	3.8741	4.0842	6.3235	6.3752	5.5146	5.5163	5.5148
neg_1857	9-[4-[(2S,3R,4R,5S)-3,4-Dihydroxy-5-[[(2S,3S)-3-[(2S,3S)-3-hydroxybutan-2-yl]-2-oxiranyl]methyl]-2-oxanyl]-3-methyl-1-oxobut-2-enoxy]nonanoic acid	metab_10835	HMDB0260298	-	-	499.2884	4.1266	neg	M-H	C26H44O9	0	42.2	-5.66989183207318	-	0.0125682518749	4.1273	4.0789	4.0815	4.0572	4.0601	4.0451	6.7216	6.7415	6.6276	6.6328	6.6594	6.6724	4.1149	4.1054	4.3512	4.4736	5.4274	5.5125	5.4495	5.1851	4.209	4.1778	6.0699	6.0642	6.3619	6.3683	6.3728
neg_186	2'-Deoxyguanosine 5'-monophosphate	metab_10837	HMDB0001044;PW_C000822	-	C00362	368.0363	0.7956	neg	M+Na-2H, M+K-2H	C10H14N5O7P	0	57.1	-4.079247744242609	902-04-5	0.0272947213681	5.8606	5.5168	5.7798	5.5098	5.5233	5.6328	5.0953	5.1133	5.1125	5.1078	5.1344	5.1472	5.5574	5.66	5.71	5.9451	5.6139	5.6744	5.4135	5.3292	5.7667	5.6104	5.402	5.3974	5.2568	5.2509	5.2736
neg_1860	7-Acetylintermedine	metab_10838	HMDB0302036	-	C16750	727.3631	4.1266	neg	2M+FA-H	C17H27NO6	0	51.1	-4.0940301922278195	-	0.0118516274738	4.9134	4.8627	4.9137	4.6224	4.5753	5.1069	6.1083	6.0204	5.817	5.8702	6.1108	6.1229	7.3201	7.3175	2.6373	2.7595	5.2887	5.1389	6.0727	6.0581	5.4765	5.3799	6.8762	6.9098	6.4789	6.4881	6.4795
neg_1861	N-(3-acetamidopropyl)pyrrolidin-2-one	metab_10839	HMDB0061384	-	-	229.1191	4.1345	neg	M+FA-H	C9H16N2O2	0	42	-1.74656687555748	106692-36-8	0.00985881591236	3.7276	5.2998	4.1195	4.7369	3.6605	4.9168	3.9651	3.6976	4.0033	4.514	3.7187	3.7316	4.0721	4.0294	3.9516	4.074	3.6389	3.6209	5.2814	5.7694	6.6092	5.9346	6.0026	5.8031	5.6017	5.5931	5.5976
neg_1862	Valyl-prolyl-glycyl-valyl-glycine	metab_10840	HMDB0259877	-	-	472.241	4.1345	neg	M+FA-H	C19H33N5O6	0	75.8	-0.699673683495041	-	0.0186621950017	3.9864	3.938	3.9406	3.9163	3.9192	3.9043	6.5841	6.5833	6.4542	6.4967	6.6333	6.6393	7.4986	7.4916	4.2104	4.3328	5.9139	5.9482	6.4896	6.4624	6.4997	6.481	4.6019	4.667	6.6334	6.6447	6.6492
neg_1863	PG(20:3(5Z,8Z,11Z)/20:3(8Z,11Z,14Z))	metab_10841	PW_C063034;HMDB0116580	-	C00344	859.4891	4.1345	neg	M+K-2H	C46H79O10P	0	57.5	-0.7081398295954341	-	0.0119548168694	6.1826	6.0323	6.1218	6.0522	6.0455	6.1567	6.2845	6.3173	6.2418	6.2895	6.2541	6.2803	5.8133	5.7388	5.7743	5.8061	3.6774	3.6594	5.5942	5.5502	6.862	6.8647	4.0248	4.0202	5.983	5.9931	5.9861
neg_1864	Curdione	metab_10842	HMDB0034714	-	C17493	257.1506	4.1423	neg	M+Na-2H	C15H24O2	0	41.7	-7.28042609203817	13657-68-6	0.0562247721576	2.01	1.9621	1.9647	1.9407	1.9436	1.9288	1.9625	1.9802	1.9794	2.0351	2.0012	2.0139	1.9978	1.9884	2.2323	2.3541	1.9223	1.9044	5.4212	5.287	5.7812	5.7153	5.3499	5.3699	4.5878	4.5844	4.6277
neg_1866	Avenacin A1	metab_10844	HMDB0034548	-	-	545.763	4.1423	neg	M-2H	C55H83NO21	0	35.3	-4.81748028656389	90547-90-3	0.0353043866103	3.7316	3.6832	3.6859	3.6615	3.6645	3.6495	6.3952	6.4444	6.4569	6.5154	6.042	6.1338	3.7192	3.7098	3.9556	4.078	4.5797	4.6243	3.9324	4.1146	4.5604	4.8322	4.1333	3.9857	6.0287	6.0399	6.0589
neg_1875	(3S,5R,6R,7E)-3,5,6-Trihydroxy-7-megastigmen-9-one	metab_10854	HMDB0038736	-	-	529.299	4.1501	neg	2M+FA-H	C13H22O4	0	61.9	-5.8738740052744	-	0.015260805673	3.7976	3.7492	3.7518	3.7275	3.7304	3.7155	6.0425	6.0315	5.9946	6.0338	5.74	5.905	3.7852	3.7758	4.0216	4.1439	3.7089	3.6908	3.9471	3.9834	3.8793	4.2521	4.0562	4.0516	5.4247	5.4135	5.4253
neg_1879	Isoleucyl-prolyl-proline	metab_10858	HMDB0253021	-	-	324.1928	4.1579	neg	M-H	C16H27N3O4	0	71.1	-0.260757347542235	-	0.00627971640948	3.7766	3.7283	3.7309	3.7066	3.7266	3.6945	3.7286	3.7466	3.7458	3.7411	3.7677	3.7806	4.7095	4.1236	4.0006	4.123	5.6457	5.7071	6.3248	6.2635	5.4186	5.2654	6.0049	5.9896	5.5001	5.5007	5.5051
neg_1880	Adavosertib	metab_10860	HMDB0254782	-	-	535.2365	4.1579	neg	M+Cl	C27H32N8O2	0	43.8	4.59530571604973	-	0.0280909758398	1.7647	1.7172	1.7198	1.696	1.6988	1.6842	4.5318	4.7861	4.3523	3.8282	4.5721	5.012	6.4775	6.4585	1.9857	2.107	1.6777	1.66	1.9121	2.3468	4.5376	4.6833	2.0201	2.0155	5.0456	5.0655	5.0435
neg_1888	26-Glucosyl-1,3,11,22-tetrahydroxyergosta-5,24-dien-26-oate	metab_10866	HMDB0040405	-	-	675.3205	4.1657	neg	M+K-2H	C34H54O11	0	68.3	8.287568879871861	155510-75-1	0.0120277749513	4.295	4.2466	4.2497	4.2249	4.2278	4.2129	7.3793	7.4015	7.3868	7.4018	7.4534	7.4401	7.6915	7.699	4.519	4.6414	7.5905	7.6197	6.8105	6.7946	6.868	6.8558	4.8779	4.994	7.2489	7.2549	7.2593
neg_189	Aspartyl-Methionine	metab_10868	HMDB0028759	-	-	263.0718	2.3963	neg	M-H2O-H, M-H	C9H16N2O5S	0	57.3	4.25397449270507	-	0.0140800933087	5.8672	5.9286	5.9154	5.9226	5.9636	5.897	4.8006	4.8423	4.7419	4.6759	4.6868	4.7204	5.6766	5.6398	5.8769	5.8842	7.5142	7.6128	6.1848	6.1434	6.0231	6.0464	6.4065	6.394	6.272	6.2681	6.2801
neg_1890	Epiheterodendrin	metab_10869	HMDB0303672	-	-	260.1139	4.1735	neg	M-H	C11H19NO6	0	33.9	-0.415498245329915	-	0.0229722108212	5.5526	5.5438	5.5585	5.4783	5.3243	5.528	4.2024	4.1101	4.4861	4.1694	4.2282	4.5498	5.1423	5.1694	4.9094	4.8698	5.0708	4.9926	5.1003	5.051	5.3995	5.4384	4.8816	4.9513	4.9525	4.9356	4.9534
neg_1893	Moexipril	metab_10872	PW_C009168;HMDB0014829;HMDB0257333	-	C07704	519.2126	4.1735	neg	M+Na-2H	C27H34N2O7	0	71.1	2.69565454941324	103775-10-6	0.0800313175741	3.2638	3.886	3.2181	3.1938	3.1967	4.1526	3.2158	3.2338	3.233	3.2283	3.2549	3.2677	5.9698	5.999	3.4877	3.6101	5.6552	5.642	4.557	4.6034	4.6658	5.0054	3.5224	3.5364	4.4998	4.4339	4.4511
neg_1901	Sumatriptan	metab_10882	HMDB0005037	-	C07319	635.2665	4.1813	neg	2M+FA-H	C14H21N3O2S	0	49.1	-4.351543367922029	103628-46-2	0.00854373180896	6.2117	6.1146	6.185	6.004	5.9428	6.1495	6.7199	6.7986	6.7233	6.7376	6.6375	6.6902	6.4425	6.4731	5.4221	5.1216	6.7904	6.7644	6.9193	6.9257	6.777	6.7795	6.3463	6.3799	6.8579	6.8518	6.8584
neg_1902	Anthramycin methyl ether	metab_10883	HMDB0248465	-	-	657.2637	4.1813	neg	2M-H	C17H19N3O4	0	59.5	-6.2665511387862	-	0.0162079949745	4.0845	4.0361	4.2	4.0145	4.0174	4.0024	4.0365	4.0545	4.0536	4.049	4.0756	4.0884	4.2136	4.6959	4.3085	4.4309	4.7396	4.2834	6.3589	6.3448	5.365	5.3026	6.4761	6.4954	5.7793	5.7691	5.7826
neg_1904	PS(6 keto-PGF1alpha/22:4(7Z,10Z,13Z,16Z))	metab_10885	HMDB0283217	-	-	960.501	4.1813	neg	M+Cl	C48H80NO14P	0	84.1	-0.0626763364924017	-	0.00707337394624	1.4433	1.3967	1.3993	1.376	1.3788	1.3644	7.0845	7.1767	7.222	7.2636	7.1511	7.1715	3.8534	3.9489	1.6609	1.781	1.3581	1.3408	7.6523	7.6729	7.0557	7.0632	7.8646	7.8827	7.4007	7.3963	7.4023
neg_1907	3-hydroxyquinidine	metab_10888	HMDB0001091;HMDB0245907	-	C07344	361.1515	4.1892	neg	M+Na-2H	C20H24N2O3	0	64	-5.56789870902122	53467-23-5	0.0114303038267	4.9636	4.9152	4.9179	4.8936	4.8965	4.8815	4.9156	4.9336	4.9328	4.9281	4.9547	4.9676	4.9513	4.9418	5.1876	5.31	5.4714	5.564	6.2385	6.1853	5.0454	5.1085	5.5498	5.6971	5.3265	5.3318	5.3364
neg_1911	DG(18:3(9,11,15)-OH(13)/8:0/0:0)	metab_10893	HMDB0297244	-	-	539.3557	4.1892	neg	M+FA-H	C29H50O6	0	34.3	-6.60456394828092	-	0.0174773075748	3.2702	3.2218	3.2245	3.2002	3.2031	3.1881	3.2222	3.2402	3.3544	3.3825	3.2613	3.2741	5.9296	5.9582	3.4941	3.6165	6.8799	6.8915	5.5046	5.4135	4.5226	4.7785	4.599	4.619	5.6773	5.6643	5.6778
neg_1919	1,10-Epoxy-3,8-dihydroxy-4,11(13)-germacradien-12,6-olide	metab_10901	HMDB0303776	-	-	619.2767	4.197	neg	2M+Hac-H	C15H20O5	0	72.6	1.18252568265536	-	0.00842720120284	6.4802	5.4284	6.4003	6.1772	6.2695	6.2064	7.6021	7.6142	7.6307	7.6204	7.5958	7.5501	7.6792	7.6771	5.7008	5.8232	6.5492	6.5904	7.6643	7.6265	7.4732	7.5124	7.7133	7.738	7.5462	7.5491	7.5535
neg_1923	Leu Gln Tyr Asp	metab_10906	-	-	-	536.2362	4.2048	neg	M-H	C24H35N5O9	49.7	0	-0.0836489337726956	-	0.00760765325644	5.9145	5.898	5.9549	5.8437	5.8538	5.9538	6.2393	6.2976	6.1788	6.2584	6.3891	6.3593	6.4972	6.5256	4.5066	4.629	6.4868	6.5118	4.9069	4.9593	4.6778	4.3332	6.3744	6.2927	6.3239	6.3259	6.3303
neg_1925	Perphenazine decanoate	metab_10908	HMDB0256350	-	-	602.2832	4.2048	neg	M+FA-H	C31H44ClN3O2S	0	34.1	1.29518479672059	-	0.00271869865683	6.6839	4.6238	6.7258	6.3368	5.9967	6.2887	7.2223	7.2776	7.2173	7.2364	7.4609	7.4665	7.2933	7.3133	4.8962	5.0186	6.972	6.9882	7.8665	7.8318	7.1341	7.0978	8.2544	8.2688	7.7108	7.713	7.7113
neg_1930	N-Acetyl-L-phenylalanine	metab_10914	HMDB0000512	-	C03519	252.0875	4.2204	neg	M+FA-H	C11H13NO3	0	30.2	-1.2340227541119098	2018-61-3	0.0112008929516	5.62	5.3161	5.4633	5.3648	5.4445	5.3166	5.3934	5.3998	5.5534	5.5247	5.5743	5.6162	5.187	5.1766	5.4399	5.5125	4.7575	4.5544	5.5971	5.6477	5.5675	5.5092	5.657	5.6786	5.624	5.6293	5.6337
neg_1933	Ile Tyr Val Arg	metab_10916	-	-	-	548.3204	4.2282	neg	M-H	C26H43N7O6	45.8	0	0.27389861820724	-	0.000863271981358	5.7392	5.7963	5.8339	5.746	5.7408	5.8057	6.4532	6.5221	6.5462	6.5775	6.441	6.4147	5.0924	5.0421	5.7676	5.9241	7.1164	7.1257	6.0323	6.0248	7.453	7.4285	5.3767	5.5048	6.6117	6.6115	6.6122
neg_1938	16a-Hydroxyestrone	metab_10921	HMDB0000335;PW_C000237	-	C05300	631.3305	4.2361	neg	2M+Hac-H	C18H22O3	0	46.3	5.0784610018638	566-76-7	0.0059665905775	5.7639	5.7155	5.7182	5.6939	5.6968	5.6818	7.473	7.4679	7.3713	7.3705	7.5056	7.4774	7.4331	7.4348	5.9879	6.1103	5.6752	5.7577	6.9326	6.9052	7.3009	7.2572	6.3229	6.3097	7.228	7.223	7.2267
neg_1939	PA(14:0/LTE4)	metab_10922	HMDB0262988	-	-	802.4317	4.2361	neg	M-H	C40H70NO11PS	0	67.9	-2.1123608092088704	-	0.00470736382635	5.7439	5.805	5.9216	5.7546	5.8881	5.957	8.1736	8.1729	8.1984	8.1924	8.0578	8.0448	7.3421	7.3676	5.4024	5.2493	8.5934	8.6262	8.0247	7.9781	8.2793	8.244	7.8423	7.8437	8.1261	8.1223	8.1231
neg_1940	CDP-DG(18:1(11Z)/18:0)	metab_10924	LMGP13010022;HMDB0006987;PW_C003038	-	C00269	988.5505	4.2361	neg	M-H2O-H	C48H87N3O15P2	0	59.5	7.009376673877928	-	0.05296189282	2.6697	2.6214	2.6241	2.5998	2.6027	2.5878	4.8534	4.6313	4.8905	5.1235	2.6608	2.6736	5.0522	5.1147	2.8933	3.0156	6.625	6.635	2.819	2.8552	2.7513	2.7202	2.928	2.9234	5.3819	5.3781	5.4191
neg_1942	Murnac-tripeptide	metab_10926	HMDB0254953	-	-	645.2742	4.2438	neg	M-H2O-H	C26H44N6O14	0	63.2	0.777067747340488	-	0.0863805457272	3.6762	4.4149	3.9298	4.0093	3.9212	4.1675	4.4542	4.843	3.9658	3.4498	4.7058	4.9576	2.872	3.4461	3.1081	3.2304	2.7957	2.7777	5.7386	5.6193	5.6393	5.6931	6.447	6.4347	5.3237	5.2491	5.282
neg_1943	Alpha-Chaconine	metab_10927	HMDB0039353	-	C10796	886.479	4.2438	neg	M+Cl	C45H73NO14	0	70.3	7.63788948579507	20562-03-2	0.021488215319	5.7748	5.7055	5.6704	5.648	5.6841	5.5785	4.7219	4.7391	2.916	2.9113	2.9379	4.5919	5.0972	5.2425	3.1706	3.2929	2.8582	2.8401	5.6219	5.7091	3.0285	2.9973	7.0907	7.092	6.0232	6.0194	6.0054
neg_1944	L-gamma-Glutamyl-beta-phenyl-beta-L-alanine	metab_10928	HMDB0038514	-	-	293.1143	4.2516	neg	M-H	C14H18N2O5	0	56.2	0.111957777814557	10275-84-0	0.0227623370629	1.5525	1.5055	1.5081	1.4846	1.734	1.4729	1.5059	1.5233	1.5225	1.518	1.5438	1.5563	5.2633	5.2137	1.7716	1.8922	5.5282	5.5041	5.8696	5.827	4.5983	4.8772	6.4991	6.4899	5.5119	5.493	5.4977
neg_1947	Astragaloside III	metab_10931	HMDB0248674	-	C08924	819.4296	4.2516	neg	M+Cl	C41H68O14	0	59.8	-0.936902519929894	84687-42-3	0.011146196724	3.8586	3.8102	3.8128	3.7885	3.7914	3.7765	4.7587	4.8836	5.0027	4.9294	3.8496	4.4697	7.4361	7.4294	4.6276	4.2049	6.3201	5.8759	5.4127	5.4026	6.6287	6.2083	6.0094	5.976	6.3064	6.2967	6.3011
neg_1948	Substance P (6-11), arg(6)-trp(7,9)-Me-phe(8)-	metab_10932	HMDB0258531	-	-	995.4955	4.2516	neg	M+FA-H	C49H66N12O6S	0	91.2	2.52421239080539	-	0.0213875639981	4.4965	4.2188	4.0498	4.0239	4.4701	4.2739	6.7336	6.7076	6.5274	6.5229	7.115	7.1445	6.2663	6.3406	4.318	4.4404	6.5487	6.58	4.8882	4.6482	4.1758	4.1446	6.6757	6.6613	6.8019	6.7862	6.7857
neg_1950	N-{(2R)-2-Hydroxy-2-[(8S,11S)-8-isopropyl-6,9-dioxo-2-oxa-7,10-diazabicyclo[11.2.2]heptadeca-1(15),13,16-trien-11-YL]ethyl}-N-isopentylbenzenesulfonamide	metab_10935	HMDB0249962	-	-	608.2578	4.2594	neg	M+Cl	C30H43N3O6S	0	36.3	1.9848349048466205	-	0.0126583595029	4.2478	4.1994	4.476	4.1778	4.1807	4.1657	4.1998	4.9417	4.217	4.7671	4.3948	4.5619	6.9567	6.9283	4.4718	4.5942	4.2541	4.1411	7.289	7.2591	7.5051	7.5089	6.0727	6.0811	6.4529	6.4436	6.4534
neg_1954	PIP2(18:1(9Z)/16:1(9Z))	metab_10938	HMDB0010086	-	C00626	1031.4168	4.2594	neg	M+K-2H	C43H81O19P3	0	66.5	9.7211106118538	-	0.0352332443955	4.4702	4.1241	4.4278	5.0648	4.655	4.0904	7.2022	7.2491	7.1431	7.0774	7.2274	7.2086	4.1601	4.1507	4.3965	4.5189	4.0838	4.0657	4.3221	4.3583	4.2543	4.2231	4.4312	4.4266	7.1033	7.0751	7.0795
neg_1955	Methionyl-Phenylalanine	metab_10939	HMDB0028980	-	-	295.1119	4.2672	neg	M-H	C14H20N2O3S	0	50	-0.8829038441297941	-	0.0157805402037	2.7807	2.7324	2.7351	2.7108	2.7137	2.6988	6.9036	6.8586	6.8157	6.7749	6.8237	6.7412	2.8242	3.6894	3.0045	3.438	4.5409	4.6809	6.3564	6.2622	4.9088	4.8776	6.8497	6.8668	6.6473	6.6434	6.6339
neg_1957	Phenylalanylmethionine	metab_10940	HMDB0029001	-	-	591.2315	4.2672	neg	2M-H	C14H20N2O3S	0	65.9	-0.219086305354468	15080-84-9	0.0231214725037	4.6631	4.6147	4.6174	4.5931	4.596	4.581	5.9932	6.0726	5.8621	5.7329	5.8665	5.6954	4.6508	4.6413	4.8871	5.0095	4.5744	4.5563	4.8127	4.849	4.7449	4.7137	4.9757	4.9172	5.0093	5.0241	5.0286
neg_1959	Apatinib	metab_10942	HMDB0248505	-	-	853.3949	4.2672	neg	2M+Hac-H	C24H23N5O	0	69.7	0.648968918077803	-	0.0513006057195	4.5634	5.3661	4.7537	5.0088	5.0131	5.2249	6.1031	6.1165	6.1032	6.0946	5.9072	5.8172	5.7349	5.8377	4.5133	4.6357	4.2006	4.1825	4.4389	4.4751	4.9025	4.3399	4.8534	4.5434	5.0331	5.0703	5.0739
neg_1960	PIP(20:4(5Z,8Z,11Z,14Z)/16:0)	metab_10944	HMDB0010015	-	C00626	973.4641	4.2672	neg	M+Cl	C45H80O16P2	0	90.2	2.7138151448150096	-	0.0153147360096	2.5726	5.7983	2.527	5.1571	2.5057	5.4539	6.3353	6.3735	6.2324	6.1946	6.5655	6.5225	7.2359	7.2402	2.7961	2.9184	7.1838	6.9313	6.5672	6.7494	6.6518	5.9666	6.7517	6.5915	6.6817	6.6687	6.673
neg_1962	Goshonoside F5	metab_10945	HMDB0038541	-	-	645.3471	4.2749	neg	M-H	C32H54O13	0	39.9	-3.18077235130379	90851-28-8	0.00121247238229	4.0625	4.0141	4.0167	3.9924	3.9953	3.9804	5.9401	5.9155	5.6625	5.7019	5.9125	6.0505	5.6259	5.5997	4.2865	4.4089	3.9738	3.9557	4.212	4.2483	4.1442	4.1131	4.3211	4.3165	5.4309	5.4319	5.4313
neg_1968	Difluprednate	metab_10950	HMDB0015676	-	C12695	553.2302	4.2984	neg	M+FA-H	C27H34F2O7	0	42.2	9.3766981502845	23674-86-4	0.00853912585164	4.4425	4.3941	4.3967	4.3724	4.3753	4.3604	4.3945	4.4124	4.4116	4.4069	4.4336	4.4464	6.3701	6.3779	4.6665	4.7889	7.1627	7.1949	6.0445	5.9995	5.7879	5.8346	5.9534	5.9356	6.2718	6.2747	6.2791
neg_1976	Tetraazacyclododecanetetraacetic acid	metab_10959	HMDB0257787	-	-	385.1726	4.3219	neg	M-H2O-H	C16H28N4O8	0	63.1	-0.6438437124589879	-	0.00554396234814	5.104	5.0556	5.0583	5.034	5.0369	5.0219	5.9672	5.8497	5.7884	5.7971	5.9265	5.8821	5.0917	5.0822	5.328	5.4505	5.0153	4.9972	5.2536	5.2899	5.1858	5.1546	5.5743	5.6493	5.1742	5.1736	5.178
neg_1980	PI(22:5(4Z,7Z,10Z,13Z,16Z)/PGF2alpha)	metab_10964	HMDB0278135	-	-	1017.5148	4.3219	neg	M+Cl	C51H83O16P	0	91	3.5519964711248	-	0.0491228778694	4.599	4.5506	4.5532	4.5289	4.5318	4.5169	4.5509	4.5689	4.5681	4.5634	4.59	4.6029	4.997	4.7562	4.823	4.9454	7.0451	7.12	6.2744	6.2955	6.6585	6.7917	6.1806	6.0475	5.7355	5.7288	5.7682
neg_1981	Lysylglutamic acid	metab_10965	HMDB0028950	-	-	274.1408	4.3297	neg	M-H	C11H21N3O5	0	51.2	-0.25497022092883603	45234-02-4	0.0353706849338	3.5145	3.4661	3.4688	3.4445	3.4474	3.4324	3.4665	3.4844	3.4836	3.4789	3.5056	3.5184	3.5021	3.4927	3.7384	3.8608	3.4258	3.4077	4.883	5.3186	3.5962	3.5651	5.7547	5.6785	4.731	4.7015	4.7096
neg_1984	7,11-Bisdeacetylvaltrate 7-(3-methylpentanoate) 11-(3-hydroxy-3-methylbutanoate)	metab_10968	HMDB0033655	-	-	515.2255	4.3297	neg	M+Na-2H	C26H38O9	0	79.4	-1.49937724873986	137088-15-4	0.0518084193018	3.2932	3.2449	3.2475	3.2232	3.2261	3.2112	3.2452	3.2632	3.2624	3.2577	3.2843	3.2971	6.1676	6.2203	3.5171	3.6395	5.9529	6.0471	4.9735	4.8333	5.3278	5.3831	5.856	5.9008	5.1923	5.229	5.2342
neg_1990	N-(3-Oxohexanoyl)homoserine Lactone	metab_10973	LMFA08030003	-	C11839	258.0982	4.3375	neg	M+FA-H	C10H15NO4	56.5	0	-0.63817226093046	76924-95-3	0.0181676832983	4.95	4.9016	4.9042	4.8799	4.8828	4.8678	4.9019	4.9199	4.9191	4.9144	4.941	4.9539	4.9376	4.9281	5.174	5.2964	4.8612	5.0171	6.0096	5.9851	5.9427	5.9167	6.0891	6.0995	5.3018	5.2861	5.2931
neg_1993	Lansioside A	metab_10976	HMDB0035101	-	-	696.3936	4.3375	neg	M+K-2H	C38H61NO8	0	79.7	7.949525570047951	82537-86-8	0.00692125004514	5.3305	5.3848	4.3661	5.2234	5.3247	5.4341	5.719	5.5977	5.484	5.4961	6.2395	6.2667	6.5498	6.5804	4.6358	4.7582	7.8037	7.8585	7.097	7.0634	6.7571	6.7678	6.8082	6.7939	6.9337	6.928	6.9324
neg_2	Ala Leu Gly Ile Ser	metab_10982	-	-	-	458.2618	3.752	neg	M-H, M+Cl, 2M-H, M-H2O-H	C20H37N5O7	64.4	0	-0.45967200807262	-	0.000605446719452	6.0281	5.9797	5.9824	5.9581	5.961	5.946	6.4517	6.4469	6.6294	6.6414	6.3532	6.3207	7.225	7.2195	6.3333	6.3745	8.1721	8.2065	7.9857	7.9729	7.2204	7.2136	6.681	6.6934	7.5148	7.515	7.5153
neg_2005	L-1,2,3,4-Tetrahydro-beta-carboline-3-carboxylic acid	metab_10989	HMDB0035665	-	-	215.0821	4.361	neg	M-H	C12H12N2O2	0	50.3	-2.19602990024983	42438-90-4	0.0201187123561	4.0267	3.9783	3.9809	3.9566	3.9595	3.9445	3.9786	3.9966	3.9958	3.9911	4.7632	4.9197	4.6327	4.8363	4.2506	4.373	3.938	3.9199	4.7947	4.9156	5.3603	4.0772	5.6434	5.3526	4.9954	4.9785	4.9831
neg_2009	18-Hydroxycorticosterone	metab_10993	PW_C000223;LMST02030091;HMDB0000319	-	C01124	407.2046	4.3689	neg	M+FA-H	C21H30O5	0	32.4	-8.148218825863381	561-65-9	0.0640094469797	4.0299	3.9815	3.9841	3.9598	3.9627	3.9478	4.6962	3.9998	4.0729	4.4601	4.3486	4.0557	4.0175	4.0081	4.2538	4.3762	3.9412	3.9231	5.64	5.9647	5.1075	5.0987	5.9939	5.9002	5.1925	5.1434	5.1925
neg_201	Galactinol	metab_10994	PW_C002585;HMDB0005826	-	C01235	387.1141	0.8191	neg	M-H, M+FA-H	C12H22O11	84	0	-0.780116970657893	3687-64-7	0.00530463971668	8.6649	8.716	8.7129	8.761	8.8358	8.75	8.5708	8.5757	8.5411	8.5583	8.5743	8.5714	8.5846	8.5587	8.8012	8.7914	8.6555	8.6077	8.4955	8.5294	8.6145	8.6617	8.0076	8.0085	8.5136	8.5125	8.5169
neg_2010	Amastatin	metab_10995	HMDB0248277	-	C01552	495.2454	4.3689	neg	M+Na-2H	C21H38N4O8	0	70.2	3.7973580478497295	67655-94-1;69400-55-1	0.0127465755343	3.9317	3.8833	3.886	3.8617	3.8646	3.8496	5.0915	5.4058	5.3388	5.3234	4.9395	5.2026	3.9193	3.9099	4.1557	4.2781	4.6224	4.5502	5.2075	5.2418	4.0135	3.9823	5.7528	5.7565	5.6306	5.6403	5.6309
neg_2013	Chlorophyll b	metab_10998	HMDB0031146	-	C05307	927.4905	4.3689	neg	M+Na-2H	C55H70MgN4O6	0	84.6	1.3395838865656298	519-62-0	0.0100659545477	6.4638	6.4108	6.4271	6.4016	6.3584	6.4504	6.292	6.4081	6.2495	6.3332	6.2323	6.2594	5.3437	5.5106	4.4393	4.5617	4.1266	4.1086	4.8411	4.4243	4.2971	4.2659	4.474	4.4694	6.4384	6.4297	6.4336
neg_2014	Lavendustin c	metab_10999	HMDB0253996	-	-	312.0305	4.3767	neg	M+K-2H	C14H13NO5	0	59	9.06487832312927	-	0.0312821319526	6.405	6.3776	6.3908	6.4072	6.5105	6.4192	4.1695	4.0643	4.0635	4.0588	4.0854	4.0983	5.5199	5.4763	6.5999	6.6707	4.9568	5.018	4.8345	4.7395	5.7853	5.8726	4.3531	4.5435	4.9811	4.9642	4.9912
neg_2016	Tryptophyl-Alanine	metab_11000	HMDB0029076	-	-	320.125	4.3845	neg	M+FA-H	C14H17N3O3	0	69.9	-0.7493600370627959	-	0.0140796432137	4.7839	4.7355	4.7381	4.7138	4.7167	4.7017	4.7358	4.7538	4.753	4.7483	4.7749	4.7878	4.7715	4.762	5.0079	5.1303	4.6951	4.6771	5.4329	5.8274	5.3467	5.0649	6.2128	6.0762	4.854	4.8649	4.8546
neg_2018	8-Amino-7-oxononanoic acid	metab_11002	HMDB0240687;LMFA01060168	-	C01092	433.2564	4.3845	neg	2M+Hac-H	C9H17NO3	0	45.1	2.18216268054663	682799-71-9	0.00350644410048	4.4961	4.2708	4.5237	4.0278	4.1747	4.3642	6.8611	6.8554	6.9367	6.9269	6.8298	6.8441	0.4848	0.4785	4.279	4.4994	5.9471	6.0123	6.0655	6.0512	6.32	6.3083	4.703	4.1747	6.8441	6.8469	6.8445
neg_2019	D-Alanyl-l-alanine	metab_11003	HMDB0244385;HMDB0028680;HMDB0003459	-	C00993	479.2508	4.3845	neg	3M-H	C6H12N2O3	0	34.6	7.755884786431099	1948-31-8;923-16-0	0.0127908691727	4.1271	4.0787	4.0814	4.0571	4.06	4.045	4.0791	4.0971	4.0963	4.0916	4.1182	4.131	4.9947	5.0304	4.3511	4.4735	5.5061	5.5566	6.4481	6.4122	6.2282	6.2536	6.5563	6.54	5.6729	5.6796	5.684
neg_2020	2-Amino-N-[1-[[2-[[1-(2-hydroxyethylamino)-1-oxo-3-phenylpropan-2-yl]-methylamino]-2-oxoethyl]amino]-1-oxopropan-2-yl]-3-(4-hydroxyphenyl)propanamide	metab_11005	HMDB0247859	-	-	558.261	4.3845	neg	M+FA-H	C26H35N5O6	0	53.6	7.8441428066937675	-	0.0039890381631	6.438	5.6765	6.4676	6.2288	6.359	6.2277	7.3197	7.3304	7.3369	7.3204	7.127	7.1041	6.4276	6.4866	5.2011	5.3235	5.3498	5.5199	5.352	5.5083	6.0198	5.7997	5.7072	5.2312	6.9917	6.995	6.9923
neg_2021	Gluten exorphin C	metab_11006	HMDB0059796	-	-	688.3707	4.3845	neg	M+Na-2H	C29H57N5O12	0	81.7	-6.55762985365824	-	0.0106930221601	5.7997	5.7513	5.754	5.7297	5.7326	5.7176	5.7517	5.7697	5.7689	5.7642	5.7908	5.8036	7.5689	7.5727	6.0237	6.1461	6.6236	6.6747	6.522	6.5048	6.1375	6.2125	6.0584	6.0911	6.3482	6.3407	6.3492
neg_2022	Mericitabine	metab_11007	HMDB0254469	-	-	843.3565	4.3845	neg	2M+FA-H	C18H26FN3O6	0	56.5	-3.58986017092411	-	0.0149978944233	4.285	3.2736	4.257	3.7265	4.0808	4.2944	3.274	3.292	3.2911	3.2865	3.3131	3.3259	6.0253	6.0917	3.5459	3.6683	6.2833	5.924	6.1624	6.3985	7.0205	6.4558	5.7236	5.3529	5.6664	5.6627	5.6753
neg_2024	(R-(R*,S*))-3-(3-Cyclohexyl-3-hydroxypropyl)-2,5-dioxoimidazolidine-4-heptanoic acid	metab_11009	HMDB0249486	-	-	403.2019	4.3922	neg	M+Cl	C19H32N2O5	0	43.3	3.7592769616068	-	0.0166682694901	4.3987	4.3503	4.353	4.3287	4.3316	4.3166	4.7027	5.1026	5.057	5.5144	4.8896	5.1284	4.3863	4.3769	4.6227	4.7451	5.0902	5.1869	5.809	5.7057	5.3916	5.462	5.1878	5.2164	5.3426	5.3302	5.3431
neg_2026	S-(9-hydroxy-PGA1)-glutathione	metab_11011	HMDB0013059	-	-	626.3154	4.4001	neg	M-H2O-H	C30H51N3O10S	0	71.1	5.82332354075418	-	0.00115149390693	6.3196	6.2754	6.2464	6.1739	6.1213	6.2935	8.5997	8.5702	8.5878	8.5854	8.5433	8.532	6.2939	6.2708	6.8534	6.9046	5.6366	5.6012	7.7292	7.7112	7.2498	7.2362	8.0454	8.0392	8.3224	8.3234	8.3229
neg_2033	Everolimus	metab_11018	HMDB0015529	-	-	992.5535	4.4079	neg	M+Cl	C53H83NO14	0	63.1	2.8487293879536897	159351-69-6	0.00476262701265	7.6051	7.6049	7.5979	7.5277	7.5226	7.5907	7.1046	7.0616	7.1174	7.0965	7.0217	7.0163	6.5114	6.4865	5.0934	5.2158	5.0138	4.7626	6.8789	6.8648	5.9744	6.0439	6.9211	6.9136	7.0038	6.9999	7.0007
neg_2034	(-)-Slaframine	metab_11019	HMDB0243523	-	C06185	441.2715	4.4157	neg	2M+FA-H	C10H18N2O2	0	61.5	-0.825562384945476	20084-93-9	0.0477658318682	3.8515	3.8031	3.8057	3.7814	3.7843	3.7694	4.6396	4.4498	4.8407	4.7583	4.2364	4.2155	3.8391	3.8297	4.0754	4.1978	5.7972	5.9128	4.4762	4.0373	3.9332	3.902	5.246	5.3129	5.014	4.9769	4.9805
neg_2036	Glycylalanylprolylmethionylphenylalanylvalinamide	metab_11021	HMDB0033241	-	-	600.2998	4.4157	neg	M-H2O-H	C29H45N7O6S	0	61.7	3.92933733584913	115525-99-0	0.00495224650789	4.5235	4.4751	4.4778	4.4534	4.4564	4.4414	4.4755	4.4934	4.4926	4.4879	4.5146	4.5274	6.5491	6.5708	4.7475	4.8699	5.9515	5.9747	6.5723	6.5205	6.033	6.0164	4.7822	4.8798	5.5926	5.5965	5.593
neg_2037	2-Methoxyacetaminophen sulfate	metab_11022	HMDB0062550	-	-	242.0126	4.4235	neg	M-H2O-H	C9H11NO6S	0	66.4	-1.1147249177462	53446-13-2	0.0304621171038	7.6376	7.5746	7.5913	7.5001	7.4562	7.544	4.7355	4.9276	4.8792	4.8115	4.9294	4.9358	3.9324	3.923	7.328	7.4071	3.8561	3.838	4.0943	4.1306	7.2318	7.1803	5.1354	5.1953	5.0669	5.0872	5.0919
neg_2039	(Z)-7-[(1R,2R,3R,5S)-2-(1,2-Dihydroxy-3-oxooctyl)-3,5-dihydroxycyclopentyl]hept-5-enoic acid	metab_11024	HMDB0244520	-	-	431.2298	4.4235	neg	M+FA-H	C20H34O7	0	47.6	2.83540426343005	-	0.0101253783302	5.4308	5.2649	5.3836	5.2458	5.2695	5.334	7.548	7.5364	7.5002	7.5042	7.5973	7.6	6.4937	6.5117	5.5373	5.6597	5.5243	5.5282	6.9441	6.8981	7.0089	6.9901	7.0181	7.0219	7.2923	7.3007	7.2942
neg_2040	4-(2-Nitroethyl)phenyl primeveroside	metab_11026	HMDB0031742	-	-	460.146	4.4235	neg	M-H	C19H27NO12	0	61.6	-0.206811575143214	-	0.0141034022429	5.6563	5.8999	5.6076	5.5295	5.4649	5.593	3.1449	3.4866	3.6855	3.219	3.5343	3.484	4.1719	4.6096	3.4168	3.5391	7.4596	7.5342	3.3424	3.3786	3.2746	3.2434	3.7395	3.7121	5.997	6.0079	5.9976
neg_2046	Tyrosyl-Phenylalanine	metab_11032	HMDB0029112	-	-	327.1348	4.4392	neg	M-H	C18H20N2O4	0	65.5	-0.700674417591805	-	0.0356442218585	3.79	3.7416	3.7443	3.72	3.7229	3.7079	6.2597	6.2387	6.2239	6.2277	6.1842	6.2196	3.7777	4.2078	4.014	4.1364	3.7013	3.6833	5.8901	5.8353	4.9263	4.7741	5.9235	5.9329	5.9894	6.0147	5.987
neg_2047	Ustiloxin D	metab_11033	HMDB0041054	-	-	493.2302	4.4392	neg	M-H	C23H34N4O8	0	71.5	-0.4487042014958421	158243-18-6	0.00377228766272	4.7786	4.9141	4.7313	4.6803	4.1599	4.6375	6.4822	6.4676	6.4328	6.4715	6.5569	6.608	5.4732	5.4745	4.0943	4.2167	5.1285	5.2141	6.1861	6.1686	6.1739	6.1745	6.256	6.2733	6.3707	6.3737	6.3711
neg_2053	Abbott-195773	metab_11040	HMDB0249831	-	C12020	786.4006	4.4469	neg	M+Na-2H	C42H59N3O10	0	56.8	7.7194065702084815	205110-48-1	0.0502315827493	6.4629	6.4883	6.4592	6.3984	6.458	6.533	3.2391	1.9015	3.7953	4.2009	3.0217	2.9201	7.1831	7.1572	2.1531	2.2748	5.9811	6.0051	6.1919	6.0663	5.5459	5.7815	5.1378	5.1486	5.9026	5.9077	5.8671
neg_2055	Sorbinil	metab_11042	HMDB0258388	-	-	273.0074	4.4547	neg	M+K-2H	C11H9FN2O3	0	32.9	-3.79381320619038	-	0.0271338770515	4.6361	4.7907	4.8326	4.9472	4.367	4.7783	3.9615	3.9794	3.9786	3.9739	4.0006	4.0134	3.9971	3.9877	4.2335	4.7403	3.9208	3.9027	4.1591	4.1953	4.5137	4.1713	5.383	5.3116	5.3239	5.342	5.3462
neg_2056	LysoPC(14:1(9Z)/0:0)	metab_11043	HMDB0010380	-	C04230	486.2565	4.4547	neg	M+Na-2H	C22H44NO7P	0	42.8	-8.016407460358241	-	0.00633127050215	3.2481	3.1997	3.2024	3.1781	3.181	3.166	6.3591	6.4263	6.431	6.421	6.6406	6.6463	6.0782	6.0594	3.472	3.5944	6.2226	6.2747	6.2308	6.1765	6.0924	6.0521	6.1883	6.2484	6.3306	6.3356	6.3312
neg_2057	(3b,22a)-12-Oleanene-3,22,24,29-tetrol 3-[arabinosyl-(1->3)-arabinoside]	metab_11044	HMDB0034818	-	-	775.4002	4.4547	neg	M+K-2H	C40H66O12	0	66.5	-5.14520878068475	211944-26-2	0.00489999684389	4.928	4.7126	4.7606	4.8402	4.4341	4.8897	6.4901	6.4618	6.3999	6.4082	6.6719	6.6425	6.9757	7.0315	4.4429	4.5653	6.8877	6.9795	5.7521	5.7788	4.3007	4.3318	7.5849	7.5757	6.8133	6.8094	6.8099
neg_2060	Trimetrexate	metab_11048	HMDB0015288	-	C11154	414.178	4.4625	neg	M+FA-H	C19H23N5O3	0	51.9	-0.8959633957352091	52128-35-5	0.0756267866555	1.8061	1.7585	1.7611	1.7372	1.7401	1.7254	1.7589	2.5328	2.6482	2.7084	2.8418	2.6302	1.7939	1.7847	2.0274	2.1488	5.1442	5.2437	5.6892	5.6074	4.7572	4.6775	5.8145	5.7948	4.7071	4.7057	4.7621
neg_2063	Lumiflavin	metab_11051	HMDB0254201	-	-	255.0885	4.4704	neg	M-H	C13H12N4O2	0	44	-1.0969402017486	-	0.0113174642762	6.2307	5.9485	6.1593	5.9826	6.0211	5.8996	4.7089	4.8293	4.7944	4.6904	4.7658	4.5741	5.5645	5.425	6.0374	6.3589	4.8486	4.9494	4.8988	4.9502	5.5655	5.5981	3.9326	3.7375	5.1575	5.1498	5.1589
neg_2064	Norhygrine	metab_11052	HMDB0302903	-	-	299.1975	4.4704	neg	2M+FA-H	C7H13NO	0	48.9	-0.682220899571359	-	0.0157807607635	4.9888	4.9404	4.9431	4.9188	4.9217	4.9067	4.9408	4.9588	4.958	4.9533	4.9799	4.9928	4.9765	4.967	5.2128	5.3353	4.9001	4.882	5.3126	5.28	5.0706	5.0614	6.327	6.3295	5.1082	5.1202	5.1086
neg_2065	3-Hydroxy-6,8-dimethoxy-7(11)-eremophilen-12,8-olide	metab_11053	HMDB0040756	-	-	331.1509	4.4704	neg	M+Na-2H	C17H26O5	0	56.9	-5.795547853780731	162613-65-2	0.0289932961022	3.2518	3.2035	3.2061	3.1818	3.1847	3.1698	5.6044	5.587	5.5965	5.6031	5.6177	5.6143	3.2395	3.23	3.4758	3.5981	3.1632	3.1451	5.5706	5.5986	5.6767	5.5552	5.9147	5.8154	5.3068	5.3041	5.327
neg_2076	PA(22:6(5Z,7Z,10Z,13Z,16Z,19Z)-OH(4)/10:0)	metab_11064	HMDB0262720	-	-	687.3475	4.4859	neg	M+Cl	C35H57O9P	0	49.5	6.25047713893852	-	0.0901591751492	4.7015	3.6037	4.7186	4.2818	4.4688	4.2723	1.9741	3.0083	1.9911	1.9865	2.0128	2.0255	6.0793	6.368	2.244	2.3658	5.8623	6.1441	5.2274	5.1957	5.4999	4.9195	2.2785	4.1457	5.1974	5.2627	5.1957
neg_2078	Tryptophyl-Tyrosine	metab_11066	HMDB0029095	-	-	366.1456	4.4937	neg	M-H	C20H21N3O4	0	75.7	-0.896920681994243	-	0.0165643504781	1.7443	1.6968	3.1247	1.6756	1.8505	2.1584	3.9066	1.7148	4.3734	1.7094	3.9726	3.9364	4.1238	4.1067	1.9651	2.0864	4.8338	4.9373	5.3415	5.2672	4.5135	1.794	6.1135	6.1336	5.141	5.1505	5.1551
neg_2082	Soyasapogenol B 3-O-[a-L-rhamnosyl-(1->2)-[b-D-glucosyl-(1->3)]-b-D-galactosyl-(1->2)-b-D-glucuronide] 22-O-[b-D-glucosyl-(1->2)-a-L-arabinoside]	metab_11070	HMDB0034542	-	-	698.324	4.5015	neg	M-2H	C65H106O32	0	45.9	-3.01780057784052	234761-05-8	0.00509485068981	7.027	6.9967	6.9759	6.9083	6.9145	6.9405	5.7058	5.6231	5.2596	5.2617	5.9264	5.9484	4.4786	0.24	0.3616	0.4349	5.1044	4.0987	5.1326	5.3086	5.2231	5.1716	5.0433	4.545	5.8702	5.8681	5.8725
neg_2085	3-[2-[[2-[[2-Acetamido-3-(4-hydroxyphenyl)propanoyl]amino]-3-methylbutanoyl]amino]propanoylamino]-4-oxobutanoic acid	metab_11072	HMDB0247776	-	-	513.1986	4.5092	neg	M+Na-2H	C23H32N4O8	0	55.6	3.93835715994891	-	0.212387330157	4.5962	4.5478	4.5505	4.5262	4.5291	4.5141	4.5482	4.5661	4.5653	4.5607	4.5873	4.6001	5.2863	5.3782	4.8202	4.9426	5.802	5.9073	5.5305	5.5134	5.7244	5.6561	5.0317	5.1578	4.8305	4.6625	4.6979
neg_2089	PI(6 keto-PGF1alpha/16:2(9Z,12Z))	metab_11076	HMDB0276265	-	-	941.458	4.5092	neg	M+Na-2H	C45H77O17P	0	59.8	-7.059971314052402	-	0.0127928296309	4.4718	4.4409	5.4038	4.7997	5.2386	3.9464	6.008	5.9931	5.8263	5.8236	5.9696	5.9693	6.0127	5.8679	4.2525	4.3749	3.9399	3.9218	7.2817	7.2819	6.8453	6.841	7.1943	7.2047	6.6441	6.6331	6.6376
neg_2094	Dmg-mino	metab_11082	LMPK07000009;HMDB0251539	-	C12011	602.25	4.5248	neg	M+FA-H	C27H35N5O8	0	68.2	5.8460638723069795	151922-16-6	0.00170561544465	6.3198	5.3643	6.2845	5.9641	6.0963	5.8932	7.541	7.5242	7.4741	7.4404	7.4975	7.4478	6.0469	6.0504	5.0468	4.6494	5.4223	5.4707	6.7792	6.8236	6.5831	6.6038	6.0684	6.1209	7.1469	7.1483	7.1474
neg_2098	DIPROTIN B	metab_11085	-	-	-	326.2084	4.5327	neg	M-H	C16H29N3O4	58.5	0	-0.430823520664069	-	0.0180543503483	3.7572	3.7088	3.7114	3.6871	3.69	3.6751	4.5106	4.6056	3.7263	3.9118	3.8787	3.8303	3.7448	3.7354	3.9811	4.1035	5.0808	5.1785	6.7675	6.7531	5.1487	5.2859	5.9466	5.9045	5.7574	5.7712	5.7579
neg_2099	(E)-Casimiroedine	metab_11086	HMDB0030274	-	C10577	398.1719	4.5327	neg	M-H2O-H	C21H27N3O6	0	53.7	-0.518983229663724	5853-02-1	0.0140854386825	3.8395	3.7911	3.7937	3.7694	3.7723	3.7574	6.0831	6.0766	6.0513	6.0325	6.0149	6.0423	3.8271	3.8177	4.0634	4.1858	3.7508	3.7327	3.989	4.0253	4.6237	4.6239	4.2142	4.0935	5.6468	5.6577	5.6475
neg_2101	Apramycin	metab_11090	HMDB0248529	-	C01555	576.2343	4.5327	neg	M+K-2H	C21H41N5O11	0	72	9.992028940880859	37321-09-8	0.000682435067746	4.7533	4.7049	4.7075	4.6832	4.6861	4.6711	4.7052	4.7232	4.7224	4.7177	4.7443	4.7572	6.108	6.076	4.9773	5.0997	4.6646	4.6465	5.8177	5.7524	4.835	4.9668	7.2579	7.2664	6.2758	6.2763	6.2763
neg_2103	PS(20:3(5Z,8Z,11Z)/TXB2)	metab_11092	HMDB0282395	-	-	936.4588	4.5327	neg	M+K-2H	C46H78NO14P	0	45.4	-6.47652582926388	-	0.07316042019	4.261	4.2126	4.7109	4.1909	4.4905	4.1789	5.6565	5.6304	5.5795	5.5492	5.4774	5.618	4.2486	5.0253	4.485	4.6074	4.1723	4.1542	4.871	5.2564	6.5722	6.543	5.075	5.0851	5.5545	5.4992	5.5563
neg_2108	(11S,14S,17R,20S,23R)-20-Benzyl-17-[3-(diaminomethylideneamino)propyl]-14-(1H-indol-3-ylmethyl)-2,5,13,16,19,22-hexaoxo-1,6,12,15,18,21-hexazabicyclo[21.3.0]hexacosane-11-carboxamide	metab_11097	HMDB0260063	-	-	834.4013	4.5405	neg	M+Na-2H	C41H55N11O7	0	60.7	-2.4136870049545402	-	0.0715137691068	4.4352	4.3983	4.3895	4.3651	4.3681	4.3531	4.3872	4.4051	4.4043	4.3996	4.4263	4.4391	6.2604	6.275	4.6592	4.7816	5.9531	6.0768	4.9809	5.0386	5.4287	5.3019	5.0767	5.1724	5.2835	5.2777	5.2259
neg_2109	Epiroprim	metab_11098	HMDB0251860	-	-	388.155	4.5484	neg	M+Cl	C19H23N5O2	0	34.2	1.21796456767951	-	0.0481406532741	3.2131	3.1647	3.1674	3.1431	3.146	3.131	4.2493	4.1699	3.1822	3.1776	3.2042	3.217	3.2007	3.1913	3.437	3.5594	4.9481	5.1869	4.8902	5.0123	5.9888	6.0571	5.7913	5.7785	4.9197	4.8784	4.8944
neg_2117	Amikacin	metab_11106	HMDB0254120;HMDB0014622;PW_C008984	-	C06820	620.2529	4.5562	neg	M+Cl	C22H43N5O13	0	75.2	-3.79569081220823	37517-28-5	0.0191198061497	4.0447	3.9963	3.9989	3.9746	3.9775	3.9625	5.9646	5.9438	6.0542	6.0996	5.7367	5.789	4.6708	4.6197	4.2686	4.391	3.956	3.9379	4.1942	4.2978	4.9099	5.0769	4.3033	4.2987	5.7657	5.7618	5.7776
neg_2119	PS(16:1(9Z)/PGF2alpha)	metab_11108	HMDB0281244	-	-	812.4768	4.5562	neg	M-H2O-H	C42H74NO13P	0	31.3	5.82436373350153	-	0.00640593794158	5.2513	4.8503	5.3469	5.383	5.4028	5.2204	6.1714	6.2539	6.0058	6.2218	6.2744	6.2427	4.5972	4.5878	4.8336	4.956	4.8507	4.939	4.8588	5.0617	4.6914	4.6772	6.5092	6.4339	5.8109	5.8115	5.816
neg_2123	LysoPE(22:6(4Z,7Z,10Z,13Z,16Z,19Z)/0:0)	metab_11113	HMDB0011526	-	-	546.2581	4.564	neg	M+Na-2H	C27H44NO7P	0	57.5	-4.01129568293861	-	0.00825829737861	2.8595	3.4736	2.1252	3.5169	2.5714	3.1164	6.1582	6.0826	6.1214	6.1017	5.9025	5.7946	7.1065	7.1051	2.3934	2.5154	4.46	4.4856	6.7875	6.7375	6.5045	6.5352	4.1755	4.6805	6.2752	6.2779	6.2823
neg_2129	Pentosidine	metab_11119	HMDB0003933	-	-	413.1676	4.5717	neg	M+Cl	C17H26N6O4	0	55.6	-8.786314105498299	124505-87-9	0.0110270527375	5.372	5.175	5.3121	5.1675	5.2063	5.2096	4.8524	4.9008	4.7707	4.7245	4.9207	4.716	5.4748	5.4599	4.9361	5.0585	5.2603	5.3584	6.0635	6.0329	6.3371	6.3332	6.3314	6.3281	5.7831	5.7884	5.7926
neg_213	Tafluprost free acid	metab_11120	HMDB0014256	-	-	445.1576	3.1044	neg	M-H, M+Cl	C22H28F2O5	0	37	-5.45866831455032	-	0.0171606391511	4.5149	4.2503	2.4354	4.6256	4.1732	4.2255	6.9509	6.9433	6.7968	6.7858	6.8211	6.7659	3.9572	2.4592	2.7044	2.8266	3.7381	4.037	4.2519	4.0025	4.499	4.0244	2.739	4.1035	6.2584	6.2568	6.2704
neg_2131	S-(11-hydroxy-9-deoxy-delta12-PGD2)-glutathione	metab_11122	HMDB0013055	-	-	682.2839	4.5717	neg	M+K-2H	C30H51N3O10S	0	84.9	8.902704923056179	-	0.00479739796409	4.7328	4.6844	4.687	4.6627	4.6656	4.6507	4.6848	4.7027	4.7019	4.6972	4.7239	4.7367	6.2544	6.2899	4.9568	5.0792	7.3495	7.4405	4.936	4.9186	5.4807	5.4635	5.8577	5.7164	6.4057	6.4095	6.4062
neg_2136	3-Oxo-2-(2-entenyl)cyclopentaneoctanoic acid	metab_11127	HMDB0301805	-	C04780	315.1925	4.5874	neg	M+Na-2H	C18H30O3	0	48.7	-5.60021115324717	204135-86-4	0.00986045337337	2.2069	2.2725	2.1615	2.1373	2.1402	2.1254	4.5767	4.3508	5.2311	5.0729	4.1437	3.5881	2.1946	2.1852	2.4298	2.5518	4.554	4.5901	4.9375	4.5663	3.7269	2.2572	6.7195	6.6858	5.5546	5.5587	5.5631
neg_2137	3-(4-((3-Phenoxybenzyl)amino)phenyl)propanoic acid	metab_11128	HMDB0252994	-	-	346.1441	4.5874	neg	M-H	C22H21NO3	0	35.8	-2.30797422751117	-	0.0361011775723	3.6479	3.5995	3.6022	3.5779	3.5808	3.5658	5.1324	5.1973	5.2059	5.259	5.0026	5.0133	3.6356	3.6261	3.8719	3.9943	3.5592	3.5412	3.7975	3.8337	3.7297	3.6985	5.2515	5.1586	4.9094	4.9366	4.9101
neg_2138	Satratoxin G	metab_11129	HMDB0257507	-	-	589.2253	4.5874	neg	M+FA-H	C29H36O10	0	38	-6.8176842482112	-	0.0230443699391	3.8437	3.7953	3.7979	3.7736	3.7765	3.7616	4.2444	3.8136	3.8128	3.8081	3.8347	3.8476	4.6535	4.4866	4.0676	4.19	3.987	3.7369	6.4678	6.4729	5.7889	5.8124	6.36	6.3739	5.8758	5.8719	5.8568
neg_214	Serylleucine	metab_11131	HMDB0029043	-	-	217.1189	3.1353	neg	M-H, 2M-H	C9H18N2O4	0	54.4	-1.98349281997487	6665-16-3	0.00860079947903	3.6365	3.5881	3.5908	3.5665	3.5694	3.5544	6.4639	6.5269	6.421	6.4597	6.4831	6.4778	3.9771	3.6147	3.8605	3.9829	5.6682	5.7122	6.7243	6.6712	5.0783	4.9032	7.8885	7.8899	6.4637	6.4598	6.4562
neg_2147	Niveusin C	metab_11139	HMDB0034474	-	C09517	415.1146	4.603	neg	M+K-2H	C20H26O7	0	39.6	-4.996710883008482	75680-27-2	0.0293165380235	3.9098	3.8614	3.8641	3.8397	3.8427	3.8277	5.6667	5.6457	5.5492	5.6178	6.0943	6.0923	3.8974	3.888	4.1338	4.2562	3.8211	3.803	4.0594	4.0956	3.9916	3.9604	4.1685	4.1639	5.4995	5.4963	5.5196
neg_2153	31-O-Demethyltacrolimus	metab_11145	HMDB0061049	-	-	810.4371	4.603	neg	M+Na-2H	C43H67NO12	0	86.8	-4.91940124843696	-	0.0118431040871	7.5672	7.543	7.5343	7.4611	7.4327	7.5218	8.0454	8.0252	7.9444	7.972	8.0692	8.0406	6.3584	6.3729	5.6915	5.6923	6.7639	6.7957	6.8385	6.8448	6.9094	6.8597	6.7603	6.736	7.7427	7.7387	7.7325
neg_2154	L-Gluconic acid	metab_11146	HMDB0253886	-	C15930	241.0561	4.6107	neg	M+FA-H	C6H12O7	0	73.2	-2.10881914265626	-	0.096791536427	5.6949	5.666	5.6133	5.7132	5.771	5.6913	4.3955	4.1831	4.4178	4.5813	4.2042	4.4601	4.7061	4.6126	5.9149	5.9692	4.4051	4.2948	5.1141	4.841	5.0976	5.1676	4.7011	4.4861	4.7269	4.6624	4.6505
neg_2155	6b-Hydroxy-8a-methoxy-7(11)-eremophilen-12,8-olide	metab_11147	HMDB0036979	-	-	301.1404	4.6107	neg	M+Na-2H	C16H24O4	0	43.7	-6.2077787665900175	58848-45-6	0.00589675067084	3.7168	3.6684	3.6711	3.6468	3.6497	3.6347	4.1773	4.7939	4.4282	4.2712	4.5965	4.7065	3.7045	3.695	3.9408	4.0632	3.6281	3.6101	4.8553	5.1383	5.2368	4.7972	5.8531	5.7923	5.126	5.1221	5.1212
neg_2159	Amygdalin	metab_11151	HMDB0035030;MJDBOTE0001644	-	C08325	913.3075	4.6185	neg	2M-H	C20H27NO11	0	32.4	-2.24210796957928	29883-15-6	0.146348813173	4.8819	4.8335	4.8362	4.8118	4.8148	4.7998	4.8339	6.5714	4.851	6.1176	6.0747	6.53	4.8695	4.8601	5.1059	5.2283	4.7932	4.7751	5.0315	5.0677	4.9637	4.9325	5.1406	5.136	5.2802	5.3936	5.3978
neg_2163	PA(16:1(9Z)/18:4(6Z,9Z,12Z,15Z))	metab_11156	HMDB0114859;PW_C062277;LMGP10010901	-	C00416	701.3993	4.6263	neg	M+Cl	C37H63O8P	0	38.7	5.69897670783421	-	0.0116856745887	4.403	4.3546	4.3573	4.333	4.3359	4.3209	4.6306	4.373	4.5835	5.1921	4.3941	4.4069	6.0155	6.0883	4.627	4.7494	5.7278	5.976	6.7836	6.7813	6.2857	6.359	6.12	6.0728	5.8229	5.8318	5.8231
neg_2167	Corchorusoside A	metab_11159	HMDB0032823	-	-	719.3258	4.6341	neg	M+Na-2H	C35H54O14	0	80.5	-0.3591193632096571	210637-15-3	0.0257321257163	3.7011	3.6528	3.6554	3.6311	3.634	3.619	6.3346	6.2509	6.1497	6.1288	6.5442	6.5446	7.1673	7.3143	3.9251	4.0475	6.9958	7.0705	6.9365	6.9249	6.8993	6.8808	6.7568	6.7325	6.6821	6.7013	6.6822
neg_217	Gibberellin A20	metab_11162	LMPR0104170004;HMDB0303457	-	C02035	367.129	3.1665	neg	M+Cl, 2M+Hac-H	C19H24O5	0	44.5	-8.38380761046051	19143-87-4	0.00218279921426	5.4802	5.4318	5.4345	5.4102	5.4131	5.3981	7.0169	6.9019	7.0772	6.9843	6.7571	6.6907	5.4678	5.4584	5.7042	5.8266	5.523	5.6876	6.2096	6.0743	6.0259	6.0589	5.8715	5.7343	6.5987	6.6005	6.599
neg_2170	PE(5-iso PGF2VI/14:1(9Z))	metab_11163	HMDB0260719	-	-	768.3896	4.6419	neg	M+K-2H	C37H66NO11P	0	33.6	4.9265298893550495	-	0.00781610438614	5.215	5.2368	5.1617	4.8065	5.1734	5.1711	5.0019	1.077	1.0762	4.7001	4.3343	4.5062	5.2074	5.595	1.3146	1.4318	1.0235	1.0072	6.4123	6.4459	5.2882	5.2891	5.4155	5.5282	5.5181	5.524	5.5182
neg_2171	Josamycin	metab_11164	HMDB0015418;PW_C009693	-	C12662	862.4304	4.6419	neg	M+Cl	C42H69NO15	0	73.3	-6.9393851384452905	16846-24-5	0.00497977628014	5.9133	5.8448	5.8221	5.3701	5.112	5.837	6.7287	6.61	6.7016	6.7543	6.6334	6.6014	4.1706	4.1612	4.407	4.5294	4.0943	4.0762	5.1235	5.0809	4.9822	4.8447	4.7963	4.7817	6.3959	6.3998	6.3963
neg_2173	Arenaine	metab_11166	HMDB0030354	-	C09912	252.1352	4.6575	neg	M+FA-H	C11H17N3O	0	66.3	-0.850933797339497	35471-10-4	0.0215059126615	3.4007	4.6765	3.355	4.2357	3.3336	4.8211	3.3527	3.3706	3.3698	3.3651	3.3918	3.4046	5.1404	5.0198	3.6246	3.747	3.312	3.2939	5.0503	5.6137	5.7593	4.9002	5.9297	5.4589	5.005	4.9871	4.9917
neg_2177	Hymenoxon	metab_11170	HMDB0253305	-	C09482	609.2894	4.6575	neg	2M+FA-H	C15H22O5	0	60.4	-4.00636839781732	57377-32-9	0.0259893922166	5.9524	5.7794	5.8669	5.8237	5.8584	5.8423	5.687	5.6669	5.4952	5.3035	6.0985	6.1663	6.1954	6.2513	1.0084	1.1202	0.7384	3.6795	0.9419	0.9741	0.8824	0.8554	1.0398	1.0356	5.3195	5.3038	5.3259
neg_2178	Glycyl-Histidine	metab_11171	HMDB0028843	-	-	635.2679	4.6575	neg	3M-H	C8H12N4O3	0	47.9	3.74878910027035	-	0.0022410845952	5.0435	5.5338	5.2172	5.4071	4.7551	5.4942	4.5944	4.2308	4.23	4.2253	5.4061	5.2851	6.4887	6.2658	4.8082	4.7291	5.2586	4.9112	5.9736	6.144	6.3112	6.1477	5.4115	4.9008	5.6019	5.6038	5.6025
neg_2179	Prolyl	metab_11172	HMDB0256800	-	-	197.129	4.6654	neg	2M-H	C5H9NO	0	46.9	-2.95114376182551	-	0.0293628788414	3.5124	3.464	3.4667	3.4424	3.4453	3.4303	3.4644	3.8527	3.4815	3.4769	3.5035	3.5163	3.5	3.4906	3.7364	3.8587	3.4237	3.4056	4.8321	4.8777	3.5942	3.563	5.8655	5.831	4.7259	4.7456	4.75
neg_2181	Hawkinsin	metab_11175	HMDB0002354	-	-	326.046	4.6654	neg	M+Cl	C11H17NO6S	0	71.8	-3.49723656358069	63224-90-8	0.185936671097	6.0125	6.0479	5.9938	6.0371	6.0377	6.0116	3.7568	3.6381	3.6373	3.6326	3.6593	3.6721	4.5416	4.6545	6.2794	6.3121	3.5795	3.5614	4.6224	4.1368	5.3731	5.3852	4.145	3.9222	3.794	3.8032	3.9322
neg_2191	Mescaline	metab_11186	HMDB0254474	-	C06546	467.2408	4.681	neg	2M+FA-H	C11H17NO3	0	40.2	2.1680473877459403	54-04-6	0.0152357624626	4.0466	3.9982	4.0009	3.9766	3.9795	3.9645	3.9986	4.0165	4.0157	4.0111	4.0377	4.0505	4.0342	4.0248	4.2706	4.393	6.1635	6.2269	6.0169	6.0406	6.0579	6.029	5.454	5.3998	5.4899	5.5017	5.4907
neg_2197	DG(5-iso PGF2VI/2:0/0:0)	metab_11192	HMDB0296944	-	-	487.2561	4.6889	neg	M+FA-H	C23H38O8	0	57.4	2.82626985200499	-	0.0368012487188	5.1483	5.2332	5.2248	5.0652	4.9057	5.1769	5.717	5.712	5.5509	5.5183	5.7969	5.9049	5.4469	5.4169	5.1969	5.3193	6.0769	6.1286	6.1485	6.1267	5.6164	5.5603	6.0297	6.0133	5.92	5.9453	5.95
neg_2198	PS(20:4(5Z,8Z,11Z,14Z)/20:3(5Z,8Z,11Z))	metab_11193	PW_C061062;HMDB0112643	-	C02737	870.4743	4.6889	neg	M+K-2H	C46H76NO10P	0	46.3	6.025311164898231	-	0.00844289302401	3.6624	3.614	3.6167	3.5924	3.5953	3.5803	6.1845	5.982	5.8674	5.7734	6.0578	6.0546	3.65	3.6406	3.8864	4.0088	5.3416	5.2342	3.812	3.8482	3.7442	3.713	4.4819	3.9165	5.3099	5.306	5.3133
neg_2205	Moroxydine	metab_11202	HMDB0254889	-	-	401.2403	4.7045	neg	2M+Hac-H	C6H13N5O	0	68.3	7.18175243975972	-	0.0206315984527	3.6509	3.6025	3.6052	3.5809	3.5838	3.5688	6.3387	6.3251	6.2151	6.1824	6.268	6.2825	4.6632	4.7817	3.8749	3.9973	3.5622	3.5441	4.1368	4.4196	4.3303	4.3503	3.9096	4.2346	5.9806	5.9769	5.9939
neg_2206	PG(18:3(10,12,15)-OH(9)/a-15:0)	metab_11203	HMDB0270723	-	-	783.4261	4.7045	neg	M+K-2H	C39H71O11P	0	33.3	5.46205694268692	-	0.0383534431122	5.6446	5.5962	5.5989	5.5746	5.5775	5.5625	5.5997	6.2	5.8428	6.028	5.6357	6.1	5.6322	5.6228	5.8686	5.991	5.5559	5.5378	5.7942	5.8305	5.7264	5.6952	5.9033	5.8987	6.0493	6.0779	6.0494
neg_2207	PGP(18:3(6Z,9Z,12Z)/5-iso PGF2VI)	metab_11204	HMDB0273063	-	-	931.3824	4.7045	neg	M+K-2H	C42H72O16P2	0	80.4	4.70056766243333	-	0.00135749165362	4.2552	4.2068	4.414	4.1852	4.4671	4.7007	5.9024	5.8406	5.6377	5.788	5.9471	6.053	7.5085	7.5118	4.4792	4.6016	6.0713	6.1196	7.6932	7.6878	7.5268	7.5476	7.4855	7.4575	7.0615	7.0626	7.062
neg_2216	Paramethadione	metab_11212	HMDB0014755	-	C07411	156.0658	4.7358	neg	M-H	C7H11NO3	0	59.4	-4.90022441386679	115-67-3	0.0219822225518	5.1646	4.9422	5.0517	4.9	4.9751	4.9786	4.5106	4.5286	4.5278	4.5231	4.5497	4.5625	5.1788	4.9387	5.0081	5.125	5.9925	5.6702	4.898	5.0027	4.9061	4.8704	5.2875	5.3022	4.6288	4.625	4.643
neg_2219	(1S,22S,23S,25R,26R,28S,31S,33S)-22-Hydroxy-1,10,10,12,12,30,30,36-octamethyl-28-(2-methylprop-1-enyl)-11,24,27,29,32-pentaoxa-3-azadecacyclo[17.17.0.02,17.04,16.07,15.09,13.022,36.023,25.023,33.026,31]hexatriaconta-2(17),4(16),5,7(15)-tetraen-8-one	metab_11215	HMDB0242426	-	-	666.3832	4.7358	neg	M-H2O-H	C42H55NO7	0	65.2	4.660225067996571	-	0.0113671701712	1.7251	1.6776	1.6802	1.6564	1.6593	1.6447	4.3006	3.2634	1.6948	1.8534	1.7163	2.0851	1.7129	1.7037	3.8818	3.6725	3.2033	2.9095	6.7149	6.6985	6.1335	6.155	6.9185	6.9086	5.8138	5.8055	5.8143
neg_222	Phenylalanylglutamine	metab_11216	HMDB0028993	-	-	292.1303	3.0887	neg	M-H, M+Cl	C14H19N3O4	0	54.6	-0.0060807364894416285	39537-24-1	0.00324608565717	4.8567	4.8083	4.8109	4.7866	4.7895	4.7746	6.9254	6.8062	6.8611	6.7962	6.7848	6.7693	4.8443	4.8349	5.0807	5.2031	4.768	5.1569	7.6076	7.5641	6.8646	6.802	7.5069	7.454	7.2116	7.2142	7.212
neg_2220	Tfllr-NH2	metab_11217	HMDB0258946	-	-	684.357	4.7358	neg	M+K-2H	C31H53N9O6	0	62.8	-5.34548297740818	-	0.00183167918171	5.9139	5.9648	5.84	5.8903	5.7926	5.9194	7.7949	7.8044	7.7154	7.7048	7.8199	7.863	3.2172	3.9979	6.5955	6.4283	6.2757	6.3339	5.6543	5.6425	5.7438	5.8023	5.159	5.3348	7.6084	7.61	7.609
neg_2222	Resolvin D1	metab_11219	LMFA04030011;HMDB0003733	-	C18178	811.4579	4.7358	neg	2M+Hac-H	C22H32O5	0	40	-7.85211122026744	-	0.054235519656	4.3312	5.2963	4.2854	4.2611	4.264	4.2491	5.158	4.6105	4.5992	4.2956	6.3236	5.7645	5.1867	4.9641	4.5552	4.6776	5.3824	5.4626	4.8697	4.7129	5.2768	4.9264	5.1478	5.3623	4.5381	4.4962	4.5372
neg_2227	Phenazine	metab_11224	HMDB0256395	-	C21476	225.0666	4.7514	neg	M+FA-H	C12H8N2	0	59.1	-2.07629085158226	92-82-0	0.039472506575	6.2839	6.2161	6.2087	6.1269	5.938	6.1291	3.8259	3.712	4.1122	4.0834	3.9391	3.9621	5.2694	5.224	6.2963	6.3186	4.5978	4.8519	5.4043	5.3875	6.1375	6.0344	5.3326	5.2589	5.0571	5.0867	5.0575
neg_2233	PA(18:1(12Z)-2OH(9,10)/i-15:0)	metab_11231	HMDB0267678	-	-	737.4567	4.7514	neg	M+FA-H	C36H69O10P	0	30.2	-6.26162412564061	-	0.00701935245747	5.3801	5.2597	5.2942	5.2575	5.2422	5.5202	7.2703	7.2852	7.2678	7.2591	7.3401	7.4069	4.187	4.5352	4.2522	4.3746	3.9395	3.9214	4.9624	4.9686	4.1099	4.0788	4.7351	4.2823	7.1693	7.1748	7.1698
neg_2236	Pralsetinib	metab_11234	HMDB0304855	-	-	514.2516	4.7592	neg	M-H2O-H	C27H32FN9O2	0	50.2	5.8498779951787805	-	0.0316393265871	4.5584	4.5865	4.1074	4.123	4.1924	4.0404	5.1199	5.0733	5.0535	4.744	5.5757	5.1013	5.7269	5.8253	4.3465	4.4689	6.4836	6.5749	6.4978	6.4633	6.3625	6.1036	6.8163	6.7763	5.9401	5.9616	5.9659
neg_2237	Licoricesaponin E2	metab_11235	HMDB0038719	-	-	855.3512	4.7592	neg	M+Cl	C42H60O16	0	71.3	-7.723132323444671	119418-01-8	0.00137370326455	4.4556	4.4072	4.4099	4.3856	4.3885	4.3735	5.4143	4.9594	4.4248	4.5653	5.5887	5.5888	4.4433	4.4338	4.6796	4.802	4.5741	4.3924	7.2748	7.2606	6.6615	6.6861	7.2954	7.251	6.537	6.5366	6.5378
neg_2241	PG(20:4(8Z,11Z,14Z,17Z)/20:3(5Z,8Z,11Z))	metab_11239	HMDB0116594;PW_C063048	-	C00344	865.5154	4.7671	neg	M+FA-H	C46H77O10P	0	68	-9.99128610828181	-	0.0089345051849	6.6986	6.6926	6.7066	6.6402	6.6467	6.7351	7.5324	7.5417	7.5526	7.5431	7.5546	7.5743	3.6252	3.322	4.3264	4.1907	5.5479	5.5406	4.1995	4.4108	5.5406	5.6349	6.2162	6.23	7.3867	7.3936	7.3872
neg_2242	PI(PGD1/22:5(4Z,7Z,10Z,13Z,16Z))	metab_11240	HMDB0278200	-	-	1017.5111	4.7671	neg	M+Cl	C51H83O16P	0	79.7	-0.16579325408922302	-	0.0264326485307	6.0134	5.965	5.9676	5.9433	5.9462	5.9312	6.3139	6.2929	6.1144	6.0302	6.4119	6.4678	6.001	5.9915	6.2374	6.3598	5.9246	5.9066	6.1629	6.1992	6.0951	6.0639	6.2721	6.2675	6.1015	6.0796	6.085
neg_2248	Idremcinal	metab_11246	HMDB0253381	-	-	780.4266	4.7827	neg	M+K-2H	C39H69NO12	0	69.3	-5.40406865090819	-	0.0281526467241	4.2617	4.2133	4.2159	4.1916	4.1945	4.1796	4.2136	4.2316	4.2308	4.2261	4.2527	4.2656	4.2493	4.2399	4.4857	4.6081	4.173	4.1549	5.5988	5.3883	4.3435	4.3123	6.8382	6.8359	5.6787	5.6578	5.6797
neg_2249	Acetamidopropanal	metab_11247	HMDB0012880	-	C18170	289.1405	4.7906	neg	2M+Hac-H	C5H9NO2	0	44.3	-0.181516034082558	-	0.0801569131189	3.8346	3.7862	3.7889	3.7645	3.7675	3.7525	4.8343	4.2424	4.6021	4.4845	5.1852	5.1728	3.8222	3.8128	4.0586	4.181	3.7459	3.7278	3.9842	4.1558	3.9164	3.8852	5.2901	5.2705	4.8125	4.8728	4.815
neg_2250	Formyllysine	metab_11249	HMDB0252452	-	-	173.0925	4.7984	neg	M-H	C7H14N2O3	0	55	-3.932302326924	-	0.0863764055402	3.6447	3.5963	3.599	3.581	3.5776	3.6531	3.5967	3.6146	3.6138	3.6091	3.6358	3.6486	5.2891	5.2171	3.8686	3.991	4.8697	4.3938	4.5982	4.9532	4.8898	4.7655	4.8724	4.7308	4.2133	4.1949	4.1398
neg_2254	Protease-Activated Receptor-4	metab_11252	HMDB0256865	-	-	647.326	4.7984	neg	M-H2O-H	C33H46N8O7	0	74.6	-7.6488578601312325	-	0.000816371416059	4.2163	4.636	4.1706	4.1463	4.1492	4.1342	7.1296	7.1067	7.1817	7.1689	6.9124	6.9432	6.2987	6.3274	4.4403	4.5627	4.2961	4.6068	5.6845	5.4946	5.9228	5.8563	6.1424	6.0815	6.8446	6.8453	6.8451
neg_2261	N-Cyclohexylformamide	metab_11259	HMDB0031314;HMDB0255105	-	C11519	313.2132	4.814	neg	2M+Hac-H	C7H13NO	0	35.7	-0.39179814035085997	766-93-8;766-92-7	0.104628206685	4.3543	4.306	4.3086	4.2843	4.2872	4.2722	4.3063	4.3243	4.3235	4.3188	4.3454	4.3583	4.342	4.3325	4.5783	4.7007	4.2656	4.2476	5.2672	5.2396	5.0584	4.9921	5.9712	5.9075	4.4245	4.4271	4.5024
neg_2262	Pinometostat	metab_11260	HMDB0256563	-	-	583.3097	4.814	neg	M+Na-2H	C30H42N8O3	0	47.1	-5.333015813710403	-	0.0291004533311	6.5288	6.4776	6.5139	6.4305	6.4402	6.5302	6.0971	6.0408	6.0537	6.0486	6.2667	6.3241	8.2095	8.2329	4.9183	5.0407	6.7092	6.6895	7.9816	7.9632	7.2996	7.2751	7.7817	7.755	7.3964	7.4184	7.397
neg_2272	Physagulin G	metab_11269	HMDB0039694	-	-	767.3136	4.8297	neg	M+FA-H	C36H50O15	0	76.8	0.529865807780667	148076-22-6	0.0105792385509	5.2303	4.512	5.133	4.8054	5.3886	4.4783	4.5124	4.5304	4.5295	4.5249	4.5515	4.5643	6.7251	6.7748	4.7844	4.9068	5.9785	6.0036	5.9912	6.0077	6.2137	6.2269	5.1729	5.1125	5.6858	5.6942	5.6867
neg_2273	TUBULYSIN	metab_11270	HMDB0259321	-	-	876.4323	4.8297	neg	M+Cl	C44H67N5O9S	0	51.8	-3.59502481275544	-	0.000865916105925	6.5862	6.6569	6.6972	6.6058	6.5568	6.634	7.8291	7.8146	7.8327	7.8292	7.7409	7.7623	3.7762	3.6007	3.8464	3.9688	6.1208	6.0732	4.944	4.9787	4.3905	4.3429	3.8811	4.1566	7.6421	7.6429	7.6425
neg_2274	Parasorbic acid	metab_11271	HMDB0301801	-	C08502	157.0499	4.8376	neg	M+FA-H	C6H8O2	0	62.7	-6.7665752232453	10048-32-5	0.00832421409811	5.6891	5.6567	5.6519	5.6036	5.6024	5.6269	5.5758	5.5235	5.6226	5.5996	5.5618	5.508	5.3343	5.3387	5.4727	5.5379	4.9046	4.7773	6.2345	6.2181	6.2335	6.1964	5.3014	5.3331	5.6016	5.5944	5.5988
neg_2278	PS(20:5(5Z,8Z,11Z,14Z,17Z)/22:6(4Z,7Z,10Z,13Z,16Z,19Z))	metab_11274	LMGP03010856;HMDB0112704;PW_C061128	-	C02737	834.4736	4.8376	neg	M-H2O-H	C48H72NO10P	0	71.8	2.41572776711806	-	0.00296465512411	4.8173	4.7038	4.4314	4.4071	4.41	5.1645	7.8478	7.8568	7.7812	7.7707	7.9794	8.0065	4.4648	4.4553	4.7011	4.8235	4.9077	5.116	6.0187	5.9473	4.5589	4.5277	7.1735	7.1379	7.6922	7.6904	7.6897
neg_2283	3-(4-Methylbenzylidene)camphor	metab_11279	HMDB0246209	-	-	553.3356	4.8454	neg	2M+FA-H	C18H22O	0	34	6.4260092105231	-	0.0486562139132	3.6451	3.5967	3.5993	3.575	3.578	3.563	4.8765	3.615	4.6453	4.0858	4.2586	4.4888	4.8675	4.9591	3.869	3.9914	3.5564	3.5383	6.2558	6.2408	3.7268	3.6957	5.9986	6.0186	5.076	5.098	5.0558
neg_2286	PG(18:1(12Z)-2OH(9,10)/i-20:0)	metab_11281	HMDB0271935	-	-	881.5721	4.8454	neg	M+FA-H	C44H85O12P	0	55.6	-4.70010342155874	-	0.0114415111258	3.4204	3.3721	3.3747	3.3504	3.3533	3.3384	6.9123	6.8116	6.8781	6.8601	6.8279	6.7879	3.4081	3.3986	3.6444	3.7668	3.403	3.3137	3.57	3.6062	3.5022	3.471	3.6791	3.6745	6.674	6.6701	6.6641
neg_2288	Dihydrokainic acid	metab_11283	HMDB0251319	-	-	260.1138	4.8532	neg	M+FA-H	C10H17NO4	0	47.6	-0.672532220425867	-	0.0341393473953	2.375	2.3269	2.3295	2.3053	2.3082	2.2933	2.3272	2.3451	2.3443	2.3396	2.3661	2.3789	2.3627	2.3533	2.5983	2.7204	2.2867	2.2687	5.9458	5.9388	6.1322	6.0959	5.7679	5.7436	4.9906	4.9867	5.0139
neg_2290	2-(4-Methyl-5-thiazolyl)ethyl octanoate	metab_11285	HMDB0032423	-	-	304.1147	4.8532	neg	M+Cl	C14H23NO2S	0	42.5	1.47778285960769	163266-17-9	0.000718694185895	3.7948	4.2661	4.1814	3.8828	3.8264	4.2507	5.751	5.6006	5.565	5.5178	5.6763	5.6114	5.6073	5.5928	4.9397	4.8928	5.2076	5.1847	6.5737	6.612	6.5777	6.631	6.9465	6.9532	6.3575	6.3579	6.3581
neg_2300	Glucitol-lysine	metab_11294	HMDB0252764	-	-	331.1509	4.8688	neg	M+Na-2H	C12H26N2O7	0	52.7	7.3184239426640305	-	0.0156925287934	3.6333	3.7759	3.5875	3.5632	3.5661	3.7811	4.8694	4.7101	4.802	4.1385	5.1387	4.8885	3.7504	3.6114	3.8572	3.9796	3.5446	3.5265	6.211	6.1939	5.2681	5.025	6.9728	6.9573	5.9556	5.9677	5.9562
neg_2301	(6R)-6-(2-Hydroxy-2-methylpropyl)-3-[(1R)-1-[4-(1-methyl-2-oxopyridin-4-yl)phenyl]ethyl]-6-phenyl-1,3-oxazinan-2-one	metab_11295	HMDB0244384	-	-	459.2283	4.8688	neg	M-H	C28H32N2O4	0	38.8	-1.35255992866993	-	0.0283691522927	4.7231	4.6747	4.6773	4.653	4.6559	4.641	4.79	5.0169	4.9448	4.8366	5.1724	5.0277	6.6425	6.6439	4.9471	5.0695	4.7602	5.0059	5.6764	5.6557	5.9276	5.9976	5.0461	4.9772	5.6468	5.6432	5.6659
neg_2303	DG(14:0/PGF1alpha/0:0)	metab_11297	HMDB0295175	-	-	685.4866	4.8688	neg	M+FA-H	C37H68O8	0	41.3	-4.71619708482954	-	0.00553725234297	6.2485	6.2001	6.2027	6.1784	6.1813	6.1664	6.4302	6.3029	6.3968	6.3628	6.3663	6.2524	6.2361	6.2267	6.7815	6.6855	6.9048	7.1321	7.1789	7.1542	6.687	6.6267	7.2546	7.2619	6.6332	6.6376	6.6337
neg_2304	Erythrogran	metab_11298	HMDB0251932	-	-	770.4052	4.8688	neg	M+K-2H	C37H67NO13	0	42.1	-6.3133136774262795	-	0.0343325422485	4.5775	4.5509	4.6111	4.581	4.6296	4.6325	5.4402	5.4152	5.3257	5.1088	5.5398	5.6553	5.0734	5.2892	4.8015	4.9239	6.077	6.1119	5.9686	5.8873	6.1453	6.1583	5.48	5.4798	5.8402	5.8128	5.817
neg_2305	PS(5-iso PGF2VI/15:0)	metab_11299	HMDB0281051	-	-	826.4305	4.8688	neg	M+Cl	C39H70NO13P	0	34.3	3.31648798225806	-	0.024082481753	6.124	6.1605	6.2492	6.027	6.0607	6.1297	6.1505	6.191	5.9143	5.8989	6.3873	6.4214	6.8552	6.8912	6.1584	6.2808	7.1238	7.1927	7.0234	7.0021	7.1455	7.137	6.8034	6.768	6.4859	6.466	6.4705
neg_2310	N-(1-Carboxy-3-carboxanilidopropyl)alanylproline	metab_11304	HMDB0257086	-	-	390.1675	4.8843	neg	M-H	C19H25N3O6	0	51.9	1.05044240452776	-	0.00764823408258	4.0808	4.0324	4.0351	4.0107	4.0136	3.9987	4.2216	4.1152	4.0499	4.1151	4.0719	4.1396	4.0684	4.059	4.3048	4.4272	4.8031	4.7774	5.5835	5.6166	5.0009	4.9982	6.0561	5.9914	4.7725	4.7683	4.7659
neg_2311	Thr Glu Leu Lys	metab_11305	-	-	-	488.2724	4.8843	neg	M-H	C21H39N5O8	32.6	0	-0.4642404137433	-	0.00312060638247	4.4263	4.378	4.3806	4.3563	4.3592	4.3442	6.4047	6.4065	6.3677	6.3172	6.2139	6.2917	4.414	4.4045	4.6503	4.7727	4.3376	4.6446	4.5759	4.6122	4.5081	4.4769	4.685	4.6804	6.031	6.0336	6.0317
neg_2312	BERBAMINE	metab_11306	HMDB0242681	-	C09357	629.2612	4.8843	neg	M+Na-2H	C37H40N2O6	0	41.3	-3.4819806561725097	478-61-5	0.05331418425	6.1605	5.6154	6.1867	6.1074	6.2024	6.1684	5.036	4.5986	5.0967	5.2273	1.9148	4.3788	1.9114	1.902	2.1455	2.2671	3.1089	2.2356	2.0716	2.1076	2.0045	1.9736	2.1799	2.1754	5.0871	5.1254	5.1299
neg_2314	Hydroxyrepaglinide	metab_11308	HMDB0060979	-	-	935.5207	4.8843	neg	2M-H	C27H36N2O5	0	78.3	3.36762211687778	-	0.0149389791268	3.7543	4.7214	3.8068	4.1917	3.6871	4.251	4.8073	4.8819	3.7234	4.7642	4.8991	4.6485	3.7419	3.7325	3.9782	4.1006	5.4534	5.4376	6.0531	5.9943	3.836	3.8048	7.3652	7.3633	6.1091	6.1174	6.122
neg_2315	N-Acetylserotonin	metab_11309	PW_C000956;HMDB0001238	-	C00978	263.1036	4.8921	neg	M+FA-H	C12H14N2O2	0	32.8	-0.491553273883481	1210-83-9	0.0162568218936	4.7144	5.2842	4.6987	5.0823	5.1961	5.4871	5.2526	5.0221	5.2145	5.3318	4.6767	5.2176	4.2669	4.2575	4.5033	4.6257	4.9833	4.1725	5.5266	5.9342	5.8245	5.2176	6.1958	6.0658	5.3576	5.3695	5.3703
neg_2319	3-O-Protocatechuoylceanothic acid	metab_11313	HMDB0029625	-	-	657.3251	4.8998	neg	M+Cl	C37H50O8	0	54.5	8.168869868426889	-	0.0136650104702	4.5344	5.3041	5.1295	5.1002	5.0935	5.1587	6.6351	6.6128	6.608	6.5791	6.5787	6.5813	6.1166	6.1512	3.3115	3.4338	7.6727	7.69	6.4252	6.4025	6.3731	6.3258	6.6812	6.6989	6.8857	6.8962	6.8862
neg_232	Miproxifene phosphate	metab_11314	HMDB0254746	-	-	490.2154	3.2445	neg	M-H2O-H, M+Na-2H	C29H36NO5P	0	34.3	0.184706219149458	-	0.19233527916	3.1586	3.1103	3.1129	3.0886	3.0916	3.0766	3.2467	3.403	3.1278	3.7465	3.5598	3.8219	6.4469	6.3806	3.3825	3.5049	5.9448	6.0124	6.0999	6	6.3623	6.349	3.4172	3.4126	5.1391	4.9843	5.139
neg_2320	Glucoconvallatoxoloside	metab_11315	HMDB0030010	-	-	897.3744	4.8998	neg	M+Na-2H	C41H64O20	0	45.6	0.6953573400336399	-	0.112566671738	4.5041	5.2278	5.0143	5.029	5.1763	5.2757	3.2819	1.6623	0.9713	2.0569	2.6859	0.1139	2.2719	2.3277	0.1754	0.22	6.0562	6.0278	0.1521	2.4892	2.9732	3.0632	0.4269	2.0749	2.0464	2.067	2.1368
neg_2327	Corticosterone	metab_11322	HMDB0001547;LMST02030186;PW_C001190;MJDBOTE0000847	-	C02140	367.1872	4.9154	neg	M+Na-2H	C21H30O4	0	56.3	-5.49139583455758	50-22-6	0.082683932515	3.7455	3.6971	3.6998	3.6755	3.6784	3.6634	5.6041	5.6483	5.7931	5.814	5.7319	5.7682	3.7331	3.7237	3.9695	4.0919	3.6568	3.6387	4.9732	4.9627	4.3231	3.7961	5.1628	5.2173	5.2194	5.2631	5.1925
neg_2334	Phenylalanyl-leucyl-leucyl-arginyl-asparagine	metab_11330	HMDB0244598	-	-	698.3364	4.9233	neg	M+K-2H	C31H51N9O7	0	72.1	-5.0517412496649925	-	0.00976611733708	4.4798	6.068	3.972	5.3498	3.9506	5.7936	7.34	7.3238	7.2842	7.2669	7.336	7.3544	5.3645	4.9186	4.2418	4.3642	6.3996	6.2219	5.5804	5.4389	4.524	4.0684	6.0888	6.0553	7.0375	7.045	7.038
neg_2336	Fasciculol E	metab_11332	HMDB0035189	-	C19957	758.43	4.9233	neg	M+Cl	C39H65NO11	0	59.5	6.7497808970038475	65694-20-4	0.0229133870944	4.348	4.2996	4.3022	4.2779	4.2808	4.2658	6.1203	5.8004	6.0533	5.8915	5.9747	5.8841	4.3356	4.3261	4.572	4.6944	4.2592	4.2412	4.6604	4.9118	4.4297	4.3985	4.6066	4.602	5.6947	5.7064	5.6866
neg_2337	Vellosimine	metab_11333	HMDB0304532	-	C11634	313.1324	4.9311	neg	M+Na-2H	C19H20N2O	0	43.4	0.510622544380705	6874-98-2	0.0212490099026	3.7333	3.6849	3.6876	3.676	3.6662	3.6512	5.3437	5.4041	5.2836	5.2581	5.2247	5.2592	3.7209	3.7115	3.9573	4.0796	3.8716	3.9443	5.6421	5.6786	5.3579	5.3869	5.8911	5.9018	5.6368	5.6329	5.6504
neg_2338	(3b,20R,22R)-3,20,27-Trihydroxy-1-oxowitha-5,24-dienolide 3-glucoside	metab_11334	HMDB0033573	-	-	633.3251	4.9311	neg	M-H	C34H50O11	0	80.9	-4.64251845017676	227179-09-1	0.00414142196729	5.7847	5.6328	5.6636	5.7059	5.6146	5.7426	7.4824	7.4448	7.3147	7.3013	7.7811	7.7794	4.3592	4.0127	3.5836	3.2729	7.4101	7.3652	5.8145	5.7906	5.7507	5.6401	6.6904	6.7098	7.3468	7.3502	7.3474
neg_235	L-Phenylalanine	metab_11345	HMDB0000159;HMDB0250791;PW_C000104;MJDBAA00000196	-	C00079	164.071	3.2523	neg	M-H, M+FA-H	C9H11NO2	98.8	0	-4.46522163643513	63-91-2	0.0146417244583	5.8254	5.5914	5.7141	5.5132	5.6077	5.6518	6.5085	6.4264	6.4878	6.417	6.4853	6.4774	7.1601	7.2072	5.4461	5.537	7.2401	7.3406	7.4358	7.4122	7.0457	6.994	7.7637	7.7572	7.0203	7.0095	7.0208
neg_2350	Candidin	metab_11346	HMDB0259425	-	-	902.4482	4.9543	neg	M-H2O-H	C47H71NO17	0	94.6	-6.664630005358172	-	0.0142285762563	5.8013	5.7242	5.7658	5.6891	5.6079	5.7633	7.078	7.0854	7.0539	7.0669	7.1553	7.1544	8.2785	8.2888	6.3008	6.2798	8.1609	8.1806	8.126	8.1251	7.9182	7.8796	7.5432	7.5556	7.8197	7.8158	7.8076
neg_2353	5-(Hydroxymethyl)pyrrolidin-2-one	metab_11349	HMDB0246731	-	-	344.1825	4.97	neg	3M-H	C5H9NO2	0	36.4	-0.74750356206163	-	0.00518286343433	5.509	6.0106	5.6679	5.7475	5.692	5.9221	6.2975	6.1113	6.2556	6.3648	6.0633	6.3086	4.0538	4.0443	4.6628	4.4125	6.0209	5.7119	5.9539	6.3201	5.5711	5.3715	6.2857	6.1545	5.8957	5.8998	5.8962
neg_2356	Rogletimide	metab_11352	HMDB0257289	-	-	255.0521	4.9778	neg	M+K-2H	C12H14N2O2	0	35.3	-9.137521107506279	-	0.0636380254867	5.629	5.9288	5.5333	5.604	5.3626	5.7448	4.0306	3.6653	4.1542	4.4039	3.6865	3.6419	4.2858	4.5929	5.9892	5.7393	3.5493	3.5647	4.8027	3.9703	5.3508	5.0758	4.3	3.9171	4.113	4.0612	4.0723
neg_2358	PE(14:0/20:4(6E,8Z,11Z,13E)-2OH(5S,15S))	metab_11354	HMDB0260642	-	-	780.4261	4.9778	neg	M+K-2H	C39H70NO10P	0	76.5	5.0294455346422815	-	0.00686016716167	7.1181	7.1155	7.1012	7.0724	6.9401	7.1111	7.9219	7.9091	8.0061	7.9951	7.8326	7.8485	3.3461	3.3366	3.5823	3.7047	3.2698	3.2517	5.4886	5.2794	5.3605	5.5629	7.2153	7.2342	7.5029	7.5067	7.5009
neg_2359	N6-[2-(4-Aminophenyl)ethyl]adenosine	metab_11355	HMDB0248518	-	-	831.3531	4.9778	neg	2M+Hac-H	C18H22N6O4	0	76.6	-1.58466997839196	-	0.0568645087056	3.7192	3.6708	3.6735	3.6492	3.6521	3.6371	4.1925	4.6572	4.1934	4.0892	3.7103	4.2478	6.3759	6.3982	3.9432	4.0656	4.2872	3.6124	5.9286	5.8731	5.2356	5.2274	3.9779	3.9733	5.2281	5.271	5.2296
neg_2361	Butenoylcarnitine	metab_11357	HMDB0249460	-	-	250.1082	4.9856	neg	M+Na-2H	C11H19NO4	0	57.3	9.46539145995424	-	0.0540650638195	3.6935	3.6451	3.6478	3.6235	3.6264	3.6114	3.6455	3.6635	3.6627	3.658	3.98	3.6974	3.6812	3.6717	3.9175	4.0399	3.6048	3.5868	4.7609	4.7258	5.5738	5.4817	4.459	4.6868	4.0411	4.0357	4.0782
neg_2362	Alpha-Hydroxytamoxifen	metab_11358	HMDB0060585;PW_C040542	-	C16544	422.1924	4.9856	neg	M+Cl	C26H29NO2	0	51.7	8.28437822625301	97151-02-5	0.0350610224118	3.8675	3.8192	3.8218	3.7975	3.8004	3.7854	5.0514	4.8285	4.9283	5.0742	4.7578	4.7977	3.8552	3.8457	4.0915	4.2139	5.0591	3.7608	5.5633	5.5603	3.9493	3.9181	6.3845	6.3641	5.4088	5.4328	5.4374
neg_2368	Val-Tyr-Leu-Arg	metab_11364	HMDB0304815	-	-	594.3295	4.9935	neg	M+FA-H	C26H43N7O6	0	77.6	6.9928627076358625	-	0.0349241696084	2.9225	2.8742	2.8769	3.0143	2.8555	2.8405	4.8901	5.256	4.9301	5.2428	5.0956	5.1757	4.0431	4.0578	3.1463	3.2687	2.834	2.8159	5.4862	5.2611	4.2243	2.9731	6.553	6.5919	5.4742	5.4478	5.4745
neg_2370	17-Dimethylaminogeldanamycin	metab_11367	HMDB0244766	-	-	661.3412	4.9935	neg	M+FA-H	C32H48N4O8	0	87.8	-6.83061464630152	-	0.0167452409063	4.3334	4.1755	4.2326	4.8122	3.6238	4.7028	6.3581	6.3117	6.2596	6.2461	6.1604	6.176	3.6786	3.6692	3.9149	4.0373	3.6023	3.5842	3.8405	3.8768	3.7727	3.7415	3.9496	3.945	5.6577	5.6539	5.6679
neg_2374	Ile-Glu-Thr-Asp-fluoromethyl ketone	metab_11370	HMDB0253396	-	-	473.2069	5.0013	neg	M-H2O-H	C20H33FN4O9	0	78.1	3.1760646120524103	-	0.0204848506807	3.611	3.6759	3.8353	3.4621	3.8256	3.55	6.7091	6.7162	6.6023	6.5852	7.2621	7.216	2.3855	2.3761	4.2923	3.999	2.912	2.2916	4.3593	3.8523	4.4214	4.4384	5.4037	5.4686	6.5208	6.5364	6.5213
neg_2375	4-(2-Aminoethyl)-2-ethoxyphenol	metab_11371	HMDB0246284	-	-	542.3193	5.0013	neg	3M-H	C10H15NO2	0	35.3	-7.7980704476053715	-	0.0137646656055	4.2805	4.2321	4.2348	4.2105	4.2134	4.1984	4.4232	4.5217	4.2496	4.6916	5.4498	5.434	5.318	5.3306	4.5045	4.6269	4.1918	4.1737	6.0585	6.0597	4.6258	4.6459	4.6193	4.8238	5.1573	5.1564	5.1672
neg_2376	Milbemycin A3	metab_11372	HMDB0254730;HMDB0242623;HMDB0254721;HMDB0254720	-	-	573.3042	5.0013	neg	M+FA-H	C31H44O7	0	59.9	-5.1037770157925895	-	0.00191189386246	5.3722	5.6633	5.416	5.4487	5.0982	5.557	5.8853	5.9142	5.8603	5.9142	5.7655	5.6853	7.0272	7.0074	5.3893	5.5117	7.0747	7.0609	5.8968	5.7921	5.9176	5.8889	6.3334	6.2836	6.6005	6.5994	6.601
neg_2382	Posatirelin	metab_11378	HMDB0256710	-	-	749.4204	5.0091	neg	2M+FA-H	C17H28N4O4	0	52.2	0.171336472023611	-	0.00418347903356	2.9778	2.9295	2.9321	2.9078	2.9108	2.8958	7.0048	7.0117	6.7619	6.7369	7.1603	7.1678	5.125	5.2056	3.2016	3.324	2.8892	3.772	5.5241	5.4584	4.8227	4.6913	6.1946	6.2478	6.5931	6.5903	6.5937
neg_2384	Fluometuron	metab_11380	-	-	C18853	231.0772	5.0169	neg	M-H	C10H11F3N2O	36.1	0	9.25991166512733	2164-17-2	0.0297602558664	6.035	5.9413	5.9717	5.8974	5.8024	5.9138	4.5199	4.5065	4.421	4.5984	4.6465	4.4589	4.6648	4.5925	5.9301	5.9736	4.741	4.7538	4.8677	4.8174	5.3475	5.3243	4.9554	4.9335	4.9071	4.9271	4.9316
neg_2389	PG(PGJ2/i-13:0)	metab_11385	HMDB0271186	-	-	803.4343	5.0169	neg	M+FA-H	C39H67O12P	0	52.3	-1.26721346021185	-	0.00737582186285	4.9275	4.0334	4.4084	4.4611	4.628	4.2694	5.2973	5.1544	5.1433	5.1361	4.6055	4.0857	8.3106	8.3225	5.0439	4.4282	7.8302	7.8393	7.0743	7.0334	7.4902	7.5512	6.721	6.7372	7.6255	7.6313	7.6261
neg_2398	1-Acetylproline	metab_11394	HMDB0242126	-	-	359.1459	5.0326	neg	2M+FA-H	C7H11NO3	0	35.1	-0.27073951100690696	-	0.0343771212094	4.9752	4.9268	4.9295	4.9052	4.9081	4.8931	4.9272	4.9451	4.9443	4.9396	4.9663	4.9791	4.9628	4.9534	5.1992	5.3216	4.8865	4.8684	5.9103	5.8724	5.8191	5.7959	5.9075	5.8878	5.0454	5.0746	5.0554
neg_24	Gamma-Glu-Leu	metab_11396	HMDB0011171	-	-	259.1298	2.4274	neg	M-H2O-H, M-H, 2M-H	C11H20N2O5	60.7	0	-0.694451234572068	2566-39-4	0.00486917119805	5.6648	5.6164	5.6191	5.5948	5.5977	5.5827	7.0996	6.8092	6.9516	6.9599	6.9527	6.8588	5.8419	5.643	5.8888	6.0112	6.4602	6.6928	7.8922	7.8479	7.2074	7.1717	8.2472	8.263	7.4001	7.3961	7.3968
neg_2401	N-Desmethyl zolmitriptan	metab_11399	HMDB0255120	-	-	818.4286	5.0326	neg	3M-H	C15H19N3O2	0	41.8	-8.86745373253936	-	0.00375366994844	4.1013	4.0626	4.1419	4.7009	5.4474	4.8104	6.973	6.9515	6.9598	6.9308	6.848	6.8126	8.2371	8.2523	4.3488	4.4477	4.5456	4.8443	6.7547	6.7537	7.1554	7.1738	5.8511	5.8496	7.4384	7.4414	7.4389
neg_2409	7,8-Dihydrovomifoliol 9-[apiosyl-(1->6)-glucoside]	metab_11407	HMDB0029771	-	-	519.2456	5.0483	neg	M-H	C24H40O12	0	52.5	1.8171281962551296	177261-70-0	0.000807162902595	6.2099	6.1382	6.1754	6.1065	6.062	6.1814	6.7717	6.81	6.635	6.6441	6.8572	6.8485	6.99	7.0058	4.1665	4.2889	7.1456	7.1385	6.6894	6.6622	6.372	6.355	6.6905	6.6897	6.8191	6.8198	6.8197
neg_2411	(2R)-2-[[(1R,3S,4S)-3-[[4-(5-Benzyl-2-ethylpyrazol-3-yl)piperidin-1-yl]methyl]-4-(3-fluorophenyl)cyclopentyl]-methylamino]-3-methylbutanoic acid	metab_11410	HMDB0254924	-	-	609.3373	5.0483	neg	M+Cl	C35H47FN4O2	0	67.1	-0.7103292088228901	-	0.0313858084801	4.2373	4.9092	4.1916	4.1672	4.1702	4.35	5.7269	5.8818	5.7797	5.8117	5.7896	5.7788	4.8451	4.8673	4.4613	4.5837	5.0109	4.7642	5.1796	5.2979	4.3191	4.2879	4.496	4.5305	5.431	5.4076	5.4319
neg_2414	Patulin	metab_11413	HMDB0034299	-	C16748	153.0185	5.0561	neg	M-H	C7H6O4	0	79	-5.301530751806321	149-29-1	0.00287786748361	6.1396	6.1359	6.1147	6.0772	6.0259	6.1258	6.2145	6.1706	6.2254	6.1706	6.1702	6.1607	6.5945	6.678	6.0837	6.15	6.4846	6.5051	6.5105	6.4882	6.3161	6.1826	6.5844	6.608	6.5387	6.5408	6.5385
neg_242	Cortistatin A	metab_11419	HMDB0250469	-	-	509.2209	3.2835	neg	M+K-2H, M+FA-H	C30H36N2O3	0	30.1	-0.58700325374101	-	0.00951377472592	4.2627	4.2143	4.217	4.1927	4.1956	4.1806	6.5487	6.5841	6.5988	6.5578	6.5563	6.5518	4.9913	4.7495	4.4867	4.6091	4.174	4.1559	6.2823	6.2309	4.3445	4.3133	6.5877	6.5812	6.4006	6.3967	6.405
neg_2421	PA(10:0/6 keto-PGF1alpha)	metab_11421	HMDB0262671	-	-	723.3688	5.064	neg	M+FA-H	C33H59O12P	0	48.2	-5.5564787358467	-	0.00206633737074	6.0181	5.9735	6.0106	5.9362	5.8967	6.0217	6.5827	6.5744	6.4549	6.4565	6.894	6.8948	5.7141	5.7278	4.8496	4.972	5.6128	5.6037	5.5898	5.6065	4.7074	5.2185	5.8546	5.8644	6.3741	6.3759	6.3746
neg_2429	PE(LTE4/14:1(9Z))	metab_11427	HMDB0260709	-	-	879.4298	5.0718	neg	M+Cl	C42H73N2O11PS	0	88.3	-8.12063522423159	-	0.0180061595438	6.1407	6.4985	6.0964	6.2969	6.1116	6.4588	6.3745	6.7687	6.481	6.6649	6.8413	7.04	5.8998	5.8713	4.5539	4.6763	4.2412	4.3022	5.0051	5.1962	5.2834	5.441	5.2485	4.7719	6.6079	6.6042	6.5929
neg_243	Phlorizin	metab_11428	HMDB0036634	-	C01604	435.1255	3.2991	neg	M-2H, M-H	C21H24O10	0	45.3	-9.66053354380911	60-81-1	0.0162164121465	5.537	5.6005	5.7133	5.5974	5.5638	5.6865	4.6638	4.6818	4.681	4.6763	4.7029	4.7158	4.6995	4.902	4.9358	5.0583	7.1682	7.2128	4.8614	4.8977	4.7936	4.7624	4.9705	4.9659	5.7201	5.7081	5.7207
neg_2430	Mobocertinib	metab_11429	HMDB0304841	-	-	566.283	5.0796	neg	M-H2O-H	C32H39N7O4	0	36.4	-9.38107199908129	-	0.0691268483162	4.7807	4.7323	4.735	4.7106	4.7136	4.6986	6.0104	5.9825	5.7777	5.7812	5.7792	5.8442	4.7683	4.7589	5.0047	5.1271	4.692	4.6739	4.9303	4.9665	4.9887	4.8313	5.0394	5.0348	5.3016	5.2489	5.3025
neg_2433	Vignatic acid A	metab_11432	HMDB0033599	-	-	552.2674	5.0874	neg	M-H	C30H39N3O7	0	71.1	-7.5097521692644404	181485-19-8	0.0153112590666	5.6195	5.5809	5.579	5.5025	5.3832	5.5237	4.4017	4.1298	4.1289	4.1243	5.9813	5.947	5.4476	5.552	5.8392	5.8878	5.8102	5.7579	5.7313	5.6125	6.2361	6.273	5.3385	5.3756	5.7079	5.704	5.7169
neg_2441	4-(4-Hydroxyphenyl)-2-butanone glucoside	metab_11441	HMDB0034863	-	-	371.1358	5.1031	neg	M+FA-H	C16H22O7	0	37.1	3.1381477854628397	38963-94-9	0.00209076621913	5.0535	5.0473	5.1619	5.0034	5.0165	5.0325	6.4332	6.4615	6.3634	6.3666	6.6122	6.5954	4.109	4.5283	4.3737	4.3016	6.0338	5.9794	6.1528	6.1234	5.6766	5.7118	6.2501	6.2672	6.24	6.2406	6.2417
neg_2446	Nepetaside	metab_11446	HMDB0038149	-	-	327.1461	5.1109	neg	M-H2O-H	C16H26O8	0	58.5	3.41042897783437	114076-56-1	0.0780746251083	4.0619	4.0135	4.0161	3.9918	3.9947	3.9798	5.7568	5.5539	5.6109	5.5436	5.6476	5.616	4.0495	4.0401	4.2859	4.4083	4.949	4.8312	4.7612	4.4824	4.1436	4.1125	5.2755	5.3394	5.2468	5.2472	5.3045
neg_2450	FP-biotin	metab_11450	HMDB0252476	-	-	573.3042	5.1109	neg	M-H2O-H	C27H50FN4O5PS	0	47.1	-0.48505790697749895	-	0.00516800153745	2.9128	4.5125	4.4385	4.0653	2.9341	2.3755	4.4621	4.3954	4.517	4.6103	2.4484	3.9363	6.4212	6.6072	2.6807	2.8029	6.5005	6.5507	7.1471	7.1093	6.7466	6.7723	7.1066	7.1179	6.5518	6.5489	6.5534
neg_2457	(2E)-2-[[(Z)-3-Phenylbut-2-enyl]hydrazinylidene]propanoic acid	metab_11456	HMDB0242646	-	-	231.1135	5.1188	neg	M-H	C13H16N2O2	0	33	-1.86771721376252	-	0.00913601358624	2.0921	2.0442	2.0468	2.0227	2.0256	2.0108	5.143	5.0682	5.0491	5.0501	5.1443	5.058	2.0799	3.3668	2.3147	2.4366	3.8168	3.7479	3.7007	3.9422	2.3562	2.1424	5.5572	5.5455	4.8629	4.8591	4.855
neg_2464	PE(LTE4/20:3(8Z,11Z,14Z))	metab_11463	HMDB0262269	-	-	923.5212	5.1188	neg	M-H	C48H81N2O11PS	0	81.5	-1.48977031159583	-	0.0110133481448	6.2484	6.1976	6.1877	6.0585	6.1046	6.1663	6.3478	6.4165	6.2096	6.2683	6.4396	6.4049	7.7022	7.7396	6.1914	6.3138	5.8786	5.9135	7.0909	7.0538	7.2978	7.3356	6.6724	6.7068	7.0105	7.0009	7.0058
neg_2469	Esmolol	metab_11468	PW_C008734;HMDB0014333	-	C06980	332.1251	5.1344	neg	M+K-2H	C16H25NO4	0	48.7	-6.34496916851454	103598-03-4	0.0162538007033	2.3463	3.6752	3.7883	2.6742	2.2795	2.2646	2.2985	2.3164	2.3156	2.3109	2.3374	2.3502	2.334	2.3246	2.5695	2.6916	2.258	2.24	5.8687	5.8425	5.7484	5.7678	6.2334	6.2554	5.2151	5.203	5.2155
neg_2471	Enterodiol	metab_11471	HMDB0005056	-	C18166	603.2998	5.1344	neg	2M-H	C18H22O4	0	59.1	5.792982019816871	80226-00-2	0.0153225735072	3.2677	2.527	3.1556	2.5054	2.5083	2.4934	4.4599	2.5453	4.2662	4.1907	3.1696	2.7275	6.1382	6.1696	2.7988	2.921	7.2426	7.2961	6.5064	6.4779	5.7835	5.7657	5.9298	5.91	6.3273	6.3173	6.33
neg_2479	Prodiamine	metab_11478	HMDB0256792	-	C18884	395.1206	5.1501	neg	M+FA-H	C13H17F3N4O4	0	37.3	6.37981832947857	29091-21-2	0.209088964423	4.5952	4.5468	4.5494	4.5251	4.528	4.5131	4.5472	4.5651	4.5643	4.5596	4.5863	4.5991	4.5828	4.5734	4.8192	4.9416	4.5065	4.4884	5.5864	5.5311	5.5275	5.5431	5.895	5.9151	4.8306	4.6614	4.8313
neg_2487	Aziridyl benzoquinone	metab_11484	HMDB0248810	-	C19333	337.1404	5.1658	neg	M-H	C16H22N2O6	0	47.1	-0.21061305821289397	800-24-8	0.00281833609554	4.1962	4.1478	4.1505	4.1261	4.1291	4.1141	5.155	5.252	5.0561	4.8976	5.1208	5.1348	4.1838	4.1744	4.4202	4.5426	4.1075	4.0894	5.6942	5.6536	4.278	4.2468	6.7934	6.8031	5.7248	5.7272	5.7256
neg_249	16alpha-hydroxyprednisolone	metab_11487	HMDB0244573	-	-	375.1784	3.3226	neg	M-H, 2M+Hac-H	C21H28O6	0	36.6	-7.85199291836333	-	0.00580455797523	6.3604	6.5275	6.4594	6.4258	6.3752	6.4678	7.0163	7.0245	6.9773	6.9944	7.003	6.9948	7.0736	7.0028	4.8911	5.1421	6.3609	6.4549	6.9666	6.9399	6.6883	6.6375	7.5999	7.5777	7.0086	7.0043	7.0087
neg_25	Sucrose	metab_11497	PW_C000177;HMDB0000258	-	C00089	387.1142	2.3263	neg	M+FA-H, 2M+FA-H, M-H	C12H22O11	61.4	0	-0.5686646427396159	57-50-1	0.00403558431096	9.1015	9.2635	9.1707	9.2843	9.3051	9.2353	8.2536	8.3015	8.2603	8.2553	8.1889	8.224	9.0173	8.8903	9.3173	9.189	8.9137	8.8594	8.7249	8.7254	8.9205	9.0068	8.1505	8.1624	8.6238	8.6211	8.6243
neg_250	Ser Thr Thr Ala Val	metab_11498	-	-	-	476.236	3.3147	neg	M-H, M+FA-H	C19H35N5O9	85.8	0	-0.3881340521502971	-	0.007232874341	3.4804	3.4321	3.4347	3.4104	3.4133	3.3983	6.9989	6.9372	6.9293	6.925	7.0483	7.0525	4.4099	4.499	3.7044	3.8268	5.3535	5.56	5.5393	5.494	3.5622	3.531	6.7317	6.7596	6.6401	6.6362	6.6424
neg_2501	Hexyl glucoside	metab_11500	HMDB0031688	-	-	527.3083	5.1814	neg	2M-H	C12H24O6	0	54.3	1.81767303288376	59080-45-4	0.193505124259	4.9567	4.9084	4.911	4.8867	4.8896	4.8746	5.5564	5.7474	5.6256	5.5908	6.1254	6.1446	4.9444	4.9349	5.1808	5.3032	4.868	4.85	5.1063	5.1426	5.0385	5.0073	5.2154	5.2108	5.0422	5.1735	5.0274
neg_2505	PI(PGE1/22:5(4Z,7Z,10Z,13Z,16Z))	metab_11504	HMDB0278198	-	-	1017.5111	5.1814	neg	M+Cl	C51H83O16P	0	86.9	-0.17276186316394898	-	0.0338332579811	4.5013	4.3315	4.3597	4.0747	4.4719	4.8384	6.7275	6.7586	6.7305	6.7355	6.5546	6.5062	4.1324	4.123	4.3688	4.4912	4.0561	4.038	4.6949	4.9938	4.2266	4.1954	4.4035	4.3989	6.3662	6.3391	6.3434
neg_2508	N-Acetyl-DL-Leucine	metab_11507	;MJDBOTE0001584	-	-	172.0972	5.1971	neg	M-H	C8H15NO3	98.8	0	-3.9694760284912998	-	0.00508921411399	6.0794	6.0129	6.0082	5.9727	5.9215	5.9603	6.0095	6.0222	6.0126	6.0093	6.2071	6.2104	5.6056	5.5582	5.8182	5.8729	6.0736	6.0744	6.5087	6.5031	7.0471	6.9914	7.0421	7.036	6.3719	6.3698	6.3742
neg_2512	12-Hydroxyjasmonic acid glucoside	metab_11512	HMDB0301837	-	C08558	835.367	5.1971	neg	2M+Hac-H	C18H28O9	0	42.7	8.38948269593684	-	0.0291724312802	6.4102	6.8778	6.2351	6.5034	6.281	6.7449	5.9471	6.0253	6.2804	6.4888	6.1769	6.4077	6.2315	6.3162	5.0315	5.3031	4.1509	4.1328	4.3891	4.9264	5.2798	4.2901	5.7285	5.4953	6.1637	6.1833	6.1877
neg_2514	Benzyl sulfate	metab_11513	HMDB0034782	-	-	187.0064	5.2049	neg	M-H	C7H8O4S	0	68.5	-3.29228755440956	-	0.00677335158004	6.0643	6.1889	5.9162	5.9994	5.8123	6.1464	6.7821	6.911	6.8136	6.8059	6.925	6.9633	5.3521	5.4081	5.7856	5.9538	6.0129	6.0229	5.7971	5.7847	6.5709	6.3727	7.106	7.1266	7.0854	7.0815	7.0797
neg_2517	PIP(20:1(11Z)/LTE4)	metab_11514	HMDB0279590	-	-	562.7599	5.2049	neg	M-2H	C52H91NO19P2S	0	37.9	-3.2924820853940298	-	0.0183160072357	5.5875	5.6793	5.5427	5.5629	5.3755	5.693	4.545	4.563	4.5622	4.5575	4.5841	4.5969	6.0584	6.1596	5.2468	5.2351	4.5043	4.8092	6.1561	6.1321	6.2592	6.2759	5.8179	5.7705	5.2373	5.2333	5.2486
neg_2518	Fumonisin AK1	metab_11515	HMDB0033397	-	-	638.3308	5.2049	neg	M+Cl	C30H53NO11	0	37.6	-0.836554009810364	170591-49-8	0.00670169342079	3.8656	3.8172	3.8199	3.7956	3.7985	3.7835	3.8176	3.8355	3.8347	3.83	3.8567	3.8695	3.8532	4.3502	4.0896	4.212	3.7769	3.7588	6.3301	6.2971	6.7057	6.7436	5.5202	5.5003	5.1753	5.1764	5.1808
neg_2523	(R)-Myclobutanil	metab_11519	HMDB0243541	-	C18477	287.1079	5.2127	neg	M-H	C15H17ClN4	0	32.1	3.45549035958674	-	0.00207939814281	5.653	5.6452	5.5044	5.4852	5.3126	5.5366	5.2003	5.4052	5.4104	5.3825	5.657	5.6961	4.6284	4.619	4.8648	4.9872	4.5521	4.534	4.8643	4.8267	5.017	4.9071	5.656	5.6731	5.4171	5.4159	5.4177
neg_2526	PC(22:3(10Z,13Z,16Z)/PGF1alpha)	metab_11521	HMDB0288170	-	-	960.6134	5.2127	neg	M+Cl	C51H92NO11P	0	49.1	3.42397223729859	-	0.140177259542	4.9834	4.935	4.9377	4.9134	4.9163	4.9013	5.9726	6.0292	5.7547	5.6947	6.2846	6.1926	4.9711	4.9616	5.2074	5.3298	4.8947	4.8766	5.133	5.1693	5.0652	5.034	5.2421	5.2375	5.0552	5.1565	5.0541
neg_2533	Kinetensin 1-3	metab_11529	HMDB0012983	-	-	393.1993	5.2283	neg	M+Cl	C15H30N6O4	0	40.8	-8.17446257071493	138482-55-0	0.010586518893	4.9246	4.8762	4.8789	4.8546	4.8575	4.8425	5.3551	5.4369	5.5237	5.5279	5.0543	5.0415	4.9123	4.9028	5.1486	5.271	5.1058	5.1085	5.686	5.6591	5.0064	5.0107	5.3786	5.3332	5.3889	5.382	5.3908
neg_2539	N1,N10-Diferuloylspermidine	metab_11535	HMDB0033471	-	-	518.2287	5.2361	neg	M+Na-2H	C27H35N3O6	0	48.9	3.00400404409263	70185-61-4	0.153131641903	4.6508	4.6024	4.6051	4.5807	4.5837	4.5687	4.6028	4.6207	4.6199	4.6152	4.6419	4.6547	5.7402	5.569	4.8748	4.9972	6.1657	5.7609	4.8004	5.3826	5.9098	5.6925	5.7491	5.5761	4.8417	4.7171	4.8345
neg_2541	Flurithromycin	metab_11537	HMDB0252409	-	-	788.405	5.2361	neg	M+K-2H	C37H66FNO13	0	82.7	6.06140999401997	-	0.00364044298972	4.5407	4.4776	4.3957	4.3713	4.5928	4.3593	7.049	7.061	7.0443	7.0296	6.9909	6.9904	7.6442	7.6969	4.6654	4.7878	7.5136	7.5653	6.4465	6.4133	5.8552	5.8858	5.5113	5.4494	7.1064	7.1094	7.1069
neg_2544	Hexosylsphingosine	metab_11540	HMDB0253164	-	-	522.3292	5.2439	neg	M+FA-H	C24H47NO8	0	49.7	1.8351321729992602	-	0.00891181780514	6.5865	6.508	6.5084	6.4533	6.3654	6.5264	8.1165	8.1533	8.1011	8.0991	8.2072	8.2006	7.9015	7.9408	5.643	5.2809	6.1152	6.1464	7.4874	7.4671	7.0816	7.0713	7.6046	7.6024	7.9768	7.9837	7.9773
neg_2546	Norbixin	metab_11541	LMPR01070209;HMDB0035832	-	C08608	759.3893	5.2439	neg	2M-H	C24H28O4	0	88.7	-1.2475183523612199	542-40-5	0.0181667095853	3.9987	3.9503	3.9529	4.0291	3.9315	3.9166	5.7397	5.902	5.7183	5.7824	5.6379	5.7295	3.9863	3.9769	4.2226	4.345	5.071	4.8492	4.1482	4.1845	4.7713	4.9386	4.2573	4.2527	5.7397	5.7263	5.7403
neg_2547	CDP-DG(i-12:0/i-14:0)	metab_11542	PW_C076495;HMDB0116159	-	C00269	850.3989	5.2439	neg	M-H2O-H	C38H69N3O15P2	0	81	-4.14703430749658	-	0.021234856467	7.1959	7.1577	7.1249	7.0877	6.9987	7.1238	7.3518	7.3868	7.3624	7.37	7.2595	7.276	5.5517	5.6321	6.882	6.9242	4.793	4.7794	6.3185	6.2893	7.0925	7.0596	6.7779	6.7634	7.1537	7.1498	7.1361
neg_2564	Threoninyl-Tryptophan	metab_11560	HMDB0029072;HMDB0304790	-	-	304.1301	5.2831	neg	M-H	C15H19N3O4	0	48.1	-0.5578712912859399	186761-42-2	0.0210445193662	3.9293	3.8809	3.8836	3.8593	3.8622	3.8472	4.6045	4.1969	4.7392	5.1095	3.9204	5.2758	3.9169	3.9075	4.1533	4.2757	3.8406	3.8225	5.0032	5.6432	5.4086	4.6886	6.2154	5.8346	5.3859	5.382	5.3684
neg_2566	Paucine	metab_11562	HMDB0029876	-	C03002	545.2583	5.2831	neg	2M+FA-H	C13H18N2O3	0	72.9	-6.83823686018828	29554-26-5	0.11952981622	4.4438	4.3954	4.398	4.3737	4.3766	4.6478	5.4018	5.4494	5.4271	5.2994	4.9881	5.0278	4.4314	4.422	4.6678	4.7902	4.3551	4.337	5.191	5.1212	4.5256	4.5787	5.9352	5.8802	5.2983	5.2041	5.2968
neg_2570	PE(14:1(9Z)/PGD2)	metab_11567	HMDB0260700	-	-	792.4261	5.2831	neg	M+Cl	C39H68NO11P	0	50.9	4.8555335983323475	-	0.00980472212643	6.0133	5.9332	5.9793	5.9453	5.9602	6.0486	5.4854	5.2804	5.1703	5.4284	5.538	5.2847	4.989	5.0685	5.2254	5.3478	5.5646	5.6232	5.6959	5.7314	5.4916	5.3116	7.2541	7.2331	6.1554	6.1483	6.1559
neg_2573	Acarviosin	metab_11570	HMDB0247888	-	-	370.1254	5.2909	neg	M+Cl	C14H25NO8	0	50.1	-6.069484989234849	-	0.0363938562725	3.8982	3.8498	3.8525	3.8282	3.8311	3.8161	4.98	5.0371	4.7639	4.7411	4.8607	4.6833	3.8858	3.8764	4.1222	4.2446	3.8095	3.7914	5.265	5.2758	3.98	4.112	6.1908	6.1657	5.3306	5.3269	5.3557
neg_2576	Endoxifen O-glucuronide	metab_11571	PW_C040673;HMDB0060622	-	-	532.2332	5.2909	neg	M-H2O-H	C31H37NO8	0	86.8	-1.6128287685452198	-	0.0474239831522	3.7586	3.7102	3.7129	3.6886	3.6915	3.6765	3.7106	5.1214	3.7277	3.723	3.7497	5.5137	5.2462	4.9714	3.9826	4.105	5.6959	5.4018	3.9082	3.9487	4.474	4.0668	4.8036	4.7653	5.4047	5.3673	5.3721
neg_2578	8-Hydroxymianserin	metab_11573	HMDB0247442	-	-	559.3096	5.2987	neg	2M-H	C18H20N2O	0	49	3.1375712251324397	-	0.0251130216172	4.828	4.4958	4.4636	4.4831	4.4123	4.2364	5.9002	5.9164	6.0428	6.0198	6.1267	6.1757	5.2458	5.3397	4.0916	4.214	3.7789	3.7608	4.0172	4.0534	4.8615	4.9212	4.1263	4.1217	5.68	5.6594	5.6639
neg_2581	Tryptophyl-Leucine	metab_11577	HMDB0029087	-	-	316.1664	5.3066	neg	M-H	C17H23N3O3	0	57.5	-0.787499893358022	-	0.0568255918079	3.7004	3.652	3.6547	3.6303	3.6333	3.6183	3.6524	3.6703	3.6695	3.6648	3.6915	3.7043	3.688	3.6786	3.9244	4.0468	4.2684	3.5936	5.5488	5.5258	5.2107	5.227	5.9813	6.0092	4.9347	4.8896	4.8964
neg_2585	Glycylphenylalanylleucylglycine	metab_11580	HMDB0252827	-	-	391.1986	5.3144	neg	M-H	C19H28N4O5	0	50.1	-0.29319093722109196	-	0.0051410105894	2.3467	2.2985	2.3012	2.277	2.2799	2.265	2.2989	2.3168	2.316	2.3113	2.3378	4.019	6.4224	6.4242	2.5699	2.692	6.14	6.1397	6.4243	6.3996	6.9456	6.944	6.4413	6.4745	6.0403	6.0386	6.0431
neg_2586	2-({4-[5-(3,4-Diethoxyphenyl)-1,2,4-oxadiazol-3-yl]-2,3-dihydro-1H-inden-1-yl}amino)ethan-1-ol	metab_11581	HMDB0244335	-	-	454.1953	5.3144	neg	M+FA-H	C23H27N3O4	0	55.6	-7.51692605882074	-	0.031837865066	4.0342	3.9858	3.9885	3.9642	3.9671	4.1089	3.9862	4.0042	4.0034	3.9987	4.0253	4.0381	5.8803	5.8259	4.2582	4.3806	5.3711	5.4254	5.6015	5.5519	6.3436	6.376	5.7803	5.7606	5.1988	5.195	5.2204
neg_2589	Periandrin V	metab_11584	HMDB0039591	-	-	813.3834	5.3144	neg	M+Cl	C41H62O14	0	44.7	0.0148280281410337	-	0.0193838675769	5.9726	5.949	6.0459	5.8753	5.8432	5.8971	2.3912	2.4091	2.4083	2.4036	2.4301	2.4429	4.9094	4.5145	2.6624	2.7846	6.4249	6.4327	2.8266	2.6243	5.6403	5.6774	4.7301	4.8816	5.3834	5.3803	5.3961
neg_2593	N-Desisopropyl Pentisomide	metab_11588	HMDB0255116	-	-	322.2134	5.33	neg	M+FA-H	C16H27N3O	0	34.4	-0.7345306381530251	-	0.000744316321928	4.3176	3.653	3.9032	4.0884	3.776	4.0071	5.9331	5.951	5.8427	5.8125	5.9333	5.9788	3.689	4.0706	3.9254	4.0478	5.7051	5.7356	5.604	5.6264	5.0496	5.0457	5.0815	5.0702	5.7504	5.751	5.7508
neg_2597	PA(i-14:0/20:5(7Z,9Z,11E,13E,17Z)-3OH(5,6,15))	metab_11591	HMDB0267589	-	-	751.3623	5.33	neg	M+K-2H	C37H63O11P	0	74.7	4.04482151295551	-	0.0213111863717	2.1531	2.1051	2.1077	2.0836	2.0865	4.4836	6.0502	6.0497	5.9628	5.9726	6.0423	6.0411	6.1082	6.0795	3.6537	2.4979	5.4311	5.5598	6.5404	6.5127	5.1241	4.8486	5.2879	5.013	5.6959	5.7122	5.6966
neg_2600	Dextromoramide	metab_11595	HMDB0251099	-	-	427.2195	5.3379	neg	M+Cl	C25H32N2O2	0	47.2	9.61094198791135	-	0.00828403230585	4.9484	5.0907	4.7859	4.8947	4.8366	5.1011	6.4087	6.3867	6.2747	6.283	6.4056	6.3956	5.6171	5.6573	5.0556	5.178	5.2265	5.2596	6.1631	6.142	5.9475	5.934	5.688	5.7075	6.058	6.0608	6.0652
neg_2601	3-Isobutyl-1-methylxanthine	metab_11596	HMDB0245912	-	C13708	489.2176	5.3379	neg	2M+FA-H	C10H14N4O2	0	37.9	-8.996705002296551	-	0.0148985053681	7.1093	6.4746	7.0814	6.8807	6.8974	6.8194	6.4802	6.527	6.3253	6.2996	6.7715	6.737	6.3421	6.3241	5.8706	5.7125	6.0783	6.0712	7.1516	7.1656	7.1303	7.1543	7.6182	7.5999	6.878	6.8894	6.8786
neg_2606	Notoginsenoside R1	metab_11601	HMDB0035363;MJDBOTE0000935	-	C08961	967.5111	5.3379	neg	M+Cl	C47H80O18	0	45.3	7.766231431668099	80418-24-2	0.00431496129551	0.9907	0.9475	0.9498	0.9283	0.9309	0.9177	4.8907	0.9638	4.6076	4.6478	0.9827	0.9942	0.9796	4.4184	1.1964	1.312	0.9119	0.8961	6.625	6.5829	5.6478	5.6588	7.2375	7.2397	6.2441	6.2432	6.2468
neg_2615	PE(PGD2/20:5(5Z,8Z,11Z,14Z,17Z))	metab_11611	HMDB0262573	-	-	870.4403	5.3536	neg	M+K-2H	C45H72NO11P	0	89.2	8.92394547230367	-	0.0754134704386	5.8828	4.3918	5.7931	5.2192	5.4776	5.2726	4.3921	4.4101	4.4093	4.4046	4.4312	4.4441	6.0396	6.1336	4.6642	4.7866	6.5258	6.5042	6.4199	6.4041	5.6867	5.7067	5.99	5.9632	5.6673	5.6633	5.7208
neg_2618	4,17-Dimethyltrilostane	metab_11614	HMDB0242688	-	-	378.2034	5.3614	neg	M+Na-2H	C22H31NO3	0	55.5	-4.74949111090743	-	0.0332344052298	3.796	3.7476	3.7988	3.7259	3.7289	3.7913	5.4714	5.531	5.4139	5.3743	5.5198	5.544	3.7836	3.7742	4.02	4.1424	3.7073	3.6892	5.0442	5.0804	3.9706	3.8466	5.9699	5.9543	5.3917	5.3878	5.4143
neg_2621	Hovenidulcioside B1	metab_11618	HMDB0041548	-	-	875.4405	5.3614	neg	M+Na-2H	C44H70O16	0	56.5	-0.650092392910043	174902-16-0	0.000668466046389	5.3634	1.7347	5.1782	4.8807	4.8924	4.6398	7.2943	7.2855	7.3391	7.3757	7.0853	7.0345	7.2225	7.2504	2.0034	2.1247	7.0734	7.1765	6.058	6.029	6.2235	6.2635	6.6595	6.6515	7.0234	7.0239	7.0239
neg_2626	PS(14:0/20:5(5Z,8Z,11Z,14Z,17Z))	metab_11623	PW_C060697;LMGP03010922;HMDB0112299	-	C02737	774.4277	5.3693	neg	M+Na-2H	C40H68NO10P	0	43.7	-6.712647975244911	-	0.124106009607	4.2932	2.7684	2.771	2.7468	2.7497	2.7347	2.7688	3.2549	3.5442	3.5431	3.2396	2.9999	5.1847	5.0458	3.0404	3.1628	3.5379	3.7153	2.9661	3.9911	6.8852	6.8834	5.3464	5.0714	5.2233	5.3117	5.2192
neg_263	4-(5-Chloro-3-isopropyl-1H-pyrazol-4-yl)-N-(5-(4-(dimethylamino)piperidin-1-yl)pyridin-2-yl)pyrimidin-2-amine	metab_11627	HMDB0244487	-	-	477.1723	3.346	neg	M+K-2H, M+FA-H	C22H29ClN8	0	36.6	7.5105704191774	-	0.00887298937528	6.3914	6.3884	6.4107	6.2919	6.2622	6.34	6.4865	6.5317	6.5836	6.5728	6.631	6.6039	6.0468	5.9956	5.7762	5.8986	5.906	6.0552	6.5504	6.512	6.6695	6.7566	5.8109	5.8564	6.4857	6.4818	6.4895
neg_2634	4-Hydroxycyclohexylcarboxylic acid	metab_11632	HMDB0001988	-	-	189.0762	5.3849	neg	M+FA-H	C7H12O3	0	53.5	-4.44935622159437	17419-81-7	0.00460230827056	5.3898	5.3863	5.3702	5.3224	5.2659	5.3821	5.4782	5.457	5.2836	5.2514	5.2354	5.2106	4.8406	4.8329	4.7502	4.5969	4.5594	4.5972	6.351	6.3504	6.358	6.2824	6.1357	6.1148	5.6833	5.6794	5.6807
neg_2635	Cetraxate	metab_11633	HMDB0249836	-	C01564	350.1608	5.3849	neg	M+FA-H	C17H23NO4	0	66.4	-0.430267962885589	34675-84-8	0.0310958752524	4.0833	4.8108	4.0376	4.3511	4.0162	4.6306	4.0353	4.0533	4.0525	4.0478	4.0744	4.0872	4.071	4.0615	4.3073	4.4297	4.6858	4.4549	5.2138	5.1038	5.401	5.3057	4.8814	4.9934	4.6817	4.7027	4.7072
neg_2637	Vignatic acid B	metab_11635	HMDB0033617	-	-	540.2713	5.3849	neg	M+Na-2H	C27H41N3O7	0	77.8	4.2322258930798595	181485-20-1	0.137810413333	4.2043	4.1559	4.1586	4.1342	4.1372	4.1222	4.1563	4.1742	4.1734	4.1687	4.1954	4.2082	4.1919	4.1825	4.4283	4.5507	4.1156	4.0975	5.8284	5.6739	4.5143	4.2549	5.8648	5.8887	4.7099	4.8162	4.8206
neg_2642	1-heptadecanoyl-glycero-3-phosphate	metab_11641	HMDB0062318;LMGP10050036	-	-	445.23	5.3928	neg	M+Na-2H	C20H41O7P	0	35.3	-8.51478121746246	-	0.0162117762533	4.5376	4.4892	4.4919	4.4676	4.4705	4.4555	5.59	5.5414	5.5406	5.5216	5.808	5.7428	5.7599	5.8293	4.7616	4.884	5.5624	5.5249	6.4116	6.3896	4.6194	4.8942	5.5209	5.5776	5.7154	5.7116	5.7252
neg_2645	N-Methoxysuccinyl-Ala-Ala-Pro-Val	metab_11644	HMDB0255168	-	-	469.2298	5.4006	neg	M-H	C21H34N4O8	0	51.7	-1.3259118193711599	-	0.016507679014	5.2988	5.2504	5.253	5.2287	5.2316	5.2167	6.3922	6.3621	6.2778	6.2697	6.5041	6.4906	5.754	5.7187	5.5228	5.6452	5.2795	5.192	6.4969	6.5081	6.0742	6.0552	6.4808	6.4809	6.3152	6.3249	6.3293
neg_2649	Dipfluzine	metab_11648	HMDB0251442	-	-	437.204	5.4085	neg	M+Na-2H	C27H29FN2O	0	45.8	7.05456174016445	-	0.0524743526582	5.0742	5.0796	4.9872	4.9866	4.7472	4.9519	1.9654	2.679	3.9948	2.6661	2.0041	2.0168	5.0956	5.1168	2.2352	2.357	1.9252	1.9073	6.5488	6.5554	6.3808	6.3517	6.7929	6.7975	5.8617	5.8993	5.9038
neg_2650	Apicidin	metab_11650	HMDB0248512	-	-	644.3413	5.4085	neg	M+Na-2H	C34H49N5O6	0	65.5	-2.60103204115222	-	0.00966546835215	4.7782	4.2459	4.1304	4.1256	4.109	4.2997	6.3189	6.384	6.2718	6.2666	6.3377	6.3533	7.556	7.5482	5.6227	5.5455	6.7358	6.7256	6.2144	6.1729	6.2367	6.192	5.9557	5.9061	6.7338	6.7413	6.7343
neg_2651	Enniatin B	metab_11651	HMDB0251813;HMDB0251812	-	C15740	660.3837	5.4085	neg	M+Na-2H	C33H57N3O9	0	35.6	-0.673561042259205	917-13-5	0.0327126240602	5.9605	5.8507	5.8935	5.8331	5.8073	5.8431	5.8899	5.7652	5.5239	5.5774	5.9501	5.9025	6.4873	6.4576	3.8901	4.0125	6.3573	6.3478	4.4131	3.852	6.6706	6.6776	6.1397	6.1341	6.0814	6.106	6.0818
neg_2653	Phenylalanyl-Alanine	metab_11653	HMDB0304787;HMDB0028988	-	-	707.3367	5.4085	neg	3M-H	C12H16N2O3	0	45.9	-6.05963041318894	3918-87-4	0.033823589234	4.0135	3.9651	3.9678	3.9434	3.9464	3.9314	4.4042	4.2993	3.9826	3.9779	4.2096	4.5173	6.684	6.803	4.2375	4.3599	6.5132	6.4994	5.7081	5.5661	5.7299	5.7759	4.2722	4.2815	5.5594	5.5818	5.5874
neg_2657	PS(18:3(6Z,9Z,12Z)/LTE4)	metab_11657	HMDB0281768	-	-	977.4376	5.4085	neg	M+K-2H	C47H77N2O13PS	0	92.8	0.5911505440212049	-	0.0171064703546	4.4757	4.4273	4.4299	4.4056	4.4085	4.3935	5.3141	5.3733	5.1419	5.0999	4.7613	4.4796	7.0166	7.0017	4.6997	4.8221	7.3977	7.3905	5.7206	5.551	4.5574	4.5262	5.1951	5.2936	6.5585	6.5545	6.5441
neg_2660	PS(20:4(8Z,11Z,14Z,17Z)/18:0)	metab_11661	PW_C061078;HMDB0112659	-	C02737	848.4891	5.4163	neg	M+K-2H	C44H78NO10P	0	32.1	5.06688289486991	-	0.00651875992921	6.1221	6.0065	6.1005	6.0261	5.9108	6.041	8.0621	8.0439	8.0411	8.0399	8.0409	8.0197	5.8601	5.7568	3.8826	4.005	3.5699	3.5519	3.8082	3.8444	5.2298	5.4289	4.9947	5.0128	7.8415	7.8375	7.8361
neg_2663	4-O-Deacetylvinflunine	metab_11664	HMDB0246553	-	-	755.3623	5.4241	neg	M-H2O-H	C43H52F2N4O7	0	46.5	-0.33500361547778396	-	0.020703493782	6.5158	6.4863	6.4777	6.4221	6.3246	6.4934	6.4975	6.4727	6.3173	6.2875	6.4884	6.4657	6.177	6.2189	4.8743	4.9967	6.1141	6.0949	5.2485	5.2677	5.7729	5.8575	4.909	5.257	6.339	6.335	6.3217
neg_2667	Suberic Acid	metab_11668	HMDB0000893;LMFA01170001;MJDBOTE0000630	-	C08278	173.0813	5.4398	neg	M-H	C8H14O4	86.8	0	-3.8947052828376902	505-48-6	0.0322812543763	5.3367	5.3731	5.3955	5.4014	5.2945	5.3592	4.1214	4.0952	3.4323	4.1255	3.7011	4.1464	4.8226	4.7392	5.2623	5.3913	4.4822	4.5034	4.8705	4.8941	4.9328	4.9356	5.1939	5.1905	4.7409	4.7165	4.7411
neg_2668	LysoPA(8:0/0:0)	metab_11669	HMDB0114740	-	-	343.116	5.4398	neg	M+FA-H	C11H23O7P	0	37.6	-1.05428175328925	-	0.12280369729	6.2837	6.2471	6.2255	6.152	6.0454	6.1737	3.5769	3.5948	3.594	3.7918	3.616	3.6288	3.646	3.6031	6.1739	6.1627	3.5362	4.3114	3.7744	3.8107	5.8733	5.8019	4.132	4.064	3.9943	4.0965	4.0822
neg_2678	(R)-5-(2-(5,6-Diethyl-2,3-dihydro-1H-inden-2-ylamino)-1-hydroxyethyl)-8-hydroxyquinolin-2(1H)-one	metab_11677	HMDB0246714	-	-	427.1833	5.4555	neg	M+Cl	C24H28N2O3	0	30.6	9.85113269481141	-	0.0320974102768	4.0284	3.98	3.9827	3.9584	3.9613	3.9463	3.9804	4.186	4.2421	3.9928	4.3709	4.7225	4.016	4.0066	4.2524	4.3748	3.9397	3.9216	5.6599	5.6484	4.9282	4.9347	5.9251	5.9279	5.0672	5.063	5.041
neg_2700	Tranexamic Acid	metab_11700	PW_C008836;HMDB0014447;MJDBOTE0000780	-	C12535	202.108	5.4869	neg	M+FA-H	C8H15NO2	0	67.8	-3.13298141074647	1197-18-8	0.00161652990422	5.2223	5.192	5.2393	5.168	5.0609	5.1765	5.9355	5.9367	5.8954	5.9256	6.2071	6.1809	3.1555	3.146	3.3917	3.5141	4.1194	4.2301	6.5573	6.5438	6.19	6.1328	6.8064	6.8094	6.0903	6.0894	6.0907
neg_2703	PGP(i-12:0/a-15:0)	metab_11703	PW_C076337;HMDB0116532	-	C03892	713.3841	5.4869	neg	M-H2O-H	C33H66O13P2	0	35.1	5.60853659037253	-	0.0160800072906	4.2843	4.3246	4.1433	4.5767	4.1219	4.3655	5.0126	4.9378	4.6285	4.8858	4.1801	4.1929	6.8168	6.8415	4.6686	4.7305	6.7343	6.7352	6.9244	6.9173	7.5354	7.4828	6.0052	6.0146	6.4607	6.4488	6.4612
neg_2707	PG(5-iso PGF2VI/18:3(9Z,12Z,15Z))	metab_11707	HMDB0269432	-	-	859.4573	5.4947	neg	M+FA-H	C42H71O13P	0	45.2	-5.1072667511860095	-	0.0145180684542	6.0028	5.8293	5.9702	5.8849	5.8755	6.0428	5.0043	5.0222	5.0214	5.0167	5.0434	5.0562	7.2903	7.3187	5.2763	5.3987	7.1204	7.101	6.7246	6.7354	6.2116	6.0986	5.311	5.3606	6.6011	6.5906	6.6019
neg_2708	PIP(20:4(5Z,8Z,11Z,14Z)-OH(20)/18:0)	metab_11708	HMDB0278732	-	-	1003.4935	5.4947	neg	M+Na-2H	C47H84O17P2	0	71.1	0.418337347662815	-	0.00846940005236	6.275	5.9931	6.2851	6.0492	6.1269	6.1715	6.1197	6.1696	5.8126	5.8722	5.9067	5.9098	5.6377	5.4279	5.6737	5.7961	7.4078	7.4176	6.1536	6.0761	6.2479	6.2531	7.238	7.2504	6.7381	6.7341	6.7307
neg_271	E-10-Hydroxydesmethylnortriptyline	metab_11710	HMDB0014257	-	-	575.2868	3.3382	neg	2M+FA-H, 2M+Hac-H	C18H19NO	0	35.5	-8.9496981146674	-	0.0143306974562	5.4455	4.6129	5.5067	5.1264	5.165	4.5792	5.5526	5.389	5.6703	5.6727	5.5463	5.292	5.9142	5.7983	4.8853	5.0077	6.2999	6.3678	7.1999	7.195	7.7368	7.8295	6.8043	6.8617	6.7051	6.6928	6.7007
neg_272	Nivacortol	metab_11720	HMDB0255670	-	-	429.2351	3.4086	neg	M-H, M+K-2H	C28H31FN2O	0	35.7	0.8750017782367141	-	0.0142444214707	4.0635	4.0151	4.0178	3.9935	3.9964	4.06	4.0155	4.0335	4.0327	4.028	4.6175	4.6747	4.0512	4.0417	4.2875	4.4468	6.0371	6.1349	6.3968	6.3922	6.0304	6.0053	6.6033	6.6151	5.7248	5.7126	5.7171
neg_2722	Valyltryptophan	metab_11723	HMDB0029138	-	-	348.1563	5.5261	neg	M+FA-H	C16H21N3O3	0	38.2	-0.6376345815381851	24587-37-9	0.0292660183439	3.3186	3.2702	3.2729	3.2485	3.2515	3.2365	3.2706	3.2885	3.2877	3.283	3.3096	3.3225	3.3062	3.2968	3.5425	3.6649	3.2299	3.2118	5.4193	5.8909	6.2913	6.0392	6.0801	5.941	5.0361	5.0581	5.0365
neg_2723	Myotoxin A	metab_11724	HMDB0254743	-	-	529.2445	5.5261	neg	M-H	C29H38O9	0	84.6	0.4025755260857501	-	0.0306289667061	4.2372	4.1888	4.1915	4.1671	4.1701	4.1551	5.0286	4.2071	4.8891	5.1022	4.2283	4.2411	5.8934	5.692	4.4612	4.5836	5.8329	5.35	4.3868	4.9149	6.0027	5.1458	5.3503	4.4913	4.5804	4.5773	4.5558
neg_2724	(2E,4E)-N-[2-[[(2R,3R,4R,5R,6S)-2-(1,2-Dihydroxyethyl)-4,5-dihydroxy-6-(7H-purin-6-ylamino)oxan-3-yl]amino]-2-oxoethyl]tetradeca-2,4-dienamide	metab_11725	HMDB0253826	-	-	634.3243	5.5261	neg	M+FA-H	C28H43N7O7	0	46.7	6.285002898004791	-	0.00849779060814	4.2926	3.3802	4.5039	3.3586	3.3615	4.1194	6.0305	6.0801	5.8731	5.9004	6.0988	6.1174	4.7991	4.8342	3.6525	3.7749	6.1524	6.0871	5.2768	5.1919	3.5104	3.6818	5.9893	5.9489	6.0313	6.024	6.0284
neg_2729	Floratheasaponin E	metab_11730	HMDB0302063	-	-	642.3108	5.5339	neg	M-2H	C63H98O27	0	40.7	5.10077138452057	-	0.0662379490525	5.2226	5.6684	5.2832	5.2731	5.3018	5.3906	4.1214	4.1394	4.1386	4.1339	4.2423	4.1734	6.3021	6.3086	4.5416	4.5968	6.4163	6.429	5.1692	5.0703	5.6863	5.6336	4.4281	4.7394	5.6429	5.639	5.5902
neg_2731	PA(20:5(5Z,8Z,11Z,14Z,17Z)/18:3(9,11,15)-OH(13))	metab_11733	HMDB0265433	-	-	753.4154	5.5339	neg	M+Na-2H	C41H65O9P	0	34.1	5.61665640031642	-	0.0175543472053	5.5798	5.4749	5.5459	5.4035	5.4562	5.5026	6.9594	6.9368	6.8852	6.8597	6.9104	6.9046	7.2493	7.2812	5.6976	5.82	6.2094	6.1891	6.7303	6.7243	6.8917	6.8268	6.0756	5.9946	6.8739	6.8591	6.8636
neg_2738	Kanokoside D	metab_11738	HMDB0036105	-	C17431	623.2503	5.5418	neg	M-H	C27H44O16	0	68.8	-8.62777483445611	64703-88-4	0.101570495626	6.2955	6.7982	6.2576	6.4621	6.2383	6.7173	4.2261	4.2441	4.2433	4.2386	4.2652	4.278	4.2618	4.2523	5.8166	5.7328	4.1854	4.1673	4.4237	4.46	6.522	6.0763	4.5328	4.5282	4.419	4.3404	4.4196
neg_2739	PA(a-15:0/LTE4)	metab_11739	HMDB0266933	-	-	838.4326	5.5418	neg	M+Na-2H	C41H72NO11PS	0	52.2	1.8851603608262602	-	0.241851133053	3.4169	4.1248	4.1371	3.3468	4.469	3.3348	4.8029	4.5737	4.7668	4.6632	4.0428	4.2735	3.4045	4.5498	3.6408	3.7632	3.3282	3.3101	5.7493	5.5902	3.4986	4.4352	6.5037	6.4663	4.5997	4.4772	4.6918
neg_2741	DG(20:5(6E,8Z,11Z,14Z,17Z)-OH(5)/0:0/10:0)	metab_11741	HMDB0294540	-	-	581.3667	5.5496	neg	M+Cl	C33H54O6	0	47.6	9.682333204349641	-	0.0257793732844	4.9628	4.8932	5.1993	5.1421	4.8337	5.3355	5.6803	5.6493	5.476	5.2359	5.4547	5.6006	5.5687	5.6525	5.1249	5.2473	4.8122	4.7941	6.6194	6.6075	6.8969	6.8499	7.0186	7.0137	6.2456	6.2417	6.2244
neg_2743	[6]-Gingerdiol 5-O-beta-D-glucopyranoside	metab_11743	HMDB0036123	-	-	503.251	5.5575	neg	M+FA-H	C23H38O9	0	47.3	2.63595627571732	-	0.010212161449	1.8785	1.8308	1.8334	1.8095	1.8123	1.7976	3.9148	1.8489	3.8719	1.8434	5.069	5.0131	6.7952	6.8449	2.1002	2.2218	7.208	7.2179	5.5724	5.5047	5.8711	5.9117	5.8392	5.8446	6.3377	6.3455	6.3381
neg_2745	Glu Val Ile Glu	metab_11745	-	-	-	487.2414	5.5653	neg	M-H	C21H36N4O9	32.1	0	1.01394150019831	-	0.0286398995269	3.4586	3.4102	3.4129	3.3886	3.3915	3.3765	5.608	5.4658	5.5422	5.5027	5.91	5.8786	3.7284	3.4368	3.6825	3.8049	4.8885	4.3938	4.6832	4.7294	3.835	3.7937	4.8546	4.8708	5.3456	5.3674	5.3464
neg_2748	Collagen	metab_11748	HMDB0303213	-	C00211	789.427	5.5653	neg	M-H2O-H	C36H60N10O11	0	62.4	0.6080201327906539	9064-67-9	0.00630675722563	6.6502	6.5902	6.6592	6.4992	6.4605	6.5972	6.8775	6.8737	6.72	6.6867	6.9869	7.0124	5.0914	5.3001	4.5207	4.6431	4.208	4.1899	4.4463	4.4826	5.0951	5.2545	4.5554	4.718	6.6247	6.6208	6.6195
neg_2750	Ultram	metab_11751	HMDB0014339;HMDB0259401	-	C07153	284.1614	5.5731	neg	M+Na-2H	C16H25NO2	0	33.8	-6.666783526628032	27203-92-5	0.0048434318778	3.1665	3.1182	3.1208	3.0965	3.4074	3.0845	4.4917	3.7993	4.2151	4.5657	3.1576	3.695	4.631	3.5697	3.3904	3.5128	4.227	3.0598	5.6537	5.9476	4.3212	4.6123	5.9933	5.9938	5.1476	5.1437	5.1443
neg_2753	Dihydrocapsiate	metab_11754	HMDB0034780;HMDB0034781	-	C20203	329.1717	5.5809	neg	M+Na-2H	C18H28O4	0	58	-5.5441999924371395	-	0.0178404281614	3.869	3.8206	3.8233	3.799	3.8019	3.7869	3.821	3.839	3.8382	3.8335	3.8601	3.8729	3.8567	3.8472	4.093	4.2154	4.0032	3.7622	4.6009	4.742	4.491	4.2069	6.4846	6.4593	5.197	5.2077	5.2121
neg_2757	CDP-DG(20:4(5Z,7E,11Z,14Z)-OH(9)/i-13:0)	metab_11758	HMDB0293386	-	-	956.4522	5.5809	neg	M-H2O-H	C45H75N3O16P2	0	45	7.96966378049545	-	0.0217648652908	4.4216	4.3732	4.3759	4.3516	4.3545	4.3395	4.3736	4.3916	4.3908	4.3861	4.4127	4.4255	6.0764	6.033	4.6456	4.768	5.5312	5.5597	5.5236	5.5252	5.8431	5.8611	6.3735	6.3293	5.1982	5.1937	5.2117
neg_2758	(2S,3As,6aS)-1-[(2R)-2-carboxy-2-[[(2S)-1-ethoxy-1-oxo-4-phenylbutan-2-yl]amino]acetyl]-3,3a,4,5,6,6a-hexahydro-2H-cyclopenta[b]pyrrole-2-carboxylic acid	metab_11759	HMDB0257995	-	-	467.1782	5.5888	neg	M+Na-2H	C23H30N2O7	0	69	-3.9923787617093502	-	0.0289599323615	4.801	4.5515	4.6718	4.7347	4.6129	4.5962	4.2531	4.4773	3.9137	3.909	3.9356	3.9485	4.2735	4.3381	5.1168	5.0656	5.7273	5.6563	6.2278	6.185	6.6874	6.6994	6.2372	6.2446	5.658	5.6774	5.6818
neg_2760	THYMOPENTIN	metab_11762	HMDB0259057	-	-	678.3575	5.5888	neg	M-H	C30H49N9O9	0	73.3	-0.740227950923357	-	0.00501576110943	6.0363	5.8975	6.1336	5.9322	5.808	6.0926	4.9753	4.813	4.9201	4.9584	5.1887	5.0019	4.6979	4.4846	2.2963	2.4182	5.8467	5.8363	2.2223	2.6563	3.2994	3.2491	2.3308	2.373	4.9423	4.9463	4.9428
neg_2761	PE-NMe(18:4(6Z,9Z,12Z,15Z)/14:1(9Z))	metab_11763	HMDB0113251;PW_C059375	-	C01241	732.3943	5.5888	neg	M+K-2H	C38H66NO8P	0	67.7	-9.888708077213101	-	0.0124990357375	5.1062	5.0447	4.684	5.0031	4.8044	4.9563	7.6187	7.6065	7.4085	7.3808	7.7683	7.7689	6.5625	6.5182	4.0939	4.3044	3.7812	4.4188	6.3401	6.3426	5.8394	5.8394	7.2022	7.1904	7.3703	7.3664	7.3596
neg_2764	Spirolide C	metab_11766	HMDB0038344	-	-	726.4409	5.5967	neg	M+Na-2H	C43H63NO7	0	64	8.16401287842149	318996-49-5	0.0172076468919	4.5288	4.269	4.5497	3.8651	3.868	4.3754	6.3404	6.3043	6.2944	6.2539	6.2582	6.1811	6.2774	6.3182	4.1591	4.2815	3.8465	3.8284	4.0847	4.121	4.7231	4.7136	4.1938	4.1892	5.9944	6.0074	5.9948
neg_2776	Geneticin	metab_11779	HMDB0242565	-	C17703	531.2419	5.6201	neg	M+Cl	C20H40N4O10	0	76.7	-3.9343333184284703	49863-47-0	0.0163520152039	4.8338	4.7854	4.788	4.7637	4.7666	4.7516	4.7857	4.8037	4.8029	4.7982	4.8248	4.8377	6.7392	6.7442	5.0578	5.1802	6.7457	6.6912	4.9957	5.0196	5.1664	5.1677	5.5685	5.6626	6.1073	6.1199	6.1081
neg_2778	Tubocurarine	metab_11781	HMDB0015330	-	C07547	590.2844	5.6201	neg	M-H2O-H	C37H41N2O6+	0	85.4	9.434549244683462	57-95-4;6989-98-6	0.0913685854224	4.0703	4.0219	4.0246	4.0002	4.0032	3.9882	5.2855	5.4608	5.1111	4.9681	5.5926	5.4541	4.7477	4.753	4.2943	4.4167	4.9196	5.0314	4.8844	4.6167	4.1521	4.1209	5.1211	5.1584	5.1025	5.0229	5.0665
neg_278	Valyltyrosine	metab_11783	HMDB0029139	-	-	279.1349	3.4319	neg	M-H, M+FA-H	C14H20N2O4	0	35	-0.632458571626175	3061-91-4	0.00464426277371	4.8398	4.7914	4.7941	4.7698	4.7727	4.7577	5.9657	5.9179	5.9588	5.9971	5.9289	5.9046	5.6938	5.6938	5.0638	5.3253	5.7336	5.81	6.802	6.8196	5.8895	5.8511	6.6885	6.6588	6.2095	6.2056	6.2084
neg_2783	Ergokryptine	metab_11787	HMDB0248211	-	-	620.3086	5.628	neg	M+FA-H	C32H41N5O5	0	41.9	-0.613256013625251	-	0.00523427498951	5.583	6.3088	5.5954	5.9539	5.5579	6.0602	4.9618	5.1758	4.1471	4.1424	5.3636	5.3364	5.6868	5.7602	4.402	4.5244	5.5979	5.553	6.6539	6.6448	6.0135	5.688	7.4028	7.407	6.3125	6.3166	6.3129
neg_2784	Gamma-Secretase Inhibitor II	metab_11788	HMDB0260334	-	-	750.4155	5.628	neg	M+FA-H	C33H57F2N5O9	0	93.3	6.91746907871318	-	0.0266073342958	4.53	4.4816	4.4842	4.4599	4.4628	4.4478	5.8428	5.8346	5.7284	5.5836	5.553	5.6874	4.7404	5.0783	4.754	4.8764	5.8293	5.6983	5.6256	5.6488	4.7907	4.8735	4.7886	4.7943	5.7392	5.7193	5.7397
neg_2788	L-Valine, N-(2-hydroxy-3-butenyl)-	metab_11791	HMDB0253927	-	-	186.1129	5.6358	neg	M-H	C9H17NO3	0	67.8	-3.40397675637344	-	0.0880692069631	5.0462	4.8067	4.911	4.6857	4.9266	4.6339	3.5403	3.3928	3.8176	3.5768	3.4139	3.6833	4.3103	4.2214	4.8061	4.8343	4.0495	4.0901	4.9464	4.9876	4.9254	4.8777	5.3496	5.3446	4.7046	4.6362	4.704
neg_2790	LysoPE(20:0/0:0)	metab_11794	HMDB0011511	-	-	530.319	5.6358	neg	M+Na-2H	C25H52NO7P	0	54.8	-7.436973438830991	899445-69-3	0.0320464268014	4.0218	3.9735	3.9761	3.9518	3.9547	3.9397	6.0564	6.0716	6.0838	6.023	6.2092	6.2206	4.0095	4	4.2458	4.3682	3.9331	3.9151	4.1912	4.2077	4.1036	4.0724	4.2805	4.2759	5.699	5.7239	5.7011
neg_2792	Leucyl-Tryptophan	metab_11796	HMDB0028940	-	-	362.172	5.6436	neg	M+FA-H	C17H23N3O3	0	65.4	-0.327599982744801	-	0.0534500360692	3.5827	3.5343	3.537	3.5126	3.5156	3.5006	3.5347	3.5526	3.5518	3.5471	3.8639	3.8111	3.5703	3.5609	3.8066	3.929	4.1075	4.2416	3.7322	4.668	5.4024	4.9893	5.6438	5.6661	4.3258	4.3181	4.3611
neg_2793	Methyl 7-epi-12-hydroxyjasmonate glucoside	metab_11797	HMDB0031763	-	-	437.1562	5.6436	neg	M+Cl	C19H30O9	0	62.1	-5.548818300033928	142465-56-3	0.0955588824747	4.2474	4.199	4.2017	4.1773	4.1803	4.1653	4.4036	4.6791	4.5204	4.4686	4.8093	4.7608	4.235	4.2256	4.4714	4.5938	4.1587	4.1406	4.982	4.9132	4.3292	4.298	5.9447	5.9223	4.3175	4.3897	4.3934
neg_2795	NLc6Cer	metab_11799	HMDB0062507	-	-	696.8206	5.6436	neg	M-2H	C60H105N3O33	0	56.1	-5.17645970399917	-	0.0346467163553	5.1435	5.0512	4.9086	4.1807	5.1218	5.0236	4.1911	4.2091	4.2083	4.2036	4.2302	4.2431	4.2268	4.2173	4.4632	4.6459	4.1505	4.3854	6.266	6.297	6.6746	6.6855	5.9216	5.9607	5.4166	5.4121	5.4399
neg_2796	SM(d16:1/PGF2alpha)	metab_11800	HMDB0290268	-	-	809.4781	5.6436	neg	M+K-2H	C41H77N2O9P	0	55.1	-9.339250084858591	-	0.00899923131929	6.2115	6.2727	6.072	6.0918	6.0647	6.2402	6.4424	6.4703	6.3785	6.3341	6.6328	6.5785	6.7238	6.7711	5.6266	5.749	5.3139	5.2958	6.5999	6.5762	6.1001	6.073	5.6673	5.6567	6.4231	6.4301	6.4235
neg_2798	Neotussilagine	metab_11802	HMDB0031820	-	-	244.1188	5.6514	neg	M+FA-H	C10H17NO3	0	45.1	-1.31561142452295	147730-89-0	0.000751677466246	6.0756	6.0743	6.0319	5.959	5.8879	6.0187	5.7255	5.7271	5.7461	5.724	5.8081	5.7951	4.4752	4.5117	5.8668	5.8696	5.1983	5.2684	6.6601	6.6529	7.3947	7.3673	6.6498	6.657	6.2927	6.2921	6.2923
neg_280	Remogliflozin A	metab_11805	HMDB0257146	-	-	431.2145	3.424	neg	M-H2O-H, M+Na-2H	C23H34N2O7	0	64.7	-9.550954502893893	-	0.0610653591559	3.5405	3.4921	3.4947	3.4704	3.4733	3.4584	4.6553	4.6112	4.6541	4.5718	4.7951	4.8514	5.4186	5.2439	3.7644	3.8868	6.0214	6.11	4.0687	3.7691	5.1096	5.1894	6.0164	5.9536	4.1961	4.1869	4.2361
neg_2801	(2R)-2-[[(2R)-2-amino-3-(1-methoxycarbonylindol-3-yl)propanoyl]-[(2S)-2-[[(2R,6S)-2,6-dimethylpiperidine-1-carbonyl]amino]-4,4-dimethylpentanoyl]amino]hexanoic acid	metab_11807	HMDB0260055	-	-	676.352	5.6514	neg	M+Cl	C34H51N5O7	0	73.8	5.7693468126063	-	0.007501711057	6.4111	5.9423	5.9677	5.5211	5.6808	5.7287	4.9696	4.9244	5.0396	5.6025	5.2794	4.952	6.6667	6.6793	5.172	5.2945	6.8932	6.7973	5.581	5.4834	5.9881	6.0174	5.7	5.6785	6.1461	6.1421	6.1396
neg_2806	16-epivellosimine	metab_11810	HMDB0304026	-	C11633	643.3307	5.6592	neg	2M+Hac-H	C19H20N2O	0	35.2	2.91882152480299	-	0.0126530612982	5.7892	5.7462	5.6831	5.5049	5.499	5.7878	8.4151	8.4355	8.3643	8.3497	8.3719	8.3493	5.9996	6.0748	4.2406	4.1564	4.9116	4.911	5.0194	4.9472	6.0819	6.0718	4.0687	4.5998	8.0189	8.0286	8.0193
neg_2808	PS(14:1(9Z)/20:5(7Z,9Z,11E,13E,17Z)-3OH(5,6,15))	metab_11812	HMDB0280972	-	-	780.4153	5.6592	neg	M-H2O-H	C40H66NO13P	0	50.6	7.49859068659961	-	0.186885886929	2.8619	2.2315	1.9112	2.1858	2.1416	2.3975	5.2731	5.2591	5.048	5.2268	6.0149	5.9289	1.9441	1.9348	2.1784	2.3001	1.8687	1.8509	2.1046	2.1405	2.0373	2.0064	2.2129	2.2083	5.0171	4.8652	5.0133
neg_2813	17-O-deacetylvindoline	metab_11818	HMDB0304032	-	C01091	875.4472	5.667	neg	2M+FA-H	C23H31N2O5+	0	88.4	2.9455085929210902	-	0.00800903676301	3.4058	3.3722	3.3601	3.3358	3.3387	3.3237	4.2547	4.1717	4.3413	4.3196	3.3969	3.4097	5.9445	5.9717	3.6297	3.7521	6.5517	6.529	5.9867	5.9226	6.2972	6.3531	5.4997	5.5625	5.7515	5.7584	5.7551
neg_2819	Physagulin C	metab_11823	HMDB0038535	-	-	587.2456	5.6826	neg	M+FA-H	C30H38O9	0	55.5	-7.7158045650190905	136997-67-6	0.0300281004412	3.7694	3.721	3.7236	3.6993	3.7022	3.6873	3.7213	3.7393	3.7385	3.7338	3.7604	3.7733	3.757	3.8872	3.9933	4.1157	3.6807	3.6626	6.377	6.3424	6.078	6.0797	5.8819	5.9226	4.9336	4.9109	4.9338
neg_2821	Okadaic acid	metab_11826	HMDB0030441	-	C01945	849.471	5.6826	neg	M+FA-H	C44H68O13	0	84.1	8.48268269266333	78111-17-8	0.0225205917049	1.5476	1.5006	1.5032	1.4796	1.4825	1.468	4.1656	2.796	5.5677	5.3462	4.3019	1.5514	6.0713	6.129	1.7666	1.8871	4.5135	4.4949	4.7193	4.2055	4.2816	4.1325	6.6032	6.5754	5.2806	5.2765	5.295
neg_2822	9,10-DiHODE	metab_11827	HMDB0010221	-	-	347.1974	5.6905	neg	M+Cl	C18H32O4	0	57.5	-6.55126139746565	-	0.0157745947319	3.2125	3.1641	3.1668	3.1666	3.1454	3.1304	3.6264	3.2434	3.4244	3.1769	3.2036	3.2164	3.2001	3.1907	3.4364	3.5588	3.1238	3.1058	5.2114	5.1318	5.4478	5.5188	6.0238	6.0688	4.6602	4.672	4.6602
neg_2824	Amidantel	metab_11829	HMDB0248296	-	-	557.3091	5.6905	neg	2M+Hac-H	C13H19N3O2	0	42.6	-0.3970795090937079	-	0.0340167006356	5.5622	5.4706	5.5345	5.3628	5.3378	5.3931	5.3117	5.2822	5.1688	5.0843	5.5947	5.6449	4.2544	4.2449	4.4907	4.6131	5.5831	5.5339	5.2401	5.1176	4.3485	4.3173	5.0728	4.9163	5.3785	5.3528	5.3788
neg_2826	Lysylserine	metab_11830	HMDB0028960	-	-	698.4086	5.6905	neg	3M-H	C9H19N3O4	0	55.8	4.60695625068619	6665-19-6	0.138802383324	4.3487	4.7866	4.6126	4.8604	4.7717	5.0652	5.0899	4.8025	4.3072	4.3025	4.822	4.3685	5.5288	5.6625	4.5621	4.6845	4.2494	4.2313	5.2549	4.915	6.7445	6.7133	4.6553	4.8809	5.2833	5.1792	5.1858
neg_283	Dofequidar	metab_11833	HMDB0251575	-	-	502.2157	3.4475	neg	M+Na-2H, M+K-2H	C30H31N3O3	0	36.1	9.226937625318142	-	0.00196303199451	5.8052	6.0358	5.5788	5.8213	5.6738	5.9332	7.4512	7.4081	7.3777	7.3793	7.4858	7.5424	5.3448	5.4053	5.5811	5.7035	6.0915	6.0915	6.5491	6.6793	6.2317	6.5101	7.0957	7.0733	7.216	7.2149	7.2166
neg_2832	Biolimus A9	metab_11836	HMDB0249224	-	-	1020.5891	5.6983	neg	M+Cl	C55H87NO14	0	79.4	7.127237528428591	-	0.00614110077201	6.6287	6.5393	6.4999	6.4981	6.3977	6.4828	4.4174	4.4353	4.4345	4.4298	4.4565	4.4693	4.453	4.4436	6.3082	6.3133	4.3767	4.3586	4.615	4.6512	6.0783	6.1007	5.3614	5.1087	4.5356	4.5317	4.5368
neg_2835	PG(22:6(4Z,7Z,10Z,13Z,16Z,19Z)/20:3(5Z,8Z,11Z))	metab_11839	PW_C063056;HMDB0116602	-	C00344	889.5155	5.7062	neg	M+FA-H	C48H77O10P	0	33.1	-9.622711146397892	-	0.00490187023504	5.8272	5.7618	5.8196	5.7167	5.6136	5.673	7.8099	7.8536	7.7869	7.7569	7.9186	7.9358	4.0942	3.5928	3.8386	3.961	3.5259	3.5078	4.6479	4.7983	4.3036	4.3195	6.4058	6.4219	7.566	7.5621	7.5626
neg_2839	PA(PGJ2/i-16:0)	metab_11843	HMDB0267760	-	-	763.3993	5.714	neg	M+K-2H	C39H67O10P	0	52.8	4.8447283686288	-	0.0105191517816	6.2943	6.3194	6.3441	6.1907	6.0489	6.3201	8.0824	8.0644	8.129	8.0988	8.0029	7.9965	5.5324	5.4921	4.7068	4.8292	4.9478	4.376	6.2104	6.1561	5.9424	6.1328	7.3754	7.4036	7.7099	7.706	7.7008
neg_284	3-Amino-3-methyl-N-[(3R)-2-oxo-1-[[4-[2-(2H-tetrazol-5-yl)phenyl]phenyl]methyl]-4,5-dihydro-3H-1-benzazepin-3-yl]butanamide	metab_11844	HMDB0253853	-	-	544.226	3.4475	neg	M+Cl, M+FA-H	C29H31N7O2	0	32.7	5.2789262916049005	-	0.0146405304291	6.4774	6.4585	6.4868	6.389	6.3745	6.4612	6.8442	6.8107	6.6496	6.663	6.8723	6.9037	6.2993	6.2948	5.2094	5.3257	4.8783	4.9943	7.3016	7.3126	6.6941	6.6566	7.6334	7.6304	7.0279	7.0374	7.04
neg_2843	4-Tetradecanamidobenzylphosphonic acid	metab_11848	HMDB0246585	-	-	432.2098	5.7297	neg	M+Cl	C21H36NO4P	0	42.7	5.6275032797735705	-	0.112995364866	4.2092	4.1608	4.1635	4.1392	4.1421	4.1271	4.1612	4.1792	4.1783	4.1737	4.2003	4.5195	4.1969	4.1874	4.4332	4.5556	4.1205	4.1024	4.4743	4.8808	5.6272	4.3248	5.121	5.065	4.2794	4.3631	4.2817
neg_2847	Avenestergenin A2	metab_11852	HMDB0035262	-	-	629.3517	5.7374	neg	M+Na-2H	C37H52O7	0	81	9.40728971226296	90578-34-0	0.0400822146658	3.2931	3.2447	3.2473	3.223	3.226	3.211	3.6133	3.5499	3.6387	3.7079	3.2841	3.3878	6.6578	6.6978	3.517	3.6393	3.2044	3.1863	3.4426	4.0992	5.2324	5.2692	5.4527	5.4682	5.6147	5.5799	5.6
neg_2850	4-Oxo-13-cis-retinoate	metab_11856	HMDB0012789	-	-	335.1612	5.7451	neg	M+Na-2H	C20H26O3	0	30.1	-5.156311364905799	-	0.112689754721	3.6198	3.5714	3.5741	3.5498	3.5527	3.5377	3.5718	3.5898	3.589	3.5843	3.6109	3.6237	3.6075	3.598	3.8438	3.9662	4.34	3.5131	4.34	4.7238	4.6899	4.497	5.6001	5.5332	4.3004	4.213	4.3014
neg_2851	Milciclib	metab_11857	HMDB0254731	-	-	505.2668	5.7451	neg	M+FA-H	C25H32N8O	0	67.3	-2.92268699659934	-	0.0166271249334	3.7232	3.6748	3.6775	3.6532	3.6561	3.6411	5.9804	5.9947	5.9496	5.9162	5.7886	5.8218	3.7108	3.7014	3.9472	4.0696	3.6345	3.6164	3.8728	3.909	3.805	3.7738	5.0814	5.0529	5.6263	5.6224	5.6122
neg_2858	4-[(2,4-Dihydroxy-3,3-dimethylbutanoyl)amino]butanoic acid	metab_11863	HMDB0246316	-	-	214.108	5.7607	neg	M-H2O-H	C10H19NO5	0	72.9	-1.90604047246899	-	0.160646294064	4.1156	4.0924	3.732	3.7277	3.8315	4.2055	3.0392	3.0571	3.0563	3.0516	3.0783	3.0911	3.5899	3.7678	3.8331	3.4334	3.7309	2.9805	5.2218	5.2765	4.8329	4.6274	5.066	5.0838	4.4107	4.4003	4.5214
neg_2863	Vinaginsenoside R14	metab_11869	HMDB0040779	-	-	801.463	5.7607	neg	M-H	C41H70O15	0	33.1	-1.4681045706442999	156398-73-1	0.00461521303856	5.3773	5.0423	5.1784	5.0013	4.8115	4.9693	7.5317	7.5514	7.4904	7.469	7.4497	7.4506	6.9082	6.9503	2.4863	2.6083	7.1555	7.1843	7.1401	7.108	6.3677	6.3555	6.9187	6.942	7.3025	7.2986	7.2998
neg_2868	Indoleacetaldehyde	metab_11873	PW_C000926;HMDB0001190	-	C00637	204.0661	5.7686	neg	M+FA-H	C10H9NO	0	60.2	-3.03481080581998	2591-98-2	0.00620305823436	6.4122	6.3572	6.3728	6.31	6.2361	6.2991	5.187	5.0885	5.1671	5.1753	5.1702	5.1089	5.0853	5.179	6.5001	6.5715	5.4357	5.4376	5.3295	5.3153	6.0401	6.0015	5.8155	5.8332	5.5065	5.5014	5.5054
neg_287	Threonylisoleucine	metab_11875	HMDB0029064	-	-	231.1347	3.4631	neg	M-H, 2M-H	C10H20N2O4	0	45.7	-1.45915769697224	129050-49-3	0.000622038593386	3.7216	3.9813	3.6759	3.6515	3.6545	4.1838	7.0451	7.0078	7.0551	7.0594	6.9973	7.0094	5.287	5.3655	3.9456	4.068	5.3427	5.446	7.2416	7.2165	6.4755	6.4175	7.3036	7.3016	6.9166	6.9167	6.9171
neg_2870	Cholecystokinin (10-20)	metab_11876	HMDB0250150	-	-	624.318	5.7686	neg	M-2H	C54H90N16O18	0	67.1	-9.046672820993573	-	0.00725429338756	4.9483	4.7443	5.1234	4.6766	4.3702	4.6355	7.1044	7.0777	6.897	6.9104	7.1491	7.1101	6.3347	6.3856	4.2332	4.3556	5.3031	5.3264	6.2134	6.1068	4.091	4.0598	4.2679	4.2633	6.8275	6.8291	6.8336
neg_2874	Cucurbitacin E	metab_11879	HMDB0250581;LMST01010107	-	C08797	591.2785	5.7763	neg	M+Cl	C32H44O8	0	78.6	9.883778514439731	18444-66-1	0.0052835365787	5.5487	5.1294	5.3378	5.1273	4.9593	5.2118	6.7934	6.8502	6.7439	6.753	6.7882	6.7993	4.5527	4.7073	4.7891	4.9115	5.1312	5.1884	6.1704	6.1365	6.3394	6.3177	5.6313	5.7227	6.6114	6.6075	6.6074
neg_2880	Gly-Pro-Arg-Pro-Lys	metab_11884	HMDB0252830	-	-	574.3096	5.7841	neg	M+Na-2H	C24H43N9O6	0	73.9	2.43677140157517	-	0.0741282250325	3.4014	1.9026	1.9052	1.8812	1.8841	3.2636	5.4078	5.1552	5.2844	5.4841	5.1365	5.3412	1.9382	1.9288	2.1724	2.2941	3.5631	2.8374	3.2025	2.8916	2.0314	2.7415	4.4765	4.4537	4.1771	4.2278	4.1697
neg_2887	ROSAMICIN	metab_11891	HMDB0257306	-	-	602.3307	5.7998	neg	M+Na-2H	C31H51NO9	0	73.1	-0.518455820211519	-	0.00157075858235	3.7722	3.7238	3.7265	3.7022	3.7051	3.6901	6.1332	6.0045	5.96	6.0278	5.9637	6.1676	6.2593	6.0524	3.9962	4.1186	6.4727	6.1008	6.5287	6.8989	6.2771	6.2608	6.1499	6.0519	6.125	6.1263	6.1255
neg_2893	N-Arachidonoyl Phenylalanine	metab_11898	HMDB0242001	-	-	488.2611	5.8076	neg	M+K-2H	C29H41NO3	0	60.8	8.56318014907121	-	0.0745432565841	3.4375	3.3891	3.3917	3.3674	3.3703	3.3554	4.5864	4.3494	4.4233	4.4194	4.4053	4.5802	3.4251	3.4157	3.6614	3.7838	4.6153	4.5691	3.587	3.6233	3.5192	3.488	6.2846	6.2759	3.6847	3.6276	3.6853
neg_2899	Isofebrifugine	metab_11904	HMDB0242253;HMDB0253633	-	C10698	300.1352	5.8232	neg	M-H	C16H19N3O3	0	49	-0.448356365519729	32434-44-9	0.0259176257953	3.2318	3.5663	3.1861	3.1618	3.1647	4.0821	3.1838	3.2018	3.201	3.1963	3.2229	3.9339	3.2195	3.21	3.4557	3.5781	3.1432	3.1251	5.0055	5.4943	5.3873	4.4754	5.7537	5.3436	4.6736	4.6904	4.6951
neg_29	3b,6a-Dihydroxy-alpha-ionol 9-[apiosyl-(1->6)-glucoside]	metab_11905	HMDB0041577	-	-	519.2416	3.1744	neg	M-H2O-H, M+Cl, M-H	C24H40O12	0	64.9	-6.04384992004942	177261-72-2	0.0092862273779	0.3712	0.3441	0.3455	0.9561	1.3165	0.5141	4.9118	4.9266	4.5669	4.4898	4.481	4.609	8.3975	8.3453	0.5136	0.602	7.1579	7.2283	7.5481	7.5192	7.6028	7.5698	6.8079	6.8137	7.4221	7.4294	7.4227
neg_290	DG(2:0/0:0/6 keto-PGF1alpha)	metab_11906	HMDB0296913	-	-	531.2783	3.471	neg	M+K-2H, M+FA-H	C25H42O9	0	79	-5.80122758049139	-	0.00132789641265	4.9281	4.8797	4.8823	4.858	4.8609	4.8459	6.9377	6.874	6.8279	6.8011	6.8705	6.9396	6.5076	6.5111	5.1521	5.2745	5.9614	6.0157	7.2602	7.2626	5.1059	4.9786	6.0489	6.0655	6.7784	6.7795	6.7789
neg_2903	Glabrin D	metab_11910	HMDB0033613	-	-	738.347	5.8232	neg	M-H	C36H49N7O10	0	78.5	0.287744064735496	-	0.0172086174079	3.7697	3.7214	3.724	3.6997	3.7026	3.6876	6.213	6.2007	6.04	6.0326	6.2532	6.2386	4.2297	4.5074	3.9937	4.1161	4.0147	4.2305	3.9925	3.9556	4.4685	4.5309	4.0284	4.0238	5.1773	5.1904	5.1779
neg_2914	Methyltrienolone	metab_11921	HMDB0254669	-	C14257	627.3724	5.8388	neg	2M+Hac-H	C19H24O2	0	43.5	5.8657838754048885	965-93-5	0.0800986592366	3.0626	3.0143	3.0169	2.9926	2.9956	2.9806	3.0146	4.0453	3.3893	3.4356	4.1675	3.0665	4.7665	4.8763	3.2865	3.4088	2.974	3.8336	5.4416	5.4136	5.8063	5.7373	3.3212	3.3166	4.8019	4.7415	4.8046
neg_2916	PS(6 keto-PGF1alpha/22:2(13Z,16Z))	metab_11923	HMDB0283113	-	-	928.5631	5.8388	neg	M-H	C48H84NO14P	0	37.3	7.95062849431314	-	0.00514861700788	4.4431	4.3947	4.3973	4.373	4.3759	4.3609	6.1058	6.0694	6.2065	6.0871	5.8922	5.9335	6.1495	6.2299	4.6671	4.7895	4.6249	4.3363	6.4508	6.3794	6.6615	6.6106	6.7757	6.8096	6.1295	6.1267	6.1311
neg_2918	7-(4-Hydroxy-3-methoxyphenyl)-5-methoxy-1-phenyl-3-heptanone	metab_11924	HMDB0029525	-	-	363.156	5.8466	neg	M+Na-2H	C21H26O4	0	71.1	-5.09705899670661	83161-95-9	0.012724312746	3.2285	3.1802	3.1828	3.1585	3.1614	3.1465	3.9247	4.0615	3.6562	3.193	3.7562	4.2646	3.2162	3.2067	3.4524	3.5748	3.1399	3.1218	4.1666	4.2379	3.3103	3.2791	6.0414	6.0052	4.4815	4.4901	4.4918
neg_2920	Terfenadine	metab_11927	PW_C008867;HMDB0014486	-	C07463	506.2827	5.8466	neg	M+Cl	C32H41NO2	0	59	-0.9645481546423872	50679-08-8	0.0217719885669	3.3891	3.3407	3.3433	3.319	3.3219	3.307	5.7232	5.7392	5.8653	5.8211	5.516	5.5456	4.5561	4.7286	3.613	3.7354	5.1782	5.3673	3.5386	4.0041	3.4708	3.7667	5.2805	5.2867	4.8238	4.84	4.8237
neg_2930	Lyciumoside VIII	metab_11937	HMDB0033210	-	-	645.3461	5.8623	neg	M-H	C32H54O13	0	50.2	-4.79666799084779	212773-47-2	0.0303344408897	2.5447	4.0707	2.3836	2.6205	2.3623	3.9404	6.8703	6.8602	6.9983	6.9957	6.7056	6.6741	5.6093	5.6095	2.6525	2.7746	5.1723	5.2825	4.7768	4.6613	2.5106	2.4795	2.6871	2.6825	6.0237	6.0485	6.029
neg_2931	PS(PGE2/16:1(9Z))	metab_11938	HMDB0281239	-	-	864.4387	5.8623	neg	M+Cl	C42H72NO13P	0	50.2	-5.7775719998418404	-	0.0131237427579	6.7893	6.5778	6.7681	6.6703	6.7481	6.6612	7.2954	7.3329	7.1356	7.1256	7.2154	7.1908	5.0837	5.1769	4.3187	4.4515	5.3661	5.4617	6.1449	6.0899	6.2884	6.2557	5.9885	5.9587	6.6465	6.6566	6.647
neg_2935	Lacosamide-glucuronide	metab_11942	HMDB0060829	-	-	473.145	5.8701	neg	M+FA-H	C18H24N2O10	0	62.5	8.6328800105821	-	0.117106094033	5.3099	5.1962	5.1957	5.0867	4.8654	5.0038	3.787	3.8049	3.8041	3.7995	3.8261	3.883	4.4394	4.6453	5.552	5.4952	4.4973	4.5306	4.5653	4.4589	4.7305	4.5648	4.8779	4.9651	4.3934	4.3018	4.3933
neg_2939	Serofendic acid	metab_11946	HMDB0258253	-	-	417.1874	5.8779	neg	M+Cl	C21H34O4S	0	78.6	0.568651550185834	-	0.0396910067802	3.3005	3.2521	3.2548	3.2305	3.2334	3.2184	3.9999	4.1333	3.2696	3.265	4.3795	4.488	3.2881	3.2787	3.5244	3.6468	3.2118	3.1938	4.3634	4.7621	3.3822	3.6171	5.4047	5.4295	4.1199	4.0863	4.0971
neg_2942	(S)-Nerolidol 3-O-[a-L-rhamnopyranosyl-(1->4)-a-L-rhamnopyranosyl-(1->6)-b-D-glucopyranoside]	metab_11950	HMDB0040846	-	-	657.3467	5.8779	neg	M-H2O-H	C33H56O14	0	83.6	-3.70348050416076	130466-33-0	0.00829725374326	3.5689	3.5205	3.5232	3.4988	3.5018	3.4868	3.7678	3.8501	4.389	3.5333	3.9258	4.3309	4.8591	4.9314	3.7928	3.9152	3.4802	3.4621	6.2512	6.227	5.5226	5.5227	6.053	6.0635	5.3252	5.318	5.3224
neg_2956	Epothilone D	metab_11965	LMPK04000001;HMDB0251876	-	C12039	981.5419	5.8858	neg	2M-H	C27H41NO5S	0	79.4	8.20101778263265	189453-10-9	0.0107954179463	7.3146	7.229	7.2784	7.1707	7.2334	7.2418	7.5751	7.6038	7.5363	7.5712	7.7492	7.7418	4.4514	4.4398	3.557	3.6867	3.2444	3.993	5.0625	5.0771	4.5461	4.5087	6.9874	6.9679	7.0209	7.0293	7.0215
neg_2957	3-Methoxy-4-hydroxyphenylethyleneglycol sulfate	metab_11966	HMDB0000559	-	-	245.0123	5.8936	neg	M-H2O-H	C9H12O7S	0	47	-0.9614041579853492	3415-67-6	0.067398306003	5.214	4.9463	5.0345	4.7075	4.9387	4.9687	2.616	2.6339	2.6331	2.6285	3.8133	3.9338	2.6516	2.6422	5.2139	5.4458	2.5754	2.5574	2.8133	2.8495	4.146	4.1206	3.6801	4.128	3.6204	3.5817	3.6398
neg_2960	PE-NMe2(22:5(7Z,10Z,13Z,16Z,19Z)/14:0)	metab_11970	HMDB0114549;PW_C060574	-	C04308	800.5044	5.8936	neg	M+Cl	C43H76NO8P	0	45.2	5.42415100514488	-	0.00391807420467	6.0034	5.9433	5.9095	5.8839	5.8912	5.9508	7.2502	7.2552	7.3704	7.357	7.1195	7.1252	6.7618	6.7913	4.6832	4.3091	7.0395	7.1092	6.8842	6.858	6.8664	6.8169	6.9772	6.962	6.9062	6.9084	6.9095
neg_2968	CDP-DG(18:1(9Z)-O(12,13)/a-15:0)	metab_11978	HMDB0292902	-	-	960.4839	5.9015	neg	M-H2O-H	C45H79N3O16P2	0	82.9	8.38850769926272	-	0.0118672834469	6.4092	6.2952	6.3572	6.3032	6.3641	6.3736	5.4018	5.4312	5.5082	5.5079	5.4277	5.3493	7.0807	7.0891	5.1153	5.141	6.4323	6.4646	6.9941	6.9864	6.8821	6.8786	6.8811	6.8824	6.6087	6.6144	6.619
neg_2971	5-Phenyl-1,3-oxazinane-2,4-dione	metab_11982	PW_C040533;HMDB0060400	-	C16596	226.0273	5.9172	neg	M+Cl	C10H9NO3	0	55.3	-1.9878038233056599	-	0.0112537089427	6.282	6.6416	6.2934	6.5592	6.6105	6.6193	4.2496	4.3273	4.2949	4.2272	4.3536	4.4138	5.4912	5.2856	6.9834	7.0664	5.3836	4.9256	4.7664	5.0275	5.3252	5.2008	4.8223	4.804	5.4878	5.493	5.4976
neg_2973	Ascorbyl stearate	metab_11984	HMDB0038242;LMFA07010789	-	-	487.2924	5.9172	neg	M+FA-H	C24H42O7	0	47.8	2.61515896533553	10605-09-1	0.018562918992	5.9276	5.8644	5.8828	5.8194	5.8952	5.9212	5.1932	5.1134	5.4226	5.378	4.7793	4.9407	5.8745	5.9067	5.0122	5.1346	4.9715	5.0819	6.6065	6.5605	6.6369	6.6217	6.7439	6.7458	5.8992	5.9105	5.9149
neg_2976	PE(PGF1alpha/20:2(11Z,14Z))	metab_11987	HMDB0262123	-	-	878.5363	5.9172	neg	M+Cl	C45H82NO11P	0	61	5.13563469252644	-	0.0128996692457	3.6136	3.5652	3.5678	3.5435	3.5464	3.5315	4.7155	4.3963	4.8787	4.6548	4.2121	4.8459	5.8529	5.8654	3.8375	3.9599	3.5249	3.5068	6.9431	6.909	7.1944	7.188	7.0186	7.0201	6.3336	6.3403	6.3447
neg_2981	2H-1,4-Benzodiazepin-2-one, 1,3-dihydro-7-chloro-5-(2-fluorophenyl)-1-(2-hydroxyethyl)-	metab_11992	HMDB0245160	-	-	377.07	5.925	neg	M+FA-H	C17H14ClFN2O2	0	43.5	-2.90360164923053	-	0.00924622337343	6.2392	5.9644	6.094	5.9738	5.942	5.9443	5.1865	5.195	5.1987	5.0208	5.2856	5.2714	5.2927	5.5283	6.4471	6.682	5.3653	5.4387	5.3033	5.2128	5.8713	5.754	5.3244	5.3517	5.3293	5.3255	5.3335
neg_2983	Dihydroergocryptine	metab_11994	HMDB0251310	-	-	558.3143	5.925	neg	M-H2O-H	C32H43N5O5	0	46.8	9.96424743546741	-	0.0391815063333	6.0074	6.3034	5.9613	6.0609	6.0548	6.2477	6.3713	6.324	6.3075	6.3129	6.3782	6.3923	5.9304	5.7436	4.1681	4.2905	4.7537	4.7069	4.0937	4.231	4.7484	4.5084	4.2028	4.1982	5.7831	5.8041	5.817
neg_2985	PG(PGJ2/16:1(9Z))	metab_11996	HMDB0268692	-	-	833.4418	5.925	neg	M+Cl	C42H71O12P	0	35.3	5.15932413987053	-	0.00803072158947	6.4937	6.5548	6.4714	6.4363	6.422	6.523	4.3463	4.1191	4.1183	4.1146	4.6066	4.153	7.3146	7.3401	5.652	5.6126	6.8987	6.9713	7.0314	6.9851	7.6604	7.6799	6.6133	6.599	6.8408	6.8432	6.8476
neg_2988	4-Allylpyrocatechol sulfate	metab_11999	HMDB0304934	-	-	229.0173	5.9329	neg	M-H	C9H10O5S	0	33.1	-1.46554526711613	-	0.0211117897534	5.1347	4.8161	4.9508	4.7691	4.8346	4.8919	4.5839	4.4814	4.5628	4.3814	4.4334	4.5306	3.1481	3.1386	5.1501	5.4383	3.0718	3.6166	3.8244	3.8248	4.7988	4.6282	4.3694	4.3829	4.3996	4.3836	4.3996
neg_2995	Primidone	metab_12007	HMDB0014932	-	C07371	255.0541	5.9407	neg	M+K-2H	C12H14N2O2	0	35.9	-0.255582355515375	125-33-7	0.0580280506858	4.6799	5.1908	4.6488	5.1048	5.0063	5.1474	2.956	2.9739	2.9731	2.9684	2.9951	3.0079	4.0767	3.9558	5.5167	5.6262	3.8605	2.8973	3.1534	3.3556	3.9166	3.0545	3.2625	3.2579	3.737	3.7833	3.7445
neg_2996	Pyrvinium	metab_12008	HMDB0240273	-	C07412	417.1994	5.9407	neg	M+Cl	C26H28N3+	0	55.2	4.38193732252047	7187-62-4	0.00766291160176	4.3881	4.5244	4.6829	4.3606	4.6976	4.2963	5.5195	5.5735	5.0883	5.0492	5.6881	5.6901	3.3779	3.455	5.4041	5.5573	5.4725	5.4658	6.0824	6.0494	6.0419	6.0534	6.4041	6.4158	5.6941	5.6961	5.7006
neg_2999	(3b,16a,20R)-25-Acetoxy-3,16,20,22-tetrahydroxy-5-cucurbiten-11-one 3-glucoside	metab_12011	HMDB0035346	-	-	709.4142	5.9407	neg	M-H	C38H62O12	0	80.7	-3.692183575212161	178062-95-8	0.145986397844	3.801	3.7526	3.7552	3.7309	3.7338	3.7189	3.753	3.7709	3.7701	3.7654	3.792	3.8049	3.7886	3.7792	4.025	4.1473	5.091	4.6926	5.5402	5.4691	5.3298	5.1337	6.0544	6.0634	3.9753	3.8672	3.8716
neg_3	Hippuric Acid	metab_12012	HMDB0000714;MJDBOTE0000525	-	C01586	178.0503	4.3454	neg	M+Cl, M+FA-H, 2M-H, M-H	C9H9NO3	93.4	0	-3.8789584261554197	495-69-2	0.00225677780716	8.2926	8.2475	8.243	8.1842	8.1206	8.2191	7.3913	7.3192	7.4428	7.4227	7.3624	7.3484	7.3367	7.3183	8.2677	8.3147	7.2557	7.3383	7.4002	7.3667	7.9285	7.9028	7.5841	7.5976	7.5596	7.5614	7.5601
neg_30	Glutamylleucylarginine	metab_12013	HMDB0252758	-	-	415.231	3.221	neg	M-H2O-H, 2M-H, M-H	C17H32N6O6	0	30.9	-0.11576226604460099	-	0.00472355763214	5.8915	5.908	5.8993	5.8478	5.9032	5.956	7.5665	7.4669	7.6948	7.6083	7.4397	7.4076	2.877	2.8675	5.09	5.3052	4.2653	4.4494	5.6299	5.6069	6.3894	6.4219	5.4394	5.4436	7.2395	7.2356	7.2364
neg_3000	Schiff base	metab_12015	HMDB0258164	-	-	813.3834	5.9407	neg	2M+FA-H	C19H24N6O3	0	50.9	4.16413169156219	-	0.0124305786367	6.2407	6.4321	6.1965	6.1285	6.0967	6.4019	4.1073	4.1252	4.1244	4.1197	4.1464	4.1592	6.0141	5.993	4.3793	4.5017	6.8271	6.8981	4.3142	4.3411	5.3598	5.3381	5.6166	5.644	6.0077	6.0056	6.0158
neg_3004	Esculentoside E	metab_12019	HMDB0034635	-	-	649.3568	5.9486	neg	M-H	C35H54O11	0	65.5	-3.8729472119623103	65649-36-7	0.0228102871096	6.0056	5.8575	5.999	5.8947	6.1379	6.0124	3.8748	3.8927	3.8919	3.8872	3.9138	3.9267	5.2641	5.2429	4.6181	4.3797	4.7502	4.5046	4.0723	4.1086	4.2255	4.1473	5.9637	5.98	5.1448	5.1639	5.1499
neg_3010	Theophylline one	metab_12026	HMDB0258965	-	-	239.0404	5.9564	neg	M+FA-H	C7H6N4O3	0	48.7	-9.34422536772917	-	0.00452037456537	6.2377	6.5899	6.2379	6.5339	6.4335	6.5442	5.0407	5.1053	4.9578	4.9871	5.1459	5.1774	5.6248	5.5519	6.9383	7.0327	5.5202	5.4225	5.4556	5.519	5.7454	5.6169	5.4022	5.414	5.412	5.4081	5.4097
neg_3011	Taurodeoxycholic acid	metab_12027	LMST05040013;PW_C000715;HMDB0000896	-	C05463	544.2985	5.9564	neg	M+FA-H	C26H45NO6S	0	71.4	7.17266435888507	516-50-7	0.0299069951103	6.4869	6.771	6.4842	6.5513	6.5687	6.7036	6.2264	6.0743	6.2302	6.2733	6.1251	6.2665	6.1068	5.9104	4.1697	4.6692	3.2811	2.9768	3.233	4.2324	5.2878	5.0807	3.342	3.6275	5.8197	5.8398	5.8443
neg_3015	Azelaic Acid	metab_12031	HMDB0000784;LMFA01170054;MJDBOTE0000344	-	C08261	187.097	5.9721	neg	M-H	C9H16O4	80.8	0	-3.1723683490317005	123-99-9	0.00728717468308	5.4493	5.4113	5.5137	5.4223	5.5176	5.4571	4.6654	4.7542	4.6119	4.6468	4.7165	4.7674	4.8211	4.85	5.712	5.7963	4.7708	4.7342	4.886	4.8791	4.9338	4.9203	4.8238	4.8894	4.8398	4.8336	4.838
neg_3016	Asparagoside H	metab_12032	HMDB0030051	-	-	606.2944	5.9721	neg	M-2H	C56H94O28	0	33.6	8.43822116220056	60267-28-9	0.0202425811179	3.5933	3.5449	3.5476	3.5233	3.5262	3.5112	5.6196	5.6362	5.6509	5.5668	5.4722	5.4778	3.5809	3.5715	3.8173	3.9396	3.5046	3.4865	3.7428	4.1775	4.3558	4.4188	4.033	3.8473	5.0209	5.0335	5.038
neg_3025	4-Ethoxymethylene-2-phenyl-2-oxazolin-5-one	metab_12042	HMDB0252118	-	-	254.0224	5.9877	neg	M+K-2H	C12H11NO3	0	36.2	-0.5890841263466889	-	0.250857974222	5.7386	5.75	5.6421	5.7411	5.98	5.7776	2.8788	2.8968	2.896	2.8913	2.9179	2.9307	4.2596	2.905	5.804	5.61	4.6174	3.4104	3.0762	3.1125	3.2522	2.9773	3.1853	3.1807	2.9969	3.2018	3.206
neg_3026	Cholylhistidine	metab_12043	HMDB0242389	-	-	566.3195	5.9877	neg	M+Na-2H	C30H47N3O6	0	66.9	-2.97203211393894	-	0.00560650587235	6.4174	6.7129	6.43	6.5361	6.5392	6.6517	5.9956	5.8312	5.9427	5.9724	5.7385	5.9391	4.2257	4.2058	0.4818	0.5675	0.2987	0.2898	0.4334	2.9094	2.9944	0.3735	3.713	3.9768	5.6163	5.6207	5.6168
neg_3028	7-Chloro-3-methyl-1-phenyl-1,2,4,5-tetrahydro-3-benzazepin-8-ol	metab_12045	HMDB0257539	-	-	308.0806	5.9956	neg	M+Na-2H	C17H18ClNO	0	65.9	-6.0265341895865	-	0.0665524012019	4.8366	5.6429	4.8681	5.2284	4.9951	5.4018	4.1376	4.1837	3.3651	4.2352	4.0019	4.0239	4.4742	4.4764	5.0646	5.1488	4.4557	4.4553	4.4969	4.5517	4.6655	4.5734	4.5166	4.6374	4.4878	4.4904	4.5382
neg_303	3,3-Bis(carboxymethyl)hexadecanedioic acid	metab_12047	HMDB0257897	-	-	439.1719	3.5176	neg	M+K-2H, M+FA-H	C20H34O8	0	42.5	-5.130456543118661	-	0.00825993961315	3.917	3.8686	3.8713	3.847	3.8499	3.8349	6.3299	6.2941	6.2665	6.2794	6.3019	6.3881	4.8959	4.8385	4.141	4.2634	3.9916	3.8103	5.3378	5.4951	4.7041	4.6228	7.1511	7.1153	6.3187	6.3214	6.3258
neg_3030	Zapoterin	metab_12048	HMDB0035984	-	C08788	451.1716	5.9956	neg	M-H2O-H	C26H30O8	0	57.8	-9.79851583175634	23885-43-0;35796-71-5	0.0172188146922	4.0992	4.0508	4.0535	4.0292	4.0321	4.0171	4.8665	4.9823	4.6174	4.5958	4.9032	4.8505	4.0869	4.0774	4.3232	4.4456	4.0107	3.9924	5.4084	5.5049	4.8407	4.7775	6.185	6.1947	5.4038	5.4134	5.4185
neg_3036	(S)-6-Acetamido-2-(2-((S)-2-acetamido-4-methylpentanamido)acetamido)-N-(4-methyl-2-oxo-2H-chromen-7-yl)hexanamide	metab_12053	HMDB0253058	-	-	556.2779	6.0034	neg	M-H	C28H39N5O7	0	56.9	0.3543351066157439	-	0.0566342816724	5.1739	5.818	5.4003	5.6637	5.5654	5.7274	3.8361	3.6743	3.6735	3.6688	3.8789	3.7083	3.692	3.8326	3.9283	4.0507	4.4047	3.5976	4.2105	4.8483	5.5983	5.3215	3.963	3.9584	4.1799	4.2204	4.2255
neg_3037	PA(18:1(12Z)-2OH(9,10)/i-14:0)	metab_12054	HMDB0267574	-	-	699.4219	6.0034	neg	M+Na-2H	C35H67O10P	0	73.2	0.00973176305088486	-	0.0165240248572	6.4032	6.2022	6.3219	6.2727	6.3611	6.2995	4.7087	4.9941	5.0389	4.8364	4.1978	3.8961	5.49	5.5016	4.1162	4.2386	3.8035	3.7854	5.1268	5.1038	5.7315	5.7403	4.1509	4.4017	5.1118	5.0996	5.1123
neg_3039	Tyr-gly-glu-pro-lys-leu-asp-ala-gly-val-NH2	metab_12056	HMDB0259338	-	-	1045.5399	6.0034	neg	M-H	C47H74N12O15	0	85	7.159573052492759	-	0.0575743453074	4.5334	3.9549	3.9575	3.9332	3.9361	3.9212	4.9772	5.1309	5.3438	5.0167	4.7571	4.8322	6.7177	6.7769	4.2273	4.3497	3.9146	3.8965	4.516	4.383	4.2192	4.5024	4.2619	4.2573	5.9131	5.9183	5.8719
neg_3040	(2-Naphthyl)methanol	metab_12058	HMDB0060303	-	C02909	375.1592	6.0112	neg	2M+Hac-H	C11H10O	0	47	-3.13139210252025	1592-38-7	0.239543551662	3.2243	3.1759	3.1786	3.1543	3.1572	3.1422	3.4377	3.1942	3.1934	3.1887	3.2154	3.2282	3.2119	3.2025	3.4482	3.5706	3.1356	3.1176	4.6031	4.4311	5.4821	5.5376	3.4829	3.4783	3.7262	3.9237	3.9224
neg_3044	Methylisopelletierine	metab_12062	HMDB0030326	-	C06184	200.1287	6.019	neg	M+FA-H	C9H17NO	0	65.1	-3.58018287779957	-	0.00866532507736	3.1495	3.6918	3.8835	3.7027	3.0824	3.4821	4.6954	4.7506	4.435	4.318	5.463	5.445	3.6392	3.5249	3.4564	3.4957	4.5605	4.6222	5.4052	5.3739	5.5334	5.5358	5.4196	5.4379	5.0222	5.0183	5.0258
neg_3048	N-Arachidonoyl Glutamine	metab_12066	HMDB0241994;LMFA08020126	-	-	453.2717	6.019	neg	M+Na-2H	C25H40N2O4	0	46.5	-4.16646545919007	-	0.00641140086297	2.6183	2.5701	2.5727	2.5485	2.5514	2.5364	4.0232	4.1889	3.9944	3.7866	4.5685	4.3599	4.9012	4.976	2.8419	2.9642	4.9272	5.0425	6.6992	6.6844	6.1297	6.1181	7.2305	7.2477	6.1972	6.1994	6.2028
neg_3049	Valeryl 4-hydroxy valsartan	metab_12067	HMDB0259747	-	-	516.2642	6.019	neg	M-H2O-H	C29H37N5O5	0	44.4	4.817639862330768	-	0.0109967905064	5.1565	5.3692	5.0999	5.2254	5.0496	5.4454	4.284	4.0052	3.5552	3.496	3.9761	4.2062	3.5192	4.5826	6.5202	6.4929	4.8116	4.22	5.8943	5.8519	5.2828	5.3035	6.3597	6.3894	5.3963	5.4048	5.3967
neg_3052	(S)-4-[(S)-2-((S)-1-Formyl-4-guanidino-butylcarbamoyl)-pyrrolidin-1-yl]-4-oxo-3-(2-propyl-pentanoylamino)-butyric acid methyl ester	metab_12070	HMDB0250600	-	-	555.3146	6.0268	neg	M+FA-H	C24H42N6O6	0	77.2	-0.437167884631951	-	0.00247793294113	6.4954	7.1876	6.4723	6.9403	6.4319	7.046	5.9171	5.8477	6.1679	6.3901	6.0996	6.5027	6.6516	6.5466	3.1716	3.294	2.8592	2.8412	3.675	4.601	6.0646	5.3209	3.2063	3.2152	6.2183	6.2168	6.2188
neg_3053	PS(18:3(9Z,12Z,15Z)/PGJ2)	metab_12071	HMDB0281870	-	-	880.4689	6.0268	neg	M+FA-H	C44H70NO12P	0	72.8	8.52979123655133	-	0.115446430181	6.9809	6.5116	6.6832	6.4568	6.4153	6.4948	5.3354	5.2928	5.1213	4.7753	4.9158	4.4731	2.4348	2.4254	2.6705	2.7927	2.3588	2.3408	2.5963	2.6324	2.5287	2.4976	4.2008	2.7005	4.9154	4.8255	4.916
neg_3057	Phorbolol myristate acetate	metab_12075	HMDB0256460	-	-	655.3669	6.0347	neg	M+K-2H	C36H58O8	0	78.6	8.22421837140675	-	0.0092028749817	3.5264	3.478	3.4807	3.4563	3.4593	3.4443	5.8822	5.8895	5.8694	5.7813	5.5705	5.5959	6.0096	5.9296	3.7503	3.8727	6.0337	5.6482	3.6759	3.7122	4.6032	4.1166	4.2162	4.8729	5.3615	5.3545	5.3613
neg_3066	3,5-Dihydroxydecanoic Acid	metab_12084	-	-	-	203.1284	6.0503	neg	M-H	C10H20O4	35.1	0	-2.55443667039821	-	0.00916108790394	5.3217	5.1761	5.2329	5.161	5.107	5.188	4.852	4.9022	4.8103	4.7316	4.9509	4.8992	5.8277	5.8685	5.8162	5.8245	5.7376	5.8287	5.7368	5.6797	5.2597	5.2727	5.4617	5.4872	5.3595	5.3529	5.36
neg_3068	Zolmitriptan N-Oxide	metab_12086	HMDB0259433	-	-	302.151	6.0503	neg	M-H	C16H21N3O3	0	80.7	0.009230601041112679	-	0.0699180692453	1.6217	3.5593	1.5771	1.5535	1.5563	3.5459	1.5749	1.5924	1.5916	3.3943	1.613	4.3076	1.6096	1.6004	2.0815	1.9624	1.5353	1.5178	4.9474	5.4417	5.3347	4.5751	5.3978	4.9887	4.6086	4.5554	4.6096
neg_3069	DG(8:0/8:0/0:0)	metab_12087	HMDB0116368;PW_C062137	-	C00165	389.2544	6.0503	neg	M+FA-H	C19H36O5	0	46.1	-0.220789106319252	-	0.0149656495002	5.8778	5.5236	5.882	5.5692	5.572	5.5591	4.4034	4.3371	4.5121	4.0957	4.3097	4.174	5.033	5.1839	5.7374	5.8264	4.8942	5.1251	5.0549	4.8972	5.2462	5.2344	4.8351	4.8991	4.855	4.8633	4.8678
neg_3071	Phytosphingosine-1-P	metab_12089	HMDB0012280	-	-	442.2557	6.0503	neg	M+FA-H	C18H40NO6P	0	73.8	-4.5364658259351796	-	0.0197470562665	3.6064	4.1813	3.5607	3.8573	3.5393	4.1661	3.5584	3.5763	3.5755	3.7454	3.5975	3.8502	3.594	3.5846	5.2676	5.1511	4.5816	4.7696	4.2104	4.5386	4.7816	4.719	6.0685	6.0547	4.9482	4.9443	4.9606
neg_3072	Lysinoalanine	metab_12090	HMDB0029447	-	-	465.2714	6.0503	neg	2M-H	C9H19N3O4	0	39.8	7.70365962619597	18810-04-3	0.00308141975752	5.4492	5.7641	5.4963	5.555	5.5164	5.7045	5.537	5.3947	5.3063	5.3927	5.5991	5.8557	4.571	4.5713	4.8074	4.9298	6.0271	5.7313	5.4047	5.8083	5.4129	5.1985	5.1661	4.8553	5.5376	5.5402	5.5382
neg_3076	Ketoprofen	metab_12092	HMDB0015144;PW_C009442	-	C01716	253.0871	6.0582	neg	M-H	C16H14O3	78.1	0	0.42999706990035497	22071-15-4	0.0105959507096	4.8243	4.4736	4.615	4.6624	4.5489	4.4102	4.5058	4.6409	4.6752	4.8159	4.863	4.8759	4.6732	4.6437	4.9517	5.075	4.4322	4.3534	5.8686	5.8341	5.9468	5.9567	5.1732	5.2344	5.0667	5.0748	5.0671
neg_3078	Abscisic acid	metab_12094	HMDB0036093;HMDB0243505;HMDB0035140	-	C06082	285.1131	6.0582	neg	M+Na-2H	C15H20O4	0	47	8.79183940251717	21293-29-8;7773-56-0	0.0668989745362	5.4307	5.1679	5.3307	5.2107	5.1482	5.0569	3.8057	3.8237	3.8228	3.8182	3.8448	3.8576	4.9076	5.0291	5.8071	5.9249	4.8271	4.9496	4.4013	4.3069	5.0479	5.0945	4.4338	4.5407	3.9239	3.9746	3.9759
neg_3081	Porphobilinogen	metab_12097	HMDB0000245;PW_C000166	-	C00931	451.1834	6.0582	neg	2M-H	C10H14N2O4	0	49.2	-0.0324446612679135	487-90-1	0.0677318863029	3.3146	3.2662	3.2688	3.2445	3.2474	3.2325	5.258	5.3387	5.0505	4.9484	5.2449	5.251	3.3022	3.2928	3.5385	3.6608	3.6227	3.2078	4.3163	4.7084	4.2104	4.1536	5.0637	5.0987	4.8481	4.7914	4.8364
neg_3082	Radalbuvir	metab_12098	HMDB0257093	-	-	542.2624	6.0582	neg	M-H	C30H41NO6S	0	62.9	7.84752655231724	-	0.0153549909138	2.9812	2.9329	2.9355	2.9112	2.9141	2.8992	4.3833	4.328	4.2647	4.2467	4.1976	4.1899	5.9863	5.8956	3.205	3.3274	6.2372	5.9566	3.201	4.6524	5.1096	4.4299	3.2397	3.2351	4.9294	4.9165	4.92
neg_3086	2-(4-Methoxyphenyl)ethyl hydrogen sulfate	metab_12102	HMDB0304915	-	-	231.0329	6.066	neg	M-H	C9H12O5S	0	61	-1.40437322098574	-	0.0089791137821	6.9168	6.6476	6.7994	6.6403	6.6174	6.6736	6.1119	6.155	6.1557	6.0881	6.1679	6.1414	5.5729	5.7359	6.7287	6.9202	6.1856	6.219	6.1962	6.1384	6.6705	6.5819	6.2424	6.2731	6.2995	6.2955	6.2917
neg_3088	Xi-8-Hydroxyhexadecanedioic acid	metab_12104	HMDB0037831	-	-	347.2074	6.066	neg	M+FA-H	C16H30O5	0	77.4	-0.464864397879245	-	0.0463723718267	3.4565	3.4081	3.4108	3.3865	3.3894	3.3744	3.4085	3.4265	3.4256	3.421	3.4476	3.4604	3.4441	3.4347	3.6805	3.8028	3.8236	3.3498	6.1866	6.1483	3.5383	3.9464	4.1695	4.7986	4.9612	4.9943	4.9985
neg_309	Gibberellin A19	metab_12106	LMPR0104170039;HMDB0036896	-	C02034	383.146	3.5019	neg	M-H, M+Na-2H	C20H26O6	0	45.5	-4.53614693766401	6980-44-5	0.0151228465096	4.693	3.9815	4.8894	3.9598	4.3191	3.9478	3.9818	3.9998	3.999	3.9943	4.0209	4.0338	6.037	5.8829	5.2185	4.7195	6.1135	5.8035	5.5512	5.7807	6.041	6.2023	6.8539	6.8197	5.7788	5.7874	5.7917
neg_3092	Ethylbenzene	metab_12109	HMDB0059905	-	C07111	151.0756	6.0738	neg	M+FA-H	C8H10	0	32	-8.100160968580969	100-41-4	0.00774298535298	5.2394	4.9821	5.085	4.9579	4.8756	4.9442	4.3916	4.4431	4.4329	4.3846	4.4468	4.4596	3.7565	3.9664	5.0833	5.2524	4.4666	4.4973	4.5196	4.4439	5.0474	4.8842	4.5994	4.5875	4.574	4.57	4.5673
neg_3093	Sebacic Acid	metab_12110	LMFA01170006;HMDB0000792;MJDBOTE0000540	-	C08277	201.1127	6.0738	neg	M-H	C10H18O4	83.8	0	-2.3920647559480197	111-20-6	0.00581646205894	5.4773	5.3429	5.4859	5.4212	5.4122	5.3745	4.6851	4.7108	4.5616	4.6093	4.7186	4.7352	4.981	4.9895	5.3907	5.4469	4.8248	4.8526	5.444	5.4122	4.953	5.0186	4.8646	4.9142	4.9492	4.9453	4.9444
neg_3094	Cyclohexanone oxime	metab_12111	HMDB0250654	-	-	271.1662	6.0738	neg	2M+FA-H	C6H11NO	0	39.2	-0.580673103735454	-	0.00207806940581	5.501	5.4891	5.4162	5.3727	5.3694	5.4621	5.7968	5.7547	5.7354	5.734	5.8101	5.8416	5.3436	5.4378	5.4503	5.4192	5.4312	5.432	6.3554	6.5366	6.929	6.9434	7.0237	7	6.2483	6.247	6.2488
neg_3096	Dihydrohydroxy-O-methylsterigmatocystin	metab_12113	HMDB0033659	-	-	401.0877	6.0738	neg	M+FA-H	C19H16O7	0	49.5	-0.38573007652514896	30099-66-2	0.0207323470008	5.8991	5.6265	5.896	5.8123	5.9589	5.7705	4.8176	4.9625	4.7849	4.8638	4.9461	4.9055	5.2333	5.2448	6.0125	6.1594	5.305	5.2666	5.3607	5.3687	5.4809	5.5816	5.3228	5.3891	5.3285	5.3252	5.3421
neg_3097	Merodesmosine	metab_12114	HMDB0030407	-	-	447.246	6.0738	neg	M+FA-H	C18H34N4O6	0	70.9	-0.10176066705813801	17096-97-8	0.029044352081	5.0097	4.9723	4.8654	4.8766	5.0048	5.1723	4.7465	4.5672	4.9787	4.9966	4.1682	4.5175	3.6667	3.7526	6.1509	6.1401	5.1419	5.07	5.2158	5.3643	5.2707	5.1359	6.1811	6.1761	5.3202	5.3165	5.3398
neg_3098	2a-Hydroxygypsogenin 3-O-b-D-glucoside	metab_12115	HMDB0041132	-	-	669.3621	6.0738	neg	M+Na-2H	C36H56O10	0	63	0.163019193241207	-	0.0116808743516	6.9746	7.2856	6.9443	7.1071	6.9659	7.2157	4.705	4.6169	5.1513	5.2011	4.3266	4.6624	6.6394	6.6246	4.5595	4.6819	6.9306	7.0433	5.8034	5.7591	6.5824	6.3062	5.734	5.6905	6.3756	6.3717	6.3818
neg_3101	(R)-2-Hydroxycaprylic acid	metab_12120	HMDB0002264	-	-	159.1019	6.0817	neg	M-H	C8H16O3	32.8	0	-4.737217574665903	30117-44-3	0.00858729659079	6.1956	6.0623	6.1311	6.0565	5.974	6.0516	5.7395	5.7441	5.7093	5.6647	5.6503	5.6318	5.621	5.6716	5.3881	5.4396	6.1202	6.1895	6.3477	6.2989	5.9056	5.9409	5.6197	5.61	5.7763	5.7827	5.7763
neg_3102	2-Hydroxyquinoline-3-carboxylic acid	metab_12121	HMDB0245167	-	-	224.0116	6.0817	neg	M+Cl	C10H7NO3	0	42.6	-1.87629094196344	-	0.0216368952432	5.5543	5.549	5.5213	5.5121	5.6783	5.5989	3.0858	3.1037	3.1029	3.0982	3.1248	3.1377	4.8086	4.4164	5.3101	5.2736	4.934	4.3866	3.2833	4.3518	4.64	4.6289	3.7366	4.0134	4.7995	4.795	4.7814
neg_3105	24,24-Dfhv	metab_12124	HMDB0245663	-	-	471.2821	6.0817	neg	M+Cl	C27H42F2O2	0	88.6	-5.95066577034337	-	0.0146547693573	3.7452	3.6968	3.6994	3.6751	3.678	3.6631	4.655	4.041	4.87	4.8064	3.7362	4.6588	5.2497	4.9935	3.9691	4.0915	5.4918	5.2757	3.8947	4.1357	4.098	3.7957	4.0038	3.9992	4.6725	4.6836	4.6727
neg_3106	Triglyceride palmitate	metab_12125	HMDB0259215	-	-	499.2522	6.0817	neg	M-H2O-H	C25H42O11	0	82.7	-5.244288263385281	-	0.0757141660843	0.3341	0.3088	0.3102	0.2979	0.2994	0.292	0.309	3.7543	3.998	4.4272	5.1437	5.6179	0.3275	3.6701	0.4684	0.5529	4.5297	3.9248	0.4207	0.4436	0.3799	0.362	0.4916	0.4885	4.5412	4.5967	4.602
neg_3107	Manzamine A	metab_12126	HMDB0242555	-	C19898	569.3304	6.0817	neg	M+Na-2H	C36H44N4O	0	68	7.671611369813192	104196-68-1	0.0162888660653	5.5323	5.2102	5.5	5.0677	5.3796	5.329	6.1657	5.9351	6.2643	6.2259	5.6252	5.8017	6.1961	6.0513	4.5824	4.7048	4.7722	4.8244	5.1359	5.104	4.4402	4.6667	5.2436	5.2929	5.6374	5.6332	5.647
neg_3109	12-oxo-PDA	metab_12127	LMFA02010001;HMDB0302724;HMDB0301804	-	C01226	313.1768	6.0895	neg	M+Na-2H	C18H28O3	0	41.1	-6.022382776851339	85551-10-6	0.0579563171522	0.7929	0.9705	0.6827	1.1404	3.9015	0.6541	4.5983	4.4911	4.4046	4.2578	3.8913	3.6862	0.7093	3.7174	0.9085	1.1188	4.6923	4.8363	5.2352	5.2711	4.6896	4.7967	5.5521	5.5289	4.7291	4.7245	4.7696
neg_3110	Emivirine	metab_12129	HMDB0251775	-	-	339.1114	6.0895	neg	M+K-2H	C17H22N2O3	0	40.2	-0.6845721197654019	-	0.0374568111349	5.476	6.2635	5.5645	6.0439	5.4095	6.1021	3.4152	3.4332	3.4324	3.4277	3.4543	3.4671	3.4509	3.4414	4.9068	4.8789	3.4591	3.3565	3.6128	3.898	4.9815	4.0752	3.7218	3.7173	4.2725	4.2987	4.3029
neg_3113	(3b,4b,11b,14b)-11-Ethoxy-3,4-epoxy-14-hydroxy-12-cyathen-15-al 14-xyloside	metab_12132	HMDB0034617	-	-	539.2833	6.0895	neg	M+FA-H	C27H42O8	0	46.6	-5.75074665573541	178120-49-5	0.00814834541543	4.4103	5.224	3.6271	4.9851	3.6057	5.097	5.1919	5.2725	5.2048	5.4554	5.8304	6.1749	3.6604	3.651	3.8968	4.0192	5.4487	5.0961	3.8224	4.7235	4.6944	3.7234	3.9315	3.9269	5.5257	5.5199	5.5263
neg_3117	Soyasaponin III	metab_12135	HMDB0034651	-	C19865	831.4265	6.0895	neg	M+Cl	C42H68O14	0	79.8	-4.7255394572789005	55304-02-4	0.0182075106088	6.7994	7.045	6.7806	6.9214	6.762	6.9916	4.1125	4.1304	4.6651	4.6224	4.1516	4.1644	6.2816	6.3308	4.3845	4.5069	5.7266	5.2546	4.7262	4.9207	5.079	4.2111	4.4192	4.4146	5.9223	5.9089	5.9229
neg_3122	(3S)-3-hydroxycyclocitral	metab_12141	HMDB0303972	-	C19731	213.1129	6.0973	neg	M+FA-H	C10H16O2	0	72	-2.14623214621396	-	0.0416945687984	4.6155	4.5759	4.5707	4.5157	4.5004	4.4809	3.5221	3.747	3.6318	3.1273	3.1539	3.3475	4.3881	4.4739	4.3129	4.3574	3.9656	3.7965	5.3895	5.304	3.6807	3.9612	3.4214	3.4168	4.2559	4.2235	4.2546
neg_3124	Tetradecanedioic acid	metab_12143	LMFA01170018;HMDB0000872	-	C11002	303.1809	6.0973	neg	M+FA-H	C14H26O4	0	74	-1.5639148328737598	821-38-5	0.034898356829	3.6125	1.6209	1.6235	1.5998	1.6026	1.588	5.0779	4.9006	5.249	5.2099	4.5847	4.6783	3.1083	1.6469	1.8884	2.0095	4.1564	3.6167	6.179	6.1344	3.0879	3.3186	4.6703	4.8078	5.1264	5.1225	5.1503
neg_3131	Hydroxymyricanone	metab_12151	HMDB0041416	-	-	371.1474	6.1051	neg	M-H	C21H24O6	0	34.8	-7.10346290968462	-	0.00928800277941	6.0972	5.9987	6.0149	5.9273	5.767	5.9298	2.1572	2.3851	3.9571	4.4312	3.8015	2.2088	2.1926	2.1832	6.2291	6.2544	4.1495	4.3932	5.5611	5.5456	4.6854	4.8032	4.52	3.8239	5.4016	5.4088	5.4022
neg_3132	N-Oleoyl Asparagine	metab_12152	LMFA08020137;HMDB0241955	-	-	433.2449	6.1051	neg	M+K-2H	C22H40N2O4	0	80.8	-6.457527761628879	-	0.0217315503579	5.0963	5.2818	4.9409	4.9994	4.7257	5.2138	5.3367	5.1007	5.4452	5.4141	4.9317	5.0398	4.4862	4.2617	5.0511	5.2703	3.8697	4.0817	5.444	5.705	5.2904	5.0704	5.3118	5.1668	5.2279	5.2138	5.2319
neg_3142	5alpha-Androstane-3beta,17beta-diol	metab_12161	HMDB0000493	-	C12525	313.2132	6.113	neg	M+Na-2H	C19H32O2	0	37.7	-5.91756845992043	571-20-0	0.0196234882051	1.7092	3.6671	0.5099	0.4932	0.4952	0.4851	4.7131	4.8263	4.7945	4.7777	4.7081	4.72	0.5332	0.5265	0.7126	0.8138	3.4749	1.4001	5.6225	5.6087	6.7182	6.7114	5.9325	6.0019	5.6724	5.6686	5.6848
neg_3151	Nitrosobenzene	metab_12170	HMDB0255658	-	C06876	152.0346	6.1208	neg	M+FA-H	C6H5NO	0	50.1	-7.10951963751695	586-96-9	0.0103740248854	5.2319	5.0797	5.1969	5.112	5.1622	5.1093	4.5514	4.624	4.529	4.5984	4.5575	4.6225	4.6778	4.6862	5.2043	5.3246	4.6783	4.71	4.7275	4.7247	4.7945	4.836	4.7201	4.8285	4.766	4.7606	4.7695
neg_3152	Ecgonine Ethyl Ester	metab_12171	HMDB0251685	-	-	258.1345	6.1208	neg	M+FA-H	C11H19NO3	0	30.2	-0.709782587766583	-	0.00613763798867	6.0127	5.9711	5.9933	5.8763	5.7438	5.9086	5.1856	5.0945	5.1541	5.1047	5.1865	5.049	5.2086	5.2964	5.7135	5.7302	5.728	5.8371	5.8435	5.7812	5.9288	5.8502	5.7625	5.7444	5.5934	5.5937	5.5981
neg_3154	3-(L-Menthoxy)-2-methylpropane-1,2-diol	metab_12173	HMDB0032417	-	-	289.202	6.1208	neg	M+FA-H	C14H28O3	0	50.2	-0.395616866605723	195863-84-4	0.00687815242883	3.2827	2.7191	2.2924	3.2631	3.3152	2.5023	2.2776	2.2954	2.7592	2.29	2.3165	2.3292	2.313	2.8099	2.5565	3.4748	2.2371	2.6294	6.9154	6.8617	4.1519	2.7112	2.5831	2.5785	5.7647	5.7701	5.7652
neg_3156	3,4-Dimethyl-5-pentyl-2-furanundecanoic acid	metab_12175	HMDB0031126	-	-	371.2545	6.1208	neg	M+Na-2H	C22H38O3	0	52.8	-6.53349842169588	57818-36-7	0.0423851582382	5.0538	4.755	4.7679	4.6944	4.6315	4.6634	5.3809	5.3092	5.3794	5.3346	5.3399	5.3138	4.893	4.8452	4.246	4.419	4.4576	4.7189	4.6181	4.4819	4.4802	4.5028	3.4807	3.6498	4.7694	4.7999	4.8031
neg_3159	Capsicoside A1	metab_12178	HMDB0303762	-	-	575.3563	6.1208	neg	M-H2O-H	C33H54O9	0	57.3	-4.43022506136525	-	0.0783780854216	4.1124	4.064	4.0667	4.0423	4.0453	4.0303	5.8213	5.5888	5.8105	5.7768	5.2477	5.4063	5.9345	5.5524	4.3364	4.4588	4.0237	4.0056	4.262	4.8651	4.1942	4.163	4.3711	4.3665	5.0342	5.0753	5.1024
neg_3160	(3a,5b,7a,12a)-24-[(carboxymethyl)amino]-1,12-dihydroxy-24-oxocholan-3-yl-b-D-Glucopyranosiduronic acid	metab_12180	LMST05010029;HMDB0002472	-	-	640.3351	6.1208	neg	M-H	C32H51NO12	0	49.5	1.9454037656037304	99794-78-2	0.0073043978781	4.8996	4.9673	4.9275	4.4511	4.307	4.8253	5.0835	5.0332	5.4852	5.4554	4.8358	4.9424	6.4782	6.4831	4.4397	4.5621	4.127	4.484	5.5421	5.4764	5.0869	4.284	4.4744	4.4698	5.366	5.3621	5.3684
neg_3166	LysoPI(18:1(9Z)/0:0)	metab_12185	HMDB0061693	-	-	643.31	6.1286	neg	M+FA-H	C27H51O12P	0	74.9	0.0468879646467117	1114770-15-8	0.0943382398731	5.1922	5.4206	5.2376	5.1574	5.3337	5.2019	5.0074	4.9465	4.7708	4.4685	4.8308	4.899	6.5637	6.592	4.244	4.3664	5.4125	5.548	4.1695	4.2876	4.1017	4.0705	4.2786	4.274	5.1718	5.1635	5.2366
neg_3168	3-Phenylpropyl glucosinolate	metab_12186	HMDB0038422	-	-	873.1521	6.1286	neg	2M-H	C16H23NO9S2	0	32.3	-3.93164840979329	76265-25-3	0.0135636144832	6.5088	6.3293	6.4765	6.4278	6.4896	6.3892	5.993	6.0337	5.9802	5.9135	5.9585	5.9961	5.9499	5.8876	6.4941	6.5872	5.9285	5.918	5.9838	5.8699	6.0123	6.0677	5.9903	6.1267	6.1027	6.0928	6.1033
neg_3174	Stearidonic acid	metab_12193	PW_C002804;LMFA01030357;HMDB0006547	-	C16300	297.1818	6.1443	neg	M+Na-2H	C18H28O2	0	35	-6.685693488366178	20290-75-9	0.0128256763885	4.7332	4.5123	4.4164	4.4105	4.2489	4.5309	4.8453	4.8031	4.7302	4.7929	4.9108	4.8321	3.4463	1.0776	1.3074	1.4245	4.1654	4.445	5.6266	5.5282	6.3339	6.2869	6.0966	6.1131	5.4188	5.4276	5.4291
neg_3177	Pindolol	metab_12196	HMDB0015095;PW_C009401;MJDBOTE0000319	-	C07445	541.299	6.1443	neg	2M+FA-H	C14H20N2O2	0	75.2	-8.28491731098994	13523-86-9	0.0328975618737	2.9768	3.9917	2.9311	2.9068	2.9098	2.8948	3.7778	3.8463	3.8488	3.6792	2.9679	2.9807	6.0299	5.8309	3.2006	3.323	4.4962	3.7467	4.6664	5.0576	5.1792	4.1109	5.934	5.6108	4.9584	4.9807	4.9854
neg_3180	15-Hydroxy-5,8,11,13-eicosatetraenoic acid	metab_12200	HMDB0003876;HMDB0244669	-	C04742	341.2077	6.1521	neg	M+Na-2H	C20H32O3	0	35.2	-6.539165818716482	54845-95-3	0.00238700116576	4.3003	3.961	4.4711	3.9438	3.885	4.1764	3.7006	3.5989	3.6554	3.5773	3.6039	3.6168	4.507	4.4993	3.8368	4.2332	4.4268	3.9906	5.3262	5.2519	5.859	5.8251	5.7921	5.8381	4.9805	4.9825	4.981
neg_3182	(2R)-2-Hydroxy-3-[(hydroxy{[(1S,2R,3R,4S,5S,6R)-2,3,4,5,6-pentahydroxycyclohexyl]oxy}phosphoryl)oxy]propyl (9Z,12Z)-octadeca-9,12-dienoate	metab_12202	HMDB0242155	-	-	595.2904	6.1521	neg	M-H	C27H49O12P	0	60.2	2.58945804079656	-	0.0710314624285	5.8575	6.0349	6.1331	5.9962	6.015	5.929	5.4393	4.2789	4.716	4.7102	3.9721	4.3467	4.7406	3.9592	4.205	4.5104	4.1422	3.8742	4.1306	4.1668	4.0628	4.0316	4.2397	4.2351	4.0512	4.0474	4.1016
neg_3186	(3Z,6Z)-3,6-Nonadienal	metab_12206	HMDB0031152	-	C16323	183.102	6.1599	neg	M+FA-H	C9H14O	0	32.6	-4.50092945709975	21944-83-2	0.00770583297317	3.3133	3.3161	3.4525	3.8796	3.1854	3.6196	3.7071	3.5471	4.1954	3.9879	4.1704	3.9817	3.291	3.4222	3.4764	3.5988	5.5949	5.6717	3.402	3.4383	3.3343	3.3031	3.5111	3.5065	4.3501	4.3559	4.3502
neg_3193	Anandamide	metab_12214	LMFA08040001;LMFA08040056;HMDB0004080	-	C11695	368.2551	6.1677	neg	M+Na-2H	C22H37NO2	0	35.9	-5.77628490981815	94421-68-8	0.0183577272416	3.8793	3.3359	3.0678	3.0435	3.0464	3.0315	4.988	4.7063	5.1215	5.1173	4.2633	4.6358	3.1011	3.0917	4.7161	3.9665	5.3691	4.892	5.4186	5.658	3.1952	3.1641	5.2744	5.3015	4.7355	4.7464	4.7511
neg_3195	1-Phenyl-2-decanoylamino-3-morpholino-1-propanol	metab_12216	HMDB0247335	-	-	411.261	6.1677	neg	M+Na-2H	C23H38N2O3	0	57.5	-4.92941274845568	-	0.0699631419991	3.3283	3.2799	3.2826	3.2583	3.2612	3.2462	4.5771	3.5979	4.5219	4.5634	3.9603	3.3322	3.3159	3.3065	3.5522	3.6746	5.4832	5.3332	4.6778	5.1757	3.41	3.3789	4.5005	4.5917	4.263	4.2599	4.3131
neg_3196	[(2R,3S,4S,6R,7S,8R)-4-Ethenyl-3-hydroxy-2,4,7,14-tetramethyl-9-oxo-6-tricyclo[5.4.3.01,8]tetradecanyl] 2-[2-(diethylamino)ethylsulfanyl]acetate	metab_12217	HMDB0257757	-	-	492.3188	6.1677	neg	M-H	C28H47NO4S	0	56.4	7.12084089719878	-	0.157997003003	3.9846	5.4976	3.971	5.1165	4.553	5.4009	3.9366	3.9546	3.9538	3.9491	3.9757	3.9885	5.4031	5.1667	4.2086	4.331	3.8959	3.8779	4.7502	5.4255	5.8038	4.9349	5.2583	5.1757	4.4361	4.5563	4.5659
neg_3202	Epothilone A	metab_12223	LMPK04000040;HMDB0251873	-	C12153	492.2462	6.1755	neg	M-H	C26H39NO6S	0	46.9	7.43019777238806	152044-53-6	0.0523666482329	4.7311	5.7747	4.7372	5.4488	4.5922	5.5578	4.4342	4.5541	5.1508	5.2441	4.9751	5.2954	4.2597	4.2503	4.4961	4.6185	4.1834	4.1653	4.8214	5.3437	5.5027	4.6373	4.9498	4.5262	4.8856	4.9252	4.8872
neg_3203	LysoPI(16:0/0:0)	metab_12224	HMDB0061695	-	-	571.2888	6.1755	neg	M-H	C25H49O12P	0	70.7	-0.189288919243468	1425501-12-7	0.0696348247696	6.8321	6.9802	7.0271	6.9738	6.9823	6.8364	6.5826	5.9755	5.9555	6.0535	5.9875	6.2412	6.6526	6.6167	6.8546	7.146	6.8411	6.4828	6.4723	6.0339	5.9822	6.8393	6.7152	5.3371	5.1235	5.1199	5.0683
neg_3206	O-Demethylmetoprolol	metab_12226	HMDB0255850	-	-	298.1658	6.1834	neg	M+FA-H	C14H23NO3	0	54.3	-0.8969059046164709	-	0.00150336723395	4.8742	4.88	4.8554	4.7349	4.5091	4.8319	4.2182	3.8976	3.9072	3.816	4.4743	4.4092	3.8392	3.8298	4.1296	4.2493	3.7629	3.7903	6.6284	6.605	7.3874	7.3302	6.2588	6.2525	6.214	6.2153	6.2146
neg_3209	(2Z)-dec-2-enedioylcarnitine	metab_12229	HMDB0241084	-	-	342.1922	6.1834	neg	M-H	C17H29NO6	0	36.5	0.0100531867089104	-	0.0180906723765	3.0553	3.0069	3.0096	2.9853	2.9882	2.9733	3.29	3.0257	3.4314	3.2487	3.5011	3.6577	3.0429	3.0335	3.2791	3.4015	2.9667	2.9486	5.8787	5.8379	6.6434	6.5772	5.8126	5.8206	5.4246	5.4345	5.4402
neg_3210	Pentamidine	metab_12231	HMDB0014876;MJDBOTE0001531	-	C07420	361.1614	6.1834	neg	M+Na-2H	C19H24N4O2	0	61.3	-9.43253960075427	100-33-4	0.0534199516088	3.7523	3.7039	3.7066	3.6823	3.6852	3.6702	3.7043	3.7223	3.7215	3.7168	3.7434	3.7562	3.74	3.7305	3.9763	4.0987	3.6636	3.6456	4.6041	4.2344	5.6803	5.6248	4.011	4.0064	4.2733	4.3143	4.2762
neg_3211	Sphingosine 1-phosphate (d16:1-P)	metab_12232	HMDB0060061	-	-	396.2155	6.1834	neg	M+FA-H	C16H34NO5P	0	37.1	-0.536904862774015	-	0.0704980666075	5.7071	5.5415	5.6475	5.4687	5.4026	5.518	3.641	3.659	3.6582	3.6535	3.6801	3.8103	3.9825	3.6672	5.5887	5.6675	3.6004	3.882	4.1075	4.1211	4.5026	4.4587	4.6174	4.3477	4.5759	4.5224	4.5773
neg_3222	Estreptoquinasa	metab_12243	HMDB0258508	-	-	439.2809	6.1912	neg	2M+FA-H	C11H19NO2	0	62.2	-1.15073010766823	-	0.0991546807787	4.4287	4.3803	4.383	4.3586	4.3616	4.3466	4.3807	4.3986	4.3978	4.3931	4.4198	4.4326	4.4163	4.4069	4.6527	4.7751	4.34	4.3219	4.9773	4.7685	5.0571	5.0293	6.0802	6.1095	4.5721	4.495	4.5718
neg_3224	Lasalocid	metab_12245	HMDB0253985	-	-	589.372	6.1912	neg	M-H	C34H54O8	0	60.4	-4.31760293649633	-	0.0793657540095	5.5969	6.4284	5.6055	6.0819	5.3391	6.2354	3.9216	3.9396	4.655	4.8813	3.9607	4.9587	4.9418	4.7143	4.1936	4.316	5.8818	5.4196	4.859	5.4943	6.4366	5.527	5.0619	4.2237	5.0281	4.9677	5.0296
neg_3238	Dodecylbenzenesulfonic Acid	metab_12259	HMDB0059915;HMDB0031031	-	-	325.1841	6.2067	neg	M-H	C18H30O3S	86.6	0	-0.507241670240423	-	0.0189697586936	7.067	7.0749	7.0066	7.0215	7.0477	7.0091	6.6568	6.6431	6.6723	6.7239	6.6356	6.684	6.8034	6.7247	7.0723	7.2018	6.9395	6.7673	6.7715	6.7421	6.8613	6.9267	6.7731	6.7225	6.5039	6.5155	6.5199
neg_3248	2-Hydroxy-6-pentadecylbenzoic acid	metab_12270	LMPK15040002;HMDB0029683	-	C10759	369.2391	6.2145	neg	M+Na-2H	C22H36O3	0	45.2	-5.77177118820027	16611-84-0	0.115711347413	4.3083	4.1004	4.1327	3.7216	3.6691	3.8452	3.0674	3.0853	3.0845	3.18	3.1064	3.1193	4.055	3.46	3.8166	4.073	3.543	3.5255	4.9823	4.9664	5.9689	5.885	6.2124	6.2553	5.0263	5.1146	5.1186
neg_3257	PI(18:1(9Z)/0:0)	metab_12280	HMDB0256522;HMDB0061693;LMGP06050005	-	-	597.3044	6.2302	neg	M-H	C27H51O12P	0	77.6	-0.207583703689318	1114770-15-8	0.250995418851	7.1886	7.5604	7.6249	7.5795	7.5264	7.3389	7.1187	6.0847	6.0644	5.9802	5.9872	6.3026	6.9859	6.0656	6.3029	7.1358	6.8479	6.1372	6.0979	5.5107	5.4591	6.4885	6.3685	4.8152	4.0997	3.9191	3.9235
neg_3261	5-Hydroxytrtradeca-7,9-dienoylcarnitine	metab_12284	HMDB0241381	-	-	404.2401	6.238	neg	M+Na-2H	C21H37NO5	0	75.3	-4.49606068709305	-	0.0172717579244	4.2546	4.2062	4.2089	4.1845	4.1875	4.1725	4.2066	4.2245	4.2237	4.219	4.2457	4.2585	4.2422	4.2328	4.4786	4.601	4.1659	4.1478	4.9731	4.9785	6.1318	6.1154	4.5133	4.8813	4.9474	4.9429	4.9327
neg_3262	7-Hydroxytrideca-9,11-dienoylcarnitine	metab_12285	HMDB0241335	-	-	414.2496	6.238	neg	M+FA-H	C20H35NO5	0	51.8	-0.221986609236768	-	0.0496126050772	4.2011	2.8111	2.8138	2.7895	2.7924	2.7775	2.8115	2.8294	2.8286	2.8239	2.8505	2.8634	2.8471	2.8377	3.8614	4.648	4.4597	4.5299	4.9699	5.0267	5.7382	5.6777	5.2404	5.2946	4.3009	4.2696	4.3116
neg_3267	N-Myristoyl Asparagine	metab_12289	HMDB0242047	-	-	387.2499	6.2458	neg	M+FA-H	C18H34N2O4	0	41.5	-0.342434866888314	-	0.0307477797553	4.0392	0.666	3.7549	1.3596	0.6514	1.1473	0.6663	0.6804	0.6798	0.6761	1.8473	0.7075	3.621	3.7331	3.9274	3.9024	3.7397	4.1933	3.8188	3.9651	3.9485	4.1364	5.9201	5.9136	4.4638	4.4864	4.4878
neg_3270	12-Oxo-2,3-dinor-10,15-phytodienoic acid	metab_12293	HMDB0032090	-	-	309.1707	6.2536	neg	M+FA-H	C16H24O3	0	56	-0.19188817979268305	197247-23-7	0.0174636534132	4.6792	4.0845	4.3926	4.2966	4.219	4.3619	3.5898	3.8387	1.5894	1.5848	3.5111	1.6233	4.3323	4.2214	4.4193	4.6672	4.3076	4.1613	6.3013	6.3155	4.0622	3.7223	3.4609	3.8825	5.1487	5.145	5.1341
neg_3274	3-Icosa-5,8,11,14-tetraen-2-yloxypropane-1,2-diol	metab_12297	HMDB0260248	-	-	385.2705	6.2615	neg	M+Na-2H	C23H40O3	0	38.7	-5.37677012610049	-	0.0970246091917	3.9177	3.8693	3.872	3.8476	3.8506	3.8356	3.8697	3.8876	3.8868	3.8821	3.9088	3.9216	3.9053	3.8959	4.1417	4.2641	3.829	3.8109	5.0328	4.9582	5.4318	5.3182	4.937	4.8236	3.995	3.9839	4.0601
neg_3278	N-Jasmonoylisoleucine	metab_12301	HMDB0029391	-	C18699	368.2075	6.2693	neg	M+FA-H	C18H29NO4	0	46.1	-1.1852910355953301	120330-93-0	0.0933828455676	4.3477	4.2993	4.3019	4.2776	4.2805	4.2655	4.2996	4.3176	4.3168	4.3121	4.3387	4.3516	4.3353	4.3258	4.5717	4.6941	4.259	4.2409	5.3045	5.2687	6.0006	5.9144	5.3844	5.274	4.4201	4.4878	4.4183
neg_3286	5-Decenoylcarnitine	metab_12308	HMDB0241071	-	-	334.2022	6.2849	neg	M+Na-2H	C17H31NO4	0	52.2	7.20858872226418	-	0.0333889614125	3.4699	3.4215	3.4241	3.3998	3.4028	3.3878	3.4219	3.4398	3.439	3.4343	3.4609	3.6716	3.4575	3.4481	3.6938	3.8162	3.6591	4.21	4.8925	4.9074	5.625	5.5327	3.9931	3.7239	4.1332	4.1149	4.1047
neg_3293	Nitro-oleic acid	metab_12315	HMDB0255637;HMDB0247556	-	-	372.2391	6.3006	neg	M+FA-H	C18H33NO4	0	42.5	-0.22762175754428896	-	0.015431139652	3.3675	3.3192	3.3218	3.2975	3.3004	3.2854	4.0858	3.3375	4.3452	4.0049	3.3586	3.3714	3.3552	3.3457	3.5915	3.7138	4.3216	3.7864	5.8069	5.8374	6.5759	6.4899	5.3189	5.2764	5.217	5.2037	5.2122
neg_3298	Alpha-Methyl-m-tyrosine	metab_12320	HMDB0248232	-	C11820	194.0817	6.3161	neg	M-H	C10H13NO3	0	48	-3.12685664862824	305-96-4	0.00160910650041	6.7866	6.7274	6.7639	6.7434	6.7817	6.7402	6.4182	6.4339	6.4209	6.4374	6.4498	6.4309	6.5401	6.4898	6.7643	6.851	6.4702	6.4537	6.4971	6.5181	6.5362	6.5457	6.5236	6.4989	6.5116	6.513	6.5121
neg_3302	Daucol	metab_12325	HMDB0035287	-	C09652	283.1914	6.3318	neg	M+FA-H	C15H26O2	0	60.7	-0.466969006607794	887-08-1	0.2154933537	5.4617	5.2586	5.3916	5.2228	5.1638	5.2434	3.7356	3.7535	3.7527	3.748	3.7747	3.7875	4.8046	4.8879	4.639	4.8351	4.5232	4.7349	4.7543	4.6912	4.7373	4.5837	4.7141	4.695	3.8537	4.01	3.8579
neg_3303	6-Gingesulfonic acid	metab_12326	HMDB0038999	-	-	357.1375	6.3318	neg	M-H	C17H26O6S	0	58.4	-0.671616090349867	145937-21-9	0.0014660014072	5.8679	5.6383	5.7566	5.6363	5.4913	5.566	4.5573	4.5133	4.711	4.5026	4.5616	4.4392	4.7317	4.9096	5.3593	5.5661	5.0179	5.0433	4.7636	4.8059	5.183	5.0482	4.5854	4.4432	4.7166	4.7178	4.717
neg_3310	N-Lauroyl Cysteine	metab_12332	HMDB0242030	-	-	302.1794	6.3552	neg	M-H	C15H29NO3S	0	33.3	-0.43303552700521	-	0.0812563709503	5.1133	4.5523	5.0195	4.8031	4.6857	4.6465	4.4423	4.3205	4.5335	4.3931	5.1629	5.0393	3.1849	3.1755	3.4212	3.5436	3.1087	3.0906	4.2353	4.2784	5.4414	5.386	3.4559	3.4513	4.4942	4.4922	4.553
neg_3312	1-dodecanoyl-glycero-3-phosphate	metab_12334	LMGP10050015;HMDB0062319	-	-	399.1787	6.363	neg	M+FA-H	C15H31O7P	0	46.4	-0.609882798103727	-	0.0491680706794	5.075	5.082	5.0974	4.9833	4.4927	5.0284	4.2213	4.2393	4.2385	4.2338	4.2604	4.2733	4.257	4.2475	5.7148	5.7509	4.1806	4.1626	4.4189	4.4552	4.3511	4.3199	4.528	4.5234	4.3395	4.3797	4.3483
neg_3314	Sterol	metab_12336	HMDB0060512	-	C00370	293.2121	6.3708	neg	M+FA-H	C17H28O	0	61.8	-0.561571520073376	-	0.066367025134	5.8577	5.4426	5.628	5.4357	5.4674	5.4193	3.3709	3.3889	3.5711	3.3834	4.3397	4.5016	3.4066	3.3971	4.3466	4.9023	3.3303	3.776	3.5685	3.6047	3.554	3.894	3.6776	3.673	3.8399	3.8323	3.7857
neg_3317	Lacto-N-biose I	metab_12338	HMDB0006575;HMDB0252594	-	C06372	428.138	6.3708	neg	M+FA-H	C14H25NO11	0	57.1	-7.8176512011803	50787-09-2	0.217354984308	2.4891	2.8525	3.0108	3.0472	2.9695	3.0994	2.6496	2.3561	2.3191	2.3144	2.5545	2.7477	2.4421	2.9231	3.1604	2.6951	2.8186	2.868	4.895	4.9219	5.3779	5.2701	3.4203	3.4636	3.1164	3.1247	3.2758
neg_3324	O-(11-Carboxyundecanoyl)carnitine	metab_12346	LMFA07070083;HMDB0240775	-	-	354.2284	6.3943	neg	M-H2O-H	C19H35NO6	0	53.6	-0.5086826079208739	-	0.0147387447793	5.366	5.2522	5.2607	5.1169	4.8814	5.0884	4.8236	4.8416	4.8408	4.8361	4.8627	4.8756	4.8593	4.8499	5.0957	5.2181	4.783	4.7649	5.6791	5.6454	6.4882	6.4116	5.1388	5.2202	4.9418	4.9501	4.9545
neg_3325	2-Tridecanone	metab_12347	HMDB0034148	-	-	243.1963	6.41	neg	M+FA-H	C13H26O	0	69.1	-1.5520750412142	593-08-8	0.0195730345352	5.3374	5.0593	5.1515	4.9989	4.8946	4.9717	4.1177	4.3128	4.4493	4.2354	4.3565	4.1982	5.004	5.1449	5.465	5.6894	5.2789	5.3123	4.2092	4.0207	4.8002	4.6598	4.0935	4.0889	4.0604	4.0564	4.044
neg_3331	(2R)-2-{[(9Z)-Hexadec-9-enoyl]oxy}-3-hydroxypropyl 2-(trimethylazaniumyl)ethyl phosphate	metab_12354	HMDB0245288	-	-	538.3148	6.4256	neg	M+FA-H	C24H48NO7P	0	77.2	-0.5147320127602469	-	0.0112904095922	6.3712	6.1822	6.2995	6.1241	6.0366	6.2031	5.3898	5.3395	5.1583	5.3997	5.0958	5.1359	3.8106	3.8012	5.7368	5.9744	3.7343	3.7162	3.9726	4.0088	4.6357	4.8683	4.0817	4.0771	5.5687	5.5647	5.5589
neg_3333	Sphingosine 1-phosphate	metab_12356	HMDB0000277;PW_C000188	-	C06124	424.2469	6.4334	neg	M+FA-H	C18H38NO5P	0	32.8	-0.0997766827654485	26993-30-6	0.0174471020004	6.1681	5.9619	6.0749	5.9195	5.8636	5.9732	4.4059	4.3121	3.8054	4.3632	4.8655	4.5696	5.347	5.4156	6.2432	6.3769	5.5532	5.5524	4.4994	4.334	5.9523	5.8718	3.7216	4.0897	5.6037	5.5998	5.589
neg_3334	LysoPC(20:4(5Z,8Z,11Z,14Z)/0:0)	metab_12357	HMDB0010395	-	C04230	588.3306	6.4334	neg	M+FA-H	C28H50NO7P	0	98.1	-0.17705920416045998	60701-99-7	0.0160254469964	6.009	5.6989	5.9439	5.6556	5.6066	5.7071	4.8616	4.8796	4.8788	4.8741	4.9007	4.9136	4.8973	4.8879	5.1337	5.2668	4.821	4.8029	5.0593	5.0955	4.9915	4.9603	5.1684	5.1638	5.0121	5.0243	5.0124
neg_3340	13,16,19-Docosatrienoic acid	metab_12364	LMFA01030407;HMDB0244522;HMDB0002823	-	C16534	355.26	6.4569	neg	M+Na-2H	C22H38O2	0	58.7	-5.48708013336845	28845-86-5	0.00836045612492	4.9768	4.4068	4.7553	4.4254	4.2734	4.6896	3.2916	3.3096	3.3088	3.3041	3.3307	3.3435	4.2507	4.4524	3.5635	3.6859	3.523	4.1236	6.3464	6.2868	6.5578	6.4622	6.1308	6.1219	5.4059	5.4089	5.4131
neg_3341	PE(22:5/0:0)	metab_12365	-	-	-	526.2943	6.4647	neg	M-H	C27H46NO7P	47.3	0	0.7294244234539721	-	0.0189646194978	6.1913	5.8451	6.1097	5.8846	5.7038	5.8227	3.8307	3.1146	2.7272	2.6726	2.6992	2.761	3.8941	4.0895	5.0582	5.2931	4.2777	3.9684	2.8574	2.8936	4.6249	4.5376	4.3143	4.5766	5.2021	5.1987	5.1864
neg_3351	PE(20:3/0:0)	metab_12376	-	-	-	502.2938	6.5117	neg	M-H	C25H46NO7P	93.5	0	-0.247566797818885	-	0.0347147567281	6.5218	6.305	6.4578	6.2561	6.1843	6.2245	4.3794	4.4005	4.0425	4.3252	3.7531	3.766	4.3073	4.2715	5.6736	5.955	4.6351	4.6706	4.6494	4.4116	4.9011	4.9242	5.2588	5.3881	5.7254	5.749	5.7539
neg_3359	PE(16:0/0:0)	metab_12383	LMGP02050002;HMDB0011503	-	-	452.278	6.5743	neg	M-H	C21H44NO7P	96.1	0	-0.528296660237053	53862-35-4	0.0115973276954	6.6783	6.4697	6.5901	6.4676	6.4966	6.471	5.2346	5.1029	5.0356	4.9434	5.2018	5.183	6.3982	6.4761	6.8652	7.0752	6.4416	6.3998	6.0602	6.0673	6.7177	6.6269	5.5779	5.4768	6.2302	6.2263	6.2362
neg_3361	1-Stearoylglycerophosphoserine	metab_12386	HMDB0061698	-	-	546.2817	6.5899	neg	M+Na-2H	C24H48NO9P	0	63.9	0.7746291036788889	-	0.0125517988368	6.9074	6.7953	6.8773	6.7724	6.7253	6.7662	5.1935	5.0105	4.8637	4.8754	5.1914	4.8806	5.7213	5.7447	6.7186	6.8776	5.9388	5.8814	5.2332	5.2256	6.0613	6.0031	5.2686	5.2438	6.2628	6.255	6.2524
neg_3365	LysoPE(0:0/22:6(4Z,7Z,10Z,13Z,16Z,19Z))	metab_12389	HMDB0011496	-	-	570.2837	6.5977	neg	M+FA-H	C27H44NO7P	0	84.5	-0.155686876673722	-	0.0127249772629	6.1767	6.0699	6.1548	5.9875	5.8332	5.9817	2.3281	2.346	2.3452	2.3406	2.3671	2.3799	2.3636	2.3542	2.5992	2.7214	2.2877	2.2697	2.525	2.5612	2.4574	2.4263	2.6338	2.6292	5.1519	5.1426	5.1525
neg_3372	L-Sorbinose	metab_12397	HMDB0001266;MJDBOTE0000500	-	C08356	201.0375	6.6447	neg	M+Na-2H	C6H12O6	32.4	0	-3.26811797805909	470-15-5	0.112074782129	3.9071	3.0151	3.3828	2.9779	2.8002	2.9963	5.6608	5.796	5.8946	6.0054	6.0283	6.0282	5.0499	4.6502	4.9304	4.4654	2.9424	2.7606	4.8783	4.9792	4.5212	4.2868	4.498	4.3273	5.3535	5.3983	5.3004
neg_3377	PE(18:0/0:0)	metab_12402	LMGP02050001	-	-	480.3093	6.7229	neg	M-H	C23H48NO7P	95.9	0	-0.6454380566232341	-	0.0123533144103	6.3137	5.8233	6.1182	5.9477	6.0797	6.0051	4.5308	4.4907	4.3364	4.4285	4.2364	4.2492	5.8927	5.9726	6.415	6.661	6.0195	5.8551	5.9415	5.8593	6.1144	6.1034	5.6268	5.6441	5.7083	5.7178	5.7089
neg_3388	Capric acid	metab_12414	LMFA01010010;HMDB0000511;PW_C000391	-	C01571	209.0943	6.8794	neg	M+K-2H	C10H20O2	0	37.9	-3.8742665552683597	334-48-5	0.080444341803	5.2403	5.0261	5.1227	4.9864	5.0859	5.0334	4.3869	4.4043	4.3922	4.4189	4.4723	4.4529	4.6668	4.7506	4.9189	5.1736	4.7103	4.5947	4.4141	4.5976	4.6778	4.7152	4.5283	4.6695	4.5741	4.5675	4.6298
neg_3392	LysoPA(16:0/0:0)	metab_12419	HMDB0007853	-	C04036	409.2358	6.9108	neg	M-H	C19H39O7P	0	36.7	-0.7072479273247281	-	0.111067744355	4.0397	3.7128	3.3359	3.3115	3.3145	3.8035	3.3336	3.3515	3.3507	3.346	3.3727	3.3855	4.1167	3.4962	4.518	3.9052	5.6957	5.726	4.8265	3.5674	3.8252	4.0571	3.6402	3.6356	4.2369	4.196	4.2916
neg_34	Valylmethionine	metab_12426	HMDB0259742;HMDB0029133	-	-	247.1119	3.3382	neg	M-H, M+Cl, 2M-H	C10H20N2O3S	0	50.1	-1.01554504684952	14486-09-0	0.00464585341368	1.4642	1.4176	1.4202	1.3968	1.3996	1.3852	7.4386	7.3574	7.3843	7.2983	7.3411	7.2615	5.0255	4.8045	1.6822	1.8024	5.6762	5.8199	6.398	6.3413	4.271	4.5895	7.1295	7.1365	6.9343	6.9304	6.9332
neg_3412	4-Decan-4-Ylbenzenesulfonic Acid	metab_12441	-	-	-	297.1528	7.3961	neg	M-H	C16H26O3S	83.4	0	-0.724252070607859	-	0.0303552643619	6.0419	5.9086	5.9847	5.9279	6.0378	5.9604	5.6147	5.6542	5.6887	5.552	5.6476	5.596	5.7248	5.7894	6.0107	6.1662	5.7159	5.6923	5.6499	5.7078	5.8155	5.7607	5.6357	5.685	5.7446	5.7408	5.7651
neg_3439	4-Dodecylbenzenesulfonic acid	metab_12470	HMDB0059915	-	-	325.1842	7.5448	neg	M-H	C18H30O3S	92.3	0	-0.27741306572977903	-	0.0101131392422	5.8892	5.6673	5.8507	5.7408	5.7813	5.7785	5.3177	5.3928	5.408	5.3834	5.3472	5.4587	5.5178	5.5037	5.7229	5.9998	5.5305	5.4403	5.4527	5.4719	5.6319	5.5534	5.4746	5.4386	5.4744	5.4822	5.4749
neg_344	PIP(18:2(9Z,12Z)/20:5(5Z,8Z,11Z,14Z,16E)-OH(18R))	metab_12471	HMDB0279201	-	-	975.4736	5.0483	neg	M-H, M+Na-2H	C47H78O17P2	0	36.3	9.702219583773893	-	0.00580134765403	6.0982	5.6563	6.1902	5.7963	6.1153	5.8453	6.4894	6.5319	6.4758	6.445	6.4001	6.4081	7.9277	7.9416	4.4691	4.8692	6.8706	6.8575	7.3079	7.3047	7.3741	7.3936	6.8278	6.854	7.2201	7.2163	7.2154
neg_3440	Prednisone	metab_12472	PW_C009120;HMDB0014773;LMST02030180;MJDBOTE0001633	-	C07370	379.1558	7.5448	neg	M+Na-2H	C21H26O5	0	62.5	8.79183737325868	53-03-2	0.028134682426	5.4846	5.2954	5.3794	5.2456	5.3644	5.2904	5.0192	4.951	4.9704	4.8615	4.856	5.0329	5.0412	4.9985	5.3874	5.6237	5.1113	5.0612	4.9692	5.0179	5.1365	5.115	5.0141	5.0521	5.0663	5.0851	5.0894
neg_3441	LysoPE(0:0/18:1(11Z))	metab_12473	HMDB0011475	-	-	478.2936	7.5448	neg	M-H	C23H46NO7P	0	80.9	-0.7323076736379158	-	0.0314726379491	6.0409	5.8968	6.0447	5.7703	5.7743	5.8197	3.7178	3.5679	3.5671	3.5624	3.5891	3.6019	4.5625	4.5965	5.9951	6.1838	4.9724	4.854	4.0446	3.7838	5.1918	4.9762	3.8566	3.852	5.3231	5.3184	5.2972
neg_3442	1-Oleoylglycerophosphoserine	metab_12474	HMDB0061694	-	-	522.2835	7.5448	neg	M-H	C24H46NO9P	0	77.6	-0.5515603094489201	-	0.0105047424461	6.758	6.6965	6.7641	6.6042	6.5217	6.6404	5.194	5.1573	5.07	4.9599	5.3925	5.0682	4.9335	4.6101	5.7141	5.8101	4.3087	3.6675	3.7288	3.7033	5.0065	4.7332	3.7761	3.7715	6.0054	6.0053	5.9974
neg_3444	4-(undecan-5-yl)benzene-1-Sulfonic Acid	metab_12476	-	-	-	311.1685	7.5605	neg	M-H	C17H28O3S	83.7	0	-0.4256677464464311	-	0.0327055823795	6.8765	6.6816	6.7834	6.7205	6.7642	6.727	6.3505	6.3951	6.4398	6.3711	6.3966	6.4308	6.5094	6.5687	6.7964	6.9997	6.5223	6.4811	6.4476	6.4552	6.5923	6.5484	6.4732	6.4794	6.4842	6.5066	6.5109
neg_346	PE(20:5(5Z,8Z,11Z,14Z,17Z)/PGD1)	metab_12493	HMDB0283704	-	-	872.4527	5.064	neg	M+K-2H, M+FA-H	C45H74NO11P	0	77.8	4.94969862413528	-	0.00536638538975	8.043	7.6336	7.991	7.7965	7.832	7.7673	8.4391	8.4713	8.5325	8.5335	8.3312	8.2998	6.5138	6.5206	6.7501	6.8725	7.834	7.8432	6.9392	6.8864	6.9327	6.9536	7.5721	7.5783	8.199	8.1951	8.1949
neg_3506	Threonic Acid	metab_12545	HMDB0000943	-	C01620	135.029	7.9829	neg	M-H	C4H8O5	41.2	0	-6.48598092013553	7306-96-9	0.0727913896787	5.5378	5.4398	5.4592	5.3974	5.4119	5.3962	5.367	5.4472	5.5672	5.635	5.6012	5.633	5.3861	5.3813	5.6087	5.6977	5.2648	5.2585	5.3688	5.4222	5.3907	5.3701	5.2701	5.3428	5.4682	5.4564	5.4074
neg_3540	Sparstolonin B	metab_12583	HMDB0258408	-	-	249.0194	7.6856	neg	M-H2O-H	C15H8O5	0	52.8	0.281184540412877	-	0.01757763308	5.8162	5.733	5.7309	5.7623	5.7858	5.7268	5.2438	5.3255	5.2975	5.2728	5.3055	5.2036	5.5174	5.5055	5.6923	5.7711	5.4697	5.3984	5.4143	5.4139	5.5251	5.5396	5.5273	5.6198	5.4839	5.471	5.4847
neg_3547	3,4-Methylenedioxymethamphetamine	metab_12589	HMDB0254382;HMDB0041931	-	C07577	238.1082	7.6543	neg	M+FA-H	C11H15NO2	0	36.1	-1.50670421322546	42542-10-9;4764-17-4	0.0733871818782	5.335	5.2278	5.1951	5.1728	5.1557	5.0368	4.7661	4.7538	4.8677	4.8025	4.8903	4.8728	5.137	5.2102	5.2307	5.2775	5.0746	5.0664	5.2642	5.3948	5.3241	5.2597	5.5484	5.83	5.2553	5.2379	5.2989
neg_3549	6-Fluorohomovanillic acid	metab_12591	HMDB0247062	-	-	221.0244	7.6387	neg	M+Na-2H	C9H9FO4	0	30.8	6.306459023992653	-	0.00969983866653	6.2282	6.1456	6.1545	6.1683	6.193	6.1574	5.8097	5.7999	5.7651	5.7382	5.7252	5.7115	5.9505	5.9456	6.189	6.2569	5.9113	5.9121	5.913	5.9429	5.9911	6.0119	5.9248	5.9173	5.9095	5.901	5.9055
neg_3555	2,4-Dichloro-6-nitrophenol	metab_12598	HMDB0245449	-	-	243.8991	7.6152	neg	M+K-2H	C6H3Cl2NO3	0	36.7	7.062111164962549	-	0.0293963811775	6.4199	6.3313	6.3806	6.407	6.4169	6.3854	6.0619	6.1608	6.1243	6.1125	6.1501	6.1227	5.8562	5.7812	6.3828	6.5062	5.8436	5.8487	5.9585	5.9494	6.052	6.0547	5.8972	6.0642	6.0012	6.0235	6.0019
neg_3570	S-Acetyl dihydroasparagusic acid	metab_12614	HMDB0035717	-	-	230.9556	7.5918	neg	M+K-2H	C6H10O3S2	0	35.3	-0.9383498124236692	38146-83-7	0.00533442235572	5.8058	5.7467	5.7639	5.7801	5.7833	5.7873	5.4192	5.4042	5.3707	5.3213	5.2756	5.3087	5.614	5.6017	5.8362	5.8998	5.5697	5.5734	5.596	5.587	5.6376	5.644	5.5346	5.5043	5.4983	5.4949	5.4993
neg_3577	(S)-3-Sulfonatolactate	metab_12621	HMDB0060176	-	C11499	204.9565	7.5683	neg	M+Cl	C3H6O6S	0	33.6	-8.10861704728225	-	0.00201718607092	5.9752	5.9342	5.9537	5.9526	5.9856	5.9496	5.5773	5.5673	5.5481	5.5568	5.4978	5.5054	5.7659	5.7472	5.9801	6.0686	5.7125	5.7085	5.6894	5.7051	5.791	5.7852	5.7024	5.6811	5.6778	5.6795	5.6784
neg_3581	Methyl thiophene-2-carboxylate	metab_12626	HMDB0029719	-	-	178.9572	7.5605	neg	M+K-2H	C6H6O2S	0	32.1	-1.66617688089231	5380-42-7	0.0494202423902	5.3267	5.2928	5.3022	5.2901	5.3273	5.3014	4.9553	4.9514	4.9684	4.9835	4.924	4.9398	5.109	5.1102	5.3008	5.4285	5.0482	5.0723	5.0623	5.0911	5.1396	5.15	5.11	5.049	5.0124	5.0546	5.0423
neg_3583	LysoPE(0:0/18:3(9Z,12Z,15Z))	metab_12628	HMDB0011479	-	-	520.2677	7.5448	neg	M+FA-H	C23H42NO7P	0	71.8	-0.817423974751818	-	0.0322155677667	6.496	6.4971	6.5489	6.3562	6.2502	6.4217	4.8305	4.4219	4.3479	4.7539	4.886	4.6734	4.026	4.0165	5.1167	5.327	3.9496	3.9316	4.1879	4.2242	4.1201	4.0889	4.297	4.2924	5.705	5.7292	5.7053
neg_3585	LysoPI(0:0/18:0)	metab_12630	HMDB0061704	-	-	621.3044	7.537	neg	M+Na-2H	C27H53O12P	0	35	3.79825290730995	1913287-87-2	0.00834738629969	6.6143	6.5513	6.6173	6.4136	6.3003	6.4438	3.8473	4.0938	4.1932	4.1739	3.7373	3.826	3.7339	3.7244	5.1604	5.2892	4.4368	4.3189	3.8958	3.932	3.828	3.7968	4.0049	4.0003	5.7524	5.7553	5.7596
neg_359	1-[(2R)-2-(1,3-Benzodioxol-4-yl)heptyl]-3-[2,6-di(propan-2-yl)phenyl]urea	metab_12635	HMDB0251670	-	-	875.5616	5.1892	neg	M+FA-H, 2M-H	C27H38N2O3	0	31.3	-8.71887934824677	-	0.00949618401656	3.1231	3.6524	2.9695	3.5344	3.3295	3.5945	7.3514	7.3583	7.0626	7.0314	7.7259	7.6806	3.0028	2.9934	3.239	3.3613	5.8295	5.9691	5.2556	5.0187	3.0969	3.0657	3.2737	3.2691	6.805	6.7967	6.8011
neg_3590	3-beta-D-galactosyl-sn-glycerol	metab_12636	HMDB0006790;HMDB0304157	-	C05401	235.082	7.5291	neg	M-H2O-H	C9H18O8	0	45.6	-1.47698754712306	-	0.0355331671484	6.6988	6.6596	6.7052	6.69	6.7292	6.7132	6.3965	6.3712	6.3397	6.3671	6.3257	6.3646	6.537	6.5359	6.8015	6.9264	6.5573	6.5433	6.6067	6.6296	6.6661	6.697	6.6523	6.653	6.5318	6.5586	6.559
neg_360	PIP2(16:0/18:0)	metab_12647	HMDB0010035	-	C00626	997.4854	5.1971	neg	M-H2O-H, M-H	C43H85O19P3	0	53.2	2.8660759155208795	-	0.00254819223556	7.2024	7.1092	7.1199	7.0357	6.9548	7.1053	6.761	6.8164	6.9966	6.9924	6.6989	6.6856	6.204	6.329	6.4404	6.5628	6.316	6.3538	7.1437	7.1119	6.9744	6.9529	7.0298	7.045	6.8894	6.8875	6.8893
neg_3618	Demethylphylloquinone	metab_12667	HMDB0004649	-	C13309	473.2822	7.3726	neg	M+K-2H	C30H44O2	0	52.7	-1.12324271322408	34625-86-0	0.0209054701916	5.6863	6.5703	6.0733	6.3026	6.1171	6.2591	5.7741	4.9417	5.5201	5.5608	5.1856	5.7215	5.3624	5.4055	5.7429	6.3649	6.3888	5.8145	5.4725	5.5477	5.3713	5.957	5.6423	5.257	5.7083	5.7044	5.7216
neg_3624	Dodecyl Hydrogen Sulfate	metab_12674	-	-	-	265.1478	7.3335	neg	M-H	C12H26O4S	68.8	0	-0.43457509005626	-	0.0171002139687	6.0336	5.9277	5.9854	5.9579	5.9688	5.939	5.5725	5.6141	5.6095	5.5716	5.588	5.595	5.7078	5.7605	6.0093	6.1075	5.6631	5.6317	5.6242	5.6727	5.813	5.7164	5.6705	5.7063	5.7352	5.7286	5.7434
neg_3641	DHAP(18:0)	metab_12693	HMDB0011133;PW_C006772	-	C03805	435.2514	6.9421	neg	M-H	C21H41O7P	0	55.2	-0.76754046913287	-	0.0269855485387	5.0555	4.8407	4.6861	4.6241	3.9405	4.6117	3.6388	3.6568	3.656	3.6513	3.6779	3.6907	4.8721	4.9334	4.5845	4.2909	5.9374	5.9216	4.9097	4.0401	3.7686	3.7374	3.9455	3.9409	4.645	4.6248	4.6456
neg_3668	Palmitoylcarnitine	metab_12721	HMDB0240783;HMDB0000222;LMFA07070004	-	C02990	436.2831	6.6369	neg	M+K-2H	C23H45NO4	0	43.9	-1.03000586245799	2364-67-2	0.0232047506522	5.8965	5.5244	5.7231	5.5779	5.6497	5.5683	4.6637	4.5613	4.4503	4.0405	5.2389	4.6496	5.2588	5.4474	5.8417	6.0106	5.2737	5.1513	5.1882	5.1059	5.494	5.5254	5.0999	5.1147	5.1893	5.2043	5.2086
neg_367	Jubanine C	metab_12723	HMDB0037300	-	-	646.3415	5.2831	neg	M-H2O-H, M+Na-2H	C39H47N5O5	0	43.1	2.44192320621385	159226-00-3	0.00542175698224	4.2744	4.0902	4.0928	4.0685	4.0714	4.0564	6.8824	6.8249	6.8341	6.8292	6.8604	6.8263	4.5944	4.1167	4.3625	4.4849	4.9954	4.9051	6.0639	6.0273	6.3358	6.2975	4.406	4.8085	6.4693	6.4647	6.468
neg_3670	LysoPE(0:0/18:3(6Z,9Z,12Z))	metab_12724	HMDB0011478	-	-	520.2671	6.6134	neg	M+FA-H	C23H42NO7P	0	59.7	-2.14807169160254	-	0.00977201748998	7.2408	7.1878	7.2395	7.0919	6.967	7.1096	5.4641	5.4241	5.38	5.4998	5.7511	5.5244	5.6723	5.7459	6.2095	6.3278	5.6263	5.583	5.2716	5.2588	5.897	5.8512	4.6988	4.5027	6.443	6.4506	6.4435
neg_3673	PS(14:0/PGJ2)	metab_12726	HMDB0280831	-	-	820.4104	6.5899	neg	M+Cl	C40H68NO12P	0	76.1	-8.78489470077078	-	0.0414328188734	6.1559	6.2315	6.1951	6.1689	6.0914	6.071	4.1611	3.9519	3.8882	3.8835	3.9101	3.923	4.7835	5.0267	6.1945	6.1526	5.415	5.3629	4.0686	4.1049	5.4897	5.3128	4.1777	4.1731	5.6202	5.5876	5.5915
neg_3679	Gemfibrozil	metab_12731	HMDB0015371;MJDBOTE0001413	-	C07020	249.1494	6.5743	neg	M-H	C15H22O3	0	47.5	-1.00602189433988	25812-30-0	0.022440017927	5.2748	4.9257	5.1392	4.9393	5.1028	4.9842	3.9256	4.0604	3.7098	3.4542	4.0968	4.1582	4.7075	4.8715	5.1974	5.539	4.7679	4.7168	4.4278	4.4782	4.8497	4.7181	4.3423	4.3364	4.4376	4.4183	4.426
neg_3681	Pentadecanoylcarnitine	metab_12734	HMDB0062517	-	-	422.2676	6.5586	neg	M+K-2H	C22H43NO4	0	32.3	-0.533591101474445	-	0.00456188253324	5.8385	5.5281	5.6976	5.5261	5.5296	5.519	4.8335	4.7648	4.7567	4.7914	4.0637	4.7265	5.0834	5.1701	5.6704	5.8437	4.9398	4.9287	4.6938	4.6238	5.1146	5.1158	4.471	4.3267	5.1533	5.1495	5.152
neg_369	DG(a-15:0/20:5(7Z,9Z,11E,13E,17Z)-3OH(5,6,15)/0:0)	metab_12742	HMDB0297619	-	-	683.4348	5.2909	neg	M+Cl, M+K-2H	C38H64O8	0	42.6	8.142888819625888	-	0.0694556498433	3.0466	2.9982	3.0009	2.9766	2.9795	2.9645	2.9986	3.0165	3.0157	3.0111	3.0377	3.0505	3.0342	3.0248	3.2704	3.3928	2.958	2.9399	5.8865	5.8114	3.1283	3.4488	6.5614	6.4654	4.6046	4.6555	4.6038
neg_3690	PE(17:1/0:0)	metab_12743	LMGP02050008	-	-	464.2777	6.5195	neg	M-H	C22H44NO7P	95.9	0	-1.14438721138946	-	0.0132962023273	5.8353	5.6146	5.7809	5.5978	5.6125	5.6496	4.5693	4.442	3.8325	4.3196	3.7929	4.0756	4.2586	4.3969	5.4165	5.5909	4.1628	4.3536	4.293	3.9877	4.5241	4.5599	4.0605	4.0645	5.0792	5.0894	5.0798
neg_3692	LysoPS(16:0/0:0)	metab_12745	HMDB0240605	-	-	518.251	6.5117	neg	M+Na-2H	C22H44NO9P	0	70.3	1.9188933691986496	116947-34-3	0.0142955196356	6.1167	6.0036	6.0701	5.9426	5.8479	5.9882	3.4877	3.5057	3.5049	3.5002	4.2716	4.2834	3.5234	3.5139	5.3782	5.5909	3.4471	3.429	3.6853	3.7216	3.6175	4.0876	3.7944	3.7898	5.284	5.2947	5.2841
neg_3700	LysoPC(20:3(8Z,11Z,14Z)/0:0)	metab_12754	HMDB0010394	-	-	590.3463	6.4804	neg	M+FA-H	C28H52NO7P	0	99.1	-0.0188045225238593	1006703-11-2	0.025268819865	5.7655	5.4879	5.7496	5.4736	5.3828	5.5399	4.4002	4.4181	4.4173	4.4126	4.4393	4.4521	4.4358	4.4264	4.6722	4.9998	4.3595	4.3414	4.5978	4.634	4.53	4.4988	4.7069	4.7023	4.8192	4.8154	4.8359
neg_3702	N-Myristoyl Glutamic acid	metab_12756	HMDB0242051	-	-	356.2442	6.4804	neg	M-H	C19H35NO5	0	47	-0.26094503257990903	-	0.0586438488102	4.9647	4.8405	4.8244	4.682	4.1375	4.7197	2.1048	2.1227	3.5301	2.1172	3.5616	2.1564	2.1402	2.1309	2.3753	2.4972	2.0645	3.4261	5.8184	5.7424	6.2381	6.1562	5.1838	5.178	4.67	4.6668	4.7117
neg_3706	LysoPE(0:0/18:0)	metab_12760	HMDB0011129	-	-	526.3141	6.4647	neg	M+FA-H	C23H48NO7P	0	51.8	-1.91297428727652	899443-67-5	0.00643233911594	6.2325	6.0197	6.1718	6.0506	5.9899	6.0668	4.3447	4.0916	3.7156	3.3165	3.9164	3.932	4.8996	5.0768	5.7315	5.9367	5.0445	4.9556	3.5015	3.5378	5.4537	5.3748	3.6106	3.8941	5.492	5.4881	5.4866
neg_3712	N-(1-Phenylpropan-2-yl)-1,3-dioxetan-2-amine	metab_12766	HMDB0257895	-	-	238.1082	6.4569	neg	M+FA-H	C11H15NO2	0	32.1	-1.3213974721233601	-	0.0841505292541	5.392	5.2354	5.2452	5.1596	5.1435	5.12	4.7709	4.7635	4.8438	4.8805	4.8816	4.9476	5.1035	5.123	5.3012	5.3379	5.0367	5.0059	5.2184	5.3651	5.3229	5.2784	5.6022	5.8348	5.337	5.3193	5.3885
neg_3714	PC(17:2(9Z,12Z)/0:0)	metab_12768	HMDB0256157;LMGP01050127	-	-	504.3092	6.449	neg	M-H	C25H48NO7P	0	67.4	-0.665574004611689	-	0.00726992257788	6.3616	6.1025	6.3509	6.1125	5.985	6.152	4.1105	3.8768	3.7599	4.1642	4.0281	4.1581	3.7784	3.769	5.5923	5.8297	3.7021	3.684	3.9404	3.9766	3.8726	3.8414	5.0192	4.4478	5.5643	5.5596	5.5656
neg_3715	PE(16:1/0:0)	metab_12769	-	-	-	450.2624	6.449	neg	M-H	C21H42NO7P	95.9	0	-0.456895433370064	-	0.00564280363267	6.7046	6.4656	6.6585	6.4674	6.5006	6.5759	4.9448	5.1331	5.0443	5.0849	5.4544	5.3232	4.4142	4.2151	6.3133	6.4519	4.7793	4.742	4.2378	4.4978	5.3519	5.2537	4.8695	5.0626	5.9833	5.9829	5.9873
neg_372	Glaucine	metab_12773	HMDB0252738	-	C09446	400.1741	5.3223	neg	M+Cl, M+FA-H	C21H25NO4	0	68.6	-6.99286359757504	475-81-0	0.0271045709342	6.6049	6.5884	6.5746	6.5043	6.4372	6.5342	5.0159	4.7473	4.9134	4.9632	4.5751	4.4076	5.3065	5.3993	6.7117	6.7275	5.5631	5.5867	3.6688	3.804	6.1969	6.1564	5.1169	4.9669	5.4378	5.4157	5.4201
neg_3720	9(S)-HODE	metab_12774	HMDB0004670	-	C14767	295.2276	6.4334	neg	M-H	C18H32O3	62.4	0	-0.9709807167782428	73543-67-6	0.0840135877887	6.2396	5.7903	6.0042	5.7903	5.8118	5.8096	4.8587	5.2382	5.4203	5.1016	5.3162	5.4353	3.4704	3.8936	5.0963	5.4524	5.024	4.8934	3.6324	3.6686	4.2695	3.5449	3.7414	3.7368	4.5616	4.6227	4.5603
neg_3722	NORETHINDRONE ACETATE	metab_12776	HMDB0255731	-	C08152	339.1997	6.4256	neg	M-H	C22H28O3	33.6	0	9.06176346265079	51-98-9	0.0143133298459	6.7497	6.8063	6.7056	6.7404	6.7417	6.7029	6.3883	6.3671	6.3865	6.4136	6.3081	6.4123	6.5761	6.5117	6.7565	6.8848	6.7013	6.5347	6.556	6.4986	6.515	6.63	6.5235	6.4739	6.0695	6.0773	6.0818
neg_3728	Pinane thromboxane A2	metab_12782	HMDB0256907	-	-	397.2706	6.41	neg	M+Na-2H	C24H40O3	0	41.5	-4.93842362727957	-	0.0822517159831	3.469	3.4206	3.4233	3.399	3.4019	3.3869	3.421	3.439	3.4381	3.4335	3.4601	3.4729	3.4566	3.4472	3.693	3.8153	3.3803	3.3623	5.6599	5.5933	5.8176	5.7768	5.3856	5.4018	4.6227	4.6466	4.5754
neg_3736	LysoPC(18:3(9Z,12Z,15Z)/0:0)	metab_12789	HMDB0010388	-	-	562.3147	6.3865	neg	M+FA-H	C26H48NO7P	0	62.5	-0.5765864365695761	-	0.013511668757	5.9879	5.8566	5.924	5.6881	5.6086	5.7746	3.9396	3.9575	3.9567	3.952	5.6557	5.776	3.9752	3.9658	5.3131	5.5998	3.8989	3.8808	4.1372	4.1734	4.0694	4.0382	4.2463	4.2417	5.2143	5.2026	5.2072
neg_3738	N-Lauroyl Serine	metab_12791	HMDB0242040	-	-	286.2025	6.3787	neg	M-H	C15H29NO4	0	47.3	0.36006815062390796	-	0.0543924118262	3.8925	3.3621	3.7573	3.553	2.876	3.5155	2.8951	2.9131	2.9122	2.9076	2.9342	2.947	3.4071	3.4892	3.1669	3.2892	2.9876	3.1319	5.2372	5.2223	5.8636	5.7746	3.4752	3.4653	4.3665	4.4072	4.3673
neg_3739	12-Hydroxydodecanoic acid	metab_12792	HMDB0304547;HMDB0002059	-	C08317	215.1648	6.3787	neg	M-H	C12H24O3	0	61.3	-1.97894280554541	505-95-3	0.0125758190987	6.1136	5.9848	6.0139	5.8969	5.8231	5.9047	4.9282	5.0515	5.0694	4.9476	4.9545	5.0069	5.7212	5.8373	5.6756	5.8064	5.5971	5.6895	5.6726	5.6546	6.3657	6.2764	5.5382	5.4765	5.2609	5.2567	5.2501
neg_3746	N-Lauroyl Glutamic acid	metab_12800	HMDB0242032	-	-	328.2127	6.363	neg	M-H	C17H31NO5	0	54.2	-0.642667394502321	-	0.0120175550963	5.3557	5.3058	5.2251	5.169	4.9468	5.1669	3.5767	3.5946	3.5938	3.5891	3.6158	3.9029	3.6123	3.6029	3.8486	3.971	3.6185	3.5611	6.4847	6.4966	7.1375	7.0821	5.67	5.6766	5.7537	5.76	5.7641
neg_3748	Betaxolol	metab_12802	HMDB0014341;PW_C008742;MJDBOTE0000884	-	C06849	352.2127	6.3474	neg	M+FA-H	C18H29NO3	0	58.5	-0.661395947834965	63659-18-7	0.0285619323519	2.5524	2.5042	2.5068	2.4826	2.4855	3.7265	2.5045	2.5224	2.5216	2.517	2.5435	2.5563	2.5401	2.5307	2.7759	2.8982	2.464	2.8355	5.0914	5.123	5.9793	5.945	4.8176	4.7448	4.232	4.2521	4.2298
neg_3757	7,10,13,16,19-Docosapentaenoic acid	metab_12811	LMFA01030184;HMDB0006528;HMDB0247288;HMDB0246621	-	C16513	351.2287	6.3318	neg	M+Na-2H	C22H34O2	0	34	-5.572467198866191	24880-45-3	0.0697589761291	3.6801	3.6317	3.6344	3.61	3.613	3.598	3.6321	3.65	3.6492	3.6445	3.6712	3.684	3.6677	3.6583	3.904	4.0264	4.1286	4.5892	4.8093	4.8038	5.4446	5.3934	5.3332	5.3976	3.9012	3.9548	3.9055
neg_3759	1-Stearoylglycerophosphoglycerol	metab_12813	HMDB0061697	-	-	547.2802	6.3239	neg	M+Cl	C24H49O9P	0	52.1	-1.2732952739113501	-	0.00532358745395	6.117	6.0353	6.1122	6.1545	6.1814	6.0933	5.5811	5.611	5.5716	5.5474	5.5457	5.5754	5.8402	5.7912	6.0948	6.2269	5.7156	5.7277	5.7389	5.7144	5.7406	5.7523	5.7614	5.7489	5.7692	5.7652	5.7652
neg_3763	(1R,2R)-1,2,7,7-Tetramethylbicyclo[2.2.1]heptan-2-ol	metab_12818	HMDB0035417	-	-	213.1492	6.3161	neg	M+FA-H	C11H20O	0	32.3	-2.73982607626297	-	0.0190525198766	5.8707	5.7311	5.7569	5.6483	5.5413	5.6647	4.4957	4.6671	4.7367	4.5689	4.5595	4.5715	5.9587	6.0354	4.4716	4.6487	5.9398	5.9542	5.7301	5.7094	6.4318	6.3719	5.839	5.846	5.2899	5.286	5.2739
neg_3774	PE(12:0/0:0)	metab_12829	LMGP02050005	-	-	396.2153	6.3083	neg	M-H	C17H36NO7P	90.4	0	-0.853495371113957	-	0.0505276151724	6.0049	5.8868	5.965	5.7724	5.648	5.8579	2.7407	3.6921	2.7578	2.7531	2.7797	2.7925	3.7541	3.7765	5.6591	5.6767	3.9528	4.3994	3.1614	2.9742	5.0433	4.8202	3.047	3.0424	5.2113	5.2492	5.2122
neg_3775	3,4-Methylenedioxyamphetamine	metab_12830	HMDB0041931	-	C07577	224.0925	6.3083	neg	M+FA-H	C10H13NO2	0	31.7	-2.01420394503996	4764-17-4	0.0630908354678	5.2354	5.1619	5.216	5.1867	5.1604	5.1593	4.8197	4.8634	4.8372	4.8399	4.8615	4.7974	4.9841	4.9879	5.1984	5.3619	4.9389	4.9318	5.0076	5.0207	5.0243	5.0183	5.1206	5.2287	5.0224	5.018	5.0667
neg_3780	Bisoprolol	metab_12835	HMDB0014750;PW_C009100;MJDBOTE0001331	-	C06852	370.2233	6.3006	neg	M+FA-H	C18H31NO4	0	43.3	-0.654662877261861	66722-44-9	0.0448580703246	5.2738	5.2254	5.2281	5.2038	5.2067	5.1917	5.2258	5.2438	5.2429	5.2383	5.2649	5.2777	5.2615	5.252	5.4978	5.6202	5.1851	5.167	6.0428	6.0348	6.6601	6.5774	5.8221	5.8408	5.344	5.3757	5.3802
neg_3781	N-Lauroyl Aspartic acid	metab_12836	HMDB0242029	-	-	314.1972	6.3006	neg	M-H	C16H29NO5	0	42.1	-0.427381121372463	-	0.0193231693142	5.2386	5.2862	5.2908	5.1323	4.9271	5.1209	4.7267	4.7446	4.7438	4.7391	4.7658	4.7786	4.7623	4.9521	5.0954	5.1267	5.0806	5.1937	5.672	5.6614	6.251	6.2066	5.1514	5.2186	5.0166	5.0127	5.0288
neg_3790	13(S)-Hydroperoxylinolenic acid	metab_12846	HMDB0301803	-	C04785	309.207	6.2849	neg	M-H	C18H30O4	0	79.7	-0.315997018510149	67597-26-6	0.0150749396072	5.6119	5.2925	5.3912	5.1428	5.1987	5.2927	3.3061	3.3241	3.3233	3.3186	3.5314	3.8996	4.5725	4.5129	4.4539	4.6348	4.1876	4.1336	4.3878	4.3127	4.9524	4.8798	3.6127	4.0275	3.9277	3.9386	3.927
neg_3791	Cnidilide	metab_12847	HMDB0302259	-	C16937	239.1286	6.2849	neg	M+FA-H	C12H18O2	0	51	-1.48878477903485	3674-03-1	0.00429810382037	5.7754	5.6192	5.6546	5.6252	5.6571	5.6491	5.2049	5.2352	5.2398	5.2339	5.3274	5.2989	5.6501	5.7311	5.9795	6.2399	5.7582	5.6952	5.5097	5.4707	5.6271	5.543	5.4109	5.4022	5.3751	5.3739	5.3714
neg_3810	Dda-tetracycline	metab_12861	HMDB0250895	-	-	400.1068	6.2536	neg	M-H	C20H19NO8	0	31.4	7.4269523439925	-	0.0355227357087	2.0851	2.0371	2.0398	2.0157	2.0186	2.0037	2.0375	2.0553	2.0545	2.0499	2.0763	2.089	2.0728	2.0635	2.3077	2.4296	1.9972	1.9793	5.5588	5.5234	5.8812	5.8409	4.4998	4.53	4.8574	4.8825	4.886
neg_3811	Ethyl Myristate	metab_12862	HMDB0034153	-	-	255.2328	6.2536	neg	M-H	C16H32O2	33.8	0	-0.7936396077471819	124-06-1	0.00681782401693	6.3099	5.9812	6.1703	6.0915	6.242	6.0888	4.9953	5.2063	5.2534	5.0242	5.3368	5.3993	5.6266	5.6455	6.091	6.3873	5.751	5.582	5.3965	5.4466	5.6217	5.637	5.3598	5.4637	5.4697	5.4653	5.4709
neg_3819	(11E)-Octadec-11-enedioylcarnitine	metab_12870	HMDB0241538	-	-	492.2729	6.238	neg	M+K-2H	C25H45NO6	0	66.9	-0.804130538351973	-	0.0151714277037	6.2246	6.0977	6.0871	5.9541	5.7883	5.9812	3.0108	3.0287	3.0279	3.0232	3.0498	3.0627	3.4327	3.5662	5.094	5.159	2.9701	3.2325	3.2082	3.2445	3.6031	3.4628	4.286	5.1144	5.2872	5.2987	5.2875
neg_382	PI(18:2(9Z,12Z)/20:4(5Z,8Z,11Z,14Z)-OH(20))	metab_12871	HMDB0276656	-	-	935.4675	5.4163	neg	M-H, M+K-2H	C47H79O14P	0	90.5	-2.08827367626	-	0.0141748732274	3.4572	3.4088	3.4115	3.3872	3.3901	3.3751	7.0781	7.0229	6.7981	6.8047	7.2275	7.201	4.8288	3.4354	3.6811	3.8035	6.2893	5.7414	6.2206	6.2246	5.077	5.2125	3.9897	3.8702	6.8347	6.8307	6.8226
neg_3821	1-Hydroxy-2,12,15-heneicosatrien-4-one	metab_12872	HMDB0036741;LMFA05000600	-	-	341.2443	6.238	neg	M+Na-2H	C21H36O2	0	31.4	-6.068021266952468	-	0.0115697151232	2.7791	4.3705	2.615	4.1444	2.5936	3.8758	2.6127	2.6306	2.6298	2.6251	2.6517	2.6645	2.7243	2.6389	2.9678	3.0065	4.1489	4.0841	5.5997	5.6407	6.6521	6.5887	5.3263	5.3533	5.409	5.4146	5.419
neg_3825	10-Nitrolinoleic acid	metab_12876	HMDB0005049	-	C13800	370.2232	6.2302	neg	M+FA-H	C18H31NO4	0	40.9	-0.930209926445629	774603-04-2	0.0386256341266	5.2191	5.1707	5.1733	5.149	5.1519	5.1369	5.171	5.189	5.1882	5.1835	5.2101	5.223	5.2067	5.1973	5.4431	5.5655	5.1304	5.1123	5.7349	5.727	6.5428	6.4964	5.9431	5.9969	5.3145	5.2853	5.3149
neg_3827	5-Hydroxypentanoylcarnitine	metab_12878	HMDB0241655	-	-	242.1396	6.2302	neg	M-H2O-H	C12H23NO5	0	41.5	-0.8575282315393259	-	0.0359663901561	5.5386	5.438	5.4582	5.3868	5.37	5.3364	5.2051	5.1896	5.2924	5.3476	5.3826	5.4406	5.9953	6.0104	5.4045	5.5222	5.3042	5.2382	5.8305	5.9069	5.3725	5.2249	5.7344	5.7181	5.5418	5.5383	5.5667
neg_3834	2,4-Dichlorophenylacetic acid	metab_12884	-	-	-	202.9667	6.2223	neg	M-H	C8H6Cl2O2	97	0	-2.50402081982936	-	0.00569110936996	5.0314	4.9495	5.1725	5.0904	4.8589	5.0861	5.8846	5.8246	5.7869	5.7731	6.0042	5.9802	5.985	5.9789	6.1007	6.161	5.8063	5.8349	5.8772	5.8295	5.7425	5.6923	5.8609	5.8282	5.7892	5.7853	5.7847
neg_3836	PGF2a ethanolamide	metab_12885	HMDB0013628	-	C13828	442.2807	6.2145	neg	M+FA-H	C22H39NO5	0	42.9	-0.706100074565534	-	0.113057801701	0.0571	0.0515	0.0518	0.0491	0.0494	0.0478	3.4997	2.4536	3.8136	3.6367	2.6138	2.7292	0.0556	0.0545	0.0919	0.118	0.0471	0.0453	5.4353	5.3221	6.0582	5.9828	5.0545	4.9481	4.232	4.2226	4.3096
neg_3839	Nor-psi-tropine	metab_12888	HMDB0031667	-	-	299.1973	6.2145	neg	2M+FA-H	C7H13NO	0	31.8	-1.1663419926485101	501-33-7	0.00924722949419	6.0937	5.9336	6.0607	5.8779	5.9897	5.9759	5.4987	5.392	5.513	5.4237	5.5714	5.5506	5.6533	5.5468	5.6855	5.6562	5.6983	5.5241	6.5052	6.4952	6.9966	6.9262	6.4393	6.4384	6.064	6.0712	6.0645
neg_3851	3a,7b,12a-Trihydroxyoxocholanyl-Glycine	metab_12901	HMDB0000331;LMST05030007	-	-	464.3013	6.2067	neg	M-H	C26H43NO6	0	41.9	-0.9413041998866032	68753-51-5	0.00246807465716	6.6154	6.5324	6.5403	6.4383	6.3321	6.4692	5.8903	5.8214	6.0117	5.9504	5.8918	5.8285	6.2179	6.2612	6.4726	6.486	6.1344	6.2165	6.2648	6.2385	6.3498	6.2693	6.2596	6.3036	6.1953	6.1973	6.1956
neg_3864	4-Chlorobenzoic acid	metab_12915	HMDB0246393	-	C02370	192.945	6.2067	neg	M+K-2H	C7H5ClO2	0	41	-9.088255464913573	74-11-3	0.00545111614427	5.6857	5.6176	5.6427	5.5582	5.5914	5.7246	6.6397	6.6176	6.6336	6.6359	6.6672	6.6531	6.8529	6.8525	6.9993	7.0641	6.7689	6.8013	6.8515	6.8174	6.8311	6.7943	6.8372	6.829	6.6737	6.6698	6.6695
neg_3868	Gallic Acid	metab_12919	HMDB0005807;MJDBOTE0000353	-	C01424	169.0136	6.2067	neg	M-H	C7H6O5	89.5	0	-4.06495224967943	149-91-7	0.001581376744	5.4021	5.3825	5.4744	5.4668	5.5555	5.4359	4.9224	5.0023	4.9226	5.0103	4.8946	5.0279	5.0932	4.9981	5.5725	5.6802	5.1114	5.0594	4.9098	4.9371	4.8782	5.0458	5.0281	5.0312	5.1141	5.1155	5.1147
neg_388	3-Phenyllactic Acid	metab_12931	HMDB0000779;MJDBOTE0000652	-	C01479	147.0443	5.3771	neg	2M-H, M-H2O-H	C9H10O3	75.7	0	-4.5669570631887195	828-01-3	0.0118193385937	5.8614	5.8609	5.8352	5.7405	5.6295	5.8251	6.2966	6.3017	6.4246	6.4146	6.7801	6.7649	4.1862	4.0848	4.5613	4.4106	6.1799	6.1629	6.3033	6.3018	6.0817	6.0442	6.1032	6.0894	6.3351	6.3311	6.3249
neg_3889	Icaridin	metab_12941	HMDB0253340	-	-	228.1601	6.1912	neg	M-H	C12H23NO3	0	36.7	-1.61127872562474	-	0.0169719333535	5.4851	5.4433	5.4224	5.2987	5.2202	5.3331	6.0841	6.0776	6.0251	5.986	6.3848	6.3584	4.3156	4.3401	4.4504	4.5619	5.7069	5.7836	5.601	5.6008	6.28	6.1933	5.726	5.6923	5.8468	5.8429	5.8325
neg_3890	3,5-dichlorosalicylic acid	metab_12943	-	-	-	204.946	6.1912	neg	M-H	C7H4Cl2O3	81.6	0	-2.44400169752735	-	0.0240818112558	3.8644	3.3566	4.2609	4.0611	4.1991	4.2778	5.2476	5.2086	5.3201	5.2802	5.3319	5.3581	5.0985	5.1166	5.2959	5.4347	5.0662	5.0776	5.102	5.0916	5.2233	5.1621	5.1348	5.0799	5.0613	5.0517	5.0404
neg_3893	Erythromycin	metab_12946	HMDB0251932;HMDB0014344;LMPK04000006;PW_C008745;MJDBOTE0001401	-	C01912	754.4356	6.1834	neg	M+Na-2H	C37H67NO13	0	71.8	-0.44536703892907104	114-07-8	0.177042320471	5.8554	6.2054	5.8356	5.8934	5.7642	6.1099	4.6013	4.6193	4.6185	4.6138	4.6404	4.6533	4.637	4.726	4.8734	4.9958	4.5606	4.5426	4.7989	4.8352	4.921	4.6999	4.908	4.9034	4.9255	4.9203	4.7814
neg_39	Saikosaponin A	metab_12952	HMDB0242746;HMDB0257448	-	C08975	801.434	4.4392	neg	M-H, M+K-2H, M+Na-2H	C42H68O13	0	67.2	-8.47695790441373	20736-09-8	0.0255048365055	5.8784	4.4827	5.8681	5.2578	5.5887	5.145	6.1292	6.162	6.051	6.0557	6.1874	6.1318	5.6189	5.3888	4.7551	4.8775	5.6382	5.6548	6.0452	5.941	6.2696	6.3107	4.7898	4.7852	5.9158	5.8949	5.8993
neg_3905	Talatisamine	metab_12959	HMDB0258689	-	-	442.2556	6.1755	neg	M+Na-2H	C24H39NO5	0	46.5	-4.384638434102	-	0.0138919145609	1.0475	4.1275	3.8406	3.4125	2.1957	4.1772	5.1594	5.0912	5.4259	5.4479	5.1434	5.0087	6.4729	6.5007	4.1151	4.497	5.8334	5.9072	6.3136	6.2806	5.3064	5.1126	5.9557	6.0075	5.6501	5.659	5.6617
neg_3907	3-Methyl-5-pentyl-2-furantridecanoic acid	metab_12960	HMDB0061648	-	-	385.2706	6.1755	neg	M+Na-2H	C23H40O3	0	34.1	-5.05277598998423	57818-42-5	0.116018957315	4.0565	4.0081	4.0108	3.9865	3.9894	3.9744	4.0085	4.0265	4.0257	4.021	4.0476	4.0604	4.0442	4.0347	4.2805	4.4029	3.9678	3.9497	4.8401	4.8095	5.4617	5.2965	4.3438	4.4501	4.1267	4.2199	4.1463
neg_3912	PE(14:1(9Z)/20:5(5Z,8Z,11Z,14Z,17Z))	metab_12966	LMGP02010445;PW_C004921;HMDB0008873	-	C00350	706.4518	6.1677	neg	M-H	C39H66NO8P	0	54.3	9.10731341973449	-	0.0730312720285	6.0347	6.3138	6.0464	6.0553	6.0359	6.2341	4.2841	4.3021	4.3013	4.2966	4.3232	4.3361	5.5259	5.3108	4.5562	4.6786	4.2435	4.2254	4.4818	4.518	5.606	5.5153	4.5909	4.5863	4.4593	4.4083	4.4029
neg_3922	9,10,13-TriHOME	metab_12977	HMDB0004710	-	C14835	329.2332	6.1599	neg	M-H	C18H34O5	0	71.7	-0.48071181839324295	29907-57-1	0.00457485773083	6.6161	6.4202	6.5213	6.3849	6.3224	6.4058	6.0906	6.1003	6.1516	6.0853	6.1924	6.1421	6.1411	6.1925	6.0414	6.1456	6.2003	6.2099	6.136	6.1233	6.0439	6.0202	5.8692	5.9059	5.9881	5.9918	5.9886
neg_3924	Cuscohygrine	metab_12979	HMDB0030290	-	C06521	269.187	6.1599	neg	M+FA-H	C13H24N2O	0	43.3	-0.47049870136601596	454-14-8	0.00514161804718	4.07	3.8629	4.1588	3.8412	4.1498	3.9123	5.9862	5.7488	6.094	6.0493	5.4062	5.5957	4.4547	4.2584	4.1353	4.2577	5.2406	4.8311	6.4008	6.6639	4.758	5.0008	6.2193	6.2891	5.7248	5.7231	5.7275
neg_3926	4-Chlorobenzoate	metab_12980	HMDB0246393	-	C02370	154.9897	6.1599	neg	M-H	C7H5ClO2	77.9	0	-5.03180397004921	74-11-3	0.013757316321	4.2907	3.9968	3.8831	3.9261	4.1879	4.3041	4.3164	4.3988	4.1947	4.2077	4.4882	4.4288	5.1438	5.1075	5.2593	5.3844	5.0233	5.0833	4.9101	4.8238	5.1011	5.0274	5.0141	5.023	4.6208	4.6194	4.6098
neg_3928	3-Epipapyriferic acid	metab_12982	HMDB0040498	-	-	625.3717	6.1521	neg	M+Na-2H	C35H56O8	0	77.2	-0.765310416194361	151890-02-7	0.0142366881709	5.3441	6.256	5.333	5.9507	5.2609	6.1605	4.2099	3.9255	4.5728	4.6193	3.9466	3.9595	6.1636	5.9583	4.1795	4.3019	5.2584	4.6712	4.1051	4.9429	4.3594	4.0061	5.2654	4.9098	4.0257	4.0366	4.0262
neg_3937	Hept-5-enoylcarnitine	metab_12991	HMDB0241683	-	-	316.1759	6.1443	neg	M+FA-H	C14H25NO4	0	37.7	-2.38292242576984	-	0.027722502737	4.6948	4.5847	4.7791	4.4515	4.8165	4.587	5.0143	4.8809	5.2711	5.2064	5.0139	5.4378	4.3742	3.859	4.5146	4.5353	4.6829	4.4583	6.1008	6.0663	5.7025	5.6644	5.427	5.0592	5.3259	5.322	5.3032
neg_3941	Valproylglycine	metab_12996	HMDB0013116	-	-	200.1287	6.1443	neg	M-H	C10H19NO3	0	30.1	-2.81467584584408	88321-07-7	0.0193709298738	4.5498	4.3179	4.223	4.2187	3.9539	4.1058	5.2125	5.1812	5.2127	5.1684	5.2769	5.2239	3.3599	3.3505	3.8122	3.7186	3.6578	3.7476	4.5794	4.495	5.1741	5.1062	4.9693	4.9636	4.9081	4.9042	4.8919
neg_3948	Thymol Sulfate	metab_13001	HMDB0062720	-	-	229.0536	6.1364	neg	M-H	C10H14O4S	0	53.8	-1.5460685610449298	-	0.00698375186455	6.8827	6.6609	6.8013	6.5972	6.5633	6.6386	6.1125	6.1034	6.1382	6.1004	6.1442	6.1301	4.0544	4.0456	4.1738	4.5412	3.9157	3.7242	3.5942	3.6305	3.9409	3.4952	3.7033	3.7556	6.1301	6.1315	6.1359
neg_3960	Cholylmethionine	metab_13014	HMDB0242382	-	-	538.3243	6.1208	neg	M-H	C29H49NO6S	0	74.2	6.46284387520038	-	0.0613474092066	3.8667	3.8183	3.8209	3.7966	3.7995	3.7846	5.5772	5.6148	5.5696	5.5033	5.4912	5.5567	4.0169	3.8449	4.0906	4.213	4.8068	4.6005	4.0162	4.0525	3.9484	3.9172	4.1253	4.1207	4.7599	4.7534	4.71
neg_3964	Palustrine	metab_13018	HMDB0256095	-	C10608	354.2394	6.1208	neg	M+FA-H	C17H31N3O2	0	52.4	-1.38786605139844	22324-44-3	0.0175297570708	5.1927	5.6887	5.1328	5.4729	4.955	5.566	4.2836	3.9042	4.5672	4.8245	4.4736	5.0791	4.7613	4.9343	6.1994	6.2034	5.5552	5.2697	5.2584	5.5522	5.6214	4.9138	5.8057	5.4497	5.0941	5.0925	5.1064
neg_3974	Perindoprilat glucuronide	metab_13027	PW_C040678;HMDB0060863	-	-	515.2255	6.113	neg	M-H	C23H36N2O11	0	67.6	1.62993787559742	-	0.133709501889	4.9095	5.68	5.0462	5.5312	4.8805	5.7146	4.1431	4.161	4.1602	4.1555	4.1822	4.195	4.8129	4.7393	4.4151	4.5375	4.8874	4.5372	4.723	5.1271	5.9825	5.3845	4.4498	4.4452	4.2613	4.3598	4.2639
neg_3975	BIDISOMIDE	metab_13028	HMDB0249194	-	-	452.2302	6.113	neg	M+FA-H	C22H34ClN3O2	0	47.8	-4.746964331775692	-	0.101265779475	5.1295	5.9185	5.2187	5.7139	5.1546	5.9546	5.0853	4.9614	5.1545	4.9321	4.9017	4.7911	5.0927	4.9873	3.8435	3.9659	4.9463	4.5848	5.2782	5.6558	6.42	5.7646	3.8844	3.8735	4.8055	4.7961	4.8746
neg_3977	Resiquimod	metab_13030	HMDB0257161	-	-	335.1458	6.113	neg	M+Na-2H	C17H22N4O2	0	58	-9.84814162920066	-	0.0470466212618	3.595	3.5467	3.5493	3.525	3.5279	3.5129	3.547	3.565	3.5642	3.5595	3.5861	3.5989	3.5827	3.5732	3.819	3.9414	3.5063	3.4883	5.2082	5.0268	6.0327	6.066	5.1538	5.1642	5.0994	5.1326	5.1374
neg_3978	Tryptophyl-Isoleucine	metab_13031	HMDB0029086	-	-	316.1666	6.113	neg	M-H	C17H23N3O3	0	62.1	-0.29974842502307003	-	0.0100097151659	4.4957	5.015	4.45	4.5776	4.4286	4.7196	5.7697	5.7215	6.0611	6.1989	5.9479	6.2784	4.6947	4.4739	4.7197	4.8421	5.3233	4.9487	5.9837	6.2574	6.0141	5.4259	6.2307	5.9832	5.9252	5.9293	5.9339
neg_3980	Isoambrettolide	metab_13034	HMDB0032340	-	-	289.1557	6.113	neg	M+K-2H	C16H28O2	0	48.8	-7.16111765911234	28645-51-4	0.0277802902289	0.4582	0.4273	0.429	3.7033	0.4156	0.4065	5.1723	5.1213	5.4919	5.6377	5.3431	5.6989	3.6492	3.454	0.6166	0.7124	4.5844	4.2351	5.4878	5.8315	5.3557	4.5417	5.7406	5.575	5.321	5.3175	5.3398
neg_3984	Benzocaine	metab_13038	HMDB0004992;PW_C002349	-	C07527	164.071	6.113	neg	M-H	C9H11NO2	0	71.1	-4.290374649621939	94-09-7	0.0277802285566	4.164	3.3175	3.7129	3.6858	3.7405	3.4945	3.9942	3.6017	3.6288	3.2355	3.9965	3.7113	4.4925	4.5178	4.1678	4.0793	5.0453	5.1906	4.8498	4.8084	4.6026	4.4681	5.0704	5.1389	4.5573	4.5519	4.5748
neg_3985	Stercobilinogen	metab_13039	HMDB0004157	-	C05789	633.3101	6.1051	neg	M+K-2H	C33H48N4O6	0	97.9	6.94607263616053	17095-63-5	0.121141934895	2.0526	2.0046	2.0073	1.9832	1.9861	1.9712	2.005	2.0228	2.022	2.0173	4.2601	4.0703	5.4146	5.4701	2.275	2.3969	3.6926	4.1177	4.8296	3.8824	2.1337	2.1027	4.283	4.238	4.0049	4.0928	4.0039
neg_3989	Nifekalant	metab_13043	HMDB0255595	-	-	440.1671	6.1051	neg	M+Cl	C19H27N5O5	0	55.2	-8.706103640290161	-	0.0259123983257	3.6712	3.6228	3.6255	3.6012	3.6041	3.5891	5.2541	5.3169	5.3848	5.3267	5.4062	5.316	3.6589	3.6494	3.8952	4.0176	4.1863	4.4146	3.8208	3.857	3.753	3.7218	3.9299	4.0577	4.7115	4.6903	4.6948
neg_3990	3-Hydroxydodeca-5,7-dienoylcarnitine	metab_13045	HMDB0241247	-	-	376.2093	6.1051	neg	M+Na-2H	C19H33NO5	0	62.6	-3.5640519515040805	-	0.00921527847665	2.7621	2.7138	2.7165	2.6922	2.6951	2.6802	4.347	4.0389	4.2037	2.74	4.3162	3.9985	2.7498	2.7403	2.9858	3.1081	2.6736	2.6555	5.0334	4.7837	6.2304	6.2554	5.1082	5.1794	5.1643	5.1715	5.1648
neg_3992	MG(0:0/14:1(9Z)/0:0)	metab_13047	HMDB0011531	-	-	345.2281	6.1051	neg	M+FA-H	C17H32O4	0	57.8	-0.571571363825577	-	0.0212262389817	4.983	4.8294	4.9261	4.7524	4.6639	4.7547	4.6428	4.6639	4.6133	4.6915	4.8063	4.7448	5.4974	5.5316	4.6246	4.1949	5.0084	5.1533	5.2161	5.1418	4.402	4.1978	4.2785	4.4004	4.7134	4.7267	4.7312
neg_3998	CR 2249	metab_13051	-	-	-	255.1712	6.1051	neg	M-H	C13H24N2O3	54.9	0	-0.8178273954936829	-	0.00875518254656	5.215	5.2663	5.06	5.1555	5.1085	5.1489	5.8142	5.7311	5.9322	6.0371	5.8027	6.0485	5.6652	5.7382	5.2567	5.2887	5.7837	5.6697	6.4752	6.7391	6.1868	5.7634	6.7037	6.5009	6.0745	6.0777	6.0821
neg_40	Phenylalanylproline	metab_13054	HMDB0011177	-	-	261.1243	4.5092	neg	2M-H, 2M+FA-H, M-H	C14H18N2O3	0	30.8	-0.471129214628419	7669-65-0	0.00209012157409	5.8374	5.8906	5.8103	5.7157	5.75	5.9798	6.98	6.963	6.9492	6.9363	7.1395	7.1433	6.8953	6.8759	4.8213	4.721	5.8074	5.8215	8.2189	8.1944	7.6384	7.6049	8.3752	8.3771	7.6795	7.6812	7.68
neg_4000	Gamabufotalin	metab_13056	HMDB0252604;LMST01130026	-	C16962	803.4785	6.0973	neg	2M-H	C24H34O5	0	37.4	5.67907471347553	465-11-2	0.0329962371467	6.7789	6.2499	6.4759	6.1915	6.1515	6.2696	3.4376	3.4555	3.4547	3.45	3.4767	3.4895	3.4732	3.7675	3.7095	3.8319	3.4266	3.7163	4.7708	5.4798	5.855	5.6183	4.2177	4.6835	4.5326	4.5078	4.5331
neg_4002	BATRACHOTOXIN	metab_13058	HMDB0248882	-	C13750	573.27	6.0973	neg	M+Cl	C31H42N2O6	0	65.9	-6.79027441435937	23509-16-2	0.0494854532161	6.1429	6.0518	6.0356	5.9852	5.9227	6.0017	4.3101	4.719	3.9346	3.8124	4.0186	4.0311	4.7641	4.5353	4.0719	4.1943	3.8213	4.3771	3.9975	4.0337	5.214	5.0896	4.1066	4.102	4.8094	4.7718	4.8099
neg_401	N-Lactoylphenylalanine	metab_13066	HMDB0062175	-	-	236.0925	5.628	neg	M-H, 2M-H	C12H15NO4	0	62.8	-1.45055875181447	183241-73-8	0.014137374006	5.2857	5.1556	5.2767	5.1939	5.168	5.2086	6.2682	6.2833	6.2864	6.2684	6.5586	6.5285	3.526	3.5166	4.1435	4.3125	4.6475	4.5372	6.007	5.994	5.5392	5.5327	6.5529	6.5607	6.1921	6.1882	6.1801
neg_4015	N-desmethylclarithromycin	metab_13072	HMDB0061020	-	-	768.4302	6.0895	neg	M+Cl	C37H67NO13	0	48.9	-0.592417910554859	-	0.0201698035756	7.6285	7.93	7.5996	7.7478	7.598	7.833	3.7541	3.7721	3.7712	3.7666	3.7932	3.806	6.8304	6.7281	5.3268	5.4453	6.5931	6.2127	3.9517	3.9879	4.106	3.8527	4.0608	4.0562	6.8419	6.8253	6.8388
neg_4017	Agavoside A	metab_13074	HMDB0034391;LMST01080006	-	C08885	591.3508	6.0895	neg	M-H	C33H52O9	0	70.4	-5.08287689078024	56857-65-9	0.0434759155953	4.6392	3.8983	4.3877	3.8767	4.0732	4.4458	5.8367	5.6554	5.8138	5.815	5.0222	5.3112	4.4678	3.9635	4.1707	4.2931	4.1124	3.8934	4.0963	4.1325	4.0285	3.9973	4.7867	4.6189	5.0824	5.0786	5.1126
neg_402	Leucomycin	metab_13076	HMDB0254035	-	C14064	746.3945	5.6201	neg	M+Na-2H, M+FA-H	C35H59NO13	0	90.8	-3.4074208118518903	1392-21-8	0.026490892307	5.8208	5.5901	5.6843	5.5474	5.5612	5.7264	6.7998	6.788	6.8028	6.7917	6.6743	6.6133	5.9358	5.9785	5.4973	5.3702	5.2316	5.0752	5.7557	5.7356	5.9688	5.9117	5.6146	5.6381	6.3189	6.3387	6.319
neg_4028	Mycolactone	metab_13085	HMDB0254969	-	C12151	779.4466	6.0817	neg	M+K-2H	C44H70O9	0	59.1	-5.40774953225744	-	0.0824930087197	6.3406	7.0701	6.3655	6.83	6.2244	6.8924	4.6865	4.7045	4.7036	4.699	4.7256	4.7384	5.7397	5.6324	4.9585	5.0809	5.2126	4.7183	4.8841	4.9204	4.8163	4.7851	4.9932	4.9886	4.8633	4.8008	4.8656
neg_4030	Chenodeoxycholylcysteine	metab_13088	HMDB0242393	-	-	476.2875	6.0817	neg	M-H2O-H	C27H45NO5S	0	52.1	6.9862637575337825	-	0.00901900388301	5.187	6.0871	5.2326	5.7858	4.9387	5.8981	5.6919	5.7092	5.7536	5.9465	6.1904	6.5775	5.1841	5.072	4.6738	4.7962	6.35	6.0287	5.5807	6.052	6.0264	5.1527	5.1299	4.7039	6.0222	6.0256	6.03
neg_4035	PS(22:5(7Z,10Z,13Z,16Z,19Z)/5-iso PGF2VI)	metab_13093	HMDB0283440	-	-	914.4523	6.0738	neg	M+Cl	C46H74NO13P	0	69.4	-7.85563925076444	-	0.0123157327938	6.7688	6.9389	6.7418	6.6956	6.6785	6.904	3.6647	3.6827	3.6819	3.6772	3.7038	3.7167	5.9186	5.6678	3.9367	4.0591	5.6175	5.3041	3.8623	4.5251	5.1802	3.7633	3.9714	3.9668	5.5087	5.5048	5.4981
neg_4040	Alpha-dihydrotetrabenazine	metab_13098	HMDB0061098	-	-	340.1873	6.0738	neg	M+Na-2H	C19H29NO3	0	52.9	-6.47682042950171	-	0.126669680117	1.9322	1.8844	1.887	1.8631	1.8659	1.8512	3.2984	1.9025	1.9017	1.8971	1.9234	1.9361	1.92	1.9107	2.1542	2.2758	1.8447	3.64	4.6271	4.9289	2.4003	1.9823	5.1686	5.241	3.892	3.7989	3.8007
neg_4044	DG(8:0/LTE4/0:0)	metab_13102	HMDB0297131	-	-	684.3737	6.066	neg	M+FA-H	C34H57NO8S	0	55.2	-7.7588050083015	-	0.0321711187932	6.1726	6.3843	6.1387	6.1651	6.1043	6.2842	5.1738	4.8647	5.5429	5.5385	4.6848	4.9924	5.8322	5.7406	4.9178	5.0402	5.6337	5.5862	5.2136	5.415	6.1247	6.0644	5.4557	5.2761	5.5643	5.5402	5.565
neg_405	Ixabepilone	metab_13108	HMDB0015593	-	-	551.2833	5.6045	neg	M-H, M+FA-H	C27H42N2O5S	0	33.8	7.25657443927542	219989-84-1	0.00585526101576	4.0134	3.965	3.9677	3.9433	3.9462	3.9313	6.3625	6.3238	6.24	6.2139	6.3233	6.3217	4.001	4.0546	4.2374	4.3598	5.2338	4.4849	5.1398	5.6043	5.3549	5.3464	5.1947	5.2022	5.9667	5.9708	5.9662
neg_4050	Cinnamamide	metab_13109	HMDB0250263	-	-	353.1505	6.066	neg	2M+Hac-H	C9H9NO	0	32	-0.758640106894519	-	0.0175406566117	2.7645	2.7161	2.7188	2.6945	2.6974	2.6825	4.1462	4.2777	4.1331	4.0864	4.1055	3.8517	2.7521	2.7427	2.9882	3.1105	4.7861	5.0079	4.8002	4.9392	4.9724	4.7908	5.8593	5.877	4.8264	4.8225	4.8371
neg_4051	2-[4-[4-(4-Carbamimidoylphenyl)piperazin-1-yl]piperidin-1-yl]acetic acid	metab_13110	HMDB0252929	-	-	344.2076	6.066	neg	M-H	C18H27N5O2	0	61.5	-4.49463109376986	-	0.134099337018	3.2571	2.8403	2.843	2.8187	3.4589	2.8067	2.8407	2.8586	2.8578	2.8532	2.8798	2.8926	2.8763	3.2957	3.1125	3.2348	2.8001	2.782	5.9016	5.852	4.489	4.5904	3.7451	3.1425	4.552	4.5468	4.4441
neg_4053	Prenalterol	metab_13111	HMDB0256762;HMDB0243809	-	C07533	270.1347	6.066	neg	M+FA-H	C12H19NO3	0	34.5	-0.135146737507703	57526-81-5	0.00530346192652	3.0587	3.0104	3.013	2.9887	2.9916	2.9767	3.0107	3.0287	3.0279	3.0232	3.0498	3.0626	3.0463	3.0369	3.2826	3.4049	2.9701	3.1817	5.1564	5.119	5.853	5.8859	5.7009	5.7104	4.9132	4.9119	4.9164
neg_4056	(-)-3-Cyanomethyl-3-hydroxy-1H-indol-2(3H)-one	metab_13114	HMDB0038633	-	-	169.04	6.066	neg	M-H2O-H	C10H8N2O2	0	41.4	-3.807553656331181	137761-24-1	0.134469911255	3.8045	3.8643	3.9171	3.6157	2.919	4.1869	2.9381	2.956	2.9552	2.9506	2.9772	2.99	4.383	4.5102	3.2099	4.4528	4.6184	4.1036	3.9598	4.235	4.1491	3.8508	4.7242	4.7232	3.0562	3.0523	3.1519
neg_4059	LysoPA(0:0/18:1(9Z))	metab_13117	HMDB0007851	-	-	457.2302	6.0582	neg	M+Na-2H	C21H41O7P	0	34.3	-7.98208223657264	-	0.0405925100951	3.5206	3.4722	3.4749	3.4505	3.4535	3.4385	3.4726	3.4905	3.4897	3.485	3.5117	3.5245	5.5455	5.673	3.787	3.8669	5.9027	6.0058	5.7435	5.7436	4.9917	5.1032	4.1919	3.7746	5.1046	5.1331	5.1375
neg_4061	Neobyakangelicol	metab_13120	HMDB0302539	-	C17126	297.0764	6.0582	neg	M-H2O-H	C17H16O6	0	31.8	-1.40897281355854	-	0.00808773971737	4.1352	3.8173	3.5167	4.0642	4.0124	3.4944	4.4816	4.5821	4.5925	4.6857	4.8272	4.7752	4.4104	3.9588	4.4601	4.5033	3.8844	3.4556	6.1356	6.0997	6.1915	6.2116	5.4235	5.433	5.2202	5.2138	5.2194
neg_4066	N-Succinyl-Leu-Leu-Val-Tyr-7-Amido-4-Methylcoumarin, >=90% (HPLC)	metab_13125	HMDB0258535	-	-	744.3573	6.0503	neg	M-H2O-H	C40H53N5O10	0	70.5	-5.3180407120952005	-	0.0428490335313	2.9464	4.5446	2.9007	4.0074	2.8793	4.211	2.8984	2.9163	2.9155	2.9108	2.9374	2.9503	4.4698	4.2339	3.1702	3.2925	6.4239	6.5761	4.2606	4.8068	3.0281	2.9969	4.1174	4.0168	5.2583	5.2766	5.2955
neg_4068	Nelfinavir	metab_13126	HMDB0014365	-	C07257	612.3161	6.0503	neg	M+FA-H	C32H45N3O4S	0	48.1	8.49294634281663	159989-64-7	0.0476947773707	5.2864	5.1699	5.0472	4.9696	5.0814	5.1668	5.0249	4.2448	3.9644	3.8947	3.8757	3.5293	6.5644	6.508	3.7494	3.8718	6.2891	6.0317	3.9215	4.4548	5.2976	3.9975	4.8057	3.7795	5.4833	5.4555	5.4964
neg_4072	3-Hydroxydodeca-6,9-dienoylcarnitine	metab_13131	HMDB0241246	-	-	400.2338	6.0503	neg	M+FA-H	C19H33NO5	0	52.7	-0.6834695625113161	-	0.0235286584174	5.9158	5.717	5.801	5.7611	5.6783	5.7272	3.8398	2.9436	3.2846	2.9381	2.9647	2.9775	5.27	5.3962	6.1153	6.1146	5.3242	5.5191	5.5458	5.5497	5.7198	5.7667	5.5219	5.4583	5.2091	5.2238	5.2289
neg_4074	Heliotron	metab_13133	HMDB0253072	-	-	358.1871	6.0503	neg	M+FA-H	C16H27NO5	0	67.4	0.0046944135282127285	-	0.0041814235657	3.2927	3.2443	3.247	3.2227	3.2256	3.2106	3.9876	3.495	3.5936	3.543	3.7481	3.4717	3.2803	3.2709	3.5166	3.639	3.6	3.3687	6.5544	6.5383	4.9457	5.0309	4.8953	4.9202	5.3864	5.3898	5.3869
neg_4075	Norethynodrel	metab_13134	HMDB0255736	-	C14249	319.1662	6.0503	neg	M+Na-2H	C20H26O2	0	31.7	-5.85515499336627	68-23-5	0.00361611041349	4.7057	4.6642	4.5816	4.4708	4.4576	4.7382	5.6302	5.6376	5.6901	5.7174	5.5986	5.6868	3.4035	3.9674	3.6398	3.7622	5.6379	5.5252	5.6285	5.7949	5.4888	5.2996	6.5345	6.5318	5.7792	5.7821	5.7797
neg_4078	Modithromycin	metab_13137	HMDB0254824	-	-	861.434	6.0425	neg	M+Na-2H	C43H64N6O11	0	65.3	-4.75137438660129	-	0.015348993474	5.7509	6.0178	5.7639	5.8587	5.7741	5.9636	5.6223	5.6163	5.5218	5.2095	5.4526	5.4275	6.6965	6.544	5.4691	5.5915	6.0778	5.6414	6.2493	6.3301	6.8821	6.748	5.7239	5.6557	5.8909	5.8874	5.8779
neg_4086	PGP(i-16:0/PGJ2)	metab_13146	HMDB0275232	-	-	901.4178	6.0347	neg	M+Na-2H	C42H74O15P2	0	92	-8.13819245010026	-	0.014211854919	2.5396	2.4913	2.494	2.4698	2.4727	2.4577	2.4917	2.5096	2.5088	2.5041	2.5307	2.5435	5.7534	5.8796	2.7631	2.8853	2.4512	2.4331	5.4677	5.2751	5.6316	5.1385	4.198	4.2633	4.4705	4.4666	4.4787
neg_4089	PC(2:0/18:1(12Z)-2OH(9,10))	metab_13149	HMDB0288856	-	-	616.3213	6.0347	neg	M+Na-2H	C28H54NO10P	0	34.4	-3.27251010736475	-	0.027581718641	4.8107	4.7456	1.2977	1.2747	3.9115	4.665	5.4861	5.3625	5.592	5.5266	5.4022	5.2883	3.9814	3.919	1.5572	1.6767	4.9175	4.1508	1.485	1.5202	4.1471	1.3897	5.4238	5.085	4.8555	4.833	4.8374
neg_4090	Fluocortin	metab_13151	HMDB0252349	-	C21553	411.156	6.0347	neg	M+Na-2H	C22H27FO5	0	60.3	-7.38990783375758	33124-50-4	0.0579409161061	3.5125	3.4641	3.4667	3.4424	3.4453	3.4304	3.4644	3.4824	3.4816	3.4769	3.5035	3.5164	3.5001	3.4906	3.7364	3.8588	5.0824	5.2398	4.3266	4.2571	3.5942	3.563	5.8138	5.8232	4.6007	4.5563	4.6006
neg_4094	Cyclo(Leu-Phe)	metab_13155	HMDB0094673	-	C20519	305.1506	6.0347	neg	M+FA-H	C15H20N2O2	0	50.1	-0.248049012007352	-	0.00637808322238	5.1626	5.222	5.0628	5.1369	5.1227	5.2311	5.5846	5.4971	5.5386	5.6401	5.4287	5.6679	4.5818	4.517	4.4766	4.4737	5.0971	4.9393	5.7898	6.1358	5.8262	5.6971	6.3534	6.2654	5.6571	5.6595	5.6626
neg_4095	PYROVALERONE	metab_13156	HMDB0256994	-	-	266.151	6.0347	neg	M+Na-2H	C16H23NO	0	34.5	-6.734184012851403	-	0.0021425408766	3.6515	4.7743	4.0825	4.6472	4.1613	4.8973	3.6035	3.6215	3.6207	3.616	3.6426	3.6554	6.015	5.9016	3.8755	3.9979	5.1823	4.8407	5.0304	5.4966	4.993	4.2045	6.1368	5.7843	5.315	5.3168	5.3155
neg_4097	Galactocerebroside	metab_13158	HMDB0012320;HMDB0012321;HMDB0010714;HMDB0249909;HMDB0010713;HMDB0010709;HMDB0010711;HMDB0010708;HMDB0010710;HMDB0010712	-	C02686	550.3249	6.0268	neg	M+FA-H	C25H47NO9	0	37.4	3.22979298277323	148347-41-5;111956-48-0	0.0172775366575	4.0639	5.1948	4.254	4.8447	4.5295	5.2964	5.1875	5.0233	5.216	5.1823	5.1599	5.5279	5.9349	5.8011	4.2879	4.4103	3.9752	3.9571	4.6181	5.2767	4.921	4.3981	5.4693	5.3142	5.3854	5.3815	5.396
neg_41	Riboflavin (Vitamin B2)	metab_13161	-	-	-	421.1364	4.4704	neg	M-H, M+FA-H, M+Cl	C17H20N4O6	82.1	0	-0.115532434896786	-	0.0278219416571	6.8722	6.5612	6.7865	6.6188	6.6159	6.5178	5.4604	5.3918	5.421	5.2359	5.2493	5.2559	6.2164	6.0828	6.6715	7.0097	5.3517	5.4599	5.3975	5.527	6.1661	6.2049	4.803	4.1741	5.7565	5.7526	5.7751
neg_4101	Formacidine	metab_13164	HMDB0252438	-	-	879.4635	6.019	neg	M+K-2H	C43H74N2O14	0	30.4	1.0234121207021099	-	0.0698386545096	5.28	5.6261	5.3637	5.3935	5.0707	5.5456	5.57	5.5398	5.5003	5.2982	5.3054	5.3506	3.9629	3.9534	4.1992	4.3216	3.8865	3.8685	4.1248	4.1611	4.057	4.0258	4.2339	4.2293	5.0658	5.0623	5.0105
neg_4105	Phe-Pro-Ile	metab_13166	HMDB0304808	-	-	420.2139	6.019	neg	M+FA-H	C20H29N3O4	0	64	-0.29517437913469796	-	0.0100817312283	3.8731	2.3634	2.3661	2.3419	3.8066	2.3299	5.3861	5.2532	5.3653	5.5045	4.8792	5.2242	2.3993	2.3899	4.8886	4.2034	3.2147	2.3053	2.5607	3.8588	2.4931	2.462	4.2278	4.1205	4.8912	4.8825	4.8871
neg_4106	5-Hydroxyprimaquine	metab_13167	HMDB0246810	-	-	320.1614	6.019	neg	M+FA-H	C15H21N3O2	0	39.9	-0.734657352415204	-	0.0552030271942	3.4612	3.4128	3.4154	3.3911	3.394	3.3791	4.674	4.5637	4.6659	4.604	4.474	4.6834	3.4488	3.4394	3.6851	3.8075	3.9634	3.3544	4.8347	5.0961	4.543	4.5887	5.2423	5.3062	4.8047	4.8442	4.8491
neg_4109	PE(DiMe(9,3)/PGF1alpha)	metab_13170	HMDB0285058	-	-	828.4994	6.0112	neg	M-H	C43H76NO12P	0	85.2	-4.64888238803817	-	0.00833840941026	5.4344	5.4916	5.365	5.3718	5.6124	5.4109	4.2695	4.0346	4.3773	4.5825	4.0558	4.0686	5.6497	5.4441	4.2887	4.4111	6.1514	5.7585	5.1392	5.685	5.886	5.9018	4.9806	4.8884	5.3164	5.3126	5.3092
neg_4111	5	metab_13173	HMDB0302501	-	-	577.3354	6.0112	neg	M+K-2H	C34H52O5	0	46.4	9.93499485375246	-	0.000857818885668	6.3497	7.113	6.3916	6.8957	6.3791	6.9852	5.599	5.5739	5.7417	5.9993	5.7585	6.2405	5.0406	4.9656	4.01	4.1324	3.6973	3.6792	3.9356	4.1594	3.8678	3.8366	4.6512	4.1809	5.8706	5.8713	5.8712
neg_4112	Enterocin 900	metab_13174	HMDB0038284	-	-	432.2348	6.0112	neg	M-H2O-H	C31H33NO2	0	41	3.3855139713270996	179530-08-6	0.0291020088554	5.0098	4.8317	4.8762	4.6845	4.711	4.8338	3.4996	3.5176	4.2215	4.1682	3.5387	3.5516	4.2597	4.4137	4.9447	4.7931	4.0073	4.4429	4.8513	5.2377	4.4319	4.6418	6.557	6.6067	4.9766	4.9958	5.0007
neg_4113	2-Aminobenzylstatine	metab_13175	HMDB0245010	-	-	325.1767	6.0112	neg	M+FA-H	C15H24N2O3	0	32.4	-0.5829519443297231	-	0.0597211270352	4.6254	4.8092	4.6437	4.6269	4.9683	4.6335	3.6538	4.0973	3.6309	3.9551	3.7811	3.7311	3.9162	4.1305	4.9981	5.1071	5.3818	5.4791	4.4639	4.6284	4.1904	4.6539	5.5249	5.5188	4.7056	4.7077	4.7508
neg_4115	7-Epizucchini factor A	metab_13177	HMDB0036405	-	-	726.4408	6.0034	neg	M+FA-H	C44H59NO5	0	88.5	4.8436895988365976	308811-92-9	0.00619000496648	7.5437	7.3339	7.4684	7.3817	7.4984	7.4202	6.4096	6.453	6.5507	6.5562	6.3031	6.3322	5.7752	5.7948	4.2263	4.3888	5.1365	4.3802	5.5446	5.5338	6.877	6.9267	6.1575	6.1723	6.4609	6.4657	6.4612
neg_4116	12R-hydroxy-5Z,8Z,12Z-eicosatrienoic acid	metab_13178	HMDB0062290;LMFA03050012	-	-	343.223	6.0034	neg	M+Na-2H	C20H34O3	0	66.9	-7.5625509626421	-	0.0901283304425	5.4511	5.3254	5.5346	5.4313	5.6117	5.37	4.2559	4.345	3.6183	4.0055	4.0968	4.1347	4.4561	4.4278	6.0075	6.1011	3.7777	3.8186	4.9161	4.8729	4.6601	4.7448	4.2309	4.1313	4.3671	4.2987	4.3697
neg_4117	HMDB0127639	metab_13179	-	-	-	964.5152	5.9956	neg	M+Cl	C51H79NO14	0	89.4	-4.56733031069715	-	0.0183360573008	6.9575	6.8188	6.8656	6.7745	6.7546	6.8236	8.0141	8.0498	7.9354	7.9359	8.1635	8.1589	5.0682	4.859	4.8446	4.967	4.7726	4.9458	5.9203	5.8526	4.7024	4.8467	7.2664	7.2553	7.7386	7.7525	7.7389
neg_4121	N-Eicosapentaenoyl Glutamine	metab_13184	HMDB0242069	-	-	451.2547	5.9956	neg	M+Na-2H	C25H38N2O4	0	37.9	-7.287426831917631	-	0.209832333456	4.8438	4.7841	4.8457	4.7243	4.8953	4.5533	3.2815	3.2995	3.2987	3.294	3.3206	3.3334	3.3172	3.9247	4.7841	4.3744	3.2409	4.0577	5.4969	5.509	3.9272	4.48	4.4571	4.1241	4.0573	3.8733	3.9693
neg_4122	Phenylalanyl-prolyl-arginine	metab_13185	HMDB0253027	-	-	439.2082	5.9956	neg	M+Na-2H	C20H30N6O4	0	61.1	1.6905992535345	-	0.0231503064776	3.9714	4.8619	4.2683	4.667	4.8628	5.0636	2.3878	2.4057	2.4049	2.4003	2.4268	2.4396	2.8194	2.414	2.6591	2.7812	2.3473	2.3293	4.8396	4.8313	5.1611	4.8783	6.3938	6.3881	4.3387	4.3569	4.3407
neg_4124	3-Hydroxybenzoic Acid	metab_13187	HMDB0002466	-	C00587	137.0236	5.9956	neg	M-H	C7H6O3	86.6	0	-6.19968942163703	99-06-9	0.0073180101267	5.6777	5.6874	5.6397	5.639	5.6478	5.6067	5.094	5.0952	5.0193	5.0662	5.3362	5.3132	5.1645	5.1594	5.7291	5.9379	5.7128	5.7843	5.0968	5.099	5.206	5.2254	5.3057	5.3084	5.3466	5.3414	5.3471
neg_4128	Bacoside A	metab_13191	HMDB0248842	-	-	803.4315	5.98	neg	M+Cl	C41H68O13	0	57.3	-5.09922118573747	-	0.0125589445757	7.3547	7.1681	7.3002	7.2356	7.3396	7.2253	5.1382	5.1149	5.6296	5.5424	5.2332	5.1277	5.9697	5.9556	6.0772	6.3146	6.2324	5.9999	5.5425	5.4019	6.1654	6.0318	4.7056	4.9475	5.8425	5.8333	5.843
neg_4129	Ganoderic acid W	metab_13192	HMDB0033078	-	-	607.3462	5.98	neg	M+Cl	C34H52O7	0	42.6	9.600272684051117	86377-49-3	0.00573436807228	3.9347	4.1032	3.889	3.8647	3.8676	4.4095	4.8523	4.4476	4.5859	4.6872	4.2913	4.158	4.6813	4.5248	4.5556	4.2811	4.3394	4.4516	6.4395	6.3971	5.5024	5.4271	7.0821	7.08	6.0173	6.0219	6.0179
neg_4131	Ipazine	metab_13195	HMDB0253563	-	C19103	485.2404	5.98	neg	2M-H	C10H18ClN5	0	45.7	-5.05039094174465	1912-25-0	0.0119965175009	3.1401	3.0918	3.0944	3.0701	3.0731	3.0581	5.4695	5.4509	5.2427	5.1986	5.4444	5.4335	3.1278	3.2814	3.364	3.4864	3.4015	3.4376	4.4907	4.529	3.7346	3.6076	5.3639	5.2895	5.0298	5.0277	5.0376
neg_4133	Destruxin E	metab_13197	HMDB0251067	-	-	638.3409	5.9721	neg	M+FA-H	C29H47N5O8	0	97.1	0.363123135983973	-	0.0349561728602	4.9375	5.4112	4.7138	4.8733	4.7187	5.2366	5.5091	5.2821	5.3284	5.3669	4.9592	5.0409	3.183	3.1736	3.4193	3.5416	3.1067	3.0886	3.3449	3.3811	3.2771	3.2459	3.4539	3.4493	4.9239	4.9502	4.9244
neg_4139	PC(DiMe(11,5)/22:6(4Z,7Z,11E,13Z,15E,19Z)-2OH(10S,17))	metab_13203	HMDB0289093	-	-	966.5664	5.9564	neg	M+Cl	C52H86NO11P	0	88.8	3.3344280871067897	-	0.0396512167476	5.564	5.5644	5.401	5.4171	5.4265	5.5126	6.5624	6.627	6.4962	6.3766	6.8083	6.7177	2.7594	2.75	2.9955	3.1178	2.6832	2.6652	4.2963	3.7286	2.8534	2.8223	5.0188	5.0719	5.8749	5.8716	5.9026
neg_4140	PS(22:6(4Z,7Z,10Z,13Z,16Z,19Z)/22:5(4Z,7Z,10Z,13Z,19Z)-O(16,17))	metab_13205	HMDB0283586	-	-	932.4565	5.9564	neg	M+K-2H	C50H74NO11P	0	51.5	8.83727662296559	-	0.00759890131525	6.6365	5.9127	6.6057	6.406	6.4848	6.325	6.0073	5.9965	6.022	5.8886	5.9491	5.8727	5.5836	5.6402	4.0137	4.1361	3.701	3.7963	4.8926	4.787	5.7937	5.6988	4.4949	4.0438	5.6815	5.6859	5.6795
neg_4141	5-Methoxydimethyltryptamine	metab_13206	HMDB0002004	-	C08309	653.4244	5.9564	neg	3M-H	C13H18N2O	0	59.6	9.13037342698599	1019-45-0	0.0328571630318	5.3769	5.1758	5.1245	5.1462	5.082	5.2037	3.7601	3.7327	3.7319	3.7272	3.7539	3.7667	6.2784	6.3032	5.816	5.9292	5.4897	5.5722	3.9124	3.9486	6.3174	6.2989	4.1445	4.0169	5.6105	5.6048	5.6317
neg_4143	L-quinate	metab_13208	HMDB0304404	-	C00296	212.0293	5.9564	neg	M+Na-2H	C7H11O6-	0	38.1	-4.79514759277685	77-95-2	0.0142527822258	5.4638	5.8551	5.4746	5.79	5.7059	5.8161	3.9243	4.1761	3.5133	3.246	4.1513	4.1913	4.8029	4.7008	6.1797	6.2799	4.7265	4.5445	4.6119	4.6336	4.867	4.7391	4.4917	4.468	4.487	4.4914	4.4992
neg_4148	DG(LTE4/0:0/10:0)	metab_13213	HMDB0294476	-	-	704.3625	5.9486	neg	M+K-2H	C36H61NO8S	0	70.6	3.1788881075835604	-	0.00770231994604	6.4267	6.2976	6.4236	6.3429	6.4622	6.3512	6.1701	6.226	6.2352	6.1911	6.1714	6.1488	4.4876	4.7766	4.319	4.4414	4.0181	4.1051	4.7425	4.4823	5.9908	6.0386	4.5784	4.3491	5.7399	5.7339	5.7395
neg_4158	PGP(PGF1alpha/a-25:0)	metab_13224	HMDB0274778	-	-	1027.6309	5.9329	neg	M-H	C51H98O16P2	0	55.5	4.97943437171516	-	0.0256220579966	0.6147	2.9998	2.4699	3.6906	4.6583	4.3387	6.0411	6.0705	6.2938	6.2176	5.7131	5.6513	5.6192	5.6017	0.794	2.8228	0.5493	0.5364	0.7325	0.7622	3.6542	0.6536	0.8233	0.8194	5.455	5.4356	5.4551
neg_4160	PA(20:5(7Z,9Z,11E,13E,17Z)-3OH(5,6,15)/a-25:0)	metab_13227	HMDB0267282	-	-	913.5884	5.9329	neg	M+FA-H	C48H85O11P	0	53.1	8.29912908887196	-	0.00639982383541	6.0353	5.8139	5.9906	5.7603	5.8854	5.8937	7.1156	7.1115	7.3011	7.2445	6.987	6.9886	6.295	6.3156	4.9705	5.0929	4.6577	4.8175	5.1869	5.0419	5.6228	5.653	5.9129	5.9249	6.5819	6.5826	6.587
neg_4161	PC(20:4(5Z,8Z,11Z,14Z)/18:2(9Z,12Z))	metab_13228	LMGP01011909;HMDB0008434;PW_C004482	-	C00157	842.5032	5.9329	neg	M+K-2H	C46H80NO8P	0	50.1	-9.393798442052681	-	0.00920680510959	5.7962	5.7521	5.8843	5.7489	5.7623	5.8076	6.051	6.003	6.2939	6.1416	6.0292	5.9777	6.1404	6.1577	5.1132	5.2356	6.7878	6.8647	5.1235	5.075	5.3919	5.3436	5.8374	5.8197	6.0958	6.0994	6.1038
neg_4172	Methyl 4-[(propionyl)phenylamino]piperidine-4-carboxylate	metab_13240	HMDB0255725	-	-	335.1613	5.925	neg	M+FA-H	C16H22N2O3	0	34.4	0.0212930322758791	-	0.0278260161766	3.4473	3.399	3.4016	3.3773	3.3802	3.3652	3.4637	3.7007	3.4165	3.4118	3.4384	3.4512	3.435	3.4255	3.6713	3.7937	3.3587	3.3406	5.3549	5.335	4.0948	3.6695	5.8788	5.8687	4.652	4.6479	4.6704
neg_4182	CDP-DG(18:2(9Z,12Z)/18:1(9Z))	metab_13248	PW_C063111;HMDB0115968	-	C00269	984.5186	5.9093	neg	M-H2O-H	C48H83N3O15P2	0	82.6	6.435504969881	-	0.00949556523603	5.4693	5.4345	5.437	5.422	5.4694	5.4516	6.771	6.8233	6.6577	6.6276	6.9251	6.9449	4.0832	4.3639	3.8717	3.9941	3.7356	3.541	5.0784	5.1966	4.0454	3.6983	5.2142	4.0519	6.2553	6.2471	6.2515
neg_419	PE(TXB2/20:0)	metab_13256	HMDB0261857	-	-	896.5366	5.8076	neg	M+Na-2H, M+Cl	C45H84NO12P	0	39.4	-6.80791154279879	-	0.0325468772662	4.6595	4.5716	4.5713	4.1457	3.7502	3.7352	5.9742	5.9668	6.1099	6.1396	5.6745	5.6874	5.5984	5.767	5.9323	5.9895	6.0401	6.1997	6.463	6.3991	6.9912	6.9018	7.5449	7.5607	6.533	6.5068	6.5113
neg_4190	Physangulide	metab_13257	HMDB0037381	-	-	567.277	5.9015	neg	M+FA-H	C28H42O9	0	43.4	-7.800596636375801	131749-58-1	0.00141322052941	3.4079	4.4238	3.3622	3.3379	3.3408	4.0877	3.7303	3.7049	3.3771	3.828	3.399	3.4118	4.2199	4.3638	3.6319	3.7543	5.4475	5.5064	6.1784	6.1538	5.1545	5.2217	5.6828	5.6467	4.8972	4.8984	4.8977
neg_4191	N-Arachidonoyl Lysine	metab_13258	HMDB0241999	-	-	453.308	5.9015	neg	M+Na-2H	C26H44N2O3	0	50.9	-4.2027337757932095	-	0.0170119934817	6.0404	5.9459	5.9621	5.9376	6.0652	6.1408	5.917	5.9011	6.0143	6.0004	5.7792	5.7814	6.0372	6.0527	4.033	4.1554	3.8905	3.7022	6.7753	6.7387	6.7474	6.699	6.8737	6.8578	6.1503	6.1605	6.1647
neg_420	Mdo-npa	metab_13268	HMDB0254383	-	-	659.3078	5.8153	neg	2M+FA-H, 2M+Hac-H	C20H21NO2	0	30.9	-7.88039798763633	-	0.0461576926081	3.5934	3.545	3.5476	3.5233	3.5262	3.5113	5.8933	5.8028	5.7585	5.7122	5.6829	5.5216	4.7175	4.8842	3.8173	3.9397	4.6373	4.8186	5.4876	5.4773	5.2131	5.0083	3.852	4.0344	5.1076	5.0732	5.1091
neg_4203	Ipamorelin	metab_13272	HMDB0253561	-	-	746.3555	5.8858	neg	M+Cl	C38H49N9O5	0	80.8	0.665826853163912	-	0.00276381047698	6.8399	6.1315	6.8079	6.5539	6.7646	6.5378	5.8905	5.9371	5.7576	5.7647	5.8937	5.8672	7.0368	7.0599	5.6072	5.6821	4.1464	4.1597	4.5433	4.4522	6.3887	6.4288	6.1042	6.1118	6.2618	6.2641	6.2623
neg_4208	3-ethylphenyl Sulfate	metab_13277	HMDB0062721	-	-	201.0222	5.8858	neg	M-H	C8H10O4S	0	66.9	-2.7257228373265	-	0.00299777545518	6.3093	6.1575	6.2093	6.1059	6.1211	6.1587	5.8555	5.7964	5.8328	5.7646	5.8704	5.8079	3.702	3.6925	6.4031	6.5787	4.2642	4.491	4.6264	4.547	5.8534	5.7439	5.6611	5.6775	5.5614	5.5639	5.5619
neg_4209	PS(20:2(11Z,14Z)/LTE4)	metab_13278	HMDB0282287	-	-	1015.5324	5.8779	neg	M+FA-H	C49H83N2O13PS	0	78.8	-1.2150131038307699	-	0.00693913384239	3.7786	4.2014	3.7329	3.7086	3.7115	3.6965	6.1108	6.0646	6.1536	6.1606	5.9636	5.9258	5.9501	6.0058	4.0026	5.182	5.7444	5.7916	5.1582	5.0917	5.2733	5.455	5.9087	5.805	5.749	5.7448	5.7432
neg_4220	Hoduloside VI	metab_13291	HMDB0040658	-	-	819.4276	5.8701	neg	M+Cl	C41H68O14	0	62.3	-3.4628771301577204	154971-10-5	0.0171093646112	6.0066	5.8131	6.038	5.8956	5.9356	5.9415	6.6159	6.65	6.4637	6.4856	6.9252	6.9291	5.3508	5.3055	4.9563	4.6061	5.2468	5.2884	6.1585	6.114	5.5362	5.514	6.7729	6.7609	6.18	6.193	6.1805
neg_4223	Dioscorine	metab_13294	HMDB0030305	-	C10142	501.2927	5.8701	neg	2M+Hac-H	C13H19NO2	0	52.9	-9.74798562396852	3329-91-7	0.00616145818389	3.9027	3.8543	3.857	3.8326	3.8356	3.8206	5.2376	5.2818	5.4855	5.4285	5.3305	5.2726	3.8903	3.8809	4.1267	4.2491	3.814	3.7959	4.0523	4.0885	3.9845	3.9533	4.1614	4.1568	3.9728	3.9689	3.9741
neg_4224	Carbofuran	metab_13295	HMDB0031770	-	C14291	220.0976	5.8701	neg	M-H	C12H15NO3	0	43	-1.6104053404381	1563-66-2	0.0240207399255	3.7567	4.1643	3.995	3.7664	4.0457	3.8875	2.9765	2.9944	2.9936	2.9889	3.0156	3.0284	3.0121	3.0027	3.4126	3.8934	2.9359	3.2326	4.0191	4.0421	3.438	3.6885	5.2719	5.2326	3.9854	3.9686	3.9879
neg_4230	PE(22:6(4Z,7Z,10Z,13Z,16Z,19Z)/20:5(7Z,9Z,11E,13E,17Z)-3OH(5,6,15))	metab_13302	HMDB0284408	-	-	894.4376	5.8545	neg	M+K-2H	C47H72NO11P	0	30.3	5.43570510575608	-	0.0103493249753	4.8947	4.4365	4.3582	4.6217	4.359	4.6352	5.7961	5.7532	5.7585	5.7372	5.7529	5.7666	6.3487	6.4512	4.1281	4.2505	5.0542	5.0269	4.3174	4.7361	4.3033	4.3021	5.6135	5.3962	5.7333	5.7409	5.733
neg_4234	5-Hydroxylysine	metab_13306	HMDB0245508;HMDB0000450	-	C16741	485.2978	5.8545	neg	3M-H	C6H14N2O3	0	30.1	7.7308812166573215	1190-94-9	0.0152717830897	3.4995	3.4511	3.6564	3.4294	3.4324	3.4174	5.3416	5.2696	5.5599	5.4391	5.4571	5.5029	5.9265	6.007	3.7234	3.8458	3.4108	3.3927	5.0286	5.0277	3.5812	3.55	5.8528	5.794	5.2995	5.2957	5.3086
neg_4237	PG(i-12:0/PGF1alpha)	metab_13309	HMDB0271145	-	-	787.4344	5.8466	neg	M+Na-2H	C38H71O13P	0	37.9	-4.62302712299258	-	0.00491999962247	3.9274	3.879	3.8817	3.8574	3.8603	3.8453	5.6293	5.5746	5.6183	5.5308	5.6708	5.6196	5.1607	5.316	4.1514	4.2738	6.2727	6.3756	6.031	5.9431	4.353	3.978	6.8248	6.8544	5.7674	5.7656	5.7631
neg_4240	Ergobasin	metab_13313	HMDB0251905;HMDB0015383	-	C07543	649.3557	5.8466	neg	2M-H	C19H23N3O2	0	71	7.5891193475906205	60-79-7	0.0653315365395	2.7313	2.683	2.6857	2.6614	2.6643	2.6494	5.4469	5.4192	5.4103	5.3692	5.4041	5.3663	2.719	2.7095	2.955	3.0773	4.5611	4.4875	3.7552	3.5324	2.813	3.4818	4.9579	5	4.4138	4.3993	4.4534
neg_4243	PI(18:0/TXB2)	metab_13316	HMDB0276378	-	-	989.5003	5.8388	neg	M+K-2H	C47H85O17P	0	74.7	-0.7345834784911479	-	0.0297546998793	4.4574	4.0037	4.3981	4.365	4.5532	4.2462	4.0607	4.737	4.2491	4.3065	3.7366	4.2943	5.8044	5.6934	4.5924	4.9856	6.734	6.8721	4.1496	3.712	3.6079	3.5767	4.0508	3.7802	5.8638	5.8396	5.8442
neg_4247	DG(PGJ2/0:0/8:0)	metab_13320	HMDB0297130	-	-	571.3094	5.8388	neg	M+K-2H	C31H50O7	0	86.3	9.713533994238107	-	0.295116060927	4.1401	4.0917	4.0943	4.07	4.0729	4.058	4.9353	4.7674	4.9772	4.9408	4.616	5.3799	4.1277	4.1183	4.3641	4.4865	4.0514	4.0333	4.2897	4.3259	4.2219	4.1907	4.3988	4.3942	4.2102	4.4594	4.4596
neg_425	Protodioscin	metab_13323	HMDB0034062;MJDBOTE0000945	-	C08907	1047.5482	5.8623	neg	M-2H, M-H	C51H84O22	0	73.8	9.62800631890954	55056-80-9	0.0133790580057	4.2419	4.1935	4.1962	4.1719	4.1748	4.1598	6.6497	6.6261	6.4469	6.4605	6.7148	6.6947	4.2295	4.5003	4.4659	4.5883	5.1828	5.1258	5.4424	5.2657	4.4413	4.4357	5.2585	5.0444	6.0231	6.0334	6.0236
neg_4261	Filipin II	metab_13336	HMDB0242297;HMDB0252258	-	-	675.3508	5.8232	neg	M+K-2H	C35H58O10	0	93.7	-1.29241085912013	-	0.006971416334	6.3961	6.265	6.3054	6.1613	6.0885	6.2384	7.8413	7.8175	7.7536	7.7391	7.8669	7.8514	6.2079	6.2849	5.6065	5.611	5.9462	6.0495	6.7641	6.7225	6.7807	6.7196	6.2717	6.2847	7.2366	7.2308	7.2352
neg_4264	Supinine	metab_13339	HMDB0302362	-	C10403	318.1456	5.8232	neg	M+Cl	C15H25NO4	0	39.5	-7.560206717295519	551-58-6	0.132059041462	4.1731	4.1247	4.1274	4.103	4.106	4.091	5.0257	4.7257	4.9318	4.8845	4.339	4.6652	4.1607	4.1513	4.3971	4.5195	4.0844	4.0663	4.5359	4.9702	4.2549	4.2237	5.3653	5.3549	4.3389	4.2418	4.2438
neg_4265	Phenylbutyrylglutamine	metab_13340	HMDB0011687	-	-	291.1349	5.8232	neg	M-H	C15H20N2O4	0	30.2	-0.278424504262247	-	0.022281714382	3.613	3.5646	3.5673	3.543	3.5459	3.5309	4.109	3.583	3.8802	3.5775	3.6041	3.6169	3.6007	3.5912	3.837	3.9594	3.5243	3.5063	4.9794	5.3378	4.6825	4.5621	5.6929	5.5776	4.5212	4.5172	4.5355
neg_4267	5-(Biotinamido)pentylamine	metab_13342	HMDB0246726	-	-	715.3998	5.8153	neg	2M+Hac-H	C15H28N4O2S	0	60.8	-0.985125671731673	-	0.0332295492583	3.8128	3.7644	3.7671	3.7428	3.7457	3.7307	4.8554	4.3923	4.6766	4.8676	4.6502	4.0855	5.4948	5.4226	4.0368	4.1592	6.5545	6.342	3.9624	3.9986	3.8946	3.8634	4.0715	4.0669	5.1714	5.1445	5.1495
neg_4268	Maslinic acid 3-O-b-D-glucoside	metab_13343	HMDB0029606	-	-	655.3826	5.8153	neg	M+Na-2H	C36H58O9	0	53.8	-0.31274580052880296	163634-06-8	0.0119977051708	4.6264	4.3919	4.5872	4.33	4.4888	4.4749	6.7946	6.7469	6.6985	6.6762	7.9008	7.8798	4.3877	4.5146	4.624	4.7464	6.9004	7.0274	6.5798	6.5057	5.8565	5.7923	7.9002	7.9094	7.1633	7.1529	7.1573
neg_4270	PGP(20:1(11Z)/18:1(12Z)-2OH(9,10))	metab_13346	HMDB0273281	-	-	959.5322	5.8076	neg	M+FA-H	C44H84O15P2	0	80.4	5.976484796882692	-	0.052806803564	4.1533	4.1049	4.1075	4.0832	4.0861	4.0711	4.1052	4.1232	4.7707	4.1177	4.1443	4.1572	4.1409	4.1314	4.3772	4.4996	4.0958	4.2804	5.2743	4.7561	5.9126	5.8227	6.5506	6.5486	5.1321	5.0926	5.1337
neg_4279	PGP(22:6(4Z,7Z,11E,13Z,15E,19Z)-2OH(10S,17)/20:1(11Z))	metab_13355	HMDB0273312	-	-	941.4954	5.7998	neg	M-H2O-H	C48H82O15P2	0	47.7	0.34871690102725794	-	0.00894406148748	4.9051	4.7483	4.4882	5.017	4.5049	5.0109	6.1654	6.1301	6.4276	6.4359	5.9334	5.8105	6.2908	6.3725	4.9174	4.8804	6.081	5.7491	7.0609	7.0333	7.0893	7.0474	6.5868	6.6438	6.4714	6.4637	6.4681
neg_4286	DG(PGF1alpha/0:0/i-16:0)	metab_13363	HMDB0299335	-	-	713.518	5.7919	neg	M+FA-H	C39H72O8	0	52.2	-4.40970105575061	-	0.0330017447217	4.9753	4.9269	4.9296	4.9053	4.9082	4.8932	6.1994	6.1302	6.254	6.2227	5.994	5.9384	4.963	4.9535	5.1993	5.3217	4.8866	4.8685	5.1249	5.1612	5.0571	5.0259	5.234	5.2294	5.0665	5.0416	5.0668
neg_4287	3-O-trans-Feruloyleuscaphic acid	metab_13364	HMDB0031837	-	-	645.3824	5.7919	neg	M-H2O-H	C40H56O8	0	57.1	4.074625725570891	-	0.205675092323	4.3948	4.3464	4.3491	4.3248	4.3277	4.3127	5.7276	5.642	5.6149	5.614	5.243	5.2377	4.3824	4.373	4.6188	4.7412	4.3061	4.288	4.5444	4.5807	4.4766	4.4454	4.6535	4.6489	4.6257	4.4611	4.6293
neg_429	PG(18:3(6Z,9Z,12Z)/20:4(5Z,8Z,11Z,14Z)-OH(19S))	metab_13367	HMDB0269291	-	-	853.4832	5.8858	neg	M-H, M+FA-H	C44H73O11P	0	63.1	-5.0362075258222	-	0.0196077389488	6.3133	6.2588	6.2879	6.2015	6.2996	6.3283	6.5274	6.5701	6.4146	6.434	6.7533	6.7452	5.2459	5.3527	3.6427	3.7651	4.4887	4.6519	5.9104	5.8667	5.2606	5.2772	6.9666	6.9505	6.1058	6.1207	6.1063
neg_4290	PG(i-19:0/PGF1alpha)	metab_13368	HMDB0271872	-	-	885.5454	5.7841	neg	M+Na-2H	C45H85O13P	0	76.1	-2.3753354664973902	-	0.254277105768	5.007	4.9586	4.9612	4.9369	4.9398	4.9248	6.3716	6.3206	6.3554	6.3339	6.1099	6.144	4.9946	4.9852	5.231	5.3534	4.9183	4.9002	5.1565	5.1928	5.0887	5.0576	5.2657	5.2611	5.2837	5.0732	5.2836
neg_4291	Bufalin	metab_13369	LMST01130001;HMDB0249428	-	C16922	817.4942	5.7841	neg	2M+FA-H	C24H34O4	0	81.1	5.9023707730059005	465-21-4	0.143938147818	5.359	6.4398	5.533	6.1506	5.334	6.2318	4.2137	4.1399	4.0615	4.1424	4.4424	4.5148	5.2545	5.1411	3.0177	3.14	5.1915	4.2062	3.5146	2.9796	5.2302	4.992	3.0524	3.0478	4.3609	4.2402	4.2811
neg_4306	(4,6-Dimethylpyrimidin-5-yl)-[4-[4-[2-[2-methoxy-4-(trifluoromethyl)phenyl]ethyl]-3-methylpiperazin-1-yl]-4-methylpiperidin-1-yl]methanone	metab_13383	HMDB0257760	-	-	578.2982	5.7686	neg	M+FA-H	C28H38F3N5O2	0	47.5	4.27898001483371	-	0.0119537141343	5.2537	4.8776	4.9814	4.7523	4.5692	4.7614	6.9534	6.9584	6.7091	6.6947	7.1866	7.1881	6.9132	6.9663	4.8603	4.9827	5.2416	5.3524	6.042	6.0031	6.3678	6.3202	5.4282	5.4123	6.7868	6.7854	6.7772
neg_4309	Hygrine	metab_13385	HMDB0302902	-	C06179	186.1129	5.7686	neg	M+FA-H	C8H15NO	0	66.3	-4.57306755885945	496-49-1	0.0188210012368	4.9132	4.8213	4.9087	4.8502	4.8047	4.8102	3.8451	3.6017	3.514	3.2498	4.2307	4.1705	4.5582	4.5222	4.965	4.8942	4.3918	4.3504	4.9712	4.9981	4.973	4.9526	5.791	5.801	4.8323	4.824	4.8403
neg_4315	(3b,6a,12b,20S,23E)-Dammar-23-ene-3,6,12,20,25-pentol 6,20-diglucoside	metab_13392	HMDB0034668	-	-	797.4716	5.7607	neg	M-H2O-H	C42H72O15	0	43.9	2.79823355206608	226712-34-1	0.00670493359972	5.2141	5.019	4.8646	4.7718	4.8137	4.9463	6.3563	6.3402	6.3492	6.3212	6.1312	6.1547	6.1323	6.2031	2.7678	2.8901	2.4559	2.4379	5.783	5.7508	7.2491	7.2378	6.9045	6.9155	6.1899	6.1844	6.1888
neg_4317	(-)-Huperzine A (HupA)	metab_13394	HMDB0242212	-	-	543.2935	5.7607	neg	2M+Hac-H	C15H18N2O	0	40.8	-8.664176365322481	-	0.00519723060161	3.7199	4.0549	3.6742	3.6498	3.6528	3.7683	6.6231	6.6244	6.4374	6.3943	6.5553	6.5339	5.401	5.5399	3.9439	4.0663	5.5106	4.8025	5.1292	5.0295	5.2892	5.462	5.3369	5.3921	6.2879	6.2865	6.2909
neg_4318	2-Naphthylaminomethyl-gamma-aminobutyric acid	metab_13395	HMDB0246654	-	-	303.1356	5.7607	neg	M+FA-H	C15H18N2O2	0	35.8	2.0821672840276397	-	0.0324681437733	4.143	3.4238	3.8893	3.4021	3.405	3.3901	3.4506	3.4421	3.4493	3.4366	3.4632	3.4761	3.4598	3.8846	3.6961	3.8185	3.3835	3.6665	5.4098	5.4165	5.0126	4.8817	5.93	5.906	4.6746	4.67	4.648
neg_4319	Phenazopyridine	metab_13396	HMDB0015506;HMDB0256397	-	C07429	258.0982	5.7607	neg	M+FA-H	C11H11N5	0	34.2	-6.96855281008479	94-78-0	0.0157792277067	3.3929	3.3445	3.3472	3.3229	3.3258	3.3108	3.5964	3.3628	3.362	3.3574	3.384	3.3968	4.2368	4.4779	3.6168	3.7392	3.3042	3.2862	6.054	6.0507	5.3622	5.2281	5.5872	5.4939	5.1434	5.13	5.1344
neg_432	Rhodamine 110	metab_13397	HMDB0257198	-	-	311.0803	5.925	neg	M-H2O-H, M+Cl	C20H14N2O3	0	32	-6.9641564147774675	-	0.020155264454	4.783	5.7342	4.6543	5.4184	4.8032	5.4821	3.2731	3.2911	3.2903	3.2856	3.3122	3.325	3.3087	3.2993	5.3837	5.5182	3.7289	4.0025	3.882	4.4086	5.5428	4.9714	4.1277	4.3762	4.2343	4.2315	4.2478
neg_4320	Cyclopropanecarboxylic acid	metab_13398	HMDB0250675	-	C16267	171.0656	5.7607	neg	2M-H	C4H6O2	0	43	-4.23366550052246	-	0.00688083086098	5.3783	5.4424	5.4645	5.4453	5.4245	5.4235	5.0519	4.9686	5.0456	5.074	5.1138	5.0759	4.956	4.962	5.4375	5.4956	4.8395	4.8822	5.0754	5.0286	5.3057	5.2897	5.1846	5.2002	5.2104	5.2045	5.2064
neg_4325	Phoenicoxanthin	metab_13403	HMDB0248021	-	C15967	617.3417	5.7451	neg	M+K-2H	C40H52O3	0	39.6	2.52272830899597	-	0.0109858521601	4.6559	4.6075	4.6102	4.5859	4.5888	4.5738	5.0077	4.7801	4.6251	4.9819	4.695	5.2748	5.7591	5.486	4.8799	5.0023	5.9492	5.4675	6.1729	6.4164	5.7557	5.8371	5.5457	5.4529	5.7288	5.7193	5.7236
neg_4326	Undeca-3,6,9-trienedioylcarnitine	metab_13404	HMDB0241205	-	-	374.1568	5.7451	neg	M+Na-2H	C18H27NO6	0	79.3	-4.94859405681906	-	0.0239915313537	3.0308	2.9824	2.9851	2.9608	2.9637	2.9487	3.5281	3.2253	3.9212	3.0744	3.0218	4.0654	3.0184	3.009	3.2546	3.377	2.9421	2.9241	5.2061	5.2321	4.9706	4.8952	6.3839	6.4192	5.2108	5.1928	5.2112
neg_4327	Practolol	metab_13405	PW_C009686;HMDB0015411	-	C11696	311.1611	5.7451	neg	M+FA-H	C14H22N2O3	0	38.6	-0.588613968601259	6673-35-4	0.00450260695295	4.4225	4.3741	4.3767	4.3524	4.3553	4.3403	4.7043	4.3924	4.6587	4.5605	4.5844	4.6959	4.4101	4.4006	4.6465	4.7689	4.3337	4.3157	5.5017	5.458	5.1815	5.0873	6.6003	6.6112	5.4189	5.415	5.4172
neg_4330	PA(PGF1alpha/14:0)	metab_13409	HMDB0263051	-	-	765.451	5.7374	neg	M+FA-H	C37H69O11P	0	42	-6.83296385608304	-	0.0358156172381	3.9078	3.8594	3.862	3.8377	3.8406	3.8256	4.6991	3.9155	4.1156	4.1841	3.8988	4.1764	3.8954	3.8859	4.1317	4.2541	3.8191	3.801	6.7163	6.6606	6.4562	6.4453	6.4844	6.5255	5.566	5.5909	5.5951
neg_4339	PA(8:0/PGF1alpha)	metab_13417	HMDB0266683	-	-	681.3618	5.7218	neg	M+FA-H	C31H57O11P	0	44.2	-0.42393388291582396	-	0.0130836304138	7.4105	7.3272	7.3006	7.2537	7.1887	7.2878	3.5083	4.5191	4.287	3.5208	5.087	4.8188	3.544	4.7844	3.7803	3.9027	4.901	5.2887	5.1484	5.1892	4.6146	4.524	3.815	3.8104	6.051	6.0471	6.0398
neg_4340	Peanut oil, hydrogenated	metab_13419	HMDB0250835	-	-	592.3354	5.7218	neg	M-H2O-H	C30H45N9O5	0	93.9	-1.86831869284881	-	0.0367696046959	4.874	4.8256	4.8282	4.8039	4.8068	4.7918	5.5374	5.5555	5.3741	5.4131	5.4128	5.4869	4.8616	4.8521	5.098	5.2204	4.7852	4.7672	5.0235	5.0598	4.9557	4.9245	5.1327	5.1281	4.9708	4.9402	4.9483
neg_4345	PC(20:3(6,8,11)-OH(5)/2:0)	metab_13422	HMDB0288901	-	-	640.2986	5.714	neg	M+K-2H	C30H54NO9P	0	35.6	-6.0748083517575004	-	0.0154767690582	6.2644	6.2233	6.1662	6.152	6.0958	6.203	5.9461	5.9664	5.7359	5.7094	6.1922	6.2204	1.8468	3.9603	4.6114	2.2021	3.9574	1.7538	4.9605	4.0962	5.1479	5.0615	4.8212	4.9314	5.7605	5.7568	5.7474
neg_4346	Taurohyocholate	metab_13423	HMDB0011637;LMST05040010	-	C15516	560.2946	5.714	neg	M+FA-H	C26H45NO7S	0	65.1	9.224361641010539	117997-17-8	0.0145845730759	3.8293	3.781	3.7836	3.7593	3.7622	4.2143	6.0965	5.92	6.038	6.1212	5.8725	6.0838	4.1999	3.8075	4.0533	4.1757	4.7871	4.7204	5.4245	5.4395	3.9139	3.8799	5.6784	5.7439	5.551	5.547	5.5385
neg_4347	Foropafant	metab_13424	HMDB0252456	-	-	509.2975	5.714	neg	M+FA-H	C28H40N4S	0	56.8	4.18155554698767	-	0.0486675312846	4.6769	4.6285	4.6311	4.6068	4.6097	4.5947	4.9617	5.0833	4.646	4.6413	5.7379	5.7116	4.6645	4.6551	4.9009	5.0233	4.5882	4.5701	4.8264	4.8627	4.7586	4.7274	4.9356	4.931	5.0113	5.0067	4.9721
neg_4349	P-Toluenesulfonic acid	metab_13425	HMDB0059933	-	C06677	217.0172	5.714	neg	M+FA-H	C7H8O3S	0	46.8	-2.46413987637544	104-15-4	0.00468117440791	6.5083	6.3736	6.4107	6.3115	6.272	6.3589	5.1854	5.1923	5.1455	5.0874	5.2429	5.2895	3.1945	3.1851	6.3767	6.5275	4.4085	4.3246	4.5536	4.6635	5.4515	5.5065	5.3715	5.3729	5.0369	5.033	5.034
neg_4363	Flavidulol C	metab_13439	HMDB0039150	-	-	559.3095	5.6905	neg	M+FA-H	C34H42O4	0	66.3	5.84357913578557	117568-34-0	0.00723219162653	3.9869	3.9385	3.9411	3.9168	3.9197	3.9323	5.4911	5.3405	5.4051	5.5308	5.2994	5.509	4.0306	3.9651	4.2109	4.3333	4.0832	3.8801	6.6611	6.6366	5.6049	5.6152	6.8805	6.9195	6.0821	6.0788	6.0758
neg_4364	Simmondsin 2'-ferulate	metab_13440	HMDB0035475	-	-	532.1868	5.6905	neg	M-H2O-H	C26H33NO12	0	67.3	7.958888340197119	179466-18-3	0.00256858061992	6.5805	5.4158	6.4592	6.1568	6.3298	6.0784	6.6992	6.7321	6.5829	6.517	6.8131	6.774	4.5528	4.6132	4.6348	4.7572	5.5282	5.6309	4.5604	4.6833	5.7041	5.8021	4.6695	4.6649	6.4344	6.4365	6.4347
neg_4365	Dodeca-2,4,6-trienoylcarnitine	metab_13441	HMDB0241276	-	-	374.1717	5.6905	neg	M+K-2H	C19H31NO4	0	34.1	-6.4217565654280495	-	0.0152441793214	2.014	1.9661	1.9687	1.9447	1.9476	1.9328	5.6103	5.627	5.4702	5.415	5.6559	5.7346	2.0018	1.9924	2.2363	2.3581	1.9263	1.9084	4.1456	3.9272	2.8917	2.0641	5.3384	5.3077	5.2674	5.2634	5.2544
neg_4370	4-Hydroxy-5-phenyl-1,3-dihydroimidazole-2-thione	metab_13445	HMDB0257568	-	-	443.086	5.6826	neg	2M+Hac-H	C9H8N2OS	0	38.2	1.88569427524483	-	0.00668889616877	6.088	7.134	6.1919	6.8347	6.2752	7.0092	3.5744	3.5924	3.5916	3.5869	3.6135	3.6264	5.4926	5.3782	6.3286	6.2729	4.2782	3.5157	3.772	4.7403	5.4277	4.6161	3.8811	3.8765	5.1266	5.1226	5.121
neg_4375	Ribostamycin	metab_13449	HMDB0257216	-	C01759	226.1081	5.6748	neg	M-2H	C17H34N4O10	0	43	7.305127279822138	25546-65-0	0.113158433246	4.8038	4.9441	4.8324	4.8235	4.7367	4.7207	3.4148	2.4775	2.4767	2.472	4.2134	2.5113	3.8632	2.4857	4.6614	4.7681	3.7194	4.1136	4.6956	4.8798	5.2594	5.1658	4.8288	4.9503	4.6428	4.5538	4.6414
neg_4376	Ethosuximide	metab_13450	HMDB0014731	-	C07505	186.0766	5.6748	neg	M+FA-H	C7H11NO2	0	56	-4.14135857536461	77-67-8	0.0157119807131	5.1328	5.0497	4.9327	4.8744	4.9266	4.7927	3.8275	4.0516	4.0907	4.5831	4.358	4.4038	5.1013	4.912	4.9939	5.0448	5.0115	4.6388	5.1957	5.4033	4.8043	4.8347	5.094	5.1454	4.9445	4.9476	4.9575
neg_4377	PE(20:5(7Z,9Z,11E,13E,17Z)-3OH(5,6,15)/20:5(5Z,8Z,11Z,14Z,17Z))	metab_13451	HMDB0262617	-	-	812.4526	5.667	neg	M-H2O-H	C45H70NO11P	0	46.8	2.12203839716755	-	0.00128750141514	5.8051	5.8178	5.6494	5.7309	5.7929	5.9345	6.3861	6.4553	6.7343	6.6783	6.408	6.4288	7.4562	7.4995	5.2733	5.288	8.2017	8.2114	7.6485	7.6548	7.8337	7.8204	7.371	7.3963	7.4909	7.492	7.4914
neg_4382	2,2,6,6-Tetramethyl-4-piperidinone	metab_13456	HMDB0031179	-	-	200.1287	5.667	neg	M+FA-H	C9H17NO	0	52.5	-3.6392402486450295	826-36-8	0.0268294511418	4.4881	4.3881	4.1578	4.0741	4.0724	4.24	3.2732	3.2912	3.4353	3.2857	3.4423	3.3252	3.3089	3.2994	3.7404	3.6675	3.2326	3.2145	4.9073	4.9149	5.694	5.6527	5.0198	5.0588	4.5283	4.5317	4.5099
neg_4383	(1R,4R,5S)-1-[(1S)-1-Hydroxy-2-methylpropyl]-4-propyl-6-oxa-2-azabicyclo[3.2.0]heptane-3,7-dione	metab_13457	HMDB0242338	-	-	722.3886	5.6592	neg	3M-H	C12H19NO4	0	42.8	2.35006136275578	-	0.00968988725307	1.8656	1.818	2.251	1.7966	1.7995	2.0703	1.8183	1.836	1.8352	1.8306	1.8568	1.8695	2.252	2.5793	2.0873	2.2088	1.7783	1.7605	6.1901	6.1809	5.0951	5.203	6.6626	6.6545	5.1643	5.1583	5.1562
neg_4385	Cucurbitacin IIa	metab_13459	HMDB0246992	-	-	599.3041	5.6592	neg	M+K-2H	C32H50O8	0	80.8	8.813891137781619	-	0.0594034763598	3.7827	3.7343	3.7369	3.7126	3.7155	3.7006	5.6811	5.6778	5.6448	5.5667	5.4625	5.5148	3.7703	3.7609	4.0066	4.129	3.694	3.6759	3.9322	3.9685	3.8644	4.7325	4.0413	4.0367	5.0906	5.0457	5.0917
neg_4386	CDP-DG(20:4(5Z,8Z,11Z,14Z)/PGF1alpha)	metab_13460	HMDB0292211	-	-	549.7524	5.6592	neg	M-2H	C52H85N3O18P2	0	91.6	-9.98603317174372	-	0.0150434218524	4.9349	4.84	4.5661	4.3995	4.655	4.9226	5.9707	5.9505	6.0006	6.0005	6.1061	6.0988	5.6843	5.6442	4.6936	4.816	4.3809	4.3628	6.1529	6.1535	6.3343	6.3535	5.175	5.1935	5.9399	5.9357	5.9271
neg_4387	MG(5-iso PGF2VI/0:0/0:0)	metab_13461	HMDB0260485	-	-	445.2454	5.6592	neg	M+FA-H	C21H36O7	0	40.4	2.76945440852904	-	0.0109766877721	6.0357	6.0858	5.9327	5.9285	5.8655	6.0381	6.5972	6.6173	6.6786	6.6549	6.5742	6.5649	6.3358	6.377	5.7256	5.848	5.4129	5.4055	7.014	7.0147	6.9157	6.908	7.3015	7.3316	6.7149	6.7234	6.7155
neg_4392	Asparagoside A	metab_13466	HMDB0030046	-	C08886	613.3565	5.6514	neg	M+Cl	C33H54O8	0	52.1	9.07179605391456	14835-43-9	0.0080056283235	6.4704	6.4787	6.3512	6.363	6.3561	6.489	5.1114	5.1096	5.2147	5.1177	6.0368	6.0399	8.1139	8.1507	5.7878	5.7866	8.1478	8.1602	6.6331	6.6425	7.3066	7.2902	5.9926	6.0471	7.4706	7.4768	7.4711
neg_4393	(3R,4S)-2-[6-(Cyclohexylamino)purin-9-yl]-5-(hydroxymethyl)oxolane-3,4-diol	metab_13467	HMDB0243620	-	-	384.1411	5.6514	neg	M+Cl	C16H23N5O4	0	53.7	-9.35276204010066	-	0.16969118965	3.4546	3.6844	3.4089	3.7878	3.3875	3.3725	3.4066	3.4245	3.4237	3.419	3.4457	3.4585	3.4422	3.4328	4.2924	3.8009	3.3659	3.3478	4.5134	5.1276	4.9511	4.7391	5.5319	5.3903	3.8984	3.776	3.776
neg_4394	1-Ethyl-2-pyrrolidinone	metab_13468	HMDB0243878	-	-	271.1663	5.6514	neg	2M+FA-H	C6H11NO	0	39.9	-0.31019099387746996	-	0.0134307452567	3.8096	3.683	4.1084	3.8159	3.6643	4.2491	5.0149	5.1341	5.0952	5.1059	5.1816	5.196	3.719	3.7096	3.9554	4.0777	4.6478	4.6651	4.9338	5.09	4.999	4.7785	6.0119	5.9678	5.1568	5.1671	5.1573
neg_4395	Pralmorelin	metab_13469	HMDB0256731	-	-	852.3889	5.6436	neg	M+Cl	C45H55N9O6	0	63.1	-9.86281978889611	-	0.00869751420343	4.6243	4.6611	4.737	4.4692	4.3678	4.5888	5.7488	5.6179	5.7064	5.6905	5.6572	5.8578	4.2454	4.2359	4.4817	4.6041	4.169	4.1509	4.5841	4.4889	5.5077	5.0826	4.5164	4.5118	5.4368	5.4293	5.4338
neg_4398	Chemistry 2	metab_13472	HMDB0250071	-	-	607.3096	5.6436	neg	M+Cl	C34H44N4O4	0	62.3	6.913955962849539	-	0.00211923120558	3.5523	3.5039	3.5066	3.4822	3.4852	3.4702	3.5043	4.0046	3.7167	3.7369	4.6751	4.482	6.1858	6.1926	3.7762	3.8986	6.3896	6.302	5.5434	5.541	5.7841	5.8389	6.0877	6.0517	5.6552	5.6539	5.6557
neg_4404	2-Tiglylcarnitine	metab_13480	HMDB0241658	-	-	264.124	5.6358	neg	M+Na-2H	C12H21NO4	0	48.4	9.53964190477566	-	0.128460738962	3.4269	3.3785	3.3811	3.3568	3.3597	3.3448	3.3788	3.3968	3.396	3.3913	3.4179	3.4308	3.4145	3.4051	3.6508	3.7732	4.5196	4.5144	3.5764	3.6127	3.522	4.1869	5.4334	5.4747	3.9553	3.8568	3.9596
neg_4410	PA(14:1(9Z)/18:2(9Z,12Z))	metab_13487	HMDB0114796;LMGP10010119;PW_C062213	-	C00416	687.4198	5.628	neg	M+FA-H	C35H63O8P	0	37.7	-6.981587777194459	-	0.00736812300241	6.0134	5.9296	5.5338	5.604	5.5385	5.7385	8.2255	8.2272	8.1996	8.1719	8.1657	8.1593	7.9064	7.9587	6.8778	6.9066	8.3566	8.3702	8.2052	8.1992	7.705	7.683	7.9119	7.9304	8.1372	8.1429	8.1376
neg_4412	Trecadrine	metab_13489	HMDB0259114	-	-	418.1943	5.628	neg	M+Cl	C27H29NO	0	41.9	-0.0559809545918382	-	0.0136580679683	5.1615	6.0785	5.1321	5.7475	5.1047	5.8922	5.2179	5.2224	5.3909	5.6785	5.5247	6.0233	3.8241	3.8146	4.0604	4.5782	5.6087	5.0058	5.0899	5.6695	5.4103	3.887	5.5852	5.2458	5.748	5.7553	5.7597
neg_4418	Molindone	metab_13495	HMDB0015555	-	C07230	611.377	5.6201	neg	2M+Hac-H	C16H24N2O2	0	47.6	-8.03401830342579	7416-34-4	0.014698302679	5.6935	5.7259	5.6641	5.5669	5.4181	5.7074	5.1418	5.1322	5.0609	5.0775	4.8379	4.8137	5.5125	5.5991	5.0337	5.1562	4.721	4.703	4.9593	4.9956	6.2249	6.2472	5.0684	5.0638	5.1973	5.2087	5.1982
neg_4421	N-Eicosapentaenoyl Glutamic acid	metab_13499	HMDB0242070	-	-	412.2451	5.6201	neg	M-H2O-H	C25H37NO5	0	63.7	-9.88069731176078	-	0.115551526154	4.5618	4.5134	4.516	4.4917	4.4946	4.4797	5.1943	5.2562	5.1999	5.2584	5.3132	5.2359	4.5494	4.54	4.7858	4.9082	4.4731	4.455	4.7114	4.7476	4.6436	4.6124	4.8205	4.8159	4.7251	4.72	4.6325
neg_4422	Indolylacryloylglycine	metab_13500	HMDB0006005	-	-	243.0773	5.6201	neg	M-H	C13H12N2O3	0	41.7	-0.8586402018879581	3475-68-1	0.10860811757	5.5451	5.3771	5.4349	5.2726	5.2335	5.3578	3.526	3.544	3.5432	3.5385	3.5651	3.578	3.5617	3.5523	5.4984	5.5102	3.8058	3.7827	4.1551	4.2666	4.7228	4.6328	4.3609	4.4065	3.647	3.6403	3.7229
neg_4423	CDP-DG(18:1(12Z)-2OH(9,10)/i-15:0)	metab_13501	HMDB0293625	-	-	978.4903	5.6123	neg	M-H2O-H	C45H81N3O17P2	0	56.4	4.05607303577108	-	0.0337331008973	5.2842	5.0915	5.3238	4.8381	4.4721	4.9538	6.4313	6.4497	6.4429	6.4329	6.4474	6.4007	4.0996	4.0902	4.336	4.4584	4.9254	4.0052	6.5043	6.4739	4.6461	4.2808	4.3707	4.5548	6.2326	6.2293	6.2055
neg_4424	PG(a-13:0/6 keto-PGF1alpha)	metab_13502	HMDB0270558	-	-	831.4113	5.6123	neg	M+K-2H	C39H71O14P	0	71.5	5.7600449112912795	-	0.0162458518669	4.8947	4.8463	4.849	4.8247	4.8276	4.8126	4.8467	4.8647	4.8639	4.8592	4.8858	4.8986	5.0154	5.2309	5.1187	5.2411	4.806	5.2974	6.263	6.2203	6.1634	6.2202	5.4008	5.4526	5.2485	5.2446	5.2583
neg_4425	3 Hydroxycoumarin	metab_13503	HMDB0002149	-	-	197.0006	5.6123	neg	M+Cl	C9H6O3	0	33.3	-3.3204810888562704	939-19-5	0.119348260312	5.3721	4.8462	5.3125	4.9081	5.1173	4.9318	2.9332	2.9776	2.9503	2.9456	3.2306	2.985	4.0169	4.0553	4.8731	4.9511	3.9972	3.7871	4.2257	4.4179	4.6376	4.6216	4.486	4.6437	4.1823	4.1887	4.2725
neg_4428	Calanolide A	metab_13506	HMDB0249535	-	C09147	799.3658	5.6045	neg	2M+Hac-H	C22H26O5	0	34.4	-5.53395545500324	142632-32-4	0.0336156993615	6.2876	5.9263	6.3444	6.1809	6.2212	6.2607	5.0186	5.0366	5.0357	5.0311	5.0577	5.0705	5.7572	5.816	5.2906	5.413	6.4331	6.205	5.2162	5.3698	5.9198	5.8804	5.9641	5.8176	5.4311	5.4564	5.4316
neg_4429	Prednisolone	metab_13507	LMST02030179;HMDB0014998;PW_C009315;MJDBOTE0001416	-	C07369	765.3788	5.6045	neg	2M+FA-H	C21H28O5	0	79.2	-9.397537185549439	50-24-8	0.0231523520963	5.9275	6.0774	5.8344	5.781	5.6392	5.9931	6.3674	6.3718	6.2775	6.4027	6.3238	6.3273	6.9816	7.0204	5.9304	6.0528	6.7693	6.7683	5.9974	5.9485	7.1351	7.1755	6.4183	6.4079	6.5138	6.5095	6.4945
neg_4431	Delta-Hydroxylysylnorleucine	metab_13510	HMDB0253190	-	-	272.1617	5.6045	neg	M-H2O-H	C12H25N3O5	0	76.1	0.29723974120306296	-	0.00347376290982	3.9135	3.8651	3.8678	3.8434	3.8464	3.8314	4.4343	3.8834	4.3617	4.4925	4.0867	4.3648	3.9011	3.8917	4.1375	4.2599	3.8248	3.8067	4.6729	5.0008	4.0727	4.1795	5.6787	5.6224	4.8823	4.8851	4.8827
neg_4432	Glucosyl passiflorate	metab_13511	HMDB0038141	-	-	733.3565	5.5967	neg	M+K-2H	C37H60O12	0	69.3	-0.8209513865136729	1392-82-1	0.00290204629539	3.6552	3.6068	3.6095	3.5852	3.5881	4.1555	5.2959	5.2698	5.1213	5.0961	5.4152	5.4753	6.1691	5.9913	3.8792	4.0016	5.5138	4.8707	3.8048	3.9078	3.737	4.6954	4.7634	4.6415	4.9305	4.9286	4.931
neg_4433	(S,E)-Zearalenone	metab_13512	HMDB0031752	-	C09981	681.2914	5.5967	neg	2M+FA-H	C18H22O5	0	31.7	-0.4185626848507311	17924-92-4	0.0538439594795	4.5243	3.9391	4.7985	2.2684	4.5026	2.2564	3.5348	3.5017	2.3073	3.044	2.4418	3.2913	4.896	5.0473	4.0383	2.6834	4.1761	3.9076	5.2721	5.1493	6.5712	6.5791	5.6134	5.6548	4.6226	4.5829	4.5825
neg_4437	Silodosin	metab_13516	HMDB0258291	-	-	476.2147	5.5888	neg	M-H2O-H	C25H32F3N3O4	0	52.4	-3.8826685131071206	-	0.024976862393	5.9632	5.5411	5.9563	5.6021	5.8653	5.885	3.4666	3.4846	3.9709	3.4791	3.5057	3.5185	4.6545	4.7682	3.7386	3.8609	4.9399	4.7479	5.9688	5.9113	6.5419	6.6282	5.204	5.2858	5.3195	5.299	5.3035
neg_4438	4-Benzofuranacetamide, N-methyl-N-(7-(1-pyrrolidinyl)-1-oxaspiro(4.5)dec-8-yl)-	metab_13517	HMDB0249570	-	-	417.2142	5.5888	neg	M+Na-2H	C24H32N2O3	0	40.8	-4.327527723387701	-	0.0191425227306	4.3346	4.2863	4.2889	4.2646	4.2675	4.2525	5.1659	5.1231	5.0945	4.9045	5.066	5.1005	4.3223	4.3128	4.5586	4.6811	4.2459	4.2279	5.4859	5.4756	5.6396	5.7354	4.5933	4.8358	5.0819	5.0658	5.0703
neg_4447	5(6)-Epoxy Prostaglandin E1	metab_13526	LMFA03020068;HMDB0012110	-	C04741	413.2193	5.5731	neg	M+FA-H	C20H32O6	0	55.6	3.3220982214436203	-	0.00928835024461	6.0124	5.6285	5.9809	5.7111	5.9345	5.8915	4.2315	4.2495	4.2486	4.244	4.2706	4.2834	5.0051	5.1514	4.7733	4.6259	5.2525	5.2745	6.2531	6.1857	6.6945	6.7341	5.597	5.6648	5.6437	5.6396	5.6356
neg_4448	2-Methyl-3-(2-methylphenyl)pyrido[2,3-d]pyrimidin-4-one	metab_13527	HMDB0244600	-	-	296.1039	5.5731	neg	M+FA-H	C15H13N3O	0	48.8	-0.6456421854473101	-	0.0161947781447	6.0454	6.2237	6.1394	6.396	6.0294	6.3661	1.6012	1.6187	1.6179	3.6546	1.6393	4.2451	6.1119	5.9384	5.9846	5.9651	5.6111	5.3412	5.31	5.9053	5.9156	5.5109	6.3187	6.0056	5.2757	5.2881	5.2762
neg_4450	Stevioside	metab_13530	LMPR01040119;HMDB0034945	-	C09189	825.3462	5.5653	neg	M+Na-2H	C38H60O18	0	83.8	-7.98825420039652	57817-89-7	0.051520613081	6.384	6.8643	6.3615	6.5155	6.3437	6.8019	3.8522	4.0139	3.8693	3.8646	3.8913	3.9041	6.1564	6.1391	5.811	5.8758	5.3603	5.2434	4.6873	4.59	5.9793	5.5725	4.1588	4.1988	5.0459	5.0422	5.0048
neg_4451	Alpha-Hederin	metab_13531	HMDB0249131;HMDB0248219;MJDBOTE0000970	-	C08954	785.4206	5.5653	neg	M+Cl	C41H66O12	0	55.6	-5.681330746484702	27013-91-8	0.0087821658892	6.3707	6.3585	6.3543	6.2478	6.1021	6.3417	8.0023	8.0019	8.0551	8.0443	7.8417	7.842	5.9755	6.084	6.2118	6.3342	6.2191	6.2656	6.4555	6.4019	7.0528	7.0054	6.9667	6.9482	7.7256	7.7217	7.718
neg_4453	16alpha-Fluoroestradiol	metab_13533	HMDB0244757	-	-	625.3355	5.5653	neg	2M+FA-H	C18H23FO2	0	62.8	1.50112807777598	-	0.00808226163526	5.9031	5.9132	5.8862	5.7436	5.7209	5.9184	6.5494	6.6148	6.4297	6.4288	7.1087	7.1138	5.4459	5.2564	4.7112	4.8336	4.9556	4.3804	6.5312	6.5048	5.7099	5.6872	6.6934	6.6613	6.6753	6.6815	6.6756
neg_4455	Dactimicin	metab_13535	HMDB0250824	-	C17979	477.2715	5.5653	neg	M+FA-H	C18H36N6O6	0	81.3	8.44642081562972	73196-97-1	0.0233976896553	3.2984	3.25	3.2527	3.2284	3.2313	3.2163	5.5659	5.4052	5.5182	5.5635	5.4047	5.3929	3.286	3.2766	3.5223	3.6447	3.2097	3.1917	3.4479	3.4842	3.3801	3.3489	5.318	5.2774	5.1251	5.1213	5.1404
neg_4456	N-Eicosapentaenoyl Asparagine	metab_13536	HMDB0242066	-	-	437.2404	5.5653	neg	M+Na-2H	C24H36N2O4	0	62.4	-4.37965067839749	-	0.0309236465414	4.2042	4.1559	4.1585	4.1342	4.1371	4.1221	5.0762	4.8986	4.834	4.6202	5.0504	5.0853	4.1919	4.1824	4.4282	4.5506	4.1155	4.0975	4.3538	4.3901	4.286	4.2548	5.8662	5.8767	5.0405	5.0155	5.0198
neg_4459	Cinncassiol D2 glucoside	metab_13539	HMDB0034679	-	-	511.2555	5.5575	neg	M-H2O-H	C26H42O11	0	53.4	1.21532062634478	-	0.0277178419492	5.5394	5.9196	5.3983	5.7971	5.2512	5.8701	5.1996	5.2626	4.8897	5.001	5.5286	5.4309	4.3291	4.1904	4.4362	4.5586	4.9501	4.735	4.501	5.322	4.4741	4.434	4.782	4.6936	5.1843	5.1802	5.2026
neg_4460	Pentanoic acid, 5-(dipentylamino)-5-oxo-4-((3-quinolinylcarbonyl)amino)-, (R)-	metab_13541	HMDB0247713	-	-	486.2567	5.5575	neg	M+FA-H	C25H35N3O4	0	52.9	-9.649937122838839	-	0.0521830068208	4.0319	3.9835	3.9862	3.9619	3.9648	3.9498	5.7025	5.7373	5.5565	5.6895	5.7546	5.7488	5.5933	5.4023	4.8967	4.3783	6.4635	6.1057	5.7185	6.1438	5.8632	5.6753	4.5804	4.286	5.7189	5.7624	5.731
neg_4463	Arg-Thr-Lys-Arg	metab_13544	HMDB0304796	-	-	580.3247	5.5496	neg	M+Na-2H	C22H45N11O6	0	53.8	-9.710353461216233	-	0.0083983315207	5.7424	5.606	5.6923	5.5666	5.5386	5.63	6.172	6.2087	6.0418	6.0575	6.0728	6.0947	4.303	4.2011	3.9238	4.0462	3.6112	3.5931	3.8494	4.2178	5.2532	5.2827	4.5856	4.3706	5.8404	5.8339	5.8343
neg_4469	1,4-Butanediol diglycidyl ether	metab_13550	HMDB0244203	-	-	463.2562	5.5418	neg	2M+Hac-H	C10H18O4	0	67.7	3.3809455301553197	-	0.00983366255022	3.6425	3.5941	3.5968	3.5724	3.5754	3.5604	4.3833	4.1791	3.6116	3.9872	4.4284	3.9407	3.6301	3.6207	3.8665	3.9888	5.8655	5.8376	3.792	3.8283	3.7243	3.6931	3.9011	4.3755	4.9516	4.9592	4.9522
neg_4473	6-(2,2-Diphenylethylamino)-9-[(2r,3r,4s,5s)-5-(Ethylcarbamoyl)-3,4-Dihydroxy-Oxolan-2-Yl]-N-[2-[(1-Pyridin-2-Ylpiperidin-4-Yl)carbamoylamino]ethyl]purine-2-Carboxamide	metab_13555	HMDB0260329	-	-	758.3579	5.5339	neg	M-H2O-H	C40H47N11O6	0	43.3	5.944640218465611	-	0.0320814489752	4.3513	4.9603	4.2663	4.1707	2.7324	2.7174	6.7802	6.7323	6.702	6.668	6.5899	6.5386	5.7501	5.9055	4.3012	4.6816	5.1663	5.1443	5.014	4.9063	5.0606	5.0564	4.2579	3.0532	6.3049	6.2809	6.3055
neg_4474	PE(PGE2/14:1(9Z))	metab_13556	HMDB0260699	-	-	738.4408	5.5339	neg	M-H2O-H	C39H68NO11P	0	82.2	7.504511702297231	-	0.0064654748176	6.7871	6.7114	6.778	6.6578	6.5623	6.766	6.9369	6.9081	6.7629	6.7748	6.8422	6.8112	6.1563	6.2129	4.506	4.6284	4.1933	4.1752	7.1241	7.1174	7.0239	6.9637	6.5222	6.5438	6.7791	6.7738	6.7783
neg_4476	4-Methoxyestrone	metab_13558	HMDB0060088	-	C03958	599.341	5.5339	neg	2M-H	C19H24O3	0	74.6	5.37881687613542	-	0.00186558918957	4.0447	3.9963	3.999	4.0532	3.9776	3.9626	5.0881	5.0751	5.1649	5.0462	5.3104	5.2002	5.0139	5.1122	4.2687	4.3911	3.956	3.9379	6.3362	6.3304	6.0436	5.9857	6.0033	5.988	5.5861	5.5857	5.5873
neg_4477	Sisomicin sulfate	metab_13559	HMDB0242632	-	-	492.2674	5.5339	neg	M+FA-H	C19H37N5O7	0	73.4	-0.317716037222245	-	0.00386884270198	5.5594	5.5042	5.5855	5.4469	5.4022	5.6218	7.2943	7.3197	7.4299	7.4254	7.3119	7.3293	7.1328	7.1279	4.9656	4.9429	6.6509	6.6022	6.665	6.6522	6.4057	6.3978	5.6119	5.6925	7.2477	7.2451	7.2482
neg_4478	Pyroglutamyl-3-methylhistidyl-prolinamide	metab_13560	HMDB0245915	-	-	411.152	5.5339	neg	M+Cl	C17H24N6O4	0	67.3	-8.83200517612451	-	0.0724403638619	4.678	4.6296	4.6322	4.6079	4.6108	4.5958	4.6299	4.6479	4.6471	4.6424	4.669	4.6819	4.6656	4.6561	4.902	5.0244	4.5892	4.5712	5.2027	5.6527	6.1998	5.9924	5.8511	5.7225	4.7481	4.7445	4.7997
neg_4484	Didemnin A	metab_13567	HMDB0251219;HMDB0251218	-	C16862	977.5466	5.5183	neg	M+Cl	C49H78N6O12	0	78.3	9.95455187420899	137219-37-5	0.0427978521613	3.2313	2.4043	3.1559	2.9812	2.6311	2.9612	4.3491	4.2888	3.8869	3.3429	4.5802	4.3051	5.4327	5.3488	2.6759	2.7981	4.4868	4.6081	4.9594	5.0709	7.2782	7.2107	4.4909	4.3699	5.63	5.5977	5.6305
neg_4493	2-Methoxyestrone	metab_13576	PW_C000005;HMDB0000010;LMST02010033	-	C05299	659.3622	5.5104	neg	2M+Hac-H	C19H24O3	0	38.6	5.47369995057192	362-08-3	0.0548499392313	4.1653	4.515	4.1196	4.0953	4.1896	4.0832	6.2754	6.2998	6.2179	6.2072	6.2298	6.1865	5.7086	5.7535	4.3893	4.5117	4.0801	4.0585	4.3257	4.5386	4.8113	5.0418	4.6177	4.6299	5.9007	5.8748	5.9225
neg_4494	Tetraxetan	metab_13577	HMDB0251592	-	-	403.1834	5.5104	neg	M-H	C16H28N4O8	0	46	-0.20545656786317693	-	0.027435430691	3.1735	2.9384	3.4448	3.7667	2.9197	3.0432	5.8389	5.8452	5.6043	5.6241	6.012	6.025	4.2525	4.3859	3.2106	3.3329	4.1422	4.3678	5.6671	5.709	4.7795	4.6968	6.7255	6.7183	5.9261	5.9222	5.9444
neg_4496	Brivaracetam	metab_13579	HMDB0249388	-	-	257.1505	5.5104	neg	M+FA-H	C11H20N2O2	0	57.8	-0.7594283637143199	-	0.00128872901911	4.2734	5.1396	4.3071	4.7574	4.1989	4.9082	4.0188	3.5146	3.5138	3.5091	3.5357	3.7362	3.7362	3.5228	3.7686	3.891	5.0904	4.657	5.6383	6.0249	5.5898	5.3273	6.6259	6.5073	5.4766	5.4759	5.477
neg_4497	Indolelactic acid	metab_13580	HMDB0000671	-	C02043	204.0661	5.5104	neg	M-H	C11H11NO3	97.3	0	-2.42331939633788	7417-65-4	0.0562637558852	5.9026	5.7722	5.8752	5.7949	5.7319	5.757	5.382	5.3911	5.4425	5.3692	5.7574	5.724	4.7787	4.7979	5.0032	5.0791	5.5709	5.5907	6.0056	5.973	5.9788	5.9253	6.1483	6.1459	5.6661	5.618	5.6359
neg_4502	N-Acetyl-D-tryptophan	metab_13587	HMDB0255052	-	C03137	245.0929	5.5026	neg	M-H	C13H14N2O3	0	56.8	-1.0650840982655998	2280-01-5	0.0110530666956	5.2564	5.2116	5.2965	5.1132	4.9986	5.1856	3.5313	3.5492	3.5484	3.5437	3.5703	3.5832	4.7606	4.6414	5.2655	5.3206	4.7974	4.5883	4.7577	4.8306	5.24	5.1575	6.0857	6.0901	4.953	4.9434	4.9477
neg_4503	(+/-)-Pelletierine	metab_13588	HMDB0030325	-	C06182	186.1129	5.5026	neg	M+FA-H	C8H15NO	0	69.1	-4.54545027993803	539-00-4	0.0123741601825	4.9787	5.0578	5.0505	5.041	5.0723	5.0254	4.246	4.2189	4.0372	4.0841	4.8649	4.8651	4.7522	4.7051	5.0239	5.1072	4.4097	4.5199	5.4918	5.5088	5.8143	5.7414	5.1872	5.2401	4.9932	4.989	4.9997
neg_4504	Thrombin receptor peptide sfllrnp	metab_13589	HMDB0259047	-	-	880.4429	5.4947	neg	M+Cl	C39H63N11O10	0	89.8	-2.89853543700747	-	0.0240689721935	6.2869	4.9302	6.3462	5.9184	5.985	5.5233	7.1185	7.1509	6.9339	6.9529	7.2767	7.2755	4.9662	5.1203	5.2026	5.325	5.1452	5.0301	6.2929	6.314	5.6798	5.6469	6.187	6.1813	6.9668	6.9481	6.9497
neg_4508	Ala-Thr-Trp-Leu-Pro-Pro-Arg	metab_13593	HMDB0249908	-	-	876.4149	5.4869	neg	M+K-2H	C40H61N11O9	0	64.9	1.11342032774956	-	0.0132860148451	3.7539	3.7055	3.7082	3.6838	3.6868	3.6718	4.7536	5.2454	4.4819	5.3741	4.9968	4.7002	6.6527	6.7003	3.9779	4.1003	7.5454	7.5609	4.9083	4.7912	4.5243	4.8925	5.2839	5.1641	6.557	6.553	6.5644
neg_451	1-Octen-3-yl primeveroside	metab_13595	HMDB0032960;LMFA13010064	-	-	459.1636	6.066	neg	M+K-2H, 2M+Hac-H	C19H34O10	0	61.9	-0.49432785046873295	209863-01-4	0.00456509618485	6.4635	6.374	6.3833	6.2985	6.2164	6.3162	4.5198	4.5194	4.7323	4.4025	4.4296	4.6209	4.9283	5.2158	6.423	6.4602	5.9121	6.0707	3.0386	3.3561	5.8913	5.9155	3.1476	3.6178	5.6307	5.6268	5.6281
neg_4514	Propofol glucuronide	metab_13599	HMDB0060933	-	-	767.3438	5.479	neg	2M+Hac-H	C18H26O7	0	58.5	-8.06122755239681	-	0.0178274229039	5.5543	4.7131	5.6355	5.2292	5.2519	5.0914	5.3382	5.4211	5.6365	5.5431	5.4298	5.3131	7.1219	7.1155	4.9855	5.1079	6.7014	6.7098	5.1375	4.9473	5.9541	6.0577	6.0144	6.0691	6.1632	6.15	6.1637
neg_4519	Urea, N'-(2,4-difluorophenyl)-N-((4-(2,2-dimethylpropyl)phenyl)methyl)-N-heptyl-	metab_13604	HMDB0250309	-	-	475.277	5.479	neg	M+FA-H	C26H36F2N2O	0	76	-1.8862855428958	-	0.156627592483	3.7197	3.6713	3.674	3.6497	3.6526	3.6376	3.6717	3.6897	3.6889	3.6842	3.7108	3.7236	3.7074	3.6979	3.9726	4.5448	3.631	3.613	4.302	4.3564	5.2078	5.2308	5.626	5.6118	3.9015	3.786	3.7904
neg_452	Mecinarone	metab_13605	HMDB0254392	-	-	446.1566	6.066	neg	M-H, M+Na-2H	C24H27NO6	0	53.8	-4.4237635771411785	-	0.0187069503827	3.6919	3.6435	3.6462	3.6219	3.6248	3.6098	5.5658	5.6249	5.4169	5.3414	5.4375	5.3992	3.9888	3.995	3.9159	4.0383	5.3599	5.4771	5.217	5.0687	4.0586	4.139	5.8135	5.8296	5.2556	5.267	5.2715
neg_4533	Imazamox	metab_13619	HMDB0253404	-	C18598	304.1301	5.4555	neg	M-H	C15H19N3O4	0	77.4	-0.4289241764752679	114311-32-9	0.117468740327	2.167	2.1189	2.1216	2.0974	2.1003	2.0855	2.1193	2.1371	2.1363	2.1317	2.1581	2.1709	3.9223	3.4868	2.3898	2.5117	2.0789	2.061	5.4708	5.8072	5.2448	5.1259	5.9286	5.8327	4.8467	4.7542	4.8453
neg_4535	CDP-DG(i-20:0/i-16:0)	metab_13620	HMDB0116305;PW_C076641	-	C00269	990.5621	5.4476	neg	M-H2O-H	C48H89N3O15P2	0	57.3	3.03799430862708	-	0.00670426250601	7.7078	7.6454	7.6456	7.6036	7.5274	7.5961	8.4736	8.4357	8.5439	8.5338	8.358	8.3333	4.6931	4.473	4.4202	4.3168	3.8817	4.244	5.7159	5.6647	6.7773	6.793	7.1073	7.0815	8.1955	8.1915	8.1898
neg_4537	Vincristine	metab_13622	PW_C009036;HMDB0014681;MJDBOTE0001034	-	C07204	805.3778	5.4476	neg	M-H2O-H	C46H56N4O10	0	78.7	-4.81858229627176	57-22-7	0.0226685467978	3.3712	4.5504	3.5795	3.925	4.274	3.2892	3.3232	3.3412	4.314	3.3357	3.3623	3.3752	6.2903	6.2734	3.5952	3.7176	7.194	7.2456	4.1668	4.4566	3.453	3.4218	4.3719	3.6253	6.1936	6.208	6.2125
neg_454	Penbutolol	metab_13625	PW_C009721;HMDB0015447	-	C07416	312.1927	6.0895	neg	M+Na-2H, M+K-2H	C18H29NO2	0	38.2	-6.115261542420829	38363-40-5;36507-48-9	0.0437329108843	4.7765	4.4973	4.6353	4.5011	4.402	4.4139	4.6865	4.0959	4.6187	4.7147	3.6377	4.6858	4.3674	4.5182	4.4532	4.4725	4.9374	4.9564	5.7128	5.9073	4.8712	4.3973	5.8537	5.8467	5.0422	5.0384	5.0072
neg_4541	[1,1'-Biphenyl]-4-carbonitrile, 4'-(pentyloxy)-	metab_13627	HMDB0246905	-	-	286.123	5.4476	neg	M+Na-2H	C18H19NO	0	56.7	6.20670105432882	-	0.0571539519507	3.358	3.3096	3.3123	3.2879	3.2909	3.2759	4.3258	4.3479	4.5342	4.8311	4.6593	5.2136	3.3456	3.3362	3.5819	3.7043	3.2693	3.2512	3.5075	4.4556	3.4397	3.4085	4.9528	4.5203	4.8227	4.7781	4.7829
neg_4543	(23S)-23,25-dihdroxy-24-oxovitamine D3 23-(beta-glucuronide)	metab_13629	HMDB0010361	-	-	651.336	5.4398	neg	M+FA-H	C33H50O10	0	86.1	-4.36782385804648	-	0.0176755025947	5.2106	4.8744	5.2295	5.1745	4.8967	4.8939	4.6279	4.3482	4.5647	4.3581	4.1622	4.2994	6.5414	6.5335	5.0714	4.8173	6.6346	6.5695	4.3569	4.0598	5.6021	5.5854	4.7594	4.5348	5.8369	5.833	5.8478
neg_4545	Indolapril	metab_13631	HMDB0253467	-	-	411.2247	5.4398	neg	M-H2O-H	C24H34N2O5	0	31.8	-9.77930187228469	-	0.0435315812763	4.0742	4.2985	4.0285	4.0042	4.0071	4.1885	4.0262	4.0441	4.0433	4.0386	4.0653	4.0781	5.4841	5.4722	4.2982	4.4206	5.457	5.1276	5.6802	6.0437	6.1036	5.8905	6.0998	5.9699	5.2194	5.1864	5.2198
neg_4555	Cucurbitacin D	metab_13641	HMDB0034695;LMST01010106	-	C08796	553.2616	5.4241	neg	M+K-2H	C30H44O7	0	40.1	8.263678184974928	3877-86-9	0.049394381518	2.04	1.9921	1.9947	1.9706	1.9735	1.9587	1.9924	4.0273	2.3914	2.0048	2.0311	2.0439	3.797	4.2053	2.2624	2.3842	6.3521	6.3557	6.3806	6.3778	5.5042	5.5477	6.2928	6.2894	5.2461	5.2831	5.2469
neg_4564	Physagulin E	metab_13650	HMDB0039693	-	-	687.2991	5.4085	neg	M-H2O-H	C36H50O14	0	60.1	-4.37581892851792	148054-13-1	0.0485164215207	4.407	4.3586	4.3612	4.3369	4.3398	4.5457	4.3589	4.3769	4.3761	4.3714	4.398	4.4109	6.0009	6.0017	4.631	4.7534	4.6087	4.6461	5.4767	5.4246	4.752	4.4575	6.2253	6.2317	4.7432	4.7794	4.7436
neg_4568	N-Docosahexaenoyl Methionine	metab_13654	HMDB0242019	-	-	494.2466	5.4085	neg	M+Cl	C27H41NO3S	0	60.5	-7.55189341514134	-	0.0130117706926	4.6179	4.5695	4.5721	4.5478	4.5507	4.5358	6.9394	6.957	6.9301	6.9256	6.9095	6.9167	4.6055	4.8071	4.8419	4.9643	4.5292	4.5111	5.5454	5.5324	5.3851	5.3199	5.6553	5.6231	6.792	6.7988	6.8033
neg_4573	CDP-DG(18:1(12Z)-2OH(9,10)/18:0)	metab_13658	HMDB0291026	-	-	1038.5485	5.3928	neg	M-H	C48H87N3O17P2	0	74.8	4.49484203387615	-	0.0240795400347	4.3099	3.9172	4.1791	3.9764	3.6768	4.086	3.6959	3.7139	3.713	3.7084	3.735	3.7478	6.6342	6.6265	3.9679	4.0903	3.6552	3.6371	6.6926	6.6845	6.9422	6.8903	5.9023	5.7696	5.8955	5.8813	5.8752
neg_4577	2-[4-(Carboxymethyl)-1,4,8,11-tetrazabicyclo[6.6.2]hexadecan-11-yl]acetic acid	metab_13661	HMDB0247867	-	-	387.2247	5.3928	neg	M+FA-H	C16H30N4O4	0	37.4	-0.503196390725288	-	0.0285653953642	3.8007	3.7523	3.755	3.7307	3.7336	3.7186	6.6116	6.5693	6.5837	6.5517	6.5456	6.5472	3.7883	3.7789	4.0247	4.1471	3.712	3.6939	4.7153	4.3721	3.8825	4.0132	4.1663	4.0548	6.225	6.2441	6.2485
neg_4580	3-dehydrocholate	metab_13665	HMDB0304121;HMDB0000502	-	-	869.5353	5.3849	neg	2M+Hac-H	C24H37O5-	0	65.5	-8.31553702785697	2304-89-4	0.0241883460171	4.2816	4.2332	4.2359	4.2116	4.2145	4.1995	6.3506	6.1633	6.1074	6.0849	6.1081	6.0022	4.2692	4.2598	4.5056	4.628	4.1929	4.1748	4.4312	4.4675	4.3634	4.3322	4.5403	4.5357	5.0395	5.0195	5.0245
neg_4582	(S)-Isocorydine	metab_13667	HMDB0030184	-	C09549	681.32	5.3849	neg	2M-H	C20H23NO4	0	40.1	2.71924204750188	475-67-2	0.00876596900382	4.706	4.6682	4.215	4.4873	4.1666	4.1516	4.1857	4.2037	4.2028	4.1982	4.2248	4.2376	5.8725	5.9465	4.4577	4.5801	6.848	6.8135	6.3113	6.3181	6.455	6.5296	4.958	4.8876	5.0622	5.0581	5.0546
neg_4585	Semagacestat	metab_13670	HMDB0258218	-	-	406.1983	5.3849	neg	M+FA-H	C19H27N3O4	0	56.6	-0.29412398141050605	-	0.0159369431797	5.8463	5.8263	5.7806	5.739	5.6666	5.7979	5.6452	5.7048	5.5496	5.5424	5.6403	5.679	5.8919	5.8918	4.832	4.9816	5.9929	5.9812	6.276	6.2788	6.0887	6.0185	6.9803	6.9561	6.0866	6.0827	6.0961
neg_4588	Supinidine	metab_13672	HMDB0302361	-	C10400	184.0973	5.3849	neg	M+FA-H	C8H13NO	0	50.1	-4.58119590463584	551-59-7	0.00571621944994	6.4444	6.416	6.413	6.3313	6.2618	6.3622	5.2325	5.181	5.2442	5.2436	5.2035	5.2242	6.2302	6.1874	6.9856	7.0136	5.9988	5.954	6.3016	6.3258	6.58	6.5424	6.3652	6.352	5.998	5.9941	5.9934
neg_4598	Cyclopentolate	metab_13683	HMDB0015114	-	C06932	312.1565	5.3771	neg	M+Na-2H	C17H25NO3	0	55	-5.46033647663311	512-15-2	0.0259053088402	3.7105	4.9464	3.6826	4.5187	3.6434	4.5014	4.0196	3.6804	3.6796	3.6749	3.7016	3.7144	3.6981	3.6887	3.9344	4.0568	4.163	3.6037	5.6057	5.9671	4.0386	4.3977	5.6174	5.6265	4.8489	4.845	4.866
neg_4599	PIP(20:1(11Z)/18:2(9Z,12Z))	metab_13684	HMDB0010001	-	C00626	989.5106	5.3693	neg	M+Na-2H	C47H86O16P2	0	60.9	-3.28010865080737	-	0.0110631352262	6.7577	6.6047	6.8057	6.718	6.4046	6.7189	7.6211	7.5438	7.6716	7.6402	7.4319	7.4548	5.8616	5.8904	5.7869	5.9093	5.4742	5.4762	6.6012	6.6322	7.7613	7.7488	6.1887	6.218	7.3578	7.3658	7.3573
neg_4603	Psychosine sulfate	metab_13690	HMDB0013046;LMSP08000002	-	C02744	586.2874	5.3693	neg	M+FA-H	C24H47NO10S	0	71.5	-5.21527247554513	-	0.0431516676014	5.3162	5.2831	5.3705	5.3445	5.3625	5.3762	4.092	4.189	4.1091	4.1045	4.1311	4.2079	5.3485	5.0478	4.364	4.4864	4.2136	4.0332	6.5786	6.55	5.3061	5.486	6.2292	6.2537	5.4668	5.4884	5.5042
neg_4604	Tert-Butyl 3-((3S,6S,12aS)-6-isobutyl-9-methoxy-1,4-dioxo-1,2,3,4,6,7,12,12a-octahydropyrazino[1',2':1,6]pyrido[3,4-b]indol-3-yl)propanoate	metab_13691	HMDB0253814	-	-	514.2553	5.3693	neg	M+FA-H	C26H35N3O5	0	58.8	-1.28720805921691	-	0.00469825968768	3.8544	4.1162	3.8087	3.7844	3.7873	4.3394	5.9244	6.2798	6.1707	6.274	6.2844	6.3262	4.6407	4.363	4.0784	4.2008	3.7657	3.7476	4.3972	4.6141	3.9362	3.905	4.1689	4.1085	5.9955	5.9916	5.9946
neg_4618	DG(2:0/LTE4/0:0)	metab_13706	HMDB0296923	-	-	600.282	5.3536	neg	M+FA-H	C28H45NO8S	0	76.5	-4.9858363465467415	-	0.0558744506836	5.2578	5.121	5.2188	5.4508	5.2723	5.5049	4.8846	3.9738	4.223	4.666	3.6037	4.3613	6.1408	5.8785	3.8365	3.9589	4.5155	4.0689	3.7621	4.5253	5.3898	5.4163	3.8712	4.2997	5.1704	5.211	5.2149
neg_4619	4-Megastigmene-6a,9R-diol 9-[apiosyl-(1->6)-glucoside]	metab_13707	HMDB0041580	-	-	505.2647	5.3536	neg	M-H	C24H42O11	0	80.6	-1.51726850672532	177261-74-4	0.0207033903227	5.5545	5.4497	5.5342	5.3701	5.2974	5.4655	5.7203	5.7787	5.7963	5.7709	5.5151	5.6105	4.9642	4.9547	5.2005	5.3229	5.5005	5.505	5.2579	5.3271	5.0583	5.1318	6.1974	6.1455	5.6426	5.6254	5.6297
neg_4626	Eugenol	metab_13715	HMDB0005809;MJDBOTE0000375	-	C10453	209.0814	5.3457	neg	M+FA-H	C10H12O2	0	41.1	-3.09661095514724	97-53-0	0.0159331562266	5.2969	5.1881	5.2492	5.1891	5.1878	5.2267	5.0912	5.0376	4.14	3.6023	3.0944	3.1072	4.2113	4.215	5.093	5.1309	3.3265	2.9966	7.0198	7.0099	4.2794	4.2443	3.3619	3.3573	5.9433	5.9394	5.9298
neg_4627	PGP(22:5(7Z,10Z,13Z,16Z,19Z)/18:0)	metab_13716	HMDB0116497;PW_C063012	-	C03892	925.5002	5.3379	neg	M+Na-2H	C46H82O13P2	0	76.9	2.7609504368881805	-	0.00738128595517	0.6517	0.6146	0.6166	0.5983	0.6005	0.5893	0.6149	0.6285	0.6279	0.6243	0.6448	0.6548	7.6453	7.6629	0.8348	0.9414	7.1413	7.1688	6.3907	6.3694	6.3399	6.3481	5.0028	4.599	6.7209	6.7146	6.719
neg_4628	Des-arg(9)-bradykinin	metab_13717	HMDB0244716	-	-	902.4477	5.3379	neg	M-H	C44H61N11O10	0	80.1	-5.91159372242736	-	0.000943474304058	5.6914	5.7257	5.8138	5.6706	5.6549	5.7085	6.6903	6.7261	6.7433	6.7545	6.7004	6.676	7.1551	7.19	5.4126	5.3032	6.9204	6.8864	6.6744	6.6376	6.9328	6.9517	5.9575	6.0026	6.7218	6.7227	6.7222
neg_4630	PA(20:3(5Z,8Z,11Z)/20:4(5E,8Z,12Z,14Z)-OH(11R))	metab_13720	HMDB0264947	-	-	783.4525	5.3379	neg	M+Na-2H	C43H71O9P	0	31.5	-7.46519720990073	-	0.00488473138553	2.5868	2.5385	2.5412	2.5169	2.7513	2.5049	5.5713	5.7954	5.6898	5.6022	5.562	5.5083	4.569	4.5863	2.8104	2.9326	5.4883	5.4128	6.7029	6.7155	6.8535	6.8526	7.2105	7.1931	6.405	6.4016	6.4055
neg_4632	Lenticin	metab_13722	HMDB0061115	-	C09213	537.2713	5.3379	neg	2M+FA-H	C14H18N2O2	0	45.2	-1.1551788504301002	487-58-1	0.0542133608551	5.1148	5.0664	5.0691	5.0447	5.0477	5.0327	5.5576	5.6593	5.3004	5.353	5.8168	5.7978	5.1024	5.093	5.3388	5.4612	5.0261	5.008	5.2644	5.3007	5.1966	5.1654	5.5374	5.476	5.2282	5.1811	5.2067
neg_4652	4-Hydroxy-5-phenyltetrahydro-1,3-oxazin-2-one	metab_13743	PW_C040532;HMDB0060389	-	C16595	174.0554	5.3144	neg	M-H2O-H	C10H11NO3	0	72.5	-3.4371830220802795	-	0.0534169543219	4.8793	4.697	4.8562	4.6857	4.6292	4.6516	2.984	3.0019	3.0011	2.9965	3.0231	3.0359	4.9227	4.9908	3.5832	3.3782	3.1643	3.3308	4.7763	4.7865	5.3821	5.3221	5.2242	5.2577	4.4253	4.3834	4.3885
neg_4653	PC(14:0/20:5(7Z,9Z,11E,13E,17Z)-3OH(5,6,15))	metab_13744	HMDB0285654	-	-	836.4544	5.3066	neg	M+K-2H	C42H74NO11P	0	50.4	7.295645245804559	-	0.023065390029	6.8259	6.7918	6.8091	6.7205	6.6321	6.7631	6.5737	6.5703	6.452	6.4819	7.042	7.0397	6.295	6.3308	5.9282	6.0506	5.6154	5.6281	7.0661	7.0238	6.2575	6.2506	7.2497	7.2036	6.7922	6.7883	6.7731
neg_4658	Tributyrylglycerol	metab_13749	HMDB0259168;HMDB0031094	-	C13870	603.3361	5.2987	neg	2M-H	C15H26O6	0	35.5	-4.16275855459957	60-01-5	0.00711072115693	7.1489	7.1264	7.1198	7.0096	6.9486	7.1058	6.5828	6.5146	6.6947	6.6715	6.7321	6.7415	8.0193	8.0364	4.5901	4.7125	5.0509	5.2085	4.8601	4.5519	6.3456	6.3397	5.6411	5.6504	7.1322	7.1283	7.1344
neg_4659	Arginyl-prolyl-proline	metab_13750	HMDB0249363	-	-	403.1835	5.2987	neg	M+Cl	C16H28N6O4	0	72.7	-8.43239027099955	-	0.0110091644019	3.7101	3.6617	3.6643	3.64	3.6429	3.628	4.0588	4.066	3.6792	3.6745	4.6836	4.156	3.6977	3.6883	3.934	4.0564	3.6214	3.6033	5.9897	5.9566	5.3746	5.3188	6.4157	6.3937	5.5088	5.5048	5.5143
neg_466	Etorphine	metab_13751	HMDB0242562	-	C11793	456.2366	6.1599	neg	M-H2O-H, M+FA-H	C25H33NO4	0	66.8	-6.20339495272628	14521-96-1	0.0218815826493	6.3452	6.1967	6.2853	6.1356	6.0645	6.178	5.1149	5.038	5.1276	5.0083	5.063	5.0431	5.3299	5.2818	6.127	6.1993	5.4121	5.4464	5.068	4.8513	5.3911	5.2796	4.5137	4.9172	5.3721	5.386	5.3904
neg_4661	DG(PGD1/0:0/a-15:0)	metab_13752	HMDB0297670	-	-	687.466	5.2909	neg	M+Cl	C38H68O8	0	43.9	7.9595317407331105	-	0.0424115422342	4.4525	4.4041	4.4068	4.3825	4.3854	4.3704	5.8717	5.8654	6.0091	5.9731	5.7318	5.826	4.4401	4.4307	4.6765	4.7989	4.3638	4.3457	6.5296	6.446	4.5553	4.5031	6.851	6.8058	6.1657	6.1506	6.1289
neg_4667	Suloctidil	metab_13757	HMDB0242578	-	-	372.2139	5.2909	neg	M+Cl	C20H35NOS	0	45.6	1.54252233601998	-	0.0134027048279	4.0021	3.9537	3.9563	3.932	3.9349	3.92	5.8508	5.8133	5.9195	5.8335	5.7427	5.7302	3.9897	3.9803	4.2261	4.3485	4.0293	3.8953	4.9918	5.0916	4.6853	4.8048	5.8328	5.8274	5.5271	5.5377	5.5365
neg_4668	Prolylphenylalanine	metab_13758	HMDB0011179	-	-	307.1298	5.2909	neg	M+FA-H	C14H18N2O3	0	62.5	-0.4671648357018329	13589-02-1	0.00770899517245	3.8128	3.7644	3.7671	3.7428	3.7457	3.7307	5.8541	5.753	5.7721	5.7759	5.7241	5.7484	3.8004	3.791	4.0368	4.1592	3.7241	3.706	5.8788	6.1571	5.7349	5.0671	6.6507	6.6257	6.0657	6.0618	6.0685
neg_4674	Ternatin	metab_13765	LMPK12113247;HMDB0040991	-	C16302	782.5034	5.2831	neg	M+FA-H	C37H67N7O8	0	89.5	0.0954697992809568	148619-41-4	0.00737044937596	4.5686	4.5202	4.5228	4.4985	4.5014	4.4864	7.1924	7.1456	7.135	7.102	7.1967	7.1873	4.5562	4.5467	4.7926	4.915	4.4798	4.4618	6.4577	6.3528	5.1971	4.6191	5.1918	5.0794	6.6092	6.6069	6.6028
neg_4676	PA(18:2(10E,12Z)+=O(9)/i-13:0)	metab_13767	HMDB0267470	-	-	679.3782	5.2831	neg	M+Cl	C34H61O9P	0	60.4	5.384500146578588	-	0.002297039169	6.0347	5.6431	5.7994	5.2867	4.9694	5.5124	7.0258	7.0321	6.9662	6.9725	7.3226	7.3211	4.1583	4.064	4.2579	4.3803	3.9452	3.9271	4.1834	4.2197	4.1156	4.0845	6.6148	6.5819	6.8826	6.8812	6.8832
neg_4678	3-(2-Methylperoxyethyl)-1H-indole	metab_13769	HMDB0258019	-	-	572.2726	5.2831	neg	3M-H	C11H13NO2	0	43.4	-7.03189891559962	-	0.186563169286	6.1316	6.4759	6.104	6.2567	6.142	6.4225	4.31	4.2823	0.0814	4.9344	0.0852	0.0875	5.9053	5.7851	0.1369	0.1735	0.072	0.3956	2.1413	2.8681	5.0396	5.2733	2.6911	1.2435	4.8562	4.707	4.8573
neg_4686	PS(PGJ2/20:5(5Z,8Z,11Z,14Z,17Z))	metab_13778	HMDB0282806	-	-	894.4347	5.2753	neg	M+Cl	C46H70NO12P	0	63.4	2.06199523338236	-	0.0307792551851	4.3971	4.3487	4.3514	4.3271	4.33	4.315	4.3491	4.3671	4.3663	4.3616	4.3882	4.4011	4.8344	4.8157	4.6211	4.7435	4.3084	4.2904	6.619	6.5957	6.0967	6.196	6.2779	6.2444	5.5742	5.5493	5.5537
neg_4687	Trimethobenzamide	metab_13779	HMDB0014800	-	C07178	775.3846	5.2753	neg	2M-H	C21H28N2O5	0	35.7	-9.986353051180881	138-56-7	0.00904494337058	4.0188	3.9704	4.1999	3.9488	3.9517	3.9597	7.155	7.1581	7.2512	7.2334	7.0498	7.0577	5.2316	5.4075	4.2428	4.3652	4.1433	4.5023	4.9693	4.7305	5.8439	5.7501	4.5565	4.4527	6.8423	6.8384	6.8344
neg_4688	Bis(1-methylethyl) hexanedioate	metab_13780	HMDB0041613	-	C14523	689.4454	5.2753	neg	3M-H	C12H22O4	0	33	-3.98442805391999	6938-94-9	0.00819495892277	5.4332	5.3848	5.3875	5.3632	5.3661	5.3511	7.0241	6.9599	7.1043	7.0666	6.7674	6.7639	5.4209	5.4114	5.6572	5.7797	5.3445	5.3264	6.8128	6.7421	5.526	5.4838	5.9381	5.8598	6.4078	6.4039	6.4007
neg_4690	Tilmicosin	metab_13783	HMDB0259095	-	-	867.5564	5.2675	neg	M-H	C46H80N2O13	0	78.3	-2.7432681793887697	-	0.0348304162677	4.4378	4.3895	4.3921	4.3678	4.3707	4.3557	6.3449	6.2484	6.3475	6.2887	6.2132	6.1917	4.4255	4.416	4.6618	4.7842	4.3491	4.3311	5.1025	5.0602	4.5196	4.4884	4.6965	4.6919	5.6294	5.6013	5.6062
neg_4694	N-(2,3,4-Trihydroxybutyl)-L-valine	metab_13787	HMDB0254995	-	-	202.108	5.2596	neg	M-H2O-H	C9H19NO5	0	59.5	-2.28359153034331	-	0.0296753246732	4.2736	3.8163	4.0802	3.4415	3.9129	3.5261	4.3681	4.1763	4.4658	4.4359	5.2777	5.1993	3.3154	3.306	3.5517	3.6741	3.2391	3.221	5.1121	5.0659	6.3439	6.3138	4.4505	4.4052	5.0414	5.019	5.0416
neg_4698	Naftopidil	metab_13791	HMDB0255427	-	-	427.1821	5.2518	neg	M+Cl	C24H28N2O3	0	47.1	6.981391450955959	-	0.00580330869166	3.8485	3.8001	3.8027	3.7784	3.7813	3.7664	3.8004	4.1613	3.8176	3.8129	3.8395	3.8524	3.8361	3.8947	4.0724	4.1948	3.7598	3.7417	5.8916	5.8837	5.1849	5.2979	5.4281	5.3302	5.0746	5.076	5.0795
neg_47	Salicyluric Acid	metab_13792	HMDB0000840	-	C07588	194.0453	5.0718	neg	M+Na-2H, 2M-H, M-H	C9H9NO4	98.7	0	-2.9898814765245896	487-54-7	0.00717429024765	7.313	7.2761	7.2909	7.218	7.1437	7.2315	6.1456	6.2194	6.2237	6.2382	6.2405	6.252	6.4007	6.4463	7.1313	7.1552	5.5098	5.4626	6.5536	6.5136	6.8497	6.8254	6.6358	6.6501	6.5064	6.512	6.5068
neg_470	5-hydroxy saxagliptin	metab_13793	HMDB0061099	-	-	330.1822	6.1599	neg	M-H, M+Cl	C18H25N3O3	0	59.7	-0.387065880499773	-	0.0347282040901	3.6743	4.2854	3.508	4.1882	3.8947	3.938	6.28	6.0651	6.4336	6.3739	5.7321	5.9106	4.3214	4.1788	3.0794	3.2017	5.2454	4.8532	5.9151	6.1882	5.0683	5.1811	5.8928	5.8837	5.6682	5.6921	5.6965
neg_4705	Piperolein B	metab_13799	HMDB0030340	-	-	364.1877	5.2439	neg	M+Na-2H	C21H29NO3	0	54	-4.919100974997249	30505-89-6	0.00625532569158	4.4792	4.5677	4.6796	4.651	4.6594	4.778	5.7453	5.7955	5.8002	5.8115	5.7907	5.805	4.2049	4.2316	4.4412	4.5636	5.0352	5.0007	6.5969	6.5844	4.8575	4.7968	6.4309	6.4334	5.9428	5.9431	5.9476
neg_4706	3''-deamino-3''-oxonicotianamine	metab_13800	HMDB0304096	-	C15486	282.0887	5.2439	neg	M-H2O-H	C12H17N2O7-	0	45.5	9.90144260716439	-	0.058361573113	5.6251	6.3437	5.6246	6.2448	5.551	6.2577	3.9247	3.9427	4.0037	3.9372	3.9638	3.9766	5.814	5.9009	5.9836	6.0375	5.113	4.929	4.9033	5.5113	6.0755	5.3148	5.7967	5.2579	4.9029	4.8986	4.9439
neg_471	Dioscoretine	metab_13803	HMDB0038588	-	-	286.1659	6.1912	neg	M+Na-2H, M+FA-H	C13H23NO3	0	34.6	-0.576032086021718	128637-87-6	0.0010858143892	5.9606	5.8208	5.8035	5.7648	5.5634	5.7179	5.6142	5.5732	5.4585	5.4611	6.0424	6.0026	5.046	5.2311	5.7781	5.8168	5.9519	6.0427	6.3407	6.3072	6.9504	6.8932	6.2874	6.2932	6.0193	6.0189	6.0199
neg_4715	CDP-DG(a-13:0/a-25:0)	metab_13807	PW_C076403;HMDB0116067	-	C00269	1036.5948	5.2205	neg	M-H	C50H93N3O15P2	0	54.2	-5.880698799973461	-	0.0126589390628	4.6217	4.5733	4.5759	4.5516	4.5545	4.5395	5.7613	5.831	6.1298	6.2353	5.4982	5.8455	4.6093	4.5998	4.8457	4.9681	6.5866	6.5347	6.725	6.6796	4.7034	4.6722	5.7274	5.6326	6.2474	6.2365	6.2409
neg_4730	(S)-3-Butyl-1(3H)-isobenzofuranone	metab_13822	HMDB0032064	-	C17854	569.2941	5.2049	neg	3M-H	C12H14O2	0	40.7	5.731091041005911	3413-15-8	0.146208081761	4.6051	4.5567	4.5593	4.535	4.5379	4.5229	5.8176	4.9538	5.5045	5.2566	4.5961	5.3155	4.5927	4.5833	4.8291	4.9515	4.5164	4.4983	4.7546	4.7909	4.6868	4.6556	4.8638	4.8592	4.6752	4.6713	4.7793
neg_4737	Fosinopril	metab_13828	PW_C008996;HMDB0252464;HMDB0014635;MJDBOTE0001642	-	C07016	608.3048	5.1971	neg	M+FA-H	C30H46NO7P	0	41.4	9.669763716840821	98048-97-6	0.00918077940877	3.8993	3.8509	3.8536	3.8292	3.8322	3.8172	6.9	6.891	6.8406	6.8597	6.7749	6.7609	3.8869	3.8775	4.1233	4.2457	3.8106	3.7925	4.9653	4.0851	3.9811	4.2964	4.8955	4.7354	6.4696	6.4732	6.4776
neg_4738	1-Cycloheptyl-1-(9H-fluoren-2-ylmethyl)-3-(2,4,6-trimethylphenyl)urea	metab_13829	HMDB0259952	-	-	473.2532	5.1971	neg	M+Na-2H	C31H36N2O	0	53.3	-9.27155663606601	-	0.0382569387004	3.675	3.6267	3.6293	3.605	3.6079	3.8279	6.0325	6.1397	5.8074	5.8331	6.3354	6.3444	3.6627	3.6532	3.899	4.0214	3.5863	3.744	4.2669	4.3061	3.7568	3.7256	3.9337	3.9291	6.0494	6.0452	6.0756
neg_4745	Tyrosyl-Lysine	metab_13837	HMDB0029110	-	-	663.3358	5.1814	neg	2M+FA-H	C15H23N3O4	0	58.5	-0.2348508697421569	-	0.00732356262552	6.329	6.1716	6.1904	6.0826	6.0807	6.193	6.1412	6.2235	5.9787	5.9129	6.1684	6.1409	7.0681	7.089	4.4884	4.5197	7.4022	7.412	6.8998	6.8708	6.859	6.8322	5.6303	5.6599	6.8043	6.7981	6.8025
neg_4755	PGP(16:1(9Z)/20:4(5Z,8Z,11Z,14Z))	metab_13846	HMDB0013497;PW_C008413	-	C03892	883.4224	5.1658	neg	M+Cl	C42H74O13P2	0	53.5	-8.78384534916524	-	0.0100601393364	5.0845	4.3434	5.1063	4.5742	4.7074	4.5109	5.2452	5.2555	5.1803	5.1071	4.863	5.0867	7.4425	7.4747	4.6158	4.7382	6.9645	6.9785	6.5143	6.4846	6.5076	6.5124	6.4711	6.5331	6.7887	6.78	6.7845
neg_4757	(3S,7E,9R)-4,7-Megastigmadiene-3,9-diol 9-[apiosyl-(1->6)-glucoside]	metab_13848	HMDB0029766	-	-	549.2527	5.1658	neg	M+FA-H	C24H40O11	0	49.9	-5.16947634673091	-	0.00801332037665	4.6411	4.5625	4.1447	4.7237	4.3331	4.4374	5.8775	6.0718	6.0304	6.0166	5.7435	5.8535	4.178	4.1686	4.4144	4.5368	4.1017	4.0836	4.3888	4.3763	5.9333	5.9543	5.8217	5.9163	5.8203	5.8227	5.8272
neg_4759	Phenylalanylglutamic acid	metab_13850	HMDB0028994	-	-	293.1148	5.1658	neg	M-H	C14H18N2O5	0	51.5	1.68984669698818	3617-45-6	0.0411724464299	4.2803	4.3132	4.2762	4.2116	4.0306	4.1967	4.1478	4.2707	4.3106	4.329	4.3215	4.4217	2.7537	2.7443	2.9898	3.1121	2.6775	3.1136	4.9348	4.6203	3.885	3.7435	6.1083	6.1098	4.8957	4.8643	4.8956
neg_476	9,10,13-Trihydroxystearic acid	metab_13851	HMDB0030935	-	-	331.2489	6.2223	neg	M-H, M+Cl	C18H36O5	0	57.6	-0.337359849532483	50439-74-2	0.0305719322918	5.5822	5.2947	5.4445	5.2824	5.1862	5.2534	5.8204	5.882	5.949	5.8375	5.952	5.9094	5.3062	5.4052	4.7527	4.7568	5.6738	5.7149	5.1357	5.0994	5.5655	5.4698	5.8775	5.9155	5.3428	5.3656	5.3428
neg_4763	Ergovaline	metab_13854	HMDB0251917	-	-	532.2619	5.1579	neg	M-H	C29H35N5O5	0	40	9.963266685119118	-	0.0139212417041	4.8407	4.7923	4.795	4.7707	4.7736	4.7586	5.7039	5.8552	6.0529	6.0708	6.0208	6.0183	7.0814	7.0973	5.0647	5.1871	6.7562	6.7704	6.5437	6.5275	5.1291	4.8913	5.2095	5.3196	6.3755	6.3715	6.3834
neg_4767	Janthitrem F	metab_13858	HMDB0030530	-	-	626.3517	5.1501	neg	M-H2O-H	C39H51NO7	0	57.5	4.70104915329886	90986-52-0	0.00815815042162	6.7213	6.6478	6.6506	6.562	6.5369	6.6692	7.2047	7.2448	7.1103	7.1309	7.2638	7.2508	5.9666	5.9921	4.0956	4.218	5.7605	5.8182	4.5007	4.0574	4.2009	4.4976	5.2665	5.3544	6.9225	6.9186	6.9256
neg_4768	(4-((5,6-Diphenylpyrazin-2-yl)(isopropyl)amino)butoxy)acetic acid	metab_13859	HMDB0254922	-	-	454.1941	5.1501	neg	M+Cl	C25H29N3O3	0	47.4	9.088257556611481	-	0.0897647914039	4.2632	4.2148	4.2175	4.1931	4.1961	4.1811	4.2152	4.2331	4.2323	4.2276	4.2543	4.2671	4.2508	4.2414	4.4872	4.6096	4.7196	4.49	5.7685	5.7954	5.1637	5.0869	4.5219	4.7793	4.7395	4.8085	4.8095
neg_4776	2-Hydroxyphenethylamine	metab_13868	HMDB0001065	-	C02735	182.0816	5.1344	neg	M+FA-H	C8H11NO	0	31.9	-4.63712202919059	7568-93-6	0.0385482949348	5.3624	5.3053	5.2955	5.2142	5.1415	5.3052	4.5153	4.5333	4.5325	4.5278	4.5544	4.5673	4.587	4.6113	5.8546	5.8686	4.5518	4.6737	4.929	4.8948	5.2302	5.202	5.0882	5.1682	4.6589	4.6296	4.659
neg_4781	Phenylalanylphenylalanine	metab_13872	HMDB0013302	-	-	311.1397	5.1266	neg	M-H	C18H20N2O3	0	60.9	-1.45972468992235	2577-40-4	0.00957183899723	5.905	5.895	5.8288	5.7967	5.6549	5.8201	7.0073	7.0291	6.9785	6.9688	6.9856	6.9674	4.0461	4.1885	3.7091	3.8315	6.036	6.0625	6.9173	6.8696	6.7616	6.7304	7.2681	7.2697	6.8447	6.8408	6.8364
neg_4784	(1,10,11,12,14,23-Hexahydroxy-6,10,19-trimethyl-24-oxa-4-azaheptacyclo[12.12.0.02,11.04,9.015,25.018,23.019,25]hexacosan-22-yl) 3,4-dimethoxybenzoate	metab_13875	HMDB0242290	-	-	694.3206	5.1188	neg	M+Na-2H	C36H51NO11	0	74.2	-0.443392339044113	-	0.00696394070393	5.056	5.3745	5.3088	5.1557	4.8655	5.1899	4.356	4.3739	4.3731	4.3684	4.3951	4.4079	6.6217	6.6619	5.447	5.3692	6.94	6.9653	4.5536	4.5898	5.0078	5.3927	4.6627	4.6581	6.2181	6.2137	6.2195
neg_4786	Ethyl (S)-3-hydroxybutyrate glucoside	metab_13876	HMDB0031693	-	-	587.2513	5.1188	neg	2M-H	C12H22O8	0	38.1	-7.4906560302898875	-	0.0234337434786	4.313	4.3678	4.5165	4.4947	4.4664	3.7745	5.9126	6.1309	5.9646	6.0487	5.8418	5.9534	4.0792	3.9834	4.0806	4.203	4.0261	4.2745	5.0157	5.034	3.9384	3.9072	6.2831	6.302	5.5704	5.5511	5.5555
neg_4794	Dihydrotestosterone diglucuronide	metab_13885	HMDB0006203;HMDB0251334	-	-	677.2575	5.1109	neg	M+Cl	C31H46O14	0	42.9	-1.07640551045209	42037-24-1	0.0143342522841	2.8358	2.7874	2.7901	2.7658	2.7687	2.7538	6.43	6.5455	6.4008	6.3932	6.5106	6.5737	2.8234	2.814	3.0595	3.1818	5.2612	5.3081	4.7272	3.0214	5.5246	5.1682	6.4703	6.5184	6.0446	6.0525	6.0569
neg_48	DIPROTIN A	metab_13890	HMDB0251473	-	-	340.2239	5.0013	neg	M-H, M+Cl, 2M-H	C17H31N3O4	85.5	0	-0.8730659709597571	-	0.00439674674019	5.3927	5.2884	5.3343	5.331	5.4022	5.5192	6.7484	6.804	6.5106	6.5128	7.0097	7.0594	5.7267	5.7338	3.7456	3.868	6.3637	6.3651	7.2531	7.2137	6.7433	6.7442	6.9927	6.9904	6.7896	6.7932	6.7902
neg_480	9,10-DHOME	metab_13891	HMDB0004704	-	C14828	313.2383	6.3318	neg	M-H, M+Cl	C18H34O4	0	69.4	-0.338563735702373	125356-86-7	0.00823801698519	7.1321	6.8736	7.0182	6.8694	6.8005	6.8639	5.9265	6.0753	6.104	5.9752	6.1603	6.139	5.5637	5.6615	6.2788	6.4992	6.4123	6.4234	5.7434	5.7573	5.9555	5.8448	5.4616	5.5396	6.0088	6.0153	6.0094
neg_4801	(2E)-4-Hydroxy-3-methylpent-2-enedioylcarnitine	metab_13893	HMDB0241661	-	-	338.0991	5.1109	neg	M+Cl	C13H21NO7	0	53.5	-7.08338566980389	-	0.0179776786737	3.7823	3.7339	3.7366	3.7123	3.7152	3.7002	5.7649	5.9096	5.7971	5.8906	5.7738	5.8675	5.2849	5.3189	4.0063	4.1287	5.3114	5.1764	5.2329	5.2339	3.8641	3.8329	6.2951	6.3135	5.9156	5.9157	5.9021
neg_4803	Hydroxyprolyl-Leucine	metab_13895	HMDB0028867	-	-	243.1348	5.1109	neg	M-H	C11H20N2O4	0	50.7	-0.7670203638448991	-	0.00621620137049	4.8466	5.1841	4.8341	4.9032	4.6937	5.0007	5.3124	5.2138	5.2611	5.4012	4.9329	5.2777	4.5195	4.4771	3.6075	3.7298	4.3166	4.4467	5.8399	6.161	6.8367	6.4568	6.5385	6.4343	5.9703	5.9752	5.9708
neg_4812	8-Aminohexylamino cAMP	metab_13904	HMDB0247417	-	-	464.1419	5.0953	neg	M+Na-2H	C16H26N7O6P	0	72.6	-2.22623194025492	-	0.0102233181755	5.8863	5.8612	5.8555	5.8773	5.814	5.9136	6.7551	6.8636	6.7184	6.7416	6.8989	6.952	5.1797	5.3075	5.4161	5.5385	6.5411	6.4189	6.2557	6.1888	6.2236	6.2655	6.5893	6.6343	6.7536	6.7578	6.7625
neg_4813	3-Indoleglyoxylic acid	metab_13905	HMDB0242143	-	-	188.0347	5.0953	neg	M-H	C10H7NO3	0	80.3	-3.09046411684695	-	0.0956399588353	3.4334	3.3851	3.3877	3.3634	3.3663	3.3514	3.3854	3.4034	3.4026	3.3979	3.4245	3.4374	5.4613	5.5002	3.6574	3.7798	3.3448	3.3267	4.9347	4.9989	5.0586	5.0081	5.0596	5.0851	4.6002	4.5282	4.532
neg_4814	Dopamine quinone	metab_13906	HMDB0012219	-	C17755	150.0552	5.0953	neg	M-H	C8H9NO2	0	60.3	-5.33932828149812	50673-96-6	0.00276918621573	6.4634	6.4195	6.425	6.369	6.298	6.3739	5.4302	5.4345	5.4532	5.4389	5.4466	5.4878	5.5782	5.6443	6.2821	6.3161	5.03	4.9288	5.7695	5.7308	6.0337	6.0139	5.8681	5.9141	5.7008	5.699	5.7013
neg_4815	PS(22:6(4Z,7Z,10Z,13Z,16Z,19Z)/PGD2)	metab_13907	HMDB0283526	-	-	938.4635	5.0874	neg	M+Cl	C48H74NO13P	0	65.6	4.75534470719879	-	0.0185180872497	4.4128	5.2591	4.5142	4.5176	4.3457	4.5388	6.4174	6.3716	6.1381	6.1498	6.551	6.4963	6.5321	6.6151	4.6368	4.7592	6.7034	6.7303	5.4653	4.6982	4.4946	4.4634	7.3988	7.4443	6.6423	6.6267	6.6313
neg_482	LysoPC(14:0/0:0)	metab_13912	HMDB0010379;PW_C006388	-	C04230	512.2989	6.41	neg	M+Cl, M+FA-H	C22H46NO7P	0	88.2	-0.947126640810553	20559-16-4	0.00780685613123	7.1519	6.9974	7.0783	6.9028	6.8842	6.9907	5.6728	5.7077	5.7025	5.7661	5.7598	5.6604	5.7837	5.8363	6.7027	6.8346	5.9727	5.9727	4.444	3.897	6.2878	6.2501	3.7799	3.7753	6.4504	6.444	6.4453
neg_4827	N-Arachidonoyl Glycine	metab_13919	HMDB0241918;LMFA08020003;HMDB0005096	-	-	338.0886	5.0796	neg	M-H2O-H	C15H19NO9	0	40.5	1.20447193798848	179113-91-8	0.0273877968948	3.9911	3.9427	3.9453	3.921	3.9239	4.4796	4.848	5.0772	4.9291	4.9677	4.9257	5.0237	5.9742	5.8297	4.215	4.3374	5.6887	5.2025	5.0867	5.3966	4.8484	4.7753	5.6487	5.6374	5.2275	5.2457	5.25
neg_4828	Arbutin	metab_13920	HMDB0029943;MJDBOTE0001645	-	C06186	253.0716	5.0796	neg	M-H2O-H	C12H16O7	0	41.6	-0.755277365090229	497-76-7	0.0213656930333	4.9885	4.9101	5.0052	5.0023	5.0392	4.9557	3.682	3.8959	3.5802	3.5755	3.6021	3.615	4.2168	4.5362	5.3203	5.35	3.5224	3.9114	5.961	5.9382	4.1095	4.7538	4.642	4.607	5.0133	4.9973	5.0137
neg_4829	Microcystin-LR	metab_13921	HMDB0254706	-	C05371	975.5256	5.0718	neg	M-H2O-H	C49H74N10O12	0	79.6	-5.34460766149398	101043-37-2	0.0146987403389	6.7052	6.6564	6.5997	6.5281	6.5295	6.5675	7.6113	7.6294	7.6025	7.5802	7.5136	7.5069	6.8196	6.759	5.6514	5.7738	5.5624	5.5772	6.5749	6.5432	5.5092	5.5957	7.3699	7.4092	7.3514	7.3389	7.3432
neg_4831	Glycyl-l-histidyl-l-lysine	metab_13924	HMDB0252882	-	-	679.3607	5.0718	neg	2M-H	C14H24N6O4	0	50.2	-5.699337815112281	-	0.0231378731981	2.5605	2.5122	2.5149	2.4906	2.4935	2.4786	3.51	3.4318	3.1728	4.2061	2.5516	3.0107	7.1923	7.2095	2.784	2.9062	6.814	6.8358	6.4233	6.3975	6.0997	6.2038	5.7453	5.8022	6.5064	6.4891	6.5069
neg_4834	(1R,2R,4S)-p-Menthane-1,2,8-triol 8-glucoside	metab_13927	HMDB0039894	-	-	395.1934	5.0718	neg	M+FA-H	C16H30O8	0	31.8	3.14720918391431	378254-09-2	0.00369048126928	4.47	5.1684	4.441	4.6453	4.2449	4.9562	6.8234	6.836	6.7294	6.727	6.8949	6.8809	4.9346	5.0312	4.536	4.6584	5.3598	5.3063	7.0931	7.0695	5.8452	5.8447	7.0356	7.0461	6.6837	6.6868	6.6844
neg_4836	16-oxo-palmitate	metab_13929	HMDB0304028	-	-	314.2085	5.0718	neg	M+FA-H	C16H29O3-	0	35.6	-5.25112274308051	-	0.00998957245863	3.6301	3.5817	3.5844	3.5601	3.563	3.548	5.649	5.5997	5.652	5.6057	5.577	5.5218	3.6178	3.6083	3.8541	3.9765	3.5414	3.5234	6.3126	6.2784	5.186	5.1763	6.472	6.4888	5.7491	5.7435	5.752
neg_484	1-Linoleoyl-sn-Glycero-3-Phosphocholine	metab_13933	LMGP01050137;HMDB0010386	-	C04100	564.3305	6.449	neg	M+Cl, M+FA-H	C26H50NO7P	75.8	0	-0.39757025904307297	22252-07-9	0.00486405474281	7.1552	6.9132	7.1066	6.904	6.844	6.9481	5.1817	5.3207	5.0204	5.1295	5.2879	5.3952	4.536	4.5667	6.4132	6.5937	4.7791	4.4247	3.8373	4.3777	5.1855	5.0859	4.9165	5.0262	6.3779	6.3745	6.3784
neg_4841	2-[2-[(1R,2R)-1-(5-Tert-butyl-2-methoxyphenyl)-2-(dimethylamino)-1-hydroxypropyl]phenoxy]acetamide	metab_13935	HMDB0253353	-	-	459.2459	5.064	neg	M+FA-H	C24H34N2O4	0	65	-9.99851061173186	-	0.00622295256061	2.3309	2.2828	2.2854	2.2612	2.2641	2.2493	6.0675	5.8481	6.0451	6.183	5.6774	5.9308	2.3186	2.3092	2.5541	2.6762	2.9348	3.0454	4.5419	4.9014	2.4124	2.3813	5.3364	5.1777	5.5953	5.5968	5.6006
neg_4842	Chlorophyll a	metab_13936	HMDB0038578	-	C05306	937.5264	5.0561	neg	M+FA-H	C55H72MgN4O5	0	59	-7.997942563145161	479-61-8	0.0251499233084	0.1484	0.1349	0.1356	0.1292	0.13	0.1262	4.3558	0.1787	2.9625	1.5558	0.1458	1.8276	1.4235	1.574	0.2259	0.2797	4.9143	3.5045	6.6685	6.6602	4.4522	4.3706	5.971	6.013	5.3595	5.3555	5.376
neg_4843	Torvoside D	metab_13937	HMDB0029624	-	-	761.382	5.0561	neg	M+Cl	C38H62O13	0	74.9	-8.856812083678609	-	0.0154812258173	4.8016	4.6241	4.6376	4.6783	4.7064	4.7911	6.3438	6.2836	6.1135	6.2135	6.6871	6.6696	3.3694	3.36	3.6057	3.7281	5.588	5.3215	5.2477	4.7034	4.0153	4.0792	3.6404	5.1462	6.093	6.0816	6.0935
neg_4849	17-AAG	metab_13942	HMDB0244762	-	-	630.2991	5.0483	neg	M+FA-H	C31H43N3O8	0	77	-6.9760428554713405	-	0.00324841607931	6.8725	6.8161	6.8535	6.8036	6.7362	6.8337	7.1378	7.1092	7.2014	7.2189	7.0329	6.9879	6.5711	6.601	3.3528	3.3498	4.961	4.6955	6.1359	6.1022	5.2215	5.2799	5.6627	5.4458	6.7657	6.7684	6.7662
neg_4850	LysoPE(22:5(4Z,7Z,10Z,13Z,16Z)/0:0)	metab_13944	HMDB0011524	-	-	548.2759	5.0483	neg	M+Na-2H	C27H46NO7P	0	35.1	0.0222236805826949	-	0.0566858933654	4.0071	3.9587	3.9613	3.937	3.9399	3.9249	6.025	5.9125	5.8032	5.7538	5.9747	5.9309	4.2064	3.9852	4.231	4.3534	4.575	4.8394	4.1566	4.1929	4.0888	4.0576	5.9358	5.9802	5.3145	5.357	5.3154
neg_4857	Cilengitide	metab_13951	HMDB0250242	-	-	623.2716	5.0405	neg	M+Cl	C27H40N8O7	0	89.8	0.427699742776248	-	0.0513511758267	3.1295	3.3606	3.347	3.2166	2.7404	3.6	2.2999	4.4258	2.317	2.3124	4.5401	2.5448	6.0405	6.0406	2.571	2.6931	3.8181	3.6285	2.4968	2.5329	4.6179	5.1069	4.251	4.2493	5.1104	5.1473	5.1516
neg_4860	Calendulaglycoside A	metab_13955	HMDB0034868	-	-	558.2656	5.0326	neg	M-2H	C54H86O24	0	58.6	-4.639377813545639	29660-94-4	0.0425523176351	6.0465	5.9683	6.0277	5.9632	6.0079	6.1128	5.5334	5.4337	5.2946	5.2213	5.4335	5.528	5.9949	5.9858	4.8502	4.9726	4.5375	4.5665	6.0114	5.996	5.9124	5.9887	5.6964	5.6721	5.5475	5.5434	5.5769
neg_4862	1-[Fluoro(methoxy)phosphoryl]oxyicosa-5,8,11,14-tetraene	metab_13957	HMDB0260245	-	-	407.2112	5.0326	neg	M+Na-2H	C21H36FO3P	0	32	-5.3977989681950485	-	0.00851328138969	4.3714	3.8726	3.8752	3.8509	3.8538	4.3902	4.9951	5.1988	4.9823	4.9536	5.0911	5.0205	3.9086	3.8991	4.1449	4.2673	4.7258	4.877	5.6817	5.6499	5.9407	5.9599	6.0641	6.0609	5.2329	5.2395	5.2334
neg_4866	PS(16:0/TXB2)	metab_13961	HMDB0281148	-	-	886.4531	5.0248	neg	M+K-2H	C42H76NO14P	0	67.7	4.89452318634672	-	0.00136159187513	4.3541	4.9923	4.8064	4.7633	4.8351	5.0777	7.3644	7.344	7.2834	7.3105	7.3802	7.3361	5.5884	5.6843	4.5781	4.7005	6.2381	6.1891	6.7896	6.809	5.1655	5.0374	7.8938	7.8932	7.1935	7.1929	7.194
neg_4877	Dapitant	metab_13972	HMDB0250860	-	-	560.2758	5.0169	neg	M-H	C37H39NO4	0	64.2	-8.64705390041268	-	0.00574147984952	5.7499	5.1076	5.7681	5.4133	5.634	5.506	6.7182	6.7249	6.5588	6.5321	6.8771	6.8376	7.9123	7.9275	5.38	5.5024	6.7332	6.7442	6.7806	6.7372	6.9861	7.041	6.5939	6.6069	7.1731	7.1778	7.1738
neg_4878	Nisoldipine	metab_13973	HMDB0014545;PW_C008915	-	C07699	409.1363	5.0169	neg	M+Na-2H	C20H24N2O6	0	60.9	-4.5641319578074	63675-72-9	0.00390690334546	3.9283	5.3666	3.8826	4.522	3.8612	4.9471	3.8803	3.8983	3.8975	3.8928	3.9194	3.9322	5.0851	5.0455	4.1523	4.2747	7.2744	7.2351	4.6691	4.9917	4.7471	4.7301	5.7817	5.78	6.3171	6.3203	6.3177
neg_4880	Isoleucylproline	metab_13976	HMDB0011174	-	-	273.1455	5.0169	neg	M+FA-H	C11H20N2O3	0	62.3	-0.208580374847048	37462-92-3	0.00922899531937	3.6682	4.4796	3.6225	3.5982	3.6011	3.6422	6.2515	6.1059	6.2705	6.4031	6.0733	6.3283	3.6559	3.6464	3.8922	4.0146	3.5795	3.5614	5.9389	6.4121	6.0253	5.2261	6.1136	5.913	6.4685	6.4757	6.4691
neg_4881	3'-Deoxythymidine	metab_13977	HMDB0246094	-	-	207.077	5.0169	neg	M-H2O-H	C10H14N2O4	0	35.2	-2.3783108286609904	-	0.010209999874	3.5289	4.0942	3.4832	3.4589	3.4618	3.9847	3.4809	3.4989	3.4981	3.4934	3.52	3.5328	5.31	5.1908	3.7529	3.8753	5.4288	4.9064	4.838	5.1411	5.1479	5.039	5.2058	5.1546	4.6937	4.6897	4.6848
neg_4884	Dolastatin 15	metab_13980	HMDB0251577	-	C19899	817.4832	5.0091	neg	M-H2O-H	C45H68N6O9	0	41.7	-4.5197089881017	123884-00-4	0.00703682012742	5.4736	5.298	5.465	5.4311	5.1872	5.3276	4.1516	4.6068	4.8603	4.8758	3.7227	4.2396	6.1015	6.1229	5.8734	5.9074	5.2798	5.1671	4.9116	4.7342	7.1335	7.1516	5.7977	5.699	5.8358	5.8359	5.8306
neg_4895	Methyl (3b,11x)-3-Hydroxy-8-oxo-6-eremophilen-12-oate	metab_13992	HMDB0041229	-	-	301.1403	5.0013	neg	M+Na-2H	C16H24O4	0	39.4	-6.5017034468849095	64964-00-7	0.0157376788583	3.6771	4.1724	3.6314	3.607	3.61	3.595	5.0311	4.8666	5.056	5.0963	4.9147	4.9995	3.6936	3.6553	3.9011	4.0235	3.5884	3.6249	5.9059	5.9912	6.1744	5.9332	6.2768	6.1381	5.5668	5.5788	5.5672
neg_4896	Rifalazil	metab_13993	HMDB0257223	-	-	939.443	4.9935	neg	M-H	C51H64N4O13	0	69.4	3.4526568834409397	-	0.0350154190158	4.3542	4.3059	4.5693	4.4264	4.2871	4.2721	6.2054	6.4058	6.1263	6.176	6.5699	6.551	5.0006	4.8854	4.5782	4.7006	5.5487	5.0858	5.9858	5.9804	4.4399	4.4048	7.1313	7.1249	6.3498	6.3462	6.3215
neg_4897	Boc-val-pro-arg-mca	metab_13994	HMDB0249335	-	-	672.3357	4.9935	neg	M+FA-H	C31H45N7O7	0	38.6	-0.8219582706228641	-	0.011249561527	4.2632	3.2877	4.2777	3.266	4.3141	4.4928	6.4405	6.4226	6.4397	6.4512	6.3901	6.4189	4.8272	4.7872	3.56	3.6823	3.2474	3.2293	5.389	5.4841	4.9085	4.7877	5.4797	5.3856	5.9381	5.9299	5.9386
neg_4898	Lysocellin	metab_13995	HMDB0254269	-	-	649.393	4.9935	neg	M+Na-2H	C34H60O10	0	78.3	-0.46859616474553495	-	0.0338778333401	2.9847	2.9363	2.939	2.9147	2.9176	2.9027	2.9367	2.9546	2.9538	2.9492	2.9758	2.9886	2.9723	3.3601	3.2085	3.3308	2.8961	4.117	6.0097	5.9337	5.5456	5.4447	5.5999	5.655	4.8342	4.8291	4.8063
neg_490	PE(18:1(9Z)/0:0)	metab_13998	LMGP02050004	-	-	478.2936	6.5821	neg	M-H, 2M-H	C23H46NO7P	98.3	0	-0.7549094991063591	-	0.00449572098656	7.7095	7.5051	7.6622	7.4808	7.447	7.4877	6.0027	5.8961	5.865	5.8598	6.0696	5.9395	6.4705	6.5374	7.5409	7.7519	6.7555	6.6791	6.11	6.0541	6.8717	6.7819	6.1487	6.1931	7.0032	6.9993	7.0015
neg_4902	D-Tetrahydropalmatine	metab_14000	HMDB0250799	-	-	400.1741	4.9935	neg	M+FA-H	C21H25NO4	0	56.8	-7.05999356891672	-	0.0840717556825	5.7402	5.7247	5.715	5.6091	5.4896	5.7012	3.8805	3.922	3.8977	3.9985	3.9196	3.9324	3.9162	3.9067	5.7897	5.819	3.8398	4.2534	4.0781	4.1144	5.1246	5.1765	4.1872	4.1826	4.2601	4.1941	4.2579
neg_4905	N-(2,3-Dihydroxypropyl)valine	metab_14002	HMDB0254994	-	-	172.0972	4.9935	neg	M-H2O-H	C8H17NO4	0	73.9	-3.53161458180438	-	0.0063430841466	5.4692	5.3872	5.4509	5.3702	5.4077	5.356	5.0661	5.103	5.1123	5.0642	5.2985	5.3331	5.0339	4.9983	5.2363	5.3491	4.995	4.9758	6.3117	6.2923	6.811	6.7717	6.4631	6.4902	5.9086	5.9049	5.9103
neg_4909	7-Acetyllycopsamine	metab_14005	HMDB0302356	-	C16751	376.1512	4.9856	neg	M+Cl	C17H27NO6	0	49.4	-5.88095881669429	-	0.00639222415448	4.8082	4.7598	4.7625	4.7382	4.7411	4.7261	5.9158	5.9166	5.9316	5.967	5.8216	5.8252	4.7959	4.7864	5.0322	5.1546	5.1867	5.2223	5.411	5.3758	5.0113	4.8588	6.3025	6.2953	5.6191	5.6218	5.6247
neg_4910	O-methoxycatechol-O-sulphate	metab_14007	HMDB0060013	-	-	203.0015	4.9856	neg	M-H	C7H8O5S	0	67	-2.50715615190283	-	0.00201330714149	3.7538	3.9235	2.7681	3.8082	2.6549	3.8363	5.7224	6.0278	5.6389	5.8119	6.0493	6.0748	4.3273	4.5459	3.964	3.6747	5.2795	5.0194	5.5846	5.4454	5.0196	4.8362	6.2054	6.2147	6.0668	6.0684	6.0672
neg_4912	PA(i-13:0/LTE4)	metab_14009	HMDB0267453	-	-	810.4007	4.9778	neg	M+Na-2H	C39H68NO11PS	0	60	1.1733930112286999	-	0.00577786637666	5.9897	5.9645	6.0161	5.93	5.7421	5.9945	7.0455	7.0629	6.7416	6.7355	7.0545	7.0694	7.2015	7.2171	4.6735	4.7959	4.3608	4.5273	5.8063	5.7423	5.3277	5.1186	6.3156	6.3976	6.7671	6.7631	6.7624
neg_4924	PS(22:6(4Z,7Z,10Z,13Z,16Z,19Z)/20:5(5Z,8Z,11Z,14Z,17Z))	metab_14022	PW_C061314;HMDB0112873;LMGP03010840	-	C02737	852.484	4.9543	neg	M-H	C48H72NO10P	0	70.7	2.27237540417999	-	0.0115300391191	6.5936	6.5496	6.5695	6.5152	6.3477	6.5459	6.8214	6.7885	6.6853	6.6708	6.6884	6.707	6.9755	6.992	6.6388	6.7612	6.3261	6.308	7.4081	7.3883	8.1397	8.0748	7.134	7.1563	7.0499	7.0458	7.0399
neg_4925	PG(i-12:0/PGD1)	metab_14023	HMDB0271143	-	-	745.4257	4.9543	neg	M-H2O-H	C38H69O13P	0	34.8	-5.31472495111767	-	0.00603490478821	5.8627	5.7719	5.8612	5.8021	5.7013	5.8156	5.791	5.7451	5.4975	5.5573	5.6122	5.6186	6.9271	6.9355	4.477	4.5994	4.1643	4.5694	5.9781	5.9583	5.731	5.6723	6.6264	6.666	6.2342	6.2302	6.2293
neg_4934	Abacavir	metab_14033	PW_C009479;HMDB0251820;HMDB0015182	-	C07624	307.1298	4.9466	neg	M+Na-2H	C14H18N6O	0	50.8	3.06183590111377	136470-78-5	0.0238790921636	3.7007	3.6523	3.6549	3.6306	3.6335	3.6186	3.6527	3.6706	4.2149	4.1752	3.6917	3.7046	3.6883	3.6789	3.9246	4.047	3.612	3.5939	5.0722	5.2316	4.4944	4.3061	6.2881	6.2251	4.8848	4.9006	4.9045
neg_4936	13-Acetylphorbol	metab_14035	HMDB0244502;LMPR0104330003	-	-	871.4063	4.9388	neg	2M+Hac-H	C22H30O7	0	89.4	-7.1585136078869605	-	0.257079051997	3.6871	1.2034	2.8718	1.1832	2.4092	2.9026	3.9954	3.9321	3.816	4.1301	3.8404	3.585	1.2373	1.2284	1.463	1.5817	5.9615	6.0283	1.3913	1.4262	2.7629	1.2968	1.8087	1.4921	3.5706	3.3481	3.4502
neg_494	PS(18:1(9Z)/0:0)	metab_14039	HMDB0240603;LMGP03050001	-	-	522.2833	6.7464	neg	M-H, M+Na-2H	C24H46NO9P	91.2	0	-0.7923833270479591	89319-60-8	0.0219063001663	7.4115	7.3148	7.3858	7.2345	7.1139	7.2792	5.7472	5.6906	5.5182	5.5929	5.9281	5.6353	5.335	5.134	6.1467	6.19	4.8343	4.7461	4.5331	4.4185	5.3099	5.2875	4.4913	4.4867	6.5625	6.5764	6.5808
neg_4948	Lestaurtinib	metab_14047	HMDB0254022	-	-	484.1504	4.9154	neg	M+FA-H	C26H21N3O4	0	65.2	-2.28785574440906	-	0.0612590252376	4.4738	3.9165	3.9192	3.8948	4.0834	3.8828	4.9651	4.8298	4.7166	4.3293	3.956	3.9688	3.9525	3.9431	4.1889	4.3113	3.8762	3.8581	6.2471	6.2259	5.7791	5.938	4.4977	4.219	5.3947	5.348	5.3952
neg_495	LysoPC(18:1(9Z)/0:0)	metab_14049	HMDB0002815	-	-	566.3462	6.543	neg	M+Cl, M+FA-H	C26H52NO7P	0	77	-0.33883398946213	19420-56-5	0.00322911992699	7.1384	6.9738	7.0705	6.9149	6.8984	6.9437	5.4461	5.503	5.2737	5.5022	5.6066	5.4466	5.2587	5.3233	6.5432	6.725	5.4862	5.4187	4.8141	4.6249	5.8784	5.7802	4.811	4.7301	6.407	6.4049	6.4075
neg_4954	P-Tolyl Sulfate	metab_14053	-	-	-	187.0064	4.9076	neg	M-H	C7H8O4S	83.3	0	-3.3692663864714403	-	0.135273126831	7.59	7.4745	7.5142	7.4192	7.3602	7.4492	3.4128	3.4308	3.43	3.4253	3.4519	3.4647	3.4485	3.439	7.4677	7.5569	3.3721	3.3541	3.6104	3.6466	7.168	7.1168	4.0841	4.4745	3.531	3.5271	3.6273
neg_4961	PE-NMe2(15:0/22:5(4Z,7Z,10Z,13Z,16Z))	metab_14060	HMDB0113935;PW_C059951	-	C04308	816.488	4.8921	neg	M+K-2H	C44H78NO8P	0	73.1	-9.13560391339089	-	0.0128470534604	3.595	3.5466	3.5493	3.525	3.5279	3.5129	6.9537	6.8587	6.9459	6.9063	6.7389	6.7371	3.5826	3.5732	3.819	3.9414	4.2697	3.4882	5.5175	5.5239	3.6768	3.6456	5.3864	4.7825	6.2497	6.2594	6.2498
neg_4964	Isorhynchophylline	metab_14063	HMDB0253688	-	C16980	421.155	4.8921	neg	M+K-2H	C22H28N2O4	0	37.4	3.9043071410302894	6859-01-4	0.0151253508778	5.5798	4.8356	5.621	5.2487	5.5024	5.26	6.6438	6.634	6.6785	6.6241	6.4239	6.3923	4.1546	4.1452	4.391	4.5134	4.0783	4.2738	7.1841	7.1139	6.5385	6.5802	6.3326	6.3447	6.5884	6.6001	6.5891
neg_4967	Epsilon-(gamma-Glutamyl)-L-lysine	metab_14066	HMDB0257624	-	-	595.2944	4.8843	neg	2M+FA-H	C11H21N3O5	0	53.1	-0.0303202334207752	-	0.0123014650923	5.0584	5.3232	5.2905	5.2805	5.1937	5.2865	6.5752	6.621	6.5311	6.5242	6.4254	6.4929	3.374	3.3646	3.6103	3.7327	3.2977	3.2796	4.3141	3.5722	5.0988	5.113	3.645	3.6404	6.4711	6.4672	6.4605
neg_4968	Lappaol B	metab_14067	HMDB0302315	-	C17685	549.2136	4.8843	neg	M-H	C31H34O9	0	67.5	1.0006114258472	-	0.00698995439259	6.4601	4.7118	6.4118	6.0407	6.2228	5.8554	5.5403	5.433	5.463	5.4178	5.4555	5.4359	4.1396	4.2224	4.376	4.4984	4.0633	4.0928	4.3016	4.3378	4.9252	5.0273	4.4107	4.4061	5.5024	5.498	5.4966
neg_4971	VI2Fuc-nLc6	metab_14071	HMDB0062449	-	-	769.8605	4.8766	neg	M-2H	C66H115N3O37	0	48.3	9.513643103148699	-	0.0268358039477	6.9184	6.8867	6.918	6.8981	6.8604	6.9357	3.0753	2.8221	4.9614	4.6195	2.9977	3.1146	2.8805	4.2565	3.0758	3.1982	4.0929	4.1745	4.1376	3.8949	4.1816	4.5129	4.5554	3.4246	5.0023	5.0228	5.0032
neg_4979	Butanoic acid, 3-((2-((3R)-2-oxo-3-(2-(4-piperidinyl)ethyl)-1-piperidinyl)acetyl)amino)-, (3R)-	metab_14078	HMDB0253857	-	-	374.2083	4.8688	neg	M+Na-2H	C18H31N3O4	0	32.5	6.14278205790259	-	0.0143972918863	3.6786	3.6302	3.6328	3.6085	3.6114	3.5965	6.2794	6.2677	6.1487	6.0972	6.2737	6.3066	3.6662	3.6568	3.9025	4.0249	4.4814	4.7051	4.9985	4.6742	3.7603	3.7291	6.2683	6.2594	6.0923	6.1033	6.0928
neg_4985	Anamorelin	metab_14085	HMDB0248383	-	-	591.3261	4.861	neg	M+FA-H	C31H42N6O3	0	51.3	-7.25007388214447	-	0.00906578007752	3.1019	1.4009	3.0467	2.8876	3.1857	1.3686	6.727	6.6974	6.5398	6.545	6.7891	6.8253	5.2824	5.2732	1.6652	1.7853	3.6017	3.5818	6.6134	6.5926	4.7421	4.4704	4.8995	4.8289	6.4976	6.5047	6.4982
neg_4986	Ciramadol	metab_14086	HMDB0250272	-	-	270.1459	4.861	neg	M+Na-2H	C15H23NO2	0	37.3	-6.699920939448968	-	0.0161211092298	3.1663	3.118	3.1377	3.0963	3.0992	3.0843	3.1183	3.1363	3.94	4.3945	3.8275	4.8428	5.7737	5.616	3.3902	3.5126	4.9082	3.9722	6.0877	6.5601	6.4143	5.6871	6.7973	6.425	5.7943	5.8037	5.808
neg_4988	3-Methylindole	metab_14088	HMDB0000466	-	C08313	176.071	4.861	neg	M+FA-H	C9H9N	0	58.1	-5.32584224525204	83-34-1	0.238242097517	3.2264	5.0327	3.3949	4.7021	3.4607	4.9861	3.1784	3.1963	3.1955	3.1908	3.2174	3.2303	5.568	5.4034	3.4503	3.5726	5.1844	4.4598	4.7751	5.2711	5.7376	4.9484	5.1147	4.3165	4.0817	4.0811	3.8857
neg_4989	2-Methylindoline	metab_14089	-	-	-	132.081	4.861	neg	M-H	C9H11N	78.5	0	-6.73695042668051	-	0.0490680663952	3.9218	5.1246	4.0408	4.8216	4.1849	5.0708	3.3694	3.3873	3.3865	3.3818	3.4085	3.4213	5.6849	5.5402	3.6413	3.7637	5.2867	4.7748	4.8511	5.423	5.8444	5.0739	5.2584	4.7932	4.6138	4.6506	4.6146
neg_4997	Digimed	metab_14096	HMDB0015468;HMDB0251273	-	C06955	785.4053	4.8454	neg	M+Na-2H	C41H64O13	0	78.4	-5.32727164506604	71-63-6	0.015906739285	5.3611	5.3284	5.2662	5.4639	5.2212	5.5918	7.577	7.5663	7.4905	7.4822	7.6094	7.6231	4.6295	4.7396	4.8659	4.9883	7.7102	7.7637	6.2222	6.1521	5.561	5.4997	6.8204	6.7758	7.4024	7.3985	7.389
neg_4998	Isocolumbin	metab_14097	HMDB0036837	-	C17508	715.2789	4.8454	neg	2M-H	C20H22O6	0	80.9	4.11042949229595	471-54-5	0.0999896272527	3.8624	3.8141	3.8167	3.7924	3.7953	3.7803	3.8144	3.8324	3.8316	3.8269	3.8535	3.8664	5.0704	4.964	4.0864	4.2088	3.7737	3.9561	6.3528	6.3797	5.7705	5.6404	6.2186	6.1536	5.2297	5.1529	5.1603
neg_5000	Leu-Arg-Asn-Arg	metab_14102	HMDB0304803	-	-	538.3244	4.8454	neg	M-H2O-H	C22H43N11O6	0	66.8	4.49753785712377	-	0.0107713312467	8.3576	8.2901	8.3138	8.2425	8.2039	8.3015	8.8355	8.8181	8.8387	8.8214	8.763	8.7842	6.0685	6.0952	5.6681	5.5924	3.9252	3.9072	5.9038	5.8352	5.1355	5.1957	6.6956	6.6911	8.5832	8.5916	8.5838
neg_5002	N4-Acetylaminobutanal	metab_14104	HMDB0004226	-	C05936	303.156	4.8454	neg	2M+FA-H	C6H11NO2	0	36.5	-0.47431574003704496	-	0.0243438334126	3.9519	3.9035	3.9061	3.8818	3.8847	3.8698	4.4609	3.9682	4.2389	3.9163	4.7217	4.3588	3.9395	3.9301	4.1759	4.2982	3.8632	3.8451	5.2094	5.262	4.0336	4.0024	6.0699	6.0715	4.9378	4.9367	4.9554
neg_5008	N-[(3a,5b,7a,12a)-3,12-dihydroxy-24-oxo-7-(sulfooxy)cholan-24-yl]-Glycine	metab_14109	HMDB0002640	-	-	544.262	4.8376	neg	M-H	C26H43NO9S	0	79.6	6.318904845626959	71977-73-6	0.0025949867431	3.0154	3.0874	3.6825	2.9454	2.9483	3.8453	4.2758	2.9853	2.9845	2.9798	3.0064	3.9625	6.4332	6.4722	3.2392	3.3615	2.9267	4.4436	6.4833	6.4587	7.2694	7.2573	4.2526	4.3307	5.8811	5.8795	5.8817
neg_5010	3'-Hydroxyamobarbital	metab_14112	HMDB0246097	-	-	287.1247	4.8376	neg	M+FA-H	C11H18N2O4	0	53.1	-0.49829645690022295	-	0.0546508051183	3.8065	4.2153	3.7608	3.7365	3.7394	4.4118	3.9567	3.7765	3.7756	4.3199	3.7976	3.9173	3.7941	3.7847	4.0305	4.1529	3.7178	3.6997	4.9298	5.415	5.1524	5.0098	5.7816	5.7111	4.7531	4.7115	4.7139
neg_5012	Epsilon-Caprolactone	metab_14113	HMDB0060476;HMDB0000453	-	C01880	113.0599	4.8376	neg	M-H	C6H10O2	0	35.7	-8.128971661061701	502-44-3;823-22-3	0.0529085112165	4.4897	4.5676	4.5079	4.4742	4.2587	4.4372	2.8281	4.1056	3.4917	3.7314	3.3541	3.85	4.1897	4.2694	3.0999	3.8894	2.7875	2.7695	5.3106	5.2825	5.2997	5.2517	3.8285	3.6748	4.5324	4.5099	4.4864
neg_5015	4-[(S)-((2R,5S)-4-Allyl-2,5-dimethyl-piperazin-1-yl)-(3-methoxy-phenyl)-methyl]-N,N-diethyl-benzamide	metab_14116	HMDB0250048	-	-	494.2982	4.8297	neg	M+FA-H	C28H39N3O2	0	39.7	-9.42819994307996	-	0.00931377428128	6.6704	6.6039	6.6004	6.543	6.4775	6.5963	7.3365	7.3132	7.3253	7.308	7.236	7.2788	3.6108	3.6013	3.8471	3.9695	3.5345	3.5164	3.7727	3.809	3.7049	3.6737	4.3276	3.8772	6.998	7.0058	7.0002
neg_5017	Cis-3-Hexenyl b-primeveroside	metab_14118	HMDB0031690	-	-	787.3636	4.8219	neg	2M-H	C17H30O10	0	46.9	3.85167171198445	132278-37-6	0.0278793521587	4.3774	4.329	4.4321	4.3074	4.3103	4.2953	4.8793	5.2812	4.8444	5.017	5.209	5.1741	5.2993	5.3637	4.6014	4.7238	5.8722	5.9635	6.2334	6.198	6.3147	6.319	6.49	6.4655	5.5373	5.5318	5.514
neg_5025	Phenylpyruvic acid	metab_14127	HMDB0000205;PW_C000131;HMDB0304081	-	C00166	163.0393	4.8219	neg	M-H	C9H8O3	69.4	0	-4.5331981271825095	156-06-9	0.0391719816373	6.3165	5.7093	6.2257	5.8841	6.1262	5.7901	4.0912	3.8625	3.6856	4.123	3.7955	3.7204	5.4853	5.4962	5.5608	5.6345	5.2295	5.2757	5.7991	5.714	6.1115	6.2613	5.9899	6.0286	5.5691	5.5383	5.567
neg_5026	Moxidectin	metab_14128	HMDB0254730;HMDB0242623;HMDB0254721	-	-	660.3573	4.814	neg	M+Na-2H	C37H53NO8	0	78.1	8.590997852205629	-	0.00160234306892	5.8327	5.8851	5.9016	5.7955	5.7796	5.8288	6.9176	6.8851	6.8872	6.8657	7.1093	7.128	5.757	5.8196	5.327	5.4495	5.0143	5.0554	5.2526	5.2889	5.7996	5.7999	5.3617	5.3571	6.7704	6.7695	6.7709
neg_5030	PI(20:5(5Z,8Z,11Z,14Z,17Z)/0:0)	metab_14133	LMGP06050026;HMDB0256524	-	-	617.2764	4.8062	neg	M-H	C29H47O12P	0	46.5	5.15370541211989	-	0.0193421725044	1.5001	1.4533	1.4559	1.4324	1.4352	1.4208	1.4536	2.8289	1.4702	1.5719	2.6876	1.5455	3.3221	3.8916	1.7185	1.8389	6.466	6.5051	5.0804	5.0639	4.6218	4.4449	5.8848	5.8405	5.1634	5.1473	5.1512
neg_5032	Lenapenem	metab_14135	HMDB0254007	-	-	398.1719	4.8062	neg	M-H	C18H29N3O5S	0	34.3	-9.14323183603456	-	0.00619078267629	4.6486	4.3668	4.6134	4.6668	4.4472	4.6179	6.2241	6.2223	6.1984	6.1668	6.2698	6.2925	1.205	1.1961	1.4298	1.5482	3.8034	4.0901	5.4535	5.4515	4.9084	4.8558	3.9268	1.4588	6.0919	6.0968	6.0924
neg_5034	PI(PGD1/20:4(8Z,11Z,14Z,17Z))	metab_14137	HMDB0277682	-	-	937.5042	4.7984	neg	M-H2O-H	C49H81O16P	0	93.6	-4.34815411526739	-	0.042229198105	0.0118	0.0105	0.0106	0.01	0.0101	0.0098	5.99	5.9601	5.9451	5.9583	5.9321	5.9934	0.0114	0.0112	0.0195	0.0257	0.0096	0.0092	0.0165	2.0327	0.0142	0.0132	0.0211	0.0209	5.0147	5.0441	5.049
neg_5037	LF	metab_14140	HMDB0013243;HMDB0302841	-	-	601.3203	4.7984	neg	2M+FA-H	C15H22N2O3	0	45.2	-7.188204014541861	3063-05-6	0.00587546220433	7.4987	7.4073	7.4561	7.3745	7.352	7.4336	7.5789	7.6322	7.5996	7.6033	7.5526	7.5926	6.035	5.8617	5.1769	5.2993	6.2175	5.8308	5.1405	5.1387	5.788	5.1883	6.2236	6.1799	7.4968	7.5014	7.4973
neg_5042	4-Hydroxy-3-(3-methyl-2-butenyl)acetophenone	metab_14146	HMDB0030770	-	C10702	611.3406	4.7906	neg	3M-H	C13H16O2	0	39.7	4.62506268116577	26932-05-8	0.00782726254336	3.4406	3.3922	3.3948	3.3705	3.3734	3.3585	6.5836	6.5539	6.4936	6.4586	6.4598	6.539	4.217	3.6186	3.6645	3.7869	4.0965	3.3338	4.8726	4.6592	5.1569	4.4564	4.1404	3.6946	6.2643	6.2705	6.2651
neg_5049	PS(14:1(9Z)/18:4(6Z,9Z,12Z,15Z))	metab_14152	PW_C060707;LMGP03010124;HMDB0112309	-	C02737	706.4145	4.7749	neg	M-H2O-H	C38H64NO10P	0	43.3	7.64998249617424	-	0.00529640221427	2.3661	2.318	2.3206	2.2964	2.2993	2.2844	6.2694	6.2812	6.1813	6.1954	6.7986	6.8619	2.8324	2.3444	2.5894	2.7115	2.6713	2.9804	6.3425	6.3431	4.8246	5.0421	6.9485	6.957	6.5146	6.5188	6.5151
neg_5054	Grossamide	metab_14158	HMDB0040370	-	-	669.2421	4.7671	neg	M+FA-H	C36H36N2O8	0	37.9	-5.270022564898151	80510-06-1	0.00300664644096	6.9974	6.0761	6.9461	6.7059	6.7453	6.5818	7.7037	7.6927	7.646	7.5731	7.6527	7.6357	7.2445	7.2869	4.7612	4.5649	7.1465	7.2265	7.9513	7.914	7.5041	7.4768	7.7679	7.7472	7.619	7.6215	7.6196
neg_5060	3h-Indole-3-propanoic acid,a-amino-	metab_14164	HMDB0246269	-	-	249.0878	4.7592	neg	M+FA-H	C11H12N2O2	0	50.2	-1.13040298294436	-	0.13895526524	3.6266	3.5782	3.5808	3.5565	3.5594	3.5445	3.5785	3.5965	3.5957	3.591	3.6176	3.6305	3.6142	3.6048	3.8505	3.9729	3.5379	3.5198	5.123	5.5688	5.04	4.2995	6.0867	5.9561	4.6721	4.779	4.7839
neg_5061	PA(PGD1/i-13:0)	metab_14165	HMDB0267510	-	-	749.4202	4.7514	neg	M+FA-H	C36H65O11P	0	87.1	-6.3496054357424105	-	0.000597500340141	4.325	4.3092	4.4168	4.2549	4.2578	4.2566	7.0467	7.0523	6.8637	6.879	7.1792	7.2499	5.5458	5.6514	4.549	4.6714	4.2363	4.2182	6.141	6.0704	5.0594	4.7355	6.7571	6.7583	6.9491	6.9493	6.9496
neg_5069	4-(Aminomethyl)-1-methylpiperidin-4-ol	metab_14172	HMDB0246299	-	-	181.0762	4.7514	neg	M+K-2H	C7H16N2O	0	30.6	9.31673889255517	-	0.0364792903971	5.6698	5.6575	5.5859	5.5534	5.39	5.5341	0.6786	2.5104	3.3927	2.9034	0.7097	3.3979	4.8138	4.8089	5.6328	5.6914	4.0035	4.2907	4.8225	4.85	5.4957	5.3863	4.9044	4.9039	4.5783	4.6042	4.6076
neg_5070	2-Hydroxy-6-pentadeca-8,11,14-trienyl benzoic acid	metab_14174	HMDB0247824	-	-	363.1925	4.7436	neg	M+Na-2H	C22H30O3	0	59.1	-4.97835429469534	-	0.167692173376	4.147	4.0986	4.1012	4.0769	4.0798	4.0648	4.0989	4.1169	4.1161	4.1114	4.138	4.1509	4.1346	4.1252	4.371	4.4934	4.0583	4.0402	4.9244	4.907	5.4562	5.3695	6.1012	6.0679	4.2171	4.3412	4.3578
neg_5079	11-Meo-fes	metab_14183	HMDB0242521	-	-	699.3683	4.7358	neg	2M+Hac-H	C19H25FO3	0	39	-4.76422016718808	-	0.00924698931548	4.282	4.5733	4.2685	4.6118	4.1814	4.7111	6.3889	6.3612	6.7987	6.756	6.0237	6.1706	7.2617	7.2839	4.7211	4.5949	7.2301	7.2683	7.1936	7.1754	6.4754	6.4205	6.5246	6.513	6.8856	6.8928	6.8861
neg_5081	Tripeptide	metab_14185	HMDB0259261	-	-	594.2531	4.7358	neg	M+FA-H	C24H35N7O8	0	54.8	0.265790110652396	-	0.0102988914082	3.216	3.1676	3.1703	3.146	3.1489	3.1339	3.9272	4.0088	3.4772	3.1804	3.9894	3.975	6.3222	6.334	3.4399	3.5622	5.8537	5.7639	5.3218	5.3148	5.6729	5.7753	3.4746	3.47	5.3151	5.3076	5.3156
neg_5082	Honokiol	metab_14186	HMDB0253212;MJDBOTE0000890	-	C10630	531.2571	4.7358	neg	2M-H	C18H18O2	0	56.3	5.5794716645876505	564-73-8	0.0152153918748	4.7027	3.6291	3.7877	3.6075	3.6104	3.5954	5.5587	5.5294	5.4157	5.3267	5.6375	5.6564	7.1545	7.1697	3.9015	4.0239	6.7559	6.8058	6.3202	6.2725	6.4575	6.4609	5.6891	5.6591	6.3962	6.4049	6.4092
neg_5084	Glutaminylhistidine	metab_14188	HMDB0028799	-	-	304.1039	4.7358	neg	M+Na-2H	C11H17N5O4	0	40.6	4.10244284652269	104018-08-8	0.0438913453948	4.6272	5.106	5.0278	4.9317	4.7771	5.2147	1.4911	1.5085	1.5077	1.5031	1.529	1.5414	6.3416	6.1822	2.5835	1.8771	5.7414	5.3675	5.5275	5.857	5.4258	5.2514	5.3394	5.2733	5.3643	5.339	5.3272
neg_5086	2-Methyl-2-oxazoline	metab_14190	HMDB0245215	-	-	254.1508	4.7358	neg	3M-H	C4H7NO	0	32.2	-0.731485462740318	-	0.00273828211119	4.7737	4.7253	4.728	4.7037	4.7066	4.6916	5.9655	5.9381	5.978	5.9292	5.847	5.853	4.7614	4.7519	4.9977	5.1202	4.685	4.667	5.0856	4.9596	4.8555	4.8243	5.5814	5.5407	5.6433	5.6456	5.6439
neg_5096	Methyl nomilinate 17-glucoside	metab_14198	HMDB0039887	-	-	761.2764	4.7123	neg	M+Cl	C35H50O16	0	59.4	-4.01897248421351	-	0.00567257536313	5.6044	5.556	5.5587	5.5344	5.5373	5.5223	5.5564	5.5744	5.5735	5.5689	5.5955	5.6083	5.5989	5.5826	5.8284	5.9508	5.5157	5.4976	7.4077	7.4088	6.8204	6.8875	7.0277	6.9964	6.4712	6.4757	6.4718
neg_5099	Gly Leu Phe	metab_14201	-	-	-	334.177	4.7123	neg	M-H	C17H25N3O4	69.9	0	-0.603185714957802	-	0.0194276984748	5.144	5.0956	5.0983	5.074	5.0769	5.0619	5.096	5.114	5.1131	5.1085	5.1351	5.1479	5.1317	5.1222	5.368	5.4904	5.2427	5.3378	6.1185	6.0795	5.733	5.7161	6.0776	6.0793	5.2309	5.2271	5.2147
neg_5104	(1R,6R)-6-hydroxy-2-succinylcyclohexa-2,4-diene-1-carboxylate	metab_14208	HMDB0303951	-	C05817	221.0452	4.7045	neg	M-H2O-H	C11H12O6	0	67.8	-1.6266375159088895	-	0.0189097295028	5.1864	5.1011	5.0845	5.0529	5.1451	5.059	4.2797	4.2977	4.2969	4.2922	4.3188	4.3317	4.3154	4.3059	4.5517	4.7307	4.9683	4.9847	5.5838	5.5604	5.7805	5.752	5.7192	5.6881	4.9243	4.9088	4.9214
neg_5106	Erythromycin 2'-acetate	metab_14210	HMDB0251933	-	C21595	812.4194	4.6967	neg	M+K-2H	C39H69NO14	0	93.4	-1.35699862149391	992-69-8	0.00537559763811	5.9773	6.0524	5.6784	5.3841	5.3015	5.7423	5.7911	5.6593	5.6331	5.6287	5.9392	5.7627	7.2491	7.2612	5.0888	4.8697	7.786	7.8533	6.5699	6.5422	6.4521	6.441	6.015	5.9856	6.8588	6.8579	6.8623
neg_5107	PE(18:3(10,12,15)-OH(9)/14:0)	metab_14211	HMDB0260659	-	-	738.415	4.6967	neg	M+K-2H	C37H68NO9P	0	42.6	4.660513839035231	-	0.278001343054	3.1434	3.095	3.0977	3.0733	3.0763	3.0613	4.4981	4.7496	3.1125	3.1078	5.5458	5.7863	3.131	3.1216	3.3672	3.4896	3.0547	3.0366	4.0521	4.15	3.8257	3.4918	3.4019	3.6069	4.0752	4.068	4.2684
neg_5109	Rotundifoline	metab_14213	HMDB0302761	-	-	421.1734	4.6967	neg	M+Na-2H	C22H28N2O5	0	31.8	-2.69288923825978	-	0.0256976433445	4.3592	4.3108	4.3135	4.2892	4.2921	4.2771	4.8846	4.6956	4.5726	4.3326	5.0813	5.1111	4.8753	4.7967	4.5832	4.7056	4.3472	4.2524	5.9034	5.9169	5.7247	5.748	6.4905	6.487	5.6437	5.6397	5.6606
neg_5111	Nodulisporic acid	metab_14216	HMDB0255694	-	-	714.3504	4.6889	neg	M+Cl	C43H53NO6	0	72.5	-9.248647335198038	-	0.00682273292383	5.861	4.4248	5.8822	5.4351	5.5535	5.0782	6.4194	6.4069	6.3945	6.3615	6.3512	6.3311	6.7447	6.7495	4.6972	4.8196	7.6504	7.7139	6.7783	6.7353	6.0364	6.0935	6.8474	6.846	6.8304	6.8358	6.831
neg_5115	Pro-Pro-Phe	metab_14220	HMDB0304811	-	-	358.1775	4.6889	neg	M-H	C19H25N3O4	0	34.4	0.630338154092445	-	0.0130220265742	5.3607	5.0127	5.1191	5.0125	5.0537	5.1227	6.4501	6.4195	6.3181	6.261	6.7719	6.764	5.8861	5.9121	5.2851	5.4075	5.9342	6.0202	7.2306	7.2022	6.5581	6.529	7.8677	7.8631	7.0123	7.0224	7.0129
neg_5117	CDP-DG(18:2(9Z,12Z)/16:1(9Z))	metab_14222	HMDB0115965;PW_C063108	-	C00269	974.4992	4.681	neg	M-H	C46H79N3O15P2	0	73.8	7.99590452162944	-	0.00517805312268	4.7923	4.7439	5.174	4.8789	4.8709	5.0926	7.1471	7.1604	7.1196	7.1106	7.0975	7.1455	4.1429	5.053	4.3792	4.5016	4.7558	5.1138	6.801	6.7943	6.3278	6.3293	6.613	6.6193	7.0926	7.0968	7.0932
neg_5118	PZ-Peptide	metab_14223	HMDB0257011	-	-	811.3637	4.681	neg	M+Cl	C38H52N10O8	0	39.4	-3.48180466176548	-	0.0678656878192	3.7457	3.6973	3.6999	3.6756	3.6785	3.6636	3.6976	3.7156	3.7148	3.7101	3.7367	3.7496	4.7387	4.9252	3.9696	4.092	4.3799	4.4012	5.5382	5.5211	6.1615	6.2025	5.7901	5.8186	3.8186	3.8119	3.8651
neg_5122	Capecitabine	metab_14228	HMDB0015233;PW_C009523	-	C12650	358.1441	4.681	neg	M-H	C15H22FN3O6	0	47.7	5.7540877252507805	154361-50-9	0.00782632532463	4.3622	4.3138	4.3164	4.2921	4.295	4.2801	5.7925	5.741	5.7719	5.6855	5.7217	5.7094	4.3498	4.3404	4.5862	4.7086	4.2735	4.2554	4.7034	4.548	5.1551	5.1727	5.8255	5.7712	5.6767	5.6828	5.6773
neg_5124	3-Methyldioxyindole	metab_14230	HMDB0004186	-	C05834	162.0551	4.681	neg	M-H	C9H9NO2	0	41	-5.5696555584344996	3040-34-4	0.00960527813053	5.1546	5.0353	5.075	5.0893	4.9615	5.1095	3.3031	3.321	3.3202	3.3155	3.3421	3.355	3.7242	4.0264	4.8216	4.6	3.8148	4.1452	5.1448	5.0033	4.5073	4.5175	5.6936	5.678	5.6661	5.6736	5.6667
neg_5131	(3S,5R,6R,6'S)-6,7-Didehydro-5,6-dihydro-3,5,6'-trihydroxy-13,14,20-trinor-3'-oxo-beta,epsilon-caroten-19',11'-olide 3-acetate	metab_14236	HMDB0037793	-	-	609.3242	4.6654	neg	M-H2O-H	C39H48O7	0	50.9	3.18020999854033	256505-50-7	0.00462402879728	2.4886	1.1054	2.2815	2.3851	2.5399	2.6376	5.771	5.6294	5.3596	5.4982	6.2816	6.2713	6.0402	6.0968	1.3616	1.4793	5.6498	5.7558	7.9756	7.9522	7.6716	7.6291	7.6058	7.5997	7.1823	7.1861	7.183
neg_5133	Notoginsenoside R10	metab_14238	HMDB0039051	-	-	589.3182	4.6654	neg	M+Cl	C30H50O9	0	80.4	6.04041308118616	335157-20-5	0.0111965789914	5.498	5.7282	5.3448	5.089	5.152	5.4113	7.432	7.3748	7.3972	7.3495	7.2135	7.1868	5.2341	5.2608	4.1455	4.2679	5.6219	5.6304	5.2617	5.4767	5.271	5.4762	4.1802	4.4208	7.025	7.0302	7.0347
neg_5138	Pyriproxyfen	metab_14242	HMDB0256983	-	C18605	641.2611	4.6575	neg	2M-H	C20H19NO3	0	39.7	-7.15077152718802	95737-68-1	0.00273015590738	5.528	4.1746	5.4867	5.197	5.5114	4.9363	7.7163	7.6837	7.7135	7.6677	7.6641	7.6314	6.6908	6.7142	4.447	4.5694	7.4119	7.4936	7.7459	7.714	7.3569	7.3828	7.6717	7.67	7.6013	7.6036	7.6018
neg_5141	5,9,11-trihydroxyprosta-6E,14Z-dien-1-oate	metab_14246	HMDB0062413	-	-	520.2298	4.6575	neg	M-H2O-H	C30H37NO8	0	42	-7.84091647267099	80998-07-8	0.00736858971541	5.1296	4.5996	4.9505	4.7414	4.425	4.8622	6.0566	6.0223	6.1471	6.0879	5.9473	5.9864	4.3553	4.3458	4.5916	4.714	4.2789	4.3265	5.5015	5.4439	4.7179	4.7918	6.9558	6.9223	6.2064	6.2081	6.2126
neg_5148	AFN911	metab_14251	HMDB0013863	-	-	532.2444	4.6419	neg	M+Na-2H	C29H33N7O2	0	56.1	0.25720670362179604	-	0.0325713010188	5.1748	4.1693	5.1363	4.1477	4.6836	4.146	6.2923	6.1525	6.3216	6.2623	6.1688	6.0957	5.0494	5.5954	4.4417	4.5641	5.3545	5.4012	6.2812	6.2234	5.7006	5.7124	5.2268	5.2911	5.9888	6.0109	6.0155
neg_5152	Notoginsenoside D	metab_14256	HMDB0030253	-	-	685.3329	4.6341	neg	M-2H	C64H108O31	0	76.3	-5.16781818119166	193895-50-0	0.0183424668911	4.0955	4.0471	4.2517	4.0945	4.6006	4.2991	6.6534	6.6154	6.5888	6.5513	6.5769	6.6556	4.3962	4.0737	4.3195	4.4419	7.0449	7.0816	5.2441	5.4313	4.322	4.3507	6.3082	6.2382	6.6235	6.6377	6.6244
neg_5157	PS(18:3(9Z,12Z,15Z)/20:3(8Z,11Z,14Z)-2OH(5,6))	metab_14261	HMDB0281879	-	-	874.4681	4.6263	neg	M+Cl	C44H74NO12P	0	73	4.57070955050332	-	0.0109906025036	5.3945	5.3736	5.5586	5.3621	5.5369	5.307	4.8307	4.4401	4.4393	4.4346	4.4612	4.4741	6.1958	6.1742	4.6941	4.8165	6.5108	6.5799	6.4728	6.4597	6.9278	6.9281	7.086	7.0566	6.3493	6.3577	6.3498
neg_5160	Murametide	metab_14265	HMDB0254950	-	-	505.2124	4.6263	neg	M-H	C20H34N4O11	0	65	-5.39201017778846	-	0.0555582037392	6.1914	6.8654	6.0874	6.4538	6.1759	6.6229	5.041	3.9784	4.8277	4.7836	4.7015	4.8049	3.9961	4.2394	5.6447	5.6782	3.9198	3.9017	4.1581	4.2353	5.9807	4.9469	5.5568	4.8114	4.6202	4.5773	4.6194
neg_5163	Kainic acid	metab_14267	HMDB0253757	-	C12819	258.0982	4.6263	neg	M+FA-H	C10H15NO4	0	57.4	-0.574449330632686	487-79-6	0.00638398831284	4.0493	3.9682	4.1886	3.9466	3.9495	4.0113	3.9686	3.9866	3.9858	3.9811	4.0077	4.0205	4.0043	3.9948	4.2406	4.363	5.0979	5.3593	6.7334	6.6687	6.8081	6.8023	6.8189	6.8015	6.1356	6.1317	6.1303
neg_5167	Bisacurone B	metab_14270	HMDB0038502	-	-	273.1455	4.6185	neg	M+Na-2H	C15H24O3	0	40.9	-6.597427258467211	127214-85-1	0.0224029025229	3.6784	3.6301	3.6327	3.6084	3.6113	3.5963	3.7258	3.6484	3.6476	3.6429	3.6695	3.6824	3.6661	3.6566	3.9024	4.0248	3.5897	3.5717	5.3984	5.4709	4.6092	3.9821	6.3906	6.3648	5.379	5.3604	5.3648
neg_5169	Nystatin A1	metab_14272	LMPK06000004;HMDB0242564	-	C12155	946.4733	4.6107	neg	M+Na-2H	C47H75NO17	0	72.3	-5.20807970369581	34786-70-4	0.0231661564027	5.7864	5.738	5.7407	5.7164	5.7193	5.7043	6.4706	6.4294	6.3527	6.34	6.2832	6.3028	5.7741	5.7646	6.0104	6.1328	5.6977	5.6796	5.936	5.9723	5.8682	5.837	6.0451	6.0405	5.8566	5.8719	5.8757
neg_5171	Cypridina luciferin	metab_14275	HMDB0250695	-	C02825	442.173	4.6107	neg	M+K-2H	C22H27N7O	0	39.7	-8.191753046433199	7273-34-9	0.0230396245641	3.8962	3.8478	3.8505	3.8262	3.8291	3.8141	5.5656	5.52	5.4401	5.4557	5.4838	5.4897	3.8839	3.8744	4.1202	4.2426	6.0059	6.0536	4.2757	4.0821	3.978	3.9468	5.601	5.519	5.5251	5.5399	5.5443
neg_5174	Histidylcysteine	metab_14278	HMDB0028882	-	-	239.0591	4.6107	neg	M-H2O-H	C9H14N4O3S	0	35.5	-6.560363112025992	116833-93-3	0.0113544254647	6.3223	6.3261	6.3068	6.3418	6.4014	6.3234	4.5667	4.8819	4.4685	4.4646	4.6178	4.7884	5.455	5.3607	6.5327	6.6027	5.0966	5.0806	5.1487	5.1794	5.8084	5.8417	5.0675	4.949	5.2122	5.2184	5.222
neg_5188	Epinine	metab_14289	HMDB0032020	-	C07453	500.2722	4.5952	neg	3M-H	C9H13NO2	0	41.7	-8.723925097099661	501-15-5	0.00845526429586	5.3173	5.2234	5.2479	5	4.984	5.279	6.3731	6.2899	6.216	6.1837	6.8635	6.8317	7.6141	7.6362	4.8266	4.6942	7.2435	7.3304	6.3589	6.3308	6.126	6.0941	5.3226	5.3101	6.8528	6.8555	6.8601
neg_5194	3,4-Dihydroxy-2-methoxy-4-methyl-3-[2-methyl-3-(3-methyl-but-2-enyl)-oxiranyl]-cyclohexanone	metab_14295	HMDB0246031	-	-	595.3466	4.5874	neg	2M-H	C16H26O5	0	62.8	-3.6100869679542704	-	0.000717000674117	4.2262	4.1778	4.1804	4.1561	4.159	4.1441	4.2728	4.1961	4.1953	4.1906	5.0703	5.0105	6.9581	6.9774	4.4502	4.5726	5.4314	5.5111	7.457	7.439	5.6879	5.6064	7.0927	7.0686	6.6585	6.6584	6.659
neg_5195	Tetraglyme	metab_14296	HMDB0258894	-	-	443.2873	4.5874	neg	2M-H	C10H22O5	0	51.7	2.48559068147048	-	0.00338517356453	5.8726	5.6535	5.7415	5.6575	5.6144	5.6808	6.4376	6.3595	6.4507	6.4263	6.3383	6.2953	6.3138	6.3466	4.0044	4.051	6.6437	6.7686	6.4677	6.4075	5.9949	5.9802	5.8943	5.8203	6.333	6.3302	6.3324
neg_5199	Tryptophyl-Methionine	metab_14300	HMDB0029089	-	-	334.123	4.5874	neg	M-H	C16H21N3O3S	0	61.8	-0.353661114803072	-	0.00493542530238	3.7799	3.7315	3.7342	3.7099	3.7128	3.6978	5.7984	5.7522	5.677	5.6034	5.5248	5.443	3.7675	3.7581	4.0039	4.1263	3.6912	3.9842	6.8904	6.833	6.32	6.4448	6.6383	6.6412	6.116	6.1199	6.1165
neg_52	4-Hydroxystyrene	metab_14301	HMDB0004072	-	C05627	165.055	5.3771	neg	M-H2O-H, M-H, M+FA-H	C8H8O	0	61.2	-6.3169831973008215	2628-17-3	0.00509860312333	7.1664	7.1186	7.1091	7.0349	6.965	7.058	7.4174	7.4251	7.5107	7.5139	7.7757	7.7709	6.1784	6.1053	6.3997	6.4542	7.3357	7.3263	7.4113	7.4122	7.2507	7.2085	7.2755	7.2764	7.438	7.434	7.4344
neg_5200	Celgosivir	metab_14303	HMDB0249792	-	-	304.1401	4.5874	neg	M+FA-H	C12H21NO5	0	67.3	-0.47255697589626	-	0.0349619289003	6.0406	6.0152	6.0045	5.8966	5.8294	5.9944	3.8271	4.1271	4.6197	4.4964	4.0933	4.4725	5.3103	5.3303	5.7529	5.7182	4.8478	4.9906	5.2599	5.1908	5.6475	5.6134	5.038	5.0145	5.1829	5.1789	5.1546
neg_5201	Zanthosimuline	metab_14304	HMDB0040368	-	-	677.3625	4.5795	neg	2M+Hac-H	C20H23NO2	0	50	4.660548863575871	155416-20-9	0.00202629102771	4.1364	4.088	4.0907	4.0664	4.0693	4.0543	6.1799	6.127	6.0179	5.9743	6.4319	6.4174	4.124	4.1146	4.3604	4.4828	5.5576	5.6243	5.4983	5.1144	4.2182	4.187	5.2586	5.4148	6.0255	6.0272	6.0261
neg_5203	Meproscillarin	metab_14306	HMDB0254457	-	-	565.2837	4.5795	neg	M+Na-2H	C31H44O8	0	63.8	9.975982148668669	-	0.0134188039377	3.6674	3.619	3.6217	4.5139	4.0951	4.8517	6.7664	6.6923	6.6591	6.6654	6.731	6.6544	3.8059	3.6456	3.8914	4.0138	4.6312	4.6497	5.8074	5.8706	5.6428	5.4325	5.7613	5.7262	6.3885	6.3815	6.3931
neg_5208	PS(18:4(6Z,9Z,12Z,15Z)/20:4(5Z,8Z,11Z,14Z))	metab_14311	LMGP03010448;PW_C060909;HMDB0112501	-	C02737	824.4432	4.5717	neg	M+Na-2H	C44H70NO10P	0	46.6	-6.4915880840205	-	0.020843567985	4.4444	4.396	4.3986	4.3875	4.3772	4.3622	5.0737	5.1785	4.6983	4.8667	4.8707	4.5443	6.5683	6.5699	4.6684	4.7908	4.8672	4.5825	6.9112	6.8915	5.68	5.6443	6.4227	6.406	6.0424	6.026	6.0412
neg_5212	Epostane	metab_14316	HMDB0251872	-	-	378.2032	4.5717	neg	M+Na-2H	C22H31NO3	0	71	-5.21678899399414	-	0.0297601101147	3.8186	3.7702	3.7729	3.7486	3.7515	3.7365	5.2374	5.1823	4.8101	5.0874	5.0563	4.9067	3.8062	3.7968	4.0426	4.165	3.7299	3.7118	3.9682	4.0044	3.9004	3.8692	5.9883	5.9424	5.0741	5.0965	5.0744
neg_5215	CDP-DG(18:2(9Z,11Z)/i-16:0)	metab_14319	HMDB0116056;PW_C076392	-	C00269	1014.4573	4.564	neg	M+K-2H	C46H81N3O15P2	0	53.5	-5.70583773850499	-	0.00453851235935	4.6015	4.5531	4.5558	4.5315	4.5344	4.5194	4.5535	4.5715	4.5706	4.566	4.6859	4.6054	5.0089	5.2143	4.8255	4.9479	6.4524	6.5226	6.1549	6.1312	6.1029	6.1938	6.9304	6.8918	6.0869	6.083	6.0853
neg_522	LysoPC(16:0/0:0)	metab_14321	HMDB0010382	-	C04230	540.3305	6.543	neg	M+Cl, M+FA-H	C24H50NO7P	0	88.9	-0.348317085940927	17364-16-8	0.00200557637892	7.0704	6.885	6.9572	6.87	6.8812	6.8632	5.8754	5.7961	5.6912	5.7591	5.7866	5.714	6.3911	6.4834	6.9179	7.0746	6.4134	6.3487	5.86	5.8589	6.7297	6.6714	5.3015	5.1338	6.4833	6.485	6.4839
neg_5220	Leukotriene F4	metab_14322	HMDB0006465;LMFA03020009;LMFA03020076	-	C06462	549.2679	4.564	neg	M-H2O-H	C28H44N2O8S	0	35.8	6.888115407428888	-	0.0467532279161	4.9278	4.8794	4.8821	4.8578	4.8607	4.8457	5.5512	5.5156	5.1798	4.8922	5.9678	5.9127	5.4897	5.5545	5.1518	5.2742	5.1782	5.2865	5.1331	5.1328	6.0518	6.0311	6.4752	6.5205	5.7005	5.7338	5.7381
neg_5227	Carmofur	metab_14328	HMDB0249685	-	C13252	513.2304	4.5562	neg	2M-H	C11H16FN3O3	0	50.9	4.8712474404351775	61422-45-5	0.0419973457077	3.5462	3.4979	3.5005	3.4762	3.4791	3.4642	5.7247	5.7577	5.8907	5.8346	5.5121	5.4222	3.5339	3.5244	3.7702	3.8926	3.4576	3.4395	3.6958	3.7321	5.2568	5.1619	4.9011	4.8217	4.9619	4.9329	4.9289
neg_5231	PS(22:6(4Z,7Z,10Z,13Z,16Z,19Z)/22:6(4Z,7Z,10Z,13Z,16Z,19Z))	metab_14331	HMDB0012450;LMGP03010985;PW_C007977	-	C02737	860.4891	4.5484	neg	M-H2O-H	C50H74NO10P	0	39.2	2.13768566335068	-	0.126076887447	4.0588	4.0104	4.013	3.9887	3.9916	3.9766	4.0107	4.0287	4.0279	4.0232	4.0498	4.0627	4.0464	4.0369	4.2827	4.4051	4.7145	5.0764	4.2083	4.5124	6.665	6.6324	4.8158	4.3128	4.7318	4.6352	4.6452
neg_5232	Equilenin	metab_14332	HMDB0251896	-	C14303	531.257	4.5484	neg	2M-H	C18H18O2	0	61.1	5.54638579547588	517-09-9	0.000640658817402	3.9027	3.8544	3.857	3.8327	3.8356	3.8206	5.7793	5.7986	5.8576	5.8779	5.9751	5.9633	6.9114	6.9152	4.1267	4.2491	6.8111	6.9303	5.3008	5.2332	4.2145	4.2082	4.1614	4.5669	6.2549	6.2549	6.2554
neg_5233	Lucidenolactone	metab_14333	HMDB0030897	-	-	501.2466	4.5484	neg	M+FA-H	C27H36O6	0	33.3	-6.20026211665627	-	0.00818584939635	4.1082	3.9804	3.711	3.6866	3.6896	3.6746	4.373	3.8735	3.7363	3.7211	4.5916	4.5551	6.8688	6.8952	3.9807	4.103	4.9787	5.0651	4.6123	4.9349	4.6519	4.4484	5.4804	5.488	5.6166	5.6127	5.6095
neg_5234	N-Formyl-Nle-Leu-Phe	metab_14334	HMDB0247141	-	-	440.2148	4.5484	neg	M+Na-2H	C22H33N3O5	0	41.8	-4.40277061372154	-	0.0416254343457	3.2987	4.5001	3.253	3.2287	3.2316	3.952	4.8456	5.5224	5.3108	5.8368	5.9463	6.3211	3.2863	3.2769	3.5226	3.645	3.21	3.7028	3.4482	3.4845	3.3804	3.3493	3.9384	3.8495	5.2826	5.2775	5.3108
neg_5237	PC(PGJ2/20:4(5Z,8Z,11Z,14Z))	metab_14337	HMDB0287484	-	-	894.5058	4.5405	neg	M+Cl	C48H78NO10P	0	57.2	0.0512820519077631	-	0.00423588707876	7.4052	7.3365	7.377	7.2455	7.2513	7.3252	7.2245	7.2102	7.2951	7.2855	7.1373	7.1504	3.0218	3.0123	3.258	3.3803	2.9455	3.696	5.1027	5.1397	5.0083	4.9415	3.2926	3.4971	7.0062	7.0033	7.0067
neg_524	PE(18:2/0:0)	metab_14340	-	-	-	476.2779	6.4804	neg	M-H, 2M-H	C23H44NO7P	97.6	0	-0.786725817288877	-	0.000717001425596	7.6448	7.439	7.6083	7.3996	7.3048	7.4087	5.8428	5.8283	5.6718	5.7339	5.8438	5.8452	5.7454	5.7126	7.0118	7.1634	5.9674	5.8845	5.7268	5.7358	6.0887	6.0006	6.2389	6.3535	6.8981	6.8986	6.8987
neg_5249	3-Methyladipic Acid	metab_14350	HMDB0000555;MJDBOTE0000616	-	-	159.0655	4.5327	neg	M-H	C7H12O4	42.2	0	-4.59105636124063	3058-01-3	0.0626393237898	5.113	5.082	5.1216	4.9067	5.02	4.9963	3.3287	3.3467	3.3459	3.3412	3.3678	3.3915	4.4927	4.522	4.8852	5.0103	4.2444	4.2638	4.1889	4.1694	4.7612	4.7801	3.8875	4.085	4.2578	4.2122	4.2623
neg_5252	O-Desmethylvenlafaxine glucuronide	metab_14354	HMDB0061172;PW_C040615	-	-	460.1936	4.5248	neg	M+Na-2H	C22H33NO8	0	41.8	-3.8861675203350003	1021933-98-1	0.056324679568	4.4757	4.4273	4.4299	4.4056	4.4085	4.3935	5.5234	5.4448	5.3688	5.4111	5.6263	5.6158	4.4633	4.4538	4.6997	4.8221	4.387	4.3689	5.0889	4.7974	4.5574	4.5262	5.5235	4.7298	4.822	4.8631	4.8668
neg_5260	Canesceol	metab_14363	HMDB0034084	-	-	567.2769	4.5092	neg	M-H	C29H44O11	0	68.1	-7.3359980480895315	82228-15-7	0.021010444213	4.2377	4.1893	4.192	4.1677	4.1706	4.1556	6.0485	6.0385	6.1625	6.2077	5.9198	5.839	4.2254	4.2159	4.4617	4.5841	4.149	4.529	6.1106	5.9516	5.4033	4.8375	6.3725	6.4175	5.7502	5.7345	5.7507
neg_5263	Proline betaine	metab_14366	HMDB0004827	-	C10172	188.0922	4.5092	neg	M+FA-H	C7H13NO2	0	64.8	-4.176973199873	471-87-4	0.0064601701281	4.9142	4.8118	4.8937	4.8302	4.6819	4.855	5.3814	5.4404	5.5236	5.5592	5.8271	5.816	3.2755	3.2661	3.5118	3.6342	3.1993	3.1812	6.2006	6.1895	6.2526	6.1939	6.1978	6.1852	5.6858	5.6819	5.6803
neg_5264	CDP-DG(20:5(5Z,8Z,11Z,14Z,16E)-OH(18)/i-13:0)	metab_14367	HMDB0293426	-	-	1008.4201	4.5015	neg	M+Cl	C45H73N3O16P2	0	95.8	4.25253584201752	-	0.0777182508215	4.8002	4.7518	4.7545	4.7301	4.733	4.7181	4.7522	4.7701	4.7693	4.7646	4.7913	4.8041	6.7408	6.7019	5.0242	5.1466	4.7115	4.6934	6.1462	6.1567	5.5071	5.4599	5.5562	5.1412	5.5641	5.5036	5.5628
neg_5265	PE(20:5(7Z,9Z,11E,13E,17Z)-3OH(5,6,15)/14:1(9Z))	metab_14368	HMDB0260745	-	-	792.3902	4.5015	neg	M+K-2H	C39H66NO11P	0	58.1	5.686312808323192	-	0.00522643601753	4.8892	5.0454	4.8534	4.792	4.8262	4.9209	4.4573	4.4753	4.4745	4.5045	4.4964	4.5092	6.5664	6.538	4.7293	4.8517	5.2013	5.3445	6.6225	6.6103	6.4858	6.4485	5.1727	5.2312	5.8819	5.8788	5.8832
neg_5266	Beta-D-Galactopyranosyl-(1->4)-2-amino-2-deoxy-beta-D-glucopyranosyl-(1->6)-D-mannose	metab_14369	HMDB0041224	-	-	548.182	4.5015	neg	M+FA-H	C18H33NO15	0	56.6	-2.4066317171076	-	0.0616704843867	5.9972	6.4043	5.8788	6.0854	5.8554	6.2331	5.1673	5.4523	5.1703	5.5986	5.6542	5.9921	3.7947	3.7852	4.031	4.1534	3.7183	3.7003	3.9566	3.9929	4.6483	3.8576	4.0657	4.0611	5.5599	5.6055	5.6086
neg_5267	Hydroxytetradecenoylcarnitine	metab_14370	HMDB0253296	-	-	422.2295	4.5015	neg	M+K-2H	C21H39NO5	0	61.9	-5.042716060823549	-	0.0243484469858	1.9752	1.9273	1.9299	1.9059	1.9088	1.894	6.476	6.1251	6.356	6.2685	6.1939	6.0213	1.9629	1.9536	2.1973	2.319	1.8875	4.1994	5.7617	5.7542	5.4654	5.3636	6.3058	6.3236	5.7527	5.7346	5.7533
[truncated: 549 more rows]
